# Supplementary material for: Dependency Resolution Difficulty Increases with Distance in Persian Separable Complex Predicates: Evidence for Expectation and Memory-Based Accounts
Source: Front Psychol. 2016 Mar 30;7:403. doi: 10.3389/fpsyg.2016.00403 (PMC4812816; doi:10.3389/fpsyg.2016.00403)
Supplement: Supplementary file 1 [file DataSheet1.zip]

Archive with 112 entries (93 files):
- SafaviEtAl2016DataCode/
- SafaviEtAl2016DataCode/.DS_Store
- SafaviEtAl2016DataCode/data_spr/
- SafaviEtAl2016DataCode/data_spr/Persiane1.txt
- SafaviEtAl2016DataCode/data_spr/Persiane2.txt
- SafaviEtAl2016DataCode/ET/
- SafaviEtAl2016DataCode/ET/.Rhistory
- SafaviEtAl2016DataCode/ET/ET1-final.txt
- SafaviEtAl2016DataCode/ET/ET2-final.txt
- SafaviEtAl2016DataCode/ET/etdata1qrespacc.txt
- SafaviEtAl2016DataCode/ET/etdata2qrespacc.txt
- SafaviEtAl2016DataCode/items_fillers/
- SafaviEtAl2016DataCode/items_fillers/Expt1.glossing.pdf
- SafaviEtAl2016DataCode/items_fillers/Expt2.glossing.pdf
- SafaviEtAl2016DataCode/items_fillers/filler-ET.docx
- SafaviEtAl2016DataCode/items_fillers/filler.docx
- SafaviEtAl2016DataCode/items_fillers/instructions.pdf
- SafaviEtAl2016DataCode/PPtypes/
- SafaviEtAl2016DataCode/PPtypes/PPtype.txt
- SafaviEtAl2016DataCode/Pretests/
- SafaviEtAl2016DataCode/Pretests/.DS_Store
- SafaviEtAl2016DataCode/Pretests/.Rhistory
- SafaviEtAl2016DataCode/Pretests/entropy/
- SafaviEtAl2016DataCode/Pretests/entropy/.DS_Store
- SafaviEtAl2016DataCode/Pretests/entropy/.Rhistory
- SafaviEtAl2016DataCode/Pretests/entropy/diffente1e2stan.Rda
- SafaviEtAl2016DataCode/Pretests/entropy/exp1-verbcount-ab.dat
- SafaviEtAl2016DataCode/Pretests/entropy/exp1-verbs-ab.dat
- SafaviEtAl2016DataCode/Pretests/entropy/exp1-verbs-aonly.dat
- SafaviEtAl2016DataCode/Pretests/entropy/exp1-verbs-bonly.dat
- SafaviEtAl2016DataCode/Pretests/entropy/exp1ab.txt
- SafaviEtAl2016DataCode/Pretests/entropy/exp1abnew.txt
- SafaviEtAl2016DataCode/Pretests/entropy/exp1abo.txt
- SafaviEtAl2016DataCode/Pretests/entropy/exp1aborevised.txt
- SafaviEtAl2016DataCode/Pretests/entropy/exp1abversion2.txt
- SafaviEtAl2016DataCode/Pretests/entropy/expt2ab.txt
- SafaviEtAl2016DataCode/Pretests/entropy/sentcomp.txt
- SafaviEtAl2016DataCode/Pretests/Persian-ET1-raw (2).txt
- SafaviEtAl2016DataCode/Pretests/Persian-ET2-raw.txt
- SafaviEtAl2016DataCode/Pretests/Pretest-1-sentence completion/
- SafaviEtAl2016DataCode/Pretests/Pretest-1-sentence completion/NotesFarnoosh.txt
- SafaviEtAl2016DataCode/Pretests/Pretest-1-sentence completion/pretest1.csv
- SafaviEtAl2016DataCode/Pretests/Pretest-1-sentence completion/pretest1.xlsx
- SafaviEtAl2016DataCode/Pretests/Pretest-2-acceptability-rating(sep-vs-insep)/
- SafaviEtAl2016DataCode/Pretests/Pretest-2-acceptability-rating(sep-vs-insep)/Acceptability-rating.docx
- SafaviEtAl2016DataCode/Pretests/Pretest-2-acceptability-rating(sep-vs-insep)/pretest2.csv
- SafaviEtAl2016DataCode/Pretests/Pretest-2-acceptability-rating(sep-vs-insep)/pretest2.xlsx
- SafaviEtAl2016DataCode/Pretests/Pretest.plots/
- SafaviEtAl2016DataCode/Pretests/Pretest.plots/pretest1-plots/
- SafaviEtAl2016DataCode/Pretests/Pretest.plots/pretest1-plots/pretest 1, expt. 1.jpeg
- SafaviEtAl2016DataCode/Pretests/Pretest.plots/pretest1-plots/Pretest 1- expt. 2.jpeg
- SafaviEtAl2016DataCode/Pretests/Pretest.plots/pretest2.plots/
- SafaviEtAl2016DataCode/Pretests/Pretest.plots/pretest2.plots/pretest 2 - cond a on 7 scales.jpeg
- SafaviEtAl2016DataCode/Pretests/Pretest.plots/pretest2.plots/pretest 2 - cond b on 7 scales.jpeg
- SafaviEtAl2016DataCode/Pretests/Pretest.plots/pretest2.plots/pretest 2 - cond c on 7 scales.jpeg
- SafaviEtAl2016DataCode/Pretests/Pretest.plots/pretest2.plots/pretest 2 - conds.jpeg
- SafaviEtAl2016DataCode/Pretests/Pretest.plots/pretest2.plots/pretest 2 - fillers on 7 scales.jpeg
- SafaviEtAl2016DataCode/Pretests/Pretest.plots/pretest2.plots/pretest 2 - xy plot - per participant.jpeg
- SafaviEtAl2016DataCode/Pretests/pretest.R
- SafaviEtAl2016DataCode/README.txt
- SafaviEtAl2016DataCode/READMELongPP/
- SafaviEtAl2016DataCode/READMELongPP/Binary tree.pdf
- SafaviEtAl2016DataCode/READMELongPP/Expt2-intervener.docx
- SafaviEtAl2016DataCode/READMELongPP/Expt2-PPtype.pdf
- SafaviEtAl2016DataCode/READMELongPP/SamvelianEzafe2007.pdf
- SafaviEtAl2016DataCode/READMELongPP/UrduEzafe.pdf
- SafaviEtAl2016DataCode/SafaviHusainVasishthFrontiers2016.R
- SafaviEtAl2016DataCode/SPR/
- SafaviEtAl2016DataCode/SPR/.DS_Store
- SafaviEtAl2016DataCode/SPR/.Rhistory
- SafaviEtAl2016DataCode/SPR/combinedanalysis.R
- SafaviEtAl2016DataCode/SPR/data-preparation/
- SafaviEtAl2016DataCode/SPR/data-preparation/convert-dataframe.R
- SafaviEtAl2016DataCode/SPR/data-preparation/crit.docx
- SafaviEtAl2016DataCode/SPR/data-preparation/Initial-data-processing.R
- SafaviEtAl2016DataCode/SPR/Persian-SPR-Analysis.R
- SafaviEtAl2016DataCode/SPR/Persiane1-regions.DAT
- SafaviEtAl2016DataCode/SPR/Persiane2-regions.DAT
- SafaviEtAl2016DataCode/SPR/SPR.plots/
- SafaviEtAl2016DataCode/SPR/SPR.plots/SPR1.plots/
- SafaviEtAl2016DataCode/SPR/SPR.plots/SPR1.plots/interaction plot - SPR 1.jpeg
- SafaviEtAl2016DataCode/SPR/SPR.plots/SPR1.plots/SPR 1 - by region - predicate type - long.jpeg
- SafaviEtAl2016DataCode/SPR/SPR.plots/SPR1.plots/SPR 1 - byregion - distance - SP.jpeg
- SafaviEtAl2016DataCode/SPR/SPR.plots/SPR1.plots/SPR 1 - byregion - distance CP.jpeg
- SafaviEtAl2016DataCode/SPR/SPR.plots/SPR1.plots/SPR 1 - byregion- predicate type- short.jpeg
- SafaviEtAl2016DataCode/SPR/SPR.plots/SPR1.plots/SPR 1 - residuals - postcrit.jpeg
- SafaviEtAl2016DataCode/SPR/SPR.plots/SPR1.plots/SPR 1 -rt  means crit.jpeg
- SafaviEtAl2016DataCode/SPR/SPR.plots/SPR1.plots/SPR 1 boxplot precrit RT.jpeg
- SafaviEtAl2016DataCode/SPR/SPR.plots/SPR1.plots/SPR 1 bwplot log rt crit.jpeg
- SafaviEtAl2016DataCode/SPR/SPR.plots/SPR1.plots/SPR e 1 - resp accuracy.jpeg
- SafaviEtAl2016DataCode/SPR/SPR.plots/SPR1.plots/SPR e 1 means.reg.jpeg
- SafaviEtAl2016DataCode/SPR/SPR.plots/SPR1.plots/SPR e 1 residuals crit.jpeg
- SafaviEtAl2016DataCode/SPR/SPR.plots/SPR2.plots/
- SafaviEtAl2016DataCode/SPR/SPR.plots/SPR2.plots/SPR 2 - byregion - distance - CP.jpeg
- SafaviEtAl2016DataCode/SPR/SPR.plots/SPR2.plots/SPR 2 - byregion - predicate type - long.jpeg
- SafaviEtAl2016DataCode/SPR/SPR.plots/SPR2.plots/SPR 2 - byregion - predicate type - short.jpeg
- SafaviEtAl2016DataCode/SPR/SPR.plots/SPR2.plots/SPR 2 - byregion- distance SP.jpeg
- SafaviEtAl2016DataCode/SPR/SPR.plots/SPR2.plots/SPR 2 boxplot precrit RT.jpeg
- SafaviEtAl2016DataCode/SPR/SPR.plots/SPR2.plots/SPR 2 postcrit residuals.jpeg
- SafaviEtAl2016DataCode/SPR/SPR.plots/SPR2.plots/SPR e 2 - bwplot.jpeg
- SafaviEtAl2016DataCode/SPR/SPR.plots/SPR2.plots/SPR e 2 - interaction plot.jpeg
- SafaviEtAl2016DataCode/SPR/SPR.plots/SPR2.plots/SPR e 2 - means reg.jpeg
- SafaviEtAl2016DataCode/SPR/SPR.plots/SPR2.plots/SPR e 2 - response accuracy.jpeg
- SafaviEtAl2016DataCode/SPR/SPR.plots/SPR2.plots/SPR e 2 crit residuals.jpeg
- SafaviEtAl2016DataCode/SPR/SPR.plots/SPR2.plots/SPR e 2 means.jpeg
- SafaviEtAl2016DataCode/treebank-stats/
- SafaviEtAl2016DataCode/treebank-stats/Hindi-noun-verb-distance.txt
- SafaviEtAl2016DataCode/treebank-stats/Persian-noun-verb-phrasedistance.txt
- SafaviEtAl2016DataCode/treebank-stats/Persian-noun-verb-worddistance.txt
- SafaviEtAl2016DataCode/treebank-stats/Persiannounverbinterveners-phrase.txt
- SafaviEtAl2016DataCode/treebank-stats/Persiannounverbinterveners-word.txt
- SafaviEtAl2016DataCode/treebank-stats/Persiannounverbinterveners.txt~
