# Supplementary material for: Dependency Resolution Difficulty Increases with Distance in Persian Separable Complex Predicates: Evidence for Expectation and Memory-Based Accounts
Source: Front Psychol. 2016 Mar 30;7:403. doi: 10.3389/fpsyg.2016.00403 (PMC4812816; doi:10.3389/fpsyg.2016.00403)
Supplement: Supplementary file 1 [file DataSheet1.zip › SafaviEtAl2016DataCode/data_spr/Persiane1.txt]

"subj" "item" "cond" "pos" "resp" "rt" "roi"
"56" 4 6 "a" "0" "-" 812 "predep"
"57" 4 6 "a" "1" "-" 919 "dep"
"58" 4 6 "a" "2" "-" 633 "precrit"
"59" 4 6 "a" "3" "-" 660 "precrit"
"60" 4 6 "a" "4" "-" 568 "crit"
"61" 4 6 "a" "5" "-" 699 "postcrit"
"62" 4 6 "a" "6" "-" 628 "post"
"63" 4 6 "a" "7" "-" 643 "post"
"64" 4 6 "a" "?" "1" 2065 NA
"86" 4 17 "d" "0" "-" 746 "predep"
"87" 4 17 "d" "1" "-" 835 "dep"
"88" 4 17 "d" "2" "-" 820 "precrit"
"89" 4 17 "d" "3" "-" 508 "precrit"
"90" 4 17 "d" "4" "-" 799 "precrit"
"91" 4 17 "d" "5" "-" 621 "precrit"
"92" 4 17 "d" "6" "-" 578 "precrit"
"93" 4 17 "d" "7" "-" 753 "precrit"
"94" 4 17 "d" "8" "-" 517 "crit"
"95" 4 17 "d" "9" "-" 499 "postcrit"
"96" 4 17 "d" "10" "-" 671 "post"
"97" 4 17 "d" "11" "-" 578 "post"
"98" 4 17 "d" "12" "-" 602 "post"
"99" 4 17 "d" "13" "-" 642 "post"
"100" 4 17 "d" "14" "-" 875 "post"
"101" 4 17 "d" "?" "1" 3050 NA
"142" 4 22 "a" "0" "-" 474 "predep"
"143" 4 22 "a" "1" "-" 830 "dep"
"144" 4 22 "a" "2" "-" 803 "precrit"
"145" 4 22 "a" "3" "-" 664 "precrit"
"146" 4 22 "a" "4" "-" 675 "crit"
"147" 4 22 "a" "5" "-" 747 "postcrit"
"148" 4 22 "a" "6" "-" 675 "post"
"149" 4 22 "a" "7" "-" 625 "post"
"150" 4 22 "a" "8" "-" 560 "post"
"151" 4 22 "a" "9" "-" 648 "post"
"152" 4 22 "a" "10" "-" 490 "post"
"153" 4 22 "a" "11" "-" 562 "post"
"154" 4 22 "a" "?" "1" 2050 NA
"177" 4 5 "d" "0" "-" 551 "predep"
"178" 4 5 "d" "1" "-" 771 "dep"
"179" 4 5 "d" "2" "-" 800 "precrit"
"180" 4 5 "d" "3" "-" 599 "precrit"
"181" 4 5 "d" "4" "-" 689 "precrit"
"182" 4 5 "d" "5" "-" 471 "precrit"
"183" 4 5 "d" "6" "-" 496 "precrit"
"184" 4 5 "d" "7" "-" 605 "precrit"
"185" 4 5 "d" "8" "-" 575 "crit"
"186" 4 5 "d" "9" "-" 525 "postcrit"
"187" 4 5 "d" "10" "-" 504 "post"
"188" 4 5 "d" "11" "-" 492 "post"
"189" 4 5 "d" "12" "-" 460 "post"
"190" 4 5 "d" "13" "-" 515 "post"
"191" 4 5 "d" "14" "-" 506 "post"
"192" 4 5 "d" "15" "-" 438 "post"
"193" 4 5 "d" "16" "-" 443 "post"
"194" 4 5 "d" "17" "-" 463 "post"
"195" 4 5 "d" "?" "0" 3075 NA
"207" 4 3 "b" "0" "-" 450 "predep"
"208" 4 3 "b" "1" "-" 844 "dep"
"209" 4 3 "b" "2" "-" 537 "precrit"
"210" 4 3 "b" "3" "-" 662 "precrit"
"211" 4 3 "b" "4" "-" 512 "precrit"
"212" 4 3 "b" "5" "-" 520 "precrit"
"213" 4 3 "b" "6" "-" 525 "precrit"
"214" 4 3 "b" "7" "-" 519 "precrit"
"215" 4 3 "b" "8" "-" 581 "crit"
"216" 4 3 "b" "9" "-" 633 "postcrit"
"217" 4 3 "b" "10" "-" 483 "post"
"218" 4 3 "b" "11" "-" 529 "post"
"219" 4 3 "b" "12" "-" 631 "post"
"220" 4 3 "b" "13" "-" 557 "post"
"221" 4 3 "b" "14" "-" 483 "post"
"222" 4 3 "b" "?" "1" 2773 NA
"277" 4 7 "b" "0" "-" 608 "predep"
"278" 4 7 "b" "1" "-" 821 "dep"
"279" 4 7 "b" "2" "-" 695 "precrit"
"280" 4 7 "b" "3" "-" 750 "precrit"
"281" 4 7 "b" "4" "-" 1112 "precrit"
"282" 4 7 "b" "5" "-" 844 "precrit"
"283" 4 7 "b" "6" "-" 562 "precrit"
"284" 4 7 "b" "7" "-" 653 "precrit"
"285" 4 7 "b" "8" "-" 1171 "crit"
"286" 4 7 "b" "9" "-" 530 "postcrit"
"287" 4 7 "b" "10" "-" 668 "post"
"288" 4 7 "b" "11" "-" 475 "post"
"289" 4 7 "b" "12" "-" 542 "post"
"290" 4 7 "b" "13" "-" 698 "post"
"291" 4 7 "b" "14" "-" 895 "post"
"292" 4 7 "b" "?" "1" 4242 NA
"320" 4 36 "c" "0" "-" 448 "predep"
"321" 4 36 "c" "1" "-" 1019 "dep"
"322" 4 36 "c" "2" "-" 639 "precrit"
"323" 4 36 "c" "3" "-" 796 "precrit"
"324" 4 36 "c" "4" "-" 663 "crit"
"325" 4 36 "c" "5" "-" 478 "postcrit"
"326" 4 36 "c" "6" "-" 431 "post"
"327" 4 36 "c" "7" "-" 585 "post"
"328" 4 36 "c" "8" "-" 445 "post"
"329" 4 36 "c" "9" "-" 523 "post"
"330" 4 36 "c" "?" "1" 2309 NA
"364" 4 16 "c" "0" "-" 396 "predep"
"365" 4 16 "c" "1" "-" 688 "dep"
"366" 4 16 "c" "2" "-" 549 "precrit"
"367" 4 16 "c" "3" "-" 725 "precrit"
"368" 4 16 "c" "4" "-" 449 "crit"
"369" 4 16 "c" "5" "-" 539 "postcrit"
"370" 4 16 "c" "6" "-" 518 "post"
"371" 4 16 "c" "7" "-" 979 "post"
"372" 4 16 "c" "8" "-" 639 "post"
"373" 4 16 "c" "9" "-" 674 "post"
"374" 4 16 "c" "?" "1" 1539 NA
"425" 4 14 "a" "0" "-" 577 "predep"
"426" 4 14 "a" "1" "-" 792 "dep"
"427" 4 14 "a" "2" "-" 982 "precrit"
"428" 4 14 "a" "3" "-" 475 "precrit"
"429" 4 14 "a" "4" "-" 418 "crit"
"430" 4 14 "a" "5" "-" 427 "postcrit"
"431" 4 14 "a" "6" "-" 533 "post"
"432" 4 14 "a" "7" "-" 579 "post"
"433" 4 14 "a" "8" "-" 581 "post"
"434" 4 14 "a" "9" "-" 554 "post"
"435" 4 14 "a" "10" "-" 736 "post"
"436" 4 14 "a" "11" "-" 451 "post"
"437" 4 14 "a" "?" "1" 2902 NA
"498" 4 31 "b" "0" "-" 378 "predep"
"499" 4 31 "b" "1" "-" 1417 "dep"
"500" 4 31 "b" "2" "-" 485 "precrit"
"501" 4 31 "b" "3" "-" 586 "precrit"
"502" 4 31 "b" "4" "-" 536 "precrit"
"503" 4 31 "b" "5" "-" 604 "precrit"
"504" 4 31 "b" "6" "-" 437 "precrit"
"505" 4 31 "b" "7" "-" 489 "precrit"
"506" 4 31 "b" "8" "-" 439 "crit"
"507" 4 31 "b" "9" "-" 454 "postcrit"
"508" 4 31 "b" "10" "-" 439 "post"
"509" 4 31 "b" "11" "-" 403 "post"
"510" 4 31 "b" "12" "-" 422 "post"
"511" 4 31 "b" "?" "1" 1932 NA
"541" 4 34 "a" "0" "-" 508 "predep"
"542" 4 34 "a" "1" "-" 663 "dep"
"543" 4 34 "a" "2" "-" 530 "precrit"
"544" 4 34 "a" "3" "-" 509 "precrit"
"545" 4 34 "a" "4" "-" 560 "crit"
"546" 4 34 "a" "5" "-" 714 "postcrit"
"547" 4 34 "a" "6" "-" 583 "post"
"548" 4 34 "a" "7" "-" 433 "post"
"549" 4 34 "a" "8" "-" 426 "post"
"550" 4 34 "a" "9" "-" 409 "post"
"551" 4 34 "a" "10" "-" 474 "post"
"552" 4 34 "a" "?" "1" 2366 NA
"593" 4 13 "d" "0" "-" 451 "predep"
"594" 4 13 "d" "1" "-" 1256 "dep"
"595" 4 13 "d" "2" "-" 456 "precrit"
"596" 4 13 "d" "3" "-" 589 "precrit"
"597" 4 13 "d" "4" "-" 537 "precrit"
"598" 4 13 "d" "5" "-" 553 "precrit"
"599" 4 13 "d" "6" "-" 421 "precrit"
"600" 4 13 "d" "7" "-" 554 "precrit"
"601" 4 13 "d" "8" "-" 445 "precrit"
"602" 4 13 "d" "9" "-" 483 "crit"
"603" 4 13 "d" "10" "-" 450 "postcrit"
"604" 4 13 "d" "11" "-" 427 "post"
"605" 4 13 "d" "12" "-" 469 "post"
"606" 4 13 "d" "13" "-" 441 "post"
"607" 4 13 "d" "?" "1" 4193 NA
"652" 4 9 "d" "0" "-" 397 "predep"
"653" 4 9 "d" "1" "-" 573 "dep"
"654" 4 9 "d" "2" "-" 512 "precrit"
"655" 4 9 "d" "3" "-" 453 "precrit"
"656" 4 9 "d" "4" "-" 420 "precrit"
"657" 4 9 "d" "5" "-" 639 "precrit"
"658" 4 9 "d" "6" "-" 475 "precrit"
"659" 4 9 "d" "7" "-" 1003 "precrit"
"660" 4 9 "d" "8" "-" 532 "crit"
"661" 4 9 "d" "9" "-" 682 "postcrit"
"662" 4 9 "d" "10" "-" 491 "post"
"663" 4 9 "d" "11" "-" 651 "post"
"664" 4 9 "d" "12" "-" 442 "post"
"665" 4 9 "d" "13" "-" 761 "post"
"666" 4 9 "d" "?" "1" 2809 NA
"683" 4 12 "c" "0" "-" 776 "predep"
"684" 4 12 "c" "1" "-" 684 "dep"
"685" 4 12 "c" "2" "-" 619 "precrit"
"686" 4 12 "c" "3" "-" 594 "precrit"
"687" 4 12 "c" "4" "-" 553 "crit"
"688" 4 12 "c" "5" "-" 422 "postcrit"
"689" 4 12 "c" "6" "-" 468 "post"
"690" 4 12 "c" "7" "-" 444 "post"
"691" 4 12 "c" "8" "-" 427 "post"
"692" 4 12 "c" "9" "-" 489 "post"
"693" 4 12 "c" "?" "1" 4090 NA
"724" 4 10 "a" "0" "-" 603 "predep"
"725" 4 10 "a" "1" "-" 717 "dep"
"726" 4 10 "a" "2" "-" 462 "precrit"
"727" 4 10 "a" "3" "-" 640 "precrit"
"728" 4 10 "a" "4" "-" 515 "crit"
"729" 4 10 "a" "5" "-" 484 "postcrit"
"730" 4 10 "a" "6" "-" 574 "post"
"731" 4 10 "a" "7" "-" 904 "post"
"732" 4 10 "a" "8" "-" 708 "post"
"733" 4 10 "a" "?" "1" 2005 NA
"753" 4 19 "b" "0" "-" 510 "predep"
"754" 4 19 "b" "1" "-" 928 "dep"
"755" 4 19 "b" "2" "-" 705 "precrit"
"756" 4 19 "b" "3" "-" 1159 "precrit"
"757" 4 19 "b" "4" "-" 516 "precrit"
"758" 4 19 "b" "5" "-" 576 "precrit"
"759" 4 19 "b" "6" "-" 694 "precrit"
"760" 4 19 "b" "7" "-" 443 "precrit"
"761" 4 19 "b" "8" "-" 416 "precrit"
"762" 4 19 "b" "9" "-" 440 "crit"
"763" 4 19 "b" "10" "-" 481 "postcrit"
"764" 4 19 "b" "11" "-" 397 "post"
"765" 4 19 "b" "12" "-" 481 "post"
"766" 4 19 "b" "13" "-" 605 "post"
"767" 4 19 "b" "?" "1" 1725 NA
"800" 4 26 "a" "0" "-" 582 "predep"
"801" 4 26 "a" "1" "-" 698 "dep"
"802" 4 26 "a" "2" "-" 779 "precrit"
"803" 4 26 "a" "3" "-" 476 "precrit"
"804" 4 26 "a" "4" "-" 443 "crit"
"805" 4 26 "a" "5" "-" 460 "postcrit"
"806" 4 26 "a" "6" "-" 537 "post"
"807" 4 26 "a" "7" "-" 566 "post"
"808" 4 26 "a" "8" "-" 457 "post"
"809" 4 26 "a" "?" "1" 3461 NA
"830" 4 2 "a" "0" "-" 485 "predep"
"831" 4 2 "a" "1" "-" 714 "dep"
"832" 4 2 "a" "2" "-" 806 "precrit"
"833" 4 2 "a" "3" "-" 520 "precrit"
"834" 4 2 "a" "4" "-" 481 "crit"
"835" 4 2 "a" "5" "-" 442 "postcrit"
"836" 4 2 "a" "6" "-" 487 "post"
"837" 4 2 "a" "7" "-" 541 "post"
"838" 4 2 "a" "8" "-" 497 "post"
"839" 4 2 "a" "9" "-" 483 "post"
"840" 4 2 "a" "10" "-" 438 "post"
"841" 4 2 "a" "?" "1" 3377 NA
"857" 4 32 "c" "0" "-" 383 "predep"
"858" 4 32 "c" "1" "-" 763 "dep"
"859" 4 32 "c" "2" "-" 1051 "precrit"
"860" 4 32 "c" "3" "-" 444 "precrit"
"861" 4 32 "c" "4" "-" 520 "crit"
"862" 4 32 "c" "5" "-" 539 "postcrit"
"863" 4 32 "c" "6" "-" 564 "post"
"864" 4 32 "c" "7" "-" 746 "post"
"865" 4 32 "c" "8" "-" 573 "post"
"866" 4 32 "c" "?" "0" 3261 NA
"876" 4 23 "b" "0" "-" 895 "predep"
"877" 4 23 "b" "1" "-" 662 "dep"
"878" 4 23 "b" "2" "-" 467 "precrit"
"879" 4 23 "b" "3" "-" 496 "precrit"
"880" 4 23 "b" "4" "-" 489 "precrit"
"881" 4 23 "b" "5" "-" 391 "precrit"
"882" 4 23 "b" "6" "-" 457 "precrit"
"883" 4 23 "b" "7" "-" 382 "precrit"
"884" 4 23 "b" "8" "-" 462 "crit"
"885" 4 23 "b" "9" "-" 424 "postcrit"
"886" 4 23 "b" "10" "-" 415 "post"
"887" 4 23 "b" "11" "-" 713 "post"
"888" 4 23 "b" "12" "-" 539 "post"
"889" 4 23 "b" "13" "-" 482 "post"
"890" 4 23 "b" "14" "-" 730 "post"
"891" 4 23 "b" "15" "-" 458 "post"
"892" 4 23 "b" "16" "-" 502 "post"
"893" 4 23 "b" "17" "-" 430 "post"
"894" 4 23 "b" "18" "-" 510 "post"
"895" 4 23 "b" "?" "0" 7913 NA
"932" 4 21 "d" "0" "-" 879 "predep"
"933" 4 21 "d" "1" "-" 1235 "dep"
"934" 4 21 "d" "2" "-" 548 "precrit"
"935" 4 21 "d" "3" "-" 835 "precrit"
"936" 4 21 "d" "4" "-" 515 "precrit"
"937" 4 21 "d" "5" "-" 451 "precrit"
"938" 4 21 "d" "6" "-" 470 "precrit"
"939" 4 21 "d" "7" "-" 481 "precrit"
"940" 4 21 "d" "8" "-" 442 "crit"
"941" 4 21 "d" "9" "-" 433 "postcrit"
"942" 4 21 "d" "10" "-" 434 "post"
"943" 4 21 "d" "11" "-" 400 "post"
"944" 4 21 "d" "12" "-" 484 "post"
"945" 4 21 "d" "?" "1" 3480 NA
"979" 4 8 "c" "0" "-" 462 "predep"
"980" 4 8 "c" "1" "-" 528 "dep"
"981" 4 8 "c" "2" "-" 657 "precrit"
"982" 4 8 "c" "3" "-" 1324 "precrit"
"983" 4 8 "c" "4" "-" 1084 "crit"
"984" 4 8 "c" "5" "-" 415 "postcrit"
"985" 4 8 "c" "6" "-" 527 "post"
"986" 4 8 "c" "7" "-" 682 "post"
"987" 4 8 "c" "8" "-" 535 "post"
"988" 4 8 "c" "9" "-" 504 "post"
"989" 4 8 "c" "?" "1" 4148 NA
"1019" 4 28 "c" "0" "-" 460 "predep"
"1020" 4 28 "c" "1" "-" 1121 "dep"
"1021" 4 28 "c" "2" "-" 650 "precrit"
"1022" 4 28 "c" "3" "-" 833 "precrit"
"1023" 4 28 "c" "4" "-" 941 "crit"
"1024" 4 28 "c" "5" "-" 678 "postcrit"
"1025" 4 28 "c" "6" "-" 863 "post"
"1026" 4 28 "c" "7" "-" 883 "post"
"1027" 4 28 "c" "8" "-" 1276 "post"
"1028" 4 28 "c" "9" "-" 775 "post"
"1029" 4 28 "c" "?" "1" 2370 NA
"1058" 4 35 "b" "0" "-" 958 "predep"
"1059" 4 35 "b" "1" "-" 659 "dep"
"1060" 4 35 "b" "2" "-" 485 "precrit"
"1061" 4 35 "b" "3" "-" 637 "precrit"
"1062" 4 35 "b" "4" "-" 611 "precrit"
"1063" 4 35 "b" "5" "-" 459 "precrit"
"1064" 4 35 "b" "6" "-" 498 "precrit"
"1065" 4 35 "b" "7" "-" 462 "precrit"
"1066" 4 35 "b" "8" "-" 471 "crit"
"1067" 4 35 "b" "9" "-" 434 "postcrit"
"1068" 4 35 "b" "10" "-" 453 "post"
"1069" 4 35 "b" "11" "-" 673 "post"
"1070" 4 35 "b" "12" "-" 499 "post"
"1071" 4 35 "b" "13" "-" 419 "post"
"1072" 4 35 "b" "14" "-" 447 "post"
"1073" 4 35 "b" "15" "-" 459 "post"
"1074" 4 35 "b" "16" "-" 851 "post"
"1075" 4 35 "b" "?" "1" 3095 NA
"1114" 4 29 "d" "0" "-" 533 "predep"
"1115" 4 29 "d" "1" "-" 544 "dep"
"1116" 4 29 "d" "2" "-" 498 "precrit"
"1117" 4 29 "d" "3" "-" 664 "precrit"
"1118" 4 29 "d" "4" "-" 564 "precrit"
"1119" 4 29 "d" "5" "-" 482 "precrit"
"1120" 4 29 "d" "6" "-" 479 "precrit"
"1121" 4 29 "d" "7" "-" 514 "precrit"
"1122" 4 29 "d" "8" "-" 486 "crit"
"1123" 4 29 "d" "9" "-" 421 "postcrit"
"1124" 4 29 "d" "10" "-" 467 "post"
"1125" 4 29 "d" "11" "-" 442 "post"
"1126" 4 29 "d" "12" "-" 389 "post"
"1127" 4 29 "d" "13" "-" 400 "post"
"1128" 4 29 "d" "?" "1" 2977 NA
"1151" 4 11 "b" "0" "-" 562 "predep"
"1152" 4 11 "b" "1" "-" 756 "dep"
"1153" 4 11 "b" "2" "-" 456 "precrit"
"1154" 4 11 "b" "3" "-" 634 "precrit"
"1155" 4 11 "b" "4" "-" 585 "precrit"
"1156" 4 11 "b" "5" "-" 531 "precrit"
"1157" 4 11 "b" "6" "-" 412 "precrit"
"1158" 4 11 "b" "7" "-" 551 "precrit"
"1159" 4 11 "b" "8" "-" 401 "crit"
"1160" 4 11 "b" "9" "-" 383 "postcrit"
"1161" 4 11 "b" "10" "-" 385 "post"
"1162" 4 11 "b" "11" "-" 507 "post"
"1163" 4 11 "b" "12" "-" 395 "post"
"1164" 4 11 "b" "13" "-" 447 "post"
"1165" 4 11 "b" "?" "1" 3007 NA
"1176" 4 24 "c" "0" "-" 377 "predep"
"1177" 4 24 "c" "1" "-" 515 "dep"
"1178" 4 24 "c" "2" "-" 482 "precrit"
"1179" 4 24 "c" "3" "-" 498 "precrit"
"1180" 4 24 "c" "4" "-" 460 "crit"
"1181" 4 24 "c" "5" "-" 445 "postcrit"
"1182" 4 24 "c" "6" "-" 451 "post"
"1183" 4 24 "c" "7" "-" 539 "post"
"1184" 4 24 "c" "8" "-" 388 "post"
"1185" 4 24 "c" "?" "1" 1730 NA
"1215" 4 18 "a" "0" "-" 466 "predep"
"1216" 4 18 "a" "1" "-" 731 "dep"
"1217" 4 18 "a" "2" "-" 458 "precrit"
"1218" 4 18 "a" "3" "-" 529 "precrit"
"1219" 4 18 "a" "4" "-" 411 "crit"
"1220" 4 18 "a" "5" "-" 426 "postcrit"
"1221" 4 18 "a" "6" "-" 479 "post"
"1222" 4 18 "a" "7" "-" 863 "post"
"1223" 4 18 "a" "8" "-" 558 "post"
"1224" 4 18 "a" "9" "-" 1006 "post"
"1225" 4 18 "a" "?" "1" 2052 NA
"1256" 4 25 "d" "0" "-" 307 "predep"
"1257" 4 25 "d" "1" "-" 565 "dep"
"1258" 4 25 "d" "2" "-" 501 "precrit"
"1259" 4 25 "d" "3" "-" 481 "precrit"
"1260" 4 25 "d" "4" "-" 434 "precrit"
"1261" 4 25 "d" "5" "-" 472 "precrit"
"1262" 4 25 "d" "6" "-" 423 "precrit"
"1263" 4 25 "d" "7" "-" 410 "precrit"
"1264" 4 25 "d" "8" "-" 398 "crit"
"1265" 4 25 "d" "9" "-" 395 "postcrit"
"1266" 4 25 "d" "10" "-" 443 "post"
"1267" 4 25 "d" "11" "-" 457 "post"
"1268" 4 25 "d" "12" "-" 430 "post"
"1269" 4 25 "d" "13" "-" 407 "post"
"1270" 4 25 "d" "14" "-" 383 "post"
"1271" 4 25 "d" "?" "1" 3957 NA
"1283" 4 4 "c" "0" "-" 483 "predep"
"1284" 4 4 "c" "1" "-" 522 "dep"
"1285" 4 4 "c" "2" "-" 538 "precrit"
"1286" 4 4 "c" "3" "-" 499 "precrit"
"1287" 4 4 "c" "4" "-" 416 "crit"
"1288" 4 4 "c" "5" "-" 413 "postcrit"
"1289" 4 4 "c" "6" "-" 404 "post"
"1290" 4 4 "c" "7" "-" 458 "post"
"1291" 4 4 "c" "?" "1" 3179 NA
"1326" 4 30 "a" "0" "-" 343 "predep"
"1327" 4 30 "a" "1" "-" 476 "dep"
"1328" 4 30 "a" "2" "-" 690 "precrit"
"1329" 4 30 "a" "3" "-" 529 "precrit"
"1330" 4 30 "a" "4" "-" 412 "crit"
"1331" 4 30 "a" "5" "-" 393 "postcrit"
"1332" 4 30 "a" "6" "-" 905 "post"
"1333" 4 30 "a" "7" "-" 482 "post"
"1334" 4 30 "a" "8" "-" 449 "post"
"1335" 4 30 "a" "9" "-" 431 "post"
"1336" 4 30 "a" "10" "-" 405 "post"
"1337" 4 30 "a" "11" "-" 447 "post"
"1338" 4 30 "a" "12" "-" 1174 "post"
"1339" 4 30 "a" "?" "1" 3208 NA
"1350" 4 1 "d" "0" "-" 400 "predep"
"1351" 4 1 "d" "1" "-" 2014 "dep"
"1352" 4 1 "d" "2" "-" 426 "precrit"
"1353" 4 1 "d" "3" "-" 828 "precrit"
"1354" 4 1 "d" "4" "-" 1121 "precrit"
"1355" 4 1 "d" "5" "-" 835 "precrit"
"1356" 4 1 "d" "6" "-" 468 "precrit"
"1357" 4 1 "d" "7" "-" 451 "precrit"
"1358" 4 1 "d" "8" "-" 456 "crit"
"1359" 4 1 "d" "9" "-" 412 "postcrit"
"1360" 4 1 "d" "10" "-" 421 "post"
"1361" 4 1 "d" "11" "-" 459 "post"
"1362" 4 1 "d" "12" "-" 397 "post"
"1363" 4 1 "d" "?" "1" 2089 NA
"1410" 4 33 "d" "0" "-" 513 "predep"
"1411" 4 33 "d" "1" "-" 588 "dep"
"1412" 4 33 "d" "2" "-" 412 "precrit"
"1413" 4 33 "d" "3" "-" 482 "precrit"
"1414" 4 33 "d" "4" "-" 472 "precrit"
"1415" 4 33 "d" "5" "-" 409 "precrit"
"1416" 4 33 "d" "6" "-" 433 "precrit"
"1417" 4 33 "d" "7" "-" 713 "precrit"
"1418" 4 33 "d" "8" "-" 590 "crit"
"1419" 4 33 "d" "9" "-" 465 "postcrit"
"1420" 4 33 "d" "10" "-" 747 "post"
"1421" 4 33 "d" "11" "-" 462 "post"
"1422" 4 33 "d" "12" "-" 948 "post"
"1423" 4 33 "d" "13" "-" 415 "post"
"1424" 4 33 "d" "?" "1" 3846 NA
"1447" 4 20 "c" "0" "-" 406 "predep"
"1448" 4 20 "c" "1" "-" 786 "dep"
"1449" 4 20 "c" "2" "-" 631 "precrit"
"1450" 4 20 "c" "3" "-" 534 "precrit"
"1451" 4 20 "c" "4" "-" 396 "crit"
"1452" 4 20 "c" "5" "-" 485 "postcrit"
"1453" 4 20 "c" "6" "-" 578 "post"
"1454" 4 20 "c" "7" "-" 467 "post"
"1455" 4 20 "c" "8" "-" 438 "post"
"1456" 4 20 "c" "9" "-" 433 "post"
"1457" 4 20 "c" "?" "1" 2822 NA
"1470" 4 15 "b" "0" "-" 509 "predep"
"1471" 4 15 "b" "1" "-" 588 "dep"
"1472" 4 15 "b" "2" "-" 810 "precrit"
"1473" 4 15 "b" "3" "-" 424 "precrit"
"1474" 4 15 "b" "4" "-" 431 "precrit"
"1475" 4 15 "b" "5" "-" 450 "precrit"
"1476" 4 15 "b" "6" "-" 361 "precrit"
"1477" 4 15 "b" "7" "-" 360 "precrit"
"1478" 4 15 "b" "8" "-" 359 "crit"
"1479" 4 15 "b" "9" "-" 369 "postcrit"
"1480" 4 15 "b" "10" "-" 406 "post"
"1481" 4 15 "b" "11" "-" 346 "post"
"1482" 4 15 "b" "12" "-" 329 "post"
"1483" 4 15 "b" "13" "-" 380 "post"
"1484" 4 15 "b" "14" "-" 313 "post"
"1485" 4 15 "b" "15" "-" 359 "post"
"1486" 4 15 "b" "16" "-" 401 "post"
"1487" 4 15 "b" "?" "1" 2906 NA
"1510" 4 27 "b" "0" "-" 886 "predep"
"1511" 4 27 "b" "1" "-" 827 "dep"
"1512" 4 27 "b" "2" "-" 440 "precrit"
"1513" 4 27 "b" "3" "-" 542 "precrit"
"1514" 4 27 "b" "4" "-" 645 "precrit"
"1515" 4 27 "b" "5" "-" 354 "precrit"
"1516" 4 27 "b" "6" "-" 347 "precrit"
"1517" 4 27 "b" "7" "-" 334 "precrit"
"1518" 4 27 "b" "8" "-" 322 "crit"
"1519" 4 27 "b" "9" "-" 352 "postcrit"
"1520" 4 27 "b" "10" "-" 312 "post"
"1521" 4 27 "b" "11" "-" 315 "post"
"1522" 4 27 "b" "12" "-" 435 "post"
"1523" 4 27 "b" "13" "-" 300 "post"
"1524" 4 27 "b" "?" "1" 3322 NA
"1656" 5 3 "c" "0" "-" 567 "predep"
"1657" 5 3 "c" "1" "-" 713 "dep"
"1658" 5 3 "c" "2" "-" 739 "precrit"
"1659" 5 3 "c" "3" "-" 578 "precrit"
"1660" 5 3 "c" "4" "-" 658 "crit"
"1661" 5 3 "c" "5" "-" 595 "postcrit"
"1662" 5 3 "c" "6" "-" 826 "post"
"1663" 5 3 "c" "7" "-" 717 "post"
"1664" 5 3 "c" "8" "-" 830 "post"
"1665" 5 3 "c" "9" "-" 714 "post"
"1666" 5 3 "c" "?" "1" 2461 NA
"1700" 5 29 "a" "0" "-" 527 "predep"
"1701" 5 29 "a" "1" "-" 1079 "dep"
"1702" 5 29 "a" "2" "-" 832 "precrit"
"1703" 5 29 "a" "3" "-" 1436 "precrit"
"1704" 5 29 "a" "4" "-" 1101 "crit"
"1705" 5 29 "a" "5" "-" 843 "postcrit"
"1706" 5 29 "a" "6" "-" 1547 "post"
"1707" 5 29 "a" "7" "-" 1305 "post"
"1708" 5 29 "a" "8" "-" 1074 "post"
"1709" 5 29 "a" "?" "1" 1942 NA
"1742" 5 31 "c" "0" "-" 694 "predep"
"1743" 5 31 "c" "1" "-" 800 "dep"
"1744" 5 31 "c" "2" "-" 835 "precrit"
"1745" 5 31 "c" "3" "-" 863 "precrit"
"1746" 5 31 "c" "4" "-" 3409 "crit"
"1747" 5 31 "c" "5" "-" 733 "postcrit"
"1748" 5 31 "c" "6" "-" 796 "post"
"1749" 5 31 "c" "7" "-" 1244 "post"
"1750" 5 31 "c" "?" "1" 5082 NA
"1792" 5 11 "c" "0" "-" 1619 "predep"
"1793" 5 11 "c" "1" "-" 1564 "dep"
"1794" 5 11 "c" "2" "-" 1078 "precrit"
"1795" 5 11 "c" "3" "-" 833 "precrit"
"1796" 5 11 "c" "4" "-" 1169 "crit"
"1797" 5 11 "c" "5" "-" 774 "postcrit"
"1798" 5 11 "c" "6" "-" 750 "post"
"1799" 5 11 "c" "7" "-" 985 "post"
"1800" 5 11 "c" "8" "-" 634 "post"
"1801" 5 11 "c" "9" "-" 985 "post"
"1802" 5 11 "c" "?" "1" 3857 NA
"1820" 5 16 "d" "0" "-" 635 "predep"
"1821" 5 16 "d" "1" "-" 1054 "dep"
"1822" 5 16 "d" "2" "-" 1182 "precrit"
"1823" 5 16 "d" "3" "-" 1188 "precrit"
"1824" 5 16 "d" "4" "-" 691 "precrit"
"1825" 5 16 "d" "5" "-" 712 "precrit"
"1826" 5 16 "d" "6" "-" 635 "precrit"
"1827" 5 16 "d" "7" "-" 677 "precrit"
"1828" 5 16 "d" "8" "-" 813 "crit"
"1829" 5 16 "d" "9" "-" 701 "postcrit"
"1830" 5 16 "d" "10" "-" 2514 "post"
"1831" 5 16 "d" "11" "-" 1505 "post"
"1832" 5 16 "d" "12" "-" 838 "post"
"1833" 5 16 "d" "13" "-" 1346 "post"
"1834" 5 16 "d" "?" "0" 2699 NA
"1889" 5 26 "b" "0" "-" 685 "predep"
"1890" 5 26 "b" "1" "-" 882 "dep"
"1891" 5 26 "b" "2" "-" 876 "precrit"
"1892" 5 26 "b" "3" "-" 1051 "precrit"
"1893" 5 26 "b" "4" "-" 668 "precrit"
"1894" 5 26 "b" "5" "-" 756 "precrit"
"1895" 5 26 "b" "6" "-" 710 "precrit"
"1896" 5 26 "b" "7" "-" 598 "precrit"
"1897" 5 26 "b" "8" "-" 674 "crit"
"1898" 5 26 "b" "9" "-" 609 "postcrit"
"1899" 5 26 "b" "10" "-" 761 "post"
"1900" 5 26 "b" "11" "-" 685 "post"
"1901" 5 26 "b" "12" "-" 752 "post"
"1902" 5 26 "b" "?" "1" 1817 NA
"1931" 5 2 "b" "0" "-" 528 "predep"
"1932" 5 2 "b" "1" "-" 608 "dep"
"1933" 5 2 "b" "2" "-" 717 "precrit"
"1934" 5 2 "b" "3" "-" 614 "precrit"
"1935" 5 2 "b" "4" "-" 777 "precrit"
"1936" 5 2 "b" "5" "-" 952 "precrit"
"1937" 5 2 "b" "6" "-" 794 "precrit"
"1938" 5 2 "b" "7" "-" 804 "precrit"
"1939" 5 2 "b" "8" "-" 910 "crit"
"1940" 5 2 "b" "9" "-" 668 "postcrit"
"1941" 5 2 "b" "10" "-" 575 "post"
"1942" 5 2 "b" "11" "-" 580 "post"
"1943" 5 2 "b" "12" "-" 632 "post"
"1944" 5 2 "b" "13" "-" 679 "post"
"1945" 5 2 "b" "14" "-" 975 "post"
"1946" 5 2 "b" "?" "1" 2570 NA
"1977" 5 10 "b" "0" "-" 1081 "predep"
"1978" 5 10 "b" "1" "-" 705 "dep"
"1979" 5 10 "b" "2" "-" 977 "precrit"
"1980" 5 10 "b" "3" "-" 715 "precrit"
"1981" 5 10 "b" "4" "-" 924 "precrit"
"1982" 5 10 "b" "5" "-" 838 "precrit"
"1983" 5 10 "b" "6" "-" 687 "precrit"
"1984" 5 10 "b" "7" "-" 923 "precrit"
"1985" 5 10 "b" "8" "-" 655 "crit"
"1986" 5 10 "b" "9" "-" 753 "postcrit"
"1987" 5 10 "b" "10" "-" 875 "post"
"1988" 5 10 "b" "11" "-" 858 "post"
"1989" 5 10 "b" "12" "-" 629 "post"
"1990" 5 10 "b" "?" "1" 5096 NA
"2003" 5 1 "a" "0" "-" 533 "predep"
"2004" 5 1 "a" "1" "-" 776 "dep"
"2005" 5 1 "a" "2" "-" 742 "precrit"
"2006" 5 1 "a" "3" "-" 756 "precrit"
"2007" 5 1 "a" "4" "-" 1009 "crit"
"2008" 5 1 "a" "5" "-" 893 "postcrit"
"2009" 5 1 "a" "6" "-" 859 "post"
"2010" 5 1 "a" "7" "-" 946 "post"
"2011" 5 1 "a" "8" "-" 1837 "post"
"2012" 5 1 "a" "?" "1" 1898 NA
"2025" 5 4 "d" "0" "-" 556 "predep"
"2026" 5 4 "d" "1" "-" 701 "dep"
"2027" 5 4 "d" "2" "-" 942 "precrit"
"2028" 5 4 "d" "3" "-" 829 "precrit"
"2029" 5 4 "d" "4" "-" 1457 "precrit"
"2030" 5 4 "d" "5" "-" 1088 "precrit"
"2031" 5 4 "d" "6" "-" 645 "precrit"
"2032" 5 4 "d" "7" "-" 714 "precrit"
"2033" 5 4 "d" "8" "-" 905 "crit"
"2034" 5 4 "d" "9" "-" 946 "postcrit"
"2035" 5 4 "d" "10" "-" 863 "post"
"2036" 5 4 "d" "11" "-" 1151 "post"
"2037" 5 4 "d" "?" "1" 3844 NA
"2049" 5 12 "d" "0" "-" 550 "predep"
"2050" 5 12 "d" "1" "-" 709 "dep"
"2051" 5 12 "d" "2" "-" 757 "precrit"
"2052" 5 12 "d" "3" "-" 921 "precrit"
"2053" 5 12 "d" "4" "-" 723 "precrit"
"2054" 5 12 "d" "5" "-" 1533 "precrit"
"2055" 5 12 "d" "6" "-" 687 "precrit"
"2056" 5 12 "d" "7" "-" 884 "precrit"
"2057" 5 12 "d" "8" "-" 825 "crit"
"2058" 5 12 "d" "9" "-" 804 "postcrit"
"2059" 5 12 "d" "10" "-" 905 "post"
"2060" 5 12 "d" "11" "-" 1001 "post"
"2061" 5 12 "d" "12" "-" 684 "post"
"2062" 5 12 "d" "13" "-" 1072 "post"
"2063" 5 12 "d" "?" "1" 3019 NA
"2075" 5 19 "c" "0" "-" 520 "predep"
"2076" 5 19 "c" "1" "-" 1352 "dep"
"2077" 5 19 "c" "2" "-" 1044 "precrit"
"2078" 5 19 "c" "3" "-" 908 "precrit"
"2079" 5 19 "c" "4" "-" 1005 "crit"
"2080" 5 19 "c" "5" "-" 646 "postcrit"
"2081" 5 19 "c" "6" "-" 970 "post"
"2082" 5 19 "c" "7" "-" 796 "post"
"2083" 5 19 "c" "8" "-" 1104 "post"
"2084" 5 19 "c" "9" "-" 841 "post"
"2085" 5 19 "c" "10" "-" 975 "post"
"2086" 5 19 "c" "11" "-" 996 "post"
"2087" 5 19 "c" "?" "1" 2772 NA
"2099" 5 8 "d" "0" "-" 760 "predep"
"2100" 5 8 "d" "1" "-" 1186 "dep"
"2101" 5 8 "d" "2" "-" 685 "precrit"
"2102" 5 8 "d" "3" "-" 1098 "precrit"
"2103" 5 8 "d" "4" "-" 962 "precrit"
"2104" 5 8 "d" "5" "-" 826 "precrit"
"2105" 5 8 "d" "6" "-" 786 "precrit"
"2106" 5 8 "d" "7" "-" 788 "precrit"
"2107" 5 8 "d" "8" "-" 1311 "crit"
"2108" 5 8 "d" "9" "-" 1061 "postcrit"
"2109" 5 8 "d" "10" "-" 756 "post"
"2110" 5 8 "d" "11" "-" 1690 "post"
"2111" 5 8 "d" "12" "-" 929 "post"
"2112" 5 8 "d" "13" "-" 1214 "post"
"2113" 5 8 "d" "?" "1" 4134 NA
"2144" 5 5 "a" "0" "-" 672 "predep"
"2145" 5 5 "a" "1" "-" 711 "dep"
"2146" 5 5 "a" "2" "-" 727 "precrit"
"2147" 5 5 "a" "3" "-" 1038 "precrit"
"2148" 5 5 "a" "4" "-" 935 "crit"
"2149" 5 5 "a" "5" "-" 679 "postcrit"
"2150" 5 5 "a" "6" "-" 841 "post"
"2151" 5 5 "a" "7" "-" 1035 "post"
"2152" 5 5 "a" "8" "-" 733 "post"
"2153" 5 5 "a" "9" "-" 1315 "post"
"2154" 5 5 "a" "?" "1" 4190 NA
"2177" 5 20 "d" "0" "-" 722 "predep"
"2178" 5 20 "d" "1" "-" 661 "dep"
"2179" 5 20 "d" "2" "-" 712 "precrit"
"2180" 5 20 "d" "3" "-" 836 "precrit"
"2181" 5 20 "d" "4" "-" 1250 "precrit"
"2182" 5 20 "d" "5" "-" 1219 "precrit"
"2183" 5 20 "d" "6" "-" 562 "precrit"
"2184" 5 20 "d" "7" "-" 630 "precrit"
"2185" 5 20 "d" "8" "-" 702 "crit"
"2186" 5 20 "d" "9" "-" 1189 "postcrit"
"2187" 5 20 "d" "10" "-" 710 "post"
"2188" 5 20 "d" "11" "-" 751 "post"
"2189" 5 20 "d" "12" "-" 689 "post"
"2190" 5 20 "d" "13" "-" 856 "post"
"2191" 5 20 "d" "?" "1" 2688 NA
"2228" 5 32 "d" "0" "-" 849 "predep"
"2229" 5 32 "d" "1" "-" 1026 "dep"
"2230" 5 32 "d" "2" "-" 614 "precrit"
"2231" 5 32 "d" "3" "-" 575 "precrit"
"2232" 5 32 "d" "4" "-" 711 "precrit"
"2233" 5 32 "d" "5" "-" 650 "precrit"
"2234" 5 32 "d" "6" "-" 643 "precrit"
"2235" 5 32 "d" "7" "-" 981 "precrit"
"2236" 5 32 "d" "8" "-" 882 "crit"
"2237" 5 32 "d" "9" "-" 636 "postcrit"
"2238" 5 32 "d" "10" "-" 668 "post"
"2239" 5 32 "d" "11" "-" 579 "post"
"2240" 5 32 "d" "12" "-" 625 "post"
"2241" 5 32 "d" "?" "1" 5348 NA
"2268" 5 35 "c" "0" "-" 1160 "predep"
"2269" 5 35 "c" "1" "-" 822 "dep"
"2270" 5 35 "c" "2" "-" 741 "precrit"
"2271" 5 35 "c" "3" "-" 1148 "precrit"
"2272" 5 35 "c" "4" "-" 3736 "crit"
"2273" 5 35 "c" "5" "-" 619 "postcrit"
"2274" 5 35 "c" "6" "-" 562 "post"
"2275" 5 35 "c" "7" "-" 567 "post"
"2276" 5 35 "c" "8" "-" 578 "post"
"2277" 5 35 "c" "9" "-" 617 "post"
"2278" 5 35 "c" "?" "1" 4275 NA
"2289" 5 34 "b" "0" "-" 432 "predep"
"2290" 5 34 "b" "1" "-" 918 "dep"
"2291" 5 34 "b" "2" "-" 525 "precrit"
"2292" 5 34 "b" "3" "-" 564 "precrit"
"2293" 5 34 "b" "4" "-" 526 "precrit"
"2294" 5 34 "b" "5" "-" 479 "precrit"
"2295" 5 34 "b" "6" "-" 565 "precrit"
"2296" 5 34 "b" "7" "-" 622 "precrit"
"2297" 5 34 "b" "8" "-" 1097 "crit"
"2298" 5 34 "b" "9" "-" 613 "postcrit"
"2299" 5 34 "b" "10" "-" 876 "post"
"2300" 5 34 "b" "11" "-" 700 "post"
"2301" 5 34 "b" "12" "-" 764 "post"
"2302" 5 34 "b" "13" "-" 942 "post"
"2303" 5 34 "b" "14" "-" 1140 "post"
"2304" 5 34 "b" "?" "1" 2564 NA
"2367" 5 7 "c" "0" "-" 1346 "predep"
"2368" 5 7 "c" "1" "-" 705 "dep"
"2369" 5 7 "c" "2" "-" 820 "precrit"
"2370" 5 7 "c" "3" "-" 1046 "precrit"
"2371" 5 7 "c" "4" "-" 1295 "crit"
"2372" 5 7 "c" "5" "-" 665 "postcrit"
"2373" 5 7 "c" "6" "-" 889 "post"
"2374" 5 7 "c" "7" "-" 4061 "post"
"2375" 5 7 "c" "8" "-" 569 "post"
"2376" 5 7 "c" "9" "-" 588 "post"
"2377" 5 7 "c" "10" "-" 567 "post"
"2378" 5 7 "c" "?" "1" 8415 NA
"2398" 5 23 "c" "0" "-" 263 "predep"
"2399" 5 23 "c" "1" "-" 2517 "dep"
"2400" 5 23 "c" "2" "-" 706 "precrit"
"2401" 5 23 "c" "3" "-" 1146 "precrit"
"2402" 5 23 "c" "4" "-" 1562 "crit"
"2403" 5 23 "c" "5" "-" 961 "postcrit"
"2404" 5 23 "c" "6" "-" 700 "post"
"2405" 5 23 "c" "7" "-" 873 "post"
"2406" 5 23 "c" "8" "-" 936 "post"
"2407" 5 23 "c" "9" "-" 980 "post"
"2408" 5 23 "c" "10" "-" 1084 "post"
"2409" 5 23 "c" "11" "-" 1866 "post"
"2410" 5 23 "c" "12" "-" 647 "post"
"2411" 5 23 "c" "13" "-" 773 "post"
"2412" 5 23 "c" "14" "-" 859 "post"
"2413" 5 23 "c" "?" "1" 3572 NA
"2446" 5 36 "d" "0" "-" 514 "predep"
"2447" 5 36 "d" "1" "-" 1389 "dep"
"2448" 5 36 "d" "2" "-" 642 "precrit"
"2449" 5 36 "d" "3" "-" 841 "precrit"
"2450" 5 36 "d" "4" "-" 732 "precrit"
"2451" 5 36 "d" "5" "-" 1500 "precrit"
"2452" 5 36 "d" "6" "-" 613 "precrit"
"2453" 5 36 "d" "7" "-" 608 "precrit"
"2454" 5 36 "d" "8" "-" 728 "crit"
"2455" 5 36 "d" "9" "-" 669 "postcrit"
"2456" 5 36 "d" "10" "-" 667 "post"
"2457" 5 36 "d" "11" "-" 732 "post"
"2458" 5 36 "d" "12" "-" 616 "post"
"2459" 5 36 "d" "13" "-" 955 "post"
"2460" 5 36 "d" "?" "1" 3051 NA
"2492" 5 14 "b" "0" "-" 677 "predep"
"2493" 5 14 "b" "1" "-" 1466 "dep"
"2494" 5 14 "b" "2" "-" 608 "precrit"
"2495" 5 14 "b" "3" "-" 653 "precrit"
"2496" 5 14 "b" "4" "-" 1051 "precrit"
"2497" 5 14 "b" "5" "-" 760 "precrit"
"2498" 5 14 "b" "6" "-" 657 "precrit"
"2499" 5 14 "b" "7" "-" 616 "precrit"
"2500" 5 14 "b" "8" "-" 740 "crit"
"2501" 5 14 "b" "9" "-" 607 "postcrit"
"2502" 5 14 "b" "10" "-" 584 "post"
"2503" 5 14 "b" "11" "-" 698 "post"
"2504" 5 14 "b" "12" "-" 795 "post"
"2505" 5 14 "b" "13" "-" 541 "post"
"2506" 5 14 "b" "14" "-" 861 "post"
"2507" 5 14 "b" "15" "-" 551 "post"
"2508" 5 14 "b" "?" "1" 2888 NA
"2543" 5 6 "b" "0" "-" 526 "predep"
"2544" 5 6 "b" "1" "-" 976 "dep"
"2545" 5 6 "b" "2" "-" 860 "precrit"
"2546" 5 6 "b" "3" "-" 1049 "precrit"
"2547" 5 6 "b" "4" "-" 681 "precrit"
"2548" 5 6 "b" "5" "-" 738 "precrit"
"2549" 5 6 "b" "6" "-" 615 "precrit"
"2550" 5 6 "b" "7" "-" 1534 "precrit"
"2551" 5 6 "b" "8" "-" 1005 "crit"
"2552" 5 6 "b" "9" "-" 771 "postcrit"
"2553" 5 6 "b" "10" "-" 631 "post"
"2554" 5 6 "b" "11" "-" 612 "post"
"2555" 5 6 "b" "?" "0" 3291 NA
"2585" 5 33 "a" "0" "-" 973 "predep"
"2586" 5 33 "a" "1" "-" 1311 "dep"
"2587" 5 33 "a" "2" "-" 1080 "precrit"
"2588" 5 33 "a" "3" "-" 1080 "precrit"
"2589" 5 33 "a" "4" "-" 1132 "crit"
"2590" 5 33 "a" "5" "-" 976 "postcrit"
"2591" 5 33 "a" "6" "-" 1463 "post"
"2592" 5 33 "a" "7" "-" 1514 "post"
"2593" 5 33 "a" "8" "-" 1122 "post"
"2594" 5 33 "a" "?" "0" 8243 NA
"2651" 5 13 "a" "0" "-" 643 "predep"
"2652" 5 13 "a" "1" "-" 962 "dep"
"2653" 5 13 "a" "2" "-" 795 "precrit"
"2654" 5 13 "a" "3" "-" 847 "precrit"
"2655" 5 13 "a" "4" "-" 845 "crit"
"2656" 5 13 "a" "5" "-" 859 "postcrit"
"2657" 5 13 "a" "6" "-" 856 "post"
"2658" 5 13 "a" "7" "-" 657 "post"
"2659" 5 13 "a" "8" "-" 818 "post"
"2660" 5 13 "a" "9" "-" 926 "post"
"2661" 5 13 "a" "10" "-" 969 "post"
"2662" 5 13 "a" "11" "-" 1692 "post"
"2663" 5 13 "a" "?" "1" 3251 NA
"2674" 5 27 "c" "0" "-" 559 "predep"
"2675" 5 27 "c" "1" "-" 659 "dep"
"2676" 5 27 "c" "2" "-" 1049 "precrit"
"2677" 5 27 "c" "3" "-" 729 "precrit"
"2678" 5 27 "c" "4" "-" 627 "crit"
"2679" 5 27 "c" "5" "-" 670 "postcrit"
"2680" 5 27 "c" "6" "-" 809 "post"
"2681" 5 27 "c" "7" "-" 669 "post"
"2682" 5 27 "c" "8" "-" 2075 "post"
"2683" 5 27 "c" "9" "-" 828 "post"
"2684" 5 27 "c" "10" "-" 723 "post"
"2685" 5 27 "c" "?" "1" 2700 NA
"2716" 5 25 "a" "0" "-" 1592 "predep"
"2717" 5 25 "a" "1" "-" 786 "dep"
"2718" 5 25 "a" "2" "-" 594 "precrit"
"2719" 5 25 "a" "3" "-" 955 "precrit"
"2720" 5 25 "a" "4" "-" 893 "crit"
"2721" 5 25 "a" "5" "-" 751 "postcrit"
"2722" 5 25 "a" "6" "-" 825 "post"
"2723" 5 25 "a" "7" "-" 776 "post"
"2724" 5 25 "a" "8" "-" 629 "post"
"2725" 5 25 "a" "?" "0" 10286 NA
"2793" 5 17 "a" "0" "-" 477 "predep"
"2794" 5 17 "a" "1" "-" 1116 "dep"
"2795" 5 17 "a" "2" "-" 637 "precrit"
"2796" 5 17 "a" "3" "-" 773 "precrit"
"2797" 5 17 "a" "4" "-" 1125 "crit"
"2798" 5 17 "a" "5" "-" 645 "postcrit"
"2799" 5 17 "a" "6" "-" 749 "post"
"2800" 5 17 "a" "7" "-" 1359 "post"
"2801" 5 17 "a" "8" "-" 683 "post"
"2802" 5 17 "a" "9" "-" 592 "post"
"2803" 5 17 "a" "10" "-" 974 "post"
"2804" 5 17 "a" "?" "1" 3197 NA
"2814" 5 21 "a" "0" "-" 551 "predep"
"2815" 5 21 "a" "1" "-" 1012 "dep"
"2816" 5 21 "a" "2" "-" 821 "precrit"
"2817" 5 21 "a" "3" "-" 885 "precrit"
"2818" 5 21 "a" "4" "-" 1056 "crit"
"2819" 5 21 "a" "5" "-" 722 "postcrit"
"2820" 5 21 "a" "6" "-" 1063 "post"
"2821" 5 21 "a" "7" "-" 769 "post"
"2822" 5 21 "a" "8" "-" 802 "post"
"2823" 5 21 "a" "9" "-" 1391 "post"
"2824" 5 21 "a" "?" "1" 12179 NA
"2834" 5 9 "a" "0" "-" 435 "predep"
"2835" 5 9 "a" "1" "-" 879 "dep"
"2836" 5 9 "a" "2" "-" 658 "precrit"
"2837" 5 9 "a" "3" "-" 631 "precrit"
"2838" 5 9 "a" "4" "-" 694 "crit"
"2839" 5 9 "a" "5" "-" 1773 "postcrit"
"2840" 5 9 "a" "6" "-" 991 "post"
"2841" 5 9 "a" "7" "-" 759 "post"
"2842" 5 9 "a" "8" "-" 638 "post"
"2843" 5 9 "a" "9" "-" 1490 "post"
"2844" 5 9 "a" "10" "-" 593 "post"
"2845" 5 9 "a" "11" "-" 849 "post"
"2846" 5 9 "a" "12" "-" 848 "post"
"2847" 5 9 "a" "13" "-" 1027 "post"
"2848" 5 9 "a" "?" "1" 4844 NA
"2862" 5 15 "c" "0" "-" 585 "predep"
"2863" 5 15 "c" "1" "-" 715 "dep"
"2864" 5 15 "c" "2" "-" 710 "precrit"
"2865" 5 15 "c" "3" "-" 688 "precrit"
"2866" 5 15 "c" "4" "-" 602 "precrit"
"2867" 5 15 "c" "5" "-" 750 "crit"
"2868" 5 15 "c" "6" "-" 980 "postcrit"
"2869" 5 15 "c" "7" "-" 693 "post"
"2870" 5 15 "c" "8" "-" 836 "post"
"2871" 5 15 "c" "9" "-" 778 "post"
"2872" 5 15 "c" "10" "-" 653 "post"
"2873" 5 15 "c" "11" "-" 555 "post"
"2874" 5 15 "c" "12" "-" 592 "post"
"2875" 5 15 "c" "13" "-" 665 "post"
"2876" 5 15 "c" "?" "1" 3938 NA
"2887" 5 24 "d" "0" "-" 560 "predep"
"2888" 5 24 "d" "1" "-" 537 "dep"
"2889" 5 24 "d" "2" "-" 552 "precrit"
"2890" 5 24 "d" "3" "-" 543 "precrit"
"2891" 5 24 "d" "4" "-" 1242 "precrit"
"2892" 5 24 "d" "5" "-" 819 "precrit"
"2893" 5 24 "d" "6" "-" 795 "precrit"
"2894" 5 24 "d" "7" "-" 536 "precrit"
"2895" 5 24 "d" "8" "-" 480 "crit"
"2896" 5 24 "d" "9" "-" 497 "postcrit"
"2897" 5 24 "d" "10" "-" 593 "post"
"2898" 5 24 "d" "11" "-" 689 "post"
"2899" 5 24 "d" "12" "-" 1590 "post"
"2900" 5 24 "d" "?" "1" 5496 NA
"2923" 5 30 "b" "0" "-" 553 "predep"
"2924" 5 30 "b" "1" "-" 463 "dep"
"2925" 5 30 "b" "2" "-" 686 "precrit"
"2926" 5 30 "b" "3" "-" 769 "precrit"
"2927" 5 30 "b" "4" "-" 1114 "precrit"
"2928" 5 30 "b" "5" "-" 802 "precrit"
"2929" 5 30 "b" "6" "-" 915 "precrit"
"2930" 5 30 "b" "7" "-" 723 "precrit"
"2931" 5 30 "b" "8" "-" 888 "crit"
"2932" 5 30 "b" "9" "-" 1276 "postcrit"
"2933" 5 30 "b" "10" "-" 957 "post"
"2934" 5 30 "b" "11" "-" 569 "post"
"2935" 5 30 "b" "12" "-" 551 "post"
"2936" 5 30 "b" "13" "-" 878 "post"
"2937" 5 30 "b" "14" "-" 668 "post"
"2938" 5 30 "b" "15" "-" 589 "post"
"2939" 5 30 "b" "16" "-" 754 "post"
"2940" 5 30 "b" "17" "-" 2826 "post"
"2941" 5 30 "b" "?" "0" 23858 NA
"2969" 5 28 "d" "0" "-" 740 "predep"
"2970" 5 28 "d" "1" "-" 779 "dep"
"2971" 5 28 "d" "2" "-" 837 "precrit"
"2972" 5 28 "d" "3" "-" 908 "precrit"
"2973" 5 28 "d" "4" "-" 1190 "precrit"
"2974" 5 28 "d" "5" "-" 674 "precrit"
"2975" 5 28 "d" "6" "-" 646 "precrit"
"2976" 5 28 "d" "7" "-" 942 "precrit"
"2977" 5 28 "d" "8" "-" 1139 "crit"
"2978" 5 28 "d" "9" "-" 786 "postcrit"
"2979" 5 28 "d" "10" "-" 728 "post"
"2980" 5 28 "d" "11" "-" 1312 "post"
"2981" 5 28 "d" "12" "-" 1151 "post"
"2982" 5 28 "d" "13" "-" 1544 "post"
"2983" 5 28 "d" "?" "1" 5706 NA
"3014" 5 18 "b" "0" "-" 395 "predep"
"3015" 5 18 "b" "1" "-" 1734 "dep"
"3016" 5 18 "b" "2" "-" 636 "precrit"
"3017" 5 18 "b" "3" "-" 544 "precrit"
"3018" 5 18 "b" "4" "-" 1108 "precrit"
"3019" 5 18 "b" "5" "-" 608 "precrit"
"3020" 5 18 "b" "6" "-" 688 "precrit"
"3021" 5 18 "b" "7" "-" 603 "precrit"
"3022" 5 18 "b" "8" "-" 558 "crit"
"3023" 5 18 "b" "9" "-" 733 "postcrit"
"3024" 5 18 "b" "10" "-" 563 "post"
"3025" 5 18 "b" "11" "-" 587 "post"
"3026" 5 18 "b" "12" "-" 523 "post"
"3027" 5 18 "b" "13" "-" 553 "post"
"3028" 5 18 "b" "14" "-" 1164 "post"
"3029" 5 18 "b" "?" "1" 3828 NA
"3052" 5 22 "b" "0" "-" 630 "predep"
"3053" 5 22 "b" "1" "-" 597 "dep"
"3054" 5 22 "b" "2" "-" 601 "precrit"
"3055" 5 22 "b" "3" "-" 498 "precrit"
"3056" 5 22 "b" "4" "-" 489 "precrit"
"3057" 5 22 "b" "5" "-" 524 "precrit"
"3058" 5 22 "b" "6" "-" 559 "precrit"
"3059" 5 22 "b" "7" "-" 465 "precrit"
"3060" 5 22 "b" "8" "-" 522 "crit"
"3061" 5 22 "b" "9" "-" 514 "postcrit"
"3062" 5 22 "b" "10" "-" 643 "post"
"3063" 5 22 "b" "11" "-" 773 "post"
"3064" 5 22 "b" "12" "-" 508 "post"
"3065" 5 22 "b" "13" "-" 498 "post"
"3066" 5 22 "b" "14" "-" 797 "post"
"3067" 5 22 "b" "15" "-" 937 "post"
"3068" 5 22 "b" "?" "1" 4145 NA
"3188" 6 7 "d" "0" "-" 715 "predep"
"3189" 6 7 "d" "1" "-" 745 "dep"
"3190" 6 7 "d" "2" "-" 736 "precrit"
"3191" 6 7 "d" "3" "-" 558 "precrit"
"3192" 6 7 "d" "4" "-" 595 "precrit"
"3193" 6 7 "d" "5" "-" 1568 "precrit"
"3194" 6 7 "d" "6" "-" 1498 "precrit"
"3195" 6 7 "d" "7" "-" 592 "precrit"
"3196" 6 7 "d" "8" "-" 1693 "crit"
"3197" 6 7 "d" "9" "-" 625 "postcrit"
"3198" 6 7 "d" "10" "-" 569 "post"
"3199" 6 7 "d" "11" "-" 647 "post"
"3200" 6 7 "d" "12" "-" 469 "post"
"3201" 6 7 "d" "13" "-" 395 "post"
"3202" 6 7 "d" "14" "-" 456 "post"
"3203" 6 7 "d" "15" "-" 420 "post"
"3204" 6 7 "d" "?" "1" 7278 NA
"3219" 6 4 "a" "0" "-" 172 "predep"
"3220" 6 4 "a" "1" "-" 747 "dep"
"3221" 6 4 "a" "2" "-" 586 "precrit"
"3222" 6 4 "a" "3" "-" 506 "precrit"
"3223" 6 4 "a" "4" "-" 444 "crit"
"3224" 6 4 "a" "5" "-" 447 "postcrit"
"3225" 6 4 "a" "6" "-" 420 "post"
"3226" 6 4 "a" "7" "-" 446 "post"
"3227" 6 4 "a" "8" "-" 1866 "post"
"3228" 6 4 "a" "?" "1" 3186 NA
"3276" 6 21 "b" "0" "-" 271 "predep"
"3277" 6 21 "b" "1" "-" 1710 "dep"
"3278" 6 21 "b" "2" "-" 473 "precrit"
"3279" 6 21 "b" "3" "-" 447 "precrit"
"3280" 6 21 "b" "4" "-" 483 "precrit"
"3281" 6 21 "b" "5" "-" 448 "precrit"
"3282" 6 21 "b" "6" "-" 617 "precrit"
"3283" 6 21 "b" "7" "-" 471 "precrit"
"3284" 6 21 "b" "8" "-" 1052 "crit"
"3285" 6 21 "b" "9" "-" 634 "postcrit"
"3286" 6 21 "b" "10" "-" 439 "post"
"3287" 6 21 "b" "11" "-" 367 "post"
"3288" 6 21 "b" "12" "-" 388 "post"
"3289" 6 21 "b" "13" "-" 732 "post"
"3290" 6 21 "b" "?" "1" 3032 NA
"3324" 6 32 "a" "0" "-" 400 "predep"
"3325" 6 32 "a" "1" "-" 351 "dep"
"3326" 6 32 "a" "2" "-" 1511 "precrit"
"3327" 6 32 "a" "3" "-" 740 "precrit"
"3328" 6 32 "a" "4" "-" 1711 "crit"
"3329" 6 32 "a" "5" "-" 512 "postcrit"
"3330" 6 32 "a" "6" "-" 457 "post"
"3331" 6 32 "a" "7" "-" 463 "post"
"3332" 6 32 "a" "8" "-" 485 "post"
"3333" 6 32 "a" "9" "-" 833 "post"
"3334" 6 32 "a" "?" "1" 2341 NA
"3355" 6 17 "b" "0" "-" 472 "predep"
"3356" 6 17 "b" "1" "-" 424 "dep"
"3357" 6 17 "b" "2" "-" 434 "precrit"
"3358" 6 17 "b" "3" "-" 421 "precrit"
"3359" 6 17 "b" "4" "-" 404 "precrit"
"3360" 6 17 "b" "5" "-" 436 "precrit"
"3361" 6 17 "b" "6" "-" 397 "precrit"
"3362" 6 17 "b" "7" "-" 447 "precrit"
"3363" 6 17 "b" "8" "-" 403 "crit"
"3364" 6 17 "b" "9" "-" 446 "postcrit"
"3365" 6 17 "b" "10" "-" 402 "post"
"3366" 6 17 "b" "11" "-" 407 "post"
"3367" 6 17 "b" "12" "-" 440 "post"
"3368" 6 17 "b" "13" "-" 451 "post"
"3369" 6 17 "b" "14" "-" 960 "post"
"3370" 6 17 "b" "?" "1" 4353 NA
"3420" 6 13 "b" "0" "-" 349 "predep"
"3421" 6 13 "b" "1" "-" 333 "dep"
"3422" 6 13 "b" "2" "-" 321 "precrit"
"3423" 6 13 "b" "3" "-" 327 "precrit"
"3424" 6 13 "b" "4" "-" 352 "precrit"
"3425" 6 13 "b" "5" "-" 404 "precrit"
"3426" 6 13 "b" "6" "-" 394 "precrit"
"3427" 6 13 "b" "7" "-" 481 "precrit"
"3428" 6 13 "b" "8" "-" 454 "crit"
"3429" 6 13 "b" "9" "-" 581 "postcrit"
"3430" 6 13 "b" "10" "-" 420 "post"
"3431" 6 13 "b" "11" "-" 360 "post"
"3432" 6 13 "b" "12" "-" 438 "post"
"3433" 6 13 "b" "13" "-" 416 "post"
"3434" 6 13 "b" "14" "-" 442 "post"
"3435" 6 13 "b" "15" "-" 383 "post"
"3436" 6 13 "b" "?" "1" 3039 NA
"3447" 6 3 "d" "0" "-" 415 "predep"
"3448" 6 3 "d" "1" "-" 289 "dep"
"3449" 6 3 "d" "2" "-" 406 "precrit"
"3450" 6 3 "d" "3" "-" 314 "precrit"
"3451" 6 3 "d" "4" "-" 328 "precrit"
"3452" 6 3 "d" "5" "-" 373 "precrit"
"3453" 6 3 "d" "6" "-" 377 "precrit"
"3454" 6 3 "d" "7" "-" 373 "precrit"
"3455" 6 3 "d" "8" "-" 410 "crit"
"3456" 6 3 "d" "9" "-" 377 "postcrit"
"3457" 6 3 "d" "10" "-" 346 "post"
"3458" 6 3 "d" "11" "-" 371 "post"
"3459" 6 3 "d" "12" "-" 425 "post"
"3460" 6 3 "d" "13" "-" 404 "post"
"3461" 6 3 "d" "?" "1" 2452 NA
"3480" 6 36 "a" "0" "-" 228 "predep"
"3481" 6 36 "a" "1" "-" 888 "dep"
"3482" 6 36 "a" "2" "-" 683 "precrit"
"3483" 6 36 "a" "3" "-" 477 "precrit"
"3484" 6 36 "a" "4" "-" 356 "crit"
"3485" 6 36 "a" "5" "-" 385 "postcrit"
"3486" 6 36 "a" "6" "-" 389 "post"
"3487" 6 36 "a" "7" "-" 441 "post"
"3488" 6 36 "a" "8" "-" 365 "post"
"3489" 6 36 "a" "9" "-" 1850 "post"
"3490" 6 36 "a" "?" "1" 2850 NA
"3532" 6 24 "a" "0" "-" 552 "predep"
"3533" 6 24 "a" "1" "-" 930 "dep"
"3534" 6 24 "a" "2" "-" 576 "precrit"
"3535" 6 24 "a" "3" "-" 434 "precrit"
"3536" 6 24 "a" "4" "-" 417 "crit"
"3537" 6 24 "a" "5" "-" 437 "postcrit"
"3538" 6 24 "a" "6" "-" 441 "post"
"3539" 6 24 "a" "7" "-" 437 "post"
"3540" 6 24 "a" "8" "-" 1440 "post"
"3541" 6 24 "a" "?" "1" 2898 NA
"3590" 6 8 "a" "0" "-" 575 "predep"
"3591" 6 8 "a" "1" "-" 421 "dep"
"3592" 6 8 "a" "2" "-" 435 "precrit"
"3593" 6 8 "a" "3" "-" 466 "precrit"
"3594" 6 8 "a" "4" "-" 532 "crit"
"3595" 6 8 "a" "5" "-" 1374 "postcrit"
"3596" 6 8 "a" "6" "-" 464 "post"
"3597" 6 8 "a" "7" "-" 3024 "post"
"3598" 6 8 "a" "8" "-" 622 "post"
"3599" 6 8 "a" "9" "-" 1216 "post"
"3600" 6 8 "a" "?" "0" 2418 NA
"3613" 6 9 "b" "0" "-" 528 "predep"
"3614" 6 9 "b" "1" "-" 362 "dep"
"3615" 6 9 "b" "2" "-" 341 "precrit"
"3616" 6 9 "b" "3" "-" 335 "precrit"
"3617" 6 9 "b" "4" "-" 1281 "precrit"
"3618" 6 9 "b" "5" "-" 471 "precrit"
"3619" 6 9 "b" "6" "-" 392 "precrit"
"3620" 6 9 "b" "7" "-" 408 "precrit"
"3621" 6 9 "b" "8" "-" 1473 "crit"
"3622" 6 9 "b" "9" "-" 478 "postcrit"
"3623" 6 9 "b" "10" "-" 418 "post"
"3624" 6 9 "b" "11" "-" 430 "post"
"3625" 6 9 "b" "12" "-" 401 "post"
"3626" 6 9 "b" "13" "-" 341 "post"
"3627" 6 9 "b" "14" "-" 317 "post"
"3628" 6 9 "b" "15" "-" 345 "post"
"3629" 6 9 "b" "16" "-" 316 "post"
"3630" 6 9 "b" "17" "-" 451 "post"
"3631" 6 9 "b" "?" "1" 2500 NA
"3645" 6 25 "b" "0" "-" 899 "predep"
"3646" 6 25 "b" "1" "-" 357 "dep"
"3647" 6 25 "b" "2" "-" 401 "precrit"
"3648" 6 25 "b" "3" "-" 404 "precrit"
"3649" 6 25 "b" "4" "-" 398 "precrit"
"3650" 6 25 "b" "5" "-" 450 "precrit"
"3651" 6 25 "b" "6" "-" 647 "precrit"
"3652" 6 25 "b" "7" "-" 471 "precrit"
"3653" 6 25 "b" "8" "-" 433 "crit"
"3654" 6 25 "b" "9" "-" 835 "postcrit"
"3655" 6 25 "b" "10" "-" 614 "post"
"3656" 6 25 "b" "11" "-" 406 "post"
"3657" 6 25 "b" "12" "-" 479 "post"
"3658" 6 25 "b" "?" "1" 3624 NA
"3678" 6 22 "c" "0" "-" 540 "predep"
"3679" 6 22 "c" "1" "-" 448 "dep"
"3680" 6 22 "c" "2" "-" 377 "precrit"
"3681" 6 22 "c" "3" "-" 389 "precrit"
"3682" 6 22 "c" "4" "-" 563 "crit"
"3683" 6 22 "c" "5" "-" 423 "postcrit"
"3684" 6 22 "c" "6" "-" 445 "post"
"3685" 6 22 "c" "7" "-" 370 "post"
"3686" 6 22 "c" "8" "-" 512 "post"
"3687" 6 22 "c" "9" "-" 373 "post"
"3688" 6 22 "c" "10" "-" 472 "post"
"3689" 6 22 "c" "11" "-" 1164 "post"
"3690" 6 22 "c" "12" "-" 394 "post"
"3691" 6 22 "c" "?" "1" 2978 NA
"3716" 6 20 "a" "0" "-" 773 "predep"
"3717" 6 20 "a" "1" "-" 397 "dep"
"3718" 6 20 "a" "2" "-" 1064 "precrit"
"3719" 6 20 "a" "3" "-" 597 "precrit"
"3720" 6 20 "a" "4" "-" 487 "crit"
"3721" 6 20 "a" "5" "-" 426 "postcrit"
"3722" 6 20 "a" "6" "-" 457 "post"
"3723" 6 20 "a" "7" "-" 435 "post"
"3724" 6 20 "a" "8" "-" 371 "post"
"3725" 6 20 "a" "9" "-" 830 "post"
"3726" 6 20 "a" "10" "-" 381 "post"
"3727" 6 20 "a" "?" "1" 3996 NA
"3766" 6 34 "c" "0" "-" 684 "predep"
"3767" 6 34 "c" "1" "-" 430 "dep"
"3768" 6 34 "c" "2" "-" 310 "precrit"
"3769" 6 34 "c" "3" "-" 260 "precrit"
"3770" 6 34 "c" "4" "-" 519 "crit"
"3771" 6 34 "c" "5" "-" 415 "postcrit"
"3772" 6 34 "c" "6" "-" 632 "post"
"3773" 6 34 "c" "7" "-" 337 "post"
"3774" 6 34 "c" "8" "-" 480 "post"
"3775" 6 34 "c" "9" "-" 393 "post"
"3776" 6 34 "c" "10" "-" 1051 "post"
"3777" 6 34 "c" "?" "1" 2804 NA
"3825" 6 16 "a" "0" "-" 445 "predep"
"3826" 6 16 "a" "1" "-" 278 "dep"
"3827" 6 16 "a" "2" "-" 260 "precrit"
"3828" 6 16 "a" "3" "-" 352 "precrit"
"3829" 6 16 "a" "4" "-" 363 "crit"
"3830" 6 16 "a" "5" "-" 357 "postcrit"
"3831" 6 16 "a" "6" "-" 348 "post"
"3832" 6 16 "a" "7" "-" 382 "post"
"3833" 6 16 "a" "8" "-" 425 "post"
"3834" 6 16 "a" "?" "1" 2867 NA
"3853" 6 2 "c" "0" "-" 629 "predep"
"3854" 6 2 "c" "1" "-" 345 "dep"
"3855" 6 2 "c" "2" "-" 392 "precrit"
"3856" 6 2 "c" "3" "-" 418 "precrit"
"3857" 6 2 "c" "4" "-" 385 "crit"
"3858" 6 2 "c" "5" "-" 722 "postcrit"
"3859" 6 2 "c" "6" "-" 406 "post"
"3860" 6 2 "c" "7" "-" 387 "post"
"3861" 6 2 "c" "8" "-" 383 "post"
"3862" 6 2 "c" "?" "1" 1886 NA
"3885" 6 6 "c" "0" "-" 850 "predep"
"3886" 6 6 "c" "1" "-" 337 "dep"
"3887" 6 6 "c" "2" "-" 317 "precrit"
"3888" 6 6 "c" "3" "-" 321 "precrit"
"3889" 6 6 "c" "4" "-" 339 "precrit"
"3890" 6 6 "c" "5" "-" 384 "crit"
"3891" 6 6 "c" "6" "-" 396 "postcrit"
"3892" 6 6 "c" "7" "-" 445 "post"
"3893" 6 6 "c" "8" "-" 443 "post"
"3894" 6 6 "c" "9" "-" 507 "post"
"3895" 6 6 "c" "10" "-" 441 "post"
"3896" 6 6 "c" "11" "-" 659 "post"
"3897" 6 6 "c" "?" "1" 2800 NA
"3910" 6 11 "d" "0" "-" 433 "predep"
"3911" 6 11 "d" "1" "-" 285 "dep"
"3912" 6 11 "d" "2" "-" 326 "precrit"
"3913" 6 11 "d" "3" "-" 648 "precrit"
"3914" 6 11 "d" "4" "-" 353 "precrit"
"3915" 6 11 "d" "5" "-" 450 "precrit"
"3916" 6 11 "d" "6" "-" 371 "precrit"
"3917" 6 11 "d" "7" "-" 406 "precrit"
"3918" 6 11 "d" "8" "-" 455 "crit"
"3919" 6 11 "d" "9" "-" 407 "postcrit"
"3920" 6 11 "d" "10" "-" 349 "post"
"3921" 6 11 "d" "11" "-" 417 "post"
"3922" 6 11 "d" "12" "-" 403 "post"
"3923" 6 11 "d" "13" "-" 1019 "post"
"3924" 6 11 "d" "?" "1" 3774 NA
"4007" 6 33 "b" "0" "-" 673 "predep"
"4008" 6 33 "b" "1" "-" 349 "dep"
"4009" 6 33 "b" "2" "-" 317 "precrit"
"4010" 6 33 "b" "3" "-" 286 "precrit"
"4011" 6 33 "b" "4" "-" 354 "precrit"
"4012" 6 33 "b" "5" "-" 351 "precrit"
"4013" 6 33 "b" "6" "-" 429 "precrit"
"4014" 6 33 "b" "7" "-" 392 "precrit"
"4015" 6 33 "b" "8" "-" 351 "precrit"
"4016" 6 33 "b" "9" "-" 422 "crit"
"4017" 6 33 "b" "10" "-" 815 "postcrit"
"4018" 6 33 "b" "11" "-" 350 "post"
"4019" 6 33 "b" "12" "-" 385 "post"
"4020" 6 33 "b" "13" "-" 423 "post"
"4021" 6 33 "b" "?" "1" 2307 NA
"4054" 6 1 "b" "0" "-" 384 "predep"
"4055" 6 1 "b" "1" "-" 285 "dep"
"4056" 6 1 "b" "2" "-" 351 "precrit"
"4057" 6 1 "b" "3" "-" 502 "precrit"
"4058" 6 1 "b" "4" "-" 333 "precrit"
"4059" 6 1 "b" "5" "-" 390 "precrit"
"4060" 6 1 "b" "6" "-" 381 "precrit"
"4061" 6 1 "b" "7" "-" 402 "precrit"
"4062" 6 1 "b" "8" "-" 396 "crit"
"4063" 6 1 "b" "9" "-" 456 "postcrit"
"4064" 6 1 "b" "10" "-" 382 "post"
"4065" 6 1 "b" "11" "-" 380 "post"
"4066" 6 1 "b" "12" "-" 811 "post"
"4067" 6 1 "b" "?" "1" 1896 NA
"4079" 6 14 "c" "0" "-" 424 "predep"
"4080" 6 14 "c" "1" "-" 354 "dep"
"4081" 6 14 "c" "2" "-" 369 "precrit"
"4082" 6 14 "c" "3" "-" 370 "precrit"
"4083" 6 14 "c" "4" "-" 388 "crit"
"4084" 6 14 "c" "5" "-" 423 "postcrit"
"4085" 6 14 "c" "6" "-" 407 "post"
"4086" 6 14 "c" "7" "-" 489 "post"
"4087" 6 14 "c" "8" "-" 665 "post"
"4088" 6 14 "c" "9" "-" 428 "post"
"4089" 6 14 "c" "?" "1" 6409 NA
"4103" 6 29 "b" "0" "-" 344 "predep"
"4104" 6 29 "b" "1" "-" 369 "dep"
"4105" 6 29 "b" "2" "-" 356 "precrit"
"4106" 6 29 "b" "3" "-" 960 "precrit"
"4107" 6 29 "b" "4" "-" 401 "precrit"
"4108" 6 29 "b" "5" "-" 591 "precrit"
"4109" 6 29 "b" "6" "-" 413 "precrit"
"4110" 6 29 "b" "7" "-" 542 "precrit"
"4111" 6 29 "b" "8" "-" 438 "crit"
"4112" 6 29 "b" "9" "-" 468 "postcrit"
"4113" 6 29 "b" "10" "-" 388 "post"
"4114" 6 29 "b" "11" "-" 558 "post"
"4115" 6 29 "b" "12" "-" 541 "post"
"4116" 6 29 "b" "?" "1" 1664 NA
"4139" 6 35 "d" "0" "-" 353 "predep"
"4140" 6 35 "d" "1" "-" 290 "dep"
"4141" 6 35 "d" "2" "-" 482 "precrit"
"4142" 6 35 "d" "3" "-" 411 "precrit"
"4143" 6 35 "d" "4" "-" 384 "precrit"
"4144" 6 35 "d" "5" "-" 402 "precrit"
"4145" 6 35 "d" "6" "-" 567 "precrit"
"4146" 6 35 "d" "7" "-" 363 "precrit"
"4147" 6 35 "d" "8" "-" 401 "crit"
"4148" 6 35 "d" "9" "-" 453 "postcrit"
"4149" 6 35 "d" "10" "-" 515 "post"
"4150" 6 35 "d" "11" "-" 408 "post"
"4151" 6 35 "d" "12" "-" 503 "post"
"4152" 6 35 "d" "13" "-" 509 "post"
"4153" 6 35 "d" "?" "1" 2486 NA
"4196" 6 5 "b" "0" "-" 367 "predep"
"4197" 6 5 "b" "1" "-" 612 "dep"
"4198" 6 5 "b" "2" "-" 631 "precrit"
"4199" 6 5 "b" "3" "-" 327 "precrit"
"4200" 6 5 "b" "4" "-" 502 "precrit"
"4201" 6 5 "b" "5" "-" 902 "precrit"
"4202" 6 5 "b" "6" "-" 577 "precrit"
"4203" 6 5 "b" "7" "-" 455 "precrit"
"4204" 6 5 "b" "8" "-" 800 "crit"
"4205" 6 5 "b" "9" "-" 460 "postcrit"
"4206" 6 5 "b" "10" "-" 333 "post"
"4207" 6 5 "b" "11" "-" 350 "post"
"4208" 6 5 "b" "12" "-" 431 "post"
"4209" 6 5 "b" "13" "-" 396 "post"
"4210" 6 5 "b" "?" "1" 3335 NA
"4221" 6 19 "d" "0" "-" 539 "predep"
"4222" 6 19 "d" "1" "-" 335 "dep"
"4223" 6 19 "d" "2" "-" 427 "precrit"
"4224" 6 19 "d" "3" "-" 380 "precrit"
"4225" 6 19 "d" "4" "-" 437 "precrit"
"4226" 6 19 "d" "5" "-" 355 "precrit"
"4227" 6 19 "d" "6" "-" 378 "precrit"
"4228" 6 19 "d" "7" "-" 387 "precrit"
"4229" 6 19 "d" "8" "-" 364 "precrit"
"4230" 6 19 "d" "9" "-" 488 "crit"
"4231" 6 19 "d" "10" "-" 440 "postcrit"
"4232" 6 19 "d" "11" "-" 386 "post"
"4233" 6 19 "d" "12" "-" 448 "post"
"4234" 6 19 "d" "13" "-" 563 "post"
"4235" 6 19 "d" "14" "-" 431 "post"
"4236" 6 19 "d" "15" "-" 437 "post"
"4237" 6 19 "d" "16" "-" 434 "post"
"4238" 6 19 "d" "?" "1" 2910 NA
"4260" 6 12 "a" "0" "-" 379 "predep"
"4261" 6 12 "a" "1" "-" 261 "dep"
"4262" 6 12 "a" "2" "-" 253 "precrit"
"4263" 6 12 "a" "3" "-" 284 "precrit"
"4264" 6 12 "a" "4" "-" 261 "crit"
"4265" 6 12 "a" "5" "-" 300 "postcrit"
"4266" 6 12 "a" "6" "-" 319 "post"
"4267" 6 12 "a" "7" "-" 348 "post"
"4268" 6 12 "a" "8" "-" 337 "post"
"4269" 6 12 "a" "?" "1" 7617 NA
"4303" 6 18 "c" "0" "-" 636 "predep"
"4304" 6 18 "c" "1" "-" 312 "dep"
"4305" 6 18 "c" "2" "-" 285 "precrit"
"4306" 6 18 "c" "3" "-" 330 "precrit"
"4307" 6 18 "c" "4" "-" 359 "crit"
"4308" 6 18 "c" "5" "-" 339 "postcrit"
"4309" 6 18 "c" "6" "-" 306 "post"
"4310" 6 18 "c" "7" "-" 333 "post"
"4311" 6 18 "c" "8" "-" 378 "post"
"4312" 6 18 "c" "9" "-" 385 "post"
"4313" 6 18 "c" "?" "1" 3058 NA
"4334" 6 23 "d" "0" "-" 440 "predep"
"4335" 6 23 "d" "1" "-" 464 "dep"
"4336" 6 23 "d" "2" "-" 441 "precrit"
"4337" 6 23 "d" "3" "-" 739 "precrit"
"4338" 6 23 "d" "4" "-" 407 "precrit"
"4339" 6 23 "d" "5" "-" 481 "precrit"
"4340" 6 23 "d" "6" "-" 450 "precrit"
"4341" 6 23 "d" "7" "-" 411 "precrit"
"4342" 6 23 "d" "8" "-" 1895 "crit"
"4343" 6 23 "d" "9" "-" 652 "postcrit"
"4344" 6 23 "d" "10" "-" 355 "post"
"4345" 6 23 "d" "11" "-" 384 "post"
"4346" 6 23 "d" "12" "-" 359 "post"
"4347" 6 23 "d" "13" "-" 368 "post"
"4348" 6 23 "d" "14" "-" 478 "post"
"4349" 6 23 "d" "15" "-" 408 "post"
"4350" 6 23 "d" "16" "-" 632 "post"
"4351" 6 23 "d" "17" "-" 380 "post"
"4352" 6 23 "d" "18" "-" 370 "post"
"4353" 6 23 "d" "?" "1" 2381 NA
"4385" 6 10 "c" "0" "-" 503 "predep"
"4386" 6 10 "c" "1" "-" 222 "dep"
"4387" 6 10 "c" "2" "-" 452 "precrit"
"4388" 6 10 "c" "3" "-" 238 "precrit"
"4389" 6 10 "c" "4" "-" 432 "crit"
"4390" 6 10 "c" "5" "-" 350 "postcrit"
"4391" 6 10 "c" "6" "-" 419 "post"
"4392" 6 10 "c" "7" "-" 363 "post"
"4393" 6 10 "c" "8" "-" 435 "post"
"4394" 6 10 "c" "9" "-" 2238 "post"
"4395" 6 10 "c" "?" "1" 2358 NA
"4418" 6 28 "a" "0" "-" 418 "predep"
"4419" 6 28 "a" "1" "-" 422 "dep"
"4420" 6 28 "a" "2" "-" 365 "precrit"
"4421" 6 28 "a" "3" "-" 1981 "precrit"
"4422" 6 28 "a" "4" "-" 421 "crit"
"4423" 6 28 "a" "5" "-" 356 "postcrit"
"4424" 6 28 "a" "6" "-" 359 "post"
"4425" 6 28 "a" "7" "-" 392 "post"
"4426" 6 28 "a" "8" "-" 514 "post"
"4427" 6 28 "a" "9" "-" 310 "post"
"4428" 6 28 "a" "10" "-" 690 "post"
"4429" 6 28 "a" "11" "-" 403 "post"
"4430" 6 28 "a" "?" "1" 3268 NA
"4459" 6 26 "c" "0" "-" 340 "predep"
"4460" 6 26 "c" "1" "-" 217 "dep"
"4461" 6 26 "c" "2" "-" 235 "precrit"
"4462" 6 26 "c" "3" "-" 995 "precrit"
"4463" 6 26 "c" "4" "-" 247 "crit"
"4464" 6 26 "c" "5" "-" 398 "postcrit"
"4465" 6 26 "c" "6" "-" 407 "post"
"4466" 6 26 "c" "7" "-" 319 "post"
"4467" 6 26 "c" "8" "-" 274 "post"
"4468" 6 26 "c" "9" "-" 435 "post"
"4469" 6 26 "c" "10" "-" 365 "post"
"4470" 6 26 "c" "?" "1" 2378 NA
"4491" 6 30 "c" "0" "-" 514 "predep"
"4492" 6 30 "c" "1" "-" 219 "dep"
"4493" 6 30 "c" "2" "-" 305 "precrit"
"4494" 6 30 "c" "3" "-" 240 "precrit"
"4495" 6 30 "c" "4" "-" 226 "crit"
"4496" 6 30 "c" "5" "-" 370 "postcrit"
"4497" 6 30 "c" "6" "-" 450 "post"
"4498" 6 30 "c" "7" "-" 277 "post"
"4499" 6 30 "c" "8" "-" 457 "post"
"4500" 6 30 "c" "?" "1" 4780 NA
"4532" 6 15 "d" "0" "-" 523 "predep"
"4533" 6 15 "d" "1" "-" 216 "dep"
"4534" 6 15 "d" "2" "-" 242 "precrit"
"4535" 6 15 "d" "3" "-" 560 "precrit"
"4536" 6 15 "d" "4" "-" 292 "precrit"
"4537" 6 15 "d" "5" "-" 608 "precrit"
"4538" 6 15 "d" "6" "-" 451 "precrit"
"4539" 6 15 "d" "7" "-" 446 "precrit"
"4540" 6 15 "d" "8" "-" 427 "crit"
"4541" 6 15 "d" "9" "-" 391 "postcrit"
"4542" 6 15 "d" "10" "-" 322 "post"
"4543" 6 15 "d" "11" "-" 276 "post"
"4544" 6 15 "d" "12" "-" 237 "post"
"4545" 6 15 "d" "13" "-" 669 "post"
"4546" 6 15 "d" "14" "-" 202 "post"
"4547" 6 15 "d" "15" "-" 232 "post"
"4548" 6 15 "d" "16" "-" 176 "post"
"4549" 6 15 "d" "?" "1" 2102 NA
"4571" 6 31 "d" "0" "-" 400 "predep"
"4572" 6 31 "d" "1" "-" 368 "dep"
"4573" 6 31 "d" "2" "-" 312 "precrit"
"4574" 6 31 "d" "3" "-" 321 "precrit"
"4575" 6 31 "d" "4" "-" 335 "precrit"
"4576" 6 31 "d" "5" "-" 715 "precrit"
"4577" 6 31 "d" "6" "-" 412 "precrit"
"4578" 6 31 "d" "7" "-" 363 "precrit"
"4579" 6 31 "d" "8" "-" 396 "crit"
"4580" 6 31 "d" "9" "-" 486 "postcrit"
"4581" 6 31 "d" "10" "-" 436 "post"
"4582" 6 31 "d" "11" "-" 1227 "post"
"4583" 6 31 "d" "?" "1" 1674 NA
"4596" 6 27 "d" "0" "-" 528 "predep"
"4597" 6 27 "d" "1" "-" 247 "dep"
"4598" 6 27 "d" "2" "-" 212 "precrit"
"4599" 6 27 "d" "3" "-" 345 "precrit"
"4600" 6 27 "d" "4" "-" 176 "precrit"
"4601" 6 27 "d" "5" "-" 893 "precrit"
"4602" 6 27 "d" "6" "-" 404 "precrit"
"4603" 6 27 "d" "7" "-" 363 "precrit"
"4604" 6 27 "d" "8" "-" 531 "crit"
"4605" 6 27 "d" "9" "-" 568 "postcrit"
"4606" 6 27 "d" "10" "-" 400 "post"
"4607" 6 27 "d" "11" "-" 372 "post"
"4608" 6 27 "d" "12" "-" 320 "post"
"4609" 6 27 "d" "13" "-" 483 "post"
"4610" 6 27 "d" "14" "-" 699 "post"
"4611" 6 27 "d" "?" "1" 1703 NA
"4779" 7 6 "d" "0" "-" 779 "predep"
"4780" 7 6 "d" "1" "-" 741 "dep"
"4781" 7 6 "d" "2" "-" 731 "precrit"
"4782" 7 6 "d" "3" "-" 734 "precrit"
"4783" 7 6 "d" "4" "-" 748 "precrit"
"4784" 7 6 "d" "5" "-" 726 "precrit"
"4785" 7 6 "d" "6" "-" 668 "precrit"
"4786" 7 6 "d" "7" "-" 605 "precrit"
"4787" 7 6 "d" "8" "-" 870 "precrit"
"4788" 7 6 "d" "9" "-" 775 "crit"
"4789" 7 6 "d" "10" "-" 730 "postcrit"
"4790" 7 6 "d" "11" "-" 644 "post"
"4791" 7 6 "d" "12" "-" 847 "post"
"4792" 7 6 "d" "13" "-" 727 "post"
"4793" 7 6 "d" "14" "-" 988 "post"
"4794" 7 6 "d" "?" "1" 2533 NA
"4830" 7 33 "c" "0" "-" 893 "predep"
"4831" 7 33 "c" "1" "-" 663 "dep"
"4832" 7 33 "c" "2" "-" 862 "precrit"
"4833" 7 33 "c" "3" "-" 761 "precrit"
"4834" 7 33 "c" "4" "-" 982 "crit"
"4835" 7 33 "c" "5" "-" 760 "postcrit"
"4836" 7 33 "c" "6" "-" 794 "post"
"4837" 7 33 "c" "7" "-" 670 "post"
"4838" 7 33 "c" "8" "-" 782 "post"
"4839" 7 33 "c" "9" "-" 905 "post"
"4840" 7 33 "c" "?" "0" 2236 NA
"4867" 7 10 "d" "0" "-" 641 "predep"
"4868" 7 10 "d" "1" "-" 672 "dep"
"4869" 7 10 "d" "2" "-" 997 "precrit"
"4870" 7 10 "d" "3" "-" 660 "precrit"
"4871" 7 10 "d" "4" "-" 699 "precrit"
"4872" 7 10 "d" "5" "-" 708 "precrit"
"4873" 7 10 "d" "6" "-" 669 "precrit"
"4874" 7 10 "d" "7" "-" 571 "precrit"
"4875" 7 10 "d" "8" "-" 823 "crit"
"4876" 7 10 "d" "9" "-" 641 "postcrit"
"4877" 7 10 "d" "10" "-" 683 "post"
"4878" 7 10 "d" "11" "-" 738 "post"
"4879" 7 10 "d" "12" "-" 732 "post"
"4880" 7 10 "d" "13" "-" 844 "post"
"4881" 7 10 "d" "14" "-" 1105 "post"
"4882" 7 10 "d" "?" "1" 1707 NA
"4893" 7 8 "b" "0" "-" 570 "predep"
"4894" 7 8 "b" "1" "-" 830 "dep"
"4895" 7 8 "b" "2" "-" 584 "precrit"
"4896" 7 8 "b" "3" "-" 837 "precrit"
"4897" 7 8 "b" "4" "-" 728 "precrit"
"4898" 7 8 "b" "5" "-" 814 "precrit"
"4899" 7 8 "b" "6" "-" 643 "precrit"
"4900" 7 8 "b" "7" "-" 748 "precrit"
"4901" 7 8 "b" "8" "-" 631 "crit"
"4902" 7 8 "b" "9" "-" 614 "postcrit"
"4903" 7 8 "b" "10" "-" 598 "post"
"4904" 7 8 "b" "11" "-" 649 "post"
"4905" 7 8 "b" "12" "-" 557 "post"
"4906" 7 8 "b" "13" "-" 712 "post"
"4907" 7 8 "b" "14" "-" 654 "post"
"4908" 7 8 "b" "?" "1" 2357 NA
"4932" 7 27 "a" "0" "-" 613 "predep"
"4933" 7 27 "a" "1" "-" 682 "dep"
"4934" 7 27 "a" "2" "-" 826 "precrit"
"4935" 7 27 "a" "3" "-" 911 "precrit"
"4936" 7 27 "a" "4" "-" 643 "crit"
"4937" 7 27 "a" "5" "-" 551 "postcrit"
"4938" 7 27 "a" "6" "-" 668 "post"
"4939" 7 27 "a" "7" "-" 648 "post"
"4940" 7 27 "a" "8" "-" 601 "post"
"4941" 7 27 "a" "9" "-" 991 "post"
"4942" 7 27 "a" "?" "1" 2008 NA
"4961" 7 22 "d" "0" "-" 606 "predep"
"4962" 7 22 "d" "1" "-" 625 "dep"
"4963" 7 22 "d" "2" "-" 706 "precrit"
"4964" 7 22 "d" "3" "-" 701 "precrit"
"4965" 7 22 "d" "4" "-" 582 "precrit"
"4966" 7 22 "d" "5" "-" 717 "precrit"
"4967" 7 22 "d" "6" "-" 706 "precrit"
"4968" 7 22 "d" "7" "-" 546 "precrit"
"4969" 7 22 "d" "8" "-" 691 "crit"
"4970" 7 22 "d" "9" "-" 564 "postcrit"
"4971" 7 22 "d" "10" "-" 595 "post"
"4972" 7 22 "d" "11" "-" 698 "post"
"4973" 7 22 "d" "12" "-" 663 "post"
"4974" 7 22 "d" "13" "-" 586 "post"
"4975" 7 22 "d" "14" "-" 646 "post"
"4976" 7 22 "d" "15" "-" 644 "post"
"4977" 7 22 "d" "16" "-" 667 "post"
"4978" 7 22 "d" "?" "1" 2267 NA
"4992" 7 23 "a" "0" "-" 693 "predep"
"4993" 7 23 "a" "1" "-" 653 "dep"
"4994" 7 23 "a" "2" "-" 699 "precrit"
"4995" 7 23 "a" "3" "-" 711 "precrit"
"4996" 7 23 "a" "4" "-" 669 "crit"
"4997" 7 23 "a" "5" "-" 811 "postcrit"
"4998" 7 23 "a" "6" "-" 690 "post"
"4999" 7 23 "a" "7" "-" 899 "post"
"5000" 7 23 "a" "8" "-" 647 "post"
"5001" 7 23 "a" "9" "-" 732 "post"
"5002" 7 23 "a" "10" "-" 775 "post"
"5003" 7 23 "a" "11" "-" 729 "post"
"5004" 7 23 "a" "12" "-" 684 "post"
"5005" 7 23 "a" "13" "-" 693 "post"
"5006" 7 23 "a" "14" "-" 652 "post"
"5007" 7 23 "a" "?" "1" 1597 NA
"5021" 7 17 "c" "0" "-" 695 "predep"
"5022" 7 17 "c" "1" "-" 697 "dep"
"5023" 7 17 "c" "2" "-" 865 "precrit"
"5024" 7 17 "c" "3" "-" 632 "precrit"
"5025" 7 17 "c" "4" "-" 568 "crit"
"5026" 7 17 "c" "5" "-" 610 "postcrit"
"5027" 7 17 "c" "6" "-" 629 "post"
"5028" 7 17 "c" "7" "-" 643 "post"
"5029" 7 17 "c" "8" "-" 634 "post"
"5030" 7 17 "c" "9" "-" 707 "post"
"5031" 7 17 "c" "10" "-" 627 "post"
"5032" 7 17 "c" "?" "1" 3086 NA
"5080" 7 13 "c" "0" "-" 456 "predep"
"5081" 7 13 "c" "1" "-" 682 "dep"
"5082" 7 13 "c" "2" "-" 619 "precrit"
"5083" 7 13 "c" "3" "-" 1209 "precrit"
"5084" 7 13 "c" "4" "-" 644 "crit"
"5085" 7 13 "c" "5" "-" 609 "postcrit"
"5086" 7 13 "c" "6" "-" 763 "post"
"5087" 7 13 "c" "7" "-" 675 "post"
"5088" 7 13 "c" "8" "-" 725 "post"
"5089" 7 13 "c" "?" "1" 2536 NA
"5119" 7 36 "b" "0" "-" 542 "predep"
"5120" 7 36 "b" "1" "-" 663 "dep"
"5121" 7 36 "b" "2" "-" 628 "precrit"
"5122" 7 36 "b" "3" "-" 814 "precrit"
"5123" 7 36 "b" "4" "-" 800 "precrit"
"5124" 7 36 "b" "5" "-" 826 "precrit"
"5125" 7 36 "b" "6" "-" 694 "precrit"
"5126" 7 36 "b" "7" "-" 768 "precrit"
"5127" 7 36 "b" "8" "-" 711 "crit"
"5128" 7 36 "b" "9" "-" 671 "postcrit"
"5129" 7 36 "b" "10" "-" 595 "post"
"5130" 7 36 "b" "11" "-" 692 "post"
"5131" 7 36 "b" "12" "-" 605 "post"
"5132" 7 36 "b" "13" "-" 657 "post"
"5133" 7 36 "b" "?" "1" 2259 NA
"5165" 7 5 "c" "0" "-" 663 "predep"
"5166" 7 5 "c" "1" "-" 912 "dep"
"5167" 7 5 "c" "2" "-" 683 "precrit"
"5168" 7 5 "c" "3" "-" 695 "precrit"
"5169" 7 5 "c" "4" "-" 639 "crit"
"5170" 7 5 "c" "5" "-" 812 "postcrit"
"5171" 7 5 "c" "6" "-" 730 "post"
"5172" 7 5 "c" "7" "-" 739 "post"
"5173" 7 5 "c" "8" "-" 750 "post"
"5174" 7 5 "c" "9" "-" 745 "post"
"5175" 7 5 "c" "10" "-" 662 "post"
"5176" 7 5 "c" "11" "-" 696 "post"
"5177" 7 5 "c" "12" "-" 808 "post"
"5178" 7 5 "c" "?" "1" 2215 NA
"5230" 7 7 "a" "0" "-" 502 "predep"
"5231" 7 7 "a" "1" "-" 636 "dep"
"5232" 7 7 "a" "2" "-" 650 "precrit"
"5233" 7 7 "a" "3" "-" 646 "precrit"
"5234" 7 7 "a" "4" "-" 761 "crit"
"5235" 7 7 "a" "5" "-" 746 "postcrit"
"5236" 7 7 "a" "6" "-" 597 "post"
"5237" 7 7 "a" "7" "-" 808 "post"
"5238" 7 7 "a" "8" "-" 537 "post"
"5239" 7 7 "a" "9" "-" 817 "post"
"5240" 7 7 "a" "?" "1" 2333 NA
"5251" 7 3 "a" "0" "-" 578 "predep"
"5252" 7 3 "a" "1" "-" 682 "dep"
"5253" 7 3 "a" "2" "-" 731 "precrit"
"5254" 7 3 "a" "3" "-" 744 "precrit"
"5255" 7 3 "a" "4" "-" 664 "crit"
"5256" 7 3 "a" "5" "-" 737 "postcrit"
"5257" 7 3 "a" "6" "-" 752 "post"
"5258" 7 3 "a" "7" "-" 1006 "post"
"5259" 7 3 "a" "8" "-" 634 "post"
"5260" 7 3 "a" "9" "-" 682 "post"
"5261" 7 3 "a" "10" "-" 753 "post"
"5262" 7 3 "a" "?" "1" 1996 NA
"5287" 7 21 "c" "0" "-" 689 "predep"
"5288" 7 21 "c" "1" "-" 993 "dep"
"5289" 7 21 "c" "2" "-" 689 "precrit"
"5290" 7 21 "c" "3" "-" 882 "precrit"
"5291" 7 21 "c" "4" "-" 774 "crit"
"5292" 7 21 "c" "5" "-" 760 "postcrit"
"5293" 7 21 "c" "6" "-" 823 "post"
"5294" 7 21 "c" "7" "-" 700 "post"
"5295" 7 21 "c" "8" "-" 685 "post"
"5296" 7 21 "c" "?" "1" 2946 NA
"5308" 7 12 "b" "0" "-" 539 "predep"
"5309" 7 12 "b" "1" "-" 598 "dep"
"5310" 7 12 "b" "2" "-" 738 "precrit"
"5311" 7 12 "b" "3" "-" 682 "precrit"
"5312" 7 12 "b" "4" "-" 735 "precrit"
"5313" 7 12 "b" "5" "-" 786 "precrit"
"5314" 7 12 "b" "6" "-" 713 "precrit"
"5315" 7 12 "b" "7" "-" 730 "precrit"
"5316" 7 12 "b" "8" "-" 614 "crit"
"5317" 7 12 "b" "9" "-" 716 "postcrit"
"5318" 7 12 "b" "10" "-" 695 "post"
"5319" 7 12 "b" "11" "-" 552 "post"
"5320" 7 12 "b" "12" "-" 744 "post"
"5321" 7 12 "b" "?" "1" 3876 NA
"5392" 7 15 "a" "0" "-" 527 "predep"
"5393" 7 15 "a" "1" "-" 682 "dep"
"5394" 7 15 "a" "2" "-" 646 "precrit"
"5395" 7 15 "a" "3" "-" 665 "precrit"
"5396" 7 15 "a" "4" "-" 538 "crit"
"5397" 7 15 "a" "5" "-" 654 "postcrit"
"5398" 7 15 "a" "6" "-" 693 "post"
"5399" 7 15 "a" "7" "-" 709 "post"
"5400" 7 15 "a" "8" "-" 947 "post"
"5401" 7 15 "a" "9" "-" 932 "post"
"5402" 7 15 "a" "10" "-" 806 "post"
"5403" 7 15 "a" "11" "-" 704 "post"
"5404" 7 15 "a" "12" "-" 691 "post"
"5405" 7 15 "a" "?" "1" 2310 NA
"5454" 7 19 "a" "0" "-" 606 "predep"
"5455" 7 19 "a" "1" "-" 662 "dep"
"5456" 7 19 "a" "2" "-" 784 "precrit"
"5457" 7 19 "a" "3" "-" 712 "precrit"
"5458" 7 19 "a" "4" "-" 662 "crit"
"5459" 7 19 "a" "5" "-" 711 "postcrit"
"5460" 7 19 "a" "6" "-" 990 "post"
"5461" 7 19 "a" "7" "-" 561 "post"
"5462" 7 19 "a" "8" "-" 749 "post"
"5463" 7 19 "a" "?" "1" 1831 NA
"5484" 7 34 "d" "0" "-" 355 "predep"
"5485" 7 34 "d" "1" "-" 585 "dep"
"5486" 7 34 "d" "2" "-" 705 "precrit"
"5487" 7 34 "d" "3" "-" 644 "precrit"
"5488" 7 34 "d" "4" "-" 680 "precrit"
"5489" 7 34 "d" "5" "-" 667 "precrit"
"5490" 7 34 "d" "6" "-" 664 "precrit"
"5491" 7 34 "d" "7" "-" 896 "precrit"
"5492" 7 34 "d" "8" "-" 798 "crit"
"5493" 7 34 "d" "9" "-" 727 "postcrit"
"5494" 7 34 "d" "10" "-" 719 "post"
"5495" 7 34 "d" "11" "-" 759 "post"
"5496" 7 34 "d" "12" "-" 646 "post"
"5497" 7 34 "d" "13" "-" 705 "post"
"5498" 7 34 "d" "14" "-" 709 "post"
"5499" 7 34 "d" "?" "1" 3393 NA
"5509" 7 26 "d" "0" "-" 416 "predep"
"5510" 7 26 "d" "1" "-" 836 "dep"
"5511" 7 26 "d" "2" "-" 684 "precrit"
"5512" 7 26 "d" "3" "-" 711 "precrit"
"5513" 7 26 "d" "4" "-" 676 "precrit"
"5514" 7 26 "d" "5" "-" 781 "precrit"
"5515" 7 26 "d" "6" "-" 825 "precrit"
"5516" 7 26 "d" "7" "-" 691 "precrit"
"5517" 7 26 "d" "8" "-" 632 "precrit"
"5518" 7 26 "d" "9" "-" 725 "crit"
"5519" 7 26 "d" "10" "-" 654 "postcrit"
"5520" 7 26 "d" "11" "-" 594 "post"
"5521" 7 26 "d" "12" "-" 750 "post"
"5522" 7 26 "d" "13" "-" 718 "post"
"5523" 7 26 "d" "14" "-" 616 "post"
"5524" 7 26 "d" "15" "-" 652 "post"
"5525" 7 26 "d" "?" "1" 1935 NA
"5536" 7 25 "c" "0" "-" 641 "predep"
"5537" 7 25 "c" "1" "-" 673 "dep"
"5538" 7 25 "c" "2" "-" 766 "precrit"
"5539" 7 25 "c" "3" "-" 737 "precrit"
"5540" 7 25 "c" "4" "-" 659 "crit"
"5541" 7 25 "c" "5" "-" 616 "postcrit"
"5542" 7 25 "c" "6" "-" 657 "post"
"5543" 7 25 "c" "7" "-" 664 "post"
"5544" 7 25 "c" "8" "-" 612 "post"
"5545" 7 25 "c" "9" "-" 629 "post"
"5546" 7 25 "c" "10" "-" 743 "post"
"5547" 7 25 "c" "?" "1" 2649 NA
"5585" 7 2 "d" "0" "-" 445 "predep"
"5586" 7 2 "d" "1" "-" 675 "dep"
"5587" 7 2 "d" "2" "-" 675 "precrit"
"5588" 7 2 "d" "3" "-" 636 "precrit"
"5589" 7 2 "d" "4" "-" 682 "precrit"
"5590" 7 2 "d" "5" "-" 632 "precrit"
"5591" 7 2 "d" "6" "-" 809 "precrit"
"5592" 7 2 "d" "7" "-" 811 "precrit"
"5593" 7 2 "d" "8" "-" 673 "crit"
"5594" 7 2 "d" "9" "-" 661 "postcrit"
"5595" 7 2 "d" "10" "-" 676 "post"
"5596" 7 2 "d" "11" "-" 730 "post"
"5597" 7 2 "d" "12" "-" 791 "post"
"5598" 7 2 "d" "?" "1" 1906 NA
"5608" 7 31 "a" "0" "-" 533 "predep"
"5609" 7 31 "a" "1" "-" 675 "dep"
"5610" 7 31 "a" "2" "-" 611 "precrit"
"5611" 7 31 "a" "3" "-" 766 "precrit"
"5612" 7 31 "a" "4" "-" 745 "crit"
"5613" 7 31 "a" "5" "-" 683 "postcrit"
"5614" 7 31 "a" "6" "-" 634 "post"
"5615" 7 31 "a" "7" "-" 695 "post"
"5616" 7 31 "a" "8" "-" 778 "post"
"5617" 7 31 "a" "?" "1" 2315 NA
"5637" 7 16 "b" "0" "-" 540 "predep"
"5638" 7 16 "b" "1" "-" 568 "dep"
"5639" 7 16 "b" "2" "-" 616 "precrit"
"5640" 7 16 "b" "3" "-" 677 "precrit"
"5641" 7 16 "b" "4" "-" 572 "precrit"
"5642" 7 16 "b" "5" "-" 682 "precrit"
"5643" 7 16 "b" "6" "-" 565 "precrit"
"5644" 7 16 "b" "7" "-" 766 "precrit"
"5645" 7 16 "b" "8" "-" 615 "crit"
"5646" 7 16 "b" "9" "-" 678 "postcrit"
"5647" 7 16 "b" "10" "-" 584 "post"
"5648" 7 16 "b" "11" "-" 638 "post"
"5649" 7 16 "b" "12" "-" 701 "post"
"5650" 7 16 "b" "?" "1" 1775 NA
"5704" 7 20 "b" "0" "-" 527 "predep"
"5705" 7 20 "b" "1" "-" 598 "dep"
"5706" 7 20 "b" "2" "-" 681 "precrit"
"5707" 7 20 "b" "3" "-" 696 "precrit"
"5708" 7 20 "b" "4" "-" 724 "precrit"
"5709" 7 20 "b" "5" "-" 742 "precrit"
"5710" 7 20 "b" "6" "-" 680 "precrit"
"5711" 7 20 "b" "7" "-" 649 "precrit"
"5712" 7 20 "b" "8" "-" 759 "crit"
"5713" 7 20 "b" "9" "-" 666 "postcrit"
"5714" 7 20 "b" "10" "-" 608 "post"
"5715" 7 20 "b" "11" "-" 746 "post"
"5716" 7 20 "b" "12" "-" 622 "post"
"5717" 7 20 "b" "13" "-" 673 "post"
"5718" 7 20 "b" "14" "-" 584 "post"
"5719" 7 20 "b" "?" "1" 1778 NA
"5767" 7 29 "c" "0" "-" 472 "predep"
"5768" 7 29 "c" "1" "-" 612 "dep"
"5769" 7 29 "c" "2" "-" 627 "precrit"
"5770" 7 29 "c" "3" "-" 632 "precrit"
"5771" 7 29 "c" "4" "-" 748 "crit"
"5772" 7 29 "c" "5" "-" 585 "postcrit"
"5773" 7 29 "c" "6" "-" 606 "post"
"5774" 7 29 "c" "7" "-" 612 "post"
"5775" 7 29 "c" "8" "-" 596 "post"
"5776" 7 29 "c" "9" "-" 693 "post"
"5777" 7 29 "c" "?" "1" 1511 NA
"5811" 7 11 "a" "0" "-" 420 "predep"
"5812" 7 11 "a" "1" "-" 483 "dep"
"5813" 7 11 "a" "2" "-" 736 "precrit"
"5814" 7 11 "a" "3" "-" 635 "precrit"
"5815" 7 11 "a" "4" "-" 582 "crit"
"5816" 7 11 "a" "5" "-" 799 "postcrit"
"5817" 7 11 "a" "6" "-" 670 "post"
"5818" 7 11 "a" "7" "-" 542 "post"
"5819" 7 11 "a" "8" "-" 606 "post"
"5820" 7 11 "a" "9" "-" 671 "post"
"5821" 7 11 "a" "?" "1" 4850 NA
"5831" 7 18 "d" "0" "-" 475 "predep"
"5832" 7 18 "d" "1" "-" 583 "dep"
"5833" 7 18 "d" "2" "-" 732 "precrit"
"5834" 7 18 "d" "3" "-" 657 "precrit"
"5835" 7 18 "d" "4" "-" 785 "precrit"
"5836" 7 18 "d" "5" "-" 751 "precrit"
"5837" 7 18 "d" "6" "-" 580 "precrit"
"5838" 7 18 "d" "7" "-" 656 "precrit"
"5839" 7 18 "d" "8" "-" 649 "crit"
"5840" 7 18 "d" "9" "-" 540 "postcrit"
"5841" 7 18 "d" "10" "-" 579 "post"
"5842" 7 18 "d" "11" "-" 550 "post"
"5843" 7 18 "d" "12" "-" 681 "post"
"5844" 7 18 "d" "13" "-" 791 "post"
"5845" 7 18 "d" "?" "1" 1630 NA
"5886" 7 14 "d" "0" "-" 356 "predep"
"5887" 7 14 "d" "1" "-" 537 "dep"
"5888" 7 14 "d" "2" "-" 566 "precrit"
"5889" 7 14 "d" "3" "-" 682 "precrit"
"5890" 7 14 "d" "4" "-" 774 "precrit"
"5891" 7 14 "d" "5" "-" 558 "precrit"
"5892" 7 14 "d" "6" "-" 561 "precrit"
"5893" 7 14 "d" "7" "-" 573 "precrit"
"5894" 7 14 "d" "8" "-" 558 "crit"
"5895" 7 14 "d" "9" "-" 668 "postcrit"
"5896" 7 14 "d" "10" "-" 533 "post"
"5897" 7 14 "d" "11" "-" 587 "post"
"5898" 7 14 "d" "12" "-" 514 "post"
"5899" 7 14 "d" "13" "-" 541 "post"
"5900" 7 14 "d" "?" "1" 2825 NA
"5909" 7 28 "b" "0" "-" 433 "predep"
"5910" 7 28 "b" "1" "-" 643 "dep"
"5911" 7 28 "b" "2" "-" 578 "precrit"
"5912" 7 28 "b" "3" "-" 994 "precrit"
"5913" 7 28 "b" "4" "-" 776 "precrit"
"5914" 7 28 "b" "5" "-" 510 "precrit"
"5915" 7 28 "b" "6" "-" 781 "precrit"
"5916" 7 28 "b" "7" "-" 547 "precrit"
"5917" 7 28 "b" "8" "-" 691 "crit"
"5918" 7 28 "b" "9" "-" 610 "postcrit"
"5919" 7 28 "b" "10" "-" 786 "post"
"5920" 7 28 "b" "11" "-" 752 "post"
"5921" 7 28 "b" "12" "-" 600 "post"
"5922" 7 28 "b" "13" "-" 667 "post"
"5923" 7 28 "b" "14" "-" 505 "post"
"5924" 7 28 "b" "15" "-" 610 "post"
"5925" 7 28 "b" "16" "-" 634 "post"
"5926" 7 28 "b" "?" "1" 1542 NA
"5938" 7 35 "a" "0" "-" 494 "predep"
"5939" 7 35 "a" "1" "-" 573 "dep"
"5940" 7 35 "a" "2" "-" 1147 "precrit"
"5941" 7 35 "a" "3" "-" 736 "precrit"
"5942" 7 35 "a" "4" "-" 650 "crit"
"5943" 7 35 "a" "5" "-" 551 "postcrit"
"5944" 7 35 "a" "6" "-" 662 "post"
"5945" 7 35 "a" "7" "-" 599 "post"
"5946" 7 35 "a" "8" "-" 705 "post"
"5947" 7 35 "a" "9" "-" 747 "post"
"5948" 7 35 "a" "10" "-" 718 "post"
"5949" 7 35 "a" "11" "-" 551 "post"
"5950" 7 35 "a" "12" "-" 625 "post"
"5951" 7 35 "a" "?" "1" 2165 NA
"5984" 7 1 "c" "0" "-" 373 "predep"
"5985" 7 1 "c" "1" "-" 574 "dep"
"5986" 7 1 "c" "2" "-" 575 "precrit"
"5987" 7 1 "c" "3" "-" 585 "precrit"
"5988" 7 1 "c" "4" "-" 696 "crit"
"5989" 7 1 "c" "5" "-" 566 "postcrit"
"5990" 7 1 "c" "6" "-" 539 "post"
"5991" 7 1 "c" "7" "-" 624 "post"
"5992" 7 1 "c" "8" "-" 641 "post"
"5993" 7 1 "c" "?" "1" 1770 NA
"6046" 7 32 "b" "0" "-" 406 "predep"
"6047" 7 32 "b" "1" "-" 611 "dep"
"6048" 7 32 "b" "2" "-" 499 "precrit"
"6049" 7 32 "b" "3" "-" 728 "precrit"
"6050" 7 32 "b" "4" "-" 573 "precrit"
"6051" 7 32 "b" "5" "-" 568 "precrit"
"6052" 7 32 "b" "6" "-" 610 "precrit"
"6053" 7 32 "b" "7" "-" 624 "precrit"
"6054" 7 32 "b" "8" "-" 713 "crit"
"6055" 7 32 "b" "9" "-" 584 "postcrit"
"6056" 7 32 "b" "10" "-" 712 "post"
"6057" 7 32 "b" "11" "-" 517 "post"
"6058" 7 32 "b" "12" "-" 553 "post"
"6059" 7 32 "b" "13" "-" 528 "post"
"6060" 7 32 "b" "?" "1" 1669 NA
"6080" 7 24 "b" "0" "-" 625 "predep"
"6081" 7 24 "b" "1" "-" 718 "dep"
"6082" 7 24 "b" "2" "-" 1100 "precrit"
"6083" 7 24 "b" "3" "-" 620 "precrit"
"6084" 7 24 "b" "4" "-" 625 "precrit"
"6085" 7 24 "b" "5" "-" 607 "precrit"
"6086" 7 24 "b" "6" "-" 632 "precrit"
"6087" 7 24 "b" "7" "-" 689 "precrit"
"6088" 7 24 "b" "8" "-" 693 "crit"
"6089" 7 24 "b" "9" "-" 627 "postcrit"
"6090" 7 24 "b" "10" "-" 679 "post"
"6091" 7 24 "b" "11" "-" 630 "post"
"6092" 7 24 "b" "12" "-" 639 "post"
"6093" 7 24 "b" "?" "1" 1237 NA
"6129" 7 9 "c" "0" "-" 632 "predep"
"6130" 7 9 "c" "1" "-" 676 "dep"
"6131" 7 9 "c" "2" "-" 555 "precrit"
"6132" 7 9 "c" "3" "-" 707 "precrit"
"6133" 7 9 "c" "4" "-" 664 "crit"
"6134" 7 9 "c" "5" "-" 859 "postcrit"
"6135" 7 9 "c" "6" "-" 596 "post"
"6136" 7 9 "c" "7" "-" 574 "post"
"6137" 7 9 "c" "8" "-" 671 "post"
"6138" 7 9 "c" "9" "-" 680 "post"
"6139" 7 9 "c" "?" "1" 3056 NA
"6178" 7 30 "d" "0" "-" 360 "predep"
"6179" 7 30 "d" "1" "-" 593 "dep"
"6180" 7 30 "d" "2" "-" 648 "precrit"
"6181" 7 30 "d" "3" "-" 657 "precrit"
"6182" 7 30 "d" "4" "-" 634 "precrit"
"6183" 7 30 "d" "5" "-" 636 "precrit"
"6184" 7 30 "d" "6" "-" 567 "precrit"
"6185" 7 30 "d" "7" "-" 591 "precrit"
"6186" 7 30 "d" "8" "-" 648 "crit"
"6187" 7 30 "d" "9" "-" 582 "postcrit"
"6188" 7 30 "d" "10" "-" 551 "post"
"6189" 7 30 "d" "11" "-" 645 "post"
"6190" 7 30 "d" "12" "-" 598 "post"
"6191" 7 30 "d" "?" "1" 2333 NA
"6231" 7 4 "b" "0" "-" 386 "predep"
"6232" 7 4 "b" "1" "-" 558 "dep"
"6233" 7 4 "b" "2" "-" 1089 "precrit"
"6234" 7 4 "b" "3" "-" 564 "precrit"
"6235" 7 4 "b" "4" "-" 603 "precrit"
"6236" 7 4 "b" "5" "-" 624 "precrit"
"6237" 7 4 "b" "6" "-" 687 "precrit"
"6238" 7 4 "b" "7" "-" 679 "precrit"
"6239" 7 4 "b" "8" "-" 696 "crit"
"6240" 7 4 "b" "9" "-" 760 "postcrit"
"6241" 7 4 "b" "10" "-" 599 "post"
"6242" 7 4 "b" "11" "-" 600 "post"
"6243" 7 4 "b" "12" "-" 585 "post"
"6244" 7 4 "b" "?" "1" 1616 NA
"6303" 8 23 "b" "0" "-" 552 "predep"
"6304" 8 23 "b" "1" "-" 1664 "dep"
"6305" 8 23 "b" "2" "-" 1059 "precrit"
"6306" 8 23 "b" "3" "-" 537 "precrit"
"6307" 8 23 "b" "4" "-" 545 "precrit"
"6308" 8 23 "b" "5" "-" 424 "precrit"
"6309" 8 23 "b" "6" "-" 449 "precrit"
"6310" 8 23 "b" "7" "-" 407 "precrit"
"6311" 8 23 "b" "8" "-" 493 "crit"
"6312" 8 23 "b" "9" "-" 496 "postcrit"
"6313" 8 23 "b" "10" "-" 430 "post"
"6314" 8 23 "b" "11" "-" 448 "post"
"6315" 8 23 "b" "12" "-" 393 "post"
"6316" 8 23 "b" "13" "-" 501 "post"
"6317" 8 23 "b" "14" "-" 500 "post"
"6318" 8 23 "b" "15" "-" 489 "post"
"6319" 8 23 "b" "16" "-" 504 "post"
"6320" 8 23 "b" "17" "-" 568 "post"
"6321" 8 23 "b" "18" "-" 448 "post"
"6322" 8 23 "b" "?" "1" 11580 NA
"6375" 8 26 "a" "0" "-" 442 "predep"
"6376" 8 26 "a" "1" "-" 413 "dep"
"6377" 8 26 "a" "2" "-" 455 "precrit"
"6378" 8 26 "a" "3" "-" 517 "precrit"
"6379" 8 26 "a" "4" "-" 558 "crit"
"6380" 8 26 "a" "5" "-" 446 "postcrit"
"6381" 8 26 "a" "6" "-" 605 "post"
"6382" 8 26 "a" "7" "-" 473 "post"
"6383" 8 26 "a" "8" "-" 844 "post"
"6384" 8 26 "a" "?" "1" 3933 NA
"6395" 8 3 "b" "0" "-" 457 "predep"
"6396" 8 3 "b" "1" "-" 411 "dep"
"6397" 8 3 "b" "2" "-" 421 "precrit"
"6398" 8 3 "b" "3" "-" 435 "precrit"
"6399" 8 3 "b" "4" "-" 524 "precrit"
"6400" 8 3 "b" "5" "-" 418 "precrit"
"6401" 8 3 "b" "6" "-" 399 "precrit"
"6402" 8 3 "b" "7" "-" 402 "precrit"
"6403" 8 3 "b" "8" "-" 427 "crit"
"6404" 8 3 "b" "9" "-" 423 "postcrit"
"6405" 8 3 "b" "10" "-" 422 "post"
"6406" 8 3 "b" "11" "-" 578 "post"
"6407" 8 3 "b" "12" "-" 584 "post"
"6408" 8 3 "b" "13" "-" 614 "post"
"6409" 8 3 "b" "14" "-" 519 "post"
"6410" 8 3 "b" "?" "1" 6708 NA
"6422" 8 19 "b" "0" "-" 501 "predep"
"6423" 8 19 "b" "1" "-" 658 "dep"
"6424" 8 19 "b" "2" "-" 497 "precrit"
"6425" 8 19 "b" "3" "-" 480 "precrit"
"6426" 8 19 "b" "4" "-" 550 "precrit"
"6427" 8 19 "b" "5" "-" 629 "precrit"
"6428" 8 19 "b" "6" "-" 574 "precrit"
"6429" 8 19 "b" "7" "-" 533 "precrit"
"6430" 8 19 "b" "8" "-" 494 "precrit"
"6431" 8 19 "b" "9" "-" 877 "crit"
"6432" 8 19 "b" "10" "-" 559 "postcrit"
"6433" 8 19 "b" "11" "-" 423 "post"
"6434" 8 19 "b" "12" "-" 448 "post"
"6435" 8 19 "b" "13" "-" 470 "post"
"6436" 8 19 "b" "?" "1" 3305 NA
"6447" 8 9 "d" "0" "-" 506 "predep"
"6448" 8 9 "d" "1" "-" 556 "dep"
"6449" 8 9 "d" "2" "-" 506 "precrit"
"6450" 8 9 "d" "3" "-" 455 "precrit"
"6451" 8 9 "d" "4" "-" 627 "precrit"
"6452" 8 9 "d" "5" "-" 611 "precrit"
"6453" 8 9 "d" "6" "-" 428 "precrit"
"6454" 8 9 "d" "7" "-" 492 "precrit"
"6455" 8 9 "d" "8" "-" 579 "crit"
"6456" 8 9 "d" "9" "-" 548 "postcrit"
"6457" 8 9 "d" "10" "-" 497 "post"
"6458" 8 9 "d" "11" "-" 677 "post"
"6459" 8 9 "d" "12" "-" 973 "post"
"6460" 8 9 "d" "13" "-" 931 "post"
"6461" 8 9 "d" "?" "1" 4028 NA
"6485" 8 18 "a" "0" "-" 464 "predep"
"6486" 8 18 "a" "1" "-" 677 "dep"
"6487" 8 18 "a" "2" "-" 461 "precrit"
"6488" 8 18 "a" "3" "-" 375 "precrit"
"6489" 8 18 "a" "4" "-" 412 "crit"
"6490" 8 18 "a" "5" "-" 469 "postcrit"
"6491" 8 18 "a" "6" "-" 715 "post"
"6492" 8 18 "a" "7" "-" 418 "post"
"6493" 8 18 "a" "8" "-" 483 "post"
"6494" 8 18 "a" "9" "-" 2866 "post"
"6495" 8 18 "a" "?" "1" 2138 NA
"6506" 8 12 "c" "0" "-" 391 "predep"
"6507" 8 12 "c" "1" "-" 388 "dep"
"6508" 8 12 "c" "2" "-" 424 "precrit"
"6509" 8 12 "c" "3" "-" 414 "precrit"
"6510" 8 12 "c" "4" "-" 438 "crit"
"6511" 8 12 "c" "5" "-" 431 "postcrit"
"6512" 8 12 "c" "6" "-" 462 "post"
"6513" 8 12 "c" "7" "-" 443 "post"
"6514" 8 12 "c" "8" "-" 438 "post"
"6515" 8 12 "c" "9" "-" 798 "post"
"6516" 8 12 "c" "?" "1" 2618 NA
"6547" 8 8 "c" "0" "-" 373 "predep"
"6548" 8 8 "c" "1" "-" 417 "dep"
"6549" 8 8 "c" "2" "-" 363 "precrit"
"6550" 8 8 "c" "3" "-" 340 "precrit"
"6551" 8 8 "c" "4" "-" 352 "crit"
"6552" 8 8 "c" "5" "-" 331 "postcrit"
"6553" 8 8 "c" "6" "-" 319 "post"
"6554" 8 8 "c" "7" "-" 335 "post"
"6555" 8 8 "c" "8" "-" 838 "post"
"6556" 8 8 "c" "9" "-" 522 "post"
"6557" 8 8 "c" "?" "1" 2446 NA
"6586" 8 32 "c" "0" "-" 428 "predep"
"6587" 8 32 "c" "1" "-" 514 "dep"
"6588" 8 32 "c" "2" "-" 630 "precrit"
"6589" 8 32 "c" "3" "-" 669 "precrit"
"6590" 8 32 "c" "4" "-" 1994 "crit"
"6591" 8 32 "c" "5" "-" 1760 "postcrit"
"6592" 8 32 "c" "6" "-" 885 "post"
"6593" 8 32 "c" "7" "-" 1052 "post"
"6594" 8 32 "c" "8" "-" 1256 "post"
"6595" 8 32 "c" "?" "1" 2005 NA
"6611" 8 10 "a" "0" "-" 312 "predep"
"6612" 8 10 "a" "1" "-" 411 "dep"
"6613" 8 10 "a" "2" "-" 333 "precrit"
"6614" 8 10 "a" "3" "-" 312 "precrit"
"6615" 8 10 "a" "4" "-" 324 "crit"
"6616" 8 10 "a" "5" "-" 320 "postcrit"
"6617" 8 10 "a" "6" "-" 314 "post"
"6618" 8 10 "a" "7" "-" 310 "post"
"6619" 8 10 "a" "8" "-" 319 "post"
"6620" 8 10 "a" "?" "1" 1800 NA
"6656" 8 36 "c" "0" "-" 321 "predep"
"6657" 8 36 "c" "1" "-" 258 "dep"
"6658" 8 36 "c" "2" "-" 935 "precrit"
"6659" 8 36 "c" "3" "-" 393 "precrit"
"6660" 8 36 "c" "4" "-" 319 "crit"
"6661" 8 36 "c" "5" "-" 324 "postcrit"
"6662" 8 36 "c" "6" "-" 482 "post"
"6663" 8 36 "c" "7" "-" 498 "post"
"6664" 8 36 "c" "8" "-" 363 "post"
"6665" 8 36 "c" "9" "-" 758 "post"
"6666" 8 36 "c" "?" "1" 3447 NA
"6678" 8 21 "d" "0" "-" 349 "predep"
"6679" 8 21 "d" "1" "-" 391 "dep"
"6680" 8 21 "d" "2" "-" 373 "precrit"
"6681" 8 21 "d" "3" "-" 323 "precrit"
"6682" 8 21 "d" "4" "-" 302 "precrit"
"6683" 8 21 "d" "5" "-" 354 "precrit"
"6684" 8 21 "d" "6" "-" 504 "precrit"
"6685" 8 21 "d" "7" "-" 370 "precrit"
"6686" 8 21 "d" "8" "-" 370 "crit"
"6687" 8 21 "d" "9" "-" 464 "postcrit"
"6688" 8 21 "d" "10" "-" 308 "post"
"6689" 8 21 "d" "11" "-" 290 "post"
"6690" 8 21 "d" "12" "-" 307 "post"
"6691" 8 21 "d" "?" "1" 1864 NA
"6726" 8 25 "d" "0" "-" 318 "predep"
"6727" 8 25 "d" "1" "-" 335 "dep"
"6728" 8 25 "d" "2" "-" 311 "precrit"
"6729" 8 25 "d" "3" "-" 283 "precrit"
"6730" 8 25 "d" "4" "-" 291 "precrit"
"6731" 8 25 "d" "5" "-" 331 "precrit"
"6732" 8 25 "d" "6" "-" 313 "precrit"
"6733" 8 25 "d" "7" "-" 306 "precrit"
"6734" 8 25 "d" "8" "-" 274 "crit"
"6735" 8 25 "d" "9" "-" 330 "postcrit"
"6736" 8 25 "d" "10" "-" 437 "post"
"6737" 8 25 "d" "11" "-" 368 "post"
"6738" 8 25 "d" "12" "-" 299 "post"
"6739" 8 25 "d" "13" "-" 632 "post"
"6740" 8 25 "d" "14" "-" 520 "post"
"6741" 8 25 "d" "?" "1" 2880 NA
"6750" 8 20 "c" "0" "-" 1071 "predep"
"6751" 8 20 "c" "1" "-" 458 "dep"
"6752" 8 20 "c" "2" "-" 313 "precrit"
"6753" 8 20 "c" "3" "-" 315 "precrit"
"6754" 8 20 "c" "4" "-" 330 "crit"
"6755" 8 20 "c" "5" "-" 408 "postcrit"
"6756" 8 20 "c" "6" "-" 510 "post"
"6757" 8 20 "c" "7" "-" 615 "post"
"6758" 8 20 "c" "8" "-" 384 "post"
"6759" 8 20 "c" "9" "-" 366 "post"
"6760" 8 20 "c" "?" "1" 2665 NA
"6797" 8 31 "b" "0" "-" 307 "predep"
"6798" 8 31 "b" "1" "-" 308 "dep"
"6799" 8 31 "b" "2" "-" 369 "precrit"
"6800" 8 31 "b" "3" "-" 296 "precrit"
"6801" 8 31 "b" "4" "-" 253 "precrit"
"6802" 8 31 "b" "5" "-" 390 "precrit"
"6803" 8 31 "b" "6" "-" 283 "precrit"
"6804" 8 31 "b" "7" "-" 340 "precrit"
"6805" 8 31 "b" "8" "-" 289 "crit"
"6806" 8 31 "b" "9" "-" 272 "postcrit"
"6807" 8 31 "b" "10" "-" 271 "post"
"6808" 8 31 "b" "11" "-" 459 "post"
"6809" 8 31 "b" "12" "-" 492 "post"
"6810" 8 31 "b" "?" "1" 2029 NA
"6882" 8 29 "d" "0" "-" 351 "predep"
"6883" 8 29 "d" "1" "-" 640 "dep"
"6884" 8 29 "d" "2" "-" 720 "precrit"
"6885" 8 29 "d" "3" "-" 463 "precrit"
"6886" 8 29 "d" "4" "-" 399 "precrit"
"6887" 8 29 "d" "5" "-" 366 "precrit"
"6888" 8 29 "d" "6" "-" 354 "precrit"
"6889" 8 29 "d" "7" "-" 310 "precrit"
"6890" 8 29 "d" "8" "-" 477 "crit"
"6891" 8 29 "d" "9" "-" 413 "postcrit"
"6892" 8 29 "d" "10" "-" 438 "post"
"6893" 8 29 "d" "11" "-" 350 "post"
"6894" 8 29 "d" "12" "-" 292 "post"
"6895" 8 29 "d" "13" "-" 320 "post"
"6896" 8 29 "d" "?" "1" 1992 NA
"6925" 8 28 "c" "0" "-" 306 "predep"
"6926" 8 28 "c" "1" "-" 447 "dep"
"6927" 8 28 "c" "2" "-" 400 "precrit"
"6928" 8 28 "c" "3" "-" 540 "precrit"
"6929" 8 28 "c" "4" "-" 671 "crit"
"6930" 8 28 "c" "5" "-" 691 "postcrit"
"6931" 8 28 "c" "6" "-" 433 "post"
"6932" 8 28 "c" "7" "-" 425 "post"
"6933" 8 28 "c" "8" "-" 873 "post"
"6934" 8 28 "c" "9" "-" 634 "post"
"6935" 8 28 "c" "?" "1" 2844 NA
"6994" 8 33 "d" "0" "-" 281 "predep"
"6995" 8 33 "d" "1" "-" 824 "dep"
"6996" 8 33 "d" "2" "-" 396 "precrit"
"6997" 8 33 "d" "3" "-" 394 "precrit"
"6998" 8 33 "d" "4" "-" 521 "precrit"
"6999" 8 33 "d" "5" "-" 512 "precrit"
"7000" 8 33 "d" "6" "-" 425 "precrit"
"7001" 8 33 "d" "7" "-" 436 "precrit"
"7002" 8 33 "d" "8" "-" 1841 "crit"
"7003" 8 33 "d" "9" "-" 486 "postcrit"
"7004" 8 33 "d" "10" "-" 702 "post"
"7005" 8 33 "d" "11" "-" 444 "post"
"7006" 8 33 "d" "12" "-" 426 "post"
"7007" 8 33 "d" "13" "-" 400 "post"
"7008" 8 33 "d" "?" "1" 2002 NA
"7038" 8 17 "d" "0" "-" 1059 "predep"
"7039" 8 17 "d" "1" "-" 691 "dep"
"7040" 8 17 "d" "2" "-" 516 "precrit"
"7041" 8 17 "d" "3" "-" 530 "precrit"
"7042" 8 17 "d" "4" "-" 837 "precrit"
"7043" 8 17 "d" "5" "-" 423 "precrit"
"7044" 8 17 "d" "6" "-" 389 "precrit"
"7045" 8 17 "d" "7" "-" 364 "precrit"
"7046" 8 17 "d" "8" "-" 444 "crit"
"7047" 8 17 "d" "9" "-" 374 "postcrit"
"7048" 8 17 "d" "10" "-" 354 "post"
"7049" 8 17 "d" "11" "-" 321 "post"
"7050" 8 17 "d" "12" "-" 324 "post"
"7051" 8 17 "d" "13" "-" 302 "post"
"7052" 8 17 "d" "14" "-" 294 "post"
"7053" 8 17 "d" "?" "1" 4597 NA
"7065" 8 14 "a" "0" "-" 359 "predep"
"7066" 8 14 "a" "1" "-" 730 "dep"
"7067" 8 14 "a" "2" "-" 355 "precrit"
"7068" 8 14 "a" "3" "-" 315 "precrit"
"7069" 8 14 "a" "4" "-" 312 "crit"
"7070" 8 14 "a" "5" "-" 335 "postcrit"
"7071" 8 14 "a" "6" "-" 411 "post"
"7072" 8 14 "a" "7" "-" 403 "post"
"7073" 8 14 "a" "8" "-" 381 "post"
"7074" 8 14 "a" "9" "-" 238 "post"
"7075" 8 14 "a" "10" "-" 545 "post"
"7076" 8 14 "a" "11" "-" 485 "post"
"7077" 8 14 "a" "?" "0" 2332 NA
"7150" 8 4 "c" "0" "-" 369 "predep"
"7151" 8 4 "c" "1" "-" 571 "dep"
"7152" 8 4 "c" "2" "-" 513 "precrit"
"7153" 8 4 "c" "3" "-" 986 "precrit"
"7154" 8 4 "c" "4" "-" 466 "crit"
"7155" 8 4 "c" "5" "-" 485 "postcrit"
"7156" 8 4 "c" "6" "-" 491 "post"
"7157" 8 4 "c" "7" "-" 810 "post"
"7158" 8 4 "c" "?" "1" 2714 NA
"7169" 8 30 "a" "0" "-" 466 "predep"
"7170" 8 30 "a" "1" "-" 283 "dep"
"7171" 8 30 "a" "2" "-" 433 "precrit"
"7172" 8 30 "a" "3" "-" 327 "precrit"
"7173" 8 30 "a" "4" "-" 310 "crit"
"7174" 8 30 "a" "5" "-" 296 "postcrit"
"7175" 8 30 "a" "6" "-" 575 "post"
"7176" 8 30 "a" "7" "-" 321 "post"
"7177" 8 30 "a" "8" "-" 320 "post"
"7178" 8 30 "a" "9" "-" 314 "post"
"7179" 8 30 "a" "10" "-" 305 "post"
"7180" 8 30 "a" "11" "-" 316 "post"
"7181" 8 30 "a" "12" "-" 1410 "post"
"7182" 8 30 "a" "?" "1" 2478 NA
"7261" 8 11 "b" "0" "-" 494 "predep"
"7262" 8 11 "b" "1" "-" 291 "dep"
"7263" 8 11 "b" "2" "-" 359 "precrit"
"7264" 8 11 "b" "3" "-" 355 "precrit"
"7265" 8 11 "b" "4" "-" 298 "precrit"
"7266" 8 11 "b" "5" "-" 754 "precrit"
"7267" 8 11 "b" "6" "-" 419 "precrit"
"7268" 8 11 "b" "7" "-" 456 "precrit"
"7269" 8 11 "b" "8" "-" 379 "crit"
"7270" 8 11 "b" "9" "-" 348 "postcrit"
"7271" 8 11 "b" "10" "-" 606 "post"
"7272" 8 11 "b" "11" "-" 369 "post"
"7273" 8 11 "b" "12" "-" 400 "post"
"7274" 8 11 "b" "13" "-" 301 "post"
"7275" 8 11 "b" "?" "1" 4965 NA
"7317" 8 16 "c" "0" "-" 252 "predep"
"7318" 8 16 "c" "1" "-" 301 "dep"
"7319" 8 16 "c" "2" "-" 251 "precrit"
"7320" 8 16 "c" "3" "-" 244 "precrit"
"7321" 8 16 "c" "4" "-" 336 "crit"
"7322" 8 16 "c" "5" "-" 270 "postcrit"
"7323" 8 16 "c" "6" "-" 255 "post"
"7324" 8 16 "c" "7" "-" 267 "post"
"7325" 8 16 "c" "8" "-" 497 "post"
"7326" 8 16 "c" "9" "-" 397 "post"
"7327" 8 16 "c" "?" "1" 1359 NA
"7338" 8 34 "a" "0" "-" 319 "predep"
"7339" 8 34 "a" "1" "-" 596 "dep"
"7340" 8 34 "a" "2" "-" 446 "precrit"
"7341" 8 34 "a" "3" "-" 394 "precrit"
"7342" 8 34 "a" "4" "-" 351 "crit"
"7343" 8 34 "a" "5" "-" 374 "postcrit"
"7344" 8 34 "a" "6" "-" 457 "post"
"7345" 8 34 "a" "7" "-" 391 "post"
"7346" 8 34 "a" "8" "-" 418 "post"
"7347" 8 34 "a" "9" "-" 370 "post"
"7348" 8 34 "a" "10" "-" 413 "post"
"7349" 8 34 "a" "?" "1" 4437 NA
"7386" 8 35 "b" "0" "-" 268 "predep"
"7387" 8 35 "b" "1" "-" 319 "dep"
"7388" 8 35 "b" "2" "-" 383 "precrit"
"7389" 8 35 "b" "3" "-" 399 "precrit"
"7390" 8 35 "b" "4" "-" 346 "precrit"
"7391" 8 35 "b" "5" "-" 422 "precrit"
"7392" 8 35 "b" "6" "-" 524 "precrit"
"7393" 8 35 "b" "7" "-" 469 "precrit"
"7394" 8 35 "b" "8" "-" 426 "crit"
"7395" 8 35 "b" "9" "-" 436 "postcrit"
"7396" 8 35 "b" "10" "-" 374 "post"
"7397" 8 35 "b" "11" "-" 540 "post"
"7398" 8 35 "b" "12" "-" 412 "post"
"7399" 8 35 "b" "13" "-" 384 "post"
"7400" 8 35 "b" "14" "-" 353 "post"
"7401" 8 35 "b" "15" "-" 514 "post"
"7402" 8 35 "b" "16" "-" 1330 "post"
"7403" 8 35 "b" "?" "1" 2480 NA
"7413" 8 13 "d" "0" "-" 329 "predep"
"7414" 8 13 "d" "1" "-" 362 "dep"
"7415" 8 13 "d" "2" "-" 431 "precrit"
"7416" 8 13 "d" "3" "-" 551 "precrit"
"7417" 8 13 "d" "4" "-" 602 "precrit"
"7418" 8 13 "d" "5" "-" 716 "precrit"
"7419" 8 13 "d" "6" "-" 492 "precrit"
"7420" 8 13 "d" "7" "-" 592 "precrit"
"7421" 8 13 "d" "8" "-" 418 "precrit"
"7422" 8 13 "d" "9" "-" 1416 "crit"
"7423" 8 13 "d" "10" "-" 435 "postcrit"
"7424" 8 13 "d" "11" "-" 387 "post"
"7425" 8 13 "d" "12" "-" 450 "post"
"7426" 8 13 "d" "13" "-" 522 "post"
"7427" 8 13 "d" "?" "1" 2332 NA
"7488" 8 2 "a" "0" "-" 289 "predep"
"7489" 8 2 "a" "1" "-" 265 "dep"
"7490" 8 2 "a" "2" "-" 373 "precrit"
"7491" 8 2 "a" "3" "-" 331 "precrit"
"7492" 8 2 "a" "4" "-" 247 "crit"
"7493" 8 2 "a" "5" "-" 282 "postcrit"
"7494" 8 2 "a" "6" "-" 291 "post"
"7495" 8 2 "a" "7" "-" 293 "post"
"7496" 8 2 "a" "8" "-" 241 "post"
"7497" 8 2 "a" "9" "-" 335 "post"
"7498" 8 2 "a" "10" "-" 512 "post"
"7499" 8 2 "a" "?" "1" 5190 NA
"7531" 8 1 "d" "0" "-" 392 "predep"
"7532" 8 1 "d" "1" "-" 657 "dep"
"7533" 8 1 "d" "2" "-" 442 "precrit"
"7534" 8 1 "d" "3" "-" 475 "precrit"
"7535" 8 1 "d" "4" "-" 672 "precrit"
"7536" 8 1 "d" "5" "-" 631 "precrit"
"7537" 8 1 "d" "6" "-" 670 "precrit"
"7538" 8 1 "d" "7" "-" 450 "precrit"
"7539" 8 1 "d" "8" "-" 383 "crit"
"7540" 8 1 "d" "9" "-" 414 "postcrit"
"7541" 8 1 "d" "10" "-" 512 "post"
"7542" 8 1 "d" "11" "-" 569 "post"
"7543" 8 1 "d" "12" "-" 1491 "post"
"7544" 8 1 "d" "?" "1" 2462 NA
"7577" 8 24 "c" "0" "-" 294 "predep"
"7578" 8 24 "c" "1" "-" 247 "dep"
"7579" 8 24 "c" "2" "-" 513 "precrit"
"7580" 8 24 "c" "3" "-" 273 "precrit"
"7581" 8 24 "c" "4" "-" 291 "crit"
"7582" 8 24 "c" "5" "-" 271 "postcrit"
"7583" 8 24 "c" "6" "-" 270 "post"
"7584" 8 24 "c" "7" "-" 476 "post"
"7585" 8 24 "c" "8" "-" 314 "post"
"7586" 8 24 "c" "?" "1" 2222 NA
"7609" 8 7 "b" "0" "-" 305 "predep"
"7610" 8 7 "b" "1" "-" 330 "dep"
"7611" 8 7 "b" "2" "-" 303 "precrit"
"7612" 8 7 "b" "3" "-" 297 "precrit"
"7613" 8 7 "b" "4" "-" 331 "precrit"
"7614" 8 7 "b" "5" "-" 455 "precrit"
"7615" 8 7 "b" "6" "-" 345 "precrit"
"7616" 8 7 "b" "7" "-" 344 "precrit"
"7617" 8 7 "b" "8" "-" 348 "crit"
"7618" 8 7 "b" "9" "-" 401 "postcrit"
"7619" 8 7 "b" "10" "-" 308 "post"
"7620" 8 7 "b" "11" "-" 296 "post"
"7621" 8 7 "b" "12" "-" 294 "post"
"7622" 8 7 "b" "13" "-" 306 "post"
"7623" 8 7 "b" "14" "-" 321 "post"
"7624" 8 7 "b" "?" "1" 2981 NA
"7652" 8 5 "d" "0" "-" 323 "predep"
"7653" 8 5 "d" "1" "-" 293 "dep"
"7654" 8 5 "d" "2" "-" 346 "precrit"
"7655" 8 5 "d" "3" "-" 297 "precrit"
"7656" 8 5 "d" "4" "-" 243 "precrit"
"7657" 8 5 "d" "5" "-" 294 "precrit"
"7658" 8 5 "d" "6" "-" 313 "precrit"
"7659" 8 5 "d" "7" "-" 631 "precrit"
"7660" 8 5 "d" "8" "-" 461 "crit"
"7661" 8 5 "d" "9" "-" 333 "postcrit"
"7662" 8 5 "d" "10" "-" 424 "post"
"7663" 8 5 "d" "11" "-" 396 "post"
"7664" 8 5 "d" "12" "-" 289 "post"
"7665" 8 5 "d" "13" "-" 428 "post"
"7666" 8 5 "d" "14" "-" 354 "post"
"7667" 8 5 "d" "15" "-" 280 "post"
"7668" 8 5 "d" "16" "-" 304 "post"
"7669" 8 5 "d" "17" "-" 359 "post"
"7670" 8 5 "d" "?" "0" 6598 NA
"7685" 8 6 "a" "0" "-" 267 "predep"
"7686" 8 6 "a" "1" "-" 324 "dep"
"7687" 8 6 "a" "2" "-" 457 "precrit"
"7688" 8 6 "a" "3" "-" 1230 "precrit"
"7689" 8 6 "a" "4" "-" 764 "crit"
"7690" 8 6 "a" "5" "-" 446 "postcrit"
"7691" 8 6 "a" "6" "-" 446 "post"
"7692" 8 6 "a" "7" "-" 461 "post"
"7693" 8 6 "a" "?" "1" 2942 NA
"7717" 8 27 "b" "0" "-" 304 "predep"
"7718" 8 27 "b" "1" "-" 590 "dep"
"7719" 8 27 "b" "2" "-" 467 "precrit"
"7720" 8 27 "b" "3" "-" 384 "precrit"
"7721" 8 27 "b" "4" "-" 1374 "precrit"
"7722" 8 27 "b" "5" "-" 418 "precrit"
"7723" 8 27 "b" "6" "-" 381 "precrit"
"7724" 8 27 "b" "7" "-" 354 "precrit"
"7725" 8 27 "b" "8" "-" 485 "crit"
"7726" 8 27 "b" "9" "-" 378 "postcrit"
"7727" 8 27 "b" "10" "-" 501 "post"
"7728" 8 27 "b" "11" "-" 640 "post"
"7729" 8 27 "b" "12" "-" 440 "post"
"7730" 8 27 "b" "13" "-" 356 "post"
"7731" 8 27 "b" "?" "1" 2055 NA
"7744" 8 22 "a" "0" "-" 340 "predep"
"7745" 8 22 "a" "1" "-" 245 "dep"
"7746" 8 22 "a" "2" "-" 410 "precrit"
"7747" 8 22 "a" "3" "-" 296 "precrit"
"7748" 8 22 "a" "4" "-" 310 "crit"
"7749" 8 22 "a" "5" "-" 338 "postcrit"
"7750" 8 22 "a" "6" "-" 264 "post"
"7751" 8 22 "a" "7" "-" 475 "post"
"7752" 8 22 "a" "8" "-" 266 "post"
"7753" 8 22 "a" "9" "-" 303 "post"
"7754" 8 22 "a" "10" "-" 464 "post"
"7755" 8 22 "a" "11" "-" 426 "post"
"7756" 8 22 "a" "?" "1" 3028 NA
"7776" 8 15 "b" "0" "-" 303 "predep"
"7777" 8 15 "b" "1" "-" 330 "dep"
"7778" 8 15 "b" "2" "-" 287 "precrit"
"7779" 8 15 "b" "3" "-" 306 "precrit"
"7780" 8 15 "b" "4" "-" 293 "precrit"
"7781" 8 15 "b" "5" "-" 278 "precrit"
"7782" 8 15 "b" "6" "-" 280 "precrit"
"7783" 8 15 "b" "7" "-" 273 "precrit"
"7784" 8 15 "b" "8" "-" 267 "crit"
"7785" 8 15 "b" "9" "-" 303 "postcrit"
"7786" 8 15 "b" "10" "-" 490 "post"
"7787" 8 15 "b" "11" "-" 356 "post"
"7788" 8 15 "b" "12" "-" 228 "post"
"7789" 8 15 "b" "13" "-" 313 "post"
"7790" 8 15 "b" "14" "-" 317 "post"
"7791" 8 15 "b" "15" "-" 326 "post"
"7792" 8 15 "b" "16" "-" 342 "post"
"7793" 8 15 "b" "?" "1" 1811 NA
"7887" 9 22 "b" "0" "-" 621 "predep"
"7888" 9 22 "b" "1" "-" 665 "dep"
"7889" 9 22 "b" "2" "-" 672 "precrit"
"7890" 9 22 "b" "3" "-" 575 "precrit"
"7891" 9 22 "b" "4" "-" 613 "precrit"
"7892" 9 22 "b" "5" "-" 639 "precrit"
"7893" 9 22 "b" "6" "-" 666 "precrit"
"7894" 9 22 "b" "7" "-" 644 "precrit"
"7895" 9 22 "b" "8" "-" 1487 "crit"
"7896" 9 22 "b" "9" "-" 663 "postcrit"
"7897" 9 22 "b" "10" "-" 703 "post"
"7898" 9 22 "b" "11" "-" 689 "post"
"7899" 9 22 "b" "12" "-" 608 "post"
"7900" 9 22 "b" "13" "-" 621 "post"
"7901" 9 22 "b" "14" "-" 635 "post"
"7902" 9 22 "b" "15" "-" 798 "post"
"7903" 9 22 "b" "?" "1" 2615 NA
"7914" 9 1 "a" "0" "-" 821 "predep"
"7915" 9 1 "a" "1" "-" 595 "dep"
"7916" 9 1 "a" "2" "-" 622 "precrit"
"7917" 9 1 "a" "3" "-" 650 "precrit"
"7918" 9 1 "a" "4" "-" 828 "crit"
"7919" 9 1 "a" "5" "-" 600 "postcrit"
"7920" 9 1 "a" "6" "-" 519 "post"
"7921" 9 1 "a" "7" "-" 554 "post"
"7922" 9 1 "a" "8" "-" 1030 "post"
"7923" 9 1 "a" "?" "1" 1750 NA
"7934" 9 7 "c" "0" "-" 560 "predep"
"7935" 9 7 "c" "1" "-" 1006 "dep"
"7936" 9 7 "c" "2" "-" 619 "precrit"
"7937" 9 7 "c" "3" "-" 629 "precrit"
"7938" 9 7 "c" "4" "-" 1039 "crit"
"7939" 9 7 "c" "5" "-" 611 "postcrit"
"7940" 9 7 "c" "6" "-" 629 "post"
"7941" 9 7 "c" "7" "-" 625 "post"
"7942" 9 7 "c" "8" "-" 633 "post"
"7943" 9 7 "c" "9" "-" 671 "post"
"7944" 9 7 "c" "10" "-" 801 "post"
"7945" 9 7 "c" "?" "0" 4437 NA
"7986" 9 2 "b" "0" "-" 718 "predep"
"7987" 9 2 "b" "1" "-" 3910 "dep"
"7988" 9 2 "b" "2" "-" 656 "precrit"
"7989" 9 2 "b" "3" "-" 515 "precrit"
"7990" 9 2 "b" "4" "-" 1382 "precrit"
"7991" 9 2 "b" "5" "-" 764 "precrit"
"7992" 9 2 "b" "6" "-" 611 "precrit"
"7993" 9 2 "b" "7" "-" 651 "precrit"
"7994" 9 2 "b" "8" "-" 1333 "crit"
"7995" 9 2 "b" "9" "-" 637 "postcrit"
"7996" 9 2 "b" "10" "-" 462 "post"
"7997" 9 2 "b" "11" "-" 510 "post"
"7998" 9 2 "b" "12" "-" 540 "post"
"7999" 9 2 "b" "13" "-" 592 "post"
"8000" 9 2 "b" "14" "-" 691 "post"
"8001" 9 2 "b" "?" "1" 2496 NA
"8039" 9 17 "a" "0" "-" 510 "predep"
"8040" 9 17 "a" "1" "-" 480 "dep"
"8041" 9 17 "a" "2" "-" 476 "precrit"
"8042" 9 17 "a" "3" "-" 467 "precrit"
"8043" 9 17 "a" "4" "-" 566 "crit"
"8044" 9 17 "a" "5" "-" 493 "postcrit"
"8045" 9 17 "a" "6" "-" 522 "post"
"8046" 9 17 "a" "7" "-" 557 "post"
"8047" 9 17 "a" "8" "-" 575 "post"
"8048" 9 17 "a" "9" "-" 655 "post"
"8049" 9 17 "a" "10" "-" 806 "post"
"8050" 9 17 "a" "?" "1" 3425 NA
"8127" 9 34 "b" "0" "-" 536 "predep"
"8128" 9 34 "b" "1" "-" 814 "dep"
"8129" 9 34 "b" "2" "-" 456 "precrit"
"8130" 9 34 "b" "3" "-" 490 "precrit"
"8131" 9 34 "b" "4" "-" 518 "precrit"
"8132" 9 34 "b" "5" "-" 595 "precrit"
"8133" 9 34 "b" "6" "-" 752 "precrit"
"8134" 9 34 "b" "7" "-" 557 "precrit"
"8135" 9 34 "b" "8" "-" 970 "crit"
"8136" 9 34 "b" "9" "-" 556 "postcrit"
"8137" 9 34 "b" "10" "-" 709 "post"
"8138" 9 34 "b" "11" "-" 677 "post"
"8139" 9 34 "b" "12" "-" 616 "post"
"8140" 9 34 "b" "13" "-" 660 "post"
"8141" 9 34 "b" "14" "-" 1508 "post"
"8142" 9 34 "b" "?" "1" 2576 NA
"8175" 9 11 "c" "0" "-" 564 "predep"
"8176" 9 11 "c" "1" "-" 688 "dep"
"8177" 9 11 "c" "2" "-" 591 "precrit"
"8178" 9 11 "c" "3" "-" 427 "precrit"
"8179" 9 11 "c" "4" "-" 569 "crit"
"8180" 9 11 "c" "5" "-" 500 "postcrit"
"8181" 9 11 "c" "6" "-" 490 "post"
"8182" 9 11 "c" "7" "-" 506 "post"
"8183" 9 11 "c" "8" "-" 515 "post"
"8184" 9 11 "c" "9" "-" 772 "post"
"8185" 9 11 "c" "?" "1" 2861 NA
"8196" 9 20 "d" "0" "-" 500 "predep"
"8197" 9 20 "d" "1" "-" 455 "dep"
"8198" 9 20 "d" "2" "-" 522 "precrit"
"8199" 9 20 "d" "3" "-" 494 "precrit"
"8200" 9 20 "d" "4" "-" 504 "precrit"
"8201" 9 20 "d" "5" "-" 540 "precrit"
"8202" 9 20 "d" "6" "-" 494 "precrit"
"8203" 9 20 "d" "7" "-" 523 "precrit"
"8204" 9 20 "d" "8" "-" 490 "crit"
"8205" 9 20 "d" "9" "-" 532 "postcrit"
"8206" 9 20 "d" "10" "-" 480 "post"
"8207" 9 20 "d" "11" "-" 573 "post"
"8208" 9 20 "d" "12" "-" 529 "post"
"8209" 9 20 "d" "13" "-" 562 "post"
"8210" 9 20 "d" "?" "1" 1747 NA
"8221" 9 30 "b" "0" "-" 498 "predep"
"8222" 9 30 "b" "1" "-" 548 "dep"
"8223" 9 30 "b" "2" "-" 505 "precrit"
"8224" 9 30 "b" "3" "-" 528 "precrit"
"8225" 9 30 "b" "4" "-" 572 "precrit"
"8226" 9 30 "b" "5" "-" 485 "precrit"
"8227" 9 30 "b" "6" "-" 585 "precrit"
"8228" 9 30 "b" "7" "-" 490 "precrit"
"8229" 9 30 "b" "8" "-" 500 "crit"
"8230" 9 30 "b" "9" "-" 581 "postcrit"
"8231" 9 30 "b" "10" "-" 517 "post"
"8232" 9 30 "b" "11" "-" 519 "post"
"8233" 9 30 "b" "12" "-" 565 "post"
"8234" 9 30 "b" "13" "-" 603 "post"
"8235" 9 30 "b" "14" "-" 511 "post"
"8236" 9 30 "b" "15" "-" 524 "post"
"8237" 9 30 "b" "16" "-" 564 "post"
"8238" 9 30 "b" "17" "-" 719 "post"
"8239" 9 30 "b" "?" "1" 4071 NA
"8258" 9 4 "d" "0" "-" 1569 "predep"
"8259" 9 4 "d" "1" "-" 747 "dep"
"8260" 9 4 "d" "2" "-" 525 "precrit"
"8261" 9 4 "d" "3" "-" 523 "precrit"
"8262" 9 4 "d" "4" "-" 696 "precrit"
"8263" 9 4 "d" "5" "-" 566 "precrit"
"8264" 9 4 "d" "6" "-" 503 "precrit"
"8265" 9 4 "d" "7" "-" 509 "precrit"
"8266" 9 4 "d" "8" "-" 661 "crit"
"8267" 9 4 "d" "9" "-" 599 "postcrit"
"8268" 9 4 "d" "10" "-" 549 "post"
"8269" 9 4 "d" "11" "-" 588 "post"
"8270" 9 4 "d" "?" "1" 3118 NA
"8309" 9 21 "a" "0" "-" 293 "predep"
"8310" 9 21 "a" "1" "-" 486 "dep"
"8311" 9 21 "a" "2" "-" 435 "precrit"
"8312" 9 21 "a" "3" "-" 462 "precrit"
"8313" 9 21 "a" "4" "-" 558 "crit"
"8314" 9 21 "a" "5" "-" 498 "postcrit"
"8315" 9 21 "a" "6" "-" 455 "post"
"8316" 9 21 "a" "7" "-" 525 "post"
"8317" 9 21 "a" "8" "-" 506 "post"
"8318" 9 21 "a" "9" "-" 1647 "post"
"8319" 9 21 "a" "?" "0" 2883 NA
"8342" 9 12 "d" "0" "-" 338 "predep"
"8343" 9 12 "d" "1" "-" 468 "dep"
"8344" 9 12 "d" "2" "-" 427 "precrit"
"8345" 9 12 "d" "3" "-" 465 "precrit"
"8346" 9 12 "d" "4" "-" 448 "precrit"
"8347" 9 12 "d" "5" "-" 469 "precrit"
"8348" 9 12 "d" "6" "-" 539 "precrit"
"8349" 9 12 "d" "7" "-" 469 "precrit"
"8350" 9 12 "d" "8" "-" 541 "crit"
"8351" 9 12 "d" "9" "-" 517 "postcrit"
"8352" 9 12 "d" "10" "-" 504 "post"
"8353" 9 12 "d" "11" "-" 449 "post"
"8354" 9 12 "d" "12" "-" 460 "post"
"8355" 9 12 "d" "13" "-" 454 "post"
"8356" 9 12 "d" "?" "1" 2000 NA
"8367" 9 13 "a" "0" "-" 395 "predep"
"8368" 9 13 "a" "1" "-" 434 "dep"
"8369" 9 13 "a" "2" "-" 419 "precrit"
"8370" 9 13 "a" "3" "-" 396 "precrit"
"8371" 9 13 "a" "4" "-" 428 "crit"
"8372" 9 13 "a" "5" "-" 427 "postcrit"
"8373" 9 13 "a" "6" "-" 443 "post"
"8374" 9 13 "a" "7" "-" 466 "post"
"8375" 9 13 "a" "8" "-" 549 "post"
"8376" 9 13 "a" "9" "-" 575 "post"
"8377" 9 13 "a" "10" "-" 647 "post"
"8378" 9 13 "a" "11" "-" 752 "post"
"8379" 9 13 "a" "?" "1" 2759 NA
"8404" 9 15 "c" "0" "-" 520 "predep"
"8405" 9 15 "c" "1" "-" 486 "dep"
"8406" 9 15 "c" "2" "-" 445 "precrit"
"8407" 9 15 "c" "3" "-" 549 "precrit"
"8408" 9 15 "c" "4" "-" 464 "precrit"
"8409" 9 15 "c" "5" "-" 514 "crit"
"8410" 9 15 "c" "6" "-" 515 "postcrit"
"8411" 9 15 "c" "7" "-" 425 "post"
"8412" 9 15 "c" "8" "-" 430 "post"
"8413" 9 15 "c" "9" "-" 472 "post"
"8414" 9 15 "c" "10" "-" 427 "post"
"8415" 9 15 "c" "11" "-" 467 "post"
"8416" 9 15 "c" "12" "-" 528 "post"
"8417" 9 15 "c" "13" "-" 495 "post"
"8418" 9 15 "c" "?" "1" 1985 NA
"8443" 9 36 "d" "0" "-" 356 "predep"
"8444" 9 36 "d" "1" "-" 500 "dep"
"8445" 9 36 "d" "2" "-" 452 "precrit"
"8446" 9 36 "d" "3" "-" 456 "precrit"
"8447" 9 36 "d" "4" "-" 496 "precrit"
"8448" 9 36 "d" "5" "-" 456 "precrit"
"8449" 9 36 "d" "6" "-" 504 "precrit"
"8450" 9 36 "d" "7" "-" 505 "precrit"
"8451" 9 36 "d" "8" "-" 1166 "crit"
"8452" 9 36 "d" "9" "-" 484 "postcrit"
"8453" 9 36 "d" "10" "-" 478 "post"
"8454" 9 36 "d" "11" "-" 460 "post"
"8455" 9 36 "d" "12" "-" 463 "post"
"8456" 9 36 "d" "13" "-" 555 "post"
"8457" 9 36 "d" "?" "1" 2299 NA
"8502" 9 16 "d" "0" "-" 323 "predep"
"8503" 9 16 "d" "1" "-" 428 "dep"
"8504" 9 16 "d" "2" "-" 409 "precrit"
"8505" 9 16 "d" "3" "-" 420 "precrit"
"8506" 9 16 "d" "4" "-" 464 "precrit"
"8507" 9 16 "d" "5" "-" 441 "precrit"
"8508" 9 16 "d" "6" "-" 427 "precrit"
"8509" 9 16 "d" "7" "-" 428 "precrit"
"8510" 9 16 "d" "8" "-" 452 "crit"
"8511" 9 16 "d" "9" "-" 466 "postcrit"
"8512" 9 16 "d" "10" "-" 466 "post"
"8513" 9 16 "d" "11" "-" 986 "post"
"8514" 9 16 "d" "12" "-" 494 "post"
"8515" 9 16 "d" "13" "-" 526 "post"
"8516" 9 16 "d" "?" "0" 1983 NA
"8536" 9 31 "c" "0" "-" 354 "predep"
"8537" 9 31 "c" "1" "-" 441 "dep"
"8538" 9 31 "c" "2" "-" 409 "precrit"
"8539" 9 31 "c" "3" "-" 413 "precrit"
"8540" 9 31 "c" "4" "-" 406 "crit"
"8541" 9 31 "c" "5" "-" 467 "postcrit"
"8542" 9 31 "c" "6" "-" 416 "post"
"8543" 9 31 "c" "7" "-" 514 "post"
"8544" 9 31 "c" "?" "1" 1907 NA
"8578" 9 29 "a" "0" "-" 359 "predep"
"8579" 9 29 "a" "1" "-" 403 "dep"
"8580" 9 29 "a" "2" "-" 414 "precrit"
"8581" 9 29 "a" "3" "-" 470 "precrit"
"8582" 9 29 "a" "4" "-" 738 "crit"
"8583" 9 29 "a" "5" "-" 385 "postcrit"
"8584" 9 29 "a" "6" "-" 346 "post"
"8585" 9 29 "a" "7" "-" 421 "post"
"8586" 9 29 "a" "8" "-" 452 "post"
"8587" 9 29 "a" "?" "1" 1498 NA
"8627" 9 9 "a" "0" "-" 427 "predep"
"8628" 9 9 "a" "1" "-" 397 "dep"
"8629" 9 9 "a" "2" "-" 375 "precrit"
"8630" 9 9 "a" "3" "-" 384 "precrit"
"8631" 9 9 "a" "4" "-" 376 "crit"
"8632" 9 9 "a" "5" "-" 482 "postcrit"
"8633" 9 9 "a" "6" "-" 436 "post"
"8634" 9 9 "a" "7" "-" 427 "post"
"8635" 9 9 "a" "8" "-" 420 "post"
"8636" 9 9 "a" "9" "-" 436 "post"
"8637" 9 9 "a" "10" "-" 480 "post"
"8638" 9 9 "a" "11" "-" 437 "post"
"8639" 9 9 "a" "12" "-" 398 "post"
"8640" 9 9 "a" "13" "-" 450 "post"
"8641" 9 9 "a" "?" "1" 2665 NA
"8651" 9 3 "c" "0" "-" 335 "predep"
"8652" 9 3 "c" "1" "-" 364 "dep"
"8653" 9 3 "c" "2" "-" 337 "precrit"
"8654" 9 3 "c" "3" "-" 352 "precrit"
"8655" 9 3 "c" "4" "-" 396 "crit"
"8656" 9 3 "c" "5" "-" 368 "postcrit"
"8657" 9 3 "c" "6" "-" 386 "post"
"8658" 9 3 "c" "7" "-" 373 "post"
"8659" 9 3 "c" "8" "-" 349 "post"
"8660" 9 3 "c" "9" "-" 496 "post"
"8661" 9 3 "c" "?" "1" 1921 NA
"8671" 9 26 "b" "0" "-" 302 "predep"
"8672" 9 26 "b" "1" "-" 355 "dep"
"8673" 9 26 "b" "2" "-" 325 "precrit"
"8674" 9 26 "b" "3" "-" 335 "precrit"
"8675" 9 26 "b" "4" "-" 372 "precrit"
"8676" 9 26 "b" "5" "-" 564 "precrit"
"8677" 9 26 "b" "6" "-" 411 "precrit"
"8678" 9 26 "b" "7" "-" 360 "precrit"
"8679" 9 26 "b" "8" "-" 360 "crit"
"8680" 9 26 "b" "9" "-" 522 "postcrit"
"8681" 9 26 "b" "10" "-" 389 "post"
"8682" 9 26 "b" "11" "-" 398 "post"
"8683" 9 26 "b" "12" "-" 428 "post"
"8684" 9 26 "b" "?" "1" 1404 NA
"8695" 9 23 "c" "0" "-" 381 "predep"
"8696" 9 23 "c" "1" "-" 376 "dep"
"8697" 9 23 "c" "2" "-" 329 "precrit"
"8698" 9 23 "c" "3" "-" 330 "precrit"
"8699" 9 23 "c" "4" "-" 312 "crit"
"8700" 9 23 "c" "5" "-" 414 "postcrit"
"8701" 9 23 "c" "6" "-" 327 "post"
"8702" 9 23 "c" "7" "-" 334 "post"
"8703" 9 23 "c" "8" "-" 335 "post"
"8704" 9 23 "c" "9" "-" 408 "post"
"8705" 9 23 "c" "10" "-" 496 "post"
"8706" 9 23 "c" "11" "-" 445 "post"
"8707" 9 23 "c" "12" "-" 575 "post"
"8708" 9 23 "c" "13" "-" 371 "post"
"8709" 9 23 "c" "14" "-" 461 "post"
"8710" 9 23 "c" "?" "0" 1587 NA
"8751" 9 5 "a" "0" "-" 426 "predep"
"8752" 9 5 "a" "1" "-" 416 "dep"
"8753" 9 5 "a" "2" "-" 365 "precrit"
"8754" 9 5 "a" "3" "-" 422 "precrit"
"8755" 9 5 "a" "4" "-" 399 "crit"
"8756" 9 5 "a" "5" "-" 424 "postcrit"
"8757" 9 5 "a" "6" "-" 375 "post"
"8758" 9 5 "a" "7" "-" 364 "post"
"8759" 9 5 "a" "8" "-" 424 "post"
"8760" 9 5 "a" "9" "-" 405 "post"
"8761" 9 5 "a" "?" "1" 2253 NA
"8792" 9 32 "d" "0" "-" 304 "predep"
"8793" 9 32 "d" "1" "-" 475 "dep"
"8794" 9 32 "d" "2" "-" 337 "precrit"
"8795" 9 32 "d" "3" "-" 382 "precrit"
"8796" 9 32 "d" "4" "-" 348 "precrit"
"8797" 9 32 "d" "5" "-" 408 "precrit"
"8798" 9 32 "d" "6" "-" 474 "precrit"
"8799" 9 32 "d" "7" "-" 419 "precrit"
"8800" 9 32 "d" "8" "-" 370 "crit"
"8801" 9 32 "d" "9" "-" 547 "postcrit"
"8802" 9 32 "d" "10" "-" 411 "post"
"8803" 9 32 "d" "11" "-" 410 "post"
"8804" 9 32 "d" "12" "-" 477 "post"
"8805" 9 32 "d" "?" "1" 2444 NA
"8817" 9 14 "b" "0" "-" 315 "predep"
"8818" 9 14 "b" "1" "-" 1319 "dep"
"8819" 9 14 "b" "2" "-" 473 "precrit"
"8820" 9 14 "b" "3" "-" 487 "precrit"
"8821" 9 14 "b" "4" "-" 488 "precrit"
"8822" 9 14 "b" "5" "-" 718 "precrit"
"8823" 9 14 "b" "6" "-" 447 "precrit"
"8824" 9 14 "b" "7" "-" 387 "precrit"
"8825" 9 14 "b" "8" "-" 432 "crit"
"8826" 9 14 "b" "9" "-" 460 "postcrit"
"8827" 9 14 "b" "10" "-" 363 "post"
"8828" 9 14 "b" "11" "-" 393 "post"
"8829" 9 14 "b" "12" "-" 376 "post"
"8830" 9 14 "b" "13" "-" 368 "post"
"8831" 9 14 "b" "14" "-" 535 "post"
"8832" 9 14 "b" "15" "-" 454 "post"
"8833" 9 14 "b" "?" "1" 2099 NA
"8849" 9 33 "a" "0" "-" 484 "predep"
"8850" 9 33 "a" "1" "-" 387 "dep"
"8851" 9 33 "a" "2" "-" 354 "precrit"
"8852" 9 33 "a" "3" "-" 342 "precrit"
"8853" 9 33 "a" "4" "-" 331 "crit"
"8854" 9 33 "a" "5" "-" 369 "postcrit"
"8855" 9 33 "a" "6" "-" 403 "post"
"8856" 9 33 "a" "7" "-" 365 "post"
"8857" 9 33 "a" "8" "-" 817 "post"
"8858" 9 33 "a" "?" "1" 1715 NA
"8888" 9 35 "c" "0" "-" 307 "predep"
"8889" 9 35 "c" "1" "-" 385 "dep"
"8890" 9 35 "c" "2" "-" 405 "precrit"
"8891" 9 35 "c" "3" "-" 374 "precrit"
"8892" 9 35 "c" "4" "-" 380 "crit"
"8893" 9 35 "c" "5" "-" 359 "postcrit"
"8894" 9 35 "c" "6" "-" 383 "post"
"8895" 9 35 "c" "7" "-" 397 "post"
"8896" 9 35 "c" "8" "-" 449 "post"
"8897" 9 35 "c" "9" "-" 433 "post"
"8898" 9 35 "c" "?" "1" 2519 NA
"8919" 9 10 "b" "0" "-" 407 "predep"
"8920" 9 10 "b" "1" "-" 441 "dep"
"8921" 9 10 "b" "2" "-" 357 "precrit"
"8922" 9 10 "b" "3" "-" 366 "precrit"
"8923" 9 10 "b" "4" "-" 335 "precrit"
"8924" 9 10 "b" "5" "-" 482 "precrit"
"8925" 9 10 "b" "6" "-" 401 "precrit"
"8926" 9 10 "b" "7" "-" 480 "precrit"
"8927" 9 10 "b" "8" "-" 441 "crit"
"8928" 9 10 "b" "9" "-" 525 "postcrit"
"8929" 9 10 "b" "10" "-" 566 "post"
"8930" 9 10 "b" "11" "-" 461 "post"
"8931" 9 10 "b" "12" "-" 739 "post"
"8932" 9 10 "b" "?" "0" 4691 NA
"8988" 9 24 "d" "0" "-" 387 "predep"
"8989" 9 24 "d" "1" "-" 392 "dep"
"8990" 9 24 "d" "2" "-" 361 "precrit"
"8991" 9 24 "d" "3" "-" 348 "precrit"
"8992" 9 24 "d" "4" "-" 372 "precrit"
"8993" 9 24 "d" "5" "-" 373 "precrit"
"8994" 9 24 "d" "6" "-" 374 "precrit"
"8995" 9 24 "d" "7" "-" 367 "precrit"
"8996" 9 24 "d" "8" "-" 384 "crit"
"8997" 9 24 "d" "9" "-" 414 "postcrit"
"8998" 9 24 "d" "10" "-" 386 "post"
"8999" 9 24 "d" "11" "-" 554 "post"
"9000" 9 24 "d" "12" "-" 448 "post"
"9001" 9 24 "d" "?" "1" 1093 NA
"9068" 9 28 "d" "0" "-" 311 "predep"
"9069" 9 28 "d" "1" "-" 408 "dep"
"9070" 9 28 "d" "2" "-" 492 "precrit"
"9071" 9 28 "d" "3" "-" 322 "precrit"
"9072" 9 28 "d" "4" "-" 383 "precrit"
"9073" 9 28 "d" "5" "-" 365 "precrit"
"9074" 9 28 "d" "6" "-" 390 "precrit"
"9075" 9 28 "d" "7" "-" 405 "precrit"
"9076" 9 28 "d" "8" "-" 407 "crit"
"9077" 9 28 "d" "9" "-" 430 "postcrit"
"9078" 9 28 "d" "10" "-" 406 "post"
"9079" 9 28 "d" "11" "-" 415 "post"
"9080" 9 28 "d" "12" "-" 411 "post"
"9081" 9 28 "d" "13" "-" 1019 "post"
"9082" 9 28 "d" "?" "1" 1496 NA
"9102" 9 27 "c" "0" "-" 386 "predep"
"9103" 9 27 "c" "1" "-" 389 "dep"
"9104" 9 27 "c" "2" "-" 421 "precrit"
"9105" 9 27 "c" "3" "-" 438 "precrit"
"9106" 9 27 "c" "4" "-" 454 "crit"
"9107" 9 27 "c" "5" "-" 409 "postcrit"
"9108" 9 27 "c" "6" "-" 397 "post"
"9109" 9 27 "c" "7" "-" 395 "post"
"9110" 9 27 "c" "8" "-" 448 "post"
"9111" 9 27 "c" "9" "-" 415 "post"
"9112" 9 27 "c" "10" "-" 517 "post"
"9113" 9 27 "c" "?" "1" 1476 NA
"9136" 9 18 "b" "0" "-" 513 "predep"
"9137" 9 18 "b" "1" "-" 399 "dep"
"9138" 9 18 "b" "2" "-" 333 "precrit"
"9139" 9 18 "b" "3" "-" 338 "precrit"
"9140" 9 18 "b" "4" "-" 315 "precrit"
"9141" 9 18 "b" "5" "-" 346 "precrit"
"9142" 9 18 "b" "6" "-" 368 "precrit"
"9143" 9 18 "b" "7" "-" 362 "precrit"
"9144" 9 18 "b" "8" "-" 408 "crit"
"9145" 9 18 "b" "9" "-" 453 "postcrit"
"9146" 9 18 "b" "10" "-" 379 "post"
"9147" 9 18 "b" "11" "-" 417 "post"
"9148" 9 18 "b" "12" "-" 379 "post"
"9149" 9 18 "b" "13" "-" 376 "post"
"9150" 9 18 "b" "14" "-" 410 "post"
"9151" 9 18 "b" "?" "1" 1142 NA
"9193" 9 25 "a" "0" "-" 315 "predep"
"9194" 9 25 "a" "1" "-" 390 "dep"
"9195" 9 25 "a" "2" "-" 346 "precrit"
"9196" 9 25 "a" "3" "-" 360 "precrit"
"9197" 9 25 "a" "4" "-" 378 "crit"
"9198" 9 25 "a" "5" "-" 379 "postcrit"
"9199" 9 25 "a" "6" "-" 392 "post"
"9200" 9 25 "a" "7" "-" 381 "post"
"9201" 9 25 "a" "8" "-" 436 "post"
"9202" 9 25 "a" "?" "1" 1991 NA
"9285" 9 19 "c" "0" "-" 584 "predep"
"9286" 9 19 "c" "1" "-" 354 "dep"
"9287" 9 19 "c" "2" "-" 378 "precrit"
"9288" 9 19 "c" "3" "-" 394 "precrit"
"9289" 9 19 "c" "4" "-" 368 "crit"
"9290" 9 19 "c" "5" "-" 432 "postcrit"
"9291" 9 19 "c" "6" "-" 355 "post"
"9292" 9 19 "c" "7" "-" 361 "post"
"9293" 9 19 "c" "8" "-" 404 "post"
"9294" 9 19 "c" "9" "-" 397 "post"
"9295" 9 19 "c" "10" "-" 369 "post"
"9296" 9 19 "c" "11" "-" 405 "post"
"9297" 9 19 "c" "?" "1" 1929 NA
"9319" 9 8 "d" "0" "-" 356 "predep"
"9320" 9 8 "d" "1" "-" 372 "dep"
"9321" 9 8 "d" "2" "-" 353 "precrit"
"9322" 9 8 "d" "3" "-" 350 "precrit"
"9323" 9 8 "d" "4" "-" 343 "precrit"
"9324" 9 8 "d" "5" "-" 410 "precrit"
"9325" 9 8 "d" "6" "-" 372 "precrit"
"9326" 9 8 "d" "7" "-" 373 "precrit"
"9327" 9 8 "d" "8" "-" 380 "crit"
"9328" 9 8 "d" "9" "-" 401 "postcrit"
"9329" 9 8 "d" "10" "-" 404 "post"
"9330" 9 8 "d" "11" "-" 437 "post"
"9331" 9 8 "d" "12" "-" 704 "post"
"9332" 9 8 "d" "13" "-" 824 "post"
"9333" 9 8 "d" "?" "1" 1743 NA
"9352" 9 6 "b" "0" "-" 327 "predep"
"9353" 9 6 "b" "1" "-" 398 "dep"
"9354" 9 6 "b" "2" "-" 455 "precrit"
"9355" 9 6 "b" "3" "-" 489 "precrit"
"9356" 9 6 "b" "4" "-" 467 "precrit"
"9357" 9 6 "b" "5" "-" 413 "precrit"
"9358" 9 6 "b" "6" "-" 409 "precrit"
"9359" 9 6 "b" "7" "-" 393 "precrit"
"9360" 9 6 "b" "8" "-" 507 "crit"
"9361" 9 6 "b" "9" "-" 435 "postcrit"
"9362" 9 6 "b" "10" "-" 394 "post"
"9363" 9 6 "b" "11" "-" 420 "post"
"9364" 9 6 "b" "?" "1" 1682 NA
"9450" 10 4 "a" "0" "-" 296 "predep"
"9451" 10 4 "a" "1" "-" 413 "dep"
"9452" 10 4 "a" "2" "-" 532 "precrit"
"9453" 10 4 "a" "3" "-" 315 "precrit"
"9454" 10 4 "a" "4" "-" 412 "crit"
"9455" 10 4 "a" "5" "-" 452 "postcrit"
"9456" 10 4 "a" "6" "-" 333 "post"
"9457" 10 4 "a" "7" "-" 414 "post"
"9458" 10 4 "a" "8" "-" 1139 "post"
"9459" 10 4 "a" "?" "1" 3444 NA
"9501" 10 33 "b" "0" "-" 142 "predep"
"9502" 10 33 "b" "1" "-" 739 "dep"
"9503" 10 33 "b" "2" "-" 368 "precrit"
"9504" 10 33 "b" "3" "-" 360 "precrit"
"9505" 10 33 "b" "4" "-" 524 "precrit"
"9506" 10 33 "b" "5" "-" 531 "precrit"
"9507" 10 33 "b" "6" "-" 381 "precrit"
"9508" 10 33 "b" "7" "-" 384 "precrit"
"9509" 10 33 "b" "8" "-" 377 "precrit"
"9510" 10 33 "b" "9" "-" 408 "crit"
"9511" 10 33 "b" "10" "-" 728 "postcrit"
"9512" 10 33 "b" "11" "-" 1956 "post"
"9513" 10 33 "b" "12" "-" 684 "post"
"9514" 10 33 "b" "13" "-" 1419 "post"
"9515" 10 33 "b" "?" "1" 2459 NA
"9546" 10 29 "b" "0" "-" 167 "predep"
"9547" 10 29 "b" "1" "-" 2813 "dep"
"9548" 10 29 "b" "2" "-" 600 "precrit"
"9549" 10 29 "b" "3" "-" 720 "precrit"
"9550" 10 29 "b" "4" "-" 536 "precrit"
"9551" 10 29 "b" "5" "-" 1144 "precrit"
"9552" 10 29 "b" "6" "-" 502 "precrit"
"9553" 10 29 "b" "7" "-" 455 "precrit"
"9554" 10 29 "b" "8" "-" 677 "crit"
"9555" 10 29 "b" "9" "-" 1003 "postcrit"
"9556" 10 29 "b" "10" "-" 386 "post"
"9557" 10 29 "b" "11" "-" 423 "post"
"9558" 10 29 "b" "12" "-" 374 "post"
"9559" 10 29 "b" "?" "1" 1493 NA
"9591" 10 25 "b" "0" "-" 120 "predep"
"9592" 10 25 "b" "1" "-" 647 "dep"
"9593" 10 25 "b" "2" "-" 390 "precrit"
"9594" 10 25 "b" "3" "-" 645 "precrit"
"9595" 10 25 "b" "4" "-" 564 "precrit"
"9596" 10 25 "b" "5" "-" 482 "precrit"
"9597" 10 25 "b" "6" "-" 519 "precrit"
"9598" 10 25 "b" "7" "-" 308 "precrit"
"9599" 10 25 "b" "8" "-" 496 "crit"
"9600" 10 25 "b" "9" "-" 1596 "postcrit"
"9601" 10 25 "b" "10" "-" 463 "post"
"9602" 10 25 "b" "11" "-" 543 "post"
"9603" 10 25 "b" "12" "-" 371 "post"
"9604" 10 25 "b" "?" "1" 2478 NA
"9614" 10 13 "b" "0" "-" 477 "predep"
"9615" 10 13 "b" "1" "-" 747 "dep"
"9616" 10 13 "b" "2" "-" 400 "precrit"
"9617" 10 13 "b" "3" "-" 706 "precrit"
"9618" 10 13 "b" "4" "-" 574 "precrit"
"9619" 10 13 "b" "5" "-" 630 "precrit"
"9620" 10 13 "b" "6" "-" 439 "precrit"
"9621" 10 13 "b" "7" "-" 469 "precrit"
"9622" 10 13 "b" "8" "-" 598 "crit"
"9623" 10 13 "b" "9" "-" 657 "postcrit"
"9624" 10 13 "b" "10" "-" 503 "post"
"9625" 10 13 "b" "11" "-" 433 "post"
"9626" 10 13 "b" "12" "-" 390 "post"
"9627" 10 13 "b" "13" "-" 723 "post"
"9628" 10 13 "b" "14" "-" 430 "post"
"9629" 10 13 "b" "15" "-" 894 "post"
"9630" 10 13 "b" "?" "1" 2360 NA
"9661" 10 35 "d" "0" "-" 132 "predep"
"9662" 10 35 "d" "1" "-" 567 "dep"
"9663" 10 35 "d" "2" "-" 378 "precrit"
"9664" 10 35 "d" "3" "-" 346 "precrit"
"9665" 10 35 "d" "4" "-" 358 "precrit"
"9666" 10 35 "d" "5" "-" 405 "precrit"
"9667" 10 35 "d" "6" "-" 378 "precrit"
"9668" 10 35 "d" "7" "-" 317 "precrit"
"9669" 10 35 "d" "8" "-" 388 "crit"
"9670" 10 35 "d" "9" "-" 671 "postcrit"
"9671" 10 35 "d" "10" "-" 562 "post"
"9672" 10 35 "d" "11" "-" 733 "post"
"9673" 10 35 "d" "12" "-" 1017 "post"
"9674" 10 35 "d" "13" "-" 534 "post"
"9675" 10 35 "d" "?" "1" 2927 NA
"9690" 10 5 "b" "0" "-" 545 "predep"
"9691" 10 5 "b" "1" "-" 348 "dep"
"9692" 10 5 "b" "2" "-" 421 "precrit"
"9693" 10 5 "b" "3" "-" 356 "precrit"
"9694" 10 5 "b" "4" "-" 366 "precrit"
"9695" 10 5 "b" "5" "-" 387 "precrit"
"9696" 10 5 "b" "6" "-" 553 "precrit"
"9697" 10 5 "b" "7" "-" 482 "precrit"
"9698" 10 5 "b" "8" "-" 340 "crit"
"9699" 10 5 "b" "9" "-" 437 "postcrit"
"9700" 10 5 "b" "10" "-" 295 "post"
"9701" 10 5 "b" "11" "-" 1757 "post"
"9702" 10 5 "b" "12" "-" 494 "post"
"9703" 10 5 "b" "13" "-" 313 "post"
"9704" 10 5 "b" "?" "1" 1617 NA
"9752" 10 34 "c" "0" "-" 20 "predep"
"9753" 10 34 "c" "1" "-" 515 "dep"
"9754" 10 34 "c" "2" "-" 604 "precrit"
"9755" 10 34 "c" "3" "-" 404 "precrit"
"9756" 10 34 "c" "4" "-" 652 "crit"
"9757" 10 34 "c" "5" "-" 473 "postcrit"
"9758" 10 34 "c" "6" "-" 639 "post"
"9759" 10 34 "c" "7" "-" 495 "post"
"9760" 10 34 "c" "8" "-" 528 "post"
"9761" 10 34 "c" "9" "-" 619 "post"
"9762" 10 34 "c" "10" "-" 549 "post"
"9763" 10 34 "c" "?" "1" 3175 NA
"9777" 10 26 "c" "0" "-" 409 "predep"
"9778" 10 26 "c" "1" "-" 286 "dep"
"9779" 10 26 "c" "2" "-" 459 "precrit"
"9780" 10 26 "c" "3" "-" 501 "precrit"
"9781" 10 26 "c" "4" "-" 403 "crit"
"9782" 10 26 "c" "5" "-" 465 "postcrit"
"9783" 10 26 "c" "6" "-" 270 "post"
"9784" 10 26 "c" "7" "-" 341 "post"
"9785" 10 26 "c" "8" "-" 510 "post"
"9786" 10 26 "c" "9" "-" 324 "post"
"9787" 10 26 "c" "10" "-" 403 "post"
"9788" 10 26 "c" "?" "1" 1325 NA
"9818" 10 7 "d" "0" "-" 96 "predep"
"9819" 10 7 "d" "1" "-" 499 "dep"
"9820" 10 7 "d" "2" "-" 389 "precrit"
"9821" 10 7 "d" "3" "-" 343 "precrit"
"9822" 10 7 "d" "4" "-" 1115 "precrit"
"9823" 10 7 "d" "5" "-" 790 "precrit"
"9824" 10 7 "d" "6" "-" 505 "precrit"
"9825" 10 7 "d" "7" "-" 338 "precrit"
"9826" 10 7 "d" "8" "-" 544 "crit"
"9827" 10 7 "d" "9" "-" 822 "postcrit"
"9828" 10 7 "d" "10" "-" 376 "post"
"9829" 10 7 "d" "11" "-" 305 "post"
"9830" 10 7 "d" "12" "-" 420 "post"
"9831" 10 7 "d" "13" "-" 297 "post"
"9832" 10 7 "d" "14" "-" 566 "post"
"9833" 10 7 "d" "15" "-" 314 "post"
"9834" 10 7 "d" "?" "1" 1736 NA
"9846" 10 2 "c" "0" "-" 2655 "predep"
"9847" 10 2 "c" "1" "-" 682 "dep"
"9848" 10 2 "c" "2" "-" 408 "precrit"
"9849" 10 2 "c" "3" "-" 365 "precrit"
"9850" 10 2 "c" "4" "-" 318 "crit"
"9851" 10 2 "c" "5" "-" 356 "postcrit"
"9852" 10 2 "c" "6" "-" 307 "post"
"9853" 10 2 "c" "7" "-" 359 "post"
"9854" 10 2 "c" "8" "-" 331 "post"
"9855" 10 2 "c" "?" "1" 1450 NA
"9865" 10 9 "b" "0" "-" 147 "predep"
"9866" 10 9 "b" "1" "-" 541 "dep"
"9867" 10 9 "b" "2" "-" 386 "precrit"
"9868" 10 9 "b" "3" "-" 373 "precrit"
"9869" 10 9 "b" "4" "-" 498 "precrit"
"9870" 10 9 "b" "5" "-" 445 "precrit"
"9871" 10 9 "b" "6" "-" 358 "precrit"
"9872" 10 9 "b" "7" "-" 298 "precrit"
"9873" 10 9 "b" "8" "-" 327 "crit"
"9874" 10 9 "b" "9" "-" 468 "postcrit"
"9875" 10 9 "b" "10" "-" 388 "post"
"9876" 10 9 "b" "11" "-" 292 "post"
"9877" 10 9 "b" "12" "-" 336 "post"
"9878" 10 9 "b" "13" "-" 314 "post"
"9879" 10 9 "b" "14" "-" 302 "post"
"9880" 10 9 "b" "15" "-" 312 "post"
"9881" 10 9 "b" "16" "-" 270 "post"
"9882" 10 9 "b" "17" "-" 308 "post"
"9883" 10 9 "b" "?" "1" 1866 NA
"9907" 10 14 "c" "0" "-" 442 "predep"
"9908" 10 14 "c" "1" "-" 237 "dep"
"9909" 10 14 "c" "2" "-" 394 "precrit"
"9910" 10 14 "c" "3" "-" 272 "precrit"
"9911" 10 14 "c" "4" "-" 362 "crit"
"9912" 10 14 "c" "5" "-" 363 "postcrit"
"9913" 10 14 "c" "6" "-" 302 "post"
"9914" 10 14 "c" "7" "-" 513 "post"
"9915" 10 14 "c" "8" "-" 1004 "post"
"9916" 10 14 "c" "9" "-" 343 "post"
"9917" 10 14 "c" "?" "1" 2025 NA
"9929" 10 10 "c" "0" "-" 115 "predep"
"9930" 10 10 "c" "1" "-" 877 "dep"
"9931" 10 10 "c" "2" "-" 385 "precrit"
"9932" 10 10 "c" "3" "-" 446 "precrit"
"9933" 10 10 "c" "4" "-" 303 "crit"
"9934" 10 10 "c" "5" "-" 353 "postcrit"
"9935" 10 10 "c" "6" "-" 296 "post"
"9936" 10 10 "c" "7" "-" 385 "post"
"9937" 10 10 "c" "8" "-" 298 "post"
"9938" 10 10 "c" "9" "-" 545 "post"
"9939" 10 10 "c" "?" "1" 1934 NA
"9968" 10 3 "d" "0" "-" 20 "predep"
"9969" 10 3 "d" "1" "-" 508 "dep"
"9970" 10 3 "d" "2" "-" 228 "precrit"
"9971" 10 3 "d" "3" "-" 305 "precrit"
"9972" 10 3 "d" "4" "-" 363 "precrit"
"9973" 10 3 "d" "5" "-" 291 "precrit"
"9974" 10 3 "d" "6" "-" 318 "precrit"
"9975" 10 3 "d" "7" "-" 324 "precrit"
"9976" 10 3 "d" "8" "-" 340 "crit"
"9977" 10 3 "d" "9" "-" 393 "postcrit"
"9978" 10 3 "d" "10" "-" 290 "post"
"9979" 10 3 "d" "11" "-" 392 "post"
"9980" 10 3 "d" "12" "-" 327 "post"
"9981" 10 3 "d" "13" "-" 1230 "post"
"9982" 10 3 "d" "?" "1" 3623 NA
"10134" 10 11 "d" "0" "-" 750 "predep"
"10135" 10 11 "d" "1" "-" 338 "dep"
"10136" 10 11 "d" "2" "-" 303 "precrit"
"10137" 10 11 "d" "3" "-" 282 "precrit"
"10138" 10 11 "d" "4" "-" 313 "precrit"
"10139" 10 11 "d" "5" "-" 342 "precrit"
"10140" 10 11 "d" "6" "-" 363 "precrit"
"10141" 10 11 "d" "7" "-" 270 "precrit"
"10142" 10 11 "d" "8" "-" 267 "crit"
"10143" 10 11 "d" "9" "-" 394 "postcrit"
"10144" 10 11 "d" "10" "-" 322 "post"
"10145" 10 11 "d" "11" "-" 320 "post"
"10146" 10 11 "d" "12" "-" 355 "post"
"10147" 10 11 "d" "13" "-" 318 "post"
"10148" 10 11 "d" "?" "1" 2559 NA
"10202" 10 32 "a" "0" "-" 202 "predep"
"10203" 10 32 "a" "1" "-" 388 "dep"
"10204" 10 32 "a" "2" "-" 675 "precrit"
"10205" 10 32 "a" "3" "-" 595 "precrit"
"10206" 10 32 "a" "4" "-" 270 "crit"
"10207" 10 32 "a" "5" "-" 445 "postcrit"
"10208" 10 32 "a" "6" "-" 358 "post"
"10209" 10 32 "a" "7" "-" 323 "post"
"10210" 10 32 "a" "8" "-" 300 "post"
"10211" 10 32 "a" "9" "-" 275 "post"
"10212" 10 32 "a" "?" "1" 2475 NA
"10243" 10 15 "d" "0" "-" 368 "predep"
"10244" 10 15 "d" "1" "-" 362 "dep"
"10245" 10 15 "d" "2" "-" 321 "precrit"
"10246" 10 15 "d" "3" "-" 707 "precrit"
"10247" 10 15 "d" "4" "-" 609 "precrit"
"10248" 10 15 "d" "5" "-" 591 "precrit"
"10249" 10 15 "d" "6" "-" 558 "precrit"
"10250" 10 15 "d" "7" "-" 359 "precrit"
"10251" 10 15 "d" "8" "-" 283 "crit"
"10252" 10 15 "d" "9" "-" 393 "postcrit"
"10253" 10 15 "d" "10" "-" 322 "post"
"10254" 10 15 "d" "11" "-" 273 "post"
"10255" 10 15 "d" "12" "-" 286 "post"
"10256" 10 15 "d" "13" "-" 315 "post"
"10257" 10 15 "d" "14" "-" 241 "post"
"10258" 10 15 "d" "15" "-" 366 "post"
"10259" 10 15 "d" "16" "-" 259 "post"
"10260" 10 15 "d" "?" "1" 1622 NA
"10302" 10 1 "b" "0" "-" 1307 "predep"
"10303" 10 1 "b" "1" "-" 280 "dep"
"10304" 10 1 "b" "2" "-" 342 "precrit"
"10305" 10 1 "b" "3" "-" 270 "precrit"
"10306" 10 1 "b" "4" "-" 299 "precrit"
"10307" 10 1 "b" "5" "-" 293 "precrit"
"10308" 10 1 "b" "6" "-" 354 "precrit"
"10309" 10 1 "b" "7" "-" 654 "precrit"
"10310" 10 1 "b" "8" "-" 273 "crit"
"10311" 10 1 "b" "9" "-" 392 "postcrit"
"10312" 10 1 "b" "10" "-" 326 "post"
"10313" 10 1 "b" "11" "-" 265 "post"
"10314" 10 1 "b" "12" "-" 259 "post"
"10315" 10 1 "b" "?" "1" 1466 NA
"10325" 10 12 "a" "0" "-" 66 "predep"
"10326" 10 12 "a" "1" "-" 256 "dep"
"10327" 10 12 "a" "2" "-" 378 "precrit"
"10328" 10 12 "a" "3" "-" 269 "precrit"
"10329" 10 12 "a" "4" "-" 227 "crit"
"10330" 10 12 "a" "5" "-" 274 "postcrit"
"10331" 10 12 "a" "6" "-" 268 "post"
"10332" 10 12 "a" "7" "-" 349 "post"
"10333" 10 12 "a" "8" "-" 651 "post"
"10334" 10 12 "a" "?" "1" 1538 NA
"10343" 10 36 "a" "0" "-" 471 "predep"
"10344" 10 36 "a" "1" "-" 1155 "dep"
"10345" 10 36 "a" "2" "-" 293 "precrit"
"10346" 10 36 "a" "3" "-" 293 "precrit"
"10347" 10 36 "a" "4" "-" 300 "crit"
"10348" 10 36 "a" "5" "-" 313 "postcrit"
"10349" 10 36 "a" "6" "-" 260 "post"
"10350" 10 36 "a" "7" "-" 408 "post"
"10351" 10 36 "a" "8" "-" 232 "post"
"10352" 10 36 "a" "9" "-" 222 "post"
"10353" 10 36 "a" "?" "1" 1272 NA
"10365" 10 20 "a" "0" "-" 74 "predep"
"10366" 10 20 "a" "1" "-" 569 "dep"
"10367" 10 20 "a" "2" "-" 500 "precrit"
"10368" 10 20 "a" "3" "-" 268 "precrit"
"10369" 10 20 "a" "4" "-" 309 "crit"
"10370" 10 20 "a" "5" "-" 304 "postcrit"
"10371" 10 20 "a" "6" "-" 257 "post"
"10372" 10 20 "a" "7" "-" 318 "post"
"10373" 10 20 "a" "8" "-" 302 "post"
"10374" 10 20 "a" "9" "-" 286 "post"
"10375" 10 20 "a" "10" "-" 320 "post"
"10376" 10 20 "a" "?" "1" 3138 NA
"10408" 10 23 "d" "0" "-" 309 "predep"
"10409" 10 23 "d" "1" "-" 270 "dep"
"10410" 10 23 "d" "2" "-" 374 "precrit"
"10411" 10 23 "d" "3" "-" 294 "precrit"
"10412" 10 23 "d" "4" "-" 333 "precrit"
"10413" 10 23 "d" "5" "-" 350 "precrit"
"10414" 10 23 "d" "6" "-" 331 "precrit"
"10415" 10 23 "d" "7" "-" 298 "precrit"
"10416" 10 23 "d" "8" "-" 534 "crit"
"10417" 10 23 "d" "9" "-" 367 "postcrit"
"10418" 10 23 "d" "10" "-" 239 "post"
"10419" 10 23 "d" "11" "-" 226 "post"
"10420" 10 23 "d" "12" "-" 245 "post"
"10421" 10 23 "d" "13" "-" 267 "post"
"10422" 10 23 "d" "14" "-" 281 "post"
"10423" 10 23 "d" "15" "-" 300 "post"
"10424" 10 23 "d" "16" "-" 373 "post"
"10425" 10 23 "d" "17" "-" 363 "post"
"10426" 10 23 "d" "18" "-" 250 "post"
"10427" 10 23 "d" "?" "1" 1533 NA
"10437" 10 30 "c" "0" "-" 47 "predep"
"10438" 10 30 "c" "1" "-" 446 "dep"
"10439" 10 30 "c" "2" "-" 242 "precrit"
"10440" 10 30 "c" "3" "-" 353 "precrit"
"10441" 10 30 "c" "4" "-" 460 "crit"
"10442" 10 30 "c" "5" "-" 273 "postcrit"
"10443" 10 30 "c" "6" "-" 311 "post"
"10444" 10 30 "c" "7" "-" 284 "post"
"10445" 10 30 "c" "8" "-" 272 "post"
"10446" 10 30 "c" "?" "1" 2147 NA
"10467" 10 31 "d" "0" "-" 119 "predep"
"10468" 10 31 "d" "1" "-" 547 "dep"
"10469" 10 31 "d" "2" "-" 323 "precrit"
"10470" 10 31 "d" "3" "-" 311 "precrit"
"10471" 10 31 "d" "4" "-" 272 "precrit"
"10472" 10 31 "d" "5" "-" 332 "precrit"
"10473" 10 31 "d" "6" "-" 352 "precrit"
"10474" 10 31 "d" "7" "-" 274 "precrit"
"10475" 10 31 "d" "8" "-" 254 "crit"
"10476" 10 31 "d" "9" "-" 448 "postcrit"
"10477" 10 31 "d" "10" "-" 567 "post"
"10478" 10 31 "d" "11" "-" 432 "post"
"10479" 10 31 "d" "?" "1" 1614 NA
"10492" 10 17 "b" "0" "-" 90 "predep"
"10493" 10 17 "b" "1" "-" 667 "dep"
"10494" 10 17 "b" "2" "-" 250 "precrit"
"10495" 10 17 "b" "3" "-" 547 "precrit"
"10496" 10 17 "b" "4" "-" 311 "precrit"
"10497" 10 17 "b" "5" "-" 337 "precrit"
"10498" 10 17 "b" "6" "-" 330 "precrit"
"10499" 10 17 "b" "7" "-" 264 "precrit"
"10500" 10 17 "b" "8" "-" 266 "crit"
"10501" 10 17 "b" "9" "-" 372 "postcrit"
"10502" 10 17 "b" "10" "-" 203 "post"
"10503" 10 17 "b" "11" "-" 203 "post"
"10504" 10 17 "b" "12" "-" 369 "post"
"10505" 10 17 "b" "13" "-" 213 "post"
"10506" 10 17 "b" "14" "-" 197 "post"
"10507" 10 17 "b" "?" "1" 1384 NA
"10535" 10 18 "c" "0" "-" 323 "predep"
"10536" 10 18 "c" "1" "-" 220 "dep"
"10537" 10 18 "c" "2" "-" 273 "precrit"
"10538" 10 18 "c" "3" "-" 271 "precrit"
"10539" 10 18 "c" "4" "-" 372 "crit"
"10540" 10 18 "c" "5" "-" 307 "postcrit"
"10541" 10 18 "c" "6" "-" 278 "post"
"10542" 10 18 "c" "7" "-" 238 "post"
"10543" 10 18 "c" "8" "-" 277 "post"
"10544" 10 18 "c" "9" "-" 275 "post"
"10545" 10 18 "c" "?" "1" 1768 NA
"10574" 10 27 "d" "0" "-" 97 "predep"
"10575" 10 27 "d" "1" "-" 572 "dep"
"10576" 10 27 "d" "2" "-" 264 "precrit"
"10577" 10 27 "d" "3" "-" 336 "precrit"
"10578" 10 27 "d" "4" "-" 319 "precrit"
"10579" 10 27 "d" "5" "-" 311 "precrit"
"10580" 10 27 "d" "6" "-" 328 "precrit"
"10581" 10 27 "d" "7" "-" 339 "precrit"
"10582" 10 27 "d" "8" "-" 308 "crit"
"10583" 10 27 "d" "9" "-" 411 "postcrit"
"10584" 10 27 "d" "10" "-" 350 "post"
"10585" 10 27 "d" "11" "-" 840 "post"
"10586" 10 27 "d" "12" "-" 320 "post"
"10587" 10 27 "d" "13" "-" 388 "post"
"10588" 10 27 "d" "14" "-" 304 "post"
"10589" 10 27 "d" "?" "1" 1224 NA
"10602" 10 28 "a" "0" "-" 207 "predep"
"10603" 10 28 "a" "1" "-" 358 "dep"
"10604" 10 28 "a" "2" "-" 411 "precrit"
"10605" 10 28 "a" "3" "-" 310 "precrit"
"10606" 10 28 "a" "4" "-" 359 "crit"
"10607" 10 28 "a" "5" "-" 297 "postcrit"
"10608" 10 28 "a" "6" "-" 284 "post"
"10609" 10 28 "a" "7" "-" 225 "post"
"10610" 10 28 "a" "8" "-" 236 "post"
"10611" 10 28 "a" "9" "-" 372 "post"
"10612" 10 28 "a" "10" "-" 235 "post"
"10613" 10 28 "a" "11" "-" 367 "post"
"10614" 10 28 "a" "?" "1" 3171 NA
"10625" 10 24 "a" "0" "-" 97 "predep"
"10626" 10 24 "a" "1" "-" 484 "dep"
"10627" 10 24 "a" "2" "-" 247 "precrit"
"10628" 10 24 "a" "3" "-" 277 "precrit"
"10629" 10 24 "a" "4" "-" 265 "crit"
"10630" 10 24 "a" "5" "-" 230 "postcrit"
"10631" 10 24 "a" "6" "-" 232 "post"
"10632" 10 24 "a" "7" "-" 342 "post"
"10633" 10 24 "a" "8" "-" 267 "post"
"10634" 10 24 "a" "?" "0" 1272 NA
"10660" 10 22 "c" "0" "-" 151 "predep"
"10661" 10 22 "c" "1" "-" 330 "dep"
"10662" 10 22 "c" "2" "-" 249 "precrit"
"10663" 10 22 "c" "3" "-" 270 "precrit"
"10664" 10 22 "c" "4" "-" 261 "crit"
"10665" 10 22 "c" "5" "-" 384 "postcrit"
"10666" 10 22 "c" "6" "-" 286 "post"
"10667" 10 22 "c" "7" "-" 306 "post"
"10668" 10 22 "c" "8" "-" 324 "post"
"10669" 10 22 "c" "9" "-" 282 "post"
"10670" 10 22 "c" "10" "-" 318 "post"
"10671" 10 22 "c" "11" "-" 314 "post"
"10672" 10 22 "c" "12" "-" 483 "post"
"10673" 10 22 "c" "?" "1" 1020 NA
"10684" 10 19 "d" "0" "-" 64 "predep"
"10685" 10 19 "d" "1" "-" 372 "dep"
"10686" 10 19 "d" "2" "-" 523 "precrit"
"10687" 10 19 "d" "3" "-" 322 "precrit"
"10688" 10 19 "d" "4" "-" 344 "precrit"
"10689" 10 19 "d" "5" "-" 309 "precrit"
"10690" 10 19 "d" "6" "-" 330 "precrit"
"10691" 10 19 "d" "7" "-" 276 "precrit"
"10692" 10 19 "d" "8" "-" 280 "precrit"
"10693" 10 19 "d" "9" "-" 310 "crit"
"10694" 10 19 "d" "10" "-" 390 "postcrit"
"10695" 10 19 "d" "11" "-" 263 "post"
"10696" 10 19 "d" "12" "-" 299 "post"
"10697" 10 19 "d" "13" "-" 289 "post"
"10698" 10 19 "d" "14" "-" 397 "post"
"10699" 10 19 "d" "15" "-" 262 "post"
"10700" 10 19 "d" "16" "-" 308 "post"
"10701" 10 19 "d" "?" "1" 2369 NA
"10715" 10 8 "a" "0" "-" 148 "predep"
"10716" 10 8 "a" "1" "-" 365 "dep"
"10717" 10 8 "a" "2" "-" 299 "precrit"
"10718" 10 8 "a" "3" "-" 299 "precrit"
"10719" 10 8 "a" "4" "-" 289 "crit"
"10720" 10 8 "a" "5" "-" 272 "postcrit"
"10721" 10 8 "a" "6" "-" 302 "post"
"10722" 10 8 "a" "7" "-" 253 "post"
"10723" 10 8 "a" "8" "-" 369 "post"
"10724" 10 8 "a" "9" "-" 262 "post"
"10725" 10 8 "a" "?" "1" 1659 NA
"10828" 10 21 "b" "0" "-" 94 "predep"
"10829" 10 21 "b" "1" "-" 988 "dep"
"10830" 10 21 "b" "2" "-" 262 "precrit"
"10831" 10 21 "b" "3" "-" 294 "precrit"
"10832" 10 21 "b" "4" "-" 716 "precrit"
"10833" 10 21 "b" "5" "-" 314 "precrit"
"10834" 10 21 "b" "6" "-" 398 "precrit"
"10835" 10 21 "b" "7" "-" 265 "precrit"
"10836" 10 21 "b" "8" "-" 327 "crit"
"10837" 10 21 "b" "9" "-" 656 "postcrit"
"10838" 10 21 "b" "10" "-" 544 "post"
"10839" 10 21 "b" "11" "-" 302 "post"
"10840" 10 21 "b" "12" "-" 325 "post"
"10841" 10 21 "b" "13" "-" 341 "post"
"10842" 10 21 "b" "?" "0" 2229 NA
"10864" 10 16 "a" "0" "-" 296 "predep"
"10865" 10 16 "a" "1" "-" 287 "dep"
"10866" 10 16 "a" "2" "-" 531 "precrit"
"10867" 10 16 "a" "3" "-" 283 "precrit"
"10868" 10 16 "a" "4" "-" 327 "crit"
"10869" 10 16 "a" "5" "-" 460 "postcrit"
"10870" 10 16 "a" "6" "-" 261 "post"
"10871" 10 16 "a" "7" "-" 288 "post"
"10872" 10 16 "a" "8" "-" 326 "post"
"10873" 10 16 "a" "?" "1" 1533 NA
"10906" 10 6 "c" "0" "-" 353 "predep"
"10907" 10 6 "c" "1" "-" 271 "dep"
"10908" 10 6 "c" "2" "-" 451 "precrit"
"10909" 10 6 "c" "3" "-" 388 "precrit"
"10910" 10 6 "c" "4" "-" 597 "precrit"
"10911" 10 6 "c" "5" "-" 319 "crit"
"10912" 10 6 "c" "6" "-" 368 "postcrit"
"10913" 10 6 "c" "7" "-" 345 "post"
"10914" 10 6 "c" "8" "-" 308 "post"
"10915" 10 6 "c" "9" "-" 242 "post"
"10916" 10 6 "c" "10" "-" 241 "post"
"10917" 10 6 "c" "11" "-" 318 "post"
"10918" 10 6 "c" "?" "1" 1904 NA
"11021" 11 34 "d" "0" "-" 816 "predep"
"11022" 11 34 "d" "1" "-" 839 "dep"
"11023" 11 34 "d" "2" "-" 1210 "precrit"
"11024" 11 34 "d" "3" "-" 806 "precrit"
"11025" 11 34 "d" "4" "-" 723 "precrit"
"11026" 11 34 "d" "5" "-" 663 "precrit"
"11027" 11 34 "d" "6" "-" 742 "precrit"
"11028" 11 34 "d" "7" "-" 795 "precrit"
"11029" 11 34 "d" "8" "-" 1710 "crit"
"11030" 11 34 "d" "9" "-" 709 "postcrit"
"11031" 11 34 "d" "10" "-" 907 "post"
"11032" 11 34 "d" "11" "-" 786 "post"
"11033" 11 34 "d" "12" "-" 990 "post"
"11034" 11 34 "d" "13" "-" 799 "post"
"11035" 11 34 "d" "14" "-" 1260 "post"
"11036" 11 34 "d" "?" "1" 50258 NA
"11091" 11 11 "a" "0" "-" 756 "predep"
"11092" 11 11 "a" "1" "-" 523 "dep"
"11093" 11 11 "a" "2" "-" 654 "precrit"
"11094" 11 11 "a" "3" "-" 648 "precrit"
"11095" 11 11 "a" "4" "-" 706 "crit"
"11096" 11 11 "a" "5" "-" 602 "postcrit"
"11097" 11 11 "a" "6" "-" 579 "post"
"11098" 11 11 "a" "7" "-" 796 "post"
"11099" 11 11 "a" "8" "-" 1204 "post"
"11100" 11 11 "a" "9" "-" 1134 "post"
"11101" 11 11 "a" "?" "1" 7729 NA
"11114" 11 1 "c" "0" "-" 593 "predep"
"11115" 11 1 "c" "1" "-" 562 "dep"
"11116" 11 1 "c" "2" "-" 616 "precrit"
"11117" 11 1 "c" "3" "-" 587 "precrit"
"11118" 11 1 "c" "4" "-" 521 "crit"
"11119" 11 1 "c" "5" "-" 562 "postcrit"
"11120" 11 1 "c" "6" "-" 552 "post"
"11121" 11 1 "c" "7" "-" 580 "post"
"11122" 11 1 "c" "8" "-" 582 "post"
"11123" 11 1 "c" "?" "1" 9536 NA
"11143" 11 25 "c" "0" "-" 2808 "predep"
"11144" 11 25 "c" "1" "-" 573 "dep"
"11145" 11 25 "c" "2" "-" 596 "precrit"
"11146" 11 25 "c" "3" "-" 603 "precrit"
"11147" 11 25 "c" "4" "-" 694 "crit"
"11148" 11 25 "c" "5" "-" 709 "postcrit"
"11149" 11 25 "c" "6" "-" 924 "post"
"11150" 11 25 "c" "7" "-" 720 "post"
"11151" 11 25 "c" "8" "-" 606 "post"
"11152" 11 25 "c" "9" "-" 562 "post"
"11153" 11 25 "c" "10" "-" 598 "post"
"11154" 11 25 "c" "?" "1" 5783 NA
"11163" 11 36 "b" "0" "-" 704 "predep"
"11164" 11 36 "b" "1" "-" 600 "dep"
"11165" 11 36 "b" "2" "-" 682 "precrit"
"11166" 11 36 "b" "3" "-" 766 "precrit"
"11167" 11 36 "b" "4" "-" 625 "precrit"
"11168" 11 36 "b" "5" "-" 1121 "precrit"
"11169" 11 36 "b" "6" "-" 646 "precrit"
"11170" 11 36 "b" "7" "-" 632 "precrit"
"11171" 11 36 "b" "8" "-" 893 "crit"
"11172" 11 36 "b" "9" "-" 577 "postcrit"
"11173" 11 36 "b" "10" "-" 1164 "post"
"11174" 11 36 "b" "11" "-" 728 "post"
"11175" 11 36 "b" "12" "-" 872 "post"
"11176" 11 36 "b" "13" "-" 821 "post"
"11177" 11 36 "b" "?" "1" 10570 NA
"11213" 11 17 "c" "0" "-" 613 "predep"
"11214" 11 17 "c" "1" "-" 845 "dep"
"11215" 11 17 "c" "2" "-" 585 "precrit"
"11216" 11 17 "c" "3" "-" 644 "precrit"
"11217" 11 17 "c" "4" "-" 689 "crit"
"11218" 11 17 "c" "5" "-" 606 "postcrit"
"11219" 11 17 "c" "6" "-" 1098 "post"
"11220" 11 17 "c" "7" "-" 601 "post"
"11221" 11 17 "c" "8" "-" 795 "post"
"11222" 11 17 "c" "9" "-" 609 "post"
"11223" 11 17 "c" "10" "-" 702 "post"
"11224" 11 17 "c" "?" "1" 6102 NA
"11275" 11 35 "a" "0" "-" 563 "predep"
"11276" 11 35 "a" "1" "-" 579 "dep"
"11277" 11 35 "a" "2" "-" 527 "precrit"
"11278" 11 35 "a" "3" "-" 581 "precrit"
"11279" 11 35 "a" "4" "-" 554 "crit"
"11280" 11 35 "a" "5" "-" 694 "postcrit"
"11281" 11 35 "a" "6" "-" 675 "post"
"11282" 11 35 "a" "7" "-" 649 "post"
"11283" 11 35 "a" "8" "-" 644 "post"
"11284" 11 35 "a" "9" "-" 1047 "post"
"11285" 11 35 "a" "10" "-" 700 "post"
"11286" 11 35 "a" "11" "-" 1609 "post"
"11287" 11 35 "a" "12" "-" 1289 "post"
"11288" 11 35 "a" "?" "0" 7389 NA
"11302" 11 18 "d" "0" "-" 574 "predep"
"11303" 11 18 "d" "1" "-" 604 "dep"
"11304" 11 18 "d" "2" "-" 554 "precrit"
"11305" 11 18 "d" "3" "-" 562 "precrit"
"11306" 11 18 "d" "4" "-" 500 "precrit"
"11307" 11 18 "d" "5" "-" 1396 "precrit"
"11308" 11 18 "d" "6" "-" 807 "precrit"
"11309" 11 18 "d" "7" "-" 1027 "precrit"
"11310" 11 18 "d" "8" "-" 531 "crit"
"11311" 11 18 "d" "9" "-" 644 "postcrit"
"11312" 11 18 "d" "10" "-" 565 "post"
"11313" 11 18 "d" "11" "-" 595 "post"
"11314" 11 18 "d" "12" "-" 644 "post"
"11315" 11 18 "d" "13" "-" 601 "post"
"11316" 11 18 "d" "?" "1" 2804 NA
"11335" 11 20 "b" "0" "-" 441 "predep"
"11336" 11 20 "b" "1" "-" 566 "dep"
"11337" 11 20 "b" "2" "-" 536 "precrit"
"11338" 11 20 "b" "3" "-" 586 "precrit"
"11339" 11 20 "b" "4" "-" 561 "precrit"
"11340" 11 20 "b" "5" "-" 674 "precrit"
"11341" 11 20 "b" "6" "-" 594 "precrit"
"11342" 11 20 "b" "7" "-" 535 "precrit"
"11343" 11 20 "b" "8" "-" 534 "crit"
"11344" 11 20 "b" "9" "-" 649 "postcrit"
"11345" 11 20 "b" "10" "-" 840 "post"
"11346" 11 20 "b" "11" "-" 599 "post"
"11347" 11 20 "b" "12" "-" 656 "post"
"11348" 11 20 "b" "13" "-" 1250 "post"
"11349" 11 20 "b" "14" "-" 2028 "post"
"11350" 11 20 "b" "?" "1" 4220 NA
"11371" 11 33 "c" "0" "-" 752 "predep"
"11372" 11 33 "c" "1" "-" 2102 "dep"
"11373" 11 33 "c" "2" "-" 535 "precrit"
"11374" 11 33 "c" "3" "-" 648 "precrit"
"11375" 11 33 "c" "4" "-" 595 "crit"
"11376" 11 33 "c" "5" "-" 277 "postcrit"
"11377" 11 33 "c" "6" "-" 951 "post"
"11378" 11 33 "c" "7" "-" 623 "post"
"11379" 11 33 "c" "8" "-" 694 "post"
"11380" 11 33 "c" "9" "-" 560 "post"
"11381" 11 33 "c" "?" "1" 5934 NA
"11400" 11 16 "b" "0" "-" 591 "predep"
"11401" 11 16 "b" "1" "-" 597 "dep"
"11402" 11 16 "b" "2" "-" 564 "precrit"
"11403" 11 16 "b" "3" "-" 572 "precrit"
"11404" 11 16 "b" "4" "-" 659 "precrit"
"11405" 11 16 "b" "5" "-" 732 "precrit"
"11406" 11 16 "b" "6" "-" 553 "precrit"
"11407" 11 16 "b" "7" "-" 623 "precrit"
"11408" 11 16 "b" "8" "-" 572 "crit"
"11409" 11 16 "b" "9" "-" 565 "postcrit"
"11410" 11 16 "b" "10" "-" 530 "post"
"11411" 11 16 "b" "11" "-" 547 "post"
"11412" 11 16 "b" "12" "-" 558 "post"
"11413" 11 16 "b" "?" "1" 8301 NA
"11467" 11 31 "a" "0" "-" 577 "predep"
"11468" 11 31 "a" "1" "-" 520 "dep"
"11469" 11 31 "a" "2" "-" 583 "precrit"
"11470" 11 31 "a" "3" "-" 559 "precrit"
"11471" 11 31 "a" "4" "-" 527 "crit"
"11472" 11 31 "a" "5" "-" 578 "postcrit"
"11473" 11 31 "a" "6" "-" 555 "post"
"11474" 11 31 "a" "7" "-" 565 "post"
"11475" 11 31 "a" "8" "-" 779 "post"
"11476" 11 31 "a" "?" "1" 4154 NA
"11505" 11 10 "d" "0" "-" 487 "predep"
"11506" 11 10 "d" "1" "-" 537 "dep"
"11507" 11 10 "d" "2" "-" 516 "precrit"
"11508" 11 10 "d" "3" "-" 517 "precrit"
"11509" 11 10 "d" "4" "-" 670 "precrit"
"11510" 11 10 "d" "5" "-" 483 "precrit"
"11511" 11 10 "d" "6" "-" 496 "precrit"
"11512" 11 10 "d" "7" "-" 505 "precrit"
"11513" 11 10 "d" "8" "-" 518 "crit"
"11514" 11 10 "d" "9" "-" 547 "postcrit"
"11515" 11 10 "d" "10" "-" 508 "post"
"11516" 11 10 "d" "11" "-" 530 "post"
"11517" 11 10 "d" "12" "-" 494 "post"
"11518" 11 10 "d" "13" "-" 582 "post"
"11519" 11 10 "d" "14" "-" 852 "post"
"11520" 11 10 "d" "?" "1" 3987 NA
"11542" 11 30 "d" "0" "-" 555 "predep"
"11543" 11 30 "d" "1" "-" 525 "dep"
"11544" 11 30 "d" "2" "-" 605 "precrit"
"11545" 11 30 "d" "3" "-" 480 "precrit"
"11546" 11 30 "d" "4" "-" 519 "precrit"
"11547" 11 30 "d" "5" "-" 683 "precrit"
"11548" 11 30 "d" "6" "-" 624 "precrit"
"11549" 11 30 "d" "7" "-" 606 "precrit"
"11550" 11 30 "d" "8" "-" 584 "crit"
"11551" 11 30 "d" "9" "-" 1165 "postcrit"
"11552" 11 30 "d" "10" "-" 526 "post"
"11553" 11 30 "d" "11" "-" 572 "post"
"11554" 11 30 "d" "12" "-" 598 "post"
"11555" 11 30 "d" "?" "1" 6501 NA
"11643" 11 29 "c" "0" "-" 276 "predep"
"11644" 11 29 "c" "1" "-" 648 "dep"
"11645" 11 29 "c" "2" "-" 552 "precrit"
"11646" 11 29 "c" "3" "-" 562 "precrit"
"11647" 11 29 "c" "4" "-" 639 "crit"
"11648" 11 29 "c" "5" "-" 553 "postcrit"
"11649" 11 29 "c" "6" "-" 623 "post"
"11650" 11 29 "c" "7" "-" 588 "post"
"11651" 11 29 "c" "8" "-" 657 "post"
"11652" 11 29 "c" "9" "-" 575 "post"
"11653" 11 29 "c" "?" "1" 7479 NA
"11690" 11 12 "b" "0" "-" 585 "predep"
"11691" 11 12 "b" "1" "-" 531 "dep"
"11692" 11 12 "b" "2" "-" 619 "precrit"
"11693" 11 12 "b" "3" "-" 580 "precrit"
"11694" 11 12 "b" "4" "-" 586 "precrit"
"11695" 11 12 "b" "5" "-" 673 "precrit"
"11696" 11 12 "b" "6" "-" 583 "precrit"
"11697" 11 12 "b" "7" "-" 526 "precrit"
"11698" 11 12 "b" "8" "-" 535 "crit"
"11699" 11 12 "b" "9" "-" 540 "postcrit"
"11700" 11 12 "b" "10" "-" 539 "post"
"11701" 11 12 "b" "11" "-" 479 "post"
"11702" 11 12 "b" "12" "-" 569 "post"
"11703" 11 12 "b" "?" "1" 6520 NA
"11723" 11 4 "b" "0" "-" 519 "predep"
"11724" 11 4 "b" "1" "-" 576 "dep"
"11725" 11 4 "b" "2" "-" 569 "precrit"
"11726" 11 4 "b" "3" "-" 639 "precrit"
"11727" 11 4 "b" "4" "-" 605 "precrit"
"11728" 11 4 "b" "5" "-" 549 "precrit"
"11729" 11 4 "b" "6" "-" 578 "precrit"
"11730" 11 4 "b" "7" "-" 594 "precrit"
"11731" 11 4 "b" "8" "-" 567 "crit"
"11732" 11 4 "b" "9" "-" 589 "postcrit"
"11733" 11 4 "b" "10" "-" 502 "post"
"11734" 11 4 "b" "11" "-" 583 "post"
"11735" 11 4 "b" "12" "-" 573 "post"
"11736" 11 4 "b" "?" "1" 6616 NA
"11756" 11 28 "b" "0" "-" 430 "predep"
"11757" 11 28 "b" "1" "-" 500 "dep"
"11758" 11 28 "b" "2" "-" 588 "precrit"
"11759" 11 28 "b" "3" "-" 540 "precrit"
"11760" 11 28 "b" "4" "-" 687 "precrit"
"11761" 11 28 "b" "5" "-" 552 "precrit"
"11762" 11 28 "b" "6" "-" 477 "precrit"
"11763" 11 28 "b" "7" "-" 633 "precrit"
"11764" 11 28 "b" "8" "-" 544 "crit"
"11765" 11 28 "b" "9" "-" 544 "postcrit"
"11766" 11 28 "b" "10" "-" 569 "post"
"11767" 11 28 "b" "11" "-" 565 "post"
"11768" 11 28 "b" "12" "-" 564 "post"
"11769" 11 28 "b" "13" "-" 569 "post"
"11770" 11 28 "b" "14" "-" 732 "post"
"11771" 11 28 "b" "15" "-" 1097 "post"
"11772" 11 28 "b" "16" "-" 855 "post"
"11773" 11 28 "b" "?" "1" 5060 NA
"11846" 11 9 "c" "0" "-" 411 "predep"
"11847" 11 9 "c" "1" "-" 543 "dep"
"11848" 11 9 "c" "2" "-" 517 "precrit"
"11849" 11 9 "c" "3" "-" 497 "precrit"
"11850" 11 9 "c" "4" "-" 543 "crit"
"11851" 11 9 "c" "5" "-" 570 "postcrit"
"11852" 11 9 "c" "6" "-" 719 "post"
"11853" 11 9 "c" "7" "-" 891 "post"
"11854" 11 9 "c" "8" "-" 575 "post"
"11855" 11 9 "c" "9" "-" 759 "post"
"11856" 11 9 "c" "?" "1" 5699 NA
"11911" 11 13 "c" "0" "-" 210 "predep"
"11912" 11 13 "c" "1" "-" 571 "dep"
"11913" 11 13 "c" "2" "-" 513 "precrit"
"11914" 11 13 "c" "3" "-" 519 "precrit"
"11915" 11 13 "c" "4" "-" 534 "crit"
"11916" 11 13 "c" "5" "-" 560 "postcrit"
"11917" 11 13 "c" "6" "-" 474 "post"
"11918" 11 13 "c" "7" "-" 756 "post"
"11919" 11 13 "c" "8" "-" 614 "post"
"11920" 11 13 "c" "?" "1" 4434 NA
"11930" 11 14 "d" "0" "-" 916 "predep"
"11931" 11 14 "d" "1" "-" 574 "dep"
"11932" 11 14 "d" "2" "-" 536 "precrit"
"11933" 11 14 "d" "3" "-" 551 "precrit"
"11934" 11 14 "d" "4" "-" 727 "precrit"
"11935" 11 14 "d" "5" "-" 621 "precrit"
"11936" 11 14 "d" "6" "-" 530 "precrit"
"11937" 11 14 "d" "7" "-" 701 "precrit"
"11938" 11 14 "d" "8" "-" 768 "crit"
"11939" 11 14 "d" "9" "-" 576 "postcrit"
"11940" 11 14 "d" "10" "-" 886 "post"
"11941" 11 14 "d" "11" "-" 622 "post"
"11942" 11 14 "d" "12" "-" 717 "post"
"11943" 11 14 "d" "13" "-" 508 "post"
"11944" 11 14 "d" "?" "1" 9233 NA
"11954" 11 2 "d" "0" "-" 474 "predep"
"11955" 11 2 "d" "1" "-" 508 "dep"
"11956" 11 2 "d" "2" "-" 556 "precrit"
"11957" 11 2 "d" "3" "-" 521 "precrit"
"11958" 11 2 "d" "4" "-" 501 "precrit"
"11959" 11 2 "d" "5" "-" 559 "precrit"
"11960" 11 2 "d" "6" "-" 491 "precrit"
"11961" 11 2 "d" "7" "-" 565 "precrit"
"11962" 11 2 "d" "8" "-" 678 "crit"
"11963" 11 2 "d" "9" "-" 539 "postcrit"
"11964" 11 2 "d" "10" "-" 683 "post"
"11965" 11 2 "d" "11" "-" 531 "post"
"11966" 11 2 "d" "12" "-" 655 "post"
"11967" 11 2 "d" "?" "1" 4344 NA
"12005" 11 26 "d" "0" "-" 777 "predep"
"12006" 11 26 "d" "1" "-" 479 "dep"
"12007" 11 26 "d" "2" "-" 721 "precrit"
"12008" 11 26 "d" "3" "-" 549 "precrit"
"12009" 11 26 "d" "4" "-" 536 "precrit"
"12010" 11 26 "d" "5" "-" 542 "precrit"
"12011" 11 26 "d" "6" "-" 510 "precrit"
"12012" 11 26 "d" "7" "-" 500 "precrit"
"12013" 11 26 "d" "8" "-" 539 "precrit"
"12014" 11 26 "d" "9" "-" 483 "crit"
"12015" 11 26 "d" "10" "-" 622 "postcrit"
"12016" 11 26 "d" "11" "-" 562 "post"
"12017" 11 26 "d" "12" "-" 699 "post"
"12018" 11 26 "d" "13" "-" 553 "post"
"12019" 11 26 "d" "14" "-" 1611 "post"
"12020" 11 26 "d" "15" "-" 641 "post"
"12021" 11 26 "d" "?" "0" 4381 NA
"12041" 11 24 "b" "0" "-" 592 "predep"
"12042" 11 24 "b" "1" "-" 503 "dep"
"12043" 11 24 "b" "2" "-" 535 "precrit"
"12044" 11 24 "b" "3" "-" 491 "precrit"
"12045" 11 24 "b" "4" "-" 504 "precrit"
"12046" 11 24 "b" "5" "-" 588 "precrit"
"12047" 11 24 "b" "6" "-" 485 "precrit"
"12048" 11 24 "b" "7" "-" 507 "precrit"
"12049" 11 24 "b" "8" "-" 483 "crit"
"12050" 11 24 "b" "9" "-" 672 "postcrit"
"12051" 11 24 "b" "10" "-" 545 "post"
"12052" 11 24 "b" "11" "-" 584 "post"
"12053" 11 24 "b" "12" "-" 616 "post"
"12054" 11 24 "b" "?" "1" 2812 NA
"12088" 11 3 "a" "0" "-" 440 "predep"
"12089" 11 3 "a" "1" "-" 519 "dep"
"12090" 11 3 "a" "2" "-" 496 "precrit"
"12091" 11 3 "a" "3" "-" 495 "precrit"
"12092" 11 3 "a" "4" "-" 611 "crit"
"12093" 11 3 "a" "5" "-" 523 "postcrit"
"12094" 11 3 "a" "6" "-" 490 "post"
"12095" 11 3 "a" "7" "-" 521 "post"
"12096" 11 3 "a" "8" "-" 536 "post"
"12097" 11 3 "a" "9" "-" 519 "post"
"12098" 11 3 "a" "10" "-" 483 "post"
"12099" 11 3 "a" "?" "1" 2749 NA
"12119" 11 21 "c" "0" "-" 426 "predep"
"12120" 11 21 "c" "1" "-" 606 "dep"
"12121" 11 21 "c" "2" "-" 529 "precrit"
"12122" 11 21 "c" "3" "-" 506 "precrit"
"12123" 11 21 "c" "4" "-" 477 "crit"
"12124" 11 21 "c" "5" "-" 495 "postcrit"
"12125" 11 21 "c" "6" "-" 484 "post"
"12126" 11 21 "c" "7" "-" 511 "post"
"12127" 11 21 "c" "8" "-" 512 "post"
"12128" 11 21 "c" "?" "0" 5234 NA
"12140" 11 23 "a" "0" "-" 535 "predep"
"12141" 11 23 "a" "1" "-" 720 "dep"
"12142" 11 23 "a" "2" "-" 583 "precrit"
"12143" 11 23 "a" "3" "-" 496 "precrit"
"12144" 11 23 "a" "4" "-" 506 "crit"
"12145" 11 23 "a" "5" "-" 513 "postcrit"
"12146" 11 23 "a" "6" "-" 509 "post"
"12147" 11 23 "a" "7" "-" 522 "post"
"12148" 11 23 "a" "8" "-" 627 "post"
"12149" 11 23 "a" "9" "-" 587 "post"
"12150" 11 23 "a" "10" "-" 613 "post"
"12151" 11 23 "a" "11" "-" 890 "post"
"12152" 11 23 "a" "12" "-" 660 "post"
"12153" 11 23 "a" "13" "-" 510 "post"
"12154" 11 23 "a" "14" "-" 1357 "post"
"12155" 11 23 "a" "?" "1" 5263 NA
"12176" 11 27 "a" "0" "-" 565 "predep"
"12177" 11 27 "a" "1" "-" 526 "dep"
"12178" 11 27 "a" "2" "-" 522 "precrit"
"12179" 11 27 "a" "3" "-" 524 "precrit"
"12180" 11 27 "a" "4" "-" 478 "crit"
"12181" 11 27 "a" "5" "-" 521 "postcrit"
"12182" 11 27 "a" "6" "-" 490 "post"
"12183" 11 27 "a" "7" "-" 537 "post"
"12184" 11 27 "a" "8" "-" 508 "post"
"12185" 11 27 "a" "9" "-" 531 "post"
"12186" 11 27 "a" "?" "1" 4928 NA
"12218" 11 8 "b" "0" "-" 598 "predep"
"12219" 11 8 "b" "1" "-" 505 "dep"
"12220" 11 8 "b" "2" "-" 480 "precrit"
"12221" 11 8 "b" "3" "-" 451 "precrit"
"12222" 11 8 "b" "4" "-" 521 "precrit"
"12223" 11 8 "b" "5" "-" 515 "precrit"
"12224" 11 8 "b" "6" "-" 507 "precrit"
"12225" 11 8 "b" "7" "-" 574 "precrit"
"12226" 11 8 "b" "8" "-" 551 "crit"
"12227" 11 8 "b" "9" "-" 631 "postcrit"
"12228" 11 8 "b" "10" "-" 504 "post"
"12229" 11 8 "b" "11" "-" 588 "post"
"12230" 11 8 "b" "12" "-" 558 "post"
"12231" 11 8 "b" "13" "-" 559 "post"
"12232" 11 8 "b" "14" "-" 521 "post"
"12233" 11 8 "b" "?" "1" 8796 NA
"12255" 11 5 "c" "0" "-" 483 "predep"
"12256" 11 5 "c" "1" "-" 491 "dep"
"12257" 11 5 "c" "2" "-" 492 "precrit"
"12258" 11 5 "c" "3" "-" 481 "precrit"
"12259" 11 5 "c" "4" "-" 556 "crit"
"12260" 11 5 "c" "5" "-" 544 "postcrit"
"12261" 11 5 "c" "6" "-" 496 "post"
"12262" 11 5 "c" "7" "-" 503 "post"
"12263" 11 5 "c" "8" "-" 466 "post"
"12264" 11 5 "c" "9" "-" 513 "post"
"12265" 11 5 "c" "10" "-" 498 "post"
"12266" 11 5 "c" "11" "-" 480 "post"
"12267" 11 5 "c" "12" "-" 420 "post"
"12268" 11 5 "c" "?" "1" 10212 NA
"12289" 11 7 "a" "0" "-" 211 "predep"
"12290" 11 7 "a" "1" "-" 455 "dep"
"12291" 11 7 "a" "2" "-" 406 "precrit"
"12292" 11 7 "a" "3" "-" 460 "precrit"
"12293" 11 7 "a" "4" "-" 443 "crit"
"12294" 11 7 "a" "5" "-" 447 "postcrit"
"12295" 11 7 "a" "6" "-" 432 "post"
"12296" 11 7 "a" "7" "-" 480 "post"
"12297" 11 7 "a" "8" "-" 728 "post"
"12298" 11 7 "a" "9" "-" 541 "post"
"12299" 11 7 "a" "?" "0" 5898 NA
"12347" 11 32 "b" "0" "-" 208 "predep"
"12348" 11 32 "b" "1" "-" 528 "dep"
"12349" 11 32 "b" "2" "-" 457 "precrit"
"12350" 11 32 "b" "3" "-" 454 "precrit"
"12351" 11 32 "b" "4" "-" 409 "precrit"
"12352" 11 32 "b" "5" "-" 436 "precrit"
"12353" 11 32 "b" "6" "-" 396 "precrit"
"12354" 11 32 "b" "7" "-" 460 "precrit"
"12355" 11 32 "b" "8" "-" 470 "crit"
"12356" 11 32 "b" "9" "-" 459 "postcrit"
"12357" 11 32 "b" "10" "-" 489 "post"
"12358" 11 32 "b" "11" "-" 460 "post"
"12359" 11 32 "b" "12" "-" 1264 "post"
"12360" 11 32 "b" "13" "-" 526 "post"
"12361" 11 32 "b" "?" "1" 4466 NA
"12383" 11 19 "a" "0" "-" 471 "predep"
"12384" 11 19 "a" "1" "-" 510 "dep"
"12385" 11 19 "a" "2" "-" 514 "precrit"
"12386" 11 19 "a" "3" "-" 490 "precrit"
"12387" 11 19 "a" "4" "-" 522 "crit"
"12388" 11 19 "a" "5" "-" 512 "postcrit"
"12389" 11 19 "a" "6" "-" 476 "post"
"12390" 11 19 "a" "7" "-" 549 "post"
"12391" 11 19 "a" "8" "-" 613 "post"
"12392" 11 19 "a" "?" "1" 6246 NA
"12412" 11 6 "d" "0" "-" 560 "predep"
"12413" 11 6 "d" "1" "-" 1076 "dep"
"12414" 11 6 "d" "2" "-" 648 "precrit"
"12415" 11 6 "d" "3" "-" 473 "precrit"
"12416" 11 6 "d" "4" "-" 483 "precrit"
"12417" 11 6 "d" "5" "-" 503 "precrit"
"12418" 11 6 "d" "6" "-" 563 "precrit"
"12419" 11 6 "d" "7" "-" 485 "precrit"
"12420" 11 6 "d" "8" "-" 486 "precrit"
"12421" 11 6 "d" "9" "-" 589 "crit"
"12422" 11 6 "d" "10" "-" 536 "postcrit"
"12423" 11 6 "d" "11" "-" 571 "post"
"12424" 11 6 "d" "12" "-" 521 "post"
"12425" 11 6 "d" "13" "-" 551 "post"
"12426" 11 6 "d" "14" "-" 505 "post"
"12427" 11 6 "d" "?" "1" 4418 NA
"12441" 11 15 "a" "0" "-" 448 "predep"
"12442" 11 15 "a" "1" "-" 676 "dep"
"12443" 11 15 "a" "2" "-" 486 "precrit"
"12444" 11 15 "a" "3" "-" 505 "precrit"
"12445" 11 15 "a" "4" "-" 453 "crit"
"12446" 11 15 "a" "5" "-" 488 "postcrit"
"12447" 11 15 "a" "6" "-" 478 "post"
"12448" 11 15 "a" "7" "-" 456 "post"
"12449" 11 15 "a" "8" "-" 525 "post"
"12450" 11 15 "a" "9" "-" 523 "post"
"12451" 11 15 "a" "10" "-" 478 "post"
"12452" 11 15 "a" "11" "-" 469 "post"
"12453" 11 15 "a" "12" "-" 539 "post"
"12454" 11 15 "a" "?" "1" 6921 NA
"12477" 11 22 "d" "0" "-" 349 "predep"
"12478" 11 22 "d" "1" "-" 547 "dep"
"12479" 11 22 "d" "2" "-" 497 "precrit"
"12480" 11 22 "d" "3" "-" 496 "precrit"
"12481" 11 22 "d" "4" "-" 554 "precrit"
"12482" 11 22 "d" "5" "-" 528 "precrit"
"12483" 11 22 "d" "6" "-" 494 "precrit"
"12484" 11 22 "d" "7" "-" 478 "precrit"
"12485" 11 22 "d" "8" "-" 690 "crit"
"12486" 11 22 "d" "9" "-" 554 "postcrit"
"12487" 11 22 "d" "10" "-" 1313 "post"
"12488" 11 22 "d" "11" "-" 583 "post"
"12489" 11 22 "d" "12" "-" 505 "post"
"12490" 11 22 "d" "13" "-" 746 "post"
"12491" 11 22 "d" "14" "-" 752 "post"
"12492" 11 22 "d" "15" "-" 575 "post"
"12493" 11 22 "d" "16" "-" 572 "post"
"12494" 11 22 "d" "?" "1" 6070 NA
"12560" 12 27 "b" "0" "-" 728 "predep"
"12561" 12 27 "b" "1" "-" 917 "dep"
"12562" 12 27 "b" "2" "-" 5056 "precrit"
"12563" 12 27 "b" "3" "-" 2959 "precrit"
"12564" 12 27 "b" "4" "-" 814 "precrit"
"12565" 12 27 "b" "5" "-" 641 "precrit"
"12566" 12 27 "b" "6" "-" 497 "precrit"
"12567" 12 27 "b" "7" "-" 402 "precrit"
"12568" 12 27 "b" "8" "-" 554 "crit"
"12569" 12 27 "b" "9" "-" 551 "postcrit"
"12570" 12 27 "b" "10" "-" 461 "post"
"12571" 12 27 "b" "11" "-" 438 "post"
"12572" 12 27 "b" "12" "-" 502 "post"
"12573" 12 27 "b" "13" "-" 368 "post"
"12574" 12 27 "b" "?" "1" 6294 NA
"12583" 12 1 "d" "0" "-" 634 "predep"
"12584" 12 1 "d" "1" "-" 798 "dep"
"12585" 12 1 "d" "2" "-" 646 "precrit"
"12586" 12 1 "d" "3" "-" 847 "precrit"
"12587" 12 1 "d" "4" "-" 736 "precrit"
"12588" 12 1 "d" "5" "-" 1004 "precrit"
"12589" 12 1 "d" "6" "-" 807 "precrit"
"12590" 12 1 "d" "7" "-" 608 "precrit"
"12591" 12 1 "d" "8" "-" 1029 "crit"
"12592" 12 1 "d" "9" "-" 725 "postcrit"
"12593" 12 1 "d" "10" "-" 1180 "post"
"12594" 12 1 "d" "11" "-" 477 "post"
"12595" 12 1 "d" "12" "-" 682 "post"
"12596" 12 1 "d" "?" "1" 3194 NA
"12615" 12 14 "a" "0" "-" 838 "predep"
"12616" 12 14 "a" "1" "-" 947 "dep"
"12617" 12 14 "a" "2" "-" 623 "precrit"
"12618" 12 14 "a" "3" "-" 634 "precrit"
"12619" 12 14 "a" "4" "-" 1100 "crit"
"12620" 12 14 "a" "5" "-" 435 "postcrit"
"12621" 12 14 "a" "6" "-" 670 "post"
"12622" 12 14 "a" "7" "-" 544 "post"
"12623" 12 14 "a" "8" "-" 507 "post"
"12624" 12 14 "a" "9" "-" 740 "post"
"12625" 12 14 "a" "10" "-" 627 "post"
"12626" 12 14 "a" "11" "-" 428 "post"
"12627" 12 14 "a" "?" "1" 3955 NA
"12706" 12 18 "a" "0" "-" 652 "predep"
"12707" 12 18 "a" "1" "-" 1340 "dep"
"12708" 12 18 "a" "2" "-" 528 "precrit"
"12709" 12 18 "a" "3" "-" 652 "precrit"
"12710" 12 18 "a" "4" "-" 474 "crit"
"12711" 12 18 "a" "5" "-" 1031 "postcrit"
"12712" 12 18 "a" "6" "-" 456 "post"
"12713" 12 18 "a" "7" "-" 407 "post"
"12714" 12 18 "a" "8" "-" 545 "post"
"12715" 12 18 "a" "9" "-" 803 "post"
"12716" 12 18 "a" "?" "1" 3350 NA
"12793" 12 32 "c" "0" "-" 546 "predep"
"12794" 12 32 "c" "1" "-" 832 "dep"
"12795" 12 32 "c" "2" "-" 1897 "precrit"
"12796" 12 32 "c" "3" "-" 1264 "precrit"
"12797" 12 32 "c" "4" "-" 464 "crit"
"12798" 12 32 "c" "5" "-" 442 "postcrit"
"12799" 12 32 "c" "6" "-" 832 "post"
"12800" 12 32 "c" "7" "-" 437 "post"
"12801" 12 32 "c" "8" "-" 472 "post"
"12802" 12 32 "c" "?" "1" 3629 NA
"12823" 12 22 "a" "0" "-" 600 "predep"
"12824" 12 22 "a" "1" "-" 661 "dep"
"12825" 12 22 "a" "2" "-" 434 "precrit"
"12826" 12 22 "a" "3" "-" 372 "precrit"
"12827" 12 22 "a" "4" "-" 428 "crit"
"12828" 12 22 "a" "5" "-" 422 "postcrit"
"12829" 12 22 "a" "6" "-" 707 "post"
"12830" 12 22 "a" "7" "-" 1048 "post"
"12831" 12 22 "a" "8" "-" 515 "post"
"12832" 12 22 "a" "9" "-" 515 "post"
"12833" 12 22 "a" "10" "-" 706 "post"
"12834" 12 22 "a" "11" "-" 429 "post"
"12835" 12 22 "a" "?" "1" 2980 NA
"12886" 12 4 "c" "0" "-" 570 "predep"
"12887" 12 4 "c" "1" "-" 663 "dep"
"12888" 12 4 "c" "2" "-" 547 "precrit"
"12889" 12 4 "c" "3" "-" 435 "precrit"
"12890" 12 4 "c" "4" "-" 554 "crit"
"12891" 12 4 "c" "5" "-" 3412 "postcrit"
"12892" 12 4 "c" "6" "-" 594 "post"
"12893" 12 4 "c" "7" "-" 659 "post"
"12894" 12 4 "c" "?" "1" 4580 NA
"12934" 12 36 "c" "0" "-" 849 "predep"
"12935" 12 36 "c" "1" "-" 1103 "dep"
"12936" 12 36 "c" "2" "-" 429 "precrit"
"12937" 12 36 "c" "3" "-" 607 "precrit"
"12938" 12 36 "c" "4" "-" 359 "crit"
"12939" 12 36 "c" "5" "-" 516 "postcrit"
"12940" 12 36 "c" "6" "-" 426 "post"
"12941" 12 36 "c" "7" "-" 493 "post"
"12942" 12 36 "c" "8" "-" 388 "post"
"12943" 12 36 "c" "9" "-" 707 "post"
"12944" 12 36 "c" "?" "1" 8232 NA
"12972" 12 30 "a" "0" "-" 624 "predep"
"12973" 12 30 "a" "1" "-" 1162 "dep"
"12974" 12 30 "a" "2" "-" 921 "precrit"
"12975" 12 30 "a" "3" "-" 1107 "precrit"
"12976" 12 30 "a" "4" "-" 582 "crit"
"12977" 12 30 "a" "5" "-" 532 "postcrit"
"12978" 12 30 "a" "6" "-" 798 "post"
"12979" 12 30 "a" "7" "-" 978 "post"
"12980" 12 30 "a" "8" "-" 441 "post"
"12981" 12 30 "a" "9" "-" 468 "post"
"12982" 12 30 "a" "10" "-" 374 "post"
"12983" 12 30 "a" "11" "-" 445 "post"
"12984" 12 30 "a" "12" "-" 7197 "post"
"12985" 12 30 "a" "?" "1" 5378 NA
"12996" 12 8 "c" "0" "-" 530 "predep"
"12997" 12 8 "c" "1" "-" 725 "dep"
"12998" 12 8 "c" "2" "-" 487 "precrit"
"12999" 12 8 "c" "3" "-" 430 "precrit"
"13000" 12 8 "c" "4" "-" 2733 "crit"
"13001" 12 8 "c" "5" "-" 508 "postcrit"
"13002" 12 8 "c" "6" "-" 391 "post"
"13003" 12 8 "c" "7" "-" 996 "post"
"13004" 12 8 "c" "8" "-" 451 "post"
"13005" 12 8 "c" "9" "-" 1988 "post"
"13006" 12 8 "c" "?" "1" 4712 NA
"13029" 12 3 "b" "0" "-" 728 "predep"
"13030" 12 3 "b" "1" "-" 750 "dep"
"13031" 12 3 "b" "2" "-" 473 "precrit"
"13032" 12 3 "b" "3" "-" 549 "precrit"
"13033" 12 3 "b" "4" "-" 447 "precrit"
"13034" 12 3 "b" "5" "-" 359 "precrit"
"13035" 12 3 "b" "6" "-" 311 "precrit"
"13036" 12 3 "b" "7" "-" 360 "precrit"
"13037" 12 3 "b" "8" "-" 458 "crit"
"13038" 12 3 "b" "9" "-" 463 "postcrit"
"13039" 12 3 "b" "10" "-" 490 "post"
"13040" 12 3 "b" "11" "-" 351 "post"
"13041" 12 3 "b" "12" "-" 422 "post"
"13042" 12 3 "b" "13" "-" 338 "post"
"13043" 12 3 "b" "14" "-" 319 "post"
"13044" 12 3 "b" "?" "1" 11344 NA
"13064" 12 10 "a" "0" "-" 672 "predep"
"13065" 12 10 "a" "1" "-" 762 "dep"
"13066" 12 10 "a" "2" "-" 554 "precrit"
"13067" 12 10 "a" "3" "-" 417 "precrit"
"13068" 12 10 "a" "4" "-" 722 "crit"
"13069" 12 10 "a" "5" "-" 582 "postcrit"
"13070" 12 10 "a" "6" "-" 454 "post"
"13071" 12 10 "a" "7" "-" 388 "post"
"13072" 12 10 "a" "8" "-" 282 "post"
"13073" 12 10 "a" "?" "1" 3862 NA
"13122" 12 19 "b" "0" "-" 555 "predep"
"13123" 12 19 "b" "1" "-" 1129 "dep"
"13124" 12 19 "b" "2" "-" 496 "precrit"
"13125" 12 19 "b" "3" "-" 487 "precrit"
"13126" 12 19 "b" "4" "-" 885 "precrit"
"13127" 12 19 "b" "5" "-" 1249 "precrit"
"13128" 12 19 "b" "6" "-" 360 "precrit"
"13129" 12 19 "b" "7" "-" 471 "precrit"
"13130" 12 19 "b" "8" "-" 301 "precrit"
"13131" 12 19 "b" "9" "-" 569 "crit"
"13132" 12 19 "b" "10" "-" 741 "postcrit"
"13133" 12 19 "b" "11" "-" 1689 "post"
"13134" 12 19 "b" "12" "-" 531 "post"
"13135" 12 19 "b" "13" "-" 403 "post"
"13136" 12 19 "b" "?" "1" 5159 NA
"13146" 12 29 "d" "0" "-" 1358 "predep"
"13147" 12 29 "d" "1" "-" 709 "dep"
"13148" 12 29 "d" "2" "-" 511 "precrit"
"13149" 12 29 "d" "3" "-" 599 "precrit"
"13150" 12 29 "d" "4" "-" 449 "precrit"
"13151" 12 29 "d" "5" "-" 388 "precrit"
"13152" 12 29 "d" "6" "-" 513 "precrit"
"13153" 12 29 "d" "7" "-" 449 "precrit"
"13154" 12 29 "d" "8" "-" 504 "crit"
"13155" 12 29 "d" "9" "-" 1154 "postcrit"
"13156" 12 29 "d" "10" "-" 596 "post"
"13157" 12 29 "d" "11" "-" 415 "post"
"13158" 12 29 "d" "12" "-" 413 "post"
"13159" 12 29 "d" "13" "-" 425 "post"
"13160" 12 29 "d" "?" "1" 3441 NA
"13171" 12 12 "c" "0" "-" 1518 "predep"
"13172" 12 12 "c" "1" "-" 628 "dep"
"13173" 12 12 "c" "2" "-" 668 "precrit"
"13174" 12 12 "c" "3" "-" 442 "precrit"
"13175" 12 12 "c" "4" "-" 452 "crit"
"13176" 12 12 "c" "5" "-" 581 "postcrit"
"13177" 12 12 "c" "6" "-" 396 "post"
"13178" 12 12 "c" "7" "-" 387 "post"
"13179" 12 12 "c" "8" "-" 354 "post"
"13180" 12 12 "c" "9" "-" 307 "post"
"13181" 12 12 "c" "?" "1" 6909 NA
"13220" 12 21 "d" "0" "-" 1310 "predep"
"13221" 12 21 "d" "1" "-" 395 "dep"
"13222" 12 21 "d" "2" "-" 811 "precrit"
"13223" 12 21 "d" "3" "-" 425 "precrit"
"13224" 12 21 "d" "4" "-" 337 "precrit"
"13225" 12 21 "d" "5" "-" 321 "precrit"
"13226" 12 21 "d" "6" "-" 551 "precrit"
"13227" 12 21 "d" "7" "-" 442 "precrit"
"13228" 12 21 "d" "8" "-" 552 "crit"
"13229" 12 21 "d" "9" "-" 863 "postcrit"
"13230" 12 21 "d" "10" "-" 595 "post"
"13231" 12 21 "d" "11" "-" 393 "post"
"13232" 12 21 "d" "12" "-" 294 "post"
"13233" 12 21 "d" "?" "1" 4099 NA
"13245" 12 15 "b" "0" "-" 654 "predep"
"13246" 12 15 "b" "1" "-" 564 "dep"
"13247" 12 15 "b" "2" "-" 444 "precrit"
"13248" 12 15 "b" "3" "-" 429 "precrit"
"13249" 12 15 "b" "4" "-" 1198 "precrit"
"13250" 12 15 "b" "5" "-" 408 "precrit"
"13251" 12 15 "b" "6" "-" 389 "precrit"
"13252" 12 15 "b" "7" "-" 345 "precrit"
"13253" 12 15 "b" "8" "-" 378 "crit"
"13254" 12 15 "b" "9" "-" 476 "postcrit"
"13255" 12 15 "b" "10" "-" 403 "post"
"13256" 12 15 "b" "11" "-" 406 "post"
"13257" 12 15 "b" "12" "-" 373 "post"
"13258" 12 15 "b" "13" "-" 371 "post"
"13259" 12 15 "b" "14" "-" 391 "post"
"13260" 12 15 "b" "15" "-" 385 "post"
"13261" 12 15 "b" "16" "-" 496 "post"
"13262" 12 15 "b" "?" "1" 4120 NA
"13305" 12 11 "b" "0" "-" 736 "predep"
"13306" 12 11 "b" "1" "-" 2525 "dep"
"13307" 12 11 "b" "2" "-" 429 "precrit"
"13308" 12 11 "b" "3" "-" 578 "precrit"
"13309" 12 11 "b" "4" "-" 409 "precrit"
"13310" 12 11 "b" "5" "-" 430 "precrit"
"13311" 12 11 "b" "6" "-" 668 "precrit"
"13312" 12 11 "b" "7" "-" 389 "precrit"
"13313" 12 11 "b" "8" "-" 4532 "crit"
"13314" 12 11 "b" "9" "-" 505 "postcrit"
"13315" 12 11 "b" "10" "-" 334 "post"
"13316" 12 11 "b" "11" "-" 591 "post"
"13317" 12 11 "b" "12" "-" 321 "post"
"13318" 12 11 "b" "13" "-" 379 "post"
"13319" 12 11 "b" "?" "0" 3812 NA
"13330" 12 5 "d" "0" "-" 676 "predep"
"13331" 12 5 "d" "1" "-" 651 "dep"
"13332" 12 5 "d" "2" "-" 375 "precrit"
"13333" 12 5 "d" "3" "-" 285 "precrit"
"13334" 12 5 "d" "4" "-" 433 "precrit"
"13335" 12 5 "d" "5" "-" 298 "precrit"
"13336" 12 5 "d" "6" "-" 428 "precrit"
"13337" 12 5 "d" "7" "-" 541 "precrit"
"13338" 12 5 "d" "8" "-" 1039 "crit"
"13339" 12 5 "d" "9" "-" 474 "postcrit"
"13340" 12 5 "d" "10" "-" 279 "post"
"13341" 12 5 "d" "11" "-" 1873 "post"
"13342" 12 5 "d" "12" "-" 535 "post"
"13343" 12 5 "d" "13" "-" 391 "post"
"13344" 12 5 "d" "14" "-" 460 "post"
"13345" 12 5 "d" "15" "-" 374 "post"
"13346" 12 5 "d" "16" "-" 560 "post"
"13347" 12 5 "d" "17" "-" 305 "post"
"13348" 12 5 "d" "?" "1" 22054 NA
"13361" 12 17 "d" "0" "-" 657 "predep"
"13362" 12 17 "d" "1" "-" 548 "dep"
"13363" 12 17 "d" "2" "-" 364 "precrit"
"13364" 12 17 "d" "3" "-" 298 "precrit"
"13365" 12 17 "d" "4" "-" 363 "precrit"
"13366" 12 17 "d" "5" "-" 393 "precrit"
"13367" 12 17 "d" "6" "-" 340 "precrit"
"13368" 12 17 "d" "7" "-" 295 "precrit"
"13369" 12 17 "d" "8" "-" 376 "crit"
"13370" 12 17 "d" "9" "-" 1354 "postcrit"
"13371" 12 17 "d" "10" "-" 418 "post"
"13372" 12 17 "d" "11" "-" 465 "post"
"13373" 12 17 "d" "12" "-" 370 "post"
"13374" 12 17 "d" "13" "-" 385 "post"
"13375" 12 17 "d" "14" "-" 333 "post"
"13376" 12 17 "d" "?" "1" 4186 NA
"13386" 12 13 "d" "0" "-" 662 "predep"
"13387" 12 13 "d" "1" "-" 1695 "dep"
"13388" 12 13 "d" "2" "-" 515 "precrit"
"13389" 12 13 "d" "3" "-" 364 "precrit"
"13390" 12 13 "d" "4" "-" 357 "precrit"
"13391" 12 13 "d" "5" "-" 322 "precrit"
"13392" 12 13 "d" "6" "-" 586 "precrit"
"13393" 12 13 "d" "7" "-" 422 "precrit"
"13394" 12 13 "d" "8" "-" 702 "precrit"
"13395" 12 13 "d" "9" "-" 1356 "crit"
"13396" 12 13 "d" "10" "-" 2340 "postcrit"
"13397" 12 13 "d" "11" "-" 686 "post"
"13398" 12 13 "d" "12" "-" 532 "post"
"13399" 12 13 "d" "13" "-" 541 "post"
"13400" 12 13 "d" "?" "1" 5542 NA
"13410" 12 2 "a" "0" "-" 774 "predep"
"13411" 12 2 "a" "1" "-" 590 "dep"
"13412" 12 2 "a" "2" "-" 374 "precrit"
"13413" 12 2 "a" "3" "-" 309 "precrit"
"13414" 12 2 "a" "4" "-" 400 "crit"
"13415" 12 2 "a" "5" "-" 336 "postcrit"
"13416" 12 2 "a" "6" "-" 876 "post"
"13417" 12 2 "a" "7" "-" 457 "post"
"13418" 12 2 "a" "8" "-" 314 "post"
"13419" 12 2 "a" "9" "-" 484 "post"
"13420" 12 2 "a" "10" "-" 399 "post"
"13421" 12 2 "a" "?" "1" 3757 NA
"13450" 12 9 "d" "0" "-" 669 "predep"
"13451" 12 9 "d" "1" "-" 1178 "dep"
"13452" 12 9 "d" "2" "-" 433 "precrit"
"13453" 12 9 "d" "3" "-" 1044 "precrit"
"13454" 12 9 "d" "4" "-" 550 "precrit"
"13455" 12 9 "d" "5" "-" 2392 "precrit"
"13456" 12 9 "d" "6" "-" 492 "precrit"
"13457" 12 9 "d" "7" "-" 453 "precrit"
"13458" 12 9 "d" "8" "-" 396 "crit"
"13459" 12 9 "d" "9" "-" 420 "postcrit"
"13460" 12 9 "d" "10" "-" 1827 "post"
"13461" 12 9 "d" "11" "-" 605 "post"
"13462" 12 9 "d" "12" "-" 368 "post"
"13463" 12 9 "d" "13" "-" 457 "post"
"13464" 12 9 "d" "?" "1" 4603 NA
"13486" 12 33 "d" "0" "-" 698 "predep"
"13487" 12 33 "d" "1" "-" 886 "dep"
"13488" 12 33 "d" "2" "-" 3316 "precrit"
"13489" 12 33 "d" "3" "-" 486 "precrit"
"13490" 12 33 "d" "4" "-" 513 "precrit"
"13491" 12 33 "d" "5" "-" 735 "precrit"
"13492" 12 33 "d" "6" "-" 3168 "precrit"
"13493" 12 33 "d" "7" "-" 445 "precrit"
"13494" 12 33 "d" "8" "-" 2493 "crit"
"13495" 12 33 "d" "9" "-" 433 "postcrit"
"13496" 12 33 "d" "10" "-" 330 "post"
"13497" 12 33 "d" "11" "-" 502 "post"
"13498" 12 33 "d" "12" "-" 332 "post"
"13499" 12 33 "d" "13" "-" 498 "post"
"13500" 12 33 "d" "?" "1" 4621 NA
"13564" 12 31 "b" "0" "-" 895 "predep"
"13565" 12 31 "b" "1" "-" 798 "dep"
"13566" 12 31 "b" "2" "-" 395 "precrit"
"13567" 12 31 "b" "3" "-" 444 "precrit"
"13568" 12 31 "b" "4" "-" 454 "precrit"
"13569" 12 31 "b" "5" "-" 1701 "precrit"
"13570" 12 31 "b" "6" "-" 579 "precrit"
"13571" 12 31 "b" "7" "-" 524 "precrit"
"13572" 12 31 "b" "8" "-" 2138 "crit"
"13573" 12 31 "b" "9" "-" 510 "postcrit"
"13574" 12 31 "b" "10" "-" 2117 "post"
"13575" 12 31 "b" "11" "-" 402 "post"
"13576" 12 31 "b" "12" "-" 535 "post"
"13577" 12 31 "b" "?" "1" 6197 NA
"13612" 12 26 "a" "0" "-" 2497 "predep"
"13613" 12 26 "a" "1" "-" 618 "dep"
"13614" 12 26 "a" "2" "-" 910 "precrit"
"13615" 12 26 "a" "3" "-" 553 "precrit"
"13616" 12 26 "a" "4" "-" 430 "crit"
"13617" 12 26 "a" "5" "-" 652 "postcrit"
"13618" 12 26 "a" "6" "-" 497 "post"
"13619" 12 26 "a" "7" "-" 1593 "post"
"13620" 12 26 "a" "8" "-" 434 "post"
"13621" 12 26 "a" "?" "1" 5288 NA
"13704" 12 16 "c" "0" "-" 955 "predep"
"13705" 12 16 "c" "1" "-" 565 "dep"
"13706" 12 16 "c" "2" "-" 541 "precrit"
"13707" 12 16 "c" "3" "-" 1485 "precrit"
"13708" 12 16 "c" "4" "-" 491 "crit"
"13709" 12 16 "c" "5" "-" 502 "postcrit"
"13710" 12 16 "c" "6" "-" 555 "post"
"13711" 12 16 "c" "7" "-" 1141 "post"
"13712" 12 16 "c" "8" "-" 449 "post"
"13713" 12 16 "c" "9" "-" 285 "post"
"13714" 12 16 "c" "?" "1" 3269 NA
"13794" 12 34 "a" "0" "-" 805 "predep"
"13795" 12 34 "a" "1" "-" 677 "dep"
"13796" 12 34 "a" "2" "-" 417 "precrit"
"13797" 12 34 "a" "3" "-" 423 "precrit"
"13798" 12 34 "a" "4" "-" 2917 "crit"
"13799" 12 34 "a" "5" "-" 377 "postcrit"
"13800" 12 34 "a" "6" "-" 289 "post"
"13801" 12 34 "a" "7" "-" 296 "post"
"13802" 12 34 "a" "8" "-" 382 "post"
"13803" 12 34 "a" "9" "-" 383 "post"
"13804" 12 34 "a" "10" "-" 352 "post"
"13805" 12 34 "a" "?" "1" 4330 NA
"13815" 12 24 "c" "0" "-" 606 "predep"
"13816" 12 24 "c" "1" "-" 1396 "dep"
"13817" 12 24 "c" "2" "-" 536 "precrit"
"13818" 12 24 "c" "3" "-" 362 "precrit"
"13819" 12 24 "c" "4" "-" 410 "crit"
"13820" 12 24 "c" "5" "-" 466 "postcrit"
"13821" 12 24 "c" "6" "-" 429 "post"
"13822" 12 24 "c" "7" "-" 821 "post"
"13823" 12 24 "c" "8" "-" 1166 "post"
"13824" 12 24 "c" "?" "1" 4154 NA
"13845" 12 20 "c" "0" "-" 694 "predep"
"13846" 12 20 "c" "1" "-" 799 "dep"
"13847" 12 20 "c" "2" "-" 412 "precrit"
"13848" 12 20 "c" "3" "-" 351 "precrit"
"13849" 12 20 "c" "4" "-" 495 "crit"
"13850" 12 20 "c" "5" "-" 558 "postcrit"
"13851" 12 20 "c" "6" "-" 434 "post"
"13852" 12 20 "c" "7" "-" 568 "post"
"13853" 12 20 "c" "8" "-" 818 "post"
"13854" 12 20 "c" "9" "-" 373 "post"
"13855" 12 20 "c" "?" "1" 8205 NA
"13866" 12 25 "d" "0" "-" 704 "predep"
"13867" 12 25 "d" "1" "-" 1129 "dep"
"13868" 12 25 "d" "2" "-" 406 "precrit"
"13869" 12 25 "d" "3" "-" 307 "precrit"
"13870" 12 25 "d" "4" "-" 764 "precrit"
"13871" 12 25 "d" "5" "-" 402 "precrit"
"13872" 12 25 "d" "6" "-" 1126 "precrit"
"13873" 12 25 "d" "7" "-" 436 "precrit"
"13874" 12 25 "d" "8" "-" 337 "crit"
"13875" 12 25 "d" "9" "-" 439 "postcrit"
"13876" 12 25 "d" "10" "-" 319 "post"
"13877" 12 25 "d" "11" "-" 519 "post"
"13878" 12 25 "d" "12" "-" 312 "post"
"13879" 12 25 "d" "13" "-" 440 "post"
"13880" 12 25 "d" "14" "-" 359 "post"
"13881" 12 25 "d" "?" "1" 3805 NA
"13894" 12 7 "b" "0" "-" 1551 "predep"
"13895" 12 7 "b" "1" "-" 997 "dep"
"13896" 12 7 "b" "2" "-" 1223 "precrit"
"13897" 12 7 "b" "3" "-" 1244 "precrit"
"13898" 12 7 "b" "4" "-" 748 "precrit"
"13899" 12 7 "b" "5" "-" 387 "precrit"
"13900" 12 7 "b" "6" "-" 366 "precrit"
"13901" 12 7 "b" "7" "-" 328 "precrit"
"13902" 12 7 "b" "8" "-" 752 "crit"
"13903" 12 7 "b" "9" "-" 520 "postcrit"
"13904" 12 7 "b" "10" "-" 326 "post"
"13905" 12 7 "b" "11" "-" 347 "post"
"13906" 12 7 "b" "12" "-" 323 "post"
"13907" 12 7 "b" "13" "-" 275 "post"
"13908" 12 7 "b" "14" "-" 577 "post"
"13909" 12 7 "b" "?" "1" 4366 NA
"13979" 12 28 "c" "0" "-" 979 "predep"
"13980" 12 28 "c" "1" "-" 444 "dep"
"13981" 12 28 "c" "2" "-" 507 "precrit"
"13982" 12 28 "c" "3" "-" 700 "precrit"
"13983" 12 28 "c" "4" "-" 370 "crit"
"13984" 12 28 "c" "5" "-" 476 "postcrit"
"13985" 12 28 "c" "6" "-" 341 "post"
"13986" 12 28 "c" "7" "-" 404 "post"
"13987" 12 28 "c" "8" "-" 397 "post"
"13988" 12 28 "c" "9" "-" 364 "post"
"13989" 12 28 "c" "?" "0" 8247 NA
"14000" 12 6 "a" "0" "-" 760 "predep"
"14001" 12 6 "a" "1" "-" 507 "dep"
"14002" 12 6 "a" "2" "-" 621 "precrit"
"14003" 12 6 "a" "3" "-" 327 "precrit"
"14004" 12 6 "a" "4" "-" 1233 "crit"
"14005" 12 6 "a" "5" "-" 1095 "postcrit"
"14006" 12 6 "a" "6" "-" 640 "post"
"14007" 12 6 "a" "7" "-" 429 "post"
"14008" 12 6 "a" "?" "1" 4902 NA
"14018" 12 35 "b" "0" "-" 606 "predep"
"14019" 12 35 "b" "1" "-" 671 "dep"
"14020" 12 35 "b" "2" "-" 443 "precrit"
"14021" 12 35 "b" "3" "-" 315 "precrit"
"14022" 12 35 "b" "4" "-" 403 "precrit"
"14023" 12 35 "b" "5" "-" 662 "precrit"
"14024" 12 35 "b" "6" "-" 362 "precrit"
"14025" 12 35 "b" "7" "-" 519 "precrit"
"14026" 12 35 "b" "8" "-" 341 "crit"
"14027" 12 35 "b" "9" "-" 466 "postcrit"
"14028" 12 35 "b" "10" "-" 342 "post"
"14029" 12 35 "b" "11" "-" 287 "post"
"14030" 12 35 "b" "12" "-" 988 "post"
"14031" 12 35 "b" "13" "-" 466 "post"
"14032" 12 35 "b" "14" "-" 408 "post"
"14033" 12 35 "b" "15" "-" 358 "post"
"14034" 12 35 "b" "16" "-" 296 "post"
"14035" 12 35 "b" "?" "1" 4989 NA
"14046" 12 23 "b" "0" "-" 789 "predep"
"14047" 12 23 "b" "1" "-" 505 "dep"
"14048" 12 23 "b" "2" "-" 587 "precrit"
"14049" 12 23 "b" "3" "-" 531 "precrit"
"14050" 12 23 "b" "4" "-" 349 "precrit"
"14051" 12 23 "b" "5" "-" 363 "precrit"
"14052" 12 23 "b" "6" "-" 456 "precrit"
"14053" 12 23 "b" "7" "-" 327 "precrit"
"14054" 12 23 "b" "8" "-" 315 "crit"
"14055" 12 23 "b" "9" "-" 386 "postcrit"
"14056" 12 23 "b" "10" "-" 327 "post"
"14057" 12 23 "b" "11" "-" 494 "post"
"14058" 12 23 "b" "12" "-" 339 "post"
"14059" 12 23 "b" "13" "-" 321 "post"
"14060" 12 23 "b" "14" "-" 347 "post"
"14061" 12 23 "b" "15" "-" 375 "post"
"14062" 12 23 "b" "16" "-" 336 "post"
"14063" 12 23 "b" "17" "-" 408 "post"
"14064" 12 23 "b" "18" "-" 327 "post"
"14065" 12 23 "b" "?" "1" 11224 NA
"14125" 13 20 "d" "0" "-" 541 "predep"
"14126" 13 20 "d" "1" "-" 544 "dep"
"14127" 13 20 "d" "2" "-" 613 "precrit"
"14128" 13 20 "d" "3" "-" 538 "precrit"
"14129" 13 20 "d" "4" "-" 466 "precrit"
"14130" 13 20 "d" "5" "-" 727 "precrit"
"14131" 13 20 "d" "6" "-" 450 "precrit"
"14132" 13 20 "d" "7" "-" 388 "precrit"
"14133" 13 20 "d" "8" "-" 386 "crit"
"14134" 13 20 "d" "9" "-" 508 "postcrit"
"14135" 13 20 "d" "10" "-" 500 "post"
"14136" 13 20 "d" "11" "-" 620 "post"
"14137" 13 20 "d" "12" "-" 578 "post"
"14138" 13 20 "d" "13" "-" 558 "post"
"14139" 13 20 "d" "?" "1" 2136 NA
"14173" 13 28 "d" "0" "-" 627 "predep"
"14174" 13 28 "d" "1" "-" 471 "dep"
"14175" 13 28 "d" "2" "-" 389 "precrit"
"14176" 13 28 "d" "3" "-" 416 "precrit"
"14177" 13 28 "d" "4" "-" 454 "precrit"
"14178" 13 28 "d" "5" "-" 391 "precrit"
"14179" 13 28 "d" "6" "-" 411 "precrit"
"14180" 13 28 "d" "7" "-" 419 "precrit"
"14181" 13 28 "d" "8" "-" 422 "crit"
"14182" 13 28 "d" "9" "-" 515 "postcrit"
"14183" 13 28 "d" "10" "-" 411 "post"
"14184" 13 28 "d" "11" "-" 389 "post"
"14185" 13 28 "d" "12" "-" 679 "post"
"14186" 13 28 "d" "13" "-" 462 "post"
"14187" 13 28 "d" "?" "1" 2486 NA
"14224" 13 11 "c" "0" "-" 60 "predep"
"14225" 13 11 "c" "1" "-" 1005 "dep"
"14226" 13 11 "c" "2" "-" 519 "precrit"
"14227" 13 11 "c" "3" "-" 667 "precrit"
"14228" 13 11 "c" "4" "-" 508 "crit"
"14229" 13 11 "c" "5" "-" 385 "postcrit"
"14230" 13 11 "c" "6" "-" 384 "post"
"14231" 13 11 "c" "7" "-" 401 "post"
"14232" 13 11 "c" "8" "-" 490 "post"
"14233" 13 11 "c" "9" "-" 768 "post"
"14234" 13 11 "c" "?" "1" 5413 NA
"14244" 13 35 "c" "0" "-" 481 "predep"
"14245" 13 35 "c" "1" "-" 951 "dep"
"14246" 13 35 "c" "2" "-" 537 "precrit"
"14247" 13 35 "c" "3" "-" 677 "precrit"
"14248" 13 35 "c" "4" "-" 547 "crit"
"14249" 13 35 "c" "5" "-" 567 "postcrit"
"14250" 13 35 "c" "6" "-" 436 "post"
"14251" 13 35 "c" "7" "-" 645 "post"
"14252" 13 35 "c" "8" "-" 520 "post"
"14253" 13 35 "c" "9" "-" 1379 "post"
"14254" 13 35 "c" "?" "1" 2678 NA
"14294" 13 13 "a" "0" "-" 577 "predep"
"14295" 13 13 "a" "1" "-" 626 "dep"
"14296" 13 13 "a" "2" "-" 531 "precrit"
"14297" 13 13 "a" "3" "-" 374 "precrit"
"14298" 13 13 "a" "4" "-" 351 "crit"
"14299" 13 13 "a" "5" "-" 355 "postcrit"
"14300" 13 13 "a" "6" "-" 370 "post"
"14301" 13 13 "a" "7" "-" 332 "post"
"14302" 13 13 "a" "8" "-" 337 "post"
"14303" 13 13 "a" "9" "-" 409 "post"
"14304" 13 13 "a" "10" "-" 342 "post"
"14305" 13 13 "a" "11" "-" 391 "post"
"14306" 13 13 "a" "?" "1" 2461 NA
"14330" 13 22 "b" "0" "-" 1025 "predep"
"14331" 13 22 "b" "1" "-" 1900 "dep"
"14332" 13 22 "b" "2" "-" 771 "precrit"
"14333" 13 22 "b" "3" "-" 440 "precrit"
"14334" 13 22 "b" "4" "-" 719 "precrit"
"14335" 13 22 "b" "5" "-" 409 "precrit"
"14336" 13 22 "b" "6" "-" 477 "precrit"
"14337" 13 22 "b" "7" "-" 391 "precrit"
"14338" 13 22 "b" "8" "-" 493 "crit"
"14339" 13 22 "b" "9" "-" 407 "postcrit"
"14340" 13 22 "b" "10" "-" 418 "post"
"14341" 13 22 "b" "11" "-" 401 "post"
"14342" 13 22 "b" "12" "-" 400 "post"
"14343" 13 22 "b" "13" "-" 415 "post"
"14344" 13 22 "b" "14" "-" 477 "post"
"14345" 13 22 "b" "15" "-" 498 "post"
"14346" 13 22 "b" "?" "1" 2470 NA
"14367" 13 6 "b" "0" "-" 502 "predep"
"14368" 13 6 "b" "1" "-" 432 "dep"
"14369" 13 6 "b" "2" "-" 437 "precrit"
"14370" 13 6 "b" "3" "-" 465 "precrit"
"14371" 13 6 "b" "4" "-" 438 "precrit"
"14372" 13 6 "b" "5" "-" 430 "precrit"
"14373" 13 6 "b" "6" "-" 419 "precrit"
"14374" 13 6 "b" "7" "-" 484 "precrit"
"14375" 13 6 "b" "8" "-" 507 "crit"
"14376" 13 6 "b" "9" "-" 467 "postcrit"
"14377" 13 6 "b" "10" "-" 429 "post"
"14378" 13 6 "b" "11" "-" 459 "post"
"14379" 13 6 "b" "?" "0" 1509 NA
"14391" 13 25 "a" "0" "-" 419 "predep"
"14392" 13 25 "a" "1" "-" 613 "dep"
"14393" 13 25 "a" "2" "-" 377 "precrit"
"14394" 13 25 "a" "3" "-" 392 "precrit"
"14395" 13 25 "a" "4" "-" 390 "crit"
"14396" 13 25 "a" "5" "-" 383 "postcrit"
"14397" 13 25 "a" "6" "-" 473 "post"
"14398" 13 25 "a" "7" "-" 404 "post"
"14399" 13 25 "a" "8" "-" 418 "post"
"14400" 13 25 "a" "?" "1" 2498 NA
"14425" 13 4 "d" "0" "-" 510 "predep"
"14426" 13 4 "d" "1" "-" 576 "dep"
"14427" 13 4 "d" "2" "-" 466 "precrit"
"14428" 13 4 "d" "3" "-" 520 "precrit"
"14429" 13 4 "d" "4" "-" 548 "precrit"
"14430" 13 4 "d" "5" "-" 492 "precrit"
"14431" 13 4 "d" "6" "-" 574 "precrit"
"14432" 13 4 "d" "7" "-" 397 "precrit"
"14433" 13 4 "d" "8" "-" 875 "crit"
"14434" 13 4 "d" "9" "-" 1036 "postcrit"
"14435" 13 4 "d" "10" "-" 430 "post"
"14436" 13 4 "d" "11" "-" 402 "post"
"14437" 13 4 "d" "?" "1" 2817 NA
"14448" 13 16 "d" "0" "-" 630 "predep"
"14449" 13 16 "d" "1" "-" 435 "dep"
"14450" 13 16 "d" "2" "-" 484 "precrit"
"14451" 13 16 "d" "3" "-" 346 "precrit"
"14452" 13 16 "d" "4" "-" 429 "precrit"
"14453" 13 16 "d" "5" "-" 456 "precrit"
"14454" 13 16 "d" "6" "-" 403 "precrit"
"14455" 13 16 "d" "7" "-" 420 "precrit"
"14456" 13 16 "d" "8" "-" 438 "crit"
"14457" 13 16 "d" "9" "-" 507 "postcrit"
"14458" 13 16 "d" "10" "-" 381 "post"
"14459" 13 16 "d" "11" "-" 892 "post"
"14460" 13 16 "d" "12" "-" 369 "post"
"14461" 13 16 "d" "13" "-" 341 "post"
"14462" 13 16 "d" "?" "0" 2446 NA
"14535" 13 14 "b" "0" "-" 334 "predep"
"14536" 13 14 "b" "1" "-" 609 "dep"
"14537" 13 14 "b" "2" "-" 366 "precrit"
"14538" 13 14 "b" "3" "-" 268 "precrit"
"14539" 13 14 "b" "4" "-" 385 "precrit"
"14540" 13 14 "b" "5" "-" 440 "precrit"
"14541" 13 14 "b" "6" "-" 335 "precrit"
"14542" 13 14 "b" "7" "-" 611 "precrit"
"14543" 13 14 "b" "8" "-" 372 "crit"
"14544" 13 14 "b" "9" "-" 362 "postcrit"
"14545" 13 14 "b" "10" "-" 355 "post"
"14546" 13 14 "b" "11" "-" 336 "post"
"14547" 13 14 "b" "12" "-" 357 "post"
"14548" 13 14 "b" "13" "-" 327 "post"
"14549" 13 14 "b" "14" "-" 580 "post"
"14550" 13 14 "b" "15" "-" 317 "post"
"14551" 13 14 "b" "?" "1" 3476 NA
"14572" 13 32 "d" "0" "-" 689 "predep"
"14573" 13 32 "d" "1" "-" 381 "dep"
"14574" 13 32 "d" "2" "-" 359 "precrit"
"14575" 13 32 "d" "3" "-" 442 "precrit"
"14576" 13 32 "d" "4" "-" 399 "precrit"
"14577" 13 32 "d" "5" "-" 396 "precrit"
"14578" 13 32 "d" "6" "-" 569 "precrit"
"14579" 13 32 "d" "7" "-" 602 "precrit"
"14580" 13 32 "d" "8" "-" 953 "crit"
"14581" 13 32 "d" "9" "-" 1108 "postcrit"
"14582" 13 32 "d" "10" "-" 724 "post"
"14583" 13 32 "d" "11" "-" 466 "post"
"14584" 13 32 "d" "12" "-" 481 "post"
"14585" 13 32 "d" "?" "1" 3245 NA
"14625" 13 19 "c" "0" "-" 638 "predep"
"14626" 13 19 "c" "1" "-" 602 "dep"
"14627" 13 19 "c" "2" "-" 498 "precrit"
"14628" 13 19 "c" "3" "-" 515 "precrit"
"14629" 13 19 "c" "4" "-" 416 "crit"
"14630" 13 19 "c" "5" "-" 590 "postcrit"
"14631" 13 19 "c" "6" "-" 515 "post"
"14632" 13 19 "c" "7" "-" 410 "post"
"14633" 13 19 "c" "8" "-" 422 "post"
"14634" 13 19 "c" "9" "-" 474 "post"
"14635" 13 19 "c" "10" "-" 548 "post"
"14636" 13 19 "c" "11" "-" 602 "post"
"14637" 13 19 "c" "?" "1" 2198 NA
"14689" 13 15 "c" "0" "-" 308 "predep"
"14690" 13 15 "c" "1" "-" 444 "dep"
"14691" 13 15 "c" "2" "-" 402 "precrit"
"14692" 13 15 "c" "3" "-" 473 "precrit"
"14693" 13 15 "c" "4" "-" 436 "precrit"
"14694" 13 15 "c" "5" "-" 431 "crit"
"14695" 13 15 "c" "6" "-" 424 "postcrit"
"14696" 13 15 "c" "7" "-" 400 "post"
"14697" 13 15 "c" "8" "-" 412 "post"
"14698" 13 15 "c" "9" "-" 420 "post"
"14699" 13 15 "c" "10" "-" 434 "post"
"14700" 13 15 "c" "11" "-" 377 "post"
"14701" 13 15 "c" "12" "-" 352 "post"
"14702" 13 15 "c" "13" "-" 266 "post"
"14703" 13 15 "c" "?" "1" 2623 NA
"14715" 13 18 "b" "0" "-" 409 "predep"
"14716" 13 18 "b" "1" "-" 419 "dep"
"14717" 13 18 "b" "2" "-" 510 "precrit"
"14718" 13 18 "b" "3" "-" 641 "precrit"
"14719" 13 18 "b" "4" "-" 379 "precrit"
"14720" 13 18 "b" "5" "-" 395 "precrit"
"14721" 13 18 "b" "6" "-" 424 "precrit"
"14722" 13 18 "b" "7" "-" 372 "precrit"
"14723" 13 18 "b" "8" "-" 388 "crit"
"14724" 13 18 "b" "9" "-" 420 "postcrit"
"14725" 13 18 "b" "10" "-" 390 "post"
"14726" 13 18 "b" "11" "-" 356 "post"
"14727" 13 18 "b" "12" "-" 378 "post"
"14728" 13 18 "b" "13" "-" 419 "post"
"14729" 13 18 "b" "14" "-" 457 "post"
"14730" 13 18 "b" "?" "1" 2473 NA
"14760" 13 5 "a" "0" "-" 312 "predep"
"14761" 13 5 "a" "1" "-" 420 "dep"
"14762" 13 5 "a" "2" "-" 447 "precrit"
"14763" 13 5 "a" "3" "-" 313 "precrit"
"14764" 13 5 "a" "4" "-" 600 "crit"
"14765" 13 5 "a" "5" "-" 422 "postcrit"
"14766" 13 5 "a" "6" "-" 347 "post"
"14767" 13 5 "a" "7" "-" 392 "post"
"14768" 13 5 "a" "8" "-" 437 "post"
"14769" 13 5 "a" "9" "-" 377 "post"
"14770" 13 5 "a" "?" "1" 3947 NA
"14837" 13 8 "d" "0" "-" 381 "predep"
"14838" 13 8 "d" "1" "-" 646 "dep"
"14839" 13 8 "d" "2" "-" 466 "precrit"
"14840" 13 8 "d" "3" "-" 413 "precrit"
"14841" 13 8 "d" "4" "-" 408 "precrit"
"14842" 13 8 "d" "5" "-" 429 "precrit"
"14843" 13 8 "d" "6" "-" 419 "precrit"
"14844" 13 8 "d" "7" "-" 348 "precrit"
"14845" 13 8 "d" "8" "-" 342 "crit"
"14846" 13 8 "d" "9" "-" 329 "postcrit"
"14847" 13 8 "d" "10" "-" 335 "post"
"14848" 13 8 "d" "11" "-" 317 "post"
"14849" 13 8 "d" "12" "-" 644 "post"
"14850" 13 8 "d" "13" "-" 482 "post"
"14851" 13 8 "d" "?" "1" 2561 NA
"14863" 13 17 "a" "0" "-" 414 "predep"
"14864" 13 17 "a" "1" "-" 742 "dep"
"14865" 13 17 "a" "2" "-" 438 "precrit"
"14866" 13 17 "a" "3" "-" 406 "precrit"
"14867" 13 17 "a" "4" "-" 362 "crit"
"14868" 13 17 "a" "5" "-" 416 "postcrit"
"14869" 13 17 "a" "6" "-" 371 "post"
"14870" 13 17 "a" "7" "-" 432 "post"
"14871" 13 17 "a" "8" "-" 410 "post"
"14872" 13 17 "a" "9" "-" 467 "post"
"14873" 13 17 "a" "10" "-" 721 "post"
"14874" 13 17 "a" "?" "1" 2062 NA
"14916" 13 3 "c" "0" "-" 461 "predep"
"14917" 13 3 "c" "1" "-" 409 "dep"
"14918" 13 3 "c" "2" "-" 442 "precrit"
"14919" 13 3 "c" "3" "-" 459 "precrit"
"14920" 13 3 "c" "4" "-" 366 "crit"
"14921" 13 3 "c" "5" "-" 400 "postcrit"
"14922" 13 3 "c" "6" "-" 379 "post"
"14923" 13 3 "c" "7" "-" 448 "post"
"14924" 13 3 "c" "8" "-" 407 "post"
"14925" 13 3 "c" "9" "-" 445 "post"
"14926" 13 3 "c" "?" "0" 3778 NA
"14944" 13 2 "b" "0" "-" 646 "predep"
"14945" 13 2 "b" "1" "-" 1421 "dep"
"14946" 13 2 "b" "2" "-" 445 "precrit"
"14947" 13 2 "b" "3" "-" 746 "precrit"
"14948" 13 2 "b" "4" "-" 442 "precrit"
"14949" 13 2 "b" "5" "-" 420 "precrit"
"14950" 13 2 "b" "6" "-" 346 "precrit"
"14951" 13 2 "b" "7" "-" 427 "precrit"
"14952" 13 2 "b" "8" "-" 398 "crit"
"14953" 13 2 "b" "9" "-" 861 "postcrit"
"14954" 13 2 "b" "10" "-" 424 "post"
"14955" 13 2 "b" "11" "-" 423 "post"
"14956" 13 2 "b" "12" "-" 430 "post"
"14957" 13 2 "b" "13" "-" 417 "post"
"14958" 13 2 "b" "14" "-" 436 "post"
"14959" 13 2 "b" "?" "1" 2362 NA
"14975" 13 36 "d" "0" "-" 396 "predep"
"14976" 13 36 "d" "1" "-" 788 "dep"
"14977" 13 36 "d" "2" "-" 491 "precrit"
"14978" 13 36 "d" "3" "-" 434 "precrit"
"14979" 13 36 "d" "4" "-" 701 "precrit"
"14980" 13 36 "d" "5" "-" 600 "precrit"
"14981" 13 36 "d" "6" "-" 667 "precrit"
"14982" 13 36 "d" "7" "-" 473 "precrit"
"14983" 13 36 "d" "8" "-" 494 "crit"
"14984" 13 36 "d" "9" "-" 464 "postcrit"
"14985" 13 36 "d" "10" "-" 404 "post"
"14986" 13 36 "d" "11" "-" 511 "post"
"14987" 13 36 "d" "12" "-" 411 "post"
"14988" 13 36 "d" "13" "-" 359 "post"
"14989" 13 36 "d" "?" "1" 4719 NA
"15010" 13 9 "a" "0" "-" 621 "predep"
"15011" 13 9 "a" "1" "-" 802 "dep"
"15012" 13 9 "a" "2" "-" 790 "precrit"
"15013" 13 9 "a" "3" "-" 585 "precrit"
"15014" 13 9 "a" "4" "-" 697 "crit"
"15015" 13 9 "a" "5" "-" 561 "postcrit"
"15016" 13 9 "a" "6" "-" 419 "post"
"15017" 13 9 "a" "7" "-" 395 "post"
"15018" 13 9 "a" "8" "-" 438 "post"
"15019" 13 9 "a" "9" "-" 426 "post"
"15020" 13 9 "a" "10" "-" 412 "post"
"15021" 13 9 "a" "11" "-" 340 "post"
"15022" 13 9 "a" "12" "-" 366 "post"
"15023" 13 9 "a" "13" "-" 444 "post"
"15024" 13 9 "a" "?" "1" 3882 NA
"15036" 13 10 "b" "0" "-" 391 "predep"
"15037" 13 10 "b" "1" "-" 381 "dep"
"15038" 13 10 "b" "2" "-" 372 "precrit"
"15039" 13 10 "b" "3" "-" 345 "precrit"
"15040" 13 10 "b" "4" "-" 393 "precrit"
"15041" 13 10 "b" "5" "-" 349 "precrit"
"15042" 13 10 "b" "6" "-" 420 "precrit"
"15043" 13 10 "b" "7" "-" 317 "precrit"
"15044" 13 10 "b" "8" "-" 346 "crit"
"15045" 13 10 "b" "9" "-" 400 "postcrit"
"15046" 13 10 "b" "10" "-" 392 "post"
"15047" 13 10 "b" "11" "-" 354 "post"
"15048" 13 10 "b" "12" "-" 450 "post"
"15049" 13 10 "b" "?" "1" 6099 NA
"15072" 13 33 "a" "0" "-" 377 "predep"
"15073" 13 33 "a" "1" "-" 388 "dep"
"15074" 13 33 "a" "2" "-" 365 "precrit"
"15075" 13 33 "a" "3" "-" 406 "precrit"
"15076" 13 33 "a" "4" "-" 423 "crit"
"15077" 13 33 "a" "5" "-" 481 "postcrit"
"15078" 13 33 "a" "6" "-" 428 "post"
"15079" 13 33 "a" "7" "-" 1045 "post"
"15080" 13 33 "a" "8" "-" 655 "post"
"15081" 13 33 "a" "?" "1" 3431 NA
"15107" 13 31 "c" "0" "-" 469 "predep"
"15108" 13 31 "c" "1" "-" 400 "dep"
"15109" 13 31 "c" "2" "-" 470 "precrit"
"15110" 13 31 "c" "3" "-" 417 "precrit"
"15111" 13 31 "c" "4" "-" 394 "crit"
"15112" 13 31 "c" "5" "-" 383 "postcrit"
"15113" 13 31 "c" "6" "-" 403 "post"
"15114" 13 31 "c" "7" "-" 475 "post"
"15115" 13 31 "c" "?" "1" 3153 NA
"15137" 13 23 "c" "0" "-" 543 "predep"
"15138" 13 23 "c" "1" "-" 385 "dep"
"15139" 13 23 "c" "2" "-" 480 "precrit"
"15140" 13 23 "c" "3" "-" 451 "precrit"
"15141" 13 23 "c" "4" "-" 420 "crit"
"15142" 13 23 "c" "5" "-" 491 "postcrit"
"15143" 13 23 "c" "6" "-" 342 "post"
"15144" 13 23 "c" "7" "-" 320 "post"
"15145" 13 23 "c" "8" "-" 400 "post"
"15146" 13 23 "c" "9" "-" 385 "post"
"15147" 13 23 "c" "10" "-" 356 "post"
"15148" 13 23 "c" "11" "-" 505 "post"
"15149" 13 23 "c" "12" "-" 635 "post"
"15150" 13 23 "c" "13" "-" 418 "post"
"15151" 13 23 "c" "14" "-" 310 "post"
"15152" 13 23 "c" "?" "0" 1938 NA
"15174" 13 26 "b" "0" "-" 539 "predep"
"15175" 13 26 "b" "1" "-" 515 "dep"
"15176" 13 26 "b" "2" "-" 440 "precrit"
"15177" 13 26 "b" "3" "-" 420 "precrit"
"15178" 13 26 "b" "4" "-" 404 "precrit"
"15179" 13 26 "b" "5" "-" 365 "precrit"
"15180" 13 26 "b" "6" "-" 394 "precrit"
"15181" 13 26 "b" "7" "-" 354 "precrit"
"15182" 13 26 "b" "8" "-" 351 "crit"
"15183" 13 26 "b" "9" "-" 416 "postcrit"
"15184" 13 26 "b" "10" "-" 382 "post"
"15185" 13 26 "b" "11" "-" 389 "post"
"15186" 13 26 "b" "12" "-" 317 "post"
"15187" 13 26 "b" "?" "1" 1867 NA
"15198" 13 12 "d" "0" "-" 591 "predep"
"15199" 13 12 "d" "1" "-" 628 "dep"
"15200" 13 12 "d" "2" "-" 567 "precrit"
"15201" 13 12 "d" "3" "-" 669 "precrit"
"15202" 13 12 "d" "4" "-" 569 "precrit"
"15203" 13 12 "d" "5" "-" 1363 "precrit"
"15204" 13 12 "d" "6" "-" 426 "precrit"
"15205" 13 12 "d" "7" "-" 559 "precrit"
"15206" 13 12 "d" "8" "-" 388 "crit"
"15207" 13 12 "d" "9" "-" 482 "postcrit"
"15208" 13 12 "d" "10" "-" 444 "post"
"15209" 13 12 "d" "11" "-" 624 "post"
"15210" 13 12 "d" "12" "-" 468 "post"
"15211" 13 12 "d" "13" "-" 634 "post"
"15212" 13 12 "d" "?" "1" 3648 NA
"15231" 13 34 "b" "0" "-" 508 "predep"
"15232" 13 34 "b" "1" "-" 483 "dep"
"15233" 13 34 "b" "2" "-" 420 "precrit"
"15234" 13 34 "b" "3" "-" 441 "precrit"
"15235" 13 34 "b" "4" "-" 384 "precrit"
"15236" 13 34 "b" "5" "-" 390 "precrit"
"15237" 13 34 "b" "6" "-" 1062 "precrit"
"15238" 13 34 "b" "7" "-" 634 "precrit"
"15239" 13 34 "b" "8" "-" 857 "crit"
"15240" 13 34 "b" "9" "-" 69 "postcrit"
"15241" 13 34 "b" "10" "-" 866 "post"
"15242" 13 34 "b" "11" "-" 402 "post"
"15243" 13 34 "b" "12" "-" 439 "post"
"15244" 13 34 "b" "13" "-" 364 "post"
"15245" 13 34 "b" "14" "-" 334 "post"
"15246" 13 34 "b" "?" "1" 2211 NA
"15294" 13 21 "a" "0" "-" 448 "predep"
"15295" 13 21 "a" "1" "-" 422 "dep"
"15296" 13 21 "a" "2" "-" 396 "precrit"
"15297" 13 21 "a" "3" "-" 370 "precrit"
"15298" 13 21 "a" "4" "-" 342 "crit"
"15299" 13 21 "a" "5" "-" 406 "postcrit"
"15300" 13 21 "a" "6" "-" 353 "post"
"15301" 13 21 "a" "7" "-" 252 "post"
"15302" 13 21 "a" "8" "-" 405 "post"
"15303" 13 21 "a" "9" "-" 329 "post"
"15304" 13 21 "a" "?" "0" 3301 NA
"15351" 13 29 "a" "0" "-" 398 "predep"
"15352" 13 29 "a" "1" "-" 406 "dep"
"15353" 13 29 "a" "2" "-" 419 "precrit"
"15354" 13 29 "a" "3" "-" 391 "precrit"
"15355" 13 29 "a" "4" "-" 471 "crit"
"15356" 13 29 "a" "5" "-" 513 "postcrit"
"15357" 13 29 "a" "6" "-" 451 "post"
"15358" 13 29 "a" "7" "-" 414 "post"
"15359" 13 29 "a" "8" "-" 394 "post"
"15360" 13 29 "a" "?" "0" 3503 NA
"15382" 13 1 "a" "0" "-" 364 "predep"
"15383" 13 1 "a" "1" "-" 476 "dep"
"15384" 13 1 "a" "2" "-" 403 "precrit"
"15385" 13 1 "a" "3" "-" 387 "precrit"
"15386" 13 1 "a" "4" "-" 470 "crit"
"15387" 13 1 "a" "5" "-" 475 "postcrit"
"15388" 13 1 "a" "6" "-" 416 "post"
"15389" 13 1 "a" "7" "-" 421 "post"
"15390" 13 1 "a" "8" "-" 1081 "post"
"15391" 13 1 "a" "?" "1" 2030 NA
"15411" 13 24 "d" "0" "-" 325 "predep"
"15412" 13 24 "d" "1" "-" 845 "dep"
"15413" 13 24 "d" "2" "-" 449 "precrit"
"15414" 13 24 "d" "3" "-" 341 "precrit"
"15415" 13 24 "d" "4" "-" 309 "precrit"
"15416" 13 24 "d" "5" "-" 480 "precrit"
"15417" 13 24 "d" "6" "-" 352 "precrit"
"15418" 13 24 "d" "7" "-" 340 "precrit"
"15419" 13 24 "d" "8" "-" 364 "crit"
"15420" 13 24 "d" "9" "-" 354 "postcrit"
"15421" 13 24 "d" "10" "-" 332 "post"
"15422" 13 24 "d" "11" "-" 405 "post"
"15423" 13 24 "d" "12" "-" 287 "post"
"15424" 13 24 "d" "?" "1" 1228 NA
"15459" 13 27 "c" "0" "-" 461 "predep"
"15460" 13 27 "c" "1" "-" 368 "dep"
"15461" 13 27 "c" "2" "-" 500 "precrit"
"15462" 13 27 "c" "3" "-" 607 "precrit"
"15463" 13 27 "c" "4" "-" 404 "crit"
"15464" 13 27 "c" "5" "-" 361 "postcrit"
"15465" 13 27 "c" "6" "-" 383 "post"
"15466" 13 27 "c" "7" "-" 365 "post"
"15467" 13 27 "c" "8" "-" 342 "post"
"15468" 13 27 "c" "9" "-" 387 "post"
"15469" 13 27 "c" "10" "-" 314 "post"
"15470" 13 27 "c" "?" "1" 1963 NA
"15514" 13 7 "c" "0" "-" 419 "predep"
"15515" 13 7 "c" "1" "-" 356 "dep"
"15516" 13 7 "c" "2" "-" 402 "precrit"
"15517" 13 7 "c" "3" "-" 399 "precrit"
"15518" 13 7 "c" "4" "-" 468 "crit"
"15519" 13 7 "c" "5" "-" 388 "postcrit"
"15520" 13 7 "c" "6" "-" 352 "post"
"15521" 13 7 "c" "7" "-" 540 "post"
"15522" 13 7 "c" "8" "-" 348 "post"
"15523" 13 7 "c" "9" "-" 371 "post"
"15524" 13 7 "c" "10" "-" 356 "post"
"15525" 13 7 "c" "?" "1" 1952 NA
"15565" 13 30 "b" "0" "-" 428 "predep"
"15566" 13 30 "b" "1" "-" 1568 "dep"
"15567" 13 30 "b" "2" "-" 439 "precrit"
"15568" 13 30 "b" "3" "-" 381 "precrit"
"15569" 13 30 "b" "4" "-" 377 "precrit"
"15570" 13 30 "b" "5" "-" 345 "precrit"
"15571" 13 30 "b" "6" "-" 481 "precrit"
"15572" 13 30 "b" "7" "-" 363 "precrit"
"15573" 13 30 "b" "8" "-" 608 "crit"
"15574" 13 30 "b" "9" "-" 586 "postcrit"
"15575" 13 30 "b" "10" "-" 400 "post"
"15576" 13 30 "b" "11" "-" 383 "post"
"15577" 13 30 "b" "12" "-" 595 "post"
"15578" 13 30 "b" "13" "-" 864 "post"
"15579" 13 30 "b" "14" "-" 429 "post"
"15580" 13 30 "b" "15" "-" 433 "post"
"15581" 13 30 "b" "16" "-" 523 "post"
"15582" 13 30 "b" "17" "-" 508 "post"
"15583" 13 30 "b" "?" "1" 3446 NA
"15688" 14 10 "c" "0" "-" 415 "predep"
"15689" 14 10 "c" "1" "-" 433 "dep"
"15690" 14 10 "c" "2" "-" 502 "precrit"
"15691" 14 10 "c" "3" "-" 403 "precrit"
"15692" 14 10 "c" "4" "-" 751 "crit"
"15693" 14 10 "c" "5" "-" 675 "postcrit"
"15694" 14 10 "c" "6" "-" 692 "post"
"15695" 14 10 "c" "7" "-" 565 "post"
"15696" 14 10 "c" "8" "-" 638 "post"
"15697" 14 10 "c" "9" "-" 1655 "post"
"15698" 14 10 "c" "?" "1" 2333 NA
"15746" 14 23 "d" "0" "-" 1006 "predep"
"15747" 14 23 "d" "1" "-" 601 "dep"
"15748" 14 23 "d" "2" "-" 504 "precrit"
"15749" 14 23 "d" "3" "-" 483 "precrit"
"15750" 14 23 "d" "4" "-" 527 "precrit"
"15751" 14 23 "d" "5" "-" 539 "precrit"
"15752" 14 23 "d" "6" "-" 585 "precrit"
"15753" 14 23 "d" "7" "-" 434 "precrit"
"15754" 14 23 "d" "8" "-" 826 "crit"
"15755" 14 23 "d" "9" "-" 483 "postcrit"
"15756" 14 23 "d" "10" "-" 471 "post"
"15757" 14 23 "d" "11" "-" 555 "post"
"15758" 14 23 "d" "12" "-" 463 "post"
"15759" 14 23 "d" "13" "-" 495 "post"
"15760" 14 23 "d" "14" "-" 742 "post"
"15761" 14 23 "d" "15" "-" 1762 "post"
"15762" 14 23 "d" "16" "-" 587 "post"
"15763" 14 23 "d" "17" "-" 512 "post"
"15764" 14 23 "d" "18" "-" 542 "post"
"15765" 14 23 "d" "?" "1" 2654 NA
"15797" 14 21 "b" "0" "-" 565 "predep"
"15798" 14 21 "b" "1" "-" 586 "dep"
"15799" 14 21 "b" "2" "-" 470 "precrit"
"15800" 14 21 "b" "3" "-" 696 "precrit"
"15801" 14 21 "b" "4" "-" 463 "precrit"
"15802" 14 21 "b" "5" "-" 865 "precrit"
"15803" 14 21 "b" "6" "-" 618 "precrit"
"15804" 14 21 "b" "7" "-" 567 "precrit"
"15805" 14 21 "b" "8" "-" 864 "crit"
"15806" 14 21 "b" "9" "-" 1221 "postcrit"
"15807" 14 21 "b" "10" "-" 837 "post"
"15808" 14 21 "b" "11" "-" 1059 "post"
"15809" 14 21 "b" "12" "-" 475 "post"
"15810" 14 21 "b" "13" "-" 775 "post"
"15811" 14 21 "b" "?" "0" 6164 NA
"15822" 14 1 "b" "0" "-" 396 "predep"
"15823" 14 1 "b" "1" "-" 362 "dep"
"15824" 14 1 "b" "2" "-" 404 "precrit"
"15825" 14 1 "b" "3" "-" 389 "precrit"
"15826" 14 1 "b" "4" "-" 374 "precrit"
"15827" 14 1 "b" "5" "-" 388 "precrit"
"15828" 14 1 "b" "6" "-" 1208 "precrit"
"15829" 14 1 "b" "7" "-" 601 "precrit"
"15830" 14 1 "b" "8" "-" 862 "crit"
"15831" 14 1 "b" "9" "-" 546 "postcrit"
"15832" 14 1 "b" "10" "-" 488 "post"
"15833" 14 1 "b" "11" "-" 597 "post"
"15834" 14 1 "b" "12" "-" 2063 "post"
"15835" 14 1 "b" "?" "1" 3203 NA
"15860" 14 2 "c" "0" "-" 399 "predep"
"15861" 14 2 "c" "1" "-" 362 "dep"
"15862" 14 2 "c" "2" "-" 462 "precrit"
"15863" 14 2 "c" "3" "-" 450 "precrit"
"15864" 14 2 "c" "4" "-" 451 "crit"
"15865" 14 2 "c" "5" "-" 397 "postcrit"
"15866" 14 2 "c" "6" "-" 484 "post"
"15867" 14 2 "c" "7" "-" 868 "post"
"15868" 14 2 "c" "8" "-" 1104 "post"
"15869" 14 2 "c" "?" "1" 2621 NA
"15890" 14 4 "a" "0" "-" 627 "predep"
"15891" 14 4 "a" "1" "-" 662 "dep"
"15892" 14 4 "a" "2" "-" 487 "precrit"
"15893" 14 4 "a" "3" "-" 466 "precrit"
"15894" 14 4 "a" "4" "-" 708 "crit"
"15895" 14 4 "a" "5" "-" 459 "postcrit"
"15896" 14 4 "a" "6" "-" 535 "post"
"15897" 14 4 "a" "7" "-" 397 "post"
"15898" 14 4 "a" "8" "-" 786 "post"
"15899" 14 4 "a" "?" "1" 3892 NA
"15909" 14 22 "c" "0" "-" 682 "predep"
"15910" 14 22 "c" "1" "-" 566 "dep"
"15911" 14 22 "c" "2" "-" 502 "precrit"
"15912" 14 22 "c" "3" "-" 454 "precrit"
"15913" 14 22 "c" "4" "-" 860 "crit"
"15914" 14 22 "c" "5" "-" 518 "postcrit"
"15915" 14 22 "c" "6" "-" 753 "post"
"15916" 14 22 "c" "7" "-" 698 "post"
"15917" 14 22 "c" "8" "-" 460 "post"
"15918" 14 22 "c" "9" "-" 583 "post"
"15919" 14 22 "c" "10" "-" 501 "post"
"15920" 14 22 "c" "11" "-" 786 "post"
"15921" 14 22 "c" "12" "-" 974 "post"
"15922" 14 22 "c" "?" "1" 3313 NA
"15935" 14 17 "b" "0" "-" 681 "predep"
"15936" 14 17 "b" "1" "-" 654 "dep"
"15937" 14 17 "b" "2" "-" 1673 "precrit"
"15938" 14 17 "b" "3" "-" 763 "precrit"
"15939" 14 17 "b" "4" "-" 852 "precrit"
"15940" 14 17 "b" "5" "-" 966 "precrit"
"15941" 14 17 "b" "6" "-" 646 "precrit"
"15942" 14 17 "b" "7" "-" 743 "precrit"
"15943" 14 17 "b" "8" "-" 1965 "crit"
"15944" 14 17 "b" "9" "-" 493 "postcrit"
"15945" 14 17 "b" "10" "-" 719 "post"
"15946" 14 17 "b" "11" "-" 652 "post"
"15947" 14 17 "b" "12" "-" 493 "post"
"15948" 14 17 "b" "13" "-" 546 "post"
"15949" 14 17 "b" "14" "-" 810 "post"
"15950" 14 17 "b" "?" "1" 3817 NA
"15974" 14 14 "c" "0" "-" 312 "predep"
"15975" 14 14 "c" "1" "-" 637 "dep"
"15976" 14 14 "c" "2" "-" 556 "precrit"
"15977" 14 14 "c" "3" "-" 1107 "precrit"
"15978" 14 14 "c" "4" "-" 467 "crit"
"15979" 14 14 "c" "5" "-" 536 "postcrit"
"15980" 14 14 "c" "6" "-" 490 "post"
"15981" 14 14 "c" "7" "-" 574 "post"
"15982" 14 14 "c" "8" "-" 1007 "post"
"15983" 14 14 "c" "9" "-" 959 "post"
"15984" 14 14 "c" "?" "1" 10728 NA
"16009" 14 33 "b" "0" "-" 429 "predep"
"16010" 14 33 "b" "1" "-" 437 "dep"
"16011" 14 33 "b" "2" "-" 533 "precrit"
"16012" 14 33 "b" "3" "-" 466 "precrit"
"16013" 14 33 "b" "4" "-" 523 "precrit"
"16014" 14 33 "b" "5" "-" 426 "precrit"
"16015" 14 33 "b" "6" "-" 464 "precrit"
"16016" 14 33 "b" "7" "-" 603 "precrit"
"16017" 14 33 "b" "8" "-" 540 "precrit"
"16018" 14 33 "b" "9" "-" 1126 "crit"
"16019" 14 33 "b" "10" "-" 591 "postcrit"
"16020" 14 33 "b" "11" "-" 601 "post"
"16021" 14 33 "b" "12" "-" 692 "post"
"16022" 14 33 "b" "13" "-" 500 "post"
"16023" 14 33 "b" "?" "1" 5647 NA
"16035" 14 30 "c" "0" "-" 534 "predep"
"16036" 14 30 "c" "1" "-" 615 "dep"
"16037" 14 30 "c" "2" "-" 690 "precrit"
"16038" 14 30 "c" "3" "-" 696 "precrit"
"16039" 14 30 "c" "4" "-" 874 "crit"
"16040" 14 30 "c" "5" "-" 644 "postcrit"
"16041" 14 30 "c" "6" "-" 818 "post"
"16042" 14 30 "c" "7" "-" 491 "post"
"16043" 14 30 "c" "8" "-" 559 "post"
"16044" 14 30 "c" "?" "1" 9280 NA
"16100" 14 16 "a" "0" "-" 334 "predep"
"16101" 14 16 "a" "1" "-" 415 "dep"
"16102" 14 16 "a" "2" "-" 408 "precrit"
"16103" 14 16 "a" "3" "-" 372 "precrit"
"16104" 14 16 "a" "4" "-" 430 "crit"
"16105" 14 16 "a" "5" "-" 408 "postcrit"
"16106" 14 16 "a" "6" "-" 411 "post"
"16107" 14 16 "a" "7" "-" 546 "post"
"16108" 14 16 "a" "8" "-" 433 "post"
"16109" 14 16 "a" "?" "1" 5464 NA
"16140" 14 24 "a" "0" "-" 343 "predep"
"16141" 14 24 "a" "1" "-" 401 "dep"
"16142" 14 24 "a" "2" "-" 399 "precrit"
"16143" 14 24 "a" "3" "-" 345 "precrit"
"16144" 14 24 "a" "4" "-" 392 "crit"
"16145" 14 24 "a" "5" "-" 425 "postcrit"
"16146" 14 24 "a" "6" "-" 371 "post"
"16147" 14 24 "a" "7" "-" 403 "post"
"16148" 14 24 "a" "8" "-" 435 "post"
"16149" 14 24 "a" "?" "1" 4295 NA
"16210" 14 19 "d" "0" "-" 360 "predep"
"16211" 14 19 "d" "1" "-" 673 "dep"
"16212" 14 19 "d" "2" "-" 509 "precrit"
"16213" 14 19 "d" "3" "-" 480 "precrit"
"16214" 14 19 "d" "4" "-" 521 "precrit"
"16215" 14 19 "d" "5" "-" 614 "precrit"
"16216" 14 19 "d" "6" "-" 801 "precrit"
"16217" 14 19 "d" "7" "-" 426 "precrit"
"16218" 14 19 "d" "8" "-" 427 "precrit"
"16219" 14 19 "d" "9" "-" 540 "crit"
"16220" 14 19 "d" "10" "-" 496 "postcrit"
"16221" 14 19 "d" "11" "-" 417 "post"
"16222" 14 19 "d" "12" "-" 523 "post"
"16223" 14 19 "d" "13" "-" 544 "post"
"16224" 14 19 "d" "14" "-" 498 "post"
"16225" 14 19 "d" "15" "-" 535 "post"
"16226" 14 19 "d" "16" "-" 510 "post"
"16227" 14 19 "d" "?" "1" 3126 NA
"16247" 14 11 "d" "0" "-" 605 "predep"
"16248" 14 11 "d" "1" "-" 408 "dep"
"16249" 14 11 "d" "2" "-" 433 "precrit"
"16250" 14 11 "d" "3" "-" 438 "precrit"
"16251" 14 11 "d" "4" "-" 702 "precrit"
"16252" 14 11 "d" "5" "-" 431 "precrit"
"16253" 14 11 "d" "6" "-" 674 "precrit"
"16254" 14 11 "d" "7" "-" 497 "precrit"
"16255" 14 11 "d" "8" "-" 504 "crit"
"16256" 14 11 "d" "9" "-" 449 "postcrit"
"16257" 14 11 "d" "10" "-" 436 "post"
"16258" 14 11 "d" "11" "-" 480 "post"
"16259" 14 11 "d" "12" "-" 481 "post"
"16260" 14 11 "d" "13" "-" 843 "post"
"16261" 14 11 "d" "?" "0" 11814 NA
"16277" 14 13 "b" "0" "-" 420 "predep"
"16278" 14 13 "b" "1" "-" 533 "dep"
"16279" 14 13 "b" "2" "-" 453 "precrit"
"16280" 14 13 "b" "3" "-" 371 "precrit"
"16281" 14 13 "b" "4" "-" 438 "precrit"
"16282" 14 13 "b" "5" "-" 382 "precrit"
"16283" 14 13 "b" "6" "-" 367 "precrit"
"16284" 14 13 "b" "7" "-" 555 "precrit"
"16285" 14 13 "b" "8" "-" 399 "crit"
"16286" 14 13 "b" "9" "-" 424 "postcrit"
"16287" 14 13 "b" "10" "-" 400 "post"
"16288" 14 13 "b" "11" "-" 487 "post"
"16289" 14 13 "b" "12" "-" 461 "post"
"16290" 14 13 "b" "13" "-" 762 "post"
"16291" 14 13 "b" "14" "-" 417 "post"
"16292" 14 13 "b" "15" "-" 848 "post"
"16293" 14 13 "b" "?" "1" 14147 NA
"16327" 14 3 "d" "0" "-" 319 "predep"
"16328" 14 3 "d" "1" "-" 447 "dep"
"16329" 14 3 "d" "2" "-" 342 "precrit"
"16330" 14 3 "d" "3" "-" 316 "precrit"
"16331" 14 3 "d" "4" "-" 399 "precrit"
"16332" 14 3 "d" "5" "-" 320 "precrit"
"16333" 14 3 "d" "6" "-" 380 "precrit"
"16334" 14 3 "d" "7" "-" 351 "precrit"
"16335" 14 3 "d" "8" "-" 361 "crit"
"16336" 14 3 "d" "9" "-" 407 "postcrit"
"16337" 14 3 "d" "10" "-" 452 "post"
"16338" 14 3 "d" "11" "-" 909 "post"
"16339" 14 3 "d" "12" "-" 467 "post"
"16340" 14 3 "d" "13" "-" 852 "post"
"16341" 14 3 "d" "?" "1" 2831 NA
"16366" 14 7 "d" "0" "-" 355 "predep"
"16367" 14 7 "d" "1" "-" 338 "dep"
"16368" 14 7 "d" "2" "-" 326 "precrit"
"16369" 14 7 "d" "3" "-" 387 "precrit"
"16370" 14 7 "d" "4" "-" 818 "precrit"
"16371" 14 7 "d" "5" "-" 423 "precrit"
"16372" 14 7 "d" "6" "-" 1641 "precrit"
"16373" 14 7 "d" "7" "-" 615 "precrit"
"16374" 14 7 "d" "8" "-" 1720 "crit"
"16375" 14 7 "d" "9" "-" 583 "postcrit"
"16376" 14 7 "d" "10" "-" 748 "post"
"16377" 14 7 "d" "11" "-" 1229 "post"
"16378" 14 7 "d" "12" "-" 459 "post"
"16379" 14 7 "d" "13" "-" 430 "post"
"16380" 14 7 "d" "14" "-" 663 "post"
"16381" 14 7 "d" "15" "-" 557 "post"
"16382" 14 7 "d" "?" "1" 4590 NA
"16401" 14 5 "b" "0" "-" 503 "predep"
"16402" 14 5 "b" "1" "-" 436 "dep"
"16403" 14 5 "b" "2" "-" 382 "precrit"
"16404" 14 5 "b" "3" "-" 416 "precrit"
"16405" 14 5 "b" "4" "-" 405 "precrit"
"16406" 14 5 "b" "5" "-" 358 "precrit"
"16407" 14 5 "b" "6" "-" 421 "precrit"
"16408" 14 5 "b" "7" "-" 388 "precrit"
"16409" 14 5 "b" "8" "-" 444 "crit"
"16410" 14 5 "b" "9" "-" 550 "postcrit"
"16411" 14 5 "b" "10" "-" 433 "post"
"16412" 14 5 "b" "11" "-" 1081 "post"
"16413" 14 5 "b" "12" "-" 647 "post"
"16414" 14 5 "b" "13" "-" 608 "post"
"16415" 14 5 "b" "?" "1" 3488 NA
"16437" 14 26 "c" "0" "-" 1114 "predep"
"16438" 14 26 "c" "1" "-" 415 "dep"
"16439" 14 26 "c" "2" "-" 951 "precrit"
"16440" 14 26 "c" "3" "-" 465 "precrit"
"16441" 14 26 "c" "4" "-" 465 "crit"
"16442" 14 26 "c" "5" "-" 434 "postcrit"
"16443" 14 26 "c" "6" "-" 389 "post"
"16444" 14 26 "c" "7" "-" 433 "post"
"16445" 14 26 "c" "8" "-" 393 "post"
"16446" 14 26 "c" "9" "-" 421 "post"
"16447" 14 26 "c" "10" "-" 358 "post"
"16448" 14 26 "c" "?" "1" 3783 NA
"16507" 14 28 "a" "0" "-" 382 "predep"
"16508" 14 28 "a" "1" "-" 401 "dep"
"16509" 14 28 "a" "2" "-" 384 "precrit"
"16510" 14 28 "a" "3" "-" 356 "precrit"
"16511" 14 28 "a" "4" "-" 469 "crit"
"16512" 14 28 "a" "5" "-" 395 "postcrit"
"16513" 14 28 "a" "6" "-" 411 "post"
"16514" 14 28 "a" "7" "-" 440 "post"
"16515" 14 28 "a" "8" "-" 396 "post"
"16516" 14 28 "a" "9" "-" 612 "post"
"16517" 14 28 "a" "10" "-" 807 "post"
"16518" 14 28 "a" "11" "-" 364 "post"
"16519" 14 28 "a" "?" "1" 9387 NA
"16540" 14 20 "a" "0" "-" 655 "predep"
"16541" 14 20 "a" "1" "-" 410 "dep"
"16542" 14 20 "a" "2" "-" 655 "precrit"
"16543" 14 20 "a" "3" "-" 383 "precrit"
"16544" 14 20 "a" "4" "-" 324 "crit"
"16545" 14 20 "a" "5" "-" 426 "postcrit"
"16546" 14 20 "a" "6" "-" 348 "post"
"16547" 14 20 "a" "7" "-" 499 "post"
"16548" 14 20 "a" "8" "-" 377 "post"
"16549" 14 20 "a" "9" "-" 392 "post"
"16550" 14 20 "a" "10" "-" 510 "post"
"16551" 14 20 "a" "?" "1" 4262 NA
"16573" 14 6 "c" "0" "-" 482 "predep"
"16574" 14 6 "c" "1" "-" 459 "dep"
"16575" 14 6 "c" "2" "-" 627 "precrit"
"16576" 14 6 "c" "3" "-" 533 "precrit"
"16577" 14 6 "c" "4" "-" 433 "precrit"
"16578" 14 6 "c" "5" "-" 364 "crit"
"16579" 14 6 "c" "6" "-" 386 "postcrit"
"16580" 14 6 "c" "7" "-" 371 "post"
"16581" 14 6 "c" "8" "-" 378 "post"
"16582" 14 6 "c" "9" "-" 393 "post"
"16583" 14 6 "c" "10" "-" 380 "post"
"16584" 14 6 "c" "11" "-" 807 "post"
"16585" 14 6 "c" "?" "1" 3629 NA
"16614" 14 12 "a" "0" "-" 346 "predep"
"16615" 14 12 "a" "1" "-" 403 "dep"
"16616" 14 12 "a" "2" "-" 355 "precrit"
"16617" 14 12 "a" "3" "-" 328 "precrit"
"16618" 14 12 "a" "4" "-" 313 "crit"
"16619" 14 12 "a" "5" "-" 391 "postcrit"
"16620" 14 12 "a" "6" "-" 332 "post"
"16621" 14 12 "a" "7" "-" 485 "post"
"16622" 14 12 "a" "8" "-" 1388 "post"
"16623" 14 12 "a" "?" "1" 1906 NA
"16651" 14 35 "d" "0" "-" 622 "predep"
"16652" 14 35 "d" "1" "-" 368 "dep"
"16653" 14 35 "d" "2" "-" 316 "precrit"
"16654" 14 35 "d" "3" "-" 294 "precrit"
"16655" 14 35 "d" "4" "-" 375 "precrit"
"16656" 14 35 "d" "5" "-" 333 "precrit"
"16657" 14 35 "d" "6" "-" 398 "precrit"
"16658" 14 35 "d" "7" "-" 323 "precrit"
"16659" 14 35 "d" "8" "-" 398 "crit"
"16660" 14 35 "d" "9" "-" 464 "postcrit"
"16661" 14 35 "d" "10" "-" 355 "post"
"16662" 14 35 "d" "11" "-" 323 "post"
"16663" 14 35 "d" "12" "-" 411 "post"
"16664" 14 35 "d" "13" "-" 348 "post"
"16665" 14 35 "d" "?" "1" 3735 NA
"16700" 14 36 "a" "0" "-" 311 "predep"
"16701" 14 36 "a" "1" "-" 341 "dep"
"16702" 14 36 "a" "2" "-" 275 "precrit"
"16703" 14 36 "a" "3" "-" 286 "precrit"
"16704" 14 36 "a" "4" "-" 298 "crit"
"16705" 14 36 "a" "5" "-" 280 "postcrit"
"16706" 14 36 "a" "6" "-" 363 "post"
"16707" 14 36 "a" "7" "-" 322 "post"
"16708" 14 36 "a" "8" "-" 320 "post"
"16709" 14 36 "a" "9" "-" 333 "post"
"16710" 14 36 "a" "?" "1" 3113 NA
"16760" 14 8 "a" "0" "-" 466 "predep"
"16761" 14 8 "a" "1" "-" 358 "dep"
"16762" 14 8 "a" "2" "-" 367 "precrit"
"16763" 14 8 "a" "3" "-" 360 "precrit"
"16764" 14 8 "a" "4" "-" 324 "crit"
"16765" 14 8 "a" "5" "-" 348 "postcrit"
"16766" 14 8 "a" "6" "-" 352 "post"
"16767" 14 8 "a" "7" "-" 398 "post"
"16768" 14 8 "a" "8" "-" 634 "post"
"16769" 14 8 "a" "9" "-" 347 "post"
"16770" 14 8 "a" "?" "1" 2975 NA
"16780" 14 29 "b" "0" "-" 353 "predep"
"16781" 14 29 "b" "1" "-" 660 "dep"
"16782" 14 29 "b" "2" "-" 322 "precrit"
"16783" 14 29 "b" "3" "-" 364 "precrit"
"16784" 14 29 "b" "4" "-" 388 "precrit"
"16785" 14 29 "b" "5" "-" 323 "precrit"
"16786" 14 29 "b" "6" "-" 417 "precrit"
"16787" 14 29 "b" "7" "-" 359 "precrit"
"16788" 14 29 "b" "8" "-" 440 "crit"
"16789" 14 29 "b" "9" "-" 485 "postcrit"
"16790" 14 29 "b" "10" "-" 387 "post"
"16791" 14 29 "b" "11" "-" 384 "post"
"16792" 14 29 "b" "12" "-" 672 "post"
"16793" 14 29 "b" "?" "1" 7296 NA
"16832" 14 32 "a" "0" "-" 657 "predep"
"16833" 14 32 "a" "1" "-" 373 "dep"
"16834" 14 32 "a" "2" "-" 283 "precrit"
"16835" 14 32 "a" "3" "-" 343 "precrit"
"16836" 14 32 "a" "4" "-" 344 "crit"
"16837" 14 32 "a" "5" "-" 491 "postcrit"
"16838" 14 32 "a" "6" "-" 437 "post"
"16839" 14 32 "a" "7" "-" 1067 "post"
"16840" 14 32 "a" "8" "-" 529 "post"
"16841" 14 32 "a" "9" "-" 825 "post"
"16842" 14 32 "a" "?" "1" 2592 NA
"16851" 14 15 "d" "0" "-" 323 "predep"
"16852" 14 15 "d" "1" "-" 379 "dep"
"16853" 14 15 "d" "2" "-" 315 "precrit"
"16854" 14 15 "d" "3" "-" 358 "precrit"
"16855" 14 15 "d" "4" "-" 393 "precrit"
"16856" 14 15 "d" "5" "-" 464 "precrit"
"16857" 14 15 "d" "6" "-" 334 "precrit"
"16858" 14 15 "d" "7" "-" 320 "precrit"
"16859" 14 15 "d" "8" "-" 373 "crit"
"16860" 14 15 "d" "9" "-" 611 "postcrit"
"16861" 14 15 "d" "10" "-" 332 "post"
"16862" 14 15 "d" "11" "-" 506 "post"
"16863" 14 15 "d" "12" "-" 479 "post"
"16864" 14 15 "d" "13" "-" 428 "post"
"16865" 14 15 "d" "14" "-" 452 "post"
"16866" 14 15 "d" "15" "-" 347 "post"
"16867" 14 15 "d" "16" "-" 390 "post"
"16868" 14 15 "d" "?" "1" 2996 NA
"16936" 14 25 "b" "0" "-" 601 "predep"
"16937" 14 25 "b" "1" "-" 431 "dep"
"16938" 14 25 "b" "2" "-" 333 "precrit"
"16939" 14 25 "b" "3" "-" 361 "precrit"
"16940" 14 25 "b" "4" "-" 524 "precrit"
"16941" 14 25 "b" "5" "-" 380 "precrit"
"16942" 14 25 "b" "6" "-" 567 "precrit"
"16943" 14 25 "b" "7" "-" 494 "precrit"
"16944" 14 25 "b" "8" "-" 423 "crit"
"16945" 14 25 "b" "9" "-" 440 "postcrit"
"16946" 14 25 "b" "10" "-" 453 "post"
"16947" 14 25 "b" "11" "-" 449 "post"
"16948" 14 25 "b" "12" "-" 443 "post"
"16949" 14 25 "b" "?" "1" 8485 NA
"16972" 14 27 "d" "0" "-" 715 "predep"
"16973" 14 27 "d" "1" "-" 332 "dep"
"16974" 14 27 "d" "2" "-" 678 "precrit"
"16975" 14 27 "d" "3" "-" 336 "precrit"
"16976" 14 27 "d" "4" "-" 327 "precrit"
"16977" 14 27 "d" "5" "-" 731 "precrit"
"16978" 14 27 "d" "6" "-" 320 "precrit"
"16979" 14 27 "d" "7" "-" 326 "precrit"
"16980" 14 27 "d" "8" "-" 357 "crit"
"16981" 14 27 "d" "9" "-" 394 "postcrit"
"16982" 14 27 "d" "10" "-" 280 "post"
"16983" 14 27 "d" "11" "-" 350 "post"
"16984" 14 27 "d" "12" "-" 882 "post"
"16985" 14 27 "d" "13" "-" 504 "post"
"16986" 14 27 "d" "14" "-" 621 "post"
"16987" 14 27 "d" "?" "1" 2457 NA
"17019" 14 34 "c" "0" "-" 923 "predep"
"17020" 14 34 "c" "1" "-" 613 "dep"
"17021" 14 34 "c" "2" "-" 466 "precrit"
"17022" 14 34 "c" "3" "-" 379 "precrit"
"17023" 14 34 "c" "4" "-" 463 "crit"
"17024" 14 34 "c" "5" "-" 471 "postcrit"
"17025" 14 34 "c" "6" "-" 427 "post"
"17026" 14 34 "c" "7" "-" 498 "post"
"17027" 14 34 "c" "8" "-" 702 "post"
"17028" 14 34 "c" "9" "-" 416 "post"
"17029" 14 34 "c" "10" "-" 834 "post"
"17030" 14 34 "c" "?" "1" 3392 NA
"17100" 14 31 "d" "0" "-" 496 "predep"
"17101" 14 31 "d" "1" "-" 411 "dep"
"17102" 14 31 "d" "2" "-" 344 "precrit"
"17103" 14 31 "d" "3" "-" 310 "precrit"
"17104" 14 31 "d" "4" "-" 372 "precrit"
"17105" 14 31 "d" "5" "-" 491 "precrit"
"17106" 14 31 "d" "6" "-" 429 "precrit"
"17107" 14 31 "d" "7" "-" 438 "precrit"
"17108" 14 31 "d" "8" "-" 763 "crit"
"17109" 14 31 "d" "9" "-" 454 "postcrit"
"17110" 14 31 "d" "10" "-" 435 "post"
"17111" 14 31 "d" "11" "-" 934 "post"
"17112" 14 31 "d" "?" "1" 2678 NA
"17146" 14 18 "c" "0" "-" 592 "predep"
"17147" 14 18 "c" "1" "-" 416 "dep"
"17148" 14 18 "c" "2" "-" 367 "precrit"
"17149" 14 18 "c" "3" "-" 363 "precrit"
"17150" 14 18 "c" "4" "-" 352 "crit"
"17151" 14 18 "c" "5" "-" 395 "postcrit"
"17152" 14 18 "c" "6" "-" 300 "post"
"17153" 14 18 "c" "7" "-" 421 "post"
"17154" 14 18 "c" "8" "-" 376 "post"
"17155" 14 18 "c" "9" "-" 401 "post"
"17156" 14 18 "c" "?" "1" 3103 NA
"17180" 14 9 "b" "0" "-" 327 "predep"
"17181" 14 9 "b" "1" "-" 331 "dep"
"17182" 14 9 "b" "2" "-" 296 "precrit"
"17183" 14 9 "b" "3" "-" 304 "precrit"
"17184" 14 9 "b" "4" "-" 652 "precrit"
"17185" 14 9 "b" "5" "-" 595 "precrit"
"17186" 14 9 "b" "6" "-" 478 "precrit"
"17187" 14 9 "b" "7" "-" 457 "precrit"
"17188" 14 9 "b" "8" "-" 449 "crit"
"17189" 14 9 "b" "9" "-" 854 "postcrit"
"17190" 14 9 "b" "10" "-" 449 "post"
"17191" 14 9 "b" "11" "-" 426 "post"
"17192" 14 9 "b" "12" "-" 415 "post"
"17193" 14 9 "b" "13" "-" 431 "post"
"17194" 14 9 "b" "14" "-" 535 "post"
"17195" 14 9 "b" "15" "-" 464 "post"
"17196" 14 9 "b" "16" "-" 383 "post"
"17197" 14 9 "b" "17" "-" 372 "post"
"17198" 14 9 "b" "?" "1" 2504 NA
"17276" 15 12 "b" "0" "-" 917 "predep"
"17277" 15 12 "b" "1" "-" 634 "dep"
"17278" 15 12 "b" "2" "-" 738 "precrit"
"17279" 15 12 "b" "3" "-" 522 "precrit"
"17280" 15 12 "b" "4" "-" 740 "precrit"
"17281" 15 12 "b" "5" "-" 1084 "precrit"
"17282" 15 12 "b" "6" "-" 687 "precrit"
"17283" 15 12 "b" "7" "-" 603 "precrit"
"17284" 15 12 "b" "8" "-" 1064 "crit"
"17285" 15 12 "b" "9" "-" 639 "postcrit"
"17286" 15 12 "b" "10" "-" 779 "post"
"17287" 15 12 "b" "11" "-" 957 "post"
"17288" 15 12 "b" "12" "-" 1283 "post"
"17289" 15 12 "b" "?" "1" 7497 NA
"17301" 15 36 "b" "0" "-" 891 "predep"
"17302" 15 36 "b" "1" "-" 720 "dep"
"17303" 15 36 "b" "2" "-" 741 "precrit"
"17304" 15 36 "b" "3" "-" 986 "precrit"
"17305" 15 36 "b" "4" "-" 1356 "precrit"
"17306" 15 36 "b" "5" "-" 851 "precrit"
"17307" 15 36 "b" "6" "-" 568 "precrit"
"17308" 15 36 "b" "7" "-" 689 "precrit"
"17309" 15 36 "b" "8" "-" 1082 "crit"
"17310" 15 36 "b" "9" "-" 807 "postcrit"
"17311" 15 36 "b" "10" "-" 720 "post"
"17312" 15 36 "b" "11" "-" 909 "post"
"17313" 15 36 "b" "12" "-" 757 "post"
"17314" 15 36 "b" "13" "-" 743 "post"
"17315" 15 36 "b" "?" "1" 4262 NA
"17348" 15 18 "d" "0" "-" 817 "predep"
"17349" 15 18 "d" "1" "-" 429 "dep"
"17350" 15 18 "d" "2" "-" 881 "precrit"
"17351" 15 18 "d" "3" "-" 535 "precrit"
"17352" 15 18 "d" "4" "-" 686 "precrit"
"17353" 15 18 "d" "5" "-" 2286 "precrit"
"17354" 15 18 "d" "6" "-" 821 "precrit"
"17355" 15 18 "d" "7" "-" 1727 "precrit"
"17356" 15 18 "d" "8" "-" 1214 "crit"
"17357" 15 18 "d" "9" "-" 1013 "postcrit"
"17358" 15 18 "d" "10" "-" 818 "post"
"17359" 15 18 "d" "11" "-" 714 "post"
"17360" 15 18 "d" "12" "-" 1089 "post"
"17361" 15 18 "d" "13" "-" 966 "post"
"17362" 15 18 "d" "?" "1" 4548 NA
"17372" 15 16 "b" "0" "-" 1741 "predep"
"17373" 15 16 "b" "1" "-" 516 "dep"
"17374" 15 16 "b" "2" "-" 733 "precrit"
"17375" 15 16 "b" "3" "-" 483 "precrit"
"17376" 15 16 "b" "4" "-" 554 "precrit"
"17377" 15 16 "b" "5" "-" 566 "precrit"
"17378" 15 16 "b" "6" "-" 582 "precrit"
"17379" 15 16 "b" "7" "-" 514 "precrit"
"17380" 15 16 "b" "8" "-" 710 "crit"
"17381" 15 16 "b" "9" "-" 598 "postcrit"
"17382" 15 16 "b" "10" "-" 1226 "post"
"17383" 15 16 "b" "11" "-" 1864 "post"
"17384" 15 16 "b" "12" "-" 887 "post"
"17385" 15 16 "b" "?" "1" 3276 NA
"17428" 15 10 "d" "0" "-" 645 "predep"
"17429" 15 10 "d" "1" "-" 504 "dep"
"17430" 15 10 "d" "2" "-" 701 "precrit"
"17431" 15 10 "d" "3" "-" 488 "precrit"
"17432" 15 10 "d" "4" "-" 520 "precrit"
"17433" 15 10 "d" "5" "-" 479 "precrit"
"17434" 15 10 "d" "6" "-" 578 "precrit"
"17435" 15 10 "d" "7" "-" 560 "precrit"
"17436" 15 10 "d" "8" "-" 671 "crit"
"17437" 15 10 "d" "9" "-" 612 "postcrit"
"17438" 15 10 "d" "10" "-" 541 "post"
"17439" 15 10 "d" "11" "-" 613 "post"
"17440" 15 10 "d" "12" "-" 639 "post"
"17441" 15 10 "d" "13" "-" 888 "post"
"17442" 15 10 "d" "14" "-" 706 "post"
"17443" 15 10 "d" "?" "1" 2589 NA
"17495" 15 32 "b" "0" "-" 159 "predep"
"17496" 15 32 "b" "1" "-" 1293 "dep"
"17497" 15 32 "b" "2" "-" 591 "precrit"
"17498" 15 32 "b" "3" "-" 476 "precrit"
"17499" 15 32 "b" "4" "-" 462 "precrit"
"17500" 15 32 "b" "5" "-" 480 "precrit"
"17501" 15 32 "b" "6" "-" 543 "precrit"
"17502" 15 32 "b" "7" "-" 971 "precrit"
"17503" 15 32 "b" "8" "-" 2151 "crit"
"17504" 15 32 "b" "9" "-" 727 "postcrit"
"17505" 15 32 "b" "10" "-" 684 "post"
"17506" 15 32 "b" "11" "-" 1321 "post"
"17507" 15 32 "b" "12" "-" 1857 "post"
"17508" 15 32 "b" "13" "-" 946 "post"
"17509" 15 32 "b" "?" "1" 4711 NA
"17552" 15 35 "a" "0" "-" 770 "predep"
"17553" 15 35 "a" "1" "-" 561 "dep"
"17554" 15 35 "a" "2" "-" 581 "precrit"
"17555" 15 35 "a" "3" "-" 566 "precrit"
"17556" 15 35 "a" "4" "-" 480 "crit"
"17557" 15 35 "a" "5" "-" 522 "postcrit"
"17558" 15 35 "a" "6" "-" 519 "post"
"17559" 15 35 "a" "7" "-" 1121 "post"
"17560" 15 35 "a" "8" "-" 756 "post"
"17561" 15 35 "a" "9" "-" 539 "post"
"17562" 15 35 "a" "10" "-" 650 "post"
"17563" 15 35 "a" "11" "-" 614 "post"
"17564" 15 35 "a" "12" "-" 537 "post"
"17565" 15 35 "a" "?" "1" 12829 NA
"17586" 15 24 "b" "0" "-" 431 "predep"
"17587" 15 24 "b" "1" "-" 695 "dep"
"17588" 15 24 "b" "2" "-" 589 "precrit"
"17589" 15 24 "b" "3" "-" 653 "precrit"
"17590" 15 24 "b" "4" "-" 669 "precrit"
"17591" 15 24 "b" "5" "-" 557 "precrit"
"17592" 15 24 "b" "6" "-" 546 "precrit"
"17593" 15 24 "b" "7" "-" 563 "precrit"
"17594" 15 24 "b" "8" "-" 904 "crit"
"17595" 15 24 "b" "9" "-" 835 "postcrit"
"17596" 15 24 "b" "10" "-" 733 "post"
"17597" 15 24 "b" "11" "-" 678 "post"
"17598" 15 24 "b" "12" "-" 576 "post"
"17599" 15 24 "b" "?" "1" 1843 NA
"17633" 15 2 "d" "0" "-" 670 "predep"
"17634" 15 2 "d" "1" "-" 923 "dep"
"17635" 15 2 "d" "2" "-" 905 "precrit"
"17636" 15 2 "d" "3" "-" 599 "precrit"
"17637" 15 2 "d" "4" "-" 538 "precrit"
"17638" 15 2 "d" "5" "-" 901 "precrit"
"17639" 15 2 "d" "6" "-" 683 "precrit"
"17640" 15 2 "d" "7" "-" 559 "precrit"
"17641" 15 2 "d" "8" "-" 526 "crit"
"17642" 15 2 "d" "9" "-" 575 "postcrit"
"17643" 15 2 "d" "10" "-" 891 "post"
"17644" 15 2 "d" "11" "-" 1109 "post"
"17645" 15 2 "d" "12" "-" 777 "post"
"17646" 15 2 "d" "?" "1" 2456 NA
"17714" 15 29 "c" "0" "-" 650 "predep"
"17715" 15 29 "c" "1" "-" 1719 "dep"
"17716" 15 29 "c" "2" "-" 807 "precrit"
"17717" 15 29 "c" "3" "-" 916 "precrit"
"17718" 15 29 "c" "4" "-" 524 "crit"
"17719" 15 29 "c" "5" "-" 507 "postcrit"
"17720" 15 29 "c" "6" "-" 536 "post"
"17721" 15 29 "c" "7" "-" 573 "post"
"17722" 15 29 "c" "8" "-" 637 "post"
"17723" 15 29 "c" "9" "-" 514 "post"
"17724" 15 29 "c" "?" "1" 3050 NA
"17737" 15 25 "c" "0" "-" 652 "predep"
"17738" 15 25 "c" "1" "-" 437 "dep"
"17739" 15 25 "c" "2" "-" 635 "precrit"
"17740" 15 25 "c" "3" "-" 470 "precrit"
"17741" 15 25 "c" "4" "-" 474 "crit"
"17742" 15 25 "c" "5" "-" 523 "postcrit"
"17743" 15 25 "c" "6" "-" 4824 "post"
"17744" 15 25 "c" "7" "-" 858 "post"
"17745" 15 25 "c" "8" "-" 1006 "post"
"17746" 15 25 "c" "9" "-" 649 "post"
"17747" 15 25 "c" "10" "-" 646 "post"
"17748" 15 25 "c" "?" "1" 5126 NA
"17786" 15 19 "a" "0" "-" 432 "predep"
"17787" 15 19 "a" "1" "-" 563 "dep"
"17788" 15 19 "a" "2" "-" 486 "precrit"
"17789" 15 19 "a" "3" "-" 518 "precrit"
"17790" 15 19 "a" "4" "-" 683 "crit"
"17791" 15 19 "a" "5" "-" 580 "postcrit"
"17792" 15 19 "a" "6" "-" 745 "post"
"17793" 15 19 "a" "7" "-" 540 "post"
"17794" 15 19 "a" "8" "-" 476 "post"
"17795" 15 19 "a" "?" "1" 2337 NA
"17819" 15 26 "d" "0" "-" 982 "predep"
"17820" 15 26 "d" "1" "-" 1267 "dep"
"17821" 15 26 "d" "2" "-" 554 "precrit"
"17822" 15 26 "d" "3" "-" 450 "precrit"
"17823" 15 26 "d" "4" "-" 547 "precrit"
"17824" 15 26 "d" "5" "-" 440 "precrit"
"17825" 15 26 "d" "6" "-" 437 "precrit"
"17826" 15 26 "d" "7" "-" 661 "precrit"
"17827" 15 26 "d" "8" "-" 630 "precrit"
"17828" 15 26 "d" "9" "-" 732 "crit"
"17829" 15 26 "d" "10" "-" 678 "postcrit"
"17830" 15 26 "d" "11" "-" 899 "post"
"17831" 15 26 "d" "12" "-" 940 "post"
"17832" 15 26 "d" "13" "-" 606 "post"
"17833" 15 26 "d" "14" "-" 561 "post"
"17834" 15 26 "d" "15" "-" 675 "post"
"17835" 15 26 "d" "?" "1" 2710 NA
"17865" 15 6 "d" "0" "-" 114 "predep"
"17866" 15 6 "d" "1" "-" 1748 "dep"
"17867" 15 6 "d" "2" "-" 595 "precrit"
"17868" 15 6 "d" "3" "-" 561 "precrit"
"17869" 15 6 "d" "4" "-" 601 "precrit"
"17870" 15 6 "d" "5" "-" 625 "precrit"
"17871" 15 6 "d" "6" "-" 761 "precrit"
"17872" 15 6 "d" "7" "-" 547 "precrit"
"17873" 15 6 "d" "8" "-" 671 "precrit"
"17874" 15 6 "d" "9" "-" 1033 "crit"
"17875" 15 6 "d" "10" "-" 496 "postcrit"
"17876" 15 6 "d" "11" "-" 613 "post"
"17877" 15 6 "d" "12" "-" 588 "post"
"17878" 15 6 "d" "13" "-" 605 "post"
"17879" 15 6 "d" "14" "-" 656 "post"
"17880" 15 6 "d" "?" "1" 2318 NA
"17889" 15 30 "d" "0" "-" 753 "predep"
"17890" 15 30 "d" "1" "-" 714 "dep"
"17891" 15 30 "d" "2" "-" 568 "precrit"
"17892" 15 30 "d" "3" "-" 627 "precrit"
"17893" 15 30 "d" "4" "-" 1112 "precrit"
"17894" 15 30 "d" "5" "-" 568 "precrit"
"17895" 15 30 "d" "6" "-" 630 "precrit"
"17896" 15 30 "d" "7" "-" 718 "precrit"
"17897" 15 30 "d" "8" "-" 599 "crit"
"17898" 15 30 "d" "9" "-" 561 "postcrit"
"17899" 15 30 "d" "10" "-" 553 "post"
"17900" 15 30 "d" "11" "-" 655 "post"
"17901" 15 30 "d" "12" "-" 616 "post"
"17902" 15 30 "d" "?" "1" 5001 NA
"17921" 15 17 "c" "0" "-" 2185 "predep"
"17922" 15 17 "c" "1" "-" 813 "dep"
"17923" 15 17 "c" "2" "-" 537 "precrit"
"17924" 15 17 "c" "3" "-" 576 "precrit"
"17925" 15 17 "c" "4" "-" 599 "crit"
"17926" 15 17 "c" "5" "-" 616 "postcrit"
"17927" 15 17 "c" "6" "-" 645 "post"
"17928" 15 17 "c" "7" "-" 633 "post"
"17929" 15 17 "c" "8" "-" 887 "post"
"17930" 15 17 "c" "9" "-" 729 "post"
"17931" 15 17 "c" "10" "-" 767 "post"
"17932" 15 17 "c" "?" "1" 3952 NA
"17944" 15 7 "a" "0" "-" 577 "predep"
"17945" 15 7 "a" "1" "-" 481 "dep"
"17946" 15 7 "a" "2" "-" 581 "precrit"
"17947" 15 7 "a" "3" "-" 817 "precrit"
"17948" 15 7 "a" "4" "-" 839 "crit"
"17949" 15 7 "a" "5" "-" 554 "postcrit"
"17950" 15 7 "a" "6" "-" 682 "post"
"17951" 15 7 "a" "7" "-" 1102 "post"
"17952" 15 7 "a" "8" "-" 768 "post"
"17953" 15 7 "a" "9" "-" 1226 "post"
"17954" 15 7 "a" "?" "1" 4301 NA
"17965" 15 21 "c" "0" "-" 648 "predep"
"17966" 15 21 "c" "1" "-" 648 "dep"
"17967" 15 21 "c" "2" "-" 582 "precrit"
"17968" 15 21 "c" "3" "-" 668 "precrit"
"17969" 15 21 "c" "4" "-" 492 "crit"
"17970" 15 21 "c" "5" "-" 572 "postcrit"
"17971" 15 21 "c" "6" "-" 678 "post"
"17972" 15 21 "c" "7" "-" 717 "post"
"17973" 15 21 "c" "8" "-" 1269 "post"
"17974" 15 21 "c" "?" "1" 5297 NA
"17986" 15 13 "c" "0" "-" 667 "predep"
"17987" 15 13 "c" "1" "-" 486 "dep"
"17988" 15 13 "c" "2" "-" 576 "precrit"
"17989" 15 13 "c" "3" "-" 467 "precrit"
"17990" 15 13 "c" "4" "-" 1465 "crit"
"17991" 15 13 "c" "5" "-" 484 "postcrit"
"17992" 15 13 "c" "6" "-" 501 "post"
"17993" 15 13 "c" "7" "-" 510 "post"
"17994" 15 13 "c" "8" "-" 492 "post"
"17995" 15 13 "c" "?" "1" 4935 NA
"18036" 15 31 "a" "0" "-" 251 "predep"
"18037" 15 31 "a" "1" "-" 540 "dep"
"18038" 15 31 "a" "2" "-" 512 "precrit"
"18039" 15 31 "a" "3" "-" 467 "precrit"
"18040" 15 31 "a" "4" "-" 425 "crit"
"18041" 15 31 "a" "5" "-" 408 "postcrit"
"18042" 15 31 "a" "6" "-" 414 "post"
"18043" 15 31 "a" "7" "-" 439 "post"
"18044" 15 31 "a" "8" "-" 662 "post"
"18045" 15 31 "a" "?" "1" 3703 NA
"18069" 15 22 "d" "0" "-" 787 "predep"
"18070" 15 22 "d" "1" "-" 1217 "dep"
"18071" 15 22 "d" "2" "-" 475 "precrit"
"18072" 15 22 "d" "3" "-" 393 "precrit"
"18073" 15 22 "d" "4" "-" 438 "precrit"
"18074" 15 22 "d" "5" "-" 417 "precrit"
"18075" 15 22 "d" "6" "-" 430 "precrit"
"18076" 15 22 "d" "7" "-" 458 "precrit"
"18077" 15 22 "d" "8" "-" 509 "crit"
"18078" 15 22 "d" "9" "-" 633 "postcrit"
"18079" 15 22 "d" "10" "-" 421 "post"
"18080" 15 22 "d" "11" "-" 447 "post"
"18081" 15 22 "d" "12" "-" 483 "post"
"18082" 15 22 "d" "13" "-" 475 "post"
"18083" 15 22 "d" "14" "-" 412 "post"
"18084" 15 22 "d" "15" "-" 479 "post"
"18085" 15 22 "d" "16" "-" 449 "post"
"18086" 15 22 "d" "?" "1" 3125 NA
"18095" 15 1 "c" "0" "-" 677 "predep"
"18096" 15 1 "c" "1" "-" 731 "dep"
"18097" 15 1 "c" "2" "-" 509 "precrit"
"18098" 15 1 "c" "3" "-" 429 "precrit"
"18099" 15 1 "c" "4" "-" 458 "crit"
"18100" 15 1 "c" "5" "-" 415 "postcrit"
"18101" 15 1 "c" "6" "-" 403 "post"
"18102" 15 1 "c" "7" "-" 422 "post"
"18103" 15 1 "c" "8" "-" 449 "post"
"18104" 15 1 "c" "?" "1" 2135 NA
"18144" 15 14 "d" "0" "-" 578 "predep"
"18145" 15 14 "d" "1" "-" 468 "dep"
"18146" 15 14 "d" "2" "-" 566 "precrit"
"18147" 15 14 "d" "3" "-" 485 "precrit"
"18148" 15 14 "d" "4" "-" 1957 "precrit"
"18149" 15 14 "d" "5" "-" 1158 "precrit"
"18150" 15 14 "d" "6" "-" 715 "precrit"
"18151" 15 14 "d" "7" "-" 764 "precrit"
"18152" 15 14 "d" "8" "-" 703 "crit"
"18153" 15 14 "d" "9" "-" 469 "postcrit"
"18154" 15 14 "d" "10" "-" 505 "post"
"18155" 15 14 "d" "11" "-" 475 "post"
"18156" 15 14 "d" "12" "-" 718 "post"
"18157" 15 14 "d" "13" "-" 487 "post"
"18158" 15 14 "d" "?" "1" 6296 NA
"18196" 15 28 "b" "0" "-" 6723 "predep"
"18197" 15 28 "b" "1" "-" 1028 "dep"
"18198" 15 28 "b" "2" "-" 473 "precrit"
"18199" 15 28 "b" "3" "-" 1895 "precrit"
"18200" 15 28 "b" "4" "-" 402 "precrit"
"18201" 15 28 "b" "5" "-" 539 "precrit"
"18202" 15 28 "b" "6" "-" 473 "precrit"
"18203" 15 28 "b" "7" "-" 517 "precrit"
"18204" 15 28 "b" "8" "-" 612 "crit"
"18205" 15 28 "b" "9" "-" 484 "postcrit"
"18206" 15 28 "b" "10" "-" 507 "post"
"18207" 15 28 "b" "11" "-" 488 "post"
"18208" 15 28 "b" "12" "-" 449 "post"
"18209" 15 28 "b" "13" "-" 451 "post"
"18210" 15 28 "b" "14" "-" 405 "post"
"18211" 15 28 "b" "15" "-" 422 "post"
"18212" 15 28 "b" "16" "-" 1190 "post"
"18213" 15 28 "b" "?" "1" 2587 NA
"18243" 15 20 "b" "0" "-" 756 "predep"
"18244" 15 20 "b" "1" "-" 1227 "dep"
"18245" 15 20 "b" "2" "-" 4059 "precrit"
"18246" 15 20 "b" "3" "-" 658 "precrit"
"18247" 15 20 "b" "4" "-" 614 "precrit"
"18248" 15 20 "b" "5" "-" 521 "precrit"
"18249" 15 20 "b" "6" "-" 480 "precrit"
"18250" 15 20 "b" "7" "-" 522 "precrit"
"18251" 15 20 "b" "8" "-" 546 "crit"
"18252" 15 20 "b" "9" "-" 465 "postcrit"
"18253" 15 20 "b" "10" "-" 592 "post"
"18254" 15 20 "b" "11" "-" 537 "post"
"18255" 15 20 "b" "12" "-" 470 "post"
"18256" 15 20 "b" "13" "-" 629 "post"
"18257" 15 20 "b" "14" "-" 458 "post"
"18258" 15 20 "b" "?" "1" 4699 NA
"18274" 15 11 "a" "0" "-" 706 "predep"
"18275" 15 11 "a" "1" "-" 966 "dep"
"18276" 15 11 "a" "2" "-" 592 "precrit"
"18277" 15 11 "a" "3" "-" 460 "precrit"
"18278" 15 11 "a" "4" "-" 412 "crit"
"18279" 15 11 "a" "5" "-" 425 "postcrit"
"18280" 15 11 "a" "6" "-" 418 "post"
"18281" 15 11 "a" "7" "-" 547 "post"
"18282" 15 11 "a" "8" "-" 599 "post"
"18283" 15 11 "a" "9" "-" 429 "post"
"18284" 15 11 "a" "?" "1" 3338 NA
"18307" 15 3 "a" "0" "-" 385 "predep"
"18308" 15 3 "a" "1" "-" 556 "dep"
"18309" 15 3 "a" "2" "-" 750 "precrit"
"18310" 15 3 "a" "3" "-" 415 "precrit"
"18311" 15 3 "a" "4" "-" 426 "crit"
"18312" 15 3 "a" "5" "-" 642 "postcrit"
"18313" 15 3 "a" "6" "-" 454 "post"
"18314" 15 3 "a" "7" "-" 400 "post"
"18315" 15 3 "a" "8" "-" 435 "post"
"18316" 15 3 "a" "9" "-" 414 "post"
"18317" 15 3 "a" "10" "-" 430 "post"
"18318" 15 3 "a" "?" "0" 3532 NA
"18361" 15 33 "c" "0" "-" 696 "predep"
"18362" 15 33 "c" "1" "-" 491 "dep"
"18363" 15 33 "c" "2" "-" 486 "precrit"
"18364" 15 33 "c" "3" "-" 537 "precrit"
"18365" 15 33 "c" "4" "-" 850 "crit"
"18366" 15 33 "c" "5" "-" 460 "postcrit"
"18367" 15 33 "c" "6" "-" 1259 "post"
"18368" 15 33 "c" "7" "-" 957 "post"
"18369" 15 33 "c" "8" "-" 771 "post"
"18370" 15 33 "c" "9" "-" 581 "post"
"18371" 15 33 "c" "?" "1" 5607 NA
"18436" 15 34 "d" "0" "-" 750 "predep"
"18437" 15 34 "d" "1" "-" 677 "dep"
"18438" 15 34 "d" "2" "-" 467 "precrit"
"18439" 15 34 "d" "3" "-" 559 "precrit"
"18440" 15 34 "d" "4" "-" 741 "precrit"
"18441" 15 34 "d" "5" "-" 498 "precrit"
"18442" 15 34 "d" "6" "-" 609 "precrit"
"18443" 15 34 "d" "7" "-" 602 "precrit"
"18444" 15 34 "d" "8" "-" 862 "crit"
"18445" 15 34 "d" "9" "-" 739 "postcrit"
"18446" 15 34 "d" "10" "-" 980 "post"
"18447" 15 34 "d" "11" "-" 1183 "post"
"18448" 15 34 "d" "12" "-" 866 "post"
"18449" 15 34 "d" "13" "-" 811 "post"
"18450" 15 34 "d" "14" "-" 1015 "post"
"18451" 15 34 "d" "?" "0" 7068 NA
"18480" 15 27 "a" "0" "-" 739 "predep"
"18481" 15 27 "a" "1" "-" 991 "dep"
"18482" 15 27 "a" "2" "-" 641 "precrit"
"18483" 15 27 "a" "3" "-" 551 "precrit"
"18484" 15 27 "a" "4" "-" 654 "crit"
"18485" 15 27 "a" "5" "-" 576 "postcrit"
"18486" 15 27 "a" "6" "-" 642 "post"
"18487" 15 27 "a" "7" "-" 660 "post"
"18488" 15 27 "a" "8" "-" 599 "post"
"18489" 15 27 "a" "9" "-" 771 "post"
"18490" 15 27 "a" "?" "1" 4133 NA
"18526" 15 5 "c" "0" "-" 726 "predep"
"18527" 15 5 "c" "1" "-" 1067 "dep"
"18528" 15 5 "c" "2" "-" 575 "precrit"
"18529" 15 5 "c" "3" "-" 482 "precrit"
"18530" 15 5 "c" "4" "-" 559 "crit"
"18531" 15 5 "c" "5" "-" 715 "postcrit"
"18532" 15 5 "c" "6" "-" 738 "post"
"18533" 15 5 "c" "7" "-" 553 "post"
"18534" 15 5 "c" "8" "-" 658 "post"
"18535" 15 5 "c" "9" "-" 600 "post"
"18536" 15 5 "c" "10" "-" 605 "post"
"18537" 15 5 "c" "11" "-" 555 "post"
"18538" 15 5 "c" "12" "-" 648 "post"
"18539" 15 5 "c" "?" "1" 9013 NA
"18580" 15 15 "a" "0" "-" 761 "predep"
"18581" 15 15 "a" "1" "-" 683 "dep"
"18582" 15 15 "a" "2" "-" 646 "precrit"
"18583" 15 15 "a" "3" "-" 579 "precrit"
"18584" 15 15 "a" "4" "-" 1394 "crit"
"18585" 15 15 "a" "5" "-" 548 "postcrit"
"18586" 15 15 "a" "6" "-" 641 "post"
"18587" 15 15 "a" "7" "-" 568 "post"
"18588" 15 15 "a" "8" "-" 505 "post"
"18589" 15 15 "a" "9" "-" 434 "post"
"18590" 15 15 "a" "10" "-" 530 "post"
"18591" 15 15 "a" "11" "-" 554 "post"
"18592" 15 15 "a" "12" "-" 447 "post"
"18593" 15 15 "a" "?" "1" 4351 NA
"18625" 15 23 "a" "0" "-" 1528 "predep"
"18626" 15 23 "a" "1" "-" 679 "dep"
"18627" 15 23 "a" "2" "-" 663 "precrit"
"18628" 15 23 "a" "3" "-" 503 "precrit"
"18629" 15 23 "a" "4" "-" 635 "crit"
"18630" 15 23 "a" "5" "-" 579 "postcrit"
"18631" 15 23 "a" "6" "-" 517 "post"
"18632" 15 23 "a" "7" "-" 533 "post"
"18633" 15 23 "a" "8" "-" 552 "post"
"18634" 15 23 "a" "9" "-" 752 "post"
"18635" 15 23 "a" "10" "-" 943 "post"
"18636" 15 23 "a" "11" "-" 917 "post"
"18637" 15 23 "a" "12" "-" 894 "post"
"18638" 15 23 "a" "13" "-" 1557 "post"
"18639" 15 23 "a" "14" "-" 730 "post"
"18640" 15 23 "a" "?" "1" 3662 NA
"18670" 15 8 "b" "0" "-" 631 "predep"
"18671" 15 8 "b" "1" "-" 592 "dep"
"18672" 15 8 "b" "2" "-" 697 "precrit"
"18673" 15 8 "b" "3" "-" 521 "precrit"
"18674" 15 8 "b" "4" "-" 569 "precrit"
"18675" 15 8 "b" "5" "-" 606 "precrit"
"18676" 15 8 "b" "6" "-" 480 "precrit"
"18677" 15 8 "b" "7" "-" 495 "precrit"
"18678" 15 8 "b" "8" "-" 529 "crit"
"18679" 15 8 "b" "9" "-" 493 "postcrit"
"18680" 15 8 "b" "10" "-" 488 "post"
"18681" 15 8 "b" "11" "-" 897 "post"
"18682" 15 8 "b" "12" "-" 572 "post"
"18683" 15 8 "b" "13" "-" 505 "post"
"18684" 15 8 "b" "14" "-" 493 "post"
"18685" 15 8 "b" "?" "1" 5474 NA
"18725" 15 9 "c" "0" "-" 806 "predep"
"18726" 15 9 "c" "1" "-" 924 "dep"
"18727" 15 9 "c" "2" "-" 560 "precrit"
"18728" 15 9 "c" "3" "-" 582 "precrit"
"18729" 15 9 "c" "4" "-" 694 "crit"
"18730" 15 9 "c" "5" "-" 518 "postcrit"
"18731" 15 9 "c" "6" "-" 846 "post"
"18732" 15 9 "c" "7" "-" 794 "post"
"18733" 15 9 "c" "8" "-" 740 "post"
"18734" 15 9 "c" "9" "-" 1782 "post"
"18735" 15 9 "c" "?" "1" 6164 NA
"18749" 15 4 "b" "0" "-" 649 "predep"
"18750" 15 4 "b" "1" "-" 840 "dep"
"18751" 15 4 "b" "2" "-" 564 "precrit"
"18752" 15 4 "b" "3" "-" 586 "precrit"
"18753" 15 4 "b" "4" "-" 950 "precrit"
"18754" 15 4 "b" "5" "-" 600 "precrit"
"18755" 15 4 "b" "6" "-" 1082 "precrit"
"18756" 15 4 "b" "7" "-" 550 "precrit"
"18757" 15 4 "b" "8" "-" 635 "crit"
"18758" 15 4 "b" "9" "-" 516 "postcrit"
"18759" 15 4 "b" "10" "-" 738 "post"
"18760" 15 4 "b" "11" "-" 849 "post"
"18761" 15 4 "b" "12" "-" 931 "post"
"18762" 15 4 "b" "?" "1" 7445 NA
"18833" 16 9 "d" "0" "-" 470 "predep"
"18834" 16 9 "d" "1" "-" 503 "dep"
"18835" 16 9 "d" "2" "-" 591 "precrit"
"18836" 16 9 "d" "3" "-" 450 "precrit"
"18837" 16 9 "d" "4" "-" 657 "precrit"
"18838" 16 9 "d" "5" "-" 453 "precrit"
"18839" 16 9 "d" "6" "-" 467 "precrit"
"18840" 16 9 "d" "7" "-" 497 "precrit"
"18841" 16 9 "d" "8" "-" 548 "crit"
"18842" 16 9 "d" "9" "-" 544 "postcrit"
"18843" 16 9 "d" "10" "-" 563 "post"
"18844" 16 9 "d" "11" "-" 663 "post"
"18845" 16 9 "d" "12" "-" 499 "post"
"18846" 16 9 "d" "13" "-" 1109 "post"
"18847" 16 9 "d" "?" "1" 2613 NA
"18938" 16 29 "d" "0" "-" 2519 "predep"
"18939" 16 29 "d" "1" "-" 601 "dep"
"18940" 16 29 "d" "2" "-" 512 "precrit"
"18941" 16 29 "d" "3" "-" 758 "precrit"
"18942" 16 29 "d" "4" "-" 475 "precrit"
"18943" 16 29 "d" "5" "-" 508 "precrit"
"18944" 16 29 "d" "6" "-" 601 "precrit"
"18945" 16 29 "d" "7" "-" 539 "precrit"
"18946" 16 29 "d" "8" "-" 903 "crit"
"18947" 16 29 "d" "9" "-" 533 "postcrit"
"18948" 16 29 "d" "10" "-" 601 "post"
"18949" 16 29 "d" "11" "-" 556 "post"
"18950" 16 29 "d" "12" "-" 421 "post"
"18951" 16 29 "d" "13" "-" 612 "post"
"18952" 16 29 "d" "?" "1" 2574 NA
"18973" 16 3 "b" "0" "-" 485 "predep"
"18974" 16 3 "b" "1" "-" 441 "dep"
"18975" 16 3 "b" "2" "-" 487 "precrit"
"18976" 16 3 "b" "3" "-" 463 "precrit"
"18977" 16 3 "b" "4" "-" 444 "precrit"
"18978" 16 3 "b" "5" "-" 458 "precrit"
"18979" 16 3 "b" "6" "-" 430 "precrit"
"18980" 16 3 "b" "7" "-" 555 "precrit"
"18981" 16 3 "b" "8" "-" 660 "crit"
"18982" 16 3 "b" "9" "-" 479 "postcrit"
"18983" 16 3 "b" "10" "-" 494 "post"
"18984" 16 3 "b" "11" "-" 479 "post"
"18985" 16 3 "b" "12" "-" 549 "post"
"18986" 16 3 "b" "13" "-" 481 "post"
"18987" 16 3 "b" "14" "-" 627 "post"
"18988" 16 3 "b" "?" "1" 2386 NA
"19010" 16 24 "c" "0" "-" 612 "predep"
"19011" 16 24 "c" "1" "-" 541 "dep"
"19012" 16 24 "c" "2" "-" 537 "precrit"
"19013" 16 24 "c" "3" "-" 532 "precrit"
"19014" 16 24 "c" "4" "-" 571 "crit"
"19015" 16 24 "c" "5" "-" 460 "postcrit"
"19016" 16 24 "c" "6" "-" 432 "post"
"19017" 16 24 "c" "7" "-" 545 "post"
"19018" 16 24 "c" "8" "-" 475 "post"
"19019" 16 24 "c" "?" "1" 2706 NA
"19031" 16 10 "a" "0" "-" 554 "predep"
"19032" 16 10 "a" "1" "-" 515 "dep"
"19033" 16 10 "a" "2" "-" 477 "precrit"
"19034" 16 10 "a" "3" "-" 581 "precrit"
"19035" 16 10 "a" "4" "-" 669 "crit"
"19036" 16 10 "a" "5" "-" 530 "postcrit"
"19037" 16 10 "a" "6" "-" 554 "post"
"19038" 16 10 "a" "7" "-" 501 "post"
"19039" 16 10 "a" "8" "-" 956 "post"
"19040" 16 10 "a" "?" "1" 2242 NA
"19065" 16 16 "c" "0" "-" 512 "predep"
"19066" 16 16 "c" "1" "-" 397 "dep"
"19067" 16 16 "c" "2" "-" 442 "precrit"
"19068" 16 16 "c" "3" "-" 456 "precrit"
"19069" 16 16 "c" "4" "-" 419 "crit"
"19070" 16 16 "c" "5" "-" 418 "postcrit"
"19071" 16 16 "c" "6" "-" 404 "post"
"19072" 16 16 "c" "7" "-" 656 "post"
"19073" 16 16 "c" "8" "-" 395 "post"
"19074" 16 16 "c" "9" "-" 515 "post"
"19075" 16 16 "c" "?" "1" 2424 NA
"19127" 16 36 "c" "0" "-" 384 "predep"
"19128" 16 36 "c" "1" "-" 1179 "dep"
"19129" 16 36 "c" "2" "-" 466 "precrit"
"19130" 16 36 "c" "3" "-" 550 "precrit"
"19131" 16 36 "c" "4" "-" 515 "crit"
"19132" 16 36 "c" "5" "-" 497 "postcrit"
"19133" 16 36 "c" "6" "-" 409 "post"
"19134" 16 36 "c" "7" "-" 491 "post"
"19135" 16 36 "c" "8" "-" 503 "post"
"19136" 16 36 "c" "9" "-" 985 "post"
"19137" 16 36 "c" "?" "1" 3645 NA
"19147" 16 31 "b" "0" "-" 352 "predep"
"19148" 16 31 "b" "1" "-" 470 "dep"
"19149" 16 31 "b" "2" "-" 436 "precrit"
"19150" 16 31 "b" "3" "-" 411 "precrit"
"19151" 16 31 "b" "4" "-" 378 "precrit"
"19152" 16 31 "b" "5" "-" 545 "precrit"
"19153" 16 31 "b" "6" "-" 1470 "precrit"
"19154" 16 31 "b" "7" "-" 533 "precrit"
"19155" 16 31 "b" "8" "-" 687 "crit"
"19156" 16 31 "b" "9" "-" 599 "postcrit"
"19157" 16 31 "b" "10" "-" 531 "post"
"19158" 16 31 "b" "11" "-" 587 "post"
"19159" 16 31 "b" "12" "-" 782 "post"
"19160" 16 31 "b" "?" "1" 3436 NA
"19190" 16 25 "d" "0" "-" 502 "predep"
"19191" 16 25 "d" "1" "-" 499 "dep"
"19192" 16 25 "d" "2" "-" 474 "precrit"
"19193" 16 25 "d" "3" "-" 436 "precrit"
"19194" 16 25 "d" "4" "-" 450 "precrit"
"19195" 16 25 "d" "5" "-" 501 "precrit"
"19196" 16 25 "d" "6" "-" 468 "precrit"
"19197" 16 25 "d" "7" "-" 786 "precrit"
"19198" 16 25 "d" "8" "-" 445 "crit"
"19199" 16 25 "d" "9" "-" 503 "postcrit"
"19200" 16 25 "d" "10" "-" 434 "post"
"19201" 16 25 "d" "11" "-" 458 "post"
"19202" 16 25 "d" "12" "-" 618 "post"
"19203" 16 25 "d" "13" "-" 544 "post"
"19204" 16 25 "d" "14" "-" 678 "post"
"19205" 16 25 "d" "?" "1" 2839 NA
"19218" 16 28 "c" "0" "-" 512 "predep"
"19219" 16 28 "c" "1" "-" 557 "dep"
"19220" 16 28 "c" "2" "-" 474 "precrit"
"19221" 16 28 "c" "3" "-" 517 "precrit"
"19222" 16 28 "c" "4" "-" 572 "crit"
"19223" 16 28 "c" "5" "-" 435 "postcrit"
"19224" 16 28 "c" "6" "-" 441 "post"
"19225" 16 28 "c" "7" "-" 828 "post"
"19226" 16 28 "c" "8" "-" 849 "post"
"19227" 16 28 "c" "9" "-" 464 "post"
"19228" 16 28 "c" "?" "1" 2540 NA
"19255" 16 11 "b" "0" "-" 447 "predep"
"19256" 16 11 "b" "1" "-" 481 "dep"
"19257" 16 11 "b" "2" "-" 486 "precrit"
"19258" 16 11 "b" "3" "-" 535 "precrit"
"19259" 16 11 "b" "4" "-" 522 "precrit"
"19260" 16 11 "b" "5" "-" 852 "precrit"
"19261" 16 11 "b" "6" "-" 712 "precrit"
"19262" 16 11 "b" "7" "-" 549 "precrit"
"19263" 16 11 "b" "8" "-" 606 "crit"
"19264" 16 11 "b" "9" "-" 675 "postcrit"
"19265" 16 11 "b" "10" "-" 607 "post"
"19266" 16 11 "b" "11" "-" 484 "post"
"19267" 16 11 "b" "12" "-" 411 "post"
"19268" 16 11 "b" "13" "-" 434 "post"
"19269" 16 11 "b" "?" "1" 2314 NA
"19306" 16 17 "d" "0" "-" 540 "predep"
"19307" 16 17 "d" "1" "-" 415 "dep"
"19308" 16 17 "d" "2" "-" 391 "precrit"
"19309" 16 17 "d" "3" "-" 390 "precrit"
"19310" 16 17 "d" "4" "-" 436 "precrit"
"19311" 16 17 "d" "5" "-" 451 "precrit"
"19312" 16 17 "d" "6" "-" 490 "precrit"
"19313" 16 17 "d" "7" "-" 390 "precrit"
"19314" 16 17 "d" "8" "-" 949 "crit"
"19315" 16 17 "d" "9" "-" 481 "postcrit"
"19316" 16 17 "d" "10" "-" 554 "post"
"19317" 16 17 "d" "11" "-" 471 "post"
"19318" 16 17 "d" "12" "-" 563 "post"
"19319" 16 17 "d" "13" "-" 490 "post"
"19320" 16 17 "d" "14" "-" 872 "post"
"19321" 16 17 "d" "?" "1" 2902 NA
"19352" 16 22 "a" "0" "-" 548 "predep"
"19353" 16 22 "a" "1" "-" 592 "dep"
"19354" 16 22 "a" "2" "-" 502 "precrit"
"19355" 16 22 "a" "3" "-" 377 "precrit"
"19356" 16 22 "a" "4" "-" 598 "crit"
"19357" 16 22 "a" "5" "-" 450 "postcrit"
"19358" 16 22 "a" "6" "-" 417 "post"
"19359" 16 22 "a" "7" "-" 423 "post"
"19360" 16 22 "a" "8" "-" 464 "post"
"19361" 16 22 "a" "9" "-" 508 "post"
"19362" 16 22 "a" "10" "-" 490 "post"
"19363" 16 22 "a" "11" "-" 468 "post"
"19364" 16 22 "a" "?" "1" 2915 NA
"19415" 16 13 "d" "0" "-" 407 "predep"
"19416" 16 13 "d" "1" "-" 369 "dep"
"19417" 16 13 "d" "2" "-" 403 "precrit"
"19418" 16 13 "d" "3" "-" 843 "precrit"
"19419" 16 13 "d" "4" "-" 515 "precrit"
"19420" 16 13 "d" "5" "-" 414 "precrit"
"19421" 16 13 "d" "6" "-" 485 "precrit"
"19422" 16 13 "d" "7" "-" 447 "precrit"
"19423" 16 13 "d" "8" "-" 492 "precrit"
"19424" 16 13 "d" "9" "-" 703 "crit"
"19425" 16 13 "d" "10" "-" 507 "postcrit"
"19426" 16 13 "d" "11" "-" 466 "post"
"19427" 16 13 "d" "12" "-" 488 "post"
"19428" 16 13 "d" "13" "-" 493 "post"
"19429" 16 13 "d" "?" "1" 2173 NA
"19450" 16 18 "a" "0" "-" 533 "predep"
"19451" 16 18 "a" "1" "-" 402 "dep"
"19452" 16 18 "a" "2" "-" 417 "precrit"
"19453" 16 18 "a" "3" "-" 422 "precrit"
"19454" 16 18 "a" "4" "-" 407 "crit"
"19455" 16 18 "a" "5" "-" 469 "postcrit"
"19456" 16 18 "a" "6" "-" 427 "post"
"19457" 16 18 "a" "7" "-" 556 "post"
"19458" 16 18 "a" "8" "-" 418 "post"
"19459" 16 18 "a" "9" "-" 727 "post"
"19460" 16 18 "a" "?" "1" 3218 NA
"19502" 16 26 "a" "0" "-" 414 "predep"
"19503" 16 26 "a" "1" "-" 930 "dep"
"19504" 16 26 "a" "2" "-" 441 "precrit"
"19505" 16 26 "a" "3" "-" 477 "precrit"
"19506" 16 26 "a" "4" "-" 847 "crit"
"19507" 16 26 "a" "5" "-" 477 "postcrit"
"19508" 16 26 "a" "6" "-" 521 "post"
"19509" 16 26 "a" "7" "-" 477 "post"
"19510" 16 26 "a" "8" "-" 468 "post"
"19511" 16 26 "a" "?" "1" 2603 NA
"19524" 16 34 "a" "0" "-" 487 "predep"
"19525" 16 34 "a" "1" "-" 397 "dep"
"19526" 16 34 "a" "2" "-" 380 "precrit"
"19527" 16 34 "a" "3" "-" 456 "precrit"
"19528" 16 34 "a" "4" "-" 434 "crit"
"19529" 16 34 "a" "5" "-" 454 "postcrit"
"19530" 16 34 "a" "6" "-" 431 "post"
"19531" 16 34 "a" "7" "-" 470 "post"
"19532" 16 34 "a" "8" "-" 545 "post"
"19533" 16 34 "a" "9" "-" 508 "post"
"19534" 16 34 "a" "10" "-" 596 "post"
"19535" 16 34 "a" "?" "1" 3190 NA
"19559" 16 5 "d" "0" "-" 533 "predep"
"19560" 16 5 "d" "1" "-" 460 "dep"
"19561" 16 5 "d" "2" "-" 520 "precrit"
"19562" 16 5 "d" "3" "-" 395 "precrit"
"19563" 16 5 "d" "4" "-" 488 "precrit"
"19564" 16 5 "d" "5" "-" 416 "precrit"
"19565" 16 5 "d" "6" "-" 413 "precrit"
"19566" 16 5 "d" "7" "-" 476 "precrit"
"19567" 16 5 "d" "8" "-" 440 "crit"
"19568" 16 5 "d" "9" "-" 480 "postcrit"
"19569" 16 5 "d" "10" "-" 507 "post"
"19570" 16 5 "d" "11" "-" 449 "post"
"19571" 16 5 "d" "12" "-" 473 "post"
"19572" 16 5 "d" "13" "-" 412 "post"
"19573" 16 5 "d" "14" "-" 533 "post"
"19574" 16 5 "d" "15" "-" 494 "post"
"19575" 16 5 "d" "16" "-" 611 "post"
"19576" 16 5 "d" "17" "-" 570 "post"
"19577" 16 5 "d" "?" "0" 3360 NA
"19669" 16 14 "a" "0" "-" 441 "predep"
"19670" 16 14 "a" "1" "-" 595 "dep"
"19671" 16 14 "a" "2" "-" 424 "precrit"
"19672" 16 14 "a" "3" "-" 468 "precrit"
"19673" 16 14 "a" "4" "-" 365 "crit"
"19674" 16 14 "a" "5" "-" 419 "postcrit"
"19675" 16 14 "a" "6" "-" 446 "post"
"19676" 16 14 "a" "7" "-" 403 "post"
"19677" 16 14 "a" "8" "-" 425 "post"
"19678" 16 14 "a" "9" "-" 420 "post"
"19679" 16 14 "a" "10" "-" 706 "post"
"19680" 16 14 "a" "11" "-" 494 "post"
"19681" 16 14 "a" "?" "1" 2024 NA
"19692" 16 21 "d" "0" "-" 497 "predep"
"19693" 16 21 "d" "1" "-" 649 "dep"
"19694" 16 21 "d" "2" "-" 1294 "precrit"
"19695" 16 21 "d" "3" "-" 401 "precrit"
"19696" 16 21 "d" "4" "-" 414 "precrit"
"19697" 16 21 "d" "5" "-" 441 "precrit"
"19698" 16 21 "d" "6" "-" 470 "precrit"
"19699" 16 21 "d" "7" "-" 503 "precrit"
"19700" 16 21 "d" "8" "-" 669 "crit"
"19701" 16 21 "d" "9" "-" 514 "postcrit"
"19702" 16 21 "d" "10" "-" 392 "post"
"19703" 16 21 "d" "11" "-" 403 "post"
"19704" 16 21 "d" "12" "-" 517 "post"
"19705" 16 21 "d" "?" "1" 2271 NA
"19736" 16 8 "c" "0" "-" 424 "predep"
"19737" 16 8 "c" "1" "-" 431 "dep"
"19738" 16 8 "c" "2" "-" 380 "precrit"
"19739" 16 8 "c" "3" "-" 363 "precrit"
"19740" 16 8 "c" "4" "-" 363 "crit"
"19741" 16 8 "c" "5" "-" 385 "postcrit"
"19742" 16 8 "c" "6" "-" 432 "post"
"19743" 16 8 "c" "7" "-" 823 "post"
"19744" 16 8 "c" "8" "-" 429 "post"
"19745" 16 8 "c" "9" "-" 686 "post"
"19746" 16 8 "c" "?" "1" 3800 NA
"19786" 16 20 "c" "0" "-" 421 "predep"
"19787" 16 20 "c" "1" "-" 349 "dep"
"19788" 16 20 "c" "2" "-" 483 "precrit"
"19789" 16 20 "c" "3" "-" 367 "precrit"
"19790" 16 20 "c" "4" "-" 326 "crit"
"19791" 16 20 "c" "5" "-" 366 "postcrit"
"19792" 16 20 "c" "6" "-" 390 "post"
"19793" 16 20 "c" "7" "-" 521 "post"
"19794" 16 20 "c" "8" "-" 464 "post"
"19795" 16 20 "c" "9" "-" 524 "post"
"19796" 16 20 "c" "?" "1" 2617 NA
"19819" 16 12 "c" "0" "-" 415 "predep"
"19820" 16 12 "c" "1" "-" 346 "dep"
"19821" 16 12 "c" "2" "-" 350 "precrit"
"19822" 16 12 "c" "3" "-" 509 "precrit"
"19823" 16 12 "c" "4" "-" 384 "crit"
"19824" 16 12 "c" "5" "-" 373 "postcrit"
"19825" 16 12 "c" "6" "-" 373 "post"
"19826" 16 12 "c" "7" "-" 443 "post"
"19827" 16 12 "c" "8" "-" 436 "post"
"19828" 16 12 "c" "9" "-" 428 "post"
"19829" 16 12 "c" "?" "1" 2298 NA
"19876" 16 27 "b" "0" "-" 426 "predep"
"19877" 16 27 "b" "1" "-" 382 "dep"
"19878" 16 27 "b" "2" "-" 472 "precrit"
"19879" 16 27 "b" "3" "-" 869 "precrit"
"19880" 16 27 "b" "4" "-" 532 "precrit"
"19881" 16 27 "b" "5" "-" 432 "precrit"
"19882" 16 27 "b" "6" "-" 437 "precrit"
"19883" 16 27 "b" "7" "-" 488 "precrit"
"19884" 16 27 "b" "8" "-" 745 "crit"
"19885" 16 27 "b" "9" "-" 529 "postcrit"
"19886" 16 27 "b" "10" "-" 458 "post"
"19887" 16 27 "b" "11" "-" 462 "post"
"19888" 16 27 "b" "12" "-" 517 "post"
"19889" 16 27 "b" "13" "-" 503 "post"
"19890" 16 27 "b" "?" "1" 1953 NA
"19928" 16 30 "a" "0" "-" 410 "predep"
"19929" 16 30 "a" "1" "-" 331 "dep"
"19930" 16 30 "a" "2" "-" 531 "precrit"
"19931" 16 30 "a" "3" "-" 511 "precrit"
"19932" 16 30 "a" "4" "-" 468 "crit"
"19933" 16 30 "a" "5" "-" 403 "postcrit"
"19934" 16 30 "a" "6" "-" 534 "post"
"19935" 16 30 "a" "7" "-" 464 "post"
"19936" 16 30 "a" "8" "-" 469 "post"
"19937" 16 30 "a" "9" "-" 497 "post"
"19938" 16 30 "a" "10" "-" 439 "post"
"19939" 16 30 "a" "11" "-" 699 "post"
"19940" 16 30 "a" "12" "-" 1258 "post"
"19941" 16 30 "a" "?" "1" 4808 NA
"19952" 16 35 "b" "0" "-" 425 "predep"
"19953" 16 35 "b" "1" "-" 330 "dep"
"19954" 16 35 "b" "2" "-" 386 "precrit"
"19955" 16 35 "b" "3" "-" 351 "precrit"
"19956" 16 35 "b" "4" "-" 373 "precrit"
"19957" 16 35 "b" "5" "-" 425 "precrit"
"19958" 16 35 "b" "6" "-" 2080 "precrit"
"19959" 16 35 "b" "7" "-" 555 "precrit"
"19960" 16 35 "b" "8" "-" 1261 "crit"
"19961" 16 35 "b" "9" "-" 1025 "postcrit"
"19962" 16 35 "b" "10" "-" 490 "post"
"19963" 16 35 "b" "11" "-" 609 "post"
"19964" 16 35 "b" "12" "-" 428 "post"
"19965" 16 35 "b" "13" "-" 1350 "post"
"19966" 16 35 "b" "14" "-" 478 "post"
"19967" 16 35 "b" "15" "-" 452 "post"
"19968" 16 35 "b" "16" "-" 692 "post"
"19969" 16 35 "b" "?" "1" 1972 NA
"20021" 16 6 "a" "0" "-" 562 "predep"
"20022" 16 6 "a" "1" "-" 419 "dep"
"20023" 16 6 "a" "2" "-" 441 "precrit"
"20024" 16 6 "a" "3" "-" 514 "precrit"
"20025" 16 6 "a" "4" "-" 393 "crit"
"20026" 16 6 "a" "5" "-" 408 "postcrit"
"20027" 16 6 "a" "6" "-" 436 "post"
"20028" 16 6 "a" "7" "-" 665 "post"
"20029" 16 6 "a" "?" "1" 1944 NA
"20061" 16 4 "c" "0" "-" 387 "predep"
"20062" 16 4 "c" "1" "-" 831 "dep"
"20063" 16 4 "c" "2" "-" 453 "precrit"
"20064" 16 4 "c" "3" "-" 450 "precrit"
"20065" 16 4 "c" "4" "-" 444 "crit"
"20066" 16 4 "c" "5" "-" 454 "postcrit"
"20067" 16 4 "c" "6" "-" 414 "post"
"20068" 16 4 "c" "7" "-" 481 "post"
"20069" 16 4 "c" "?" "1" 4199 NA
"20088" 16 33 "d" "0" "-" 427 "predep"
"20089" 16 33 "d" "1" "-" 903 "dep"
"20090" 16 33 "d" "2" "-" 452 "precrit"
"20091" 16 33 "d" "3" "-" 392 "precrit"
"20092" 16 33 "d" "4" "-" 759 "precrit"
"20093" 16 33 "d" "5" "-" 419 "precrit"
"20094" 16 33 "d" "6" "-" 442 "precrit"
"20095" 16 33 "d" "7" "-" 473 "precrit"
"20096" 16 33 "d" "8" "-" 507 "crit"
"20097" 16 33 "d" "9" "-" 654 "postcrit"
"20098" 16 33 "d" "10" "-" 763 "post"
"20099" 16 33 "d" "11" "-" 407 "post"
"20100" 16 33 "d" "12" "-" 514 "post"
"20101" 16 33 "d" "13" "-" 602 "post"
"20102" 16 33 "d" "?" "1" 1604 NA
"20123" 16 23 "b" "0" "-" 885 "predep"
"20124" 16 23 "b" "1" "-" 482 "dep"
"20125" 16 23 "b" "2" "-" 423 "precrit"
"20126" 16 23 "b" "3" "-" 423 "precrit"
"20127" 16 23 "b" "4" "-" 433 "precrit"
"20128" 16 23 "b" "5" "-" 381 "precrit"
"20129" 16 23 "b" "6" "-" 360 "precrit"
"20130" 16 23 "b" "7" "-" 390 "precrit"
"20131" 16 23 "b" "8" "-" 417 "crit"
"20132" 16 23 "b" "9" "-" 488 "postcrit"
"20133" 16 23 "b" "10" "-" 443 "post"
"20134" 16 23 "b" "11" "-" 396 "post"
"20135" 16 23 "b" "12" "-" 464 "post"
"20136" 16 23 "b" "13" "-" 401 "post"
"20137" 16 23 "b" "14" "-" 595 "post"
"20138" 16 23 "b" "15" "-" 409 "post"
"20139" 16 23 "b" "16" "-" 567 "post"
"20140" 16 23 "b" "17" "-" 421 "post"
"20141" 16 23 "b" "18" "-" 692 "post"
"20142" 16 23 "b" "?" "1" 4930 NA
"20183" 16 32 "c" "0" "-" 512 "predep"
"20184" 16 32 "c" "1" "-" 397 "dep"
"20185" 16 32 "c" "2" "-" 373 "precrit"
"20186" 16 32 "c" "3" "-" 398 "precrit"
"20187" 16 32 "c" "4" "-" 369 "crit"
"20188" 16 32 "c" "5" "-" 409 "postcrit"
"20189" 16 32 "c" "6" "-" 394 "post"
"20190" 16 32 "c" "7" "-" 425 "post"
"20191" 16 32 "c" "8" "-" 728 "post"
"20192" 16 32 "c" "?" "1" 4030 NA
"20204" 16 19 "b" "0" "-" 619 "predep"
"20205" 16 19 "b" "1" "-" 410 "dep"
"20206" 16 19 "b" "2" "-" 433 "precrit"
"20207" 16 19 "b" "3" "-" 398 "precrit"
"20208" 16 19 "b" "4" "-" 316 "precrit"
"20209" 16 19 "b" "5" "-" 669 "precrit"
"20210" 16 19 "b" "6" "-" 463 "precrit"
"20211" 16 19 "b" "7" "-" 476 "precrit"
"20212" 16 19 "b" "8" "-" 437 "precrit"
"20213" 16 19 "b" "9" "-" 464 "crit"
"20214" 16 19 "b" "10" "-" 512 "postcrit"
"20215" 16 19 "b" "11" "-" 664 "post"
"20216" 16 19 "b" "12" "-" 568 "post"
"20217" 16 19 "b" "13" "-" 678 "post"
"20218" 16 19 "b" "?" "1" 1469 NA
"20228" 16 15 "b" "0" "-" 456 "predep"
"20229" 16 15 "b" "1" "-" 337 "dep"
"20230" 16 15 "b" "2" "-" 400 "precrit"
"20231" 16 15 "b" "3" "-" 414 "precrit"
"20232" 16 15 "b" "4" "-" 1196 "precrit"
"20233" 16 15 "b" "5" "-" 549 "precrit"
"20234" 16 15 "b" "6" "-" 429 "precrit"
"20235" 16 15 "b" "7" "-" 401 "precrit"
"20236" 16 15 "b" "8" "-" 390 "crit"
"20237" 16 15 "b" "9" "-" 498 "postcrit"
"20238" 16 15 "b" "10" "-" 408 "post"
"20239" 16 15 "b" "11" "-" 838 "post"
"20240" 16 15 "b" "12" "-" 392 "post"
"20241" 16 15 "b" "13" "-" 636 "post"
"20242" 16 15 "b" "14" "-" 439 "post"
"20243" 16 15 "b" "15" "-" 550 "post"
"20244" 16 15 "b" "16" "-" 438 "post"
"20245" 16 15 "b" "?" "1" 2626 NA
"20265" 16 1 "d" "0" "-" 470 "predep"
"20266" 16 1 "d" "1" "-" 335 "dep"
"20267" 16 1 "d" "2" "-" 417 "precrit"
"20268" 16 1 "d" "3" "-" 380 "precrit"
"20269" 16 1 "d" "4" "-" 403 "precrit"
"20270" 16 1 "d" "5" "-" 467 "precrit"
"20271" 16 1 "d" "6" "-" 388 "precrit"
"20272" 16 1 "d" "7" "-" 369 "precrit"
"20273" 16 1 "d" "8" "-" 390 "crit"
"20274" 16 1 "d" "9" "-" 592 "postcrit"
"20275" 16 1 "d" "10" "-" 392 "post"
"20276" 16 1 "d" "11" "-" 434 "post"
"20277" 16 1 "d" "12" "-" 474 "post"
"20278" 16 1 "d" "?" "1" 1296 NA
"20290" 16 7 "b" "0" "-" 473 "predep"
"20291" 16 7 "b" "1" "-" 349 "dep"
"20292" 16 7 "b" "2" "-" 548 "precrit"
"20293" 16 7 "b" "3" "-" 410 "precrit"
"20294" 16 7 "b" "4" "-" 571 "precrit"
"20295" 16 7 "b" "5" "-" 377 "precrit"
"20296" 16 7 "b" "6" "-" 419 "precrit"
"20297" 16 7 "b" "7" "-" 388 "precrit"
"20298" 16 7 "b" "8" "-" 420 "crit"
"20299" 16 7 "b" "9" "-" 497 "postcrit"
"20300" 16 7 "b" "10" "-" 487 "post"
"20301" 16 7 "b" "11" "-" 373 "post"
"20302" 16 7 "b" "12" "-" 450 "post"
"20303" 16 7 "b" "13" "-" 544 "post"
"20304" 16 7 "b" "14" "-" 524 "post"
"20305" 16 7 "b" "?" "1" 2986 NA
"20315" 16 2 "a" "0" "-" 423 "predep"
"20316" 16 2 "a" "1" "-" 317 "dep"
"20317" 16 2 "a" "2" "-" 399 "precrit"
"20318" 16 2 "a" "3" "-" 359 "precrit"
"20319" 16 2 "a" "4" "-" 426 "crit"
"20320" 16 2 "a" "5" "-" 375 "postcrit"
"20321" 16 2 "a" "6" "-" 326 "post"
"20322" 16 2 "a" "7" "-" 378 "post"
"20323" 16 2 "a" "8" "-" 387 "post"
"20324" 16 2 "a" "9" "-" 363 "post"
"20325" 16 2 "a" "10" "-" 426 "post"
"20326" 16 2 "a" "?" "1" 3648 NA
"20382" 17 16 "d" "0" "-" 371 "predep"
"20383" 17 16 "d" "1" "-" 401 "dep"
"20384" 17 16 "d" "2" "-" 440 "precrit"
"20385" 17 16 "d" "3" "-" 427 "precrit"
"20386" 17 16 "d" "4" "-" 449 "precrit"
"20387" 17 16 "d" "5" "-" 492 "precrit"
"20388" 17 16 "d" "6" "-" 553 "precrit"
"20389" 17 16 "d" "7" "-" 567 "precrit"
"20390" 17 16 "d" "8" "-" 406 "crit"
"20391" 17 16 "d" "9" "-" 362 "postcrit"
"20392" 17 16 "d" "10" "-" 419 "post"
"20393" 17 16 "d" "11" "-" 474 "post"
"20394" 17 16 "d" "12" "-" 406 "post"
"20395" 17 16 "d" "13" "-" 443 "post"
"20396" 17 16 "d" "?" "0" 3084 NA
"20447" 17 3 "c" "0" "-" 844 "predep"
"20448" 17 3 "c" "1" "-" 1134 "dep"
"20449" 17 3 "c" "2" "-" 697 "precrit"
"20450" 17 3 "c" "3" "-" 445 "precrit"
"20451" 17 3 "c" "4" "-" 415 "crit"
"20452" 17 3 "c" "5" "-" 417 "postcrit"
"20453" 17 3 "c" "6" "-" 448 "post"
"20454" 17 3 "c" "7" "-" 360 "post"
"20455" 17 3 "c" "8" "-" 389 "post"
"20456" 17 3 "c" "9" "-" 392 "post"
"20457" 17 3 "c" "?" "1" 1745 NA
"20468" 17 33 "a" "0" "-" 559 "predep"
"20469" 17 33 "a" "1" "-" 444 "dep"
"20470" 17 33 "a" "2" "-" 388 "precrit"
"20471" 17 33 "a" "3" "-" 345 "precrit"
"20472" 17 33 "a" "4" "-" 426 "crit"
"20473" 17 33 "a" "5" "-" 354 "postcrit"
"20474" 17 33 "a" "6" "-" 752 "post"
"20475" 17 33 "a" "7" "-" 465 "post"
"20476" 17 33 "a" "8" "-" 509 "post"
"20477" 17 33 "a" "?" "1" 2591 NA
"20544" 17 1 "a" "0" "-" 597 "predep"
"20545" 17 1 "a" "1" "-" 809 "dep"
"20546" 17 1 "a" "2" "-" 381 "precrit"
"20547" 17 1 "a" "3" "-" 295 "precrit"
"20548" 17 1 "a" "4" "-" 371 "crit"
"20549" 17 1 "a" "5" "-" 705 "postcrit"
"20550" 17 1 "a" "6" "-" 397 "post"
"20551" 17 1 "a" "7" "-" 430 "post"
"20552" 17 1 "a" "8" "-" 287 "post"
"20553" 17 1 "a" "?" "1" 3421 NA
"20630" 17 2 "b" "0" "-" 141 "predep"
"20631" 17 2 "b" "1" "-" 576 "dep"
"20632" 17 2 "b" "2" "-" 300 "precrit"
"20633" 17 2 "b" "3" "-" 307 "precrit"
"20634" 17 2 "b" "4" "-" 329 "precrit"
"20635" 17 2 "b" "5" "-" 312 "precrit"
"20636" 17 2 "b" "6" "-" 356 "precrit"
"20637" 17 2 "b" "7" "-" 353 "precrit"
"20638" 17 2 "b" "8" "-" 421 "crit"
"20639" 17 2 "b" "9" "-" 460 "postcrit"
"20640" 17 2 "b" "10" "-" 267 "post"
"20641" 17 2 "b" "11" "-" 283 "post"
"20642" 17 2 "b" "12" "-" 318 "post"
"20643" 17 2 "b" "13" "-" 363 "post"
"20644" 17 2 "b" "14" "-" 448 "post"
"20645" 17 2 "b" "?" "1" 3015 NA
"20678" 17 31 "c" "0" "-" 391 "predep"
"20679" 17 31 "c" "1" "-" 300 "dep"
"20680" 17 31 "c" "2" "-" 216 "precrit"
"20681" 17 31 "c" "3" "-" 264 "precrit"
"20682" 17 31 "c" "4" "-" 366 "crit"
"20683" 17 31 "c" "5" "-" 253 "postcrit"
"20684" 17 31 "c" "6" "-" 289 "post"
"20685" 17 31 "c" "7" "-" 236 "post"
"20686" 17 31 "c" "?" "1" 3209 NA
"20698" 17 9 "a" "0" "-" 480 "predep"
"20699" 17 9 "a" "1" "-" 450 "dep"
"20700" 17 9 "a" "2" "-" 244 "precrit"
"20701" 17 9 "a" "3" "-" 247 "precrit"
"20702" 17 9 "a" "4" "-" 179 "crit"
"20703" 17 9 "a" "5" "-" 220 "postcrit"
"20704" 17 9 "a" "6" "-" 262 "post"
"20705" 17 9 "a" "7" "-" 190 "post"
"20706" 17 9 "a" "8" "-" 411 "post"
"20707" 17 9 "a" "9" "-" 201 "post"
"20708" 17 9 "a" "10" "-" 187 "post"
"20709" 17 9 "a" "11" "-" 132 "post"
"20710" 17 9 "a" "12" "-" 316 "post"
"20711" 17 9 "a" "13" "-" 135 "post"
"20712" 17 9 "a" "?" "1" 2295 NA
"20741" 17 34 "b" "0" "-" 430 "predep"
"20742" 17 34 "b" "1" "-" 250 "dep"
"20743" 17 34 "b" "2" "-" 612 "precrit"
"20744" 17 34 "b" "3" "-" 255 "precrit"
"20745" 17 34 "b" "4" "-" 172 "precrit"
"20746" 17 34 "b" "5" "-" 508 "precrit"
"20747" 17 34 "b" "6" "-" 444 "precrit"
"20748" 17 34 "b" "7" "-" 444 "precrit"
"20749" 17 34 "b" "8" "-" 468 "crit"
"20750" 17 34 "b" "9" "-" 500 "postcrit"
"20751" 17 34 "b" "10" "-" 739 "post"
"20752" 17 34 "b" "11" "-" 490 "post"
"20753" 17 34 "b" "12" "-" 417 "post"
"20754" 17 34 "b" "13" "-" 394 "post"
"20755" 17 34 "b" "14" "-" 246 "post"
"20756" 17 34 "b" "?" "1" 1854 NA
"20790" 17 11 "c" "0" "-" 347 "predep"
"20791" 17 11 "c" "1" "-" 354 "dep"
"20792" 17 11 "c" "2" "-" 358 "precrit"
"20793" 17 11 "c" "3" "-" 469 "precrit"
"20794" 17 11 "c" "4" "-" 267 "crit"
"20795" 17 11 "c" "5" "-" 334 "postcrit"
"20796" 17 11 "c" "6" "-" 334 "post"
"20797" 17 11 "c" "7" "-" 326 "post"
"20798" 17 11 "c" "8" "-" 297 "post"
"20799" 17 11 "c" "9" "-" 257 "post"
"20800" 17 11 "c" "?" "1" 3499 NA
"20822" 17 35 "c" "0" "-" 470 "predep"
"20823" 17 35 "c" "1" "-" 499 "dep"
"20824" 17 35 "c" "2" "-" 372 "precrit"
"20825" 17 35 "c" "3" "-" 209 "precrit"
"20826" 17 35 "c" "4" "-" 421 "crit"
"20827" 17 35 "c" "5" "-" 456 "postcrit"
"20828" 17 35 "c" "6" "-" 244 "post"
"20829" 17 35 "c" "7" "-" 369 "post"
"20830" 17 35 "c" "8" "-" 213 "post"
"20831" 17 35 "c" "9" "-" 198 "post"
"20832" 17 35 "c" "?" "1" 2204 NA
"20860" 17 26 "b" "0" "-" 528 "predep"
"20861" 17 26 "b" "1" "-" 257 "dep"
"20862" 17 26 "b" "2" "-" 504 "precrit"
"20863" 17 26 "b" "3" "-" 285 "precrit"
"20864" 17 26 "b" "4" "-" 511 "precrit"
"20865" 17 26 "b" "5" "-" 192 "precrit"
"20866" 17 26 "b" "6" "-" 294 "precrit"
"20867" 17 26 "b" "7" "-" 250 "precrit"
"20868" 17 26 "b" "8" "-" 693 "crit"
"20869" 17 26 "b" "9" "-" 416 "postcrit"
"20870" 17 26 "b" "10" "-" 258 "post"
"20871" 17 26 "b" "11" "-" 240 "post"
"20872" 17 26 "b" "12" "-" 216 "post"
"20873" 17 26 "b" "?" "1" 1935 NA
"20884" 17 12 "d" "0" "-" 503 "predep"
"20885" 17 12 "d" "1" "-" 351 "dep"
"20886" 17 12 "d" "2" "-" 383 "precrit"
"20887" 17 12 "d" "3" "-" 324 "precrit"
"20888" 17 12 "d" "4" "-" 593 "precrit"
"20889" 17 12 "d" "5" "-" 404 "precrit"
"20890" 17 12 "d" "6" "-" 365 "precrit"
"20891" 17 12 "d" "7" "-" 395 "precrit"
"20892" 17 12 "d" "8" "-" 406 "crit"
"20893" 17 12 "d" "9" "-" 520 "postcrit"
"20894" 17 12 "d" "10" "-" 863 "post"
"20895" 17 12 "d" "11" "-" 257 "post"
"20896" 17 12 "d" "12" "-" 329 "post"
"20897" 17 12 "d" "13" "-" 280 "post"
"20898" 17 12 "d" "?" "1" 2277 NA
"20951" 17 10 "b" "0" "-" 507 "predep"
"20952" 17 10 "b" "1" "-" 632 "dep"
"20953" 17 10 "b" "2" "-" 411 "precrit"
"20954" 17 10 "b" "3" "-" 274 "precrit"
"20955" 17 10 "b" "4" "-" 460 "precrit"
"20956" 17 10 "b" "5" "-" 292 "precrit"
"20957" 17 10 "b" "6" "-" 1277 "precrit"
"20958" 17 10 "b" "7" "-" 347 "precrit"
"20959" 17 10 "b" "8" "-" 341 "crit"
"20960" 17 10 "b" "9" "-" 353 "postcrit"
"20961" 17 10 "b" "10" "-" 280 "post"
"20962" 17 10 "b" "11" "-" 425 "post"
"20963" 17 10 "b" "12" "-" 294 "post"
"20964" 17 10 "b" "?" "1" 3256 NA
"20973" 17 24 "d" "0" "-" 502 "predep"
"20974" 17 24 "d" "1" "-" 573 "dep"
"20975" 17 24 "d" "2" "-" 459 "precrit"
"20976" 17 24 "d" "3" "-" 110 "precrit"
"20977" 17 24 "d" "4" "-" 883 "precrit"
"20978" 17 24 "d" "5" "-" 339 "precrit"
"20979" 17 24 "d" "6" "-" 354 "precrit"
"20980" 17 24 "d" "7" "-" 534 "precrit"
"20981" 17 24 "d" "8" "-" 472 "crit"
"20982" 17 24 "d" "9" "-" 523 "postcrit"
"20983" 17 24 "d" "10" "-" 416 "post"
"20984" 17 24 "d" "11" "-" 340 "post"
"20985" 17 24 "d" "12" "-" 204 "post"
"20986" 17 24 "d" "?" "1" 1320 NA
"21015" 17 36 "d" "0" "-" 1644 "predep"
"21016" 17 36 "d" "1" "-" 704 "dep"
"21017" 17 36 "d" "2" "-" 432 "precrit"
"21018" 17 36 "d" "3" "-" 576 "precrit"
"21019" 17 36 "d" "4" "-" 352 "precrit"
"21020" 17 36 "d" "5" "-" 483 "precrit"
"21021" 17 36 "d" "6" "-" 403 "precrit"
"21022" 17 36 "d" "7" "-" 478 "precrit"
"21023" 17 36 "d" "8" "-" 314 "crit"
"21024" 17 36 "d" "9" "-" 450 "postcrit"
"21025" 17 36 "d" "10" "-" 388 "post"
"21026" 17 36 "d" "11" "-" 295 "post"
"21027" 17 36 "d" "12" "-" 318 "post"
"21028" 17 36 "d" "13" "-" 196 "post"
"21029" 17 36 "d" "?" "1" 4632 NA
"21061" 17 15 "c" "0" "-" 639 "predep"
"21062" 17 15 "c" "1" "-" 445 "dep"
"21063" 17 15 "c" "2" "-" 549 "precrit"
"21064" 17 15 "c" "3" "-" 323 "precrit"
"21065" 17 15 "c" "4" "-" 296 "precrit"
"21066" 17 15 "c" "5" "-" 282 "crit"
"21067" 17 15 "c" "6" "-" 1184 "postcrit"
"21068" 17 15 "c" "7" "-" 749 "post"
"21069" 17 15 "c" "8" "-" 463 "post"
"21070" 17 15 "c" "9" "-" 422 "post"
"21071" 17 15 "c" "10" "-" 232 "post"
"21072" 17 15 "c" "11" "-" 263 "post"
"21073" 17 15 "c" "12" "-" 284 "post"
"21074" 17 15 "c" "13" "-" 583 "post"
"21075" 17 15 "c" "?" "1" 2227 NA
"21102" 17 14 "b" "0" "-" 454 "predep"
"21103" 17 14 "b" "1" "-" 326 "dep"
"21104" 17 14 "b" "2" "-" 293 "precrit"
"21105" 17 14 "b" "3" "-" 268 "precrit"
"21106" 17 14 "b" "4" "-" 208 "precrit"
"21107" 17 14 "b" "5" "-" 584 "precrit"
"21108" 17 14 "b" "6" "-" 337 "precrit"
"21109" 17 14 "b" "7" "-" 314 "precrit"
"21110" 17 14 "b" "8" "-" 349 "crit"
"21111" 17 14 "b" "9" "-" 1380 "postcrit"
"21112" 17 14 "b" "10" "-" 224 "post"
"21113" 17 14 "b" "11" "-" 218 "post"
"21114" 17 14 "b" "12" "-" 179 "post"
"21115" 17 14 "b" "13" "-" 306 "post"
"21116" 17 14 "b" "14" "-" 381 "post"
"21117" 17 14 "b" "15" "-" 403 "post"
"21118" 17 14 "b" "?" "1" 6151 NA
"21150" 17 18 "b" "0" "-" 527 "predep"
"21151" 17 18 "b" "1" "-" 489 "dep"
"21152" 17 18 "b" "2" "-" 286 "precrit"
"21153" 17 18 "b" "3" "-" 209 "precrit"
"21154" 17 18 "b" "4" "-" 271 "precrit"
"21155" 17 18 "b" "5" "-" 380 "precrit"
"21156" 17 18 "b" "6" "-" 288 "precrit"
"21157" 17 18 "b" "7" "-" 299 "precrit"
"21158" 17 18 "b" "8" "-" 333 "crit"
"21159" 17 18 "b" "9" "-" 237 "postcrit"
"21160" 17 18 "b" "10" "-" 225 "post"
"21161" 17 18 "b" "11" "-" 311 "post"
"21162" 17 18 "b" "12" "-" 604 "post"
"21163" 17 18 "b" "13" "-" 280 "post"
"21164" 17 18 "b" "14" "-" 668 "post"
"21165" 17 18 "b" "?" "1" 1701 NA
"21177" 17 21 "a" "0" "-" 587 "predep"
"21178" 17 21 "a" "1" "-" 495 "dep"
"21179" 17 21 "a" "2" "-" 431 "precrit"
"21180" 17 21 "a" "3" "-" 341 "precrit"
"21181" 17 21 "a" "4" "-" 327 "crit"
"21182" 17 21 "a" "5" "-" 373 "postcrit"
"21183" 17 21 "a" "6" "-" 245 "post"
"21184" 17 21 "a" "7" "-" 233 "post"
"21185" 17 21 "a" "8" "-" 129 "post"
"21186" 17 21 "a" "9" "-" 355 "post"
"21187" 17 21 "a" "?" "0" 2171 NA
"21220" 17 20 "d" "0" "-" 1229 "predep"
"21221" 17 20 "d" "1" "-" 517 "dep"
"21222" 17 20 "d" "2" "-" 777 "precrit"
"21223" 17 20 "d" "3" "-" 1665 "precrit"
"21224" 17 20 "d" "4" "-" 459 "precrit"
"21225" 17 20 "d" "5" "-" 509 "precrit"
"21226" 17 20 "d" "6" "-" 346 "precrit"
"21227" 17 20 "d" "7" "-" 533 "precrit"
"21228" 17 20 "d" "8" "-" 522 "crit"
"21229" 17 20 "d" "9" "-" 441 "postcrit"
"21230" 17 20 "d" "10" "-" 345 "post"
"21231" 17 20 "d" "11" "-" 292 "post"
"21232" 17 20 "d" "12" "-" 327 "post"
"21233" 17 20 "d" "13" "-" 309 "post"
"21234" 17 20 "d" "?" "1" 2487 NA
"21256" 17 27 "c" "0" "-" 195 "predep"
"21257" 17 27 "c" "1" "-" 510 "dep"
"21258" 17 27 "c" "2" "-" 192 "precrit"
"21259" 17 27 "c" "3" "-" 432 "precrit"
"21260" 17 27 "c" "4" "-" 220 "crit"
"21261" 17 27 "c" "5" "-" 231 "postcrit"
"21262" 17 27 "c" "6" "-" 143 "post"
"21263" 17 27 "c" "7" "-" 464 "post"
"21264" 17 27 "c" "8" "-" 280 "post"
"21265" 17 27 "c" "9" "-" 433 "post"
"21266" 17 27 "c" "10" "-" 328 "post"
"21267" 17 27 "c" "?" "1" 2643 NA
"21318" 17 29 "a" "0" "-" 427 "predep"
"21319" 17 29 "a" "1" "-" 238 "dep"
"21320" 17 29 "a" "2" "-" 244 "precrit"
"21321" 17 29 "a" "3" "-" 230 "precrit"
"21322" 17 29 "a" "4" "-" 454 "crit"
"21323" 17 29 "a" "5" "-" 422 "postcrit"
"21324" 17 29 "a" "6" "-" 404 "post"
"21325" 17 29 "a" "7" "-" 228 "post"
"21326" 17 29 "a" "8" "-" 328 "post"
"21327" 17 29 "a" "?" "1" 4094 NA
"21356" 17 4 "d" "0" "-" 401 "predep"
"21357" 17 4 "d" "1" "-" 410 "dep"
"21358" 17 4 "d" "2" "-" 269 "precrit"
"21359" 17 4 "d" "3" "-" 276 "precrit"
"21360" 17 4 "d" "4" "-" 245 "precrit"
"21361" 17 4 "d" "5" "-" 239 "precrit"
"21362" 17 4 "d" "6" "-" 386 "precrit"
"21363" 17 4 "d" "7" "-" 270 "precrit"
"21364" 17 4 "d" "8" "-" 166 "crit"
"21365" 17 4 "d" "9" "-" 491 "postcrit"
"21366" 17 4 "d" "10" "-" 1220 "post"
"21367" 17 4 "d" "11" "-" 352 "post"
"21368" 17 4 "d" "?" "1" 4653 NA
"21423" 17 19 "c" "0" "-" 489 "predep"
"21424" 17 19 "c" "1" "-" 398 "dep"
"21425" 17 19 "c" "2" "-" 446 "precrit"
"21426" 17 19 "c" "3" "-" 269 "precrit"
"21427" 17 19 "c" "4" "-" 403 "crit"
"21428" 17 19 "c" "5" "-" 532 "postcrit"
"21429" 17 19 "c" "6" "-" 295 "post"
"21430" 17 19 "c" "7" "-" 501 "post"
"21431" 17 19 "c" "8" "-" 441 "post"
"21432" 17 19 "c" "9" "-" 174 "post"
"21433" 17 19 "c" "10" "-" 332 "post"
"21434" 17 19 "c" "11" "-" 480 "post"
"21435" 17 19 "c" "?" "1" 1658 NA
"21466" 17 8 "d" "0" "-" 150 "predep"
"21467" 17 8 "d" "1" "-" 543 "dep"
"21468" 17 8 "d" "2" "-" 204 "precrit"
"21469" 17 8 "d" "3" "-" 245 "precrit"
"21470" 17 8 "d" "4" "-" 1803 "precrit"
"21471" 17 8 "d" "5" "-" 354 "precrit"
"21472" 17 8 "d" "6" "-" 259 "precrit"
"21473" 17 8 "d" "7" "-" 336 "precrit"
"21474" 17 8 "d" "8" "-" 310 "crit"
"21475" 17 8 "d" "9" "-" 604 "postcrit"
"21476" 17 8 "d" "10" "-" 1573 "post"
"21477" 17 8 "d" "11" "-" 944 "post"
"21478" 17 8 "d" "12" "-" 258 "post"
"21479" 17 8 "d" "13" "-" 298 "post"
"21480" 17 8 "d" "?" "1" 2006 NA
"21500" 17 13 "a" "0" "-" 388 "predep"
"21501" 17 13 "a" "1" "-" 223 "dep"
"21502" 17 13 "a" "2" "-" 469 "precrit"
"21503" 17 13 "a" "3" "-" 276 "precrit"
"21504" 17 13 "a" "4" "-" 244 "crit"
"21505" 17 13 "a" "5" "-" 218 "postcrit"
"21506" 17 13 "a" "6" "-" 186 "post"
"21507" 17 13 "a" "7" "-" 203 "post"
"21508" 17 13 "a" "8" "-" 428 "post"
"21509" 17 13 "a" "9" "-" 232 "post"
"21510" 17 13 "a" "10" "-" 179 "post"
"21511" 17 13 "a" "11" "-" 288 "post"
"21512" 17 13 "a" "?" "1" 1853 NA
"21524" 17 28 "d" "0" "-" 512 "predep"
"21525" 17 28 "d" "1" "-" 263 "dep"
"21526" 17 28 "d" "2" "-" 266 "precrit"
"21527" 17 28 "d" "3" "-" 272 "precrit"
"21528" 17 28 "d" "4" "-" 168 "precrit"
"21529" 17 28 "d" "5" "-" 349 "precrit"
"21530" 17 28 "d" "6" "-" 514 "precrit"
"21531" 17 28 "d" "7" "-" 431 "precrit"
"21532" 17 28 "d" "8" "-" 343 "crit"
"21533" 17 28 "d" "9" "-" 334 "postcrit"
"21534" 17 28 "d" "10" "-" 276 "post"
"21535" 17 28 "d" "11" "-" 395 "post"
"21536" 17 28 "d" "12" "-" 266 "post"
"21537" 17 28 "d" "13" "-" 195 "post"
"21538" 17 28 "d" "?" "1" 1832 NA
"21565" 17 17 "a" "0" "-" 446 "predep"
"21566" 17 17 "a" "1" "-" 841 "dep"
"21567" 17 17 "a" "2" "-" 417 "precrit"
"21568" 17 17 "a" "3" "-" 470 "precrit"
"21569" 17 17 "a" "4" "-" 328 "crit"
"21570" 17 17 "a" "5" "-" 223 "postcrit"
"21571" 17 17 "a" "6" "-" 232 "post"
"21572" 17 17 "a" "7" "-" 580 "post"
"21573" 17 17 "a" "8" "-" 263 "post"
"21574" 17 17 "a" "9" "-" 616 "post"
"21575" 17 17 "a" "10" "-" 412 "post"
"21576" 17 17 "a" "?" "1" 2113 NA
"21602" 17 7 "c" "0" "-" 681 "predep"
"21603" 17 7 "c" "1" "-" 800 "dep"
"21604" 17 7 "c" "2" "-" 1268 "precrit"
"21605" 17 7 "c" "3" "-" 329 "precrit"
"21606" 17 7 "c" "4" "-" 263 "crit"
"21607" 17 7 "c" "5" "-" 1982 "postcrit"
"21608" 17 7 "c" "6" "-" 614 "post"
"21609" 17 7 "c" "7" "-" 259 "post"
"21610" 17 7 "c" "8" "-" 916 "post"
"21611" 17 7 "c" "9" "-" 644 "post"
"21612" 17 7 "c" "10" "-" 696 "post"
"21613" 17 7 "c" "?" "1" 8822 NA
"21648" 17 6 "b" "0" "-" 466 "predep"
"21649" 17 6 "b" "1" "-" 390 "dep"
"21650" 17 6 "b" "2" "-" 231 "precrit"
"21651" 17 6 "b" "3" "-" 241 "precrit"
"21652" 17 6 "b" "4" "-" 179 "precrit"
"21653" 17 6 "b" "5" "-" 240 "precrit"
"21654" 17 6 "b" "6" "-" 465 "precrit"
"21655" 17 6 "b" "7" "-" 232 "precrit"
"21656" 17 6 "b" "8" "-" 174 "crit"
"21657" 17 6 "b" "9" "-" 308 "postcrit"
"21658" 17 6 "b" "10" "-" 317 "post"
"21659" 17 6 "b" "11" "-" 290 "post"
"21660" 17 6 "b" "?" "1" 4131 NA
"21688" 17 25 "a" "0" "-" 526 "predep"
"21689" 17 25 "a" "1" "-" 439 "dep"
"21690" 17 25 "a" "2" "-" 394 "precrit"
"21691" 17 25 "a" "3" "-" 266 "precrit"
"21692" 17 25 "a" "4" "-" 440 "crit"
"21693" 17 25 "a" "5" "-" 498 "postcrit"
"21694" 17 25 "a" "6" "-" 331 "post"
"21695" 17 25 "a" "7" "-" 368 "post"
"21696" 17 25 "a" "8" "-" 252 "post"
"21697" 17 25 "a" "?" "1" 1884 NA
"21709" 17 32 "d" "0" "-" 472 "predep"
"21710" 17 32 "d" "1" "-" 422 "dep"
"21711" 17 32 "d" "2" "-" 417 "precrit"
"21712" 17 32 "d" "3" "-" 351 "precrit"
"21713" 17 32 "d" "4" "-" 253 "precrit"
"21714" 17 32 "d" "5" "-" 198 "precrit"
"21715" 17 32 "d" "6" "-" 429 "precrit"
"21716" 17 32 "d" "7" "-" 313 "precrit"
"21717" 17 32 "d" "8" "-" 979 "crit"
"21718" 17 32 "d" "9" "-" 580 "postcrit"
"21719" 17 32 "d" "10" "-" 255 "post"
"21720" 17 32 "d" "11" "-" 726 "post"
"21721" 17 32 "d" "12" "-" 316 "post"
"21722" 17 32 "d" "?" "1" 2037 NA
"21757" 17 23 "c" "0" "-" 557 "predep"
"21758" 17 23 "c" "1" "-" 350 "dep"
"21759" 17 23 "c" "2" "-" 288 "precrit"
"21760" 17 23 "c" "3" "-" 327 "precrit"
"21761" 17 23 "c" "4" "-" 412 "crit"
"21762" 17 23 "c" "5" "-" 252 "postcrit"
"21763" 17 23 "c" "6" "-" 214 "post"
"21764" 17 23 "c" "7" "-" 192 "post"
"21765" 17 23 "c" "8" "-" 677 "post"
"21766" 17 23 "c" "9" "-" 305 "post"
"21767" 17 23 "c" "10" "-" 533 "post"
"21768" 17 23 "c" "11" "-" 250 "post"
"21769" 17 23 "c" "12" "-" 249 "post"
"21770" 17 23 "c" "13" "-" 270 "post"
"21771" 17 23 "c" "14" "-" 281 "post"
"21772" 17 23 "c" "?" "1" 2131 NA
"21793" 17 5 "a" "0" "-" 546 "predep"
"21794" 17 5 "a" "1" "-" 612 "dep"
"21795" 17 5 "a" "2" "-" 535 "precrit"
"21796" 17 5 "a" "3" "-" 853 "precrit"
"21797" 17 5 "a" "4" "-" 411 "crit"
"21798" 17 5 "a" "5" "-" 1623 "postcrit"
"21799" 17 5 "a" "6" "-" 490 "post"
"21800" 17 5 "a" "7" "-" 356 "post"
"21801" 17 5 "a" "8" "-" 655 "post"
"21802" 17 5 "a" "9" "-" 1902 "post"
"21803" 17 5 "a" "?" "1" 2322 NA
"21825" 17 30 "b" "0" "-" 1497 "predep"
"21826" 17 30 "b" "1" "-" 445 "dep"
"21827" 17 30 "b" "2" "-" 295 "precrit"
"21828" 17 30 "b" "3" "-" 286 "precrit"
"21829" 17 30 "b" "4" "-" 267 "precrit"
"21830" 17 30 "b" "5" "-" 282 "precrit"
"21831" 17 30 "b" "6" "-" 284 "precrit"
"21832" 17 30 "b" "7" "-" 903 "precrit"
"21833" 17 30 "b" "8" "-" 497 "crit"
"21834" 17 30 "b" "9" "-" 420 "postcrit"
"21835" 17 30 "b" "10" "-" 428 "post"
"21836" 17 30 "b" "11" "-" 227 "post"
"21837" 17 30 "b" "12" "-" 228 "post"
"21838" 17 30 "b" "13" "-" 250 "post"
"21839" 17 30 "b" "14" "-" 542 "post"
"21840" 17 30 "b" "15" "-" 229 "post"
"21841" 17 30 "b" "16" "-" 193 "post"
"21842" 17 30 "b" "17" "-" 261 "post"
"21843" 17 30 "b" "?" "1" 3571 NA
"21862" 17 22 "b" "0" "-" 514 "predep"
"21863" 17 22 "b" "1" "-" 404 "dep"
"21864" 17 22 "b" "2" "-" 280 "precrit"
"21865" 17 22 "b" "3" "-" 319 "precrit"
"21866" 17 22 "b" "4" "-" 308 "precrit"
"21867" 17 22 "b" "5" "-" 98 "precrit"
"21868" 17 22 "b" "6" "-" 350 "precrit"
"21869" 17 22 "b" "7" "-" 461 "precrit"
"21870" 17 22 "b" "8" "-" 413 "crit"
"21871" 17 22 "b" "9" "-" 526 "postcrit"
"21872" 17 22 "b" "10" "-" 341 "post"
"21873" 17 22 "b" "11" "-" 432 "post"
"21874" 17 22 "b" "12" "-" 361 "post"
"21875" 17 22 "b" "13" "-" 298 "post"
"21876" 17 22 "b" "14" "-" 633 "post"
"21877" 17 22 "b" "15" "-" 408 "post"
"21878" 17 22 "b" "?" "1" 3114 NA
"21968" 18 22 "c" "0" "-" 528 "predep"
"21969" 18 22 "c" "1" "-" 844 "dep"
"21970" 18 22 "c" "2" "-" 815 "precrit"
"21971" 18 22 "c" "3" "-" 869 "precrit"
"21972" 18 22 "c" "4" "-" 811 "crit"
"21973" 18 22 "c" "5" "-" 727 "postcrit"
"21974" 18 22 "c" "6" "-" 623 "post"
"21975" 18 22 "c" "7" "-" 827 "post"
"21976" 18 22 "c" "8" "-" 522 "post"
"21977" 18 22 "c" "9" "-" 557 "post"
"21978" 18 22 "c" "10" "-" 661 "post"
"21979" 18 22 "c" "11" "-" 651 "post"
"21980" 18 22 "c" "12" "-" 1080 "post"
"21981" 18 22 "c" "?" "1" 1925 NA
"21993" 18 2 "c" "0" "-" 650 "predep"
"21994" 18 2 "c" "1" "-" 825 "dep"
"21995" 18 2 "c" "2" "-" 582 "precrit"
"21996" 18 2 "c" "3" "-" 708 "precrit"
"21997" 18 2 "c" "4" "-" 796 "crit"
"21998" 18 2 "c" "5" "-" 624 "postcrit"
"21999" 18 2 "c" "6" "-" 719 "post"
"22000" 18 2 "c" "7" "-" 789 "post"
"22001" 18 2 "c" "8" "-" 757 "post"
"22002" 18 2 "c" "?" "1" 1576 NA
"22016" 18 31 "d" "0" "-" 469 "predep"
"22017" 18 31 "d" "1" "-" 776 "dep"
"22018" 18 31 "d" "2" "-" 542 "precrit"
"22019" 18 31 "d" "3" "-" 593 "precrit"
"22020" 18 31 "d" "4" "-" 723 "precrit"
"22021" 18 31 "d" "5" "-" 765 "precrit"
"22022" 18 31 "d" "6" "-" 810 "precrit"
"22023" 18 31 "d" "7" "-" 710 "precrit"
"22024" 18 31 "d" "8" "-" 1150 "crit"
"22025" 18 31 "d" "9" "-" 604 "postcrit"
"22026" 18 31 "d" "10" "-" 714 "post"
"22027" 18 31 "d" "11" "-" 624 "post"
"22028" 18 31 "d" "?" "1" 1864 NA
"22049" 18 3 "d" "0" "-" 584 "predep"
"22050" 18 3 "d" "1" "-" 942 "dep"
"22051" 18 3 "d" "2" "-" 603 "precrit"
"22052" 18 3 "d" "3" "-" 569 "precrit"
"22053" 18 3 "d" "4" "-" 591 "precrit"
"22054" 18 3 "d" "5" "-" 563 "precrit"
"22055" 18 3 "d" "6" "-" 717 "precrit"
"22056" 18 3 "d" "7" "-" 758 "precrit"
"22057" 18 3 "d" "8" "-" 649 "crit"
"22058" 18 3 "d" "9" "-" 608 "postcrit"
"22059" 18 3 "d" "10" "-" 999 "post"
"22060" 18 3 "d" "11" "-" 806 "post"
"22061" 18 3 "d" "12" "-" 808 "post"
"22062" 18 3 "d" "13" "-" 681 "post"
"22063" 18 3 "d" "?" "1" 1901 NA
"22084" 18 23 "d" "0" "-" 414 "predep"
"22085" 18 23 "d" "1" "-" 949 "dep"
"22086" 18 23 "d" "2" "-" 1352 "precrit"
"22087" 18 23 "d" "3" "-" 630 "precrit"
"22088" 18 23 "d" "4" "-" 569 "precrit"
"22089" 18 23 "d" "5" "-" 667 "precrit"
"22090" 18 23 "d" "6" "-" 558 "precrit"
"22091" 18 23 "d" "7" "-" 686 "precrit"
"22092" 18 23 "d" "8" "-" 734 "crit"
"22093" 18 23 "d" "9" "-" 705 "postcrit"
"22094" 18 23 "d" "10" "-" 584 "post"
"22095" 18 23 "d" "11" "-" 595 "post"
"22096" 18 23 "d" "12" "-" 678 "post"
"22097" 18 23 "d" "13" "-" 596 "post"
"22098" 18 23 "d" "14" "-" 882 "post"
"22099" 18 23 "d" "15" "-" 1124 "post"
"22100" 18 23 "d" "16" "-" 678 "post"
"22101" 18 23 "d" "17" "-" 717 "post"
"22102" 18 23 "d" "18" "-" 610 "post"
"22103" 18 23 "d" "?" "1" 1893 NA
"22121" 18 13 "b" "0" "-" 477 "predep"
"22122" 18 13 "b" "1" "-" 609 "dep"
"22123" 18 13 "b" "2" "-" 2028 "precrit"
"22124" 18 13 "b" "3" "-" 738 "precrit"
"22125" 18 13 "b" "4" "-" 524 "precrit"
"22126" 18 13 "b" "5" "-" 576 "precrit"
"22127" 18 13 "b" "6" "-" 670 "precrit"
"22128" 18 13 "b" "7" "-" 513 "precrit"
"22129" 18 13 "b" "8" "-" 705 "crit"
"22130" 18 13 "b" "9" "-" 666 "postcrit"
"22131" 18 13 "b" "10" "-" 608 "post"
"22132" 18 13 "b" "11" "-" 650 "post"
"22133" 18 13 "b" "12" "-" 599 "post"
"22134" 18 13 "b" "13" "-" 636 "post"
"22135" 18 13 "b" "14" "-" 768 "post"
"22136" 18 13 "b" "15" "-" 981 "post"
"22137" 18 13 "b" "?" "1" 1802 NA
"22187" 18 25 "b" "0" "-" 445 "predep"
"22188" 18 25 "b" "1" "-" 701 "dep"
"22189" 18 25 "b" "2" "-" 628 "precrit"
"22190" 18 25 "b" "3" "-" 835 "precrit"
"22191" 18 25 "b" "4" "-" 647 "precrit"
"22192" 18 25 "b" "5" "-" 864 "precrit"
"22193" 18 25 "b" "6" "-" 921 "precrit"
"22194" 18 25 "b" "7" "-" 696 "precrit"
"22195" 18 25 "b" "8" "-" 717 "crit"
"22196" 18 25 "b" "9" "-" 556 "postcrit"
"22197" 18 25 "b" "10" "-" 691 "post"
"22198" 18 25 "b" "11" "-" 687 "post"
"22199" 18 25 "b" "12" "-" 561 "post"
"22200" 18 25 "b" "?" "0" 1754 NA
"22242" 18 17 "b" "0" "-" 362 "predep"
"22243" 18 17 "b" "1" "-" 645 "dep"
"22244" 18 17 "b" "2" "-" 473 "precrit"
"22245" 18 17 "b" "3" "-" 472 "precrit"
"22246" 18 17 "b" "4" "-" 709 "precrit"
"22247" 18 17 "b" "5" "-" 882 "precrit"
"22248" 18 17 "b" "6" "-" 473 "precrit"
"22249" 18 17 "b" "7" "-" 454 "precrit"
"22250" 18 17 "b" "8" "-" 425 "crit"
"22251" 18 17 "b" "9" "-" 477 "postcrit"
"22252" 18 17 "b" "10" "-" 417 "post"
"22253" 18 17 "b" "11" "-" 512 "post"
"22254" 18 17 "b" "12" "-" 492 "post"
"22255" 18 17 "b" "13" "-" 423 "post"
"22256" 18 17 "b" "14" "-" 452 "post"
"22257" 18 17 "b" "?" "1" 2055 NA
"22295" 18 11 "d" "0" "-" 485 "predep"
"22296" 18 11 "d" "1" "-" 684 "dep"
"22297" 18 11 "d" "2" "-" 656 "precrit"
"22298" 18 11 "d" "3" "-" 834 "precrit"
"22299" 18 11 "d" "4" "-" 774 "precrit"
"22300" 18 11 "d" "5" "-" 905 "precrit"
"22301" 18 11 "d" "6" "-" 743 "precrit"
"22302" 18 11 "d" "7" "-" 736 "precrit"
"22303" 18 11 "d" "8" "-" 557 "crit"
"22304" 18 11 "d" "9" "-" 526 "postcrit"
"22305" 18 11 "d" "10" "-" 603 "post"
"22306" 18 11 "d" "11" "-" 600 "post"
"22307" 18 11 "d" "12" "-" 629 "post"
"22308" 18 11 "d" "13" "-" 769 "post"
"22309" 18 11 "d" "?" "1" 3333 NA
"22319" 18 24 "a" "0" "-" 672 "predep"
"22320" 18 24 "a" "1" "-" 642 "dep"
"22321" 18 24 "a" "2" "-" 760 "precrit"
"22322" 18 24 "a" "3" "-" 906 "precrit"
"22323" 18 24 "a" "4" "-" 799 "crit"
"22324" 18 24 "a" "5" "-" 861 "postcrit"
"22325" 18 24 "a" "6" "-" 855 "post"
"22326" 18 24 "a" "7" "-" 742 "post"
"22327" 18 24 "a" "8" "-" 817 "post"
"22328" 18 24 "a" "?" "1" 3514 NA
"22350" 18 7 "d" "0" "-" 789 "predep"
"22351" 18 7 "d" "1" "-" 579 "dep"
"22352" 18 7 "d" "2" "-" 993 "precrit"
"22353" 18 7 "d" "3" "-" 733 "precrit"
"22354" 18 7 "d" "4" "-" 1132 "precrit"
"22355" 18 7 "d" "5" "-" 614 "precrit"
"22356" 18 7 "d" "6" "-" 617 "precrit"
"22357" 18 7 "d" "7" "-" 583 "precrit"
"22358" 18 7 "d" "8" "-" 664 "crit"
"22359" 18 7 "d" "9" "-" 682 "postcrit"
"22360" 18 7 "d" "10" "-" 468 "post"
"22361" 18 7 "d" "11" "-" 658 "post"
"22362" 18 7 "d" "12" "-" 686 "post"
"22363" 18 7 "d" "13" "-" 494 "post"
"22364" 18 7 "d" "14" "-" 399 "post"
"22365" 18 7 "d" "15" "-" 715 "post"
"22366" 18 7 "d" "?" "1" 1807 NA
"22448" 18 35 "d" "0" "-" 427 "predep"
"22449" 18 35 "d" "1" "-" 663 "dep"
"22450" 18 35 "d" "2" "-" 601 "precrit"
"22451" 18 35 "d" "3" "-" 483 "precrit"
"22452" 18 35 "d" "4" "-" 667 "precrit"
"22453" 18 35 "d" "5" "-" 670 "precrit"
"22454" 18 35 "d" "6" "-" 760 "precrit"
"22455" 18 35 "d" "7" "-" 482 "precrit"
"22456" 18 35 "d" "8" "-" 484 "crit"
"22457" 18 35 "d" "9" "-" 489 "postcrit"
"22458" 18 35 "d" "10" "-" 548 "post"
"22459" 18 35 "d" "11" "-" 616 "post"
"22460" 18 35 "d" "12" "-" 530 "post"
"22461" 18 35 "d" "13" "-" 456 "post"
"22462" 18 35 "d" "?" "1" 3188 NA
"22472" 18 32 "a" "0" "-" 650 "predep"
"22473" 18 32 "a" "1" "-" 548 "dep"
"22474" 18 32 "a" "2" "-" 769 "precrit"
"22475" 18 32 "a" "3" "-" 739 "precrit"
"22476" 18 32 "a" "4" "-" 738 "crit"
"22477" 18 32 "a" "5" "-" 507 "postcrit"
"22478" 18 32 "a" "6" "-" 694 "post"
"22479" 18 32 "a" "7" "-" 652 "post"
"22480" 18 32 "a" "8" "-" 609 "post"
"22481" 18 32 "a" "9" "-" 642 "post"
"22482" 18 32 "a" "?" "0" 5632 NA
"22494" 18 26 "c" "0" "-" 455 "predep"
"22495" 18 26 "c" "1" "-" 672 "dep"
"22496" 18 26 "c" "2" "-" 938 "precrit"
"22497" 18 26 "c" "3" "-" 705 "precrit"
"22498" 18 26 "c" "4" "-" 776 "crit"
"22499" 18 26 "c" "5" "-" 737 "postcrit"
"22500" 18 26 "c" "6" "-" 659 "post"
"22501" 18 26 "c" "7" "-" 683 "post"
"22502" 18 26 "c" "8" "-" 945 "post"
"22503" 18 26 "c" "9" "-" 689 "post"
"22504" 18 26 "c" "10" "-" 478 "post"
"22505" 18 26 "c" "?" "1" 1859 NA
"22530" 18 21 "b" "0" "-" 505 "predep"
"22531" 18 21 "b" "1" "-" 513 "dep"
"22532" 18 21 "b" "2" "-" 660 "precrit"
"22533" 18 21 "b" "3" "-" 590 "precrit"
"22534" 18 21 "b" "4" "-" 909 "precrit"
"22535" 18 21 "b" "5" "-" 537 "precrit"
"22536" 18 21 "b" "6" "-" 506 "precrit"
"22537" 18 21 "b" "7" "-" 518 "precrit"
"22538" 18 21 "b" "8" "-" 656 "crit"
"22539" 18 21 "b" "9" "-" 566 "postcrit"
"22540" 18 21 "b" "10" "-" 712 "post"
"22541" 18 21 "b" "11" "-" 743 "post"
"22542" 18 21 "b" "12" "-" 758 "post"
"22543" 18 21 "b" "13" "-" 963 "post"
"22544" 18 21 "b" "?" "1" 3083 NA
"22569" 18 6 "c" "0" "-" 695 "predep"
"22570" 18 6 "c" "1" "-" 742 "dep"
"22571" 18 6 "c" "2" "-" 688 "precrit"
"22572" 18 6 "c" "3" "-" 604 "precrit"
"22573" 18 6 "c" "4" "-" 636 "precrit"
"22574" 18 6 "c" "5" "-" 801 "crit"
"22575" 18 6 "c" "6" "-" 715 "postcrit"
"22576" 18 6 "c" "7" "-" 665 "post"
"22577" 18 6 "c" "8" "-" 434 "post"
"22578" 18 6 "c" "9" "-" 583 "post"
"22579" 18 6 "c" "10" "-" 531 "post"
"22580" 18 6 "c" "11" "-" 412 "post"
"22581" 18 6 "c" "?" "1" 2078 NA
"22632" 18 18 "c" "0" "-" 605 "predep"
"22633" 18 18 "c" "1" "-" 953 "dep"
"22634" 18 18 "c" "2" "-" 652 "precrit"
"22635" 18 18 "c" "3" "-" 569 "precrit"
"22636" 18 18 "c" "4" "-" 712 "crit"
"22637" 18 18 "c" "5" "-" 644 "postcrit"
"22638" 18 18 "c" "6" "-" 645 "post"
"22639" 18 18 "c" "7" "-" 537 "post"
"22640" 18 18 "c" "8" "-" 665 "post"
"22641" 18 18 "c" "9" "-" 745 "post"
"22642" 18 18 "c" "?" "0" 6851 NA
"22660" 18 15 "d" "0" "-" 350 "predep"
"22661" 18 15 "d" "1" "-" 560 "dep"
"22662" 18 15 "d" "2" "-" 599 "precrit"
"22663" 18 15 "d" "3" "-" 579 "precrit"
"22664" 18 15 "d" "4" "-" 483 "precrit"
"22665" 18 15 "d" "5" "-" 620 "precrit"
"22666" 18 15 "d" "6" "-" 517 "precrit"
"22667" 18 15 "d" "7" "-" 633 "precrit"
"22668" 18 15 "d" "8" "-" 630 "crit"
"22669" 18 15 "d" "9" "-" 563 "postcrit"
"22670" 18 15 "d" "10" "-" 658 "post"
"22671" 18 15 "d" "11" "-" 590 "post"
"22672" 18 15 "d" "12" "-" 459 "post"
"22673" 18 15 "d" "13" "-" 430 "post"
"22674" 18 15 "d" "14" "-" 759 "post"
"22675" 18 15 "d" "15" "-" 494 "post"
"22676" 18 15 "d" "16" "-" 631 "post"
"22677" 18 15 "d" "?" "1" 2000 NA
"22687" 18 29 "b" "0" "-" 534 "predep"
"22688" 18 29 "b" "1" "-" 807 "dep"
"22689" 18 29 "b" "2" "-" 726 "precrit"
"22690" 18 29 "b" "3" "-" 608 "precrit"
"22691" 18 29 "b" "4" "-" 597 "precrit"
"22692" 18 29 "b" "5" "-" 713 "precrit"
"22693" 18 29 "b" "6" "-" 737 "precrit"
"22694" 18 29 "b" "7" "-" 526 "precrit"
"22695" 18 29 "b" "8" "-" 605 "crit"
"22696" 18 29 "b" "9" "-" 554 "postcrit"
"22697" 18 29 "b" "10" "-" 565 "post"
"22698" 18 29 "b" "11" "-" 559 "post"
"22699" 18 29 "b" "12" "-" 557 "post"
"22700" 18 29 "b" "?" "1" 2935 NA
"22719" 18 19 "d" "0" "-" 437 "predep"
"22720" 18 19 "d" "1" "-" 811 "dep"
"22721" 18 19 "d" "2" "-" 846 "precrit"
"22722" 18 19 "d" "3" "-" 455 "precrit"
"22723" 18 19 "d" "4" "-" 723 "precrit"
"22724" 18 19 "d" "5" "-" 639 "precrit"
"22725" 18 19 "d" "6" "-" 578 "precrit"
"22726" 18 19 "d" "7" "-" 647 "precrit"
"22727" 18 19 "d" "8" "-" 402 "precrit"
"22728" 18 19 "d" "9" "-" 489 "crit"
"22729" 18 19 "d" "10" "-" 566 "postcrit"
"22730" 18 19 "d" "11" "-" 409 "post"
"22731" 18 19 "d" "12" "-" 639 "post"
"22732" 18 19 "d" "13" "-" 650 "post"
"22733" 18 19 "d" "14" "-" 517 "post"
"22734" 18 19 "d" "15" "-" 752 "post"
"22735" 18 19 "d" "16" "-" 629 "post"
"22736" 18 19 "d" "?" "1" 2262 NA
"22747" 18 16 "a" "0" "-" 1135 "predep"
"22748" 18 16 "a" "1" "-" 560 "dep"
"22749" 18 16 "a" "2" "-" 660 "precrit"
"22750" 18 16 "a" "3" "-" 455 "precrit"
"22751" 18 16 "a" "4" "-" 469 "crit"
"22752" 18 16 "a" "5" "-" 492 "postcrit"
"22753" 18 16 "a" "6" "-" 410 "post"
"22754" 18 16 "a" "7" "-" 605 "post"
"22755" 18 16 "a" "8" "-" 527 "post"
"22756" 18 16 "a" "?" "1" 1820 NA
"22777" 18 4 "a" "0" "-" 374 "predep"
"22778" 18 4 "a" "1" "-" 829 "dep"
"22779" 18 4 "a" "2" "-" 661 "precrit"
"22780" 18 4 "a" "3" "-" 648 "precrit"
"22781" 18 4 "a" "4" "-" 642 "crit"
"22782" 18 4 "a" "5" "-" 541 "postcrit"
"22783" 18 4 "a" "6" "-" 507 "post"
"22784" 18 4 "a" "7" "-" 948 "post"
"22785" 18 4 "a" "8" "-" 545 "post"
"22786" 18 4 "a" "?" "1" 3551 NA
"22830" 18 33 "b" "0" "-" 373 "predep"
"22831" 18 33 "b" "1" "-" 708 "dep"
"22832" 18 33 "b" "2" "-" 491 "precrit"
"22833" 18 33 "b" "3" "-" 454 "precrit"
"22834" 18 33 "b" "4" "-" 457 "precrit"
"22835" 18 33 "b" "5" "-" 425 "precrit"
"22836" 18 33 "b" "6" "-" 383 "precrit"
"22837" 18 33 "b" "7" "-" 424 "precrit"
"22838" 18 33 "b" "8" "-" 454 "precrit"
"22839" 18 33 "b" "9" "-" 941 "crit"
"22840" 18 33 "b" "10" "-" 530 "postcrit"
"22841" 18 33 "b" "11" "-" 675 "post"
"22842" 18 33 "b" "12" "-" 643 "post"
"22843" 18 33 "b" "13" "-" 839 "post"
"22844" 18 33 "b" "?" "0" 2701 NA
"22887" 18 14 "c" "0" "-" 693 "predep"
"22888" 18 14 "c" "1" "-" 420 "dep"
"22889" 18 14 "c" "2" "-" 539 "precrit"
"22890" 18 14 "c" "3" "-" 475 "precrit"
"22891" 18 14 "c" "4" "-" 480 "crit"
"22892" 18 14 "c" "5" "-" 527 "postcrit"
"22893" 18 14 "c" "6" "-" 506 "post"
"22894" 18 14 "c" "7" "-" 438 "post"
"22895" 18 14 "c" "8" "-" 446 "post"
"22896" 18 14 "c" "9" "-" 460 "post"
"22897" 18 14 "c" "?" "1" 6492 NA
"22932" 18 1 "b" "0" "-" 829 "predep"
"22933" 18 1 "b" "1" "-" 724 "dep"
"22934" 18 1 "b" "2" "-" 990 "precrit"
"22935" 18 1 "b" "3" "-" 1042 "precrit"
"22936" 18 1 "b" "4" "-" 853 "precrit"
"22937" 18 1 "b" "5" "-" 643 "precrit"
"22938" 18 1 "b" "6" "-" 443 "precrit"
"22939" 18 1 "b" "7" "-" 554 "precrit"
"22940" 18 1 "b" "8" "-" 558 "crit"
"22941" 18 1 "b" "9" "-" 469 "postcrit"
"22942" 18 1 "b" "10" "-" 837 "post"
"22943" 18 1 "b" "11" "-" 432 "post"
"22944" 18 1 "b" "12" "-" 558 "post"
"22945" 18 1 "b" "?" "1" 1641 NA
"22986" 18 34 "c" "0" "-" 407 "predep"
"22987" 18 34 "c" "1" "-" 555 "dep"
"22988" 18 34 "c" "2" "-" 671 "precrit"
"22989" 18 34 "c" "3" "-" 649 "precrit"
"22990" 18 34 "c" "4" "-" 625 "crit"
"22991" 18 34 "c" "5" "-" 564 "postcrit"
"22992" 18 34 "c" "6" "-" 523 "post"
"22993" 18 34 "c" "7" "-" 457 "post"
"22994" 18 34 "c" "8" "-" 461 "post"
"22995" 18 34 "c" "9" "-" 442 "post"
"22996" 18 34 "c" "10" "-" 531 "post"
"22997" 18 34 "c" "?" "1" 2188 NA
"23042" 18 8 "a" "0" "-" 511 "predep"
"23043" 18 8 "a" "1" "-" 741 "dep"
"23044" 18 8 "a" "2" "-" 501 "precrit"
"23045" 18 8 "a" "3" "-" 425 "precrit"
"23046" 18 8 "a" "4" "-" 418 "crit"
"23047" 18 8 "a" "5" "-" 474 "postcrit"
"23048" 18 8 "a" "6" "-" 549 "post"
"23049" 18 8 "a" "7" "-" 658 "post"
"23050" 18 8 "a" "8" "-" 798 "post"
"23051" 18 8 "a" "9" "-" 1097 "post"
"23052" 18 8 "a" "?" "1" 2093 NA
"23063" 18 10 "c" "0" "-" 517 "predep"
"23064" 18 10 "c" "1" "-" 590 "dep"
"23065" 18 10 "c" "2" "-" 576 "precrit"
"23066" 18 10 "c" "3" "-" 959 "precrit"
"23067" 18 10 "c" "4" "-" 616 "crit"
"23068" 18 10 "c" "5" "-" 538 "postcrit"
"23069" 18 10 "c" "6" "-" 742 "post"
"23070" 18 10 "c" "7" "-" 401 "post"
"23071" 18 10 "c" "8" "-" 733 "post"
"23072" 18 10 "c" "9" "-" 818 "post"
"23073" 18 10 "c" "?" "1" 1860 NA
"23084" 18 20 "a" "0" "-" 408 "predep"
"23085" 18 20 "a" "1" "-" 548 "dep"
"23086" 18 20 "a" "2" "-" 919 "precrit"
"23087" 18 20 "a" "3" "-" 637 "precrit"
"23088" 18 20 "a" "4" "-" 484 "crit"
"23089" 18 20 "a" "5" "-" 682 "postcrit"
"23090" 18 20 "a" "6" "-" 872 "post"
"23091" 18 20 "a" "7" "-" 493 "post"
"23092" 18 20 "a" "8" "-" 695 "post"
"23093" 18 20 "a" "9" "-" 495 "post"
"23094" 18 20 "a" "10" "-" 609 "post"
"23095" 18 20 "a" "?" "1" 1489 NA
"23106" 18 12 "a" "0" "-" 426 "predep"
"23107" 18 12 "a" "1" "-" 500 "dep"
"23108" 18 12 "a" "2" "-" 513 "precrit"
"23109" 18 12 "a" "3" "-" 427 "precrit"
"23110" 18 12 "a" "4" "-" 508 "crit"
"23111" 18 12 "a" "5" "-" 485 "postcrit"
"23112" 18 12 "a" "6" "-" 445 "post"
"23113" 18 12 "a" "7" "-" 569 "post"
"23114" 18 12 "a" "8" "-" 821 "post"
"23115" 18 12 "a" "?" "1" 2586 NA
"23157" 18 30 "c" "0" "-" 400 "predep"
"23158" 18 30 "c" "1" "-" 521 "dep"
"23159" 18 30 "c" "2" "-" 449 "precrit"
"23160" 18 30 "c" "3" "-" 524 "precrit"
"23161" 18 30 "c" "4" "-" 514 "crit"
"23162" 18 30 "c" "5" "-" 420 "postcrit"
"23163" 18 30 "c" "6" "-" 396 "post"
"23164" 18 30 "c" "7" "-" 431 "post"
"23165" 18 30 "c" "8" "-" 511 "post"
"23166" 18 30 "c" "?" "1" 2662 NA
"23199" 18 9 "b" "0" "-" 410 "predep"
"23200" 18 9 "b" "1" "-" 503 "dep"
"23201" 18 9 "b" "2" "-" 863 "precrit"
"23202" 18 9 "b" "3" "-" 417 "precrit"
"23203" 18 9 "b" "4" "-" 714 "precrit"
"23204" 18 9 "b" "5" "-" 449 "precrit"
"23205" 18 9 "b" "6" "-" 423 "precrit"
"23206" 18 9 "b" "7" "-" 435 "precrit"
"23207" 18 9 "b" "8" "-" 463 "crit"
"23208" 18 9 "b" "9" "-" 609 "postcrit"
"23209" 18 9 "b" "10" "-" 548 "post"
"23210" 18 9 "b" "11" "-" 513 "post"
"23211" 18 9 "b" "12" "-" 758 "post"
"23212" 18 9 "b" "13" "-" 425 "post"
"23213" 18 9 "b" "14" "-" 488 "post"
"23214" 18 9 "b" "15" "-" 476 "post"
"23215" 18 9 "b" "16" "-" 433 "post"
"23216" 18 9 "b" "17" "-" 548 "post"
"23217" 18 9 "b" "?" "1" 2763 NA
"23229" 18 27 "d" "0" "-" 388 "predep"
"23230" 18 27 "d" "1" "-" 679 "dep"
"23231" 18 27 "d" "2" "-" 535 "precrit"
"23232" 18 27 "d" "3" "-" 470 "precrit"
"23233" 18 27 "d" "4" "-" 1096 "precrit"
"23234" 18 27 "d" "5" "-" 435 "precrit"
"23235" 18 27 "d" "6" "-" 624 "precrit"
"23236" 18 27 "d" "7" "-" 453 "precrit"
"23237" 18 27 "d" "8" "-" 588 "crit"
"23238" 18 27 "d" "9" "-" 602 "postcrit"
"23239" 18 27 "d" "10" "-" 423 "post"
"23240" 18 27 "d" "11" "-" 503 "post"
"23241" 18 27 "d" "12" "-" 438 "post"
"23242" 18 27 "d" "13" "-" 662 "post"
"23243" 18 27 "d" "14" "-" 555 "post"
"23244" 18 27 "d" "?" "1" 2124 NA
"23341" 18 36 "a" "0" "-" 438 "predep"
"23342" 18 36 "a" "1" "-" 684 "dep"
"23343" 18 36 "a" "2" "-" 594 "precrit"
"23344" 18 36 "a" "3" "-" 516 "precrit"
"23345" 18 36 "a" "4" "-" 565 "crit"
"23346" 18 36 "a" "5" "-" 513 "postcrit"
"23347" 18 36 "a" "6" "-" 516 "post"
"23348" 18 36 "a" "7" "-" 555 "post"
"23349" 18 36 "a" "8" "-" 605 "post"
"23350" 18 36 "a" "9" "-" 487 "post"
"23351" 18 36 "a" "?" "1" 1862 NA
"23402" 18 5 "b" "0" "-" 1373 "predep"
"23403" 18 5 "b" "1" "-" 825 "dep"
"23404" 18 5 "b" "2" "-" 468 "precrit"
"23405" 18 5 "b" "3" "-" 824 "precrit"
"23406" 18 5 "b" "4" "-" 549 "precrit"
"23407" 18 5 "b" "5" "-" 823 "precrit"
"23408" 18 5 "b" "6" "-" 676 "precrit"
"23409" 18 5 "b" "7" "-" 1191 "precrit"
"23410" 18 5 "b" "8" "-" 792 "crit"
"23411" 18 5 "b" "9" "-" 514 "postcrit"
"23412" 18 5 "b" "10" "-" 575 "post"
"23413" 18 5 "b" "11" "-" 544 "post"
"23414" 18 5 "b" "12" "-" 453 "post"
"23415" 18 5 "b" "13" "-" 600 "post"
"23416" 18 5 "b" "?" "1" 1976 NA
"23440" 18 28 "a" "0" "-" 535 "predep"
"23441" 18 28 "a" "1" "-" 547 "dep"
"23442" 18 28 "a" "2" "-" 663 "precrit"
"23443" 18 28 "a" "3" "-" 488 "precrit"
"23444" 18 28 "a" "4" "-" 540 "crit"
"23445" 18 28 "a" "5" "-" 565 "postcrit"
"23446" 18 28 "a" "6" "-" 516 "post"
"23447" 18 28 "a" "7" "-" 655 "post"
"23448" 18 28 "a" "8" "-" 775 "post"
"23449" 18 28 "a" "9" "-" 646 "post"
"23450" 18 28 "a" "10" "-" 916 "post"
"23451" 18 28 "a" "11" "-" 1419 "post"
"23452" 18 28 "a" "?" "1" 3937 NA
"23519" 19 6 "d" "0" "-" 538 "predep"
"23520" 19 6 "d" "1" "-" 571 "dep"
"23521" 19 6 "d" "2" "-" 623 "precrit"
"23522" 19 6 "d" "3" "-" 529 "precrit"
"23523" 19 6 "d" "4" "-" 606 "precrit"
"23524" 19 6 "d" "5" "-" 650 "precrit"
"23525" 19 6 "d" "6" "-" 559 "precrit"
"23526" 19 6 "d" "7" "-" 538 "precrit"
"23527" 19 6 "d" "8" "-" 562 "precrit"
"23528" 19 6 "d" "9" "-" 1011 "crit"
"23529" 19 6 "d" "10" "-" 621 "postcrit"
"23530" 19 6 "d" "11" "-" 447 "post"
"23531" 19 6 "d" "12" "-" 420 "post"
"23532" 19 6 "d" "13" "-" 423 "post"
"23533" 19 6 "d" "14" "-" 567 "post"
"23534" 19 6 "d" "?" "1" 3104 NA
"23559" 19 11 "a" "0" "-" 568 "predep"
"23560" 19 11 "a" "1" "-" 451 "dep"
"23561" 19 11 "a" "2" "-" 398 "precrit"
"23562" 19 11 "a" "3" "-" 557 "precrit"
"23563" 19 11 "a" "4" "-" 427 "crit"
"23564" 19 11 "a" "5" "-" 394 "postcrit"
"23565" 19 11 "a" "6" "-" 408 "post"
"23566" 19 11 "a" "7" "-" 434 "post"
"23567" 19 11 "a" "8" "-" 853 "post"
"23568" 19 11 "a" "9" "-" 711 "post"
"23569" 19 11 "a" "?" "1" 2252 NA
"23580" 19 5 "c" "0" "-" 453 "predep"
"23581" 19 5 "c" "1" "-" 425 "dep"
"23582" 19 5 "c" "2" "-" 419 "precrit"
"23583" 19 5 "c" "3" "-" 683 "precrit"
"23584" 19 5 "c" "4" "-" 502 "crit"
"23585" 19 5 "c" "5" "-" 574 "postcrit"
"23586" 19 5 "c" "6" "-" 967 "post"
"23587" 19 5 "c" "7" "-" 564 "post"
"23588" 19 5 "c" "8" "-" 716 "post"
"23589" 19 5 "c" "9" "-" 472 "post"
"23590" 19 5 "c" "10" "-" 680 "post"
"23591" 19 5 "c" "11" "-" 440 "post"
"23592" 19 5 "c" "12" "-" 715 "post"
"23593" 19 5 "c" "?" "1" 3263 NA
"23634" 19 36 "b" "0" "-" 367 "predep"
"23635" 19 36 "b" "1" "-" 505 "dep"
"23636" 19 36 "b" "2" "-" 450 "precrit"
"23637" 19 36 "b" "3" "-" 654 "precrit"
"23638" 19 36 "b" "4" "-" 452 "precrit"
"23639" 19 36 "b" "5" "-" 536 "precrit"
"23640" 19 36 "b" "6" "-" 492 "precrit"
"23641" 19 36 "b" "7" "-" 444 "precrit"
"23642" 19 36 "b" "8" "-" 401 "crit"
"23643" 19 36 "b" "9" "-" 405 "postcrit"
"23644" 19 36 "b" "10" "-" 390 "post"
"23645" 19 36 "b" "11" "-" 502 "post"
"23646" 19 36 "b" "12" "-" 440 "post"
"23647" 19 36 "b" "13" "-" 456 "post"
"23648" 19 36 "b" "?" "1" 3651 NA
"23699" 19 16 "b" "0" "-" 475 "predep"
"23700" 19 16 "b" "1" "-" 397 "dep"
"23701" 19 16 "b" "2" "-" 374 "precrit"
"23702" 19 16 "b" "3" "-" 347 "precrit"
"23703" 19 16 "b" "4" "-" 380 "precrit"
"23704" 19 16 "b" "5" "-" 359 "precrit"
"23705" 19 16 "b" "6" "-" 448 "precrit"
"23706" 19 16 "b" "7" "-" 399 "precrit"
"23707" 19 16 "b" "8" "-" 524 "crit"
"23708" 19 16 "b" "9" "-" 390 "postcrit"
"23709" 19 16 "b" "10" "-" 389 "post"
"23710" 19 16 "b" "11" "-" 373 "post"
"23711" 19 16 "b" "12" "-" 683 "post"
"23712" 19 16 "b" "?" "1" 2675 NA
"23733" 19 35 "a" "0" "-" 499 "predep"
"23734" 19 35 "a" "1" "-" 474 "dep"
"23735" 19 35 "a" "2" "-" 437 "precrit"
"23736" 19 35 "a" "3" "-" 416 "precrit"
"23737" 19 35 "a" "4" "-" 407 "crit"
"23738" 19 35 "a" "5" "-" 382 "postcrit"
"23739" 19 35 "a" "6" "-" 364 "post"
"23740" 19 35 "a" "7" "-" 434 "post"
"23741" 19 35 "a" "8" "-" 619 "post"
"23742" 19 35 "a" "9" "-" 656 "post"
"23743" 19 35 "a" "10" "-" 512 "post"
"23744" 19 35 "a" "11" "-" 370 "post"
"23745" 19 35 "a" "12" "-" 450 "post"
"23746" 19 35 "a" "?" "1" 4096 NA
"23796" 19 21 "c" "0" "-" 432 "predep"
"23797" 19 21 "c" "1" "-" 371 "dep"
"23798" 19 21 "c" "2" "-" 420 "precrit"
"23799" 19 21 "c" "3" "-" 479 "precrit"
"23800" 19 21 "c" "4" "-" 443 "crit"
"23801" 19 21 "c" "5" "-" 490 "postcrit"
"23802" 19 21 "c" "6" "-" 467 "post"
"23803" 19 21 "c" "7" "-" 501 "post"
"23804" 19 21 "c" "8" "-" 1015 "post"
"23805" 19 21 "c" "?" "1" 3938 NA
"23817" 19 14 "d" "0" "-" 488 "predep"
"23818" 19 14 "d" "1" "-" 419 "dep"
"23819" 19 14 "d" "2" "-" 395 "precrit"
"23820" 19 14 "d" "3" "-" 458 "precrit"
"23821" 19 14 "d" "4" "-" 620 "precrit"
"23822" 19 14 "d" "5" "-" 379 "precrit"
"23823" 19 14 "d" "6" "-" 480 "precrit"
"23824" 19 14 "d" "7" "-" 404 "precrit"
"23825" 19 14 "d" "8" "-" 489 "crit"
"23826" 19 14 "d" "9" "-" 393 "postcrit"
"23827" 19 14 "d" "10" "-" 435 "post"
"23828" 19 14 "d" "11" "-" 481 "post"
"23829" 19 14 "d" "12" "-" 537 "post"
"23830" 19 14 "d" "13" "-" 440 "post"
"23831" 19 14 "d" "?" "1" 2800 NA
"23842" 19 1 "c" "0" "-" 483 "predep"
"23843" 19 1 "c" "1" "-" 466 "dep"
"23844" 19 1 "c" "2" "-" 405 "precrit"
"23845" 19 1 "c" "3" "-" 398 "precrit"
"23846" 19 1 "c" "4" "-" 391 "crit"
"23847" 19 1 "c" "5" "-" 422 "postcrit"
"23848" 19 1 "c" "6" "-" 376 "post"
"23849" 19 1 "c" "7" "-" 411 "post"
"23850" 19 1 "c" "8" "-" 367 "post"
"23851" 19 1 "c" "?" "1" 1729 NA
"23874" 19 8 "b" "0" "-" 405 "predep"
"23875" 19 8 "b" "1" "-" 380 "dep"
"23876" 19 8 "b" "2" "-" 383 "precrit"
"23877" 19 8 "b" "3" "-" 419 "precrit"
"23878" 19 8 "b" "4" "-" 448 "precrit"
"23879" 19 8 "b" "5" "-" 472 "precrit"
"23880" 19 8 "b" "6" "-" 435 "precrit"
"23881" 19 8 "b" "7" "-" 492 "precrit"
"23882" 19 8 "b" "8" "-" 625 "crit"
"23883" 19 8 "b" "9" "-" 398 "postcrit"
"23884" 19 8 "b" "10" "-" 485 "post"
"23885" 19 8 "b" "11" "-" 616 "post"
"23886" 19 8 "b" "12" "-" 421 "post"
"23887" 19 8 "b" "13" "-" 666 "post"
"23888" 19 8 "b" "14" "-" 573 "post"
"23889" 19 8 "b" "?" "1" 2670 NA
"23909" 19 22 "d" "0" "-" 457 "predep"
"23910" 19 22 "d" "1" "-" 419 "dep"
"23911" 19 22 "d" "2" "-" 496 "precrit"
"23912" 19 22 "d" "3" "-" 618 "precrit"
"23913" 19 22 "d" "4" "-" 601 "precrit"
"23914" 19 22 "d" "5" "-" 1406 "precrit"
"23915" 19 22 "d" "6" "-" 428 "precrit"
"23916" 19 22 "d" "7" "-" 413 "precrit"
"23917" 19 22 "d" "8" "-" 585 "crit"
"23918" 19 22 "d" "9" "-" 441 "postcrit"
"23919" 19 22 "d" "10" "-" 402 "post"
"23920" 19 22 "d" "11" "-" 388 "post"
"23921" 19 22 "d" "12" "-" 416 "post"
"23922" 19 22 "d" "13" "-" 396 "post"
"23923" 19 22 "d" "14" "-" 423 "post"
"23924" 19 22 "d" "15" "-" 414 "post"
"23925" 19 22 "d" "16" "-" 441 "post"
"23926" 19 22 "d" "?" "1" 3945 NA
"23939" 19 20 "b" "0" "-" 331 "predep"
"23940" 19 20 "b" "1" "-" 384 "dep"
"23941" 19 20 "b" "2" "-" 422 "precrit"
"23942" 19 20 "b" "3" "-" 509 "precrit"
"23943" 19 20 "b" "4" "-" 417 "precrit"
"23944" 19 20 "b" "5" "-" 527 "precrit"
"23945" 19 20 "b" "6" "-" 404 "precrit"
"23946" 19 20 "b" "7" "-" 413 "precrit"
"23947" 19 20 "b" "8" "-" 416 "crit"
"23948" 19 20 "b" "9" "-" 680 "postcrit"
"23949" 19 20 "b" "10" "-" 485 "post"
"23950" 19 20 "b" "11" "-" 380 "post"
"23951" 19 20 "b" "12" "-" 408 "post"
"23952" 19 20 "b" "13" "-" 453 "post"
"23953" 19 20 "b" "14" "-" 431 "post"
"23954" 19 20 "b" "?" "1" 2264 NA
"23976" 19 30 "d" "0" "-" 369 "predep"
"23977" 19 30 "d" "1" "-" 412 "dep"
"23978" 19 30 "d" "2" "-" 391 "precrit"
"23979" 19 30 "d" "3" "-" 510 "precrit"
"23980" 19 30 "d" "4" "-" 441 "precrit"
"23981" 19 30 "d" "5" "-" 389 "precrit"
"23982" 19 30 "d" "6" "-" 550 "precrit"
"23983" 19 30 "d" "7" "-" 445 "precrit"
"23984" 19 30 "d" "8" "-" 750 "crit"
"23985" 19 30 "d" "9" "-" 443 "postcrit"
"23986" 19 30 "d" "10" "-" 395 "post"
"23987" 19 30 "d" "11" "-" 378 "post"
"23988" 19 30 "d" "12" "-" 942 "post"
"23989" 19 30 "d" "?" "1" 3468 NA
"24037" 19 25 "c" "0" "-" 384 "predep"
"24038" 19 25 "c" "1" "-" 369 "dep"
"24039" 19 25 "c" "2" "-" 367 "precrit"
"24040" 19 25 "c" "3" "-" 317 "precrit"
"24041" 19 25 "c" "4" "-" 336 "crit"
"24042" 19 25 "c" "5" "-" 402 "postcrit"
"24043" 19 25 "c" "6" "-" 333 "post"
"24044" 19 25 "c" "7" "-" 393 "post"
"24045" 19 25 "c" "8" "-" 431 "post"
"24046" 19 25 "c" "9" "-" 413 "post"
"24047" 19 25 "c" "10" "-" 837 "post"
"24048" 19 25 "c" "?" "1" 2508 NA
"24099" 19 17 "c" "0" "-" 511 "predep"
"24100" 19 17 "c" "1" "-" 460 "dep"
"24101" 19 17 "c" "2" "-" 454 "precrit"
"24102" 19 17 "c" "3" "-" 458 "precrit"
"24103" 19 17 "c" "4" "-" 469 "crit"
"24104" 19 17 "c" "5" "-" 392 "postcrit"
"24105" 19 17 "c" "6" "-" 366 "post"
"24106" 19 17 "c" "7" "-" 317 "post"
"24107" 19 17 "c" "8" "-" 404 "post"
"24108" 19 17 "c" "9" "-" 352 "post"
"24109" 19 17 "c" "10" "-" 376 "post"
"24110" 19 17 "c" "?" "1" 2620 NA
"24123" 19 3 "a" "0" "-" 400 "predep"
"24124" 19 3 "a" "1" "-" 359 "dep"
"24125" 19 3 "a" "2" "-" 321 "precrit"
"24126" 19 3 "a" "3" "-" 361 "precrit"
"24127" 19 3 "a" "4" "-" 377 "crit"
"24128" 19 3 "a" "5" "-" 416 "postcrit"
"24129" 19 3 "a" "6" "-" 415 "post"
"24130" 19 3 "a" "7" "-" 367 "post"
"24131" 19 3 "a" "8" "-" 418 "post"
"24132" 19 3 "a" "9" "-" 282 "post"
"24133" 19 3 "a" "10" "-" 396 "post"
"24134" 19 3 "a" "?" "1" 1292 NA
"24148" 19 29 "c" "0" "-" 366 "predep"
"24149" 19 29 "c" "1" "-" 347 "dep"
"24150" 19 29 "c" "2" "-" 319 "precrit"
"24151" 19 29 "c" "3" "-" 353 "precrit"
"24152" 19 29 "c" "4" "-" 416 "crit"
"24153" 19 29 "c" "5" "-" 485 "postcrit"
"24154" 19 29 "c" "6" "-" 414 "post"
"24155" 19 29 "c" "7" "-" 376 "post"
"24156" 19 29 "c" "8" "-" 326 "post"
"24157" 19 29 "c" "9" "-" 377 "post"
"24158" 19 29 "c" "?" "1" 1702 NA
"24219" 19 15 "a" "0" "-" 320 "predep"
"24220" 19 15 "a" "1" "-" 309 "dep"
"24221" 19 15 "a" "2" "-" 351 "precrit"
"24222" 19 15 "a" "3" "-" 321 "precrit"
"24223" 19 15 "a" "4" "-" 365 "crit"
"24224" 19 15 "a" "5" "-" 353 "postcrit"
"24225" 19 15 "a" "6" "-" 366 "post"
"24226" 19 15 "a" "7" "-" 336 "post"
"24227" 19 15 "a" "8" "-" 392 "post"
"24228" 19 15 "a" "9" "-" 444 "post"
"24229" 19 15 "a" "10" "-" 401 "post"
"24230" 19 15 "a" "11" "-" 406 "post"
"24231" 19 15 "a" "12" "-" 615 "post"
"24232" 19 15 "a" "?" "1" 2135 NA
"24246" 19 33 "c" "0" "-" 342 "predep"
"24247" 19 33 "c" "1" "-" 354 "dep"
"24248" 19 33 "c" "2" "-" 355 "precrit"
"24249" 19 33 "c" "3" "-" 395 "precrit"
"24250" 19 33 "c" "4" "-" 374 "crit"
"24251" 19 33 "c" "5" "-" 450 "postcrit"
"24252" 19 33 "c" "6" "-" 323 "post"
"24253" 19 33 "c" "7" "-" 541 "post"
"24254" 19 33 "c" "8" "-" 407 "post"
"24255" 19 33 "c" "9" "-" 427 "post"
"24256" 19 33 "c" "?" "1" 2853 NA
"24285" 19 12 "b" "0" "-" 403 "predep"
"24286" 19 12 "b" "1" "-" 338 "dep"
"24287" 19 12 "b" "2" "-" 346 "precrit"
"24288" 19 12 "b" "3" "-" 306 "precrit"
"24289" 19 12 "b" "4" "-" 568 "precrit"
"24290" 19 12 "b" "5" "-" 507 "precrit"
"24291" 19 12 "b" "6" "-" 387 "precrit"
"24292" 19 12 "b" "7" "-" 372 "precrit"
"24293" 19 12 "b" "8" "-" 332 "crit"
"24294" 19 12 "b" "9" "-" 342 "postcrit"
"24295" 19 12 "b" "10" "-" 374 "post"
"24296" 19 12 "b" "11" "-" 442 "post"
"24297" 19 12 "b" "12" "-" 409 "post"
"24298" 19 12 "b" "?" "1" 3556 NA
"24348" 19 4 "b" "0" "-" 314 "predep"
"24349" 19 4 "b" "1" "-" 381 "dep"
"24350" 19 4 "b" "2" "-" 388 "precrit"
"24351" 19 4 "b" "3" "-" 386 "precrit"
"24352" 19 4 "b" "4" "-" 487 "precrit"
"24353" 19 4 "b" "5" "-" 434 "precrit"
"24354" 19 4 "b" "6" "-" 387 "precrit"
"24355" 19 4 "b" "7" "-" 373 "precrit"
"24356" 19 4 "b" "8" "-" 516 "crit"
"24357" 19 4 "b" "9" "-" 474 "postcrit"
"24358" 19 4 "b" "10" "-" 384 "post"
"24359" 19 4 "b" "11" "-" 453 "post"
"24360" 19 4 "b" "12" "-" 385 "post"
"24361" 19 4 "b" "?" "1" 2536 NA
"24373" 19 10 "d" "0" "-" 303 "predep"
"24374" 19 10 "d" "1" "-" 337 "dep"
"24375" 19 10 "d" "2" "-" 308 "precrit"
"24376" 19 10 "d" "3" "-" 309 "precrit"
"24377" 19 10 "d" "4" "-" 308 "precrit"
"24378" 19 10 "d" "5" "-" 326 "precrit"
"24379" 19 10 "d" "6" "-" 341 "precrit"
"24380" 19 10 "d" "7" "-" 365 "precrit"
"24381" 19 10 "d" "8" "-" 402 "crit"
"24382" 19 10 "d" "9" "-" 333 "postcrit"
"24383" 19 10 "d" "10" "-" 400 "post"
"24384" 19 10 "d" "11" "-" 385 "post"
"24385" 19 10 "d" "12" "-" 480 "post"
"24386" 19 10 "d" "13" "-" 438 "post"
"24387" 19 10 "d" "14" "-" 1202 "post"
"24388" 19 10 "d" "?" "1" 3911 NA
"24398" 19 19 "a" "0" "-" 305 "predep"
"24399" 19 19 "a" "1" "-" 386 "dep"
"24400" 19 19 "a" "2" "-" 345 "precrit"
"24401" 19 19 "a" "3" "-" 342 "precrit"
"24402" 19 19 "a" "4" "-" 365 "crit"
"24403" 19 19 "a" "5" "-" 392 "postcrit"
"24404" 19 19 "a" "6" "-" 373 "post"
"24405" 19 19 "a" "7" "-" 409 "post"
"24406" 19 19 "a" "8" "-" 527 "post"
"24407" 19 19 "a" "?" "1" 1826 NA
"24419" 19 23 "a" "0" "-" 299 "predep"
"24420" 19 23 "a" "1" "-" 513 "dep"
"24421" 19 23 "a" "2" "-" 397 "precrit"
"24422" 19 23 "a" "3" "-" 336 "precrit"
"24423" 19 23 "a" "4" "-" 280 "crit"
"24424" 19 23 "a" "5" "-" 358 "postcrit"
"24425" 19 23 "a" "6" "-" 381 "post"
"24426" 19 23 "a" "7" "-" 484 "post"
"24427" 19 23 "a" "8" "-" 390 "post"
"24428" 19 23 "a" "9" "-" 314 "post"
"24429" 19 23 "a" "10" "-" 641 "post"
"24430" 19 23 "a" "11" "-" 686 "post"
"24431" 19 23 "a" "12" "-" 370 "post"
"24432" 19 23 "a" "13" "-" 396 "post"
"24433" 19 23 "a" "14" "-" 347 "post"
"24434" 19 23 "a" "?" "1" 1806 NA
"24483" 19 28 "b" "0" "-" 389 "predep"
"24484" 19 28 "b" "1" "-" 379 "dep"
"24485" 19 28 "b" "2" "-" 388 "precrit"
"24486" 19 28 "b" "3" "-" 459 "precrit"
"24487" 19 28 "b" "4" "-" 374 "precrit"
"24488" 19 28 "b" "5" "-" 419 "precrit"
"24489" 19 28 "b" "6" "-" 378 "precrit"
"24490" 19 28 "b" "7" "-" 492 "precrit"
"24491" 19 28 "b" "8" "-" 400 "crit"
"24492" 19 28 "b" "9" "-" 380 "postcrit"
"24493" 19 28 "b" "10" "-" 388 "post"
"24494" 19 28 "b" "11" "-" 414 "post"
"24495" 19 28 "b" "12" "-" 368 "post"
"24496" 19 28 "b" "13" "-" 377 "post"
"24497" 19 28 "b" "14" "-" 414 "post"
"24498" 19 28 "b" "15" "-" 301 "post"
"24499" 19 28 "b" "16" "-" 358 "post"
"24500" 19 28 "b" "?" "1" 1719 NA
"24528" 19 32 "b" "0" "-" 349 "predep"
"24529" 19 32 "b" "1" "-" 404 "dep"
"24530" 19 32 "b" "2" "-" 413 "precrit"
"24531" 19 32 "b" "3" "-" 297 "precrit"
"24532" 19 32 "b" "4" "-" 385 "precrit"
"24533" 19 32 "b" "5" "-" 404 "precrit"
"24534" 19 32 "b" "6" "-" 412 "precrit"
"24535" 19 32 "b" "7" "-" 356 "precrit"
"24536" 19 32 "b" "8" "-" 466 "crit"
"24537" 19 32 "b" "9" "-" 413 "postcrit"
"24538" 19 32 "b" "10" "-" 435 "post"
"24539" 19 32 "b" "11" "-" 420 "post"
"24540" 19 32 "b" "12" "-" 451 "post"
"24541" 19 32 "b" "13" "-" 449 "post"
"24542" 19 32 "b" "?" "1" 1860 NA
"24573" 19 7 "a" "0" "-" 305 "predep"
"24574" 19 7 "a" "1" "-" 427 "dep"
"24575" 19 7 "a" "2" "-" 443 "precrit"
"24576" 19 7 "a" "3" "-" 323 "precrit"
"24577" 19 7 "a" "4" "-" 353 "crit"
"24578" 19 7 "a" "5" "-" 407 "postcrit"
"24579" 19 7 "a" "6" "-" 388 "post"
"24580" 19 7 "a" "7" "-" 413 "post"
"24581" 19 7 "a" "8" "-" 504 "post"
"24582" 19 7 "a" "9" "-" 485 "post"
"24583" 19 7 "a" "?" "1" 2363 NA
"24594" 19 27 "a" "0" "-" 315 "predep"
"24595" 19 27 "a" "1" "-" 339 "dep"
"24596" 19 27 "a" "2" "-" 288 "precrit"
"24597" 19 27 "a" "3" "-" 347 "precrit"
"24598" 19 27 "a" "4" "-" 383 "crit"
"24599" 19 27 "a" "5" "-" 442 "postcrit"
"24600" 19 27 "a" "6" "-" 452 "post"
"24601" 19 27 "a" "7" "-" 413 "post"
"24602" 19 27 "a" "8" "-" 419 "post"
"24603" 19 27 "a" "9" "-" 640 "post"
"24604" 19 27 "a" "?" "1" 1852 NA
"24637" 19 9 "c" "0" "-" 358 "predep"
"24638" 19 9 "c" "1" "-" 315 "dep"
"24639" 19 9 "c" "2" "-" 403 "precrit"
"24640" 19 9 "c" "3" "-" 405 "precrit"
"24641" 19 9 "c" "4" "-" 444 "crit"
"24642" 19 9 "c" "5" "-" 441 "postcrit"
"24643" 19 9 "c" "6" "-" 371 "post"
"24644" 19 9 "c" "7" "-" 292 "post"
"24645" 19 9 "c" "8" "-" 543 "post"
"24646" 19 9 "c" "9" "-" 381 "post"
"24647" 19 9 "c" "?" "1" 2357 NA
"24701" 19 2 "d" "0" "-" 325 "predep"
"24702" 19 2 "d" "1" "-" 408 "dep"
"24703" 19 2 "d" "2" "-" 536 "precrit"
"24704" 19 2 "d" "3" "-" 372 "precrit"
"24705" 19 2 "d" "4" "-" 350 "precrit"
"24706" 19 2 "d" "5" "-" 419 "precrit"
"24707" 19 2 "d" "6" "-" 408 "precrit"
"24708" 19 2 "d" "7" "-" 389 "precrit"
"24709" 19 2 "d" "8" "-" 329 "crit"
"24710" 19 2 "d" "9" "-" 381 "postcrit"
"24711" 19 2 "d" "10" "-" 364 "post"
"24712" 19 2 "d" "11" "-" 423 "post"
"24713" 19 2 "d" "12" "-" 384 "post"
"24714" 19 2 "d" "?" "1" 1950 NA
"24751" 19 18 "d" "0" "-" 259 "predep"
"24752" 19 18 "d" "1" "-" 378 "dep"
"24753" 19 18 "d" "2" "-" 352 "precrit"
"24754" 19 18 "d" "3" "-" 325 "precrit"
"24755" 19 18 "d" "4" "-" 361 "precrit"
"24756" 19 18 "d" "5" "-" 409 "precrit"
"24757" 19 18 "d" "6" "-" 384 "precrit"
"24758" 19 18 "d" "7" "-" 420 "precrit"
"24759" 19 18 "d" "8" "-" 598 "crit"
"24760" 19 18 "d" "9" "-" 411 "postcrit"
"24761" 19 18 "d" "10" "-" 387 "post"
"24762" 19 18 "d" "11" "-" 417 "post"
"24763" 19 18 "d" "12" "-" 524 "post"
"24764" 19 18 "d" "13" "-" 399 "post"
"24765" 19 18 "d" "?" "1" 1592 NA
"24797" 19 34 "d" "0" "-" 286 "predep"
"24798" 19 34 "d" "1" "-" 390 "dep"
"24799" 19 34 "d" "2" "-" 391 "precrit"
"24800" 19 34 "d" "3" "-" 386 "precrit"
"24801" 19 34 "d" "4" "-" 404 "precrit"
"24802" 19 34 "d" "5" "-" 426 "precrit"
"24803" 19 34 "d" "6" "-" 424 "precrit"
"24804" 19 34 "d" "7" "-" 382 "precrit"
"24805" 19 34 "d" "8" "-" 1172 "crit"
"24806" 19 34 "d" "9" "-" 401 "postcrit"
"24807" 19 34 "d" "10" "-" 405 "post"
"24808" 19 34 "d" "11" "-" 375 "post"
"24809" 19 34 "d" "12" "-" 410 "post"
"24810" 19 34 "d" "13" "-" 467 "post"
"24811" 19 34 "d" "14" "-" 465 "post"
"24812" 19 34 "d" "?" "1" 2159 NA
"24844" 19 13 "c" "0" "-" 314 "predep"
"24845" 19 13 "c" "1" "-" 297 "dep"
"24846" 19 13 "c" "2" "-" 318 "precrit"
"24847" 19 13 "c" "3" "-" 365 "precrit"
"24848" 19 13 "c" "4" "-" 439 "crit"
"24849" 19 13 "c" "5" "-" 374 "postcrit"
"24850" 19 13 "c" "6" "-" 438 "post"
"24851" 19 13 "c" "7" "-" 307 "post"
"24852" 19 13 "c" "8" "-" 450 "post"
"24853" 19 13 "c" "?" "1" 1950 NA
"24883" 19 31 "a" "0" "-" 390 "predep"
"24884" 19 31 "a" "1" "-" 425 "dep"
"24885" 19 31 "a" "2" "-" 370 "precrit"
"24886" 19 31 "a" "3" "-" 389 "precrit"
"24887" 19 31 "a" "4" "-" 394 "crit"
"24888" 19 31 "a" "5" "-" 382 "postcrit"
"24889" 19 31 "a" "6" "-" 409 "post"
"24890" 19 31 "a" "7" "-" 431 "post"
"24891" 19 31 "a" "8" "-" 652 "post"
"24892" 19 31 "a" "?" "1" 1888 NA
"24946" 19 26 "d" "0" "-" 341 "predep"
"24947" 19 26 "d" "1" "-" 393 "dep"
"24948" 19 26 "d" "2" "-" 499 "precrit"
"24949" 19 26 "d" "3" "-" 362 "precrit"
"24950" 19 26 "d" "4" "-" 398 "precrit"
"24951" 19 26 "d" "5" "-" 409 "precrit"
"24952" 19 26 "d" "6" "-" 381 "precrit"
"24953" 19 26 "d" "7" "-" 424 "precrit"
"24954" 19 26 "d" "8" "-" 359 "precrit"
"24955" 19 26 "d" "9" "-" 377 "crit"
"24956" 19 26 "d" "10" "-" 392 "postcrit"
"24957" 19 26 "d" "11" "-" 417 "post"
"24958" 19 26 "d" "12" "-" 399 "post"
"24959" 19 26 "d" "13" "-" 291 "post"
"24960" 19 26 "d" "14" "-" 540 "post"
"24961" 19 26 "d" "15" "-" 394 "post"
"24962" 19 26 "d" "?" "1" 2278 NA
"24971" 19 24 "b" "0" "-" 364 "predep"
"24972" 19 24 "b" "1" "-" 415 "dep"
"24973" 19 24 "b" "2" "-" 382 "precrit"
"24974" 19 24 "b" "3" "-" 374 "precrit"
"24975" 19 24 "b" "4" "-" 406 "precrit"
"24976" 19 24 "b" "5" "-" 402 "precrit"
"24977" 19 24 "b" "6" "-" 314 "precrit"
"24978" 19 24 "b" "7" "-" 436 "precrit"
"24979" 19 24 "b" "8" "-" 364 "crit"
"24980" 19 24 "b" "9" "-" 346 "postcrit"
"24981" 19 24 "b" "10" "-" 222 "post"
"24982" 19 24 "b" "11" "-" 438 "post"
"24983" 19 24 "b" "12" "-" 320 "post"
"24984" 19 24 "b" "?" "1" 1060 NA
"25100" 20 5 "d" "0" "-" 662 "predep"
"25101" 20 5 "d" "1" "-" 717 "dep"
"25102" 20 5 "d" "2" "-" 706 "precrit"
"25103" 20 5 "d" "3" "-" 695 "precrit"
"25104" 20 5 "d" "4" "-" 777 "precrit"
"25105" 20 5 "d" "5" "-" 796 "precrit"
"25106" 20 5 "d" "6" "-" 907 "precrit"
"25107" 20 5 "d" "7" "-" 721 "precrit"
"25108" 20 5 "d" "8" "-" 969 "crit"
"25109" 20 5 "d" "9" "-" 933 "postcrit"
"25110" 20 5 "d" "10" "-" 595 "post"
"25111" 20 5 "d" "11" "-" 573 "post"
"25112" 20 5 "d" "12" "-" 578 "post"
"25113" 20 5 "d" "13" "-" 698 "post"
"25114" 20 5 "d" "14" "-" 582 "post"
"25115" 20 5 "d" "15" "-" 682 "post"
"25116" 20 5 "d" "16" "-" 864 "post"
"25117" 20 5 "d" "17" "-" 886 "post"
"25118" 20 5 "d" "?" "0" 4581 NA
"25128" 20 30 "a" "0" "-" 494 "predep"
"25129" 20 30 "a" "1" "-" 781 "dep"
"25130" 20 30 "a" "2" "-" 774 "precrit"
"25131" 20 30 "a" "3" "-" 689 "precrit"
"25132" 20 30 "a" "4" "-" 985 "crit"
"25133" 20 30 "a" "5" "-" 838 "postcrit"
"25134" 20 30 "a" "6" "-" 673 "post"
"25135" 20 30 "a" "7" "-" 726 "post"
"25136" 20 30 "a" "8" "-" 1309 "post"
"25137" 20 30 "a" "9" "-" 635 "post"
"25138" 20 30 "a" "10" "-" 729 "post"
"25139" 20 30 "a" "11" "-" 1408 "post"
"25140" 20 30 "a" "12" "-" 1889 "post"
"25141" 20 30 "a" "?" "1" 3567 NA
"25151" 20 25 "d" "0" "-" 494 "predep"
"25152" 20 25 "d" "1" "-" 759 "dep"
"25153" 20 25 "d" "2" "-" 713 "precrit"
"25154" 20 25 "d" "3" "-" 653 "precrit"
"25155" 20 25 "d" "4" "-" 738 "precrit"
"25156" 20 25 "d" "5" "-" 855 "precrit"
"25157" 20 25 "d" "6" "-" 883 "precrit"
"25158" 20 25 "d" "7" "-" 588 "precrit"
"25159" 20 25 "d" "8" "-" 1307 "crit"
"25160" 20 25 "d" "9" "-" 505 "postcrit"
"25161" 20 25 "d" "10" "-" 676 "post"
"25162" 20 25 "d" "11" "-" 615 "post"
"25163" 20 25 "d" "12" "-" 678 "post"
"25164" 20 25 "d" "13" "-" 696 "post"
"25165" 20 25 "d" "14" "-" 1603 "post"
"25166" 20 25 "d" "?" "1" 5515 NA
"25184" 20 4 "c" "0" "-" 492 "predep"
"25185" 20 4 "c" "1" "-" 630 "dep"
"25186" 20 4 "c" "2" "-" 483 "precrit"
"25187" 20 4 "c" "3" "-" 543 "precrit"
"25188" 20 4 "c" "4" "-" 839 "crit"
"25189" 20 4 "c" "5" "-" 700 "postcrit"
"25190" 20 4 "c" "6" "-" 676 "post"
"25191" 20 4 "c" "7" "-" 1700 "post"
"25192" 20 4 "c" "?" "1" 5508 NA
"25276" 20 14 "a" "0" "-" 433 "predep"
"25277" 20 14 "a" "1" "-" 649 "dep"
"25278" 20 14 "a" "2" "-" 648 "precrit"
"25279" 20 14 "a" "3" "-" 665 "precrit"
"25280" 20 14 "a" "4" "-" 1023 "crit"
"25281" 20 14 "a" "5" "-" 821 "postcrit"
"25282" 20 14 "a" "6" "-" 726 "post"
"25283" 20 14 "a" "7" "-" 1501 "post"
"25284" 20 14 "a" "8" "-" 704 "post"
"25285" 20 14 "a" "9" "-" 1342 "post"
"25286" 20 14 "a" "10" "-" 744 "post"
"25287" 20 14 "a" "11" "-" 1307 "post"
"25288" 20 14 "a" "?" "1" 4198 NA
"25324" 20 33 "d" "0" "-" 398 "predep"
"25325" 20 33 "d" "1" "-" 566 "dep"
"25326" 20 33 "d" "2" "-" 432 "precrit"
"25327" 20 33 "d" "3" "-" 439 "precrit"
"25328" 20 33 "d" "4" "-" 429 "precrit"
"25329" 20 33 "d" "5" "-" 439 "precrit"
"25330" 20 33 "d" "6" "-" 481 "precrit"
"25331" 20 33 "d" "7" "-" 608 "precrit"
"25332" 20 33 "d" "8" "-" 975 "crit"
"25333" 20 33 "d" "9" "-" 492 "postcrit"
"25334" 20 33 "d" "10" "-" 502 "post"
"25335" 20 33 "d" "11" "-" 597 "post"
"25336" 20 33 "d" "12" "-" 510 "post"
"25337" 20 33 "d" "13" "-" 1084 "post"
"25338" 20 33 "d" "?" "1" 4244 NA
"25353" 20 36 "c" "0" "-" 378 "predep"
"25354" 20 36 "c" "1" "-" 535 "dep"
"25355" 20 36 "c" "2" "-" 589 "precrit"
"25356" 20 36 "c" "3" "-" 441 "precrit"
"25357" 20 36 "c" "4" "-" 419 "crit"
"25358" 20 36 "c" "5" "-" 501 "postcrit"
"25359" 20 36 "c" "6" "-" 476 "post"
"25360" 20 36 "c" "7" "-" 471 "post"
"25361" 20 36 "c" "8" "-" 529 "post"
"25362" 20 36 "c" "9" "-" 666 "post"
"25363" 20 36 "c" "?" "1" 5482 NA
"25383" 20 28 "c" "0" "-" 479 "predep"
"25384" 20 28 "c" "1" "-" 569 "dep"
"25385" 20 28 "c" "2" "-" 562 "precrit"
"25386" 20 28 "c" "3" "-" 781 "precrit"
"25387" 20 28 "c" "4" "-" 2468 "crit"
"25388" 20 28 "c" "5" "-" 497 "postcrit"
"25389" 20 28 "c" "6" "-" 575 "post"
"25390" 20 28 "c" "7" "-" 511 "post"
"25391" 20 28 "c" "8" "-" 672 "post"
"25392" 20 28 "c" "9" "-" 527 "post"
"25393" 20 28 "c" "?" "1" 3543 NA
"25497" 20 27 "b" "0" "-" 132 "predep"
"25498" 20 27 "b" "1" "-" 840 "dep"
"25499" 20 27 "b" "2" "-" 478 "precrit"
"25500" 20 27 "b" "3" "-" 439 "precrit"
"25501" 20 27 "b" "4" "-" 775 "precrit"
"25502" 20 27 "b" "5" "-" 540 "precrit"
"25503" 20 27 "b" "6" "-" 490 "precrit"
"25504" 20 27 "b" "7" "-" 576 "precrit"
"25505" 20 27 "b" "8" "-" 550 "crit"
"25506" 20 27 "b" "9" "-" 541 "postcrit"
"25507" 20 27 "b" "10" "-" 430 "post"
"25508" 20 27 "b" "11" "-" 444 "post"
"25509" 20 27 "b" "12" "-" 530 "post"
"25510" 20 27 "b" "13" "-" 493 "post"
"25511" 20 27 "b" "?" "1" 2197 NA
"25544" 20 2 "a" "0" "-" 507 "predep"
"25545" 20 2 "a" "1" "-" 456 "dep"
"25546" 20 2 "a" "2" "-" 404 "precrit"
"25547" 20 2 "a" "3" "-" 445 "precrit"
"25548" 20 2 "a" "4" "-" 470 "crit"
"25549" 20 2 "a" "5" "-" 466 "postcrit"
"25550" 20 2 "a" "6" "-" 442 "post"
"25551" 20 2 "a" "7" "-" 430 "post"
"25552" 20 2 "a" "8" "-" 547 "post"
"25553" 20 2 "a" "9" "-" 698 "post"
"25554" 20 2 "a" "10" "-" 506 "post"
"25555" 20 2 "a" "?" "1" 3161 NA
"25596" 20 32 "c" "0" "-" 447 "predep"
"25597" 20 32 "c" "1" "-" 503 "dep"
"25598" 20 32 "c" "2" "-" 464 "precrit"
"25599" 20 32 "c" "3" "-" 592 "precrit"
"25600" 20 32 "c" "4" "-" 532 "crit"
"25601" 20 32 "c" "5" "-" 476 "postcrit"
"25602" 20 32 "c" "6" "-" 503 "post"
"25603" 20 32 "c" "7" "-" 409 "post"
"25604" 20 32 "c" "8" "-" 947 "post"
"25605" 20 32 "c" "?" "1" 2498 NA
"25667" 20 18 "a" "0" "-" 393 "predep"
"25668" 20 18 "a" "1" "-" 340 "dep"
"25669" 20 18 "a" "2" "-" 444 "precrit"
"25670" 20 18 "a" "3" "-" 365 "precrit"
"25671" 20 18 "a" "4" "-" 495 "crit"
"25672" 20 18 "a" "5" "-" 422 "postcrit"
"25673" 20 18 "a" "6" "-" 1010 "post"
"25674" 20 18 "a" "7" "-" 445 "post"
"25675" 20 18 "a" "8" "-" 491 "post"
"25676" 20 18 "a" "9" "-" 1330 "post"
"25677" 20 18 "a" "?" "1" 2876 NA
"25700" 20 24 "c" "0" "-" 1239 "predep"
"25701" 20 24 "c" "1" "-" 734 "dep"
"25702" 20 24 "c" "2" "-" 529 "precrit"
"25703" 20 24 "c" "3" "-" 516 "precrit"
"25704" 20 24 "c" "4" "-" 478 "crit"
"25705" 20 24 "c" "5" "-" 426 "postcrit"
"25706" 20 24 "c" "6" "-" 534 "post"
"25707" 20 24 "c" "7" "-" 518 "post"
"25708" 20 24 "c" "8" "-" 562 "post"
"25709" 20 24 "c" "?" "1" 4898 NA
"25742" 20 8 "c" "0" "-" 352 "predep"
"25743" 20 8 "c" "1" "-" 461 "dep"
"25744" 20 8 "c" "2" "-" 453 "precrit"
"25745" 20 8 "c" "3" "-" 348 "precrit"
"25746" 20 8 "c" "4" "-" 405 "crit"
"25747" 20 8 "c" "5" "-" 375 "postcrit"
"25748" 20 8 "c" "6" "-" 375 "post"
"25749" 20 8 "c" "7" "-" 446 "post"
"25750" 20 8 "c" "8" "-" 485 "post"
"25751" 20 8 "c" "9" "-" 890 "post"
"25752" 20 8 "c" "?" "1" 3346 NA
"25791" 20 6 "a" "0" "-" 433 "predep"
"25792" 20 6 "a" "1" "-" 867 "dep"
"25793" 20 6 "a" "2" "-" 377 "precrit"
"25794" 20 6 "a" "3" "-" 341 "precrit"
"25795" 20 6 "a" "4" "-" 403 "crit"
"25796" 20 6 "a" "5" "-" 440 "postcrit"
"25797" 20 6 "a" "6" "-" 394 "post"
"25798" 20 6 "a" "7" "-" 463 "post"
"25799" 20 6 "a" "?" "1" 2490 NA
"25810" 20 1 "d" "0" "-" 337 "predep"
"25811" 20 1 "d" "1" "-" 476 "dep"
"25812" 20 1 "d" "2" "-" 419 "precrit"
"25813" 20 1 "d" "3" "-" 356 "precrit"
"25814" 20 1 "d" "4" "-" 423 "precrit"
"25815" 20 1 "d" "5" "-" 361 "precrit"
"25816" 20 1 "d" "6" "-" 511 "precrit"
"25817" 20 1 "d" "7" "-" 445 "precrit"
"25818" 20 1 "d" "8" "-" 586 "crit"
"25819" 20 1 "d" "9" "-" 458 "postcrit"
"25820" 20 1 "d" "10" "-" 403 "post"
"25821" 20 1 "d" "11" "-" 377 "post"
"25822" 20 1 "d" "12" "-" 628 "post"
"25823" 20 1 "d" "?" "1" 1824 NA
"25833" 20 20 "c" "0" "-" 408 "predep"
"25834" 20 20 "c" "1" "-" 382 "dep"
"25835" 20 20 "c" "2" "-" 386 "precrit"
"25836" 20 20 "c" "3" "-" 436 "precrit"
"25837" 20 20 "c" "4" "-" 544 "crit"
"25838" 20 20 "c" "5" "-" 437 "postcrit"
"25839" 20 20 "c" "6" "-" 495 "post"
"25840" 20 20 "c" "7" "-" 455 "post"
"25841" 20 20 "c" "8" "-" 471 "post"
"25842" 20 20 "c" "9" "-" 1149 "post"
"25843" 20 20 "c" "?" "1" 3060 NA
"25861" 20 12 "c" "0" "-" 402 "predep"
"25862" 20 12 "c" "1" "-" 632 "dep"
"25863" 20 12 "c" "2" "-" 406 "precrit"
"25864" 20 12 "c" "3" "-" 373 "precrit"
"25865" 20 12 "c" "4" "-" 462 "crit"
"25866" 20 12 "c" "5" "-" 416 "postcrit"
"25867" 20 12 "c" "6" "-" 404 "post"
"25868" 20 12 "c" "7" "-" 644 "post"
"25869" 20 12 "c" "8" "-" 507 "post"
"25870" 20 12 "c" "9" "-" 992 "post"
"25871" 20 12 "c" "?" "1" 3481 NA
"25887" 20 13 "d" "0" "-" 10 "predep"
"25888" 20 13 "d" "1" "-" 634 "dep"
"25889" 20 13 "d" "2" "-" 336 "precrit"
"25890" 20 13 "d" "3" "-" 359 "precrit"
"25891" 20 13 "d" "4" "-" 409 "precrit"
"25892" 20 13 "d" "5" "-" 384 "precrit"
"25893" 20 13 "d" "6" "-" 376 "precrit"
"25894" 20 13 "d" "7" "-" 345 "precrit"
"25895" 20 13 "d" "8" "-" 452 "precrit"
"25896" 20 13 "d" "9" "-" 380 "crit"
"25897" 20 13 "d" "10" "-" 616 "postcrit"
"25898" 20 13 "d" "11" "-" 479 "post"
"25899" 20 13 "d" "12" "-" 596 "post"
"25900" 20 13 "d" "13" "-" 1102 "post"
"25901" 20 13 "d" "?" "1" 4033 NA
"25956" 20 31 "b" "0" "-" 364 "predep"
"25957" 20 31 "b" "1" "-" 306 "dep"
"25958" 20 31 "b" "2" "-" 411 "precrit"
"25959" 20 31 "b" "3" "-" 278 "precrit"
"25960" 20 31 "b" "4" "-" 360 "precrit"
"25961" 20 31 "b" "5" "-" 434 "precrit"
"25962" 20 31 "b" "6" "-" 352 "precrit"
"25963" 20 31 "b" "7" "-" 392 "precrit"
"25964" 20 31 "b" "8" "-" 342 "crit"
"25965" 20 31 "b" "9" "-" 433 "postcrit"
"25966" 20 31 "b" "10" "-" 326 "post"
"25967" 20 31 "b" "11" "-" 421 "post"
"25968" 20 31 "b" "12" "-" 1275 "post"
"25969" 20 31 "b" "?" "1" 5448 NA
"25981" 20 11 "b" "0" "-" 377 "predep"
"25982" 20 11 "b" "1" "-" 326 "dep"
"25983" 20 11 "b" "2" "-" 354 "precrit"
"25984" 20 11 "b" "3" "-" 346 "precrit"
"25985" 20 11 "b" "4" "-" 350 "precrit"
"25986" 20 11 "b" "5" "-" 368 "precrit"
"25987" 20 11 "b" "6" "-" 419 "precrit"
"25988" 20 11 "b" "7" "-" 326 "precrit"
"25989" 20 11 "b" "8" "-" 478 "crit"
"25990" 20 11 "b" "9" "-" 396 "postcrit"
"25991" 20 11 "b" "10" "-" 319 "post"
"25992" 20 11 "b" "11" "-" 308 "post"
"25993" 20 11 "b" "12" "-" 342 "post"
"25994" 20 11 "b" "13" "-" 389 "post"
"25995" 20 11 "b" "?" "1" 1928 NA
"26020" 20 26 "a" "0" "-" 649 "predep"
"26021" 20 26 "a" "1" "-" 1291 "dep"
"26022" 20 26 "a" "2" "-" 414 "precrit"
"26023" 20 26 "a" "3" "-" 272 "precrit"
"26024" 20 26 "a" "4" "-" 325 "crit"
"26025" 20 26 "a" "5" "-" 304 "postcrit"
"26026" 20 26 "a" "6" "-" 347 "post"
"26027" 20 26 "a" "7" "-" 326 "post"
"26028" 20 26 "a" "8" "-" 331 "post"
"26029" 20 26 "a" "?" "1" 2261 NA
"26066" 20 15 "b" "0" "-" 381 "predep"
"26067" 20 15 "b" "1" "-" 376 "dep"
"26068" 20 15 "b" "2" "-" 371 "precrit"
"26069" 20 15 "b" "3" "-" 370 "precrit"
"26070" 20 15 "b" "4" "-" 326 "precrit"
"26071" 20 15 "b" "5" "-" 421 "precrit"
"26072" 20 15 "b" "6" "-" 396 "precrit"
"26073" 20 15 "b" "7" "-" 364 "precrit"
"26074" 20 15 "b" "8" "-" 450 "crit"
"26075" 20 15 "b" "9" "-" 386 "postcrit"
"26076" 20 15 "b" "10" "-" 311 "post"
"26077" 20 15 "b" "11" "-" 283 "post"
"26078" 20 15 "b" "12" "-" 342 "post"
"26079" 20 15 "b" "13" "-" 240 "post"
"26080" 20 15 "b" "14" "-" 432 "post"
"26081" 20 15 "b" "15" "-" 483 "post"
"26082" 20 15 "b" "16" "-" 489 "post"
"26083" 20 15 "b" "?" "1" 5943 NA
"26103" 20 9 "d" "0" "-" 337 "predep"
"26104" 20 9 "d" "1" "-" 351 "dep"
"26105" 20 9 "d" "2" "-" 441 "precrit"
"26106" 20 9 "d" "3" "-" 276 "precrit"
"26107" 20 9 "d" "4" "-" 354 "precrit"
"26108" 20 9 "d" "5" "-" 716 "precrit"
"26109" 20 9 "d" "6" "-" 321 "precrit"
"26110" 20 9 "d" "7" "-" 296 "precrit"
"26111" 20 9 "d" "8" "-" 296 "crit"
"26112" 20 9 "d" "9" "-" 431 "postcrit"
"26113" 20 9 "d" "10" "-" 476 "post"
"26114" 20 9 "d" "11" "-" 460 "post"
"26115" 20 9 "d" "12" "-" 380 "post"
"26116" 20 9 "d" "13" "-" 351 "post"
"26117" 20 9 "d" "?" "1" 2405 NA
"26126" 20 19 "b" "0" "-" 502 "predep"
"26127" 20 19 "b" "1" "-" 338 "dep"
"26128" 20 19 "b" "2" "-" 313 "precrit"
"26129" 20 19 "b" "3" "-" 302 "precrit"
"26130" 20 19 "b" "4" "-" 292 "precrit"
"26131" 20 19 "b" "5" "-" 345 "precrit"
"26132" 20 19 "b" "6" "-" 527 "precrit"
"26133" 20 19 "b" "7" "-" 347 "precrit"
"26134" 20 19 "b" "8" "-" 262 "precrit"
"26135" 20 19 "b" "9" "-" 266 "crit"
"26136" 20 19 "b" "10" "-" 435 "postcrit"
"26137" 20 19 "b" "11" "-" 328 "post"
"26138" 20 19 "b" "12" "-" 294 "post"
"26139" 20 19 "b" "13" "-" 529 "post"
"26140" 20 19 "b" "?" "1" 2558 NA
"26163" 20 17 "d" "0" "-" 310 "predep"
"26164" 20 17 "d" "1" "-" 304 "dep"
"26165" 20 17 "d" "2" "-" 316 "precrit"
"26166" 20 17 "d" "3" "-" 292 "precrit"
"26167" 20 17 "d" "4" "-" 1677 "precrit"
"26168" 20 17 "d" "5" "-" 468 "precrit"
"26169" 20 17 "d" "6" "-" 424 "precrit"
"26170" 20 17 "d" "7" "-" 340 "precrit"
"26171" 20 17 "d" "8" "-" 542 "crit"
"26172" 20 17 "d" "9" "-" 402 "postcrit"
"26173" 20 17 "d" "10" "-" 324 "post"
"26174" 20 17 "d" "11" "-" 242 "post"
"26175" 20 17 "d" "12" "-" 285 "post"
"26176" 20 17 "d" "13" "-" 332 "post"
"26177" 20 17 "d" "14" "-" 318 "post"
"26178" 20 17 "d" "?" "1" 2650 NA
"26199" 20 3 "b" "0" "-" 566 "predep"
"26200" 20 3 "b" "1" "-" 325 "dep"
"26201" 20 3 "b" "2" "-" 385 "precrit"
"26202" 20 3 "b" "3" "-" 342 "precrit"
"26203" 20 3 "b" "4" "-" 389 "precrit"
"26204" 20 3 "b" "5" "-" 477 "precrit"
"26205" 20 3 "b" "6" "-" 290 "precrit"
"26206" 20 3 "b" "7" "-" 270 "precrit"
"26207" 20 3 "b" "8" "-" 242 "crit"
"26208" 20 3 "b" "9" "-" 424 "postcrit"
"26209" 20 3 "b" "10" "-" 235 "post"
"26210" 20 3 "b" "11" "-" 269 "post"
"26211" 20 3 "b" "12" "-" 579 "post"
"26212" 20 3 "b" "13" "-" 328 "post"
"26213" 20 3 "b" "14" "-" 437 "post"
"26214" 20 3 "b" "?" "1" 1823 NA
"26239" 20 22 "a" "0" "-" 295 "predep"
"26240" 20 22 "a" "1" "-" 311 "dep"
"26241" 20 22 "a" "2" "-" 379 "precrit"
"26242" 20 22 "a" "3" "-" 254 "precrit"
"26243" 20 22 "a" "4" "-" 233 "crit"
"26244" 20 22 "a" "5" "-" 229 "postcrit"
"26245" 20 22 "a" "6" "-" 228 "post"
"26246" 20 22 "a" "7" "-" 252 "post"
"26247" 20 22 "a" "8" "-" 398 "post"
"26248" 20 22 "a" "9" "-" 236 "post"
"26249" 20 22 "a" "10" "-" 325 "post"
"26250" 20 22 "a" "11" "-" 341 "post"
"26251" 20 22 "a" "?" "1" 4647 NA
"26273" 20 23 "b" "0" "-" 389 "predep"
"26274" 20 23 "b" "1" "-" 355 "dep"
"26275" 20 23 "b" "2" "-" 288 "precrit"
"26276" 20 23 "b" "3" "-" 291 "precrit"
"26277" 20 23 "b" "4" "-" 703 "precrit"
"26278" 20 23 "b" "5" "-" 421 "precrit"
"26279" 20 23 "b" "6" "-" 439 "precrit"
"26280" 20 23 "b" "7" "-" 403 "precrit"
"26281" 20 23 "b" "8" "-" 465 "crit"
"26282" 20 23 "b" "9" "-" 445 "postcrit"
"26283" 20 23 "b" "10" "-" 320 "post"
"26284" 20 23 "b" "11" "-" 239 "post"
"26285" 20 23 "b" "12" "-" 314 "post"
"26286" 20 23 "b" "13" "-" 279 "post"
"26287" 20 23 "b" "14" "-" 260 "post"
"26288" 20 23 "b" "15" "-" 765 "post"
"26289" 20 23 "b" "16" "-" 373 "post"
"26290" 20 23 "b" "17" "-" 383 "post"
"26291" 20 23 "b" "18" "-" 361 "post"
"26292" 20 23 "b" "?" "1" 5105 NA
"26339" 20 34 "a" "0" "-" 340 "predep"
"26340" 20 34 "a" "1" "-" 257 "dep"
"26341" 20 34 "a" "2" "-" 306 "precrit"
"26342" 20 34 "a" "3" "-" 303 "precrit"
"26343" 20 34 "a" "4" "-" 309 "crit"
"26344" 20 34 "a" "5" "-" 354 "postcrit"
"26345" 20 34 "a" "6" "-" 299 "post"
"26346" 20 34 "a" "7" "-" 366 "post"
"26347" 20 34 "a" "8" "-" 327 "post"
"26348" 20 34 "a" "9" "-" 448 "post"
"26349" 20 34 "a" "10" "-" 431 "post"
"26350" 20 34 "a" "?" "1" 4046 NA
"26360" 20 21 "d" "0" "-" 315 "predep"
"26361" 20 21 "d" "1" "-" 295 "dep"
"26362" 20 21 "d" "2" "-" 229 "precrit"
"26363" 20 21 "d" "3" "-" 703 "precrit"
"26364" 20 21 "d" "4" "-" 396 "precrit"
"26365" 20 21 "d" "5" "-" 359 "precrit"
"26366" 20 21 "d" "6" "-" 442 "precrit"
"26367" 20 21 "d" "7" "-" 423 "precrit"
"26368" 20 21 "d" "8" "-" 371 "crit"
"26369" 20 21 "d" "9" "-" 443 "postcrit"
"26370" 20 21 "d" "10" "-" 348 "post"
"26371" 20 21 "d" "11" "-" 675 "post"
"26372" 20 21 "d" "12" "-" 313 "post"
"26373" 20 21 "d" "?" "1" 3323 NA
"26413" 20 10 "a" "0" "-" 384 "predep"
"26414" 20 10 "a" "1" "-" 284 "dep"
"26415" 20 10 "a" "2" "-" 275 "precrit"
"26416" 20 10 "a" "3" "-" 382 "precrit"
"26417" 20 10 "a" "4" "-" 381 "crit"
"26418" 20 10 "a" "5" "-" 341 "postcrit"
"26419" 20 10 "a" "6" "-" 289 "post"
"26420" 20 10 "a" "7" "-" 345 "post"
"26421" 20 10 "a" "8" "-" 380 "post"
"26422" 20 10 "a" "?" "1" 3865 NA
"26433" 20 16 "c" "0" "-" 125 "predep"
"26434" 20 16 "c" "1" "-" 658 "dep"
"26435" 20 16 "c" "2" "-" 302 "precrit"
"26436" 20 16 "c" "3" "-" 489 "precrit"
"26437" 20 16 "c" "4" "-" 351 "crit"
"26438" 20 16 "c" "5" "-" 309 "postcrit"
"26439" 20 16 "c" "6" "-" 297 "post"
"26440" 20 16 "c" "7" "-" 814 "post"
"26441" 20 16 "c" "8" "-" 456 "post"
"26442" 20 16 "c" "9" "-" 379 "post"
"26443" 20 16 "c" "?" "1" 2005 NA
"26484" 20 7 "b" "0" "-" 150 "predep"
"26485" 20 7 "b" "1" "-" 292 "dep"
"26486" 20 7 "b" "2" "-" 434 "precrit"
"26487" 20 7 "b" "3" "-" 241 "precrit"
"26488" 20 7 "b" "4" "-" 488 "precrit"
"26489" 20 7 "b" "5" "-" 297 "precrit"
"26490" 20 7 "b" "6" "-" 293 "precrit"
"26491" 20 7 "b" "7" "-" 308 "precrit"
"26492" 20 7 "b" "8" "-" 279 "crit"
"26493" 20 7 "b" "9" "-" 322 "postcrit"
"26494" 20 7 "b" "10" "-" 263 "post"
"26495" 20 7 "b" "11" "-" 343 "post"
"26496" 20 7 "b" "12" "-" 257 "post"
"26497" 20 7 "b" "13" "-" 298 "post"
"26498" 20 7 "b" "14" "-" 437 "post"
"26499" 20 7 "b" "?" "1" 3248 NA
"26537" 20 35 "b" "0" "-" 369 "predep"
"26538" 20 35 "b" "1" "-" 369 "dep"
"26539" 20 35 "b" "2" "-" 359 "precrit"
"26540" 20 35 "b" "3" "-" 326 "precrit"
"26541" 20 35 "b" "4" "-" 368 "precrit"
"26542" 20 35 "b" "5" "-" 569 "precrit"
"26543" 20 35 "b" "6" "-" 1093 "precrit"
"26544" 20 35 "b" "7" "-" 567 "precrit"
"26545" 20 35 "b" "8" "-" 479 "crit"
"26546" 20 35 "b" "9" "-" 482 "postcrit"
"26547" 20 35 "b" "10" "-" 457 "post"
"26548" 20 35 "b" "11" "-" 314 "post"
"26549" 20 35 "b" "12" "-" 309 "post"
"26550" 20 35 "b" "13" "-" 395 "post"
"26551" 20 35 "b" "14" "-" 769 "post"
"26552" 20 35 "b" "15" "-" 324 "post"
"26553" 20 35 "b" "16" "-" 268 "post"
"26554" 20 35 "b" "?" "1" 4659 NA
"26567" 20 29 "d" "0" "-" 352 "predep"
"26568" 20 29 "d" "1" "-" 266 "dep"
"26569" 20 29 "d" "2" "-" 294 "precrit"
"26570" 20 29 "d" "3" "-" 274 "precrit"
"26571" 20 29 "d" "4" "-" 232 "precrit"
"26572" 20 29 "d" "5" "-" 333 "precrit"
"26573" 20 29 "d" "6" "-" 307 "precrit"
"26574" 20 29 "d" "7" "-" 302 "precrit"
"26575" 20 29 "d" "8" "-" 329 "crit"
"26576" 20 29 "d" "9" "-" 327 "postcrit"
"26577" 20 29 "d" "10" "-" 321 "post"
"26578" 20 29 "d" "11" "-" 318 "post"
"26579" 20 29 "d" "12" "-" 293 "post"
"26580" 20 29 "d" "13" "-" 282 "post"
"26581" 20 29 "d" "?" "1" 1457 NA
"26652" 21 27 "c" "0" "-" 681 "predep"
"26653" 21 27 "c" "1" "-" 695 "dep"
"26654" 21 27 "c" "2" "-" 498 "precrit"
"26655" 21 27 "c" "3" "-" 706 "precrit"
"26656" 21 27 "c" "4" "-" 768 "crit"
"26657" 21 27 "c" "5" "-" 721 "postcrit"
"26658" 21 27 "c" "6" "-" 533 "post"
"26659" 21 27 "c" "7" "-" 476 "post"
"26660" 21 27 "c" "8" "-" 836 "post"
"26661" 21 27 "c" "9" "-" 571 "post"
"26662" 21 27 "c" "10" "-" 670 "post"
"26663" 21 27 "c" "?" "1" 2105 NA
"26686" 21 24 "d" "0" "-" 497 "predep"
"26687" 21 24 "d" "1" "-" 561 "dep"
"26688" 21 24 "d" "2" "-" 426 "precrit"
"26689" 21 24 "d" "3" "-" 504 "precrit"
"26690" 21 24 "d" "4" "-" 1993 "precrit"
"26691" 21 24 "d" "5" "-" 484 "precrit"
"26692" 21 24 "d" "6" "-" 602 "precrit"
"26693" 21 24 "d" "7" "-" 567 "precrit"
"26694" 21 24 "d" "8" "-" 771 "crit"
"26695" 21 24 "d" "9" "-" 643 "postcrit"
"26696" 21 24 "d" "10" "-" 505 "post"
"26697" 21 24 "d" "11" "-" 612 "post"
"26698" 21 24 "d" "12" "-" 468 "post"
"26699" 21 24 "d" "?" "1" 3973 NA
"26720" 21 4 "d" "0" "-" 618 "predep"
"26721" 21 4 "d" "1" "-" 1144 "dep"
"26722" 21 4 "d" "2" "-" 696 "precrit"
"26723" 21 4 "d" "3" "-" 868 "precrit"
"26724" 21 4 "d" "4" "-" 1425 "precrit"
"26725" 21 4 "d" "5" "-" 1042 "precrit"
"26726" 21 4 "d" "6" "-" 636 "precrit"
"26727" 21 4 "d" "7" "-" 577 "precrit"
"26728" 21 4 "d" "8" "-" 830 "crit"
"26729" 21 4 "d" "9" "-" 739 "postcrit"
"26730" 21 4 "d" "10" "-" 728 "post"
"26731" 21 4 "d" "11" "-" 511 "post"
"26732" 21 4 "d" "?" "1" 5368 NA
"26775" 21 30 "b" "0" "-" 598 "predep"
"26776" 21 30 "b" "1" "-" 669 "dep"
"26777" 21 30 "b" "2" "-" 669 "precrit"
"26778" 21 30 "b" "3" "-" 889 "precrit"
"26779" 21 30 "b" "4" "-" 1238 "precrit"
"26780" 21 30 "b" "5" "-" 884 "precrit"
"26781" 21 30 "b" "6" "-" 1722 "precrit"
"26782" 21 30 "b" "7" "-" 900 "precrit"
"26783" 21 30 "b" "8" "-" 2645 "crit"
"26784" 21 30 "b" "9" "-" 813 "postcrit"
"26785" 21 30 "b" "10" "-" 535 "post"
"26786" 21 30 "b" "11" "-" 463 "post"
"26787" 21 30 "b" "12" "-" 537 "post"
"26788" 21 30 "b" "13" "-" 691 "post"
"26789" 21 30 "b" "14" "-" 861 "post"
"26790" 21 30 "b" "15" "-" 596 "post"
"26791" 21 30 "b" "16" "-" 699 "post"
"26792" 21 30 "b" "17" "-" 1417 "post"
"26793" 21 30 "b" "?" "1" 4077 NA
"26804" 21 9 "a" "0" "-" 797 "predep"
"26805" 21 9 "a" "1" "-" 1151 "dep"
"26806" 21 9 "a" "2" "-" 808 "precrit"
"26807" 21 9 "a" "3" "-" 848 "precrit"
"26808" 21 9 "a" "4" "-" 1522 "crit"
"26809" 21 9 "a" "5" "-" 1678 "postcrit"
"26810" 21 9 "a" "6" "-" 678 "post"
"26811" 21 9 "a" "7" "-" 624 "post"
"26812" 21 9 "a" "8" "-" 471 "post"
"26813" 21 9 "a" "9" "-" 524 "post"
"26814" 21 9 "a" "10" "-" 623 "post"
"26815" 21 9 "a" "11" "-" 492 "post"
"26816" 21 9 "a" "12" "-" 970 "post"
"26817" 21 9 "a" "13" "-" 1958 "post"
"26818" 21 9 "a" "?" "1" 3737 NA
"26850" 21 8 "d" "0" "-" 578 "predep"
"26851" 21 8 "d" "1" "-" 930 "dep"
"26852" 21 8 "d" "2" "-" 621 "precrit"
"26853" 21 8 "d" "3" "-" 756 "precrit"
"26854" 21 8 "d" "4" "-" 1009 "precrit"
"26855" 21 8 "d" "5" "-" 847 "precrit"
"26856" 21 8 "d" "6" "-" 1982 "precrit"
"26857" 21 8 "d" "7" "-" 784 "precrit"
"26858" 21 8 "d" "8" "-" 2196 "crit"
"26859" 21 8 "d" "9" "-" 680 "postcrit"
"26860" 21 8 "d" "10" "-" 613 "post"
"26861" 21 8 "d" "11" "-" 705 "post"
"26862" 21 8 "d" "12" "-" 595 "post"
"26863" 21 8 "d" "13" "-" 773 "post"
"26864" 21 8 "d" "?" "1" 2194 NA
"26935" 21 5 "a" "0" "-" 830 "predep"
"26936" 21 5 "a" "1" "-" 736 "dep"
"26937" 21 5 "a" "2" "-" 541 "precrit"
"26938" 21 5 "a" "3" "-" 845 "precrit"
"26939" 21 5 "a" "4" "-" 846 "crit"
"26940" 21 5 "a" "5" "-" 526 "postcrit"
"26941" 21 5 "a" "6" "-" 794 "post"
"26942" 21 5 "a" "7" "-" 609 "post"
"26943" 21 5 "a" "8" "-" 597 "post"
"26944" 21 5 "a" "9" "-" 464 "post"
"26945" 21 5 "a" "?" "1" 2617 NA
"26988" 21 31 "c" "0" "-" 492 "predep"
"26989" 21 31 "c" "1" "-" 533 "dep"
"26990" 21 31 "c" "2" "-" 788 "precrit"
"26991" 21 31 "c" "3" "-" 2030 "precrit"
"26992" 21 31 "c" "4" "-" 1269 "crit"
"26993" 21 31 "c" "5" "-" 1292 "postcrit"
"26994" 21 31 "c" "6" "-" 524 "post"
"26995" 21 31 "c" "7" "-" 633 "post"
"26996" 21 31 "c" "?" "1" 3300 NA
"27026" 21 18 "b" "0" "-" 571 "predep"
"27027" 21 18 "b" "1" "-" 781 "dep"
"27028" 21 18 "b" "2" "-" 570 "precrit"
"27029" 21 18 "b" "3" "-" 676 "precrit"
"27030" 21 18 "b" "4" "-" 1334 "precrit"
"27031" 21 18 "b" "5" "-" 1880 "precrit"
"27032" 21 18 "b" "6" "-" 707 "precrit"
"27033" 21 18 "b" "7" "-" 661 "precrit"
"27034" 21 18 "b" "8" "-" 1222 "crit"
"27035" 21 18 "b" "9" "-" 621 "postcrit"
"27036" 21 18 "b" "10" "-" 504 "post"
"27037" 21 18 "b" "11" "-" 569 "post"
"27038" 21 18 "b" "12" "-" 512 "post"
"27039" 21 18 "b" "13" "-" 685 "post"
"27040" 21 18 "b" "14" "-" 643 "post"
"27041" 21 18 "b" "?" "1" 2120 NA
"27108" 21 6 "b" "0" "-" 845 "predep"
"27109" 21 6 "b" "1" "-" 1269 "dep"
"27110" 21 6 "b" "2" "-" 451 "precrit"
"27111" 21 6 "b" "3" "-" 1033 "precrit"
"27112" 21 6 "b" "4" "-" 439 "precrit"
"27113" 21 6 "b" "5" "-" 492 "precrit"
"27114" 21 6 "b" "6" "-" 445 "precrit"
"27115" 21 6 "b" "7" "-" 451 "precrit"
"27116" 21 6 "b" "8" "-" 463 "crit"
"27117" 21 6 "b" "9" "-" 714 "postcrit"
"27118" 21 6 "b" "10" "-" 524 "post"
"27119" 21 6 "b" "11" "-" 587 "post"
"27120" 21 6 "b" "?" "1" 2717 NA
"27129" 21 32 "d" "0" "-" 692 "predep"
"27130" 21 32 "d" "1" "-" 613 "dep"
"27131" 21 32 "d" "2" "-" 721 "precrit"
"27132" 21 32 "d" "3" "-" 547 "precrit"
"27133" 21 32 "d" "4" "-" 446 "precrit"
"27134" 21 32 "d" "5" "-" 440 "precrit"
"27135" 21 32 "d" "6" "-" 679 "precrit"
"27136" 21 32 "d" "7" "-" 1075 "precrit"
"27137" 21 32 "d" "8" "-" 1985 "crit"
"27138" 21 32 "d" "9" "-" 527 "postcrit"
"27139" 21 32 "d" "10" "-" 609 "post"
"27140" 21 32 "d" "11" "-" 481 "post"
"27141" 21 32 "d" "12" "-" 630 "post"
"27142" 21 32 "d" "?" "1" 4364 NA
"27203" 21 13 "a" "0" "-" 746 "predep"
"27204" 21 13 "a" "1" "-" 584 "dep"
"27205" 21 13 "a" "2" "-" 484 "precrit"
"27206" 21 13 "a" "3" "-" 516 "precrit"
"27207" 21 13 "a" "4" "-" 961 "crit"
"27208" 21 13 "a" "5" "-" 489 "postcrit"
"27209" 21 13 "a" "6" "-" 521 "post"
"27210" 21 13 "a" "7" "-" 1188 "post"
"27211" 21 13 "a" "8" "-" 631 "post"
"27212" 21 13 "a" "9" "-" 537 "post"
"27213" 21 13 "a" "10" "-" 1068 "post"
"27214" 21 13 "a" "11" "-" 910 "post"
"27215" 21 13 "a" "?" "1" 5489 NA
"27228" 21 16 "d" "0" "-" 800 "predep"
"27229" 21 16 "d" "1" "-" 548 "dep"
"27230" 21 16 "d" "2" "-" 507 "precrit"
"27231" 21 16 "d" "3" "-" 542 "precrit"
"27232" 21 16 "d" "4" "-" 477 "precrit"
"27233" 21 16 "d" "5" "-" 482 "precrit"
"27234" 21 16 "d" "6" "-" 776 "precrit"
"27235" 21 16 "d" "7" "-" 422 "precrit"
"27236" 21 16 "d" "8" "-" 1914 "crit"
"27237" 21 16 "d" "9" "-" 622 "postcrit"
"27238" 21 16 "d" "10" "-" 422 "post"
"27239" 21 16 "d" "11" "-" 779 "post"
"27240" 21 16 "d" "12" "-" 408 "post"
"27241" 21 16 "d" "13" "-" 399 "post"
"27242" 21 16 "d" "?" "0" 2705 NA
"27262" 21 11 "c" "0" "-" 448 "predep"
"27263" 21 11 "c" "1" "-" 681 "dep"
"27264" 21 11 "c" "2" "-" 650 "precrit"
"27265" 21 11 "c" "3" "-" 505 "precrit"
"27266" 21 11 "c" "4" "-" 467 "crit"
"27267" 21 11 "c" "5" "-" 507 "postcrit"
"27268" 21 11 "c" "6" "-" 1402 "post"
"27269" 21 11 "c" "7" "-" 569 "post"
"27270" 21 11 "c" "8" "-" 528 "post"
"27271" 21 11 "c" "9" "-" 917 "post"
"27272" 21 11 "c" "?" "0" 12037 NA
"27310" 21 33 "a" "0" "-" 1380 "predep"
"27311" 21 33 "a" "1" "-" 542 "dep"
"27312" 21 33 "a" "2" "-" 526 "precrit"
"27313" 21 33 "a" "3" "-" 455 "precrit"
"27314" 21 33 "a" "4" "-" 462 "crit"
"27315" 21 33 "a" "5" "-" 507 "postcrit"
"27316" 21 33 "a" "6" "-" 558 "post"
"27317" 21 33 "a" "7" "-" 571 "post"
"27318" 21 33 "a" "8" "-" 908 "post"
"27319" 21 33 "a" "?" "1" 4597 NA
"27330" 21 28 "d" "0" "-" 672 "predep"
"27331" 21 28 "d" "1" "-" 480 "dep"
"27332" 21 28 "d" "2" "-" 498 "precrit"
"27333" 21 28 "d" "3" "-" 513 "precrit"
"27334" 21 28 "d" "4" "-" 674 "precrit"
"27335" 21 28 "d" "5" "-" 516 "precrit"
"27336" 21 28 "d" "6" "-" 767 "precrit"
"27337" 21 28 "d" "7" "-" 588 "precrit"
"27338" 21 28 "d" "8" "-" 805 "crit"
"27339" 21 28 "d" "9" "-" 1546 "postcrit"
"27340" 21 28 "d" "10" "-" 1544 "post"
"27341" 21 28 "d" "11" "-" 438 "post"
"27342" 21 28 "d" "12" "-" 609 "post"
"27343" 21 28 "d" "13" "-" 440 "post"
"27344" 21 28 "d" "?" "1" 6684 NA
"27378" 21 12 "d" "0" "-" 765 "predep"
"27379" 21 12 "d" "1" "-" 580 "dep"
"27380" 21 12 "d" "2" "-" 502 "precrit"
"27381" 21 12 "d" "3" "-" 599 "precrit"
"27382" 21 12 "d" "4" "-" 479 "precrit"
"27383" 21 12 "d" "5" "-" 626 "precrit"
"27384" 21 12 "d" "6" "-" 516 "precrit"
"27385" 21 12 "d" "7" "-" 644 "precrit"
"27386" 21 12 "d" "8" "-" 1011 "crit"
"27387" 21 12 "d" "9" "-" 613 "postcrit"
"27388" 21 12 "d" "10" "-" 514 "post"
"27389" 21 12 "d" "11" "-" 430 "post"
"27390" 21 12 "d" "12" "-" 509 "post"
"27391" 21 12 "d" "13" "-" 503 "post"
"27392" 21 12 "d" "?" "1" 3116 NA
"27414" 21 26 "b" "0" "-" 743 "predep"
"27415" 21 26 "b" "1" "-" 1462 "dep"
"27416" 21 26 "b" "2" "-" 1280 "precrit"
"27417" 21 26 "b" "3" "-" 1064 "precrit"
"27418" 21 26 "b" "4" "-" 642 "precrit"
"27419" 21 26 "b" "5" "-" 517 "precrit"
"27420" 21 26 "b" "6" "-" 720 "precrit"
"27421" 21 26 "b" "7" "-" 644 "precrit"
"27422" 21 26 "b" "8" "-" 1462 "crit"
"27423" 21 26 "b" "9" "-" 637 "postcrit"
"27424" 21 26 "b" "10" "-" 646 "post"
"27425" 21 26 "b" "11" "-" 472 "post"
"27426" 21 26 "b" "12" "-" 684 "post"
"27427" 21 26 "b" "?" "1" 2238 NA
"27487" 21 2 "b" "0" "-" 1382 "predep"
"27488" 21 2 "b" "1" "-" 570 "dep"
"27489" 21 2 "b" "2" "-" 492 "precrit"
"27490" 21 2 "b" "3" "-" 422 "precrit"
"27491" 21 2 "b" "4" "-" 618 "precrit"
"27492" 21 2 "b" "5" "-" 473 "precrit"
"27493" 21 2 "b" "6" "-" 548 "precrit"
"27494" 21 2 "b" "7" "-" 444 "precrit"
"27495" 21 2 "b" "8" "-" 770 "crit"
"27496" 21 2 "b" "9" "-" 715 "postcrit"
"27497" 21 2 "b" "10" "-" 454 "post"
"27498" 21 2 "b" "11" "-" 424 "post"
"27499" 21 2 "b" "12" "-" 477 "post"
"27500" 21 2 "b" "13" "-" 509 "post"
"27501" 21 2 "b" "14" "-" 460 "post"
"27502" 21 2 "b" "?" "1" 2700 NA
"27511" 21 10 "b" "0" "-" 572 "predep"
"27512" 21 10 "b" "1" "-" 752 "dep"
"27513" 21 10 "b" "2" "-" 520 "precrit"
"27514" 21 10 "b" "3" "-" 497 "precrit"
"27515" 21 10 "b" "4" "-" 760 "precrit"
"27516" 21 10 "b" "5" "-" 445 "precrit"
"27517" 21 10 "b" "6" "-" 467 "precrit"
"27518" 21 10 "b" "7" "-" 492 "precrit"
"27519" 21 10 "b" "8" "-" 1536 "crit"
"27520" 21 10 "b" "9" "-" 855 "postcrit"
"27521" 21 10 "b" "10" "-" 546 "post"
"27522" 21 10 "b" "11" "-" 935 "post"
"27523" 21 10 "b" "12" "-" 615 "post"
"27524" 21 10 "b" "?" "1" 8420 NA
"27550" 21 34 "b" "0" "-" 639 "predep"
"27551" 21 34 "b" "1" "-" 1052 "dep"
"27552" 21 34 "b" "2" "-" 629 "precrit"
"27553" 21 34 "b" "3" "-" 660 "precrit"
"27554" 21 34 "b" "4" "-" 856 "precrit"
"27555" 21 34 "b" "5" "-" 498 "precrit"
"27556" 21 34 "b" "6" "-" 500 "precrit"
"27557" 21 34 "b" "7" "-" 456 "precrit"
"27558" 21 34 "b" "8" "-" 516 "crit"
"27559" 21 34 "b" "9" "-" 519 "postcrit"
"27560" 21 34 "b" "10" "-" 584 "post"
"27561" 21 34 "b" "11" "-" 474 "post"
"27562" 21 34 "b" "12" "-" 495 "post"
"27563" 21 34 "b" "13" "-" 545 "post"
"27564" 21 34 "b" "14" "-" 484 "post"
"27565" 21 34 "b" "?" "1" 6115 NA
"27585" 21 20 "d" "0" "-" 598 "predep"
"27586" 21 20 "d" "1" "-" 1221 "dep"
"27587" 21 20 "d" "2" "-" 488 "precrit"
"27588" 21 20 "d" "3" "-" 599 "precrit"
"27589" 21 20 "d" "4" "-" 564 "precrit"
"27590" 21 20 "d" "5" "-" 471 "precrit"
"27591" 21 20 "d" "6" "-" 616 "precrit"
"27592" 21 20 "d" "7" "-" 498 "precrit"
"27593" 21 20 "d" "8" "-" 640 "crit"
"27594" 21 20 "d" "9" "-" 489 "postcrit"
"27595" 21 20 "d" "10" "-" 539 "post"
"27596" 21 20 "d" "11" "-" 492 "post"
"27597" 21 20 "d" "12" "-" 423 "post"
"27598" 21 20 "d" "13" "-" 437 "post"
"27599" 21 20 "d" "?" "1" 2233 NA
"27628" 21 17 "a" "0" "-" 533 "predep"
"27629" 21 17 "a" "1" "-" 566 "dep"
"27630" 21 17 "a" "2" "-" 913 "precrit"
"27631" 21 17 "a" "3" "-" 559 "precrit"
"27632" 21 17 "a" "4" "-" 847 "crit"
"27633" 21 17 "a" "5" "-" 460 "postcrit"
"27634" 21 17 "a" "6" "-" 491 "post"
"27635" 21 17 "a" "7" "-" 606 "post"
"27636" 21 17 "a" "8" "-" 492 "post"
"27637" 21 17 "a" "9" "-" 539 "post"
"27638" 21 17 "a" "10" "-" 1278 "post"
"27639" 21 17 "a" "?" "1" 4030 NA
"27659" 21 29 "a" "0" "-" 536 "predep"
"27660" 21 29 "a" "1" "-" 611 "dep"
"27661" 21 29 "a" "2" "-" 363 "precrit"
"27662" 21 29 "a" "3" "-" 411 "precrit"
"27663" 21 29 "a" "4" "-" 565 "crit"
"27664" 21 29 "a" "5" "-" 781 "postcrit"
"27665" 21 29 "a" "6" "-" 487 "post"
"27666" 21 29 "a" "7" "-" 515 "post"
"27667" 21 29 "a" "8" "-" 439 "post"
"27668" 21 29 "a" "?" "0" 7649 NA
"27679" 21 23 "c" "0" "-" 734 "predep"
"27680" 21 23 "c" "1" "-" 582 "dep"
"27681" 21 23 "c" "2" "-" 727 "precrit"
"27682" 21 23 "c" "3" "-" 592 "precrit"
"27683" 21 23 "c" "4" "-" 1513 "crit"
"27684" 21 23 "c" "5" "-" 466 "postcrit"
"27685" 21 23 "c" "6" "-" 473 "post"
"27686" 21 23 "c" "7" "-" 475 "post"
"27687" 21 23 "c" "8" "-" 439 "post"
"27688" 21 23 "c" "9" "-" 464 "post"
"27689" 21 23 "c" "10" "-" 559 "post"
"27690" 21 23 "c" "11" "-" 483 "post"
"27691" 21 23 "c" "12" "-" 618 "post"
"27692" 21 23 "c" "13" "-" 467 "post"
"27693" 21 23 "c" "14" "-" 483 "post"
"27694" 21 23 "c" "?" "1" 2419 NA
"27713" 21 15 "c" "0" "-" 647 "predep"
"27714" 21 15 "c" "1" "-" 663 "dep"
"27715" 21 15 "c" "2" "-" 1338 "precrit"
"27716" 21 15 "c" "3" "-" 466 "precrit"
"27717" 21 15 "c" "4" "-" 453 "precrit"
"27718" 21 15 "c" "5" "-" 1588 "crit"
"27719" 21 15 "c" "6" "-" 438 "postcrit"
"27720" 21 15 "c" "7" "-" 446 "post"
"27721" 21 15 "c" "8" "-" 381 "post"
"27722" 21 15 "c" "9" "-" 414 "post"
"27723" 21 15 "c" "10" "-" 499 "post"
"27724" 21 15 "c" "11" "-" 388 "post"
"27725" 21 15 "c" "12" "-" 396 "post"
"27726" 21 15 "c" "13" "-" 411 "post"
"27727" 21 15 "c" "?" "1" 2824 NA
"27739" 21 35 "c" "0" "-" 586 "predep"
"27740" 21 35 "c" "1" "-" 484 "dep"
"27741" 21 35 "c" "2" "-" 440 "precrit"
"27742" 21 35 "c" "3" "-" 453 "precrit"
"27743" 21 35 "c" "4" "-" 392 "crit"
"27744" 21 35 "c" "5" "-" 450 "postcrit"
"27745" 21 35 "c" "6" "-" 448 "post"
"27746" 21 35 "c" "7" "-" 452 "post"
"27747" 21 35 "c" "8" "-" 584 "post"
"27748" 21 35 "c" "9" "-" 1982 "post"
"27749" 21 35 "c" "?" "1" 3381 NA
"27774" 21 14 "b" "0" "-" 456 "predep"
"27775" 21 14 "b" "1" "-" 373 "dep"
"27776" 21 14 "b" "2" "-" 525 "precrit"
"27777" 21 14 "b" "3" "-" 390 "precrit"
"27778" 21 14 "b" "4" "-" 724 "precrit"
"27779" 21 14 "b" "5" "-" 419 "precrit"
"27780" 21 14 "b" "6" "-" 413 "precrit"
"27781" 21 14 "b" "7" "-" 427 "precrit"
"27782" 21 14 "b" "8" "-" 481 "crit"
"27783" 21 14 "b" "9" "-" 689 "postcrit"
"27784" 21 14 "b" "10" "-" 682 "post"
"27785" 21 14 "b" "11" "-" 414 "post"
"27786" 21 14 "b" "12" "-" 393 "post"
"27787" 21 14 "b" "13" "-" 386 "post"
"27788" 21 14 "b" "14" "-" 484 "post"
"27789" 21 14 "b" "15" "-" 405 "post"
"27790" 21 14 "b" "?" "1" 2771 NA
"27801" 21 7 "c" "0" "-" 790 "predep"
"27802" 21 7 "c" "1" "-" 454 "dep"
"27803" 21 7 "c" "2" "-" 565 "precrit"
"27804" 21 7 "c" "3" "-" 506 "precrit"
"27805" 21 7 "c" "4" "-" 2202 "crit"
"27806" 21 7 "c" "5" "-" 412 "postcrit"
"27807" 21 7 "c" "6" "-" 397 "post"
"27808" 21 7 "c" "7" "-" 675 "post"
"27809" 21 7 "c" "8" "-" 403 "post"
"27810" 21 7 "c" "9" "-" 416 "post"
"27811" 21 7 "c" "10" "-" 394 "post"
"27812" 21 7 "c" "?" "1" 4507 NA
"27855" 21 19 "c" "0" "-" 707 "predep"
"27856" 21 19 "c" "1" "-" 693 "dep"
"27857" 21 19 "c" "2" "-" 1231 "precrit"
"27858" 21 19 "c" "3" "-" 397 "precrit"
"27859" 21 19 "c" "4" "-" 528 "crit"
"27860" 21 19 "c" "5" "-" 407 "postcrit"
"27861" 21 19 "c" "6" "-" 400 "post"
"27862" 21 19 "c" "7" "-" 395 "post"
"27863" 21 19 "c" "8" "-" 427 "post"
"27864" 21 19 "c" "9" "-" 450 "post"
"27865" 21 19 "c" "10" "-" 1041 "post"
"27866" 21 19 "c" "11" "-" 457 "post"
"27867" 21 19 "c" "?" "1" 2376 NA
"27896" 21 25 "a" "0" "-" 700 "predep"
"27897" 21 25 "a" "1" "-" 459 "dep"
"27898" 21 25 "a" "2" "-" 440 "precrit"
"27899" 21 25 "a" "3" "-" 477 "precrit"
"27900" 21 25 "a" "4" "-" 420 "crit"
"27901" 21 25 "a" "5" "-" 459 "postcrit"
"27902" 21 25 "a" "6" "-" 409 "post"
"27903" 21 25 "a" "7" "-" 501 "post"
"27904" 21 25 "a" "8" "-" 407 "post"
"27905" 21 25 "a" "?" "1" 1855 NA
"27926" 21 22 "b" "0" "-" 468 "predep"
"27927" 21 22 "b" "1" "-" 576 "dep"
"27928" 21 22 "b" "2" "-" 422 "precrit"
"27929" 21 22 "b" "3" "-" 439 "precrit"
"27930" 21 22 "b" "4" "-" 367 "precrit"
"27931" 21 22 "b" "5" "-" 436 "precrit"
"27932" 21 22 "b" "6" "-" 402 "precrit"
"27933" 21 22 "b" "7" "-" 431 "precrit"
"27934" 21 22 "b" "8" "-" 465 "crit"
"27935" 21 22 "b" "9" "-" 1014 "postcrit"
"27936" 21 22 "b" "10" "-" 412 "post"
"27937" 21 22 "b" "11" "-" 410 "post"
"27938" 21 22 "b" "12" "-" 413 "post"
"27939" 21 22 "b" "13" "-" 396 "post"
"27940" 21 22 "b" "14" "-" 430 "post"
"27941" 21 22 "b" "15" "-" 428 "post"
"27942" 21 22 "b" "?" "1" 4100 NA
"27978" 21 21 "a" "0" "-" 635 "predep"
"27979" 21 21 "a" "1" "-" 651 "dep"
"27980" 21 21 "a" "2" "-" 438 "precrit"
"27981" 21 21 "a" "3" "-" 531 "precrit"
"27982" 21 21 "a" "4" "-" 1640 "crit"
"27983" 21 21 "a" "5" "-" 494 "postcrit"
"27984" 21 21 "a" "6" "-" 422 "post"
"27985" 21 21 "a" "7" "-" 507 "post"
"27986" 21 21 "a" "8" "-" 493 "post"
"27987" 21 21 "a" "9" "-" 817 "post"
"27988" 21 21 "a" "?" "1" 18195 NA
"27998" 21 36 "d" "0" "-" 458 "predep"
"27999" 21 36 "d" "1" "-" 530 "dep"
"28000" 21 36 "d" "2" "-" 511 "precrit"
"28001" 21 36 "d" "3" "-" 429 "precrit"
"28002" 21 36 "d" "4" "-" 426 "precrit"
"28003" 21 36 "d" "5" "-" 507 "precrit"
"28004" 21 36 "d" "6" "-" 491 "precrit"
"28005" 21 36 "d" "7" "-" 433 "precrit"
"28006" 21 36 "d" "8" "-" 455 "crit"
"28007" 21 36 "d" "9" "-" 488 "postcrit"
"28008" 21 36 "d" "10" "-" 437 "post"
"28009" 21 36 "d" "11" "-" 440 "post"
"28010" 21 36 "d" "12" "-" 444 "post"
"28011" 21 36 "d" "13" "-" 499 "post"
"28012" 21 36 "d" "?" "1" 5307 NA
"28068" 21 3 "c" "0" "-" 477 "predep"
"28069" 21 3 "c" "1" "-" 453 "dep"
"28070" 21 3 "c" "2" "-" 368 "precrit"
"28071" 21 3 "c" "3" "-" 386 "precrit"
"28072" 21 3 "c" "4" "-" 423 "crit"
"28073" 21 3 "c" "5" "-" 464 "postcrit"
"28074" 21 3 "c" "6" "-" 395 "post"
"28075" 21 3 "c" "7" "-" 454 "post"
"28076" 21 3 "c" "8" "-" 392 "post"
"28077" 21 3 "c" "9" "-" 593 "post"
"28078" 21 3 "c" "?" "1" 2996 NA
"28115" 21 1 "a" "0" "-" 1304 "predep"
"28116" 21 1 "a" "1" "-" 637 "dep"
"28117" 21 1 "a" "2" "-" 470 "precrit"
"28118" 21 1 "a" "3" "-" 374 "precrit"
"28119" 21 1 "a" "4" "-" 357 "crit"
"28120" 21 1 "a" "5" "-" 449 "postcrit"
"28121" 21 1 "a" "6" "-" 548 "post"
"28122" 21 1 "a" "7" "-" 544 "post"
"28123" 21 1 "a" "8" "-" 629 "post"
"28124" 21 1 "a" "?" "1" 2582 NA
"28212" 22 20 "a" "0" "-" 2370 "predep"
"28213" 22 20 "a" "1" "-" 2114 "dep"
"28214" 22 20 "a" "2" "-" 1143 "precrit"
"28215" 22 20 "a" "3" "-" 815 "precrit"
"28216" 22 20 "a" "4" "-" 772 "crit"
"28217" 22 20 "a" "5" "-" 748 "postcrit"
"28218" 22 20 "a" "6" "-" 928 "post"
"28219" 22 20 "a" "7" "-" 1094 "post"
"28220" 22 20 "a" "8" "-" 1204 "post"
"28221" 22 20 "a" "9" "-" 1022 "post"
"28222" 22 20 "a" "10" "-" 4575 "post"
"28223" 22 20 "a" "?" "1" 7141 NA
"28234" 22 4 "a" "0" "-" 396 "predep"
"28235" 22 4 "a" "1" "-" 745 "dep"
"28236" 22 4 "a" "2" "-" 613 "precrit"
"28237" 22 4 "a" "3" "-" 786 "precrit"
"28238" 22 4 "a" "4" "-" 699 "crit"
"28239" 22 4 "a" "5" "-" 701 "postcrit"
"28240" 22 4 "a" "6" "-" 755 "post"
"28241" 22 4 "a" "7" "-" 833 "post"
"28242" 22 4 "a" "8" "-" 1438 "post"
"28243" 22 4 "a" "?" "1" 6097 NA
"28279" 22 27 "d" "0" "-" 731 "predep"
"28280" 22 27 "d" "1" "-" 889 "dep"
"28281" 22 27 "d" "2" "-" 607 "precrit"
"28282" 22 27 "d" "3" "-" 636 "precrit"
"28283" 22 27 "d" "4" "-" 598 "precrit"
"28284" 22 27 "d" "5" "-" 614 "precrit"
"28285" 22 27 "d" "6" "-" 534 "precrit"
"28286" 22 27 "d" "7" "-" 418 "precrit"
"28287" 22 27 "d" "8" "-" 447 "crit"
"28288" 22 27 "d" "9" "-" 664 "postcrit"
"28289" 22 27 "d" "10" "-" 746 "post"
"28290" 22 27 "d" "11" "-" 500 "post"
"28291" 22 27 "d" "12" "-" 596 "post"
"28292" 22 27 "d" "13" "-" 529 "post"
"28293" 22 27 "d" "14" "-" 533 "post"
"28294" 22 27 "d" "?" "1" 3350 NA
"28305" 22 24 "a" "0" "-" 332 "predep"
"28306" 22 24 "a" "1" "-" 662 "dep"
"28307" 22 24 "a" "2" "-" 467 "precrit"
"28308" 22 24 "a" "3" "-" 596 "precrit"
"28309" 22 24 "a" "4" "-" 453 "crit"
"28310" 22 24 "a" "5" "-" 415 "postcrit"
"28311" 22 24 "a" "6" "-" 489 "post"
"28312" 22 24 "a" "7" "-" 431 "post"
"28313" 22 24 "a" "8" "-" 475 "post"
"28314" 22 24 "a" "?" "1" 2442 NA
"28334" 22 26 "c" "0" "-" 329 "predep"
"28335" 22 26 "c" "1" "-" 917 "dep"
"28336" 22 26 "c" "2" "-" 486 "precrit"
"28337" 22 26 "c" "3" "-" 785 "precrit"
"28338" 22 26 "c" "4" "-" 713 "crit"
"28339" 22 26 "c" "5" "-" 575 "postcrit"
"28340" 22 26 "c" "6" "-" 703 "post"
"28341" 22 26 "c" "7" "-" 1069 "post"
"28342" 22 26 "c" "8" "-" 916 "post"
"28343" 22 26 "c" "9" "-" 695 "post"
"28344" 22 26 "c" "10" "-" 617 "post"
"28345" 22 26 "c" "?" "1" 2371 NA
"28356" 22 19 "d" "0" "-" 654 "predep"
"28357" 22 19 "d" "1" "-" 696 "dep"
"28358" 22 19 "d" "2" "-" 601 "precrit"
"28359" 22 19 "d" "3" "-" 571 "precrit"
"28360" 22 19 "d" "4" "-" 547 "precrit"
"28361" 22 19 "d" "5" "-" 758 "precrit"
"28362" 22 19 "d" "6" "-" 574 "precrit"
"28363" 22 19 "d" "7" "-" 535 "precrit"
"28364" 22 19 "d" "8" "-" 655 "precrit"
"28365" 22 19 "d" "9" "-" 643 "crit"
"28366" 22 19 "d" "10" "-" 490 "postcrit"
"28367" 22 19 "d" "11" "-" 458 "post"
"28368" 22 19 "d" "12" "-" 427 "post"
"28369" 22 19 "d" "13" "-" 501 "post"
"28370" 22 19 "d" "14" "-" 565 "post"
"28371" 22 19 "d" "15" "-" 789 "post"
"28372" 22 19 "d" "16" "-" 542 "post"
"28373" 22 19 "d" "?" "1" 2843 NA
"28383" 22 22 "c" "0" "-" 380 "predep"
"28384" 22 22 "c" "1" "-" 673 "dep"
"28385" 22 22 "c" "2" "-" 602 "precrit"
"28386" 22 22 "c" "3" "-" 719 "precrit"
"28387" 22 22 "c" "4" "-" 702 "crit"
"28388" 22 22 "c" "5" "-" 522 "postcrit"
"28389" 22 22 "c" "6" "-" 921 "post"
"28390" 22 22 "c" "7" "-" 589 "post"
"28391" 22 22 "c" "8" "-" 481 "post"
"28392" 22 22 "c" "9" "-" 666 "post"
"28393" 22 22 "c" "10" "-" 692 "post"
"28394" 22 22 "c" "11" "-" 748 "post"
"28395" 22 22 "c" "12" "-" 838 "post"
"28396" 22 22 "c" "?" "1" 2672 NA
"28416" 22 28 "a" "0" "-" 371 "predep"
"28417" 22 28 "a" "1" "-" 706 "dep"
"28418" 22 28 "a" "2" "-" 631 "precrit"
"28419" 22 28 "a" "3" "-" 964 "precrit"
"28420" 22 28 "a" "4" "-" 543 "crit"
"28421" 22 28 "a" "5" "-" 566 "postcrit"
"28422" 22 28 "a" "6" "-" 1027 "post"
"28423" 22 28 "a" "7" "-" 686 "post"
"28424" 22 28 "a" "8" "-" 843 "post"
"28425" 22 28 "a" "9" "-" 671 "post"
"28426" 22 28 "a" "10" "-" 839 "post"
"28427" 22 28 "a" "11" "-" 684 "post"
"28428" 22 28 "a" "?" "1" 7302 NA
"28439" 22 3 "d" "0" "-" 322 "predep"
"28440" 22 3 "d" "1" "-" 889 "dep"
"28441" 22 3 "d" "2" "-" 535 "precrit"
"28442" 22 3 "d" "3" "-" 476 "precrit"
"28443" 22 3 "d" "4" "-" 698 "precrit"
"28444" 22 3 "d" "5" "-" 733 "precrit"
"28445" 22 3 "d" "6" "-" 544 "precrit"
"28446" 22 3 "d" "7" "-" 426 "precrit"
"28447" 22 3 "d" "8" "-" 508 "crit"
"28448" 22 3 "d" "9" "-" 444 "postcrit"
"28449" 22 3 "d" "10" "-" 443 "post"
"28450" 22 3 "d" "11" "-" 439 "post"
"28451" 22 3 "d" "12" "-" 453 "post"
"28452" 22 3 "d" "13" "-" 489 "post"
"28453" 22 3 "d" "?" "1" 2496 NA
"28486" 22 32 "a" "0" "-" 648 "predep"
"28487" 22 32 "a" "1" "-" 1431 "dep"
"28488" 22 32 "a" "2" "-" 636 "precrit"
"28489" 22 32 "a" "3" "-" 732 "precrit"
"28490" 22 32 "a" "4" "-" 1174 "crit"
"28491" 22 32 "a" "5" "-" 548 "postcrit"
"28492" 22 32 "a" "6" "-" 726 "post"
"28493" 22 32 "a" "7" "-" 684 "post"
"28494" 22 32 "a" "8" "-" 566 "post"
"28495" 22 32 "a" "9" "-" 643 "post"
"28496" 22 32 "a" "?" "1" 2099 NA
"28512" 22 7 "d" "0" "-" 575 "predep"
"28513" 22 7 "d" "1" "-" 814 "dep"
"28514" 22 7 "d" "2" "-" 846 "precrit"
"28515" 22 7 "d" "3" "-" 1888 "precrit"
"28516" 22 7 "d" "4" "-" 1037 "precrit"
"28517" 22 7 "d" "5" "-" 878 "precrit"
"28518" 22 7 "d" "6" "-" 559 "precrit"
"28519" 22 7 "d" "7" "-" 630 "precrit"
"28520" 22 7 "d" "8" "-" 824 "crit"
"28521" 22 7 "d" "9" "-" 595 "postcrit"
"28522" 22 7 "d" "10" "-" 513 "post"
"28523" 22 7 "d" "11" "-" 675 "post"
"28524" 22 7 "d" "12" "-" 511 "post"
"28525" 22 7 "d" "13" "-" 647 "post"
"28526" 22 7 "d" "14" "-" 490 "post"
"28527" 22 7 "d" "15" "-" 455 "post"
"28528" 22 7 "d" "?" "1" 5837 NA
"28564" 22 33 "b" "0" "-" 633 "predep"
"28565" 22 33 "b" "1" "-" 845 "dep"
"28566" 22 33 "b" "2" "-" 620 "precrit"
"28567" 22 33 "b" "3" "-" 639 "precrit"
"28568" 22 33 "b" "4" "-" 766 "precrit"
"28569" 22 33 "b" "5" "-" 724 "precrit"
"28570" 22 33 "b" "6" "-" 560 "precrit"
"28571" 22 33 "b" "7" "-" 628 "precrit"
"28572" 22 33 "b" "8" "-" 558 "precrit"
"28573" 22 33 "b" "9" "-" 876 "crit"
"28574" 22 33 "b" "10" "-" 599 "postcrit"
"28575" 22 33 "b" "11" "-" 591 "post"
"28576" 22 33 "b" "12" "-" 709 "post"
"28577" 22 33 "b" "13" "-" 846 "post"
"28578" 22 33 "b" "?" "1" 3647 NA
"28589" 22 23 "d" "0" "-" 303 "predep"
"28590" 22 23 "d" "1" "-" 939 "dep"
"28591" 22 23 "d" "2" "-" 479 "precrit"
"28592" 22 23 "d" "3" "-" 881 "precrit"
"28593" 22 23 "d" "4" "-" 534 "precrit"
"28594" 22 23 "d" "5" "-" 424 "precrit"
"28595" 22 23 "d" "6" "-" 406 "precrit"
"28596" 22 23 "d" "7" "-" 411 "precrit"
"28597" 22 23 "d" "8" "-" 598 "crit"
"28598" 22 23 "d" "9" "-" 479 "postcrit"
"28599" 22 23 "d" "10" "-" 407 "post"
"28600" 22 23 "d" "11" "-" 433 "post"
"28601" 22 23 "d" "12" "-" 426 "post"
"28602" 22 23 "d" "13" "-" 497 "post"
"28603" 22 23 "d" "14" "-" 723 "post"
"28604" 22 23 "d" "15" "-" 658 "post"
"28605" 22 23 "d" "16" "-" 484 "post"
"28606" 22 23 "d" "17" "-" 468 "post"
"28607" 22 23 "d" "18" "-" 491 "post"
"28608" 22 23 "d" "?" "1" 2279 NA
"28633" 22 6 "c" "0" "-" 342 "predep"
"28634" 22 6 "c" "1" "-" 776 "dep"
"28635" 22 6 "c" "2" "-" 698 "precrit"
"28636" 22 6 "c" "3" "-" 462 "precrit"
"28637" 22 6 "c" "4" "-" 468 "precrit"
"28638" 22 6 "c" "5" "-" 471 "crit"
"28639" 22 6 "c" "6" "-" 409 "postcrit"
"28640" 22 6 "c" "7" "-" 585 "post"
"28641" 22 6 "c" "8" "-" 423 "post"
"28642" 22 6 "c" "9" "-" 520 "post"
"28643" 22 6 "c" "10" "-" 439 "post"
"28644" 22 6 "c" "11" "-" 455 "post"
"28645" 22 6 "c" "?" "1" 1941 NA
"28658" 22 30 "c" "0" "-" 473 "predep"
"28659" 22 30 "c" "1" "-" 749 "dep"
"28660" 22 30 "c" "2" "-" 616 "precrit"
"28661" 22 30 "c" "3" "-" 780 "precrit"
"28662" 22 30 "c" "4" "-" 640 "crit"
"28663" 22 30 "c" "5" "-" 573 "postcrit"
"28664" 22 30 "c" "6" "-" 417 "post"
"28665" 22 30 "c" "7" "-" 408 "post"
"28666" 22 30 "c" "8" "-" 428 "post"
"28667" 22 30 "c" "?" "1" 2734 NA
"28743" 22 14 "c" "0" "-" 374 "predep"
"28744" 22 14 "c" "1" "-" 591 "dep"
"28745" 22 14 "c" "2" "-" 490 "precrit"
"28746" 22 14 "c" "3" "-" 566 "precrit"
"28747" 22 14 "c" "4" "-" 615 "crit"
"28748" 22 14 "c" "5" "-" 434 "postcrit"
"28749" 22 14 "c" "6" "-" 439 "post"
"28750" 22 14 "c" "7" "-" 575 "post"
"28751" 22 14 "c" "8" "-" 823 "post"
"28752" 22 14 "c" "9" "-" 490 "post"
"28753" 22 14 "c" "?" "1" 9645 NA
"28783" 22 1 "b" "0" "-" 599 "predep"
"28784" 22 1 "b" "1" "-" 731 "dep"
"28785" 22 1 "b" "2" "-" 687 "precrit"
"28786" 22 1 "b" "3" "-" 602 "precrit"
"28787" 22 1 "b" "4" "-" 599 "precrit"
"28788" 22 1 "b" "5" "-" 481 "precrit"
"28789" 22 1 "b" "6" "-" 492 "precrit"
"28790" 22 1 "b" "7" "-" 501 "precrit"
"28791" 22 1 "b" "8" "-" 470 "crit"
"28792" 22 1 "b" "9" "-" 600 "postcrit"
"28793" 22 1 "b" "10" "-" 722 "post"
"28794" 22 1 "b" "11" "-" 853 "post"
"28795" 22 1 "b" "12" "-" 897 "post"
"28796" 22 1 "b" "?" "1" 2213 NA
"28807" 22 15 "d" "0" "-" 655 "predep"
"28808" 22 15 "d" "1" "-" 845 "dep"
"28809" 22 15 "d" "2" "-" 648 "precrit"
"28810" 22 15 "d" "3" "-" 496 "precrit"
"28811" 22 15 "d" "4" "-" 413 "precrit"
"28812" 22 15 "d" "5" "-" 456 "precrit"
"28813" 22 15 "d" "6" "-" 429 "precrit"
"28814" 22 15 "d" "7" "-" 732 "precrit"
"28815" 22 15 "d" "8" "-" 1643 "crit"
"28816" 22 15 "d" "9" "-" 524 "postcrit"
"28817" 22 15 "d" "10" "-" 639 "post"
"28818" 22 15 "d" "11" "-" 499 "post"
"28819" 22 15 "d" "12" "-" 453 "post"
"28820" 22 15 "d" "13" "-" 538 "post"
"28821" 22 15 "d" "14" "-" 466 "post"
"28822" 22 15 "d" "15" "-" 694 "post"
"28823" 22 15 "d" "16" "-" 618 "post"
"28824" 22 15 "d" "?" "1" 2252 NA
"28835" 22 21 "b" "0" "-" 489 "predep"
"28836" 22 21 "b" "1" "-" 760 "dep"
"28837" 22 21 "b" "2" "-" 510 "precrit"
"28838" 22 21 "b" "3" "-" 639 "precrit"
"28839" 22 21 "b" "4" "-" 686 "precrit"
"28840" 22 21 "b" "5" "-" 612 "precrit"
"28841" 22 21 "b" "6" "-" 515 "precrit"
"28842" 22 21 "b" "7" "-" 855 "precrit"
"28843" 22 21 "b" "8" "-" 538 "crit"
"28844" 22 21 "b" "9" "-" 469 "postcrit"
"28845" 22 21 "b" "10" "-" 445 "post"
"28846" 22 21 "b" "11" "-" 496 "post"
"28847" 22 21 "b" "12" "-" 432 "post"
"28848" 22 21 "b" "13" "-" 770 "post"
"28849" 22 21 "b" "?" "0" 2274 NA
"28872" 22 35 "d" "0" "-" 327 "predep"
"28873" 22 35 "d" "1" "-" 996 "dep"
"28874" 22 35 "d" "2" "-" 627 "precrit"
"28875" 22 35 "d" "3" "-" 504 "precrit"
"28876" 22 35 "d" "4" "-" 428 "precrit"
"28877" 22 35 "d" "5" "-" 496 "precrit"
"28878" 22 35 "d" "6" "-" 512 "precrit"
"28879" 22 35 "d" "7" "-" 474 "precrit"
"28880" 22 35 "d" "8" "-" 526 "crit"
"28881" 22 35 "d" "9" "-" 481 "postcrit"
"28882" 22 35 "d" "10" "-" 465 "post"
"28883" 22 35 "d" "11" "-" 588 "post"
"28884" 22 35 "d" "12" "-" 498 "post"
"28885" 22 35 "d" "13" "-" 677 "post"
"28886" 22 35 "d" "?" "1" 2383 NA
"28918" 22 16 "a" "0" "-" 376 "predep"
"28919" 22 16 "a" "1" "-" 671 "dep"
"28920" 22 16 "a" "2" "-" 526 "precrit"
"28921" 22 16 "a" "3" "-" 763 "precrit"
"28922" 22 16 "a" "4" "-" 900 "crit"
"28923" 22 16 "a" "5" "-" 426 "postcrit"
"28924" 22 16 "a" "6" "-" 448 "post"
"28925" 22 16 "a" "7" "-" 819 "post"
"28926" 22 16 "a" "8" "-" 683 "post"
"28927" 22 16 "a" "?" "1" 1856 NA
"28936" 22 2 "c" "0" "-" 515 "predep"
"28937" 22 2 "c" "1" "-" 827 "dep"
"28938" 22 2 "c" "2" "-" 517 "precrit"
"28939" 22 2 "c" "3" "-" 444 "precrit"
"28940" 22 2 "c" "4" "-" 419 "crit"
"28941" 22 2 "c" "5" "-" 413 "postcrit"
"28942" 22 2 "c" "6" "-" 695 "post"
"28943" 22 2 "c" "7" "-" 502 "post"
"28944" 22 2 "c" "8" "-" 619 "post"
"28945" 22 2 "c" "?" "1" 1482 NA
"29042" 22 11 "d" "0" "-" 497 "predep"
"29043" 22 11 "d" "1" "-" 751 "dep"
"29044" 22 11 "d" "2" "-" 469 "precrit"
"29045" 22 11 "d" "3" "-" 472 "precrit"
"29046" 22 11 "d" "4" "-" 614 "precrit"
"29047" 22 11 "d" "5" "-" 899 "precrit"
"29048" 22 11 "d" "6" "-" 633 "precrit"
"29049" 22 11 "d" "7" "-" 590 "precrit"
"29050" 22 11 "d" "8" "-" 494 "crit"
"29051" 22 11 "d" "9" "-" 498 "postcrit"
"29052" 22 11 "d" "10" "-" 461 "post"
"29053" 22 11 "d" "11" "-" 469 "post"
"29054" 22 11 "d" "12" "-" 508 "post"
"29055" 22 11 "d" "13" "-" 657 "post"
"29056" 22 11 "d" "?" "1" 5378 NA
"29077" 22 31 "d" "0" "-" 658 "predep"
"29078" 22 31 "d" "1" "-" 696 "dep"
"29079" 22 31 "d" "2" "-" 687 "precrit"
"29080" 22 31 "d" "3" "-" 641 "precrit"
"29081" 22 31 "d" "4" "-" 827 "precrit"
"29082" 22 31 "d" "5" "-" 1032 "precrit"
"29083" 22 31 "d" "6" "-" 695 "precrit"
"29084" 22 31 "d" "7" "-" 633 "precrit"
"29085" 22 31 "d" "8" "-" 585 "crit"
"29086" 22 31 "d" "9" "-" 538 "postcrit"
"29087" 22 31 "d" "10" "-" 573 "post"
"29088" 22 31 "d" "11" "-" 652 "post"
"29089" 22 31 "d" "?" "1" 1702 NA
"29153" 22 9 "b" "0" "-" 349 "predep"
"29154" 22 9 "b" "1" "-" 788 "dep"
"29155" 22 9 "b" "2" "-" 438 "precrit"
"29156" 22 9 "b" "3" "-" 438 "precrit"
"29157" 22 9 "b" "4" "-" 655 "precrit"
"29158" 22 9 "b" "5" "-" 575 "precrit"
"29159" 22 9 "b" "6" "-" 467 "precrit"
"29160" 22 9 "b" "7" "-" 471 "precrit"
"29161" 22 9 "b" "8" "-" 539 "crit"
"29162" 22 9 "b" "9" "-" 628 "postcrit"
"29163" 22 9 "b" "10" "-" 585 "post"
"29164" 22 9 "b" "11" "-" 475 "post"
"29165" 22 9 "b" "12" "-" 459 "post"
"29166" 22 9 "b" "13" "-" 468 "post"
"29167" 22 9 "b" "14" "-" 464 "post"
"29168" 22 9 "b" "15" "-" 430 "post"
"29169" 22 9 "b" "16" "-" 665 "post"
"29170" 22 9 "b" "17" "-" 525 "post"
"29171" 22 9 "b" "?" "1" 1981 NA
"29232" 22 25 "b" "0" "-" 540 "predep"
"29233" 22 25 "b" "1" "-" 699 "dep"
"29234" 22 25 "b" "2" "-" 573 "precrit"
"29235" 22 25 "b" "3" "-" 589 "precrit"
"29236" 22 25 "b" "4" "-" 865 "precrit"
"29237" 22 25 "b" "5" "-" 479 "precrit"
"29238" 22 25 "b" "6" "-" 548 "precrit"
"29239" 22 25 "b" "7" "-" 1139 "precrit"
"29240" 22 25 "b" "8" "-" 681 "crit"
"29241" 22 25 "b" "9" "-" 487 "postcrit"
"29242" 22 25 "b" "10" "-" 461 "post"
"29243" 22 25 "b" "11" "-" 483 "post"
"29244" 22 25 "b" "12" "-" 474 "post"
"29245" 22 25 "b" "?" "1" 1708 NA
"29310" 22 13 "b" "0" "-" 663 "predep"
"29311" 22 13 "b" "1" "-" 714 "dep"
"29312" 22 13 "b" "2" "-" 696 "precrit"
"29313" 22 13 "b" "3" "-" 548 "precrit"
"29314" 22 13 "b" "4" "-" 561 "precrit"
"29315" 22 13 "b" "5" "-" 512 "precrit"
"29316" 22 13 "b" "6" "-" 466 "precrit"
"29317" 22 13 "b" "7" "-" 503 "precrit"
"29318" 22 13 "b" "8" "-" 485 "crit"
"29319" 22 13 "b" "9" "-" 420 "postcrit"
"29320" 22 13 "b" "10" "-" 486 "post"
"29321" 22 13 "b" "11" "-" 531 "post"
"29322" 22 13 "b" "12" "-" 581 "post"
"29323" 22 13 "b" "13" "-" 564 "post"
"29324" 22 13 "b" "14" "-" 624 "post"
"29325" 22 13 "b" "15" "-" 796 "post"
"29326" 22 13 "b" "?" "1" 2817 NA
"29335" 22 5 "b" "0" "-" 418 "predep"
"29336" 22 5 "b" "1" "-" 579 "dep"
"29337" 22 5 "b" "2" "-" 462 "precrit"
"29338" 22 5 "b" "3" "-" 466 "precrit"
"29339" 22 5 "b" "4" "-" 470 "precrit"
"29340" 22 5 "b" "5" "-" 486 "precrit"
"29341" 22 5 "b" "6" "-" 451 "precrit"
"29342" 22 5 "b" "7" "-" 640 "precrit"
"29343" 22 5 "b" "8" "-" 521 "crit"
"29344" 22 5 "b" "9" "-" 731 "postcrit"
"29345" 22 5 "b" "10" "-" 532 "post"
"29346" 22 5 "b" "11" "-" 706 "post"
"29347" 22 5 "b" "12" "-" 736 "post"
"29348" 22 5 "b" "13" "-" 624 "post"
"29349" 22 5 "b" "?" "1" 2223 NA
"29385" 22 34 "c" "0" "-" 2228 "predep"
"29386" 22 34 "c" "1" "-" 642 "dep"
"29387" 22 34 "c" "2" "-" 777 "precrit"
"29388" 22 34 "c" "3" "-" 717 "precrit"
"29389" 22 34 "c" "4" "-" 1201 "crit"
"29390" 22 34 "c" "5" "-" 481 "postcrit"
"29391" 22 34 "c" "6" "-" 530 "post"
"29392" 22 34 "c" "7" "-" 816 "post"
"29393" 22 34 "c" "8" "-" 1349 "post"
"29394" 22 34 "c" "9" "-" 636 "post"
"29395" 22 34 "c" "10" "-" 1144 "post"
"29396" 22 34 "c" "?" "1" 2524 NA
"29415" 22 17 "b" "0" "-" 597 "predep"
"29416" 22 17 "b" "1" "-" 787 "dep"
"29417" 22 17 "b" "2" "-" 480 "precrit"
"29418" 22 17 "b" "3" "-" 772 "precrit"
"29419" 22 17 "b" "4" "-" 533 "precrit"
"29420" 22 17 "b" "5" "-" 566 "precrit"
"29421" 22 17 "b" "6" "-" 523 "precrit"
"29422" 22 17 "b" "7" "-" 829 "precrit"
"29423" 22 17 "b" "8" "-" 585 "crit"
"29424" 22 17 "b" "9" "-" 471 "postcrit"
"29425" 22 17 "b" "10" "-" 427 "post"
"29426" 22 17 "b" "11" "-" 539 "post"
"29427" 22 17 "b" "12" "-" 468 "post"
"29428" 22 17 "b" "13" "-" 483 "post"
"29429" 22 17 "b" "14" "-" 440 "post"
"29430" 22 17 "b" "?" "1" 1933 NA
"29440" 22 12 "a" "0" "-" 589 "predep"
"29441" 22 12 "a" "1" "-" 781 "dep"
"29442" 22 12 "a" "2" "-" 446 "precrit"
"29443" 22 12 "a" "3" "-" 483 "precrit"
"29444" 22 12 "a" "4" "-" 479 "crit"
"29445" 22 12 "a" "5" "-" 546 "postcrit"
"29446" 22 12 "a" "6" "-" 501 "post"
"29447" 22 12 "a" "7" "-" 425 "post"
"29448" 22 12 "a" "8" "-" 597 "post"
"29449" 22 12 "a" "?" "1" 3492 NA
"29459" 22 8 "a" "0" "-" 855 "predep"
"29460" 22 8 "a" "1" "-" 685 "dep"
"29461" 22 8 "a" "2" "-" 547 "precrit"
"29462" 22 8 "a" "3" "-" 436 "precrit"
"29463" 22 8 "a" "4" "-" 442 "crit"
"29464" 22 8 "a" "5" "-" 436 "postcrit"
"29465" 22 8 "a" "6" "-" 462 "post"
"29466" 22 8 "a" "7" "-" 772 "post"
"29467" 22 8 "a" "8" "-" 720 "post"
"29468" 22 8 "a" "9" "-" 744 "post"
"29469" 22 8 "a" "?" "1" 2072 NA
"29481" 22 36 "a" "0" "-" 644 "predep"
"29482" 22 36 "a" "1" "-" 1010 "dep"
"29483" 22 36 "a" "2" "-" 522 "precrit"
"29484" 22 36 "a" "3" "-" 1376 "precrit"
"29485" 22 36 "a" "4" "-" 849 "crit"
"29486" 22 36 "a" "5" "-" 498 "postcrit"
"29487" 22 36 "a" "6" "-" 450 "post"
"29488" 22 36 "a" "7" "-" 652 "post"
"29489" 22 36 "a" "8" "-" 597 "post"
"29490" 22 36 "a" "9" "-" 804 "post"
"29491" 22 36 "a" "?" "1" 2323 NA
"29532" 22 18 "c" "0" "-" 639 "predep"
"29533" 22 18 "c" "1" "-" 455 "dep"
"29534" 22 18 "c" "2" "-" 482 "precrit"
"29535" 22 18 "c" "3" "-" 695 "precrit"
"29536" 22 18 "c" "4" "-" 780 "crit"
"29537" 22 18 "c" "5" "-" 516 "postcrit"
"29538" 22 18 "c" "6" "-" 788 "post"
"29539" 22 18 "c" "7" "-" 542 "post"
"29540" 22 18 "c" "8" "-" 731 "post"
"29541" 22 18 "c" "9" "-" 624 "post"
"29542" 22 18 "c" "?" "1" 3105 NA
"29556" 22 10 "c" "0" "-" 448 "predep"
"29557" 22 10 "c" "1" "-" 582 "dep"
"29558" 22 10 "c" "2" "-" 511 "precrit"
"29559" 22 10 "c" "3" "-" 572 "precrit"
"29560" 22 10 "c" "4" "-" 876 "crit"
"29561" 22 10 "c" "5" "-" 579 "postcrit"
"29562" 22 10 "c" "6" "-" 519 "post"
"29563" 22 10 "c" "7" "-" 567 "post"
"29564" 22 10 "c" "8" "-" 440 "post"
"29565" 22 10 "c" "9" "-" 1299 "post"
"29566" 22 10 "c" "?" "1" 1447 NA
"29641" 22 29 "b" "0" "-" 417 "predep"
"29642" 22 29 "b" "1" "-" 780 "dep"
"29643" 22 29 "b" "2" "-" 476 "precrit"
"29644" 22 29 "b" "3" "-" 474 "precrit"
"29645" 22 29 "b" "4" "-" 519 "precrit"
"29646" 22 29 "b" "5" "-" 701 "precrit"
"29647" 22 29 "b" "6" "-" 502 "precrit"
"29648" 22 29 "b" "7" "-" 731 "precrit"
"29649" 22 29 "b" "8" "-" 506 "crit"
"29650" 22 29 "b" "9" "-" 775 "postcrit"
"29651" 22 29 "b" "10" "-" 681 "post"
"29652" 22 29 "b" "11" "-" 691 "post"
"29653" 22 29 "b" "12" "-" 743 "post"
"29654" 22 29 "b" "?" "0" 1849 NA
"29775" 23 29 "c" "0" "-" 503 "predep"
"29776" 23 29 "c" "1" "-" 538 "dep"
"29777" 23 29 "c" "2" "-" 421 "precrit"
"29778" 23 29 "c" "3" "-" 398 "precrit"
"29779" 23 29 "c" "4" "-" 1266 "crit"
"29780" 23 29 "c" "5" "-" 510 "postcrit"
"29781" 23 29 "c" "6" "-" 491 "post"
"29782" 23 29 "c" "7" "-" 489 "post"
"29783" 23 29 "c" "8" "-" 498 "post"
"29784" 23 29 "c" "9" "-" 399 "post"
"29785" 23 29 "c" "?" "1" 2899 NA
"29857" 23 14 "d" "0" "-" 1357 "predep"
"29858" 23 14 "d" "1" "-" 401 "dep"
"29859" 23 14 "d" "2" "-" 541 "precrit"
"29860" 23 14 "d" "3" "-" 426 "precrit"
"29861" 23 14 "d" "4" "-" 1038 "precrit"
"29862" 23 14 "d" "5" "-" 844 "precrit"
"29863" 23 14 "d" "6" "-" 408 "precrit"
"29864" 23 14 "d" "7" "-" 699 "precrit"
"29865" 23 14 "d" "8" "-" 998 "crit"
"29866" 23 14 "d" "9" "-" 533 "postcrit"
"29867" 23 14 "d" "10" "-" 402 "post"
"29868" 23 14 "d" "11" "-" 424 "post"
"29869" 23 14 "d" "12" "-" 513 "post"
"29870" 23 14 "d" "13" "-" 733 "post"
"29871" 23 14 "d" "?" "1" 3553 NA
"29903" 23 32 "b" "0" "-" 504 "predep"
"29904" 23 32 "b" "1" "-" 369 "dep"
"29905" 23 32 "b" "2" "-" 422 "precrit"
"29906" 23 32 "b" "3" "-" 558 "precrit"
"29907" 23 32 "b" "4" "-" 489 "precrit"
"29908" 23 32 "b" "5" "-" 470 "precrit"
"29909" 23 32 "b" "6" "-" 1067 "precrit"
"29910" 23 32 "b" "7" "-" 479 "precrit"
"29911" 23 32 "b" "8" "-" 1012 "crit"
"29912" 23 32 "b" "9" "-" 493 "postcrit"
"29913" 23 32 "b" "10" "-" 422 "post"
"29914" 23 32 "b" "11" "-" 472 "post"
"29915" 23 32 "b" "12" "-" 622 "post"
"29916" 23 32 "b" "13" "-" 676 "post"
"29917" 23 32 "b" "?" "1" 2672 NA
"29948" 23 11 "a" "0" "-" 1250 "predep"
"29949" 23 11 "a" "1" "-" 626 "dep"
"29950" 23 11 "a" "2" "-" 558 "precrit"
"29951" 23 11 "a" "3" "-" 560 "precrit"
"29952" 23 11 "a" "4" "-" 457 "crit"
"29953" 23 11 "a" "5" "-" 543 "postcrit"
"29954" 23 11 "a" "6" "-" 535 "post"
"29955" 23 11 "a" "7" "-" 572 "post"
"29956" 23 11 "a" "8" "-" 438 "post"
"29957" 23 11 "a" "9" "-" 1134 "post"
"29958" 23 11 "a" "?" "1" 4624 NA
"29979" 23 6 "d" "0" "-" 1099 "predep"
"29980" 23 6 "d" "1" "-" 1123 "dep"
"29981" 23 6 "d" "2" "-" 556 "precrit"
"29982" 23 6 "d" "3" "-" 630 "precrit"
"29983" 23 6 "d" "4" "-" 653 "precrit"
"29984" 23 6 "d" "5" "-" 418 "precrit"
"29985" 23 6 "d" "6" "-" 530 "precrit"
"29986" 23 6 "d" "7" "-" 539 "precrit"
"29987" 23 6 "d" "8" "-" 548 "precrit"
"29988" 23 6 "d" "9" "-" 541 "crit"
"29989" 23 6 "d" "10" "-" 603 "postcrit"
"29990" 23 6 "d" "11" "-" 465 "post"
"29991" 23 6 "d" "12" "-" 493 "post"
"29992" 23 6 "d" "13" "-" 531 "post"
"29993" 23 6 "d" "14" "-" 928 "post"
"29994" 23 6 "d" "?" "1" 3010 NA
"30036" 23 15 "a" "0" "-" 865 "predep"
"30037" 23 15 "a" "1" "-" 478 "dep"
"30038" 23 15 "a" "2" "-" 482 "precrit"
"30039" 23 15 "a" "3" "-" 444 "precrit"
"30040" 23 15 "a" "4" "-" 728 "crit"
"30041" 23 15 "a" "5" "-" 441 "postcrit"
"30042" 23 15 "a" "6" "-" 424 "post"
"30043" 23 15 "a" "7" "-" 485 "post"
"30044" 23 15 "a" "8" "-" 426 "post"
"30045" 23 15 "a" "9" "-" 495 "post"
"30046" 23 15 "a" "10" "-" 387 "post"
"30047" 23 15 "a" "11" "-" 728 "post"
"30048" 23 15 "a" "12" "-" 417 "post"
"30049" 23 15 "a" "?" "1" 3021 NA
"30069" 23 10 "d" "0" "-" 797 "predep"
"30070" 23 10 "d" "1" "-" 589 "dep"
"30071" 23 10 "d" "2" "-" 690 "precrit"
"30072" 23 10 "d" "3" "-" 706 "precrit"
"30073" 23 10 "d" "4" "-" 788 "precrit"
"30074" 23 10 "d" "5" "-" 652 "precrit"
"30075" 23 10 "d" "6" "-" 612 "precrit"
"30076" 23 10 "d" "7" "-" 955 "precrit"
"30077" 23 10 "d" "8" "-" 1060 "crit"
"30078" 23 10 "d" "9" "-" 628 "postcrit"
"30079" 23 10 "d" "10" "-" 577 "post"
"30080" 23 10 "d" "11" "-" 533 "post"
"30081" 23 10 "d" "12" "-" 581 "post"
"30082" 23 10 "d" "13" "-" 554 "post"
"30083" 23 10 "d" "14" "-" 769 "post"
"30084" 23 10 "d" "?" "1" 2012 NA
"30117" 23 30 "d" "0" "-" 435 "predep"
"30118" 23 30 "d" "1" "-" 661 "dep"
"30119" 23 30 "d" "2" "-" 476 "precrit"
"30120" 23 30 "d" "3" "-" 797 "precrit"
"30121" 23 30 "d" "4" "-" 1200 "precrit"
"30122" 23 30 "d" "5" "-" 987 "precrit"
"30123" 23 30 "d" "6" "-" 931 "precrit"
"30124" 23 30 "d" "7" "-" 747 "precrit"
"30125" 23 30 "d" "8" "-" 765 "crit"
"30126" 23 30 "d" "9" "-" 487 "postcrit"
"30127" 23 30 "d" "10" "-" 907 "post"
"30128" 23 30 "d" "11" "-" 551 "post"
"30129" 23 30 "d" "12" "-" 598 "post"
"30130" 23 30 "d" "?" "1" 3585 NA
"30143" 23 24 "b" "0" "-" 1192 "predep"
"30144" 23 24 "b" "1" "-" 473 "dep"
"30145" 23 24 "b" "2" "-" 407 "precrit"
"30146" 23 24 "b" "3" "-" 477 "precrit"
"30147" 23 24 "b" "4" "-" 827 "precrit"
"30148" 23 24 "b" "5" "-" 535 "precrit"
"30149" 23 24 "b" "6" "-" 496 "precrit"
"30150" 23 24 "b" "7" "-" 413 "precrit"
"30151" 23 24 "b" "8" "-" 961 "crit"
"30152" 23 24 "b" "9" "-" 516 "postcrit"
"30153" 23 24 "b" "10" "-" 407 "post"
"30154" 23 24 "b" "11" "-" 519 "post"
"30155" 23 24 "b" "12" "-" 639 "post"
"30156" 23 24 "b" "?" "1" 2468 NA
"30199" 23 8 "b" "0" "-" 590 "predep"
"30200" 23 8 "b" "1" "-" 911 "dep"
"30201" 23 8 "b" "2" "-" 412 "precrit"
"30202" 23 8 "b" "3" "-" 946 "precrit"
"30203" 23 8 "b" "4" "-" 708 "precrit"
"30204" 23 8 "b" "5" "-" 607 "precrit"
"30205" 23 8 "b" "6" "-" 509 "precrit"
"30206" 23 8 "b" "7" "-" 433 "precrit"
"30207" 23 8 "b" "8" "-" 746 "crit"
"30208" 23 8 "b" "9" "-" 483 "postcrit"
"30209" 23 8 "b" "10" "-" 442 "post"
"30210" 23 8 "b" "11" "-" 786 "post"
"30211" 23 8 "b" "12" "-" 505 "post"
"30212" 23 8 "b" "13" "-" 552 "post"
"30213" 23 8 "b" "14" "-" 631 "post"
"30214" 23 8 "b" "?" "1" 4511 NA
"30233" 23 33 "c" "0" "-" 633 "predep"
"30234" 23 33 "c" "1" "-" 577 "dep"
"30235" 23 33 "c" "2" "-" 872 "precrit"
"30236" 23 33 "c" "3" "-" 1021 "precrit"
"30237" 23 33 "c" "4" "-" 1294 "crit"
"30238" 23 33 "c" "5" "-" 469 "postcrit"
"30239" 23 33 "c" "6" "-" 618 "post"
"30240" 23 33 "c" "7" "-" 367 "post"
"30241" 23 33 "c" "8" "-" 480 "post"
"30242" 23 33 "c" "9" "-" 385 "post"
"30243" 23 33 "c" "?" "1" 3789 NA
"30315" 23 13 "c" "0" "-" 979 "predep"
"30316" 23 13 "c" "1" "-" 802 "dep"
"30317" 23 13 "c" "2" "-" 542 "precrit"
"30318" 23 13 "c" "3" "-" 458 "precrit"
"30319" 23 13 "c" "4" "-" 1199 "crit"
"30320" 23 13 "c" "5" "-" 394 "postcrit"
"30321" 23 13 "c" "6" "-" 474 "post"
"30322" 23 13 "c" "7" "-" 754 "post"
"30323" 23 13 "c" "8" "-" 1380 "post"
"30324" 23 13 "c" "?" "1" 2171 NA
"30362" 23 21 "c" "0" "-" 1290 "predep"
"30363" 23 21 "c" "1" "-" 723 "dep"
"30364" 23 21 "c" "2" "-" 569 "precrit"
"30365" 23 21 "c" "3" "-" 770 "precrit"
"30366" 23 21 "c" "4" "-" 1505 "crit"
"30367" 23 21 "c" "5" "-" 495 "postcrit"
"30368" 23 21 "c" "6" "-" 889 "post"
"30369" 23 21 "c" "7" "-" 962 "post"
"30370" 23 21 "c" "8" "-" 1143 "post"
"30371" 23 21 "c" "?" "1" 3172 NA
"30405" 23 9 "c" "0" "-" 618 "predep"
"30406" 23 9 "c" "1" "-" 449 "dep"
"30407" 23 9 "c" "2" "-" 501 "precrit"
"30408" 23 9 "c" "3" "-" 630 "precrit"
"30409" 23 9 "c" "4" "-" 503 "crit"
"30410" 23 9 "c" "5" "-" 449 "postcrit"
"30411" 23 9 "c" "6" "-" 769 "post"
"30412" 23 9 "c" "7" "-" 702 "post"
"30413" 23 9 "c" "8" "-" 478 "post"
"30414" 23 9 "c" "9" "-" 1620 "post"
"30415" 23 9 "c" "?" "1" 3911 NA
"30435" 23 3 "a" "0" "-" 1435 "predep"
"30436" 23 3 "a" "1" "-" 715 "dep"
"30437" 23 3 "a" "2" "-" 409 "precrit"
"30438" 23 3 "a" "3" "-" 398 "precrit"
"30439" 23 3 "a" "4" "-" 403 "crit"
"30440" 23 3 "a" "5" "-" 602 "postcrit"
"30441" 23 3 "a" "6" "-" 802 "post"
"30442" 23 3 "a" "7" "-" 623 "post"
"30443" 23 3 "a" "8" "-" 930 "post"
"30444" 23 3 "a" "9" "-" 496 "post"
"30445" 23 3 "a" "10" "-" 912 "post"
"30446" 23 3 "a" "?" "1" 3095 NA
"30478" 23 36 "b" "0" "-" 489 "predep"
"30479" 23 36 "b" "1" "-" 563 "dep"
"30480" 23 36 "b" "2" "-" 454 "precrit"
"30481" 23 36 "b" "3" "-" 415 "precrit"
"30482" 23 36 "b" "4" "-" 525 "precrit"
"30483" 23 36 "b" "5" "-" 520 "precrit"
"30484" 23 36 "b" "6" "-" 430 "precrit"
"30485" 23 36 "b" "7" "-" 500 "precrit"
"30486" 23 36 "b" "8" "-" 767 "crit"
"30487" 23 36 "b" "9" "-" 456 "postcrit"
"30488" 23 36 "b" "10" "-" 377 "post"
"30489" 23 36 "b" "11" "-" 520 "post"
"30490" 23 36 "b" "12" "-" 514 "post"
"30491" 23 36 "b" "13" "-" 576 "post"
"30492" 23 36 "b" "?" "1" 2481 NA
"30512" 23 7 "a" "0" "-" 733 "predep"
"30513" 23 7 "a" "1" "-" 576 "dep"
"30514" 23 7 "a" "2" "-" 501 "precrit"
"30515" 23 7 "a" "3" "-" 646 "precrit"
"30516" 23 7 "a" "4" "-" 648 "crit"
"30517" 23 7 "a" "5" "-" 447 "postcrit"
"30518" 23 7 "a" "6" "-" 604 "post"
"30519" 23 7 "a" "7" "-" 445 "post"
"30520" 23 7 "a" "8" "-" 787 "post"
"30521" 23 7 "a" "9" "-" 1565 "post"
"30522" 23 7 "a" "?" "1" 2746 NA
"30540" 23 22 "d" "0" "-" 514 "predep"
"30541" 23 22 "d" "1" "-" 920 "dep"
"30542" 23 22 "d" "2" "-" 372 "precrit"
"30543" 23 22 "d" "3" "-" 459 "precrit"
"30544" 23 22 "d" "4" "-" 360 "precrit"
"30545" 23 22 "d" "5" "-" 410 "precrit"
"30546" 23 22 "d" "6" "-" 407 "precrit"
"30547" 23 22 "d" "7" "-" 359 "precrit"
"30548" 23 22 "d" "8" "-" 545 "crit"
"30549" 23 22 "d" "9" "-" 471 "postcrit"
"30550" 23 22 "d" "10" "-" 440 "post"
"30551" 23 22 "d" "11" "-" 405 "post"
"30552" 23 22 "d" "12" "-" 430 "post"
"30553" 23 22 "d" "13" "-" 406 "post"
"30554" 23 22 "d" "14" "-" 590 "post"
"30555" 23 22 "d" "15" "-" 451 "post"
"30556" 23 22 "d" "16" "-" 445 "post"
"30557" 23 22 "d" "?" "1" 3375 NA
"30567" 23 2 "d" "0" "-" 630 "predep"
"30568" 23 2 "d" "1" "-" 508 "dep"
"30569" 23 2 "d" "2" "-" 371 "precrit"
"30570" 23 2 "d" "3" "-" 395 "precrit"
"30571" 23 2 "d" "4" "-" 392 "precrit"
"30572" 23 2 "d" "5" "-" 452 "precrit"
"30573" 23 2 "d" "6" "-" 412 "precrit"
"30574" 23 2 "d" "7" "-" 583 "precrit"
"30575" 23 2 "d" "8" "-" 424 "crit"
"30576" 23 2 "d" "9" "-" 868 "postcrit"
"30577" 23 2 "d" "10" "-" 577 "post"
"30578" 23 2 "d" "11" "-" 483 "post"
"30579" 23 2 "d" "12" "-" 760 "post"
"30580" 23 2 "d" "?" "1" 2261 NA
"30601" 23 27 "a" "0" "-" 478 "predep"
"30602" 23 27 "a" "1" "-" 521 "dep"
"30603" 23 27 "a" "2" "-" 423 "precrit"
"30604" 23 27 "a" "3" "-" 419 "precrit"
"30605" 23 27 "a" "4" "-" 419 "crit"
"30606" 23 27 "a" "5" "-" 391 "postcrit"
"30607" 23 27 "a" "6" "-" 437 "post"
"30608" 23 27 "a" "7" "-" 442 "post"
"30609" 23 27 "a" "8" "-" 430 "post"
"30610" 23 27 "a" "9" "-" 739 "post"
"30611" 23 27 "a" "?" "1" 2134 NA
"30643" 23 12 "b" "0" "-" 483 "predep"
"30644" 23 12 "b" "1" "-" 888 "dep"
"30645" 23 12 "b" "2" "-" 470 "precrit"
"30646" 23 12 "b" "3" "-" 383 "precrit"
"30647" 23 12 "b" "4" "-" 637 "precrit"
"30648" 23 12 "b" "5" "-" 454 "precrit"
"30649" 23 12 "b" "6" "-" 588 "precrit"
"30650" 23 12 "b" "7" "-" 462 "precrit"
"30651" 23 12 "b" "8" "-" 483 "crit"
"30652" 23 12 "b" "9" "-" 559 "postcrit"
"30653" 23 12 "b" "10" "-" 461 "post"
"30654" 23 12 "b" "11" "-" 490 "post"
"30655" 23 12 "b" "12" "-" 770 "post"
"30656" 23 12 "b" "?" "1" 4523 NA
"30693" 23 35 "a" "0" "-" 641 "predep"
"30694" 23 35 "a" "1" "-" 680 "dep"
"30695" 23 35 "a" "2" "-" 733 "precrit"
"30696" 23 35 "a" "3" "-" 809 "precrit"
"30697" 23 35 "a" "4" "-" 1031 "crit"
"30698" 23 35 "a" "5" "-" 418 "postcrit"
"30699" 23 35 "a" "6" "-" 404 "post"
"30700" 23 35 "a" "7" "-" 468 "post"
"30701" 23 35 "a" "8" "-" 469 "post"
"30702" 23 35 "a" "9" "-" 424 "post"
"30703" 23 35 "a" "10" "-" 434 "post"
"30704" 23 35 "a" "11" "-" 420 "post"
"30705" 23 35 "a" "12" "-" 394 "post"
"30706" 23 35 "a" "?" "1" 2036 NA
"30737" 23 28 "b" "0" "-" 404 "predep"
"30738" 23 28 "b" "1" "-" 719 "dep"
"30739" 23 28 "b" "2" "-" 456 "precrit"
"30740" 23 28 "b" "3" "-" 442 "precrit"
"30741" 23 28 "b" "4" "-" 631 "precrit"
"30742" 23 28 "b" "5" "-" 700 "precrit"
"30743" 23 28 "b" "6" "-" 434 "precrit"
"30744" 23 28 "b" "7" "-" 1111 "precrit"
"30745" 23 28 "b" "8" "-" 758 "crit"
"30746" 23 28 "b" "9" "-" 407 "postcrit"
"30747" 23 28 "b" "10" "-" 406 "post"
"30748" 23 28 "b" "11" "-" 419 "post"
"30749" 23 28 "b" "12" "-" 449 "post"
"30750" 23 28 "b" "13" "-" 486 "post"
"30751" 23 28 "b" "14" "-" 465 "post"
"30752" 23 28 "b" "15" "-" 494 "post"
"30753" 23 28 "b" "16" "-" 426 "post"
"30754" 23 28 "b" "?" "1" 1703 NA
"30764" 23 23 "a" "0" "-" 313 "predep"
"30765" 23 23 "a" "1" "-" 676 "dep"
"30766" 23 23 "a" "2" "-" 378 "precrit"
"30767" 23 23 "a" "3" "-" 376 "precrit"
"30768" 23 23 "a" "4" "-" 431 "crit"
"30769" 23 23 "a" "5" "-" 382 "postcrit"
"30770" 23 23 "a" "6" "-" 403 "post"
"30771" 23 23 "a" "7" "-" 448 "post"
"30772" 23 23 "a" "8" "-" 461 "post"
"30773" 23 23 "a" "9" "-" 469 "post"
"30774" 23 23 "a" "10" "-" 1273 "post"
"30775" 23 23 "a" "11" "-" 1101 "post"
"30776" 23 23 "a" "12" "-" 428 "post"
"30777" 23 23 "a" "13" "-" 502 "post"
"30778" 23 23 "a" "14" "-" 606 "post"
"30779" 23 23 "a" "?" "1" 1594 NA
"30811" 23 5 "c" "0" "-" 431 "predep"
"30812" 23 5 "c" "1" "-" 616 "dep"
"30813" 23 5 "c" "2" "-" 412 "precrit"
"30814" 23 5 "c" "3" "-" 587 "precrit"
"30815" 23 5 "c" "4" "-" 748 "crit"
"30816" 23 5 "c" "5" "-" 379 "postcrit"
"30817" 23 5 "c" "6" "-" 488 "post"
"30818" 23 5 "c" "7" "-" 429 "post"
"30819" 23 5 "c" "8" "-" 438 "post"
"30820" 23 5 "c" "9" "-" 411 "post"
"30821" 23 5 "c" "10" "-" 549 "post"
"30822" 23 5 "c" "11" "-" 503 "post"
"30823" 23 5 "c" "12" "-" 414 "post"
"30824" 23 5 "c" "?" "1" 2485 NA
"30847" 23 20 "b" "0" "-" 418 "predep"
"30848" 23 20 "b" "1" "-" 557 "dep"
"30849" 23 20 "b" "2" "-" 450 "precrit"
"30850" 23 20 "b" "3" "-" 535 "precrit"
"30851" 23 20 "b" "4" "-" 466 "precrit"
"30852" 23 20 "b" "5" "-" 575 "precrit"
"30853" 23 20 "b" "6" "-" 412 "precrit"
"30854" 23 20 "b" "7" "-" 461 "precrit"
"30855" 23 20 "b" "8" "-" 555 "crit"
"30856" 23 20 "b" "9" "-" 449 "postcrit"
"30857" 23 20 "b" "10" "-" 547 "post"
"30858" 23 20 "b" "11" "-" 407 "post"
"30859" 23 20 "b" "12" "-" 422 "post"
"30860" 23 20 "b" "13" "-" 573 "post"
"30861" 23 20 "b" "14" "-" 414 "post"
"30862" 23 20 "b" "?" "1" 2310 NA
"30876" 23 25 "c" "0" "-" 321 "predep"
"30877" 23 25 "c" "1" "-" 558 "dep"
"30878" 23 25 "c" "2" "-" 387 "precrit"
"30879" 23 25 "c" "3" "-" 396 "precrit"
"30880" 23 25 "c" "4" "-" 472 "crit"
"30881" 23 25 "c" "5" "-" 381 "postcrit"
"30882" 23 25 "c" "6" "-" 460 "post"
"30883" 23 25 "c" "7" "-" 411 "post"
"30884" 23 25 "c" "8" "-" 418 "post"
"30885" 23 25 "c" "9" "-" 458 "post"
"30886" 23 25 "c" "10" "-" 531 "post"
"30887" 23 25 "c" "?" "1" 2075 NA
"30898" 23 1 "c" "0" "-" 675 "predep"
"30899" 23 1 "c" "1" "-" 901 "dep"
"30900" 23 1 "c" "2" "-" 430 "precrit"
"30901" 23 1 "c" "3" "-" 441 "precrit"
"30902" 23 1 "c" "4" "-" 582 "crit"
"30903" 23 1 "c" "5" "-" 475 "postcrit"
"30904" 23 1 "c" "6" "-" 432 "post"
"30905" 23 1 "c" "7" "-" 417 "post"
"30906" 23 1 "c" "8" "-" 585 "post"
"30907" 23 1 "c" "?" "1" 1534 NA
"30919" 23 18 "d" "0" "-" 700 "predep"
"30920" 23 18 "d" "1" "-" 675 "dep"
"30921" 23 18 "d" "2" "-" 338 "precrit"
"30922" 23 18 "d" "3" "-" 446 "precrit"
"30923" 23 18 "d" "4" "-" 403 "precrit"
"30924" 23 18 "d" "5" "-" 420 "precrit"
"30925" 23 18 "d" "6" "-" 406 "precrit"
"30926" 23 18 "d" "7" "-" 378 "precrit"
"30927" 23 18 "d" "8" "-" 935 "crit"
"30928" 23 18 "d" "9" "-" 447 "postcrit"
"30929" 23 18 "d" "10" "-" 353 "post"
"30930" 23 18 "d" "11" "-" 437 "post"
"30931" 23 18 "d" "12" "-" 371 "post"
"30932" 23 18 "d" "13" "-" 860 "post"
"30933" 23 18 "d" "?" "1" 1541 NA
"30964" 23 4 "b" "0" "-" 528 "predep"
"30965" 23 4 "b" "1" "-" 1275 "dep"
"30966" 23 4 "b" "2" "-" 505 "precrit"
"30967" 23 4 "b" "3" "-" 509 "precrit"
"30968" 23 4 "b" "4" "-" 707 "precrit"
"30969" 23 4 "b" "5" "-" 404 "precrit"
"30970" 23 4 "b" "6" "-" 340 "precrit"
"30971" 23 4 "b" "7" "-" 361 "precrit"
"30972" 23 4 "b" "8" "-" 368 "crit"
"30973" 23 4 "b" "9" "-" 487 "postcrit"
"30974" 23 4 "b" "10" "-" 449 "post"
"30975" 23 4 "b" "11" "-" 410 "post"
"30976" 23 4 "b" "12" "-" 469 "post"
"30977" 23 4 "b" "?" "1" 1371 NA
"30989" 23 26 "d" "0" "-" 439 "predep"
"30990" 23 26 "d" "1" "-" 410 "dep"
"30991" 23 26 "d" "2" "-" 475 "precrit"
"30992" 23 26 "d" "3" "-" 575 "precrit"
"30993" 23 26 "d" "4" "-" 409 "precrit"
"30994" 23 26 "d" "5" "-" 432 "precrit"
"30995" 23 26 "d" "6" "-" 419 "precrit"
"30996" 23 26 "d" "7" "-" 412 "precrit"
"30997" 23 26 "d" "8" "-" 390 "precrit"
"30998" 23 26 "d" "9" "-" 418 "crit"
"30999" 23 26 "d" "10" "-" 471 "postcrit"
"31000" 23 26 "d" "11" "-" 421 "post"
"31001" 23 26 "d" "12" "-" 703 "post"
"31002" 23 26 "d" "13" "-" 454 "post"
"31003" 23 26 "d" "14" "-" 480 "post"
"31004" 23 26 "d" "15" "-" 474 "post"
"31005" 23 26 "d" "?" "1" 1710 NA
"31049" 23 16 "b" "0" "-" 407 "predep"
"31050" 23 16 "b" "1" "-" 450 "dep"
"31051" 23 16 "b" "2" "-" 395 "precrit"
"31052" 23 16 "b" "3" "-" 429 "precrit"
"31053" 23 16 "b" "4" "-" 387 "precrit"
"31054" 23 16 "b" "5" "-" 352 "precrit"
"31055" 23 16 "b" "6" "-" 318 "precrit"
"31056" 23 16 "b" "7" "-" 393 "precrit"
"31057" 23 16 "b" "8" "-" 424 "crit"
"31058" 23 16 "b" "9" "-" 400 "postcrit"
"31059" 23 16 "b" "10" "-" 396 "post"
"31060" 23 16 "b" "11" "-" 403 "post"
"31061" 23 16 "b" "12" "-" 1042 "post"
"31062" 23 16 "b" "?" "1" 2463 NA
"31071" 23 19 "a" "0" "-" 650 "predep"
"31072" 23 19 "a" "1" "-" 830 "dep"
"31073" 23 19 "a" "2" "-" 486 "precrit"
"31074" 23 19 "a" "3" "-" 525 "precrit"
"31075" 23 19 "a" "4" "-" 502 "crit"
"31076" 23 19 "a" "5" "-" 427 "postcrit"
"31077" 23 19 "a" "6" "-" 392 "post"
"31078" 23 19 "a" "7" "-" 478 "post"
"31079" 23 19 "a" "8" "-" 690 "post"
"31080" 23 19 "a" "?" "1" 1516 NA
"31092" 23 17 "c" "0" "-" 516 "predep"
"31093" 23 17 "c" "1" "-" 613 "dep"
"31094" 23 17 "c" "2" "-" 451 "precrit"
"31095" 23 17 "c" "3" "-" 372 "precrit"
"31096" 23 17 "c" "4" "-" 356 "crit"
"31097" 23 17 "c" "5" "-" 443 "postcrit"
"31098" 23 17 "c" "6" "-" 366 "post"
"31099" 23 17 "c" "7" "-" 370 "post"
"31100" 23 17 "c" "8" "-" 386 "post"
"31101" 23 17 "c" "9" "-" 454 "post"
"31102" 23 17 "c" "10" "-" 593 "post"
"31103" 23 17 "c" "?" "1" 2402 NA
"31165" 23 34 "d" "0" "-" 560 "predep"
"31166" 23 34 "d" "1" "-" 416 "dep"
"31167" 23 34 "d" "2" "-" 418 "precrit"
"31168" 23 34 "d" "3" "-" 749 "precrit"
"31169" 23 34 "d" "4" "-" 480 "precrit"
"31170" 23 34 "d" "5" "-" 446 "precrit"
"31171" 23 34 "d" "6" "-" 408 "precrit"
"31172" 23 34 "d" "7" "-" 446 "precrit"
"31173" 23 34 "d" "8" "-" 442 "crit"
"31174" 23 34 "d" "9" "-" 526 "postcrit"
"31175" 23 34 "d" "10" "-" 542 "post"
"31176" 23 34 "d" "11" "-" 412 "post"
"31177" 23 34 "d" "12" "-" 465 "post"
"31178" 23 34 "d" "13" "-" 461 "post"
"31179" 23 34 "d" "14" "-" 755 "post"
"31180" 23 34 "d" "?" "1" 2078 NA
"31224" 23 31 "a" "0" "-" 456 "predep"
"31225" 23 31 "a" "1" "-" 442 "dep"
"31226" 23 31 "a" "2" "-" 529 "precrit"
"31227" 23 31 "a" "3" "-" 994 "precrit"
"31228" 23 31 "a" "4" "-" 439 "crit"
"31229" 23 31 "a" "5" "-" 613 "postcrit"
"31230" 23 31 "a" "6" "-" 436 "post"
"31231" 23 31 "a" "7" "-" 426 "post"
"31232" 23 31 "a" "8" "-" 495 "post"
"31233" 23 31 "a" "?" "1" 2884 NA
"31332" 24 35 "b" "0" "-" 1259 "predep"
"31333" 24 35 "b" "1" "-" 816 "dep"
"31334" 24 35 "b" "2" "-" 515 "precrit"
"31335" 24 35 "b" "3" "-" 624 "precrit"
"31336" 24 35 "b" "4" "-" 827 "precrit"
"31337" 24 35 "b" "5" "-" 762 "precrit"
"31338" 24 35 "b" "6" "-" 806 "precrit"
"31339" 24 35 "b" "7" "-" 779 "precrit"
"31340" 24 35 "b" "8" "-" 1121 "crit"
"31341" 24 35 "b" "9" "-" 643 "postcrit"
"31342" 24 35 "b" "10" "-" 705 "post"
"31343" 24 35 "b" "11" "-" 905 "post"
"31344" 24 35 "b" "12" "-" 856 "post"
"31345" 24 35 "b" "13" "-" 1112 "post"
"31346" 24 35 "b" "14" "-" 874 "post"
"31347" 24 35 "b" "15" "-" 780 "post"
"31348" 24 35 "b" "16" "-" 866 "post"
"31349" 24 35 "b" "?" "1" 3321 NA
"31380" 24 22 "a" "0" "-" 634 "predep"
"31381" 24 22 "a" "1" "-" 538 "dep"
"31382" 24 22 "a" "2" "-" 526 "precrit"
"31383" 24 22 "a" "3" "-" 765 "precrit"
"31384" 24 22 "a" "4" "-" 718 "crit"
"31385" 24 22 "a" "5" "-" 802 "postcrit"
"31386" 24 22 "a" "6" "-" 750 "post"
"31387" 24 22 "a" "7" "-" 530 "post"
"31388" 24 22 "a" "8" "-" 545 "post"
"31389" 24 22 "a" "9" "-" 607 "post"
"31390" 24 22 "a" "10" "-" 572 "post"
"31391" 24 22 "a" "11" "-" 484 "post"
"31392" 24 22 "a" "?" "1" 2707 NA
"31408" 24 12 "c" "0" "-" 2369 "predep"
"31409" 24 12 "c" "1" "-" 751 "dep"
"31410" 24 12 "c" "2" "-" 514 "precrit"
"31411" 24 12 "c" "3" "-" 513 "precrit"
"31412" 24 12 "c" "4" "-" 2129 "crit"
"31413" 24 12 "c" "5" "-" 1099 "postcrit"
"31414" 24 12 "c" "6" "-" 1207 "post"
"31415" 24 12 "c" "7" "-" 459 "post"
"31416" 24 12 "c" "8" "-" 560 "post"
"31417" 24 12 "c" "9" "-" 900 "post"
"31418" 24 12 "c" "?" "1" 2849 NA
"31475" 24 16 "c" "0" "-" 700 "predep"
"31476" 24 16 "c" "1" "-" 1020 "dep"
"31477" 24 16 "c" "2" "-" 1307 "precrit"
"31478" 24 16 "c" "3" "-" 1364 "precrit"
"31479" 24 16 "c" "4" "-" 2046 "crit"
"31480" 24 16 "c" "5" "-" 925 "postcrit"
"31481" 24 16 "c" "6" "-" 587 "post"
"31482" 24 16 "c" "7" "-" 895 "post"
"31483" 24 16 "c" "8" "-" 965 "post"
"31484" 24 16 "c" "9" "-" 1262 "post"
"31485" 24 16 "c" "?" "1" 5078 NA
"31509" 24 36 "c" "0" "-" 515 "predep"
"31510" 24 36 "c" "1" "-" 899 "dep"
"31511" 24 36 "c" "2" "-" 452 "precrit"
"31512" 24 36 "c" "3" "-" 579 "precrit"
"31513" 24 36 "c" "4" "-" 536 "crit"
"31514" 24 36 "c" "5" "-" 788 "postcrit"
"31515" 24 36 "c" "6" "-" 465 "post"
"31516" 24 36 "c" "7" "-" 580 "post"
"31517" 24 36 "c" "8" "-" 569 "post"
"31518" 24 36 "c" "9" "-" 668 "post"
"31519" 24 36 "c" "?" "1" 5347 NA
"31530" 24 14 "a" "0" "-" 452 "predep"
"31531" 24 14 "a" "1" "-" 1429 "dep"
"31532" 24 14 "a" "2" "-" 427 "precrit"
"31533" 24 14 "a" "3" "-" 879 "precrit"
"31534" 24 14 "a" "4" "-" 639 "crit"
"31535" 24 14 "a" "5" "-" 511 "postcrit"
"31536" 24 14 "a" "6" "-" 560 "post"
"31537" 24 14 "a" "7" "-" 749 "post"
"31538" 24 14 "a" "8" "-" 552 "post"
"31539" 24 14 "a" "9" "-" 583 "post"
"31540" 24 14 "a" "10" "-" 731 "post"
"31541" 24 14 "a" "11" "-" 503 "post"
"31542" 24 14 "a" "?" "1" 2137 NA
"31576" 24 28 "c" "0" "-" 443 "predep"
"31577" 24 28 "c" "1" "-" 567 "dep"
"31578" 24 28 "c" "2" "-" 599 "precrit"
"31579" 24 28 "c" "3" "-" 560 "precrit"
"31580" 24 28 "c" "4" "-" 847 "crit"
"31581" 24 28 "c" "5" "-" 830 "postcrit"
"31582" 24 28 "c" "6" "-" 1563 "post"
"31583" 24 28 "c" "7" "-" 1539 "post"
"31584" 24 28 "c" "8" "-" 1866 "post"
"31585" 24 28 "c" "9" "-" 1055 "post"
"31586" 24 28 "c" "?" "1" 3544 NA
"31606" 24 9 "d" "0" "-" 630 "predep"
"31607" 24 9 "d" "1" "-" 779 "dep"
"31608" 24 9 "d" "2" "-" 848 "precrit"
"31609" 24 9 "d" "3" "-" 760 "precrit"
"31610" 24 9 "d" "4" "-" 678 "precrit"
"31611" 24 9 "d" "5" "-" 637 "precrit"
"31612" 24 9 "d" "6" "-" 544 "precrit"
"31613" 24 9 "d" "7" "-" 652 "precrit"
"31614" 24 9 "d" "8" "-" 915 "crit"
"31615" 24 9 "d" "9" "-" 592 "postcrit"
"31616" 24 9 "d" "10" "-" 588 "post"
"31617" 24 9 "d" "11" "-" 1110 "post"
"31618" 24 9 "d" "12" "-" 727 "post"
"31619" 24 9 "d" "13" "-" 801 "post"
"31620" 24 9 "d" "?" "1" 15002 NA
"31641" 24 32 "c" "0" "-" 642 "predep"
"31642" 24 32 "c" "1" "-" 611 "dep"
"31643" 24 32 "c" "2" "-" 766 "precrit"
"31644" 24 32 "c" "3" "-" 685 "precrit"
"31645" 24 32 "c" "4" "-" 1033 "crit"
"31646" 24 32 "c" "5" "-" 532 "postcrit"
"31647" 24 32 "c" "6" "-" 857 "post"
"31648" 24 32 "c" "7" "-" 636 "post"
"31649" 24 32 "c" "8" "-" 736 "post"
"31650" 24 32 "c" "?" "1" 2788 NA
"31699" 24 6 "a" "0" "-" 1260 "predep"
"31700" 24 6 "a" "1" "-" 843 "dep"
"31701" 24 6 "a" "2" "-" 562 "precrit"
"31702" 24 6 "a" "3" "-" 621 "precrit"
"31703" 24 6 "a" "4" "-" 511 "crit"
"31704" 24 6 "a" "5" "-" 749 "postcrit"
"31705" 24 6 "a" "6" "-" 513 "post"
"31706" 24 6 "a" "7" "-" 983 "post"
"31707" 24 6 "a" "?" "1" 4992 NA
"31728" 24 23 "b" "0" "-" 866 "predep"
"31729" 24 23 "b" "1" "-" 787 "dep"
"31730" 24 23 "b" "2" "-" 467 "precrit"
"31731" 24 23 "b" "3" "-" 490 "precrit"
"31732" 24 23 "b" "4" "-" 541 "precrit"
"31733" 24 23 "b" "5" "-" 539 "precrit"
"31734" 24 23 "b" "6" "-" 682 "precrit"
"31735" 24 23 "b" "7" "-" 444 "precrit"
"31736" 24 23 "b" "8" "-" 652 "crit"
"31737" 24 23 "b" "9" "-" 444 "postcrit"
"31738" 24 23 "b" "10" "-" 760 "post"
"31739" 24 23 "b" "11" "-" 605 "post"
"31740" 24 23 "b" "12" "-" 621 "post"
"31741" 24 23 "b" "13" "-" 755 "post"
"31742" 24 23 "b" "14" "-" 757 "post"
"31743" 24 23 "b" "15" "-" 522 "post"
"31744" 24 23 "b" "16" "-" 560 "post"
"31745" 24 23 "b" "17" "-" 516 "post"
"31746" 24 23 "b" "18" "-" 480 "post"
"31747" 24 23 "b" "?" "1" 15264 NA
"31758" 24 30 "a" "0" "-" 426 "predep"
"31759" 24 30 "a" "1" "-" 466 "dep"
"31760" 24 30 "a" "2" "-" 1231 "precrit"
"31761" 24 30 "a" "3" "-" 700 "precrit"
"31762" 24 30 "a" "4" "-" 662 "crit"
"31763" 24 30 "a" "5" "-" 431 "postcrit"
"31764" 24 30 "a" "6" "-" 655 "post"
"31765" 24 30 "a" "7" "-" 495 "post"
"31766" 24 30 "a" "8" "-" 487 "post"
"31767" 24 30 "a" "9" "-" 472 "post"
"31768" 24 30 "a" "10" "-" 573 "post"
"31769" 24 30 "a" "11" "-" 461 "post"
"31770" 24 30 "a" "12" "-" 686 "post"
"31771" 24 30 "a" "?" "0" 4545 NA
"31828" 24 13 "d" "0" "-" 563 "predep"
"31829" 24 13 "d" "1" "-" 1059 "dep"
"31830" 24 13 "d" "2" "-" 530 "precrit"
"31831" 24 13 "d" "3" "-" 598 "precrit"
"31832" 24 13 "d" "4" "-" 1497 "precrit"
"31833" 24 13 "d" "5" "-" 862 "precrit"
"31834" 24 13 "d" "6" "-" 912 "precrit"
"31835" 24 13 "d" "7" "-" 1347 "precrit"
"31836" 24 13 "d" "8" "-" 1210 "precrit"
"31837" 24 13 "d" "9" "-" 2025 "crit"
"31838" 24 13 "d" "10" "-" 518 "postcrit"
"31839" 24 13 "d" "11" "-" 815 "post"
"31840" 24 13 "d" "12" "-" 825 "post"
"31841" 24 13 "d" "13" "-" 1419 "post"
"31842" 24 13 "d" "?" "1" 8191 NA
"31872" 24 21 "d" "0" "-" 1529 "predep"
"31873" 24 21 "d" "1" "-" 927 "dep"
"31874" 24 21 "d" "2" "-" 939 "precrit"
"31875" 24 21 "d" "3" "-" 738 "precrit"
"31876" 24 21 "d" "4" "-" 660 "precrit"
"31877" 24 21 "d" "5" "-" 827 "precrit"
"31878" 24 21 "d" "6" "-" 624 "precrit"
"31879" 24 21 "d" "7" "-" 683 "precrit"
"31880" 24 21 "d" "8" "-" 1133 "crit"
"31881" 24 21 "d" "9" "-" 595 "postcrit"
"31882" 24 21 "d" "10" "-" 703 "post"
"31883" 24 21 "d" "11" "-" 666 "post"
"31884" 24 21 "d" "12" "-" 673 "post"
"31885" 24 21 "d" "?" "1" 2204 NA
"31905" 24 19 "b" "0" "-" 541 "predep"
"31906" 24 19 "b" "1" "-" 691 "dep"
"31907" 24 19 "b" "2" "-" 551 "precrit"
"31908" 24 19 "b" "3" "-" 551 "precrit"
"31909" 24 19 "b" "4" "-" 567 "precrit"
"31910" 24 19 "b" "5" "-" 892 "precrit"
"31911" 24 19 "b" "6" "-" 820 "precrit"
"31912" 24 19 "b" "7" "-" 478 "precrit"
"31913" 24 19 "b" "8" "-" 480 "precrit"
"31914" 24 19 "b" "9" "-" 908 "crit"
"31915" 24 19 "b" "10" "-" 622 "postcrit"
"31916" 24 19 "b" "11" "-" 3428 "post"
"31917" 24 19 "b" "12" "-" 727 "post"
"31918" 24 19 "b" "13" "-" 918 "post"
"31919" 24 19 "b" "?" "1" 1969 NA
"31951" 24 3 "b" "0" "-" 443 "predep"
"31952" 24 3 "b" "1" "-" 486 "dep"
"31953" 24 3 "b" "2" "-" 741 "precrit"
"31954" 24 3 "b" "3" "-" 454 "precrit"
"31955" 24 3 "b" "4" "-" 430 "precrit"
"31956" 24 3 "b" "5" "-" 425 "precrit"
"31957" 24 3 "b" "6" "-" 456 "precrit"
"31958" 24 3 "b" "7" "-" 430 "precrit"
"31959" 24 3 "b" "8" "-" 636 "crit"
"31960" 24 3 "b" "9" "-" 500 "postcrit"
"31961" 24 3 "b" "10" "-" 477 "post"
"31962" 24 3 "b" "11" "-" 507 "post"
"31963" 24 3 "b" "12" "-" 561 "post"
"31964" 24 3 "b" "13" "-" 475 "post"
"31965" 24 3 "b" "14" "-" 445 "post"
"31966" 24 3 "b" "?" "1" 2157 NA
"31987" 24 1 "d" "0" "-" 602 "predep"
"31988" 24 1 "d" "1" "-" 409 "dep"
"31989" 24 1 "d" "2" "-" 434 "precrit"
"31990" 24 1 "d" "3" "-" 403 "precrit"
"31991" 24 1 "d" "4" "-" 413 "precrit"
"31992" 24 1 "d" "5" "-" 480 "precrit"
"31993" 24 1 "d" "6" "-" 419 "precrit"
"31994" 24 1 "d" "7" "-" 425 "precrit"
"31995" 24 1 "d" "8" "-" 477 "crit"
"31996" 24 1 "d" "9" "-" 452 "postcrit"
"31997" 24 1 "d" "10" "-" 411 "post"
"31998" 24 1 "d" "11" "-" 552 "post"
"31999" 24 1 "d" "12" "-" 540 "post"
"32000" 24 1 "d" "?" "1" 2711 NA
"32010" 24 29 "d" "0" "-" 1634 "predep"
"32011" 24 29 "d" "1" "-" 574 "dep"
"32012" 24 29 "d" "2" "-" 549 "precrit"
"32013" 24 29 "d" "3" "-" 596 "precrit"
"32014" 24 29 "d" "4" "-" 591 "precrit"
"32015" 24 29 "d" "5" "-" 616 "precrit"
"32016" 24 29 "d" "6" "-" 635 "precrit"
"32017" 24 29 "d" "7" "-" 919 "precrit"
"32018" 24 29 "d" "8" "-" 870 "crit"
"32019" 24 29 "d" "9" "-" 578 "postcrit"
"32020" 24 29 "d" "10" "-" 635 "post"
"32021" 24 29 "d" "11" "-" 492 "post"
"32022" 24 29 "d" "12" "-" 486 "post"
"32023" 24 29 "d" "13" "-" 536 "post"
"32024" 24 29 "d" "?" "1" 1772 NA
"32063" 24 31 "b" "0" "-" 522 "predep"
"32064" 24 31 "b" "1" "-" 417 "dep"
"32065" 24 31 "b" "2" "-" 413 "precrit"
"32066" 24 31 "b" "3" "-" 401 "precrit"
"32067" 24 31 "b" "4" "-" 451 "precrit"
"32068" 24 31 "b" "5" "-" 394 "precrit"
"32069" 24 31 "b" "6" "-" 416 "precrit"
"32070" 24 31 "b" "7" "-" 406 "precrit"
"32071" 24 31 "b" "8" "-" 395 "crit"
"32072" 24 31 "b" "9" "-" 458 "postcrit"
"32073" 24 31 "b" "10" "-" 415 "post"
"32074" 24 31 "b" "11" "-" 528 "post"
"32075" 24 31 "b" "12" "-" 474 "post"
"32076" 24 31 "b" "?" "1" 2516 NA
"32089" 24 10 "a" "0" "-" 397 "predep"
"32090" 24 10 "a" "1" "-" 396 "dep"
"32091" 24 10 "a" "2" "-" 380 "precrit"
"32092" 24 10 "a" "3" "-" 291 "precrit"
"32093" 24 10 "a" "4" "-" 387 "crit"
"32094" 24 10 "a" "5" "-" 407 "postcrit"
"32095" 24 10 "a" "6" "-" 449 "post"
"32096" 24 10 "a" "7" "-" 516 "post"
"32097" 24 10 "a" "8" "-" 472 "post"
"32098" 24 10 "a" "?" "1" 2043 NA
"32109" 24 2 "a" "0" "-" 539 "predep"
"32110" 24 2 "a" "1" "-" 1834 "dep"
"32111" 24 2 "a" "2" "-" 529 "precrit"
"32112" 24 2 "a" "3" "-" 519 "precrit"
"32113" 24 2 "a" "4" "-" 569 "crit"
"32114" 24 2 "a" "5" "-" 515 "postcrit"
"32115" 24 2 "a" "6" "-" 437 "post"
"32116" 24 2 "a" "7" "-" 459 "post"
"32117" 24 2 "a" "8" "-" 555 "post"
"32118" 24 2 "a" "9" "-" 535 "post"
"32119" 24 2 "a" "10" "-" 465 "post"
"32120" 24 2 "a" "?" "1" 5758 NA
"32167" 24 24 "c" "0" "-" 420 "predep"
"32168" 24 24 "c" "1" "-" 417 "dep"
"32169" 24 24 "c" "2" "-" 457 "precrit"
"32170" 24 24 "c" "3" "-" 445 "precrit"
"32171" 24 24 "c" "4" "-" 453 "crit"
"32172" 24 24 "c" "5" "-" 402 "postcrit"
"32173" 24 24 "c" "6" "-" 426 "post"
"32174" 24 24 "c" "7" "-" 642 "post"
"32175" 24 24 "c" "8" "-" 456 "post"
"32176" 24 24 "c" "?" "1" 6310 NA
"32237" 24 33 "d" "0" "-" 759 "predep"
"32238" 24 33 "d" "1" "-" 497 "dep"
"32239" 24 33 "d" "2" "-" 470 "precrit"
"32240" 24 33 "d" "3" "-" 534 "precrit"
"32241" 24 33 "d" "4" "-" 449 "precrit"
"32242" 24 33 "d" "5" "-" 496 "precrit"
"32243" 24 33 "d" "6" "-" 438 "precrit"
"32244" 24 33 "d" "7" "-" 490 "precrit"
"32245" 24 33 "d" "8" "-" 866 "crit"
"32246" 24 33 "d" "9" "-" 534 "postcrit"
"32247" 24 33 "d" "10" "-" 816 "post"
"32248" 24 33 "d" "11" "-" 471 "post"
"32249" 24 33 "d" "12" "-" 402 "post"
"32250" 24 33 "d" "13" "-" 452 "post"
"32251" 24 33 "d" "?" "1" 9337 NA
"32269" 24 26 "a" "0" "-" 521 "predep"
"32270" 24 26 "a" "1" "-" 535 "dep"
"32271" 24 26 "a" "2" "-" 469 "precrit"
"32272" 24 26 "a" "3" "-" 481 "precrit"
"32273" 24 26 "a" "4" "-" 539 "crit"
"32274" 24 26 "a" "5" "-" 464 "postcrit"
"32275" 24 26 "a" "6" "-" 1033 "post"
"32276" 24 26 "a" "7" "-" 1000 "post"
"32277" 24 26 "a" "8" "-" 657 "post"
"32278" 24 26 "a" "?" "1" 4609 NA
"32299" 24 15 "b" "0" "-" 543 "predep"
"32300" 24 15 "b" "1" "-" 470 "dep"
"32301" 24 15 "b" "2" "-" 625 "precrit"
"32302" 24 15 "b" "3" "-" 459 "precrit"
"32303" 24 15 "b" "4" "-" 541 "precrit"
"32304" 24 15 "b" "5" "-" 816 "precrit"
"32305" 24 15 "b" "6" "-" 680 "precrit"
"32306" 24 15 "b" "7" "-" 463 "precrit"
"32307" 24 15 "b" "8" "-" 609 "crit"
"32308" 24 15 "b" "9" "-" 553 "postcrit"
"32309" 24 15 "b" "10" "-" 529 "post"
"32310" 24 15 "b" "11" "-" 507 "post"
"32311" 24 15 "b" "12" "-" 461 "post"
"32312" 24 15 "b" "13" "-" 662 "post"
"32313" 24 15 "b" "14" "-" 479 "post"
"32314" 24 15 "b" "15" "-" 487 "post"
"32315" 24 15 "b" "16" "-" 529 "post"
"32316" 24 15 "b" "?" "1" 3376 NA
"32358" 24 27 "b" "0" "-" 523 "predep"
"32359" 24 27 "b" "1" "-" 447 "dep"
"32360" 24 27 "b" "2" "-" 454 "precrit"
"32361" 24 27 "b" "3" "-" 500 "precrit"
"32362" 24 27 "b" "4" "-" 485 "precrit"
"32363" 24 27 "b" "5" "-" 492 "precrit"
"32364" 24 27 "b" "6" "-" 504 "precrit"
"32365" 24 27 "b" "7" "-" 553 "precrit"
"32366" 24 27 "b" "8" "-" 613 "crit"
"32367" 24 27 "b" "9" "-" 536 "postcrit"
"32368" 24 27 "b" "10" "-" 424 "post"
"32369" 24 27 "b" "11" "-" 474 "post"
"32370" 24 27 "b" "12" "-" 502 "post"
"32371" 24 27 "b" "13" "-" 463 "post"
"32372" 24 27 "b" "?" "1" 2203 NA
"32386" 24 25 "d" "0" "-" 505 "predep"
"32387" 24 25 "d" "1" "-" 484 "dep"
"32388" 24 25 "d" "2" "-" 415 "precrit"
"32389" 24 25 "d" "3" "-" 381 "precrit"
"32390" 24 25 "d" "4" "-" 410 "precrit"
"32391" 24 25 "d" "5" "-" 389 "precrit"
"32392" 24 25 "d" "6" "-" 401 "precrit"
"32393" 24 25 "d" "7" "-" 366 "precrit"
"32394" 24 25 "d" "8" "-" 376 "crit"
"32395" 24 25 "d" "9" "-" 452 "postcrit"
"32396" 24 25 "d" "10" "-" 434 "post"
"32397" 24 25 "d" "11" "-" 441 "post"
"32398" 24 25 "d" "12" "-" 405 "post"
"32399" 24 25 "d" "13" "-" 428 "post"
"32400" 24 25 "d" "14" "-" 1197 "post"
"32401" 24 25 "d" "?" "1" 3136 NA
"32435" 24 4 "c" "0" "-" 465 "predep"
"32436" 24 4 "c" "1" "-" 482 "dep"
"32437" 24 4 "c" "2" "-" 791 "precrit"
"32438" 24 4 "c" "3" "-" 536 "precrit"
"32439" 24 4 "c" "4" "-" 556 "crit"
"32440" 24 4 "c" "5" "-" 507 "postcrit"
"32441" 24 4 "c" "6" "-" 406 "post"
"32442" 24 4 "c" "7" "-" 410 "post"
"32443" 24 4 "c" "?" "1" 2478 NA
"32475" 24 7 "b" "0" "-" 472 "predep"
"32476" 24 7 "b" "1" "-" 400 "dep"
"32477" 24 7 "b" "2" "-" 308 "precrit"
"32478" 24 7 "b" "3" "-" 319 "precrit"
"32479" 24 7 "b" "4" "-" 299 "precrit"
"32480" 24 7 "b" "5" "-" 351 "precrit"
"32481" 24 7 "b" "6" "-" 357 "precrit"
"32482" 24 7 "b" "7" "-" 285 "precrit"
"32483" 24 7 "b" "8" "-" 293 "crit"
"32484" 24 7 "b" "9" "-" 337 "postcrit"
"32485" 24 7 "b" "10" "-" 269 "post"
"32486" 24 7 "b" "11" "-" 260 "post"
"32487" 24 7 "b" "12" "-" 254 "post"
"32488" 24 7 "b" "13" "-" 455 "post"
"32489" 24 7 "b" "14" "-" 239 "post"
"32490" 24 7 "b" "?" "1" 3001 NA
"32501" 24 20 "c" "0" "-" 441 "predep"
"32502" 24 20 "c" "1" "-" 470 "dep"
"32503" 24 20 "c" "2" "-" 441 "precrit"
"32504" 24 20 "c" "3" "-" 397 "precrit"
"32505" 24 20 "c" "4" "-" 316 "crit"
"32506" 24 20 "c" "5" "-" 361 "postcrit"
"32507" 24 20 "c" "6" "-" 381 "post"
"32508" 24 20 "c" "7" "-" 452 "post"
"32509" 24 20 "c" "8" "-" 384 "post"
"32510" 24 20 "c" "9" "-" 444 "post"
"32511" 24 20 "c" "?" "1" 2261 NA
"32533" 24 8 "c" "0" "-" 674 "predep"
"32534" 24 8 "c" "1" "-" 476 "dep"
"32535" 24 8 "c" "2" "-" 429 "precrit"
"32536" 24 8 "c" "3" "-" 396 "precrit"
"32537" 24 8 "c" "4" "-" 403 "crit"
"32538" 24 8 "c" "5" "-" 438 "postcrit"
"32539" 24 8 "c" "6" "-" 383 "post"
"32540" 24 8 "c" "7" "-" 699 "post"
"32541" 24 8 "c" "8" "-" 498 "post"
"32542" 24 8 "c" "9" "-" 751 "post"
"32543" 24 8 "c" "?" "1" 3018 NA
"32555" 24 17 "d" "0" "-" 422 "predep"
"32556" 24 17 "d" "1" "-" 544 "dep"
"32557" 24 17 "d" "2" "-" 427 "precrit"
"32558" 24 17 "d" "3" "-" 490 "precrit"
"32559" 24 17 "d" "4" "-" 400 "precrit"
"32560" 24 17 "d" "5" "-" 419 "precrit"
"32561" 24 17 "d" "6" "-" 422 "precrit"
"32562" 24 17 "d" "7" "-" 526 "precrit"
"32563" 24 17 "d" "8" "-" 759 "crit"
"32564" 24 17 "d" "9" "-" 744 "postcrit"
"32565" 24 17 "d" "10" "-" 646 "post"
"32566" 24 17 "d" "11" "-" 494 "post"
"32567" 24 17 "d" "12" "-" 676 "post"
"32568" 24 17 "d" "13" "-" 546 "post"
"32569" 24 17 "d" "14" "-" 484 "post"
"32570" 24 17 "d" "?" "1" 2408 NA
"32600" 24 34 "a" "0" "-" 460 "predep"
"32601" 24 34 "a" "1" "-" 430 "dep"
"32602" 24 34 "a" "2" "-" 382 "precrit"
"32603" 24 34 "a" "3" "-" 362 "precrit"
"32604" 24 34 "a" "4" "-" 428 "crit"
"32605" 24 34 "a" "5" "-" 471 "postcrit"
"32606" 24 34 "a" "6" "-" 453 "post"
"32607" 24 34 "a" "7" "-" 449 "post"
"32608" 24 34 "a" "8" "-" 430 "post"
"32609" 24 34 "a" "9" "-" 463 "post"
"32610" 24 34 "a" "10" "-" 590 "post"
"32611" 24 34 "a" "?" "1" 3691 NA
"32684" 24 18 "a" "0" "-" 417 "predep"
"32685" 24 18 "a" "1" "-" 309 "dep"
"32686" 24 18 "a" "2" "-" 274 "precrit"
"32687" 24 18 "a" "3" "-" 258 "precrit"
"32688" 24 18 "a" "4" "-" 274 "crit"
"32689" 24 18 "a" "5" "-" 263 "postcrit"
"32690" 24 18 "a" "6" "-" 267 "post"
"32691" 24 18 "a" "7" "-" 264 "post"
"32692" 24 18 "a" "8" "-" 264 "post"
"32693" 24 18 "a" "9" "-" 253 "post"
"32694" 24 18 "a" "?" "1" 1710 NA
"32713" 24 11 "b" "0" "-" 466 "predep"
"32714" 24 11 "b" "1" "-" 405 "dep"
"32715" 24 11 "b" "2" "-" 269 "precrit"
"32716" 24 11 "b" "3" "-" 243 "precrit"
"32717" 24 11 "b" "4" "-" 336 "precrit"
"32718" 24 11 "b" "5" "-" 425 "precrit"
"32719" 24 11 "b" "6" "-" 438 "precrit"
"32720" 24 11 "b" "7" "-" 522 "precrit"
"32721" 24 11 "b" "8" "-" 381 "crit"
"32722" 24 11 "b" "9" "-" 423 "postcrit"
"32723" 24 11 "b" "10" "-" 479 "post"
"32724" 24 11 "b" "11" "-" 280 "post"
"32725" 24 11 "b" "12" "-" 464 "post"
"32726" 24 11 "b" "13" "-" 523 "post"
"32727" 24 11 "b" "?" "1" 1599 NA
"32748" 24 5 "d" "0" "-" 469 "predep"
"32749" 24 5 "d" "1" "-" 401 "dep"
"32750" 24 5 "d" "2" "-" 392 "precrit"
"32751" 24 5 "d" "3" "-" 381 "precrit"
"32752" 24 5 "d" "4" "-" 389 "precrit"
"32753" 24 5 "d" "5" "-" 354 "precrit"
"32754" 24 5 "d" "6" "-" 368 "precrit"
"32755" 24 5 "d" "7" "-" 379 "precrit"
"32756" 24 5 "d" "8" "-" 432 "crit"
"32757" 24 5 "d" "9" "-" 545 "postcrit"
"32758" 24 5 "d" "10" "-" 381 "post"
"32759" 24 5 "d" "11" "-" 296 "post"
"32760" 24 5 "d" "12" "-" 352 "post"
"32761" 24 5 "d" "13" "-" 411 "post"
"32762" 24 5 "d" "14" "-" 401 "post"
"32763" 24 5 "d" "15" "-" 266 "post"
"32764" 24 5 "d" "16" "-" 392 "post"
"32765" 24 5 "d" "17" "-" 394 "post"
"32766" 24 5 "d" "?" "0" 3713 NA
"32926" 25 17 "a" "0" "-" 877 "predep"
"32927" 25 17 "a" "1" "-" 565 "dep"
"32928" 25 17 "a" "2" "-" 549 "precrit"
"32929" 25 17 "a" "3" "-" 590 "precrit"
"32930" 25 17 "a" "4" "-" 469 "crit"
"32931" 25 17 "a" "5" "-" 487 "postcrit"
"32932" 25 17 "a" "6" "-" 598 "post"
"32933" 25 17 "a" "7" "-" 607 "post"
"32934" 25 17 "a" "8" "-" 539 "post"
"32935" 25 17 "a" "9" "-" 451 "post"
"32936" 25 17 "a" "10" "-" 669 "post"
"32937" 25 17 "a" "?" "1" 2401 NA
"32956" 25 30 "b" "0" "-" 1070 "predep"
"32957" 25 30 "b" "1" "-" 662 "dep"
"32958" 25 30 "b" "2" "-" 494 "precrit"
"32959" 25 30 "b" "3" "-" 586 "precrit"
"32960" 25 30 "b" "4" "-" 662 "precrit"
"32961" 25 30 "b" "5" "-" 559 "precrit"
"32962" 25 30 "b" "6" "-" 592 "precrit"
"32963" 25 30 "b" "7" "-" 545 "precrit"
"32964" 25 30 "b" "8" "-" 557 "crit"
"32965" 25 30 "b" "9" "-" 775 "postcrit"
"32966" 25 30 "b" "10" "-" 592 "post"
"32967" 25 30 "b" "11" "-" 707 "post"
"32968" 25 30 "b" "12" "-" 596 "post"
"32969" 25 30 "b" "13" "-" 777 "post"
"32970" 25 30 "b" "14" "-" 620 "post"
"32971" 25 30 "b" "15" "-" 500 "post"
"32972" 25 30 "b" "16" "-" 465 "post"
"32973" 25 30 "b" "17" "-" 1741 "post"
"32974" 25 30 "b" "?" "1" 8873 NA
"32984" 25 25 "a" "0" "-" 412 "predep"
"32985" 25 25 "a" "1" "-" 387 "dep"
"32986" 25 25 "a" "2" "-" 435 "precrit"
"32987" 25 25 "a" "3" "-" 466 "precrit"
"32988" 25 25 "a" "4" "-" 788 "crit"
"32989" 25 25 "a" "5" "-" 417 "postcrit"
"32990" 25 25 "a" "6" "-" 445 "post"
"32991" 25 25 "a" "7" "-" 545 "post"
"32992" 25 25 "a" "8" "-" 445 "post"
"32993" 25 25 "a" "?" "0" 6557 NA
"33014" 25 6 "b" "0" "-" 789 "predep"
"33015" 25 6 "b" "1" "-" 645 "dep"
"33016" 25 6 "b" "2" "-" 501 "precrit"
"33017" 25 6 "b" "3" "-" 934 "precrit"
"33018" 25 6 "b" "4" "-" 965 "precrit"
"33019" 25 6 "b" "5" "-" 669 "precrit"
"33020" 25 6 "b" "6" "-" 571 "precrit"
"33021" 25 6 "b" "7" "-" 854 "precrit"
"33022" 25 6 "b" "8" "-" 1435 "crit"
"33023" 25 6 "b" "9" "-" 751 "postcrit"
"33024" 25 6 "b" "10" "-" 654 "post"
"33025" 25 6 "b" "11" "-" 727 "post"
"33026" 25 6 "b" "?" "1" 2690 NA
"33049" 25 2 "b" "0" "-" 486 "predep"
"33050" 25 2 "b" "1" "-" 450 "dep"
"33051" 25 2 "b" "2" "-" 506 "precrit"
"33052" 25 2 "b" "3" "-" 454 "precrit"
"33053" 25 2 "b" "4" "-" 612 "precrit"
"33054" 25 2 "b" "5" "-" 564 "precrit"
"33055" 25 2 "b" "6" "-" 433 "precrit"
"33056" 25 2 "b" "7" "-" 436 "precrit"
"33057" 25 2 "b" "8" "-" 404 "crit"
"33058" 25 2 "b" "9" "-" 755 "postcrit"
"33059" 25 2 "b" "10" "-" 464 "post"
"33060" 25 2 "b" "11" "-" 416 "post"
"33061" 25 2 "b" "12" "-" 587 "post"
"33062" 25 2 "b" "13" "-" 630 "post"
"33063" 25 2 "b" "14" "-" 465 "post"
"33064" 25 2 "b" "?" "1" 3520 NA
"33075" 25 34 "b" "0" "-" 722 "predep"
"33076" 25 34 "b" "1" "-" 502 "dep"
"33077" 25 34 "b" "2" "-" 445 "precrit"
"33078" 25 34 "b" "3" "-" 460 "precrit"
"33079" 25 34 "b" "4" "-" 516 "precrit"
"33080" 25 34 "b" "5" "-" 458 "precrit"
"33081" 25 34 "b" "6" "-" 556 "precrit"
"33082" 25 34 "b" "7" "-" 1305 "precrit"
"33083" 25 34 "b" "8" "-" 1041 "crit"
"33084" 25 34 "b" "9" "-" 479 "postcrit"
"33085" 25 34 "b" "10" "-" 554 "post"
"33086" 25 34 "b" "11" "-" 431 "post"
"33087" 25 34 "b" "12" "-" 480 "post"
"33088" 25 34 "b" "13" "-" 413 "post"
"33089" 25 34 "b" "14" "-" 649 "post"
"33090" 25 34 "b" "?" "1" 6014 NA
"33122" 25 9 "a" "0" "-" 194 "predep"
"33123" 25 9 "a" "1" "-" 1403 "dep"
"33124" 25 9 "a" "2" "-" 1069 "precrit"
"33125" 25 9 "a" "3" "-" 451 "precrit"
"33126" 25 9 "a" "4" "-" 789 "crit"
"33127" 25 9 "a" "5" "-" 794 "postcrit"
"33128" 25 9 "a" "6" "-" 587 "post"
"33129" 25 9 "a" "7" "-" 591 "post"
"33130" 25 9 "a" "8" "-" 499 "post"
"33131" 25 9 "a" "9" "-" 746 "post"
"33132" 25 9 "a" "10" "-" 496 "post"
"33133" 25 9 "a" "11" "-" 908 "post"
"33134" 25 9 "a" "12" "-" 2234 "post"
"33135" 25 9 "a" "13" "-" 1227 "post"
"33136" 25 9 "a" "?" "1" 3499 NA
"33185" 25 5 "a" "0" "-" 977 "predep"
"33186" 25 5 "a" "1" "-" 925 "dep"
"33187" 25 5 "a" "2" "-" 692 "precrit"
"33188" 25 5 "a" "3" "-" 950 "precrit"
"33189" 25 5 "a" "4" "-" 1032 "crit"
"33190" 25 5 "a" "5" "-" 628 "postcrit"
"33191" 25 5 "a" "6" "-" 1118 "post"
"33192" 25 5 "a" "7" "-" 659 "post"
"33193" 25 5 "a" "8" "-" 1381 "post"
"33194" 25 5 "a" "9" "-" 697 "post"
"33195" 25 5 "a" "?" "1" 14578 NA
"33226" 25 23 "c" "0" "-" 1045 "predep"
"33227" 25 23 "c" "1" "-" 769 "dep"
"33228" 25 23 "c" "2" "-" 733 "precrit"
"33229" 25 23 "c" "3" "-" 775 "precrit"
"33230" 25 23 "c" "4" "-" 1608 "crit"
"33231" 25 23 "c" "5" "-" 573 "postcrit"
"33232" 25 23 "c" "6" "-" 524 "post"
"33233" 25 23 "c" "7" "-" 668 "post"
"33234" 25 23 "c" "8" "-" 1394 "post"
"33235" 25 23 "c" "9" "-" 674 "post"
"33236" 25 23 "c" "10" "-" 638 "post"
"33237" 25 23 "c" "11" "-" 691 "post"
"33238" 25 23 "c" "12" "-" 712 "post"
"33239" 25 23 "c" "13" "-" 594 "post"
"33240" 25 23 "c" "14" "-" 1802 "post"
"33241" 25 23 "c" "?" "0" 2996 NA
"33273" 25 3 "c" "0" "-" 702 "predep"
"33274" 25 3 "c" "1" "-" 478 "dep"
"33275" 25 3 "c" "2" "-" 514 "precrit"
"33276" 25 3 "c" "3" "-" 433 "precrit"
"33277" 25 3 "c" "4" "-" 512 "crit"
"33278" 25 3 "c" "5" "-" 525 "postcrit"
"33279" 25 3 "c" "6" "-" 700 "post"
"33280" 25 3 "c" "7" "-" 708 "post"
"33281" 25 3 "c" "8" "-" 495 "post"
"33282" 25 3 "c" "9" "-" 1250 "post"
"33283" 25 3 "c" "?" "1" 1951 NA
"33323" 25 27 "c" "0" "-" 650 "predep"
"33324" 25 27 "c" "1" "-" 782 "dep"
"33325" 25 27 "c" "2" "-" 772 "precrit"
"33326" 25 27 "c" "3" "-" 831 "precrit"
"33327" 25 27 "c" "4" "-" 738 "crit"
"33328" 25 27 "c" "5" "-" 552 "postcrit"
"33329" 25 27 "c" "6" "-" 455 "post"
"33330" 25 27 "c" "7" "-" 470 "post"
"33331" 25 27 "c" "8" "-" 1019 "post"
"33332" 25 27 "c" "9" "-" 505 "post"
"33333" 25 27 "c" "10" "-" 742 "post"
"33334" 25 27 "c" "?" "1" 2111 NA
"33413" 25 26 "b" "0" "-" 429 "predep"
"33414" 25 26 "b" "1" "-" 1544 "dep"
"33415" 25 26 "b" "2" "-" 549 "precrit"
"33416" 25 26 "b" "3" "-" 2861 "precrit"
"33417" 25 26 "b" "4" "-" 934 "precrit"
"33418" 25 26 "b" "5" "-" 516 "precrit"
"33419" 25 26 "b" "6" "-" 454 "precrit"
"33420" 25 26 "b" "7" "-" 711 "precrit"
"33421" 25 26 "b" "8" "-" 945 "crit"
"33422" 25 26 "b" "9" "-" 565 "postcrit"
"33423" 25 26 "b" "10" "-" 576 "post"
"33424" 25 26 "b" "11" "-" 536 "post"
"33425" 25 26 "b" "12" "-" 826 "post"
"33426" 25 26 "b" "?" "1" 1534 NA
"33449" 25 1 "a" "0" "-" 604 "predep"
"33450" 25 1 "a" "1" "-" 584 "dep"
"33451" 25 1 "a" "2" "-" 774 "precrit"
"33452" 25 1 "a" "3" "-" 746 "precrit"
"33453" 25 1 "a" "4" "-" 446 "crit"
"33454" 25 1 "a" "5" "-" 490 "postcrit"
"33455" 25 1 "a" "6" "-" 437 "post"
"33456" 25 1 "a" "7" "-" 531 "post"
"33457" 25 1 "a" "8" "-" 591 "post"
"33458" 25 1 "a" "?" "1" 1623 NA
"33481" 25 22 "b" "0" "-" 1070 "predep"
"33482" 25 22 "b" "1" "-" 1700 "dep"
"33483" 25 22 "b" "2" "-" 867 "precrit"
"33484" 25 22 "b" "3" "-" 1013 "precrit"
"33485" 25 22 "b" "4" "-" 540 "precrit"
"33486" 25 22 "b" "5" "-" 476 "precrit"
"33487" 25 22 "b" "6" "-" 503 "precrit"
"33488" 25 22 "b" "7" "-" 446 "precrit"
"33489" 25 22 "b" "8" "-" 1023 "crit"
"33490" 25 22 "b" "9" "-" 541 "postcrit"
"33491" 25 22 "b" "10" "-" 533 "post"
"33492" 25 22 "b" "11" "-" 497 "post"
"33493" 25 22 "b" "12" "-" 446 "post"
"33494" 25 22 "b" "13" "-" 617 "post"
"33495" 25 22 "b" "14" "-" 589 "post"
"33496" 25 22 "b" "15" "-" 467 "post"
"33497" 25 22 "b" "?" "1" 2441 NA
"33509" 25 32 "d" "0" "-" 500 "predep"
"33510" 25 32 "d" "1" "-" 590 "dep"
"33511" 25 32 "d" "2" "-" 599 "precrit"
"33512" 25 32 "d" "3" "-" 446 "precrit"
"33513" 25 32 "d" "4" "-" 544 "precrit"
"33514" 25 32 "d" "5" "-" 1549 "precrit"
"33515" 25 32 "d" "6" "-" 517 "precrit"
"33516" 25 32 "d" "7" "-" 663 "precrit"
"33517" 25 32 "d" "8" "-" 721 "crit"
"33518" 25 32 "d" "9" "-" 626 "postcrit"
"33519" 25 32 "d" "10" "-" 474 "post"
"33520" 25 32 "d" "11" "-" 491 "post"
"33521" 25 32 "d" "12" "-" 709 "post"
"33522" 25 32 "d" "?" "1" 2903 NA
"33537" 25 13 "a" "0" "-" 426 "predep"
"33538" 25 13 "a" "1" "-" 622 "dep"
"33539" 25 13 "a" "2" "-" 454 "precrit"
"33540" 25 13 "a" "3" "-" 736 "precrit"
"33541" 25 13 "a" "4" "-" 539 "crit"
"33542" 25 13 "a" "5" "-" 411 "postcrit"
"33543" 25 13 "a" "6" "-" 624 "post"
"33544" 25 13 "a" "7" "-" 508 "post"
"33545" 25 13 "a" "8" "-" 506 "post"
"33546" 25 13 "a" "9" "-" 510 "post"
"33547" 25 13 "a" "10" "-" 522 "post"
"33548" 25 13 "a" "11" "-" 971 "post"
"33549" 25 13 "a" "?" "1" 2207 NA
"33602" 25 21 "a" "0" "-" 1914 "predep"
"33603" 25 21 "a" "1" "-" 567 "dep"
"33604" 25 21 "a" "2" "-" 497 "precrit"
"33605" 25 21 "a" "3" "-" 900 "precrit"
"33606" 25 21 "a" "4" "-" 449 "crit"
"33607" 25 21 "a" "5" "-" 646 "postcrit"
"33608" 25 21 "a" "6" "-" 513 "post"
"33609" 25 21 "a" "7" "-" 495 "post"
"33610" 25 21 "a" "8" "-" 505 "post"
"33611" 25 21 "a" "9" "-" 718 "post"
"33612" 25 21 "a" "?" "0" 2593 NA
"33663" 25 24 "d" "0" "-" 630 "predep"
"33664" 25 24 "d" "1" "-" 670 "dep"
"33665" 25 24 "d" "2" "-" 515 "precrit"
"33666" 25 24 "d" "3" "-" 554 "precrit"
"33667" 25 24 "d" "4" "-" 656 "precrit"
"33668" 25 24 "d" "5" "-" 886 "precrit"
"33669" 25 24 "d" "6" "-" 491 "precrit"
"33670" 25 24 "d" "7" "-" 624 "precrit"
"33671" 25 24 "d" "8" "-" 653 "crit"
"33672" 25 24 "d" "9" "-" 454 "postcrit"
"33673" 25 24 "d" "10" "-" 476 "post"
"33674" 25 24 "d" "11" "-" 647 "post"
"33675" 25 24 "d" "12" "-" 606 "post"
"33676" 25 24 "d" "?" "1" 1365 NA
"33747" 25 20 "d" "0" "-" 507 "predep"
"33748" 25 20 "d" "1" "-" 699 "dep"
"33749" 25 20 "d" "2" "-" 533 "precrit"
"33750" 25 20 "d" "3" "-" 789 "precrit"
"33751" 25 20 "d" "4" "-" 463 "precrit"
"33752" 25 20 "d" "5" "-" 526 "precrit"
"33753" 25 20 "d" "6" "-" 429 "precrit"
"33754" 25 20 "d" "7" "-" 523 "precrit"
"33755" 25 20 "d" "8" "-" 934 "crit"
"33756" 25 20 "d" "9" "-" 566 "postcrit"
"33757" 25 20 "d" "10" "-" 516 "post"
"33758" 25 20 "d" "11" "-" 663 "post"
"33759" 25 20 "d" "12" "-" 687 "post"
"33760" 25 20 "d" "13" "-" 575 "post"
"33761" 25 20 "d" "?" "1" 1964 NA
"33782" 25 11 "c" "0" "-" 479 "predep"
"33783" 25 11 "c" "1" "-" 1099 "dep"
"33784" 25 11 "c" "2" "-" 487 "precrit"
"33785" 25 11 "c" "3" "-" 606 "precrit"
"33786" 25 11 "c" "4" "-" 607 "crit"
"33787" 25 11 "c" "5" "-" 455 "postcrit"
"33788" 25 11 "c" "6" "-" 517 "post"
"33789" 25 11 "c" "7" "-" 519 "post"
"33790" 25 11 "c" "8" "-" 770 "post"
"33791" 25 11 "c" "9" "-" 1052 "post"
"33792" 25 11 "c" "?" "0" 5469 NA
"33823" 25 4 "d" "0" "-" 558 "predep"
"33824" 25 4 "d" "1" "-" 2325 "dep"
"33825" 25 4 "d" "2" "-" 539 "precrit"
"33826" 25 4 "d" "3" "-" 592 "precrit"
"33827" 25 4 "d" "4" "-" 761 "precrit"
"33828" 25 4 "d" "5" "-" 804 "precrit"
"33829" 25 4 "d" "6" "-" 499 "precrit"
"33830" 25 4 "d" "7" "-" 590 "precrit"
"33831" 25 4 "d" "8" "-" 628 "crit"
"33832" 25 4 "d" "9" "-" 639 "postcrit"
"33833" 25 4 "d" "10" "-" 530 "post"
"33834" 25 4 "d" "11" "-" 495 "post"
"33835" 25 4 "d" "?" "1" 3793 NA
"33844" 25 31 "c" "0" "-" 516 "predep"
"33845" 25 31 "c" "1" "-" 611 "dep"
"33846" 25 31 "c" "2" "-" 622 "precrit"
"33847" 25 31 "c" "3" "-" 505 "precrit"
"33848" 25 31 "c" "4" "-" 755 "crit"
"33849" 25 31 "c" "5" "-" 412 "postcrit"
"33850" 25 31 "c" "6" "-" 466 "post"
"33851" 25 31 "c" "7" "-" 1106 "post"
"33852" 25 31 "c" "?" "1" 2186 NA
"33874" 25 18 "b" "0" "-" 536 "predep"
"33875" 25 18 "b" "1" "-" 725 "dep"
"33876" 25 18 "b" "2" "-" 473 "precrit"
"33877" 25 18 "b" "3" "-" 465 "precrit"
"33878" 25 18 "b" "4" "-" 524 "precrit"
"33879" 25 18 "b" "5" "-" 729 "precrit"
"33880" 25 18 "b" "6" "-" 491 "precrit"
"33881" 25 18 "b" "7" "-" 458 "precrit"
"33882" 25 18 "b" "8" "-" 658 "crit"
"33883" 25 18 "b" "9" "-" 538 "postcrit"
"33884" 25 18 "b" "10" "-" 640 "post"
"33885" 25 18 "b" "11" "-" 438 "post"
"33886" 25 18 "b" "12" "-" 541 "post"
"33887" 25 18 "b" "13" "-" 499 "post"
"33888" 25 18 "b" "14" "-" 1228 "post"
"33889" 25 18 "b" "?" "1" 1501 NA
"33922" 25 7 "c" "0" "-" 489 "predep"
"33923" 25 7 "c" "1" "-" 529 "dep"
"33924" 25 7 "c" "2" "-" 1004 "precrit"
"33925" 25 7 "c" "3" "-" 526 "precrit"
"33926" 25 7 "c" "4" "-" 470 "crit"
"33927" 25 7 "c" "5" "-" 700 "postcrit"
"33928" 25 7 "c" "6" "-" 393 "post"
"33929" 25 7 "c" "7" "-" 799 "post"
"33930" 25 7 "c" "8" "-" 543 "post"
"33931" 25 7 "c" "9" "-" 511 "post"
"33932" 25 7 "c" "10" "-" 629 "post"
"33933" 25 7 "c" "?" "0" 8366 NA
"33962" 25 8 "d" "0" "-" 550 "predep"
"33963" 25 8 "d" "1" "-" 540 "dep"
"33964" 25 8 "d" "2" "-" 457 "precrit"
"33965" 25 8 "d" "3" "-" 586 "precrit"
"33966" 25 8 "d" "4" "-" 473 "precrit"
"33967" 25 8 "d" "5" "-" 404 "precrit"
"33968" 25 8 "d" "6" "-" 391 "precrit"
"33969" 25 8 "d" "7" "-" 379 "precrit"
"33970" 25 8 "d" "8" "-" 501 "crit"
"33971" 25 8 "d" "9" "-" 439 "postcrit"
"33972" 25 8 "d" "10" "-" 359 "post"
"33973" 25 8 "d" "11" "-" 635 "post"
"33974" 25 8 "d" "12" "-" 554 "post"
"33975" 25 8 "d" "13" "-" 800 "post"
"33976" 25 8 "d" "?" "1" 2365 NA
"33988" 25 10 "b" "0" "-" 487 "predep"
"33989" 25 10 "b" "1" "-" 512 "dep"
"33990" 25 10 "b" "2" "-" 462 "precrit"
"33991" 25 10 "b" "3" "-" 623 "precrit"
"33992" 25 10 "b" "4" "-" 442 "precrit"
"33993" 25 10 "b" "5" "-" 450 "precrit"
"33994" 25 10 "b" "6" "-" 434 "precrit"
"33995" 25 10 "b" "7" "-" 509 "precrit"
"33996" 25 10 "b" "8" "-" 559 "crit"
"33997" 25 10 "b" "9" "-" 492 "postcrit"
"33998" 25 10 "b" "10" "-" 545 "post"
"33999" 25 10 "b" "11" "-" 521 "post"
"34000" 25 10 "b" "12" "-" 671 "post"
"34001" 25 10 "b" "?" "1" 2216 NA
"34024" 25 33 "a" "0" "-" 471 "predep"
"34025" 25 33 "a" "1" "-" 557 "dep"
"34026" 25 33 "a" "2" "-" 616 "precrit"
"34027" 25 33 "a" "3" "-" 480 "precrit"
"34028" 25 33 "a" "4" "-" 679 "crit"
"34029" 25 33 "a" "5" "-" 490 "postcrit"
"34030" 25 33 "a" "6" "-" 582 "post"
"34031" 25 33 "a" "7" "-" 560 "post"
"34032" 25 33 "a" "8" "-" 714 "post"
"34033" 25 33 "a" "?" "1" 6022 NA
"34044" 25 16 "d" "0" "-" 629 "predep"
"34045" 25 16 "d" "1" "-" 469 "dep"
"34046" 25 16 "d" "2" "-" 438 "precrit"
"34047" 25 16 "d" "3" "-" 451 "precrit"
"34048" 25 16 "d" "4" "-" 463 "precrit"
"34049" 25 16 "d" "5" "-" 459 "precrit"
"34050" 25 16 "d" "6" "-" 459 "precrit"
"34051" 25 16 "d" "7" "-" 425 "precrit"
"34052" 25 16 "d" "8" "-" 545 "crit"
"34053" 25 16 "d" "9" "-" 438 "postcrit"
"34054" 25 16 "d" "10" "-" 457 "post"
"34055" 25 16 "d" "11" "-" 1097 "post"
"34056" 25 16 "d" "12" "-" 594 "post"
"34057" 25 16 "d" "13" "-" 599 "post"
"34058" 25 16 "d" "?" "0" 2667 NA
"34081" 25 36 "d" "0" "-" 512 "predep"
"34082" 25 36 "d" "1" "-" 825 "dep"
"34083" 25 36 "d" "2" "-" 449 "precrit"
"34084" 25 36 "d" "3" "-" 453 "precrit"
"34085" 25 36 "d" "4" "-" 547 "precrit"
"34086" 25 36 "d" "5" "-" 618 "precrit"
"34087" 25 36 "d" "6" "-" 486 "precrit"
"34088" 25 36 "d" "7" "-" 573 "precrit"
"34089" 25 36 "d" "8" "-" 2181 "crit"
"34090" 25 36 "d" "9" "-" 523 "postcrit"
"34091" 25 36 "d" "10" "-" 526 "post"
"34092" 25 36 "d" "11" "-" 468 "post"
"34093" 25 36 "d" "12" "-" 800 "post"
"34094" 25 36 "d" "13" "-" 920 "post"
"34095" 25 36 "d" "?" "1" 2918 NA
"34142" 25 19 "c" "0" "-" 741 "predep"
"34143" 25 19 "c" "1" "-" 988 "dep"
"34144" 25 19 "c" "2" "-" 547 "precrit"
"34145" 25 19 "c" "3" "-" 910 "precrit"
"34146" 25 19 "c" "4" "-" 659 "crit"
"34147" 25 19 "c" "5" "-" 665 "postcrit"
"34148" 25 19 "c" "6" "-" 438 "post"
"34149" 25 19 "c" "7" "-" 469 "post"
"34150" 25 19 "c" "8" "-" 602 "post"
"34151" 25 19 "c" "9" "-" 507 "post"
"34152" 25 19 "c" "10" "-" 738 "post"
"34153" 25 19 "c" "11" "-" 438 "post"
"34154" 25 19 "c" "?" "1" 3300 NA
"34193" 25 35 "c" "0" "-" 565 "predep"
"34194" 25 35 "c" "1" "-" 489 "dep"
"34195" 25 35 "c" "2" "-" 451 "precrit"
"34196" 25 35 "c" "3" "-" 514 "precrit"
"34197" 25 35 "c" "4" "-" 636 "crit"
"34198" 25 35 "c" "5" "-" 536 "postcrit"
"34199" 25 35 "c" "6" "-" 506 "post"
"34200" 25 35 "c" "7" "-" 474 "post"
"34201" 25 35 "c" "8" "-" 489 "post"
"34202" 25 35 "c" "9" "-" 660 "post"
"34203" 25 35 "c" "?" "1" 3967 NA
"34215" 25 15 "c" "0" "-" 593 "predep"
"34216" 25 15 "c" "1" "-" 620 "dep"
"34217" 25 15 "c" "2" "-" 541 "precrit"
"34218" 25 15 "c" "3" "-" 517 "precrit"
"34219" 25 15 "c" "4" "-" 458 "precrit"
"34220" 25 15 "c" "5" "-" 502 "crit"
"34221" 25 15 "c" "6" "-" 580 "postcrit"
"34222" 25 15 "c" "7" "-" 704 "post"
"34223" 25 15 "c" "8" "-" 621 "post"
"34224" 25 15 "c" "9" "-" 496 "post"
"34225" 25 15 "c" "10" "-" 511 "post"
"34226" 25 15 "c" "11" "-" 389 "post"
"34227" 25 15 "c" "12" "-" 427 "post"
"34228" 25 15 "c" "13" "-" 423 "post"
"34229" 25 15 "c" "?" "1" 3949 NA
"34241" 25 29 "a" "0" "-" 475 "predep"
"34242" 25 29 "a" "1" "-" 574 "dep"
"34243" 25 29 "a" "2" "-" 793 "precrit"
"34244" 25 29 "a" "3" "-" 651 "precrit"
"34245" 25 29 "a" "4" "-" 472 "crit"
"34246" 25 29 "a" "5" "-" 534 "postcrit"
"34247" 25 29 "a" "6" "-" 456 "post"
"34248" 25 29 "a" "7" "-" 987 "post"
"34249" 25 29 "a" "8" "-" 556 "post"
"34250" 25 29 "a" "?" "0" 5287 NA
"34287" 25 28 "d" "0" "-" 719 "predep"
"34288" 25 28 "d" "1" "-" 673 "dep"
"34289" 25 28 "d" "2" "-" 410 "precrit"
"34290" 25 28 "d" "3" "-" 361 "precrit"
"34291" 25 28 "d" "4" "-" 621 "precrit"
"34292" 25 28 "d" "5" "-" 417 "precrit"
"34293" 25 28 "d" "6" "-" 452 "precrit"
"34294" 25 28 "d" "7" "-" 643 "precrit"
"34295" 25 28 "d" "8" "-" 588 "crit"
"34296" 25 28 "d" "9" "-" 569 "postcrit"
"34297" 25 28 "d" "10" "-" 434 "post"
"34298" 25 28 "d" "11" "-" 491 "post"
"34299" 25 28 "d" "12" "-" 603 "post"
"34300" 25 28 "d" "13" "-" 1073 "post"
"34301" 25 28 "d" "?" "1" 1798 NA
"34321" 25 12 "d" "0" "-" 576 "predep"
"34322" 25 12 "d" "1" "-" 474 "dep"
"34323" 25 12 "d" "2" "-" 1140 "precrit"
"34324" 25 12 "d" "3" "-" 508 "precrit"
"34325" 25 12 "d" "4" "-" 442 "precrit"
"34326" 25 12 "d" "5" "-" 498 "precrit"
"34327" 25 12 "d" "6" "-" 445 "precrit"
"34328" 25 12 "d" "7" "-" 383 "precrit"
"34329" 25 12 "d" "8" "-" 422 "crit"
"34330" 25 12 "d" "9" "-" 401 "postcrit"
"34331" 25 12 "d" "10" "-" 471 "post"
"34332" 25 12 "d" "11" "-" 423 "post"
"34333" 25 12 "d" "12" "-" 512 "post"
[truncated: 370,564 more chars]
