# Supplementary material for: Dependency Resolution Difficulty Increases with Distance in Persian Separable Complex Predicates: Evidence for Expectation and Memory-Based Accounts
Source: Front Psychol. 2016 Mar 30;7:403. doi: 10.3389/fpsyg.2016.00403 (PMC4812816; doi:10.3389/fpsyg.2016.00403)
Supplement: Supplementary file 1 [file DataSheet1.zip › SafaviEtAl2016DataCode/data_spr/Persiane2.txt]

"subj" "item" "cond" "pos" "resp" "rt" "roi"
"69" 3 14 "d" "0" "-" 375 "predep"
"70" 3 14 "d" "1" "-" 386 "dep"
"71" 3 14 "d" "2" "-" 414 "precrit"
"72" 3 14 "d" "3" "-" 407 "precrit"
"73" 3 14 "d" "4" "-" 451 "precrit"
"74" 3 14 "d" "5" "-" 398 "precrit"
"75" 3 14 "d" "6" "-" 446 "crit"
"76" 3 14 "d" "7" "-" 424 "postcrit"
"77" 3 14 "d" "8" "-" 416 "post"
"78" 3 14 "d" "9" "-" 400 "post"
"79" 3 14 "d" "10" "-" 375 "post"
"80" 3 14 "d" "?" "0" 3536 NA
"117" 3 13 "c" "0" "-" 330 "predep"
"118" 3 13 "c" "1" "-" 465 "dep"
"119" 3 13 "c" "2" "-" 576 "precrit"
"120" 3 13 "c" "3" "-" 579 "precrit"
"121" 3 13 "c" "4" "-" 955 "crit"
"122" 3 13 "c" "5" "-" 527 "postcrit"
"123" 3 13 "c" "6" "-" 576 "post"
"124" 3 13 "c" "7" "-" 444 "post"
"125" 3 13 "c" "8" "-" 513 "post"
"126" 3 13 "c" "9" "-" 504 "post"
"127" 3 13 "c" "10" "-" 662 "post"
"128" 3 13 "c" "?" "1" 2811 NA
"157" 3 21 "c" "0" "-" 85 "predep"
"158" 3 21 "c" "1" "-" 1244 "dep"
"159" 3 21 "c" "2" "-" 445 "precrit"
"160" 3 21 "c" "3" "-" 387 "precrit"
"161" 3 21 "c" "4" "-" 469 "crit"
"162" 3 21 "c" "5" "-" 446 "postcrit"
"163" 3 21 "c" "6" "-" 369 "post"
"164" 3 21 "c" "7" "-" 448 "post"
"165" 3 21 "c" "8" "-" 511 "post"
"166" 3 21 "c" "?" "1" 3382 NA
"219" 3 32 "b" "0" "-" 391 "predep"
"220" 3 32 "b" "1" "-" 367 "dep"
"221" 3 32 "b" "2" "-" 421 "precrit"
"222" 3 32 "b" "3" "-" 589 "precrit"
"223" 3 32 "b" "4" "-" 415 "precrit"
"224" 3 32 "b" "5" "-" 362 "precrit"
"225" 3 32 "b" "6" "-" 400 "crit"
"226" 3 32 "b" "7" "-" 497 "postcrit"
"227" 3 32 "b" "8" "-" 417 "post"
"228" 3 32 "b" "9" "-" 392 "post"
"229" 3 32 "b" "10" "-" 513 "post"
"230" 3 32 "b" "?" "1" 2831 NA
"277" 3 18 "d" "0" "-" 51 "predep"
"278" 3 18 "d" "1" "-" 1030 "dep"
"279" 3 18 "d" "2" "-" 385 "precrit"
"280" 3 18 "d" "3" "-" 354 "precrit"
"281" 3 18 "d" "4" "-" 367 "precrit"
"282" 3 18 "d" "5" "-" 378 "precrit"
"283" 3 18 "d" "6" "-" 394 "crit"
"284" 3 18 "d" "7" "-" 414 "postcrit"
"285" 3 18 "d" "8" "-" 409 "post"
"286" 3 18 "d" "9" "-" 416 "post"
"287" 3 18 "d" "10" "-" 367 "post"
"288" 3 18 "d" "?" "1" 3015 NA
"298" 3 25 "c" "0" "-" 111 "predep"
"299" 3 25 "c" "1" "-" 692 "dep"
"300" 3 25 "c" "2" "-" 377 "precrit"
"301" 3 25 "c" "3" "-" 338 "precrit"
"302" 3 25 "c" "4" "-" 360 "crit"
"303" 3 25 "c" "5" "-" 344 "postcrit"
"304" 3 25 "c" "6" "-" 361 "post"
"305" 3 25 "c" "7" "-" 380 "post"
"306" 3 25 "c" "8" "-" 573 "post"
"307" 3 25 "c" "9" "-" 499 "post"
"308" 3 25 "c" "?" "1" 3758 NA
"334" 3 7 "a" "0" "-" 113 "predep"
"335" 3 7 "a" "1" "-" 765 "dep"
"336" 3 7 "a" "2" "-" 416 "precrit"
"337" 3 7 "a" "3" "-" 303 "precrit"
"338" 3 7 "a" "4" "-" 327 "crit"
"339" 3 7 "a" "5" "-" 347 "postcrit"
"340" 3 7 "a" "6" "-" 324 "post"
"341" 3 7 "a" "7" "-" 267 "post"
"342" 3 7 "a" "8" "-" 784 "post"
"343" 3 7 "a" "?" "1" 1739 NA
"362" 3 15 "a" "0" "-" 57 "predep"
"363" 3 15 "a" "1" "-" 830 "dep"
"364" 3 15 "a" "2" "-" 502 "precrit"
"365" 3 15 "a" "3" "-" 357 "precrit"
"366" 3 15 "a" "4" "-" 383 "crit"
"367" 3 15 "a" "5" "-" 412 "postcrit"
"368" 3 15 "a" "6" "-" 540 "post"
"369" 3 15 "a" "7" "-" 494 "post"
"370" 3 15 "a" "?" "1" 2290 NA
"425" 3 22 "d" "0" "-" 404 "predep"
"426" 3 22 "d" "1" "-" 449 "dep"
"427" 3 22 "d" "2" "-" 437 "precrit"
"428" 3 22 "d" "3" "-" 351 "precrit"
"429" 3 22 "d" "4" "-" 371 "precrit"
"430" 3 22 "d" "5" "-" 407 "precrit"
"431" 3 22 "d" "6" "-" 435 "crit"
"432" 3 22 "d" "7" "-" 458 "postcrit"
"433" 3 22 "d" "8" "-" 438 "post"
"434" 3 22 "d" "9" "-" 412 "post"
"435" 3 22 "d" "10" "-" 422 "post"
"436" 3 22 "d" "11" "-" 404 "post"
"437" 3 22 "d" "?" "1" 2784 NA
"449" 3 20 "b" "0" "-" 454 "predep"
"450" 3 20 "b" "1" "-" 400 "dep"
"451" 3 20 "b" "2" "-" 393 "precrit"
"452" 3 20 "b" "3" "-" 354 "precrit"
"453" 3 20 "b" "4" "-" 408 "precrit"
"454" 3 20 "b" "5" "-" 393 "precrit"
"455" 3 20 "b" "6" "-" 426 "crit"
"456" 3 20 "b" "7" "-" 412 "postcrit"
"457" 3 20 "b" "8" "-" 385 "post"
"458" 3 20 "b" "9" "-" 353 "post"
"459" 3 20 "b" "?" "1" 3949 NA
"470" 3 24 "b" "0" "-" 196 "predep"
"471" 3 24 "b" "1" "-" 561 "dep"
"472" 3 24 "b" "2" "-" 411 "precrit"
"473" 3 24 "b" "3" "-" 335 "precrit"
"474" 3 24 "b" "4" "-" 351 "precrit"
"475" 3 24 "b" "5" "-" 388 "precrit"
"476" 3 24 "b" "6" "-" 408 "crit"
"477" 3 24 "b" "7" "-" 371 "postcrit"
"478" 3 24 "b" "8" "-" 340 "post"
"479" 3 24 "b" "9" "-" 427 "post"
"480" 3 24 "b" "?" "1" 2530 NA
"489" 3 34 "d" "0" "-" 431 "predep"
"490" 3 34 "d" "1" "-" 383 "dep"
"491" 3 34 "d" "2" "-" 357 "precrit"
"492" 3 34 "d" "3" "-" 398 "precrit"
"493" 3 34 "d" "4" "-" 388 "precrit"
"494" 3 34 "d" "5" "-" 357 "precrit"
"495" 3 34 "d" "6" "-" 350 "crit"
"496" 3 34 "d" "7" "-" 380 "postcrit"
"497" 3 34 "d" "8" "-" 347 "post"
"498" 3 34 "d" "9" "-" 342 "post"
"499" 3 34 "d" "10" "-" 416 "post"
"500" 3 34 "d" "?" "0" 4823 NA
"546" 3 9 "c" "0" "-" 619 "predep"
"547" 3 9 "c" "1" "-" 1405 "dep"
"548" 3 9 "c" "2" "-" 456 "precrit"
"549" 3 9 "c" "3" "-" 396 "precrit"
"550" 3 9 "c" "4" "-" 389 "crit"
"551" 3 9 "c" "5" "-" 379 "postcrit"
"552" 3 9 "c" "6" "-" 395 "post"
"553" 3 9 "c" "7" "-" 383 "post"
"554" 3 9 "c" "8" "-" 544 "post"
"555" 3 9 "c" "9" "-" 467 "post"
"556" 3 9 "c" "?" "1" 2209 NA
"604" 3 33 "c" "0" "-" 472 "predep"
"605" 3 33 "c" "1" "-" 397 "dep"
"606" 3 33 "c" "2" "-" 361 "precrit"
"607" 3 33 "c" "3" "-" 356 "precrit"
"608" 3 33 "c" "4" "-" 378 "crit"
"609" 3 33 "c" "5" "-" 430 "postcrit"
"610" 3 33 "c" "6" "-" 389 "post"
"611" 3 33 "c" "7" "-" 350 "post"
"612" 3 33 "c" "8" "-" 431 "post"
"613" 3 33 "c" "?" "1" 2249 NA
"635" 3 36 "b" "0" "-" 373 "predep"
"636" 3 36 "b" "1" "-" 348 "dep"
"637" 3 36 "b" "2" "-" 406 "precrit"
"638" 3 36 "b" "3" "-" 349 "precrit"
"639" 3 36 "b" "4" "-" 373 "precrit"
"640" 3 36 "b" "5" "-" 393 "precrit"
"641" 3 36 "b" "6" "-" 379 "crit"
"642" 3 36 "b" "7" "-" 396 "postcrit"
"643" 3 36 "b" "8" "-" 340 "post"
"644" 3 36 "b" "9" "-" 313 "post"
"645" 3 36 "b" "10" "-" 293 "post"
"646" 3 36 "b" "?" "1" 1846 NA
"657" 3 2 "d" "0" "-" 401 "predep"
"658" 3 2 "d" "1" "-" 341 "dep"
"659" 3 2 "d" "2" "-" 326 "precrit"
"660" 3 2 "d" "3" "-" 295 "precrit"
"661" 3 2 "d" "4" "-" 360 "precrit"
"662" 3 2 "d" "5" "-" 374 "precrit"
"663" 3 2 "d" "6" "-" 362 "crit"
"664" 3 2 "d" "7" "-" 351 "postcrit"
"665" 3 2 "d" "8" "-" 341 "post"
"666" 3 2 "d" "9" "-" 347 "post"
"667" 3 2 "d" "10" "-" 360 "post"
"668" 3 2 "d" "?" "1" 2118 NA
"682" 3 4 "b" "0" "-" 204 "predep"
"683" 3 4 "b" "1" "-" 392 "dep"
"684" 3 4 "b" "2" "-" 416 "precrit"
"685" 3 4 "b" "3" "-" 348 "precrit"
"686" 3 4 "b" "4" "-" 426 "precrit"
"687" 3 4 "b" "5" "-" 418 "precrit"
"688" 3 4 "b" "6" "-" 409 "crit"
"689" 3 4 "b" "7" "-" 426 "postcrit"
"690" 3 4 "b" "8" "-" 362 "post"
"691" 3 4 "b" "9" "-" 388 "post"
"692" 3 4 "b" "10" "-" 384 "post"
"693" 3 4 "b" "?" "1" 3950 NA
"732" 3 16 "b" "0" "-" 54 "predep"
"733" 3 16 "b" "1" "-" 1063 "dep"
"734" 3 16 "b" "2" "-" 366 "precrit"
"735" 3 16 "b" "3" "-" 347 "precrit"
"736" 3 16 "b" "4" "-" 367 "precrit"
"737" 3 16 "b" "5" "-" 421 "precrit"
"738" 3 16 "b" "6" "-" 399 "crit"
"739" 3 16 "b" "7" "-" 381 "postcrit"
"740" 3 16 "b" "8" "-" 394 "post"
"741" 3 16 "b" "9" "-" 364 "post"
"742" 3 16 "b" "10" "-" 396 "post"
"743" 3 16 "b" "?" "1" 3578 NA
"762" 3 3 "a" "0" "-" 389 "predep"
"763" 3 3 "a" "1" "-" 386 "dep"
"764" 3 3 "a" "2" "-" 359 "precrit"
"765" 3 3 "a" "3" "-" 360 "precrit"
"766" 3 3 "a" "4" "-" 359 "crit"
"767" 3 3 "a" "5" "-" 358 "postcrit"
"768" 3 3 "a" "6" "-" 351 "post"
"769" 3 3 "a" "7" "-" 374 "post"
"770" 3 3 "a" "8" "-" 358 "post"
"771" 3 3 "a" "9" "-" 396 "post"
"772" 3 3 "a" "?" "1" 2316 NA
"797" 3 1 "c" "0" "-" 137 "predep"
"798" 3 1 "c" "1" "-" 521 "dep"
"799" 3 1 "c" "2" "-" 347 "precrit"
"800" 3 1 "c" "3" "-" 366 "precrit"
"801" 3 1 "c" "4" "-" 396 "crit"
"802" 3 1 "c" "5" "-" 397 "postcrit"
"803" 3 1 "c" "6" "-" 367 "post"
"804" 3 1 "c" "7" "-" 362 "post"
"805" 3 1 "c" "8" "-" 355 "post"
"806" 3 1 "c" "?" "1" 2264 NA
"842" 3 30 "d" "0" "-" 200 "predep"
"843" 3 30 "d" "1" "-" 410 "dep"
"844" 3 30 "d" "2" "-" 341 "precrit"
"845" 3 30 "d" "3" "-" 330 "precrit"
"846" 3 30 "d" "4" "-" 385 "precrit"
"847" 3 30 "d" "5" "-" 359 "precrit"
"848" 3 30 "d" "6" "-" 323 "crit"
"849" 3 30 "d" "7" "-" 348 "postcrit"
"850" 3 30 "d" "8" "-" 323 "post"
"851" 3 30 "d" "9" "-" 327 "post"
"852" 3 30 "d" "10" "-" 352 "post"
"853" 3 30 "d" "?" "1" 3646 NA
"873" 3 31 "a" "0" "-" 11 "predep"
"874" 3 31 "a" "1" "-" 427 "dep"
"875" 3 31 "a" "2" "-" 359 "precrit"
"876" 3 31 "a" "3" "-" 374 "precrit"
"877" 3 31 "a" "4" "-" 359 "crit"
"878" 3 31 "a" "5" "-" 362 "postcrit"
"879" 3 31 "a" "6" "-" 344 "post"
"880" 3 31 "a" "7" "-" 360 "post"
"881" 3 31 "a" "?" "1" 3849 NA
"950" 3 28 "b" "0" "-" 363 "predep"
"951" 3 28 "b" "1" "-" 340 "dep"
"952" 3 28 "b" "2" "-" 305 "precrit"
"953" 3 28 "b" "3" "-" 298 "precrit"
"954" 3 28 "b" "4" "-" 365 "precrit"
"955" 3 28 "b" "5" "-" 279 "precrit"
"956" 3 28 "b" "6" "-" 254 "crit"
"957" 3 28 "b" "7" "-" 294 "postcrit"
"958" 3 28 "b" "8" "-" 248 "post"
"959" 3 28 "b" "9" "-" 220 "post"
"960" 3 28 "b" "10" "-" 228 "post"
"961" 3 28 "b" "?" "1" 2891 NA
"1046" 3 26 "d" "0" "-" 390 "predep"
"1047" 3 26 "d" "1" "-" 411 "dep"
"1048" 3 26 "d" "2" "-" 411 "precrit"
"1049" 3 26 "d" "3" "-" 396 "precrit"
"1050" 3 26 "d" "4" "-" 403 "precrit"
"1051" 3 26 "d" "5" "-" 338 "precrit"
"1052" 3 26 "d" "6" "-" 474 "crit"
"1053" 3 26 "d" "7" "-" 386 "postcrit"
"1054" 3 26 "d" "8" "-" 326 "post"
"1055" 3 26 "d" "9" "-" 309 "post"
"1056" 3 26 "d" "10" "-" 380 "post"
"1057" 3 26 "d" "?" "1" 2051 NA
"1068" 3 17 "c" "0" "-" 400 "predep"
"1069" 3 17 "c" "1" "-" 401 "dep"
"1070" 3 17 "c" "2" "-" 459 "precrit"
"1071" 3 17 "c" "3" "-" 373 "precrit"
"1072" 3 17 "c" "4" "-" 445 "crit"
"1073" 3 17 "c" "5" "-" 378 "postcrit"
"1074" 3 17 "c" "6" "-" 372 "post"
"1075" 3 17 "c" "7" "-" 355 "post"
"1076" 3 17 "c" "8" "-" 357 "post"
"1077" 3 17 "c" "9" "-" 369 "post"
"1078" 3 17 "c" "?" "1" 2998 NA
"1136" 3 10 "d" "0" "-" 95 "predep"
"1137" 3 10 "d" "1" "-" 353 "dep"
"1138" 3 10 "d" "2" "-" 539 "precrit"
"1139" 3 10 "d" "3" "-" 440 "precrit"
"1140" 3 10 "d" "4" "-" 336 "precrit"
"1141" 3 10 "d" "5" "-" 477 "precrit"
"1142" 3 10 "d" "6" "-" 329 "crit"
"1143" 3 10 "d" "7" "-" 408 "postcrit"
"1144" 3 10 "d" "8" "-" 360 "post"
"1145" 3 10 "d" "9" "-" 337 "post"
"1146" 3 10 "d" "10" "-" 328 "post"
"1147" 3 10 "d" "11" "-" 368 "post"
"1148" 3 10 "d" "?" "1" 2483 NA
"1159" 3 11 "a" "0" "-" 369 "predep"
"1160" 3 11 "a" "1" "-" 415 "dep"
"1161" 3 11 "a" "2" "-" 339 "precrit"
"1162" 3 11 "a" "3" "-" 311 "precrit"
"1163" 3 11 "a" "4" "-" 344 "crit"
"1164" 3 11 "a" "5" "-" 366 "postcrit"
"1165" 3 11 "a" "6" "-" 332 "post"
"1166" 3 11 "a" "7" "-" 315 "post"
"1167" 3 11 "a" "8" "-" 350 "post"
"1168" 3 11 "a" "9" "-" 338 "post"
"1169" 3 11 "a" "?" "1" 2748 NA
"1180" 3 19 "a" "0" "-" 181 "predep"
"1181" 3 19 "a" "1" "-" 546 "dep"
"1182" 3 19 "a" "2" "-" 449 "precrit"
"1183" 3 19 "a" "3" "-" 379 "precrit"
"1184" 3 19 "a" "4" "-" 356 "crit"
"1185" 3 19 "a" "5" "-" 323 "postcrit"
"1186" 3 19 "a" "6" "-" 327 "post"
"1187" 3 19 "a" "7" "-" 403 "post"
"1188" 3 19 "a" "?" "1" 2662 NA
"1199" 3 6 "d" "0" "-" 218 "predep"
"1200" 3 6 "d" "1" "-" 374 "dep"
"1201" 3 6 "d" "2" "-" 410 "precrit"
"1202" 3 6 "d" "3" "-" 332 "precrit"
"1203" 3 6 "d" "4" "-" 343 "precrit"
"1204" 3 6 "d" "5" "-" 384 "precrit"
"1205" 3 6 "d" "6" "-" 351 "precrit"
"1206" 3 6 "d" "7" "-" 382 "crit"
"1207" 3 6 "d" "8" "-" 398 "postcrit"
"1208" 3 6 "d" "9" "-" 340 "post"
"1209" 3 6 "d" "10" "-" 336 "post"
"1210" 3 6 "d" "11" "-" 390 "post"
"1211" 3 6 "d" "?" "1" 1698 NA
"1273" 3 29 "c" "0" "-" 370 "predep"
"1274" 3 29 "c" "1" "-" 370 "dep"
"1275" 3 29 "c" "2" "-" 436 "precrit"
"1276" 3 29 "c" "3" "-" 373 "precrit"
"1277" 3 29 "c" "4" "-" 380 "crit"
"1278" 3 29 "c" "5" "-" 393 "postcrit"
"1279" 3 29 "c" "6" "-" 369 "post"
"1280" 3 29 "c" "7" "-" 381 "post"
"1281" 3 29 "c" "8" "-" 407 "post"
"1282" 3 29 "c" "9" "-" 354 "post"
"1283" 3 29 "c" "?" "1" 1697 NA
"1320" 3 23 "a" "0" "-" 423 "predep"
"1321" 3 23 "a" "1" "-" 517 "dep"
"1322" 3 23 "a" "2" "-" 377 "precrit"
"1323" 3 23 "a" "3" "-" 395 "precrit"
"1324" 3 23 "a" "4" "-" 365 "crit"
"1325" 3 23 "a" "5" "-" 368 "postcrit"
"1326" 3 23 "a" "6" "-" 364 "post"
"1327" 3 23 "a" "7" "-" 464 "post"
"1328" 3 23 "a" "8" "-" 369 "post"
"1329" 3 23 "a" "9" "-" 522 "post"
"1330" 3 23 "a" "10" "-" 437 "post"
"1331" 3 23 "a" "?" "1" 4357 NA
"1342" 3 35 "a" "0" "-" 371 "predep"
"1343" 3 35 "a" "1" "-" 409 "dep"
"1344" 3 35 "a" "2" "-" 457 "precrit"
"1345" 3 35 "a" "3" "-" 414 "precrit"
"1346" 3 35 "a" "4" "-" 398 "crit"
"1347" 3 35 "a" "5" "-" 379 "postcrit"
"1348" 3 35 "a" "6" "-" 367 "post"
"1349" 3 35 "a" "7" "-" 354 "post"
"1350" 3 35 "a" "8" "-" 448 "post"
"1351" 3 35 "a" "9" "-" 418 "post"
"1352" 3 35 "a" "10" "-" 412 "post"
"1353" 3 35 "a" "11" "-" 378 "post"
"1354" 3 35 "a" "?" "1" 2618 NA
"1373" 3 27 "a" "0" "-" 411 "predep"
"1374" 3 27 "a" "1" "-" 484 "dep"
"1375" 3 27 "a" "2" "-" 409 "precrit"
"1376" 3 27 "a" "3" "-" 387 "precrit"
"1377" 3 27 "a" "4" "-" 414 "crit"
"1378" 3 27 "a" "5" "-" 393 "postcrit"
"1379" 3 27 "a" "6" "-" 366 "post"
"1380" 3 27 "a" "7" "-" 379 "post"
"1381" 3 27 "a" "8" "-" 383 "post"
"1382" 3 27 "a" "9" "-" 399 "post"
"1383" 3 27 "a" "?" "1" 2347 NA
"1393" 3 5 "c" "0" "-" 328 "predep"
"1394" 3 5 "c" "1" "-" 367 "dep"
"1395" 3 5 "c" "2" "-" 409 "precrit"
"1396" 3 5 "c" "3" "-" 346 "precrit"
"1397" 3 5 "c" "4" "-" 388 "crit"
"1398" 3 5 "c" "5" "-" 405 "postcrit"
"1399" 3 5 "c" "6" "-" 377 "post"
"1400" 3 5 "c" "7" "-" 335 "post"
"1401" 3 5 "c" "8" "-" 377 "post"
"1402" 3 5 "c" "9" "-" 403 "post"
"1403" 3 5 "c" "10" "-" 495 "post"
"1404" 3 5 "c" "?" "1" 1961 NA
"1436" 3 12 "b" "0" "-" 275 "predep"
"1437" 3 12 "b" "1" "-" 253 "dep"
"1438" 3 12 "b" "2" "-" 209 "precrit"
"1439" 3 12 "b" "3" "-" 220 "precrit"
"1440" 3 12 "b" "4" "-" 430 "precrit"
"1441" 3 12 "b" "5" "-" 254 "precrit"
"1442" 3 12 "b" "6" "-" 210 "crit"
"1443" 3 12 "b" "7" "-" 212 "postcrit"
"1444" 3 12 "b" "8" "-" 185 "post"
"1445" 3 12 "b" "9" "-" 220 "post"
"1446" 3 12 "b" "10" "-" 201 "post"
"1447" 3 12 "b" "?" "0" 1451 NA
"1458" 3 8 "b" "0" "-" 271 "predep"
"1459" 3 8 "b" "1" "-" 311 "dep"
"1460" 3 8 "b" "2" "-" 324 "precrit"
"1461" 3 8 "b" "3" "-" 306 "precrit"
"1462" 3 8 "b" "4" "-" 343 "precrit"
"1463" 3 8 "b" "5" "-" 319 "precrit"
"1464" 3 8 "b" "6" "-" 345 "crit"
"1465" 3 8 "b" "7" "-" 326 "postcrit"
"1466" 3 8 "b" "8" "-" 305 "post"
"1467" 3 8 "b" "9" "-" 319 "post"
"1468" 3 8 "b" "?" "1" 1502 NA
"1543" 4 9 "d" "0" "-" 363 "predep"
"1544" 4 9 "d" "1" "-" 371 "dep"
"1545" 4 9 "d" "2" "-" 403 "precrit"
"1546" 4 9 "d" "3" "-" 388 "precrit"
"1547" 4 9 "d" "4" "-" 407 "precrit"
"1548" 4 9 "d" "5" "-" 411 "precrit"
"1549" 4 9 "d" "6" "-" 561 "crit"
"1550" 4 9 "d" "7" "-" 459 "postcrit"
"1551" 4 9 "d" "8" "-" 441 "post"
"1552" 4 9 "d" "9" "-" 478 "post"
"1553" 4 9 "d" "10" "-" 668 "post"
"1554" 4 9 "d" "11" "-" 650 "post"
"1555" 4 9 "d" "?" "1" 2408 NA
"1566" 4 8 "c" "0" "-" 348 "predep"
"1567" 4 8 "c" "1" "-" 260 "dep"
"1568" 4 8 "c" "2" "-" 392 "precrit"
"1569" 4 8 "c" "3" "-" 544 "precrit"
"1570" 4 8 "c" "4" "-" 583 "crit"
"1571" 4 8 "c" "5" "-" 350 "postcrit"
"1572" 4 8 "c" "6" "-" 359 "post"
"1573" 4 8 "c" "7" "-" 391 "post"
"1574" 4 8 "c" "8" "-" 436 "post"
"1575" 4 8 "c" "9" "-" 413 "post"
"1576" 4 8 "c" "?" "1" 3939 NA
"1593" 4 2 "a" "0" "-" 420 "predep"
"1594" 4 2 "a" "1" "-" 391 "dep"
"1595" 4 2 "a" "2" "-" 423 "precrit"
"1596" 4 2 "a" "3" "-" 404 "precrit"
"1597" 4 2 "a" "4" "-" 689 "crit"
"1598" 4 2 "a" "5" "-" 395 "postcrit"
"1599" 4 2 "a" "6" "-" 419 "post"
"1600" 4 2 "a" "7" "-" 392 "post"
"1601" 4 2 "a" "8" "-" 478 "post"
"1602" 4 2 "a" "9" "-" 304 "post"
"1603" 4 2 "a" "10" "-" 391 "post"
"1604" 4 2 "a" "?" "1" 4629 NA
"1660" 4 12 "c" "0" "-" 375 "predep"
"1661" 4 12 "c" "1" "-" 321 "dep"
"1662" 4 12 "c" "2" "-" 331 "precrit"
"1663" 4 12 "c" "3" "-" 368 "precrit"
"1664" 4 12 "c" "4" "-" 330 "crit"
"1665" 4 12 "c" "5" "-" 349 "postcrit"
"1666" 4 12 "c" "6" "-" 360 "post"
"1667" 4 12 "c" "7" "-" 374 "post"
"1668" 4 12 "c" "8" "-" 372 "post"
"1669" 4 12 "c" "9" "-" 639 "post"
"1670" 4 12 "c" "?" "1" 4257 NA
"1691" 4 18 "a" "0" "-" 415 "predep"
"1692" 4 18 "a" "1" "-" 423 "dep"
"1693" 4 18 "a" "2" "-" 413 "precrit"
"1694" 4 18 "a" "3" "-" 476 "precrit"
"1695" 4 18 "a" "4" "-" 578 "crit"
"1696" 4 18 "a" "5" "-" 399 "postcrit"
"1697" 4 18 "a" "6" "-" 410 "post"
"1698" 4 18 "a" "7" "-" 397 "post"
"1699" 4 18 "a" "8" "-" 508 "post"
"1700" 4 18 "a" "?" "1" 2064 NA
"1723" 4 20 "c" "0" "-" 379 "predep"
"1724" 4 20 "c" "1" "-" 357 "dep"
"1725" 4 20 "c" "2" "-" 431 "precrit"
"1726" 4 20 "c" "3" "-" 467 "precrit"
"1727" 4 20 "c" "4" "-" 575 "crit"
"1728" 4 20 "c" "5" "-" 424 "postcrit"
"1729" 4 20 "c" "6" "-" 417 "post"
"1730" 4 20 "c" "7" "-" 431 "post"
"1731" 4 20 "c" "8" "-" 383 "post"
"1732" 4 20 "c" "9" "-" 428 "post"
"1733" 4 20 "c" "10" "-" 452 "post"
"1734" 4 20 "c" "?" "1" 2340 NA
"1773" 4 22 "a" "0" "-" 65 "predep"
"1774" 4 22 "a" "1" "-" 703 "dep"
"1775" 4 22 "a" "2" "-" 603 "precrit"
"1776" 4 22 "a" "3" "-" 402 "precrit"
"1777" 4 22 "a" "4" "-" 465 "crit"
"1778" 4 22 "a" "5" "-" 372 "postcrit"
"1779" 4 22 "a" "6" "-" 443 "post"
"1780" 4 22 "a" "7" "-" 409 "post"
"1781" 4 22 "a" "8" "-" 381 "post"
"1782" 4 22 "a" "?" "1" 2301 NA
"1878" 4 19 "b" "0" "-" 254 "predep"
"1879" 4 19 "b" "1" "-" 342 "dep"
"1880" 4 19 "b" "2" "-" 421 "precrit"
"1881" 4 19 "b" "3" "-" 364 "precrit"
"1882" 4 19 "b" "4" "-" 424 "precrit"
"1883" 4 19 "b" "5" "-" 521 "precrit"
"1884" 4 19 "b" "6" "-" 697 "crit"
"1885" 4 19 "b" "7" "-" 465 "postcrit"
"1886" 4 19 "b" "8" "-" 549 "post"
"1887" 4 19 "b" "9" "-" 399 "post"
"1888" 4 19 "b" "?" "0" 3714 NA
"1946" 4 6 "a" "0" "-" 171 "predep"
"1947" 4 6 "a" "1" "-" 1109 "dep"
"1948" 4 6 "a" "2" "-" 457 "precrit"
"1949" 4 6 "a" "3" "-" 566 "precrit"
"1950" 4 6 "a" "4" "-" 399 "crit"
"1951" 4 6 "a" "5" "-" 384 "postcrit"
"1952" 4 6 "a" "6" "-" 397 "post"
"1953" 4 6 "a" "7" "-" 418 "post"
"1954" 4 6 "a" "?" "1" 1520 NA
"2016" 4 13 "d" "0" "-" 332 "predep"
"2017" 4 13 "d" "1" "-" 406 "dep"
"2018" 4 13 "d" "2" "-" 342 "precrit"
"2019" 4 13 "d" "3" "-" 385 "precrit"
"2020" 4 13 "d" "4" "-" 451 "precrit"
"2021" 4 13 "d" "5" "-" 520 "precrit"
"2022" 4 13 "d" "6" "-" 420 "crit"
"2023" 4 13 "d" "7" "-" 395 "postcrit"
"2024" 4 13 "d" "8" "-" 366 "post"
"2025" 4 13 "d" "9" "-" 408 "post"
"2026" 4 13 "d" "10" "-" 373 "post"
"2027" 4 13 "d" "11" "-" 577 "post"
"2028" 4 13 "d" "12" "-" 383 "post"
"2029" 4 13 "d" "13" "-" 441 "post"
"2030" 4 13 "d" "?" "0" 1998 NA
"2044" 4 35 "b" "0" "-" 469 "predep"
"2045" 4 35 "b" "1" "-" 454 "dep"
"2046" 4 35 "b" "2" "-" 569 "precrit"
"2047" 4 35 "b" "3" "-" 613 "precrit"
"2048" 4 35 "b" "4" "-" 517 "precrit"
"2049" 4 35 "b" "5" "-" 402 "precrit"
"2050" 4 35 "b" "6" "-" 369 "crit"
"2051" 4 35 "b" "7" "-" 435 "postcrit"
"2052" 4 35 "b" "8" "-" 383 "post"
"2053" 4 35 "b" "9" "-" 371 "post"
"2054" 4 35 "b" "10" "-" 515 "post"
"2055" 4 35 "b" "11" "-" 435 "post"
"2056" 4 35 "b" "12" "-" 352 "post"
"2057" 4 35 "b" "13" "-" 429 "post"
"2058" 4 35 "b" "14" "-" 385 "post"
"2059" 4 35 "b" "?" "1" 2525 NA
"2092" 4 32 "c" "0" "-" 317 "predep"
"2093" 4 32 "c" "1" "-" 359 "dep"
"2094" 4 32 "c" "2" "-" 430 "precrit"
"2095" 4 32 "c" "3" "-" 421 "precrit"
"2096" 4 32 "c" "4" "-" 368 "crit"
"2097" 4 32 "c" "5" "-" 393 "postcrit"
"2098" 4 32 "c" "6" "-" 411 "post"
"2099" 4 32 "c" "7" "-" 427 "post"
"2100" 4 32 "c" "8" "-" 426 "post"
"2101" 4 32 "c" "?" "1" 1389 NA
"2122" 4 25 "d" "0" "-" 401 "predep"
"2123" 4 25 "d" "1" "-" 592 "dep"
"2124" 4 25 "d" "2" "-" 448 "precrit"
"2125" 4 25 "d" "3" "-" 417 "precrit"
"2126" 4 25 "d" "4" "-" 656 "precrit"
"2127" 4 25 "d" "5" "-" 657 "precrit"
"2128" 4 25 "d" "6" "-" 498 "crit"
"2129" 4 25 "d" "7" "-" 488 "postcrit"
"2130" 4 25 "d" "8" "-" 341 "post"
"2131" 4 25 "d" "9" "-" 398 "post"
"2132" 4 25 "d" "10" "-" 377 "post"
"2133" 4 25 "d" "11" "-" 360 "post"
"2134" 4 25 "d" "?" "1" 2559 NA
"2157" 4 3 "b" "0" "-" 332 "predep"
"2158" 4 3 "b" "1" "-" 413 "dep"
"2159" 4 3 "b" "2" "-" 330 "precrit"
"2160" 4 3 "b" "3" "-" 323 "precrit"
"2161" 4 3 "b" "4" "-" 507 "precrit"
"2162" 4 3 "b" "5" "-" 821 "precrit"
"2163" 4 3 "b" "6" "-" 550 "crit"
"2164" 4 3 "b" "7" "-" 434 "postcrit"
"2165" 4 3 "b" "8" "-" 580 "post"
"2166" 4 3 "b" "9" "-" 494 "post"
"2167" 4 3 "b" "10" "-" 595 "post"
"2168" 4 3 "b" "11" "-" 613 "post"
"2169" 4 3 "b" "?" "1" 1335 NA
"2191" 4 33 "d" "0" "-" 446 "predep"
"2192" 4 33 "d" "1" "-" 586 "dep"
"2193" 4 33 "d" "2" "-" 437 "precrit"
"2194" 4 33 "d" "3" "-" 399 "precrit"
"2195" 4 33 "d" "4" "-" 409 "precrit"
"2196" 4 33 "d" "5" "-" 447 "precrit"
"2197" 4 33 "d" "6" "-" 398 "crit"
"2198" 4 33 "d" "7" "-" 445 "postcrit"
"2199" 4 33 "d" "8" "-" 366 "post"
"2200" 4 33 "d" "9" "-" 366 "post"
"2201" 4 33 "d" "10" "-" 345 "post"
"2202" 4 33 "d" "?" "1" 2408 NA
"2213" 4 16 "c" "0" "-" 401 "predep"
"2214" 4 16 "c" "1" "-" 374 "dep"
"2215" 4 16 "c" "2" "-" 418 "precrit"
"2216" 4 16 "c" "3" "-" 413 "precrit"
"2217" 4 16 "c" "4" "-" 457 "crit"
"2218" 4 16 "c" "5" "-" 385 "postcrit"
"2219" 4 16 "c" "6" "-" 470 "post"
"2220" 4 16 "c" "7" "-" 406 "post"
"2221" 4 16 "c" "8" "-" 379 "post"
"2222" 4 16 "c" "?" "1" 1739 NA
"2233" 4 23 "b" "0" "-" 366 "predep"
"2234" 4 23 "b" "1" "-" 486 "dep"
"2235" 4 23 "b" "2" "-" 394 "precrit"
"2236" 4 23 "b" "3" "-" 356 "precrit"
"2237" 4 23 "b" "4" "-" 385 "precrit"
"2238" 4 23 "b" "5" "-" 394 "precrit"
"2239" 4 23 "b" "6" "-" 455 "crit"
"2240" 4 23 "b" "7" "-" 368 "postcrit"
"2241" 4 23 "b" "8" "-" 394 "post"
"2242" 4 23 "b" "9" "-" 301 "post"
"2243" 4 23 "b" "10" "-" 435 "post"
"2244" 4 23 "b" "11" "-" 409 "post"
"2245" 4 23 "b" "12" "-" 393 "post"
"2246" 4 23 "b" "?" "1" 1688 NA
"2299" 4 10 "a" "0" "-" 364 "predep"
"2300" 4 10 "a" "1" "-" 363 "dep"
"2301" 4 10 "a" "2" "-" 355 "precrit"
"2302" 4 10 "a" "3" "-" 366 "precrit"
"2303" 4 10 "a" "4" "-" 360 "crit"
"2304" 4 10 "a" "5" "-" 381 "postcrit"
"2305" 4 10 "a" "6" "-" 388 "post"
"2306" 4 10 "a" "7" "-" 382 "post"
"2307" 4 10 "a" "8" "-" 402 "post"
"2308" 4 10 "a" "?" "1" 2202 NA
"2321" 4 1 "d" "0" "-" 369 "predep"
"2322" 4 1 "d" "1" "-" 396 "dep"
"2323" 4 1 "d" "2" "-" 372 "precrit"
"2324" 4 1 "d" "3" "-" 309 "precrit"
"2325" 4 1 "d" "4" "-" 309 "precrit"
"2326" 4 1 "d" "5" "-" 402 "precrit"
"2327" 4 1 "d" "6" "-" 318 "crit"
"2328" 4 1 "d" "7" "-" 353 "postcrit"
"2329" 4 1 "d" "8" "-" 327 "post"
"2330" 4 1 "d" "9" "-" 356 "post"
"2331" 4 1 "d" "10" "-" 348 "post"
"2332" 4 1 "d" "?" "1" 1342 NA
"2344" 4 31 "b" "0" "-" 354 "predep"
"2345" 4 31 "b" "1" "-" 372 "dep"
"2346" 4 31 "b" "2" "-" 386 "precrit"
"2347" 4 31 "b" "3" "-" 366 "precrit"
"2348" 4 31 "b" "4" "-" 362 "precrit"
"2349" 4 31 "b" "5" "-" 392 "precrit"
"2350" 4 31 "b" "6" "-" 370 "crit"
"2351" 4 31 "b" "7" "-" 332 "postcrit"
"2352" 4 31 "b" "8" "-" 367 "post"
"2353" 4 31 "b" "9" "-" 387 "post"
"2354" 4 31 "b" "?" "1" 2253 NA
"2376" 4 34 "a" "0" "-" 189 "predep"
"2377" 4 34 "a" "1" "-" 531 "dep"
"2378" 4 34 "a" "2" "-" 402 "precrit"
"2379" 4 34 "a" "3" "-" 394 "precrit"
"2380" 4 34 "a" "4" "-" 446 "crit"
"2381" 4 34 "a" "5" "-" 544 "postcrit"
"2382" 4 34 "a" "6" "-" 388 "post"
"2383" 4 34 "a" "7" "-" 471 "post"
"2384" 4 34 "a" "8" "-" 510 "post"
"2385" 4 34 "a" "?" "0" 4269 NA
"2396" 4 30 "a" "0" "-" 289 "predep"
"2397" 4 30 "a" "1" "-" 421 "dep"
"2398" 4 30 "a" "2" "-" 383 "precrit"
"2399" 4 30 "a" "3" "-" 356 "precrit"
"2400" 4 30 "a" "4" "-" 353 "crit"
"2401" 4 30 "a" "5" "-" 349 "postcrit"
"2402" 4 30 "a" "6" "-" 315 "post"
"2403" 4 30 "a" "7" "-" 377 "post"
"2404" 4 30 "a" "8" "-" 352 "post"
"2405" 4 30 "a" "?" "1" 3093 NA
"2436" 4 36 "c" "0" "-" 381 "predep"
"2437" 4 36 "c" "1" "-" 804 "dep"
"2438" 4 36 "c" "2" "-" 552 "precrit"
"2439" 4 36 "c" "3" "-" 420 "precrit"
"2440" 4 36 "c" "4" "-" 420 "crit"
"2441" 4 36 "c" "5" "-" 380 "postcrit"
"2442" 4 36 "c" "6" "-" 326 "post"
"2443" 4 36 "c" "7" "-" 360 "post"
"2444" 4 36 "c" "8" "-" 402 "post"
"2445" 4 36 "c" "?" "1" 3494 NA
"2472" 4 27 "b" "0" "-" 174 "predep"
"2473" 4 27 "b" "1" "-" 622 "dep"
"2474" 4 27 "b" "2" "-" 401 "precrit"
"2475" 4 27 "b" "3" "-" 299 "precrit"
"2476" 4 27 "b" "4" "-" 498 "precrit"
"2477" 4 27 "b" "5" "-" 393 "precrit"
"2478" 4 27 "b" "6" "-" 358 "crit"
"2479" 4 27 "b" "7" "-" 422 "postcrit"
"2480" 4 27 "b" "8" "-" 494 "post"
"2481" 4 27 "b" "9" "-" 554 "post"
"2482" 4 27 "b" "10" "-" 283 "post"
"2483" 4 27 "b" "11" "-" 347 "post"
"2484" 4 27 "b" "?" "1" 1700 NA
"2546" 4 14 "a" "0" "-" 339 "predep"
"2547" 4 14 "a" "1" "-" 351 "dep"
"2548" 4 14 "a" "2" "-" 407 "precrit"
"2549" 4 14 "a" "3" "-" 411 "precrit"
"2550" 4 14 "a" "4" "-" 396 "crit"
"2551" 4 14 "a" "5" "-" 314 "postcrit"
"2552" 4 14 "a" "6" "-" 304 "post"
"2553" 4 14 "a" "7" "-" 365 "post"
"2554" 4 14 "a" "8" "-" 323 "post"
"2555" 4 14 "a" "9" "-" 350 "post"
"2556" 4 14 "a" "10" "-" 502 "post"
"2557" 4 14 "a" "?" "1" 2100 NA
"2567" 4 11 "b" "0" "-" 402 "predep"
"2568" 4 11 "b" "1" "-" 354 "dep"
"2569" 4 11 "b" "2" "-" 383 "precrit"
"2570" 4 11 "b" "3" "-" 357 "precrit"
"2571" 4 11 "b" "4" "-" 422 "precrit"
"2572" 4 11 "b" "5" "-" 392 "precrit"
"2573" 4 11 "b" "6" "-" 367 "crit"
"2574" 4 11 "b" "7" "-" 333 "postcrit"
"2575" 4 11 "b" "8" "-" 310 "post"
"2576" 4 11 "b" "9" "-" 403 "post"
"2577" 4 11 "b" "10" "-" 365 "post"
"2578" 4 11 "b" "11" "-" 338 "post"
"2579" 4 11 "b" "?" "1" 1162 NA
"2590" 4 5 "d" "0" "-" 279 "predep"
"2591" 4 5 "d" "1" "-" 370 "dep"
"2592" 4 5 "d" "2" "-" 371 "precrit"
"2593" 4 5 "d" "3" "-" 360 "precrit"
"2594" 4 5 "d" "4" "-" 385 "precrit"
"2595" 4 5 "d" "5" "-" 395 "precrit"
"2596" 4 5 "d" "6" "-" 406 "crit"
"2597" 4 5 "d" "7" "-" 390 "postcrit"
"2598" 4 5 "d" "8" "-" 321 "post"
"2599" 4 5 "d" "9" "-" 409 "post"
"2600" 4 5 "d" "10" "-" 396 "post"
"2601" 4 5 "d" "11" "-" 358 "post"
"2602" 4 5 "d" "12" "-" 412 "post"
"2603" 4 5 "d" "?" "1" 2369 NA
"2615" 4 21 "d" "0" "-" 207 "predep"
"2616" 4 21 "d" "1" "-" 398 "dep"
"2617" 4 21 "d" "2" "-" 356 "precrit"
"2618" 4 21 "d" "3" "-" 374 "precrit"
"2619" 4 21 "d" "4" "-" 358 "precrit"
"2620" 4 21 "d" "5" "-" 379 "precrit"
"2621" 4 21 "d" "6" "-" 336 "crit"
"2622" 4 21 "d" "7" "-" 350 "postcrit"
"2623" 4 21 "d" "8" "-" 257 "post"
"2624" 4 21 "d" "9" "-" 318 "post"
"2625" 4 21 "d" "10" "-" 377 "post"
"2626" 4 21 "d" "?" "1" 5075 NA
"2656" 4 7 "b" "0" "-" 291 "predep"
"2657" 4 7 "b" "1" "-" 365 "dep"
"2658" 4 7 "b" "2" "-" 379 "precrit"
"2659" 4 7 "b" "3" "-" 319 "precrit"
"2660" 4 7 "b" "4" "-" 527 "precrit"
"2661" 4 7 "b" "5" "-" 446 "precrit"
"2662" 4 7 "b" "6" "-" 324 "crit"
"2663" 4 7 "b" "7" "-" 391 "postcrit"
"2664" 4 7 "b" "8" "-" 264 "post"
"2665" 4 7 "b" "9" "-" 395 "post"
"2666" 4 7 "b" "10" "-" 513 "post"
"2667" 4 7 "b" "?" "1" 1315 NA
"2677" 4 15 "b" "0" "-" 458 "predep"
"2678" 4 15 "b" "1" "-" 401 "dep"
"2679" 4 15 "b" "2" "-" 386 "precrit"
"2680" 4 15 "b" "3" "-" 458 "precrit"
"2681" 4 15 "b" "4" "-" 400 "precrit"
"2682" 4 15 "b" "5" "-" 489 "precrit"
"2683" 4 15 "b" "6" "-" 492 "crit"
"2684" 4 15 "b" "7" "-" 361 "postcrit"
"2685" 4 15 "b" "8" "-" 591 "post"
"2686" 4 15 "b" "9" "-" 401 "post"
"2687" 4 15 "b" "?" "1" 2570 NA
"2722" 4 28 "c" "0" "-" 199 "predep"
"2723" 4 28 "c" "1" "-" 627 "dep"
"2724" 4 28 "c" "2" "-" 459 "precrit"
"2725" 4 28 "c" "3" "-" 582 "precrit"
"2726" 4 28 "c" "4" "-" 410 "crit"
"2727" 4 28 "c" "5" "-" 406 "postcrit"
"2728" 4 28 "c" "6" "-" 379 "post"
"2729" 4 28 "c" "7" "-" 385 "post"
"2730" 4 28 "c" "8" "-" 400 "post"
"2731" 4 28 "c" "9" "-" 387 "post"
"2732" 4 28 "c" "?" "1" 6609 NA
"2779" 4 29 "d" "0" "-" 345 "predep"
"2780" 4 29 "d" "1" "-" 299 "dep"
"2781" 4 29 "d" "2" "-" 368 "precrit"
"2782" 4 29 "d" "3" "-" 304 "precrit"
"2783" 4 29 "d" "4" "-" 329 "precrit"
"2784" 4 29 "d" "5" "-" 643 "precrit"
"2785" 4 29 "d" "6" "-" 487 "crit"
"2786" 4 29 "d" "7" "-" 403 "postcrit"
"2787" 4 29 "d" "8" "-" 356 "post"
"2788" 4 29 "d" "9" "-" 418 "post"
"2789" 4 29 "d" "10" "-" 397 "post"
"2790" 4 29 "d" "11" "-" 393 "post"
"2791" 4 29 "d" "?" "1" 1664 NA
"2837" 4 26 "a" "0" "-" 366 "predep"
"2838" 4 26 "a" "1" "-" 318 "dep"
"2839" 4 26 "a" "2" "-" 442 "precrit"
"2840" 4 26 "a" "3" "-" 394 "precrit"
"2841" 4 26 "a" "4" "-" 369 "crit"
"2842" 4 26 "a" "5" "-" 380 "postcrit"
"2843" 4 26 "a" "6" "-" 364 "post"
"2844" 4 26 "a" "7" "-" 354 "post"
"2845" 4 26 "a" "8" "-" 425 "post"
"2846" 4 26 "a" "?" "1" 1914 NA
"2866" 4 4 "c" "0" "-" 355 "predep"
"2867" 4 4 "c" "1" "-" 519 "dep"
"2868" 4 4 "c" "2" "-" 356 "precrit"
"2869" 4 4 "c" "3" "-" 393 "precrit"
"2870" 4 4 "c" "4" "-" 406 "crit"
"2871" 4 4 "c" "5" "-" 571 "postcrit"
"2872" 4 4 "c" "6" "-" 475 "post"
"2873" 4 4 "c" "7" "-" 435 "post"
"2874" 4 4 "c" "?" "1" 1918 NA
"2886" 4 17 "d" "0" "-" 314 "predep"
"2887" 4 17 "d" "1" "-" 422 "dep"
"2888" 4 17 "d" "2" "-" 404 "precrit"
"2889" 4 17 "d" "3" "-" 368 "precrit"
"2890" 4 17 "d" "4" "-" 388 "precrit"
"2891" 4 17 "d" "5" "-" 386 "precrit"
"2892" 4 17 "d" "6" "-" 365 "crit"
"2893" 4 17 "d" "7" "-" 335 "postcrit"
"2894" 4 17 "d" "8" "-" 319 "post"
"2895" 4 17 "d" "9" "-" 322 "post"
"2896" 4 17 "d" "10" "-" 306 "post"
"2897" 4 17 "d" "11" "-" 352 "post"
"2898" 4 17 "d" "?" "1" 2426 NA
"2909" 4 24 "c" "0" "-" 293 "predep"
"2910" 4 24 "c" "1" "-" 336 "dep"
"2911" 4 24 "c" "2" "-" 364 "precrit"
"2912" 4 24 "c" "3" "-" 289 "precrit"
"2913" 4 24 "c" "4" "-" 356 "crit"
"2914" 4 24 "c" "5" "-" 325 "postcrit"
"2915" 4 24 "c" "6" "-" 326 "post"
"2916" 4 24 "c" "7" "-" 322 "post"
"2917" 4 24 "c" "?" "1" 1458 NA
"3049" 5 15 "c" "0" "-" 745 "predep"
"3050" 5 15 "c" "1" "-" 1005 "dep"
"3051" 5 15 "c" "2" "-" 852 "precrit"
"3052" 5 15 "c" "3" "-" 1458 "precrit"
"3053" 5 15 "c" "4" "-" 2730 "crit"
"3054" 5 15 "c" "5" "-" 697 "postcrit"
"3055" 5 15 "c" "6" "-" 1281 "post"
"3056" 5 15 "c" "7" "-" 1680 "post"
"3057" 5 15 "c" "?" "1" 3767 NA
"3066" 5 14 "b" "0" "-" 1977 "predep"
"3067" 5 14 "b" "1" "-" 999 "dep"
"3068" 5 14 "b" "2" "-" 575 "precrit"
"3069" 5 14 "b" "3" "-" 1207 "precrit"
"3070" 5 14 "b" "4" "-" 1098 "precrit"
"3071" 5 14 "b" "5" "-" 882 "precrit"
"3072" 5 14 "b" "6" "-" 1894 "crit"
"3073" 5 14 "b" "7" "-" 710 "postcrit"
"3074" 5 14 "b" "8" "-" 778 "post"
"3075" 5 14 "b" "9" "-" 716 "post"
"3076" 5 14 "b" "10" "-" 666 "post"
"3077" 5 14 "b" "11" "-" 891 "post"
"3078" 5 14 "b" "12" "-" 3009 "post"
"3079" 5 14 "b" "?" "1" 5845 NA
"3127" 5 2 "b" "0" "-" 1342 "predep"
"3128" 5 2 "b" "1" "-" 1200 "dep"
"3129" 5 2 "b" "2" "-" 854 "precrit"
"3130" 5 2 "b" "3" "-" 841 "precrit"
"3131" 5 2 "b" "4" "-" 929 "precrit"
"3132" 5 2 "b" "5" "-" 640 "precrit"
"3133" 5 2 "b" "6" "-" 1154 "crit"
"3134" 5 2 "b" "7" "-" 797 "postcrit"
"3135" 5 2 "b" "8" "-" 731 "post"
"3136" 5 2 "b" "9" "-" 835 "post"
"3137" 5 2 "b" "10" "-" 766 "post"
"3138" 5 2 "b" "11" "-" 903 "post"
"3139" 5 2 "b" "12" "-" 1576 "post"
"3140" 5 2 "b" "?" "1" 3347 NA
"3161" 5 10 "b" "0" "-" 600 "predep"
"3162" 5 10 "b" "1" "-" 852 "dep"
"3163" 5 10 "b" "2" "-" 720 "precrit"
"3164" 5 10 "b" "3" "-" 813 "precrit"
"3165" 5 10 "b" "4" "-" 893 "precrit"
"3166" 5 10 "b" "5" "-" 986 "precrit"
"3167" 5 10 "b" "6" "-" 1141 "crit"
"3168" 5 10 "b" "7" "-" 1652 "postcrit"
"3169" 5 10 "b" "8" "-" 630 "post"
"3170" 5 10 "b" "9" "-" 1176 "post"
"3171" 5 10 "b" "10" "-" 2611 "post"
"3172" 5 10 "b" "?" "1" 3154 NA
"3214" 5 13 "a" "0" "-" 1108 "predep"
"3215" 5 13 "a" "1" "-" 1005 "dep"
"3216" 5 13 "a" "2" "-" 623 "precrit"
"3217" 5 13 "a" "3" "-" 574 "precrit"
"3218" 5 13 "a" "4" "-" 656 "crit"
"3219" 5 13 "a" "5" "-" 505 "postcrit"
"3220" 5 13 "a" "6" "-" 495 "post"
"3221" 5 13 "a" "7" "-" 478 "post"
"3222" 5 13 "a" "8" "-" 617 "post"
"3223" 5 13 "a" "?" "1" 3086 NA
"3234" 5 6 "b" "0" "-" 691 "predep"
"3235" 5 6 "b" "1" "-" 670 "dep"
"3236" 5 6 "b" "2" "-" 441 "precrit"
"3237" 5 6 "b" "3" "-" 473 "precrit"
"3238" 5 6 "b" "4" "-" 441 "precrit"
"3239" 5 6 "b" "5" "-" 486 "precrit"
"3240" 5 6 "b" "6" "-" 544 "precrit"
"3241" 5 6 "b" "7" "-" 452 "crit"
"3242" 5 6 "b" "8" "-" 570 "postcrit"
"3243" 5 6 "b" "9" "-" 458 "post"
"3244" 5 6 "b" "10" "-" 450 "post"
"3245" 5 6 "b" "?" "1" 3686 NA
"3314" 5 23 "c" "0" "-" 1429 "predep"
"3315" 5 23 "c" "1" "-" 962 "dep"
"3316" 5 23 "c" "2" "-" 517 "precrit"
"3317" 5 23 "c" "3" "-" 747 "precrit"
"3318" 5 23 "c" "4" "-" 888 "crit"
"3319" 5 23 "c" "5" "-" 504 "postcrit"
"3320" 5 23 "c" "6" "-" 761 "post"
"3321" 5 23 "c" "7" "-" 828 "post"
"3322" 5 23 "c" "8" "-" 1568 "post"
"3323" 5 23 "c" "9" "-" 809 "post"
"3324" 5 23 "c" "10" "-" 558 "post"
"3325" 5 23 "c" "?" "1" 2931 NA
"3335" 5 33 "a" "0" "-" 1687 "predep"
"3336" 5 33 "a" "1" "-" 813 "dep"
"3337" 5 33 "a" "2" "-" 745 "precrit"
"3338" 5 33 "a" "3" "-" 768 "precrit"
"3339" 5 33 "a" "4" "-" 1145 "crit"
"3340" 5 33 "a" "5" "-" 452 "postcrit"
"3341" 5 33 "a" "6" "-" 784 "post"
"3342" 5 33 "a" "7" "-" 853 "post"
"3343" 5 33 "a" "8" "-" 601 "post"
"3344" 5 33 "a" "?" "1" 2072 NA
"3374" 5 28 "d" "0" "-" 928 "predep"
"3375" 5 28 "d" "1" "-" 910 "dep"
"3376" 5 28 "d" "2" "-" 491 "precrit"
"3377" 5 28 "d" "3" "-" 1244 "precrit"
"3378" 5 28 "d" "4" "-" 514 "precrit"
"3379" 5 28 "d" "5" "-" 518 "precrit"
"3380" 5 28 "d" "6" "-" 1107 "crit"
"3381" 5 28 "d" "7" "-" 484 "postcrit"
"3382" 5 28 "d" "8" "-" 639 "post"
"3383" 5 28 "d" "9" "-" 607 "post"
"3384" 5 28 "d" "10" "-" 905 "post"
"3385" 5 28 "d" "11" "-" 457 "post"
"3386" 5 28 "d" "?" "1" 4721 NA
"3456" 5 35 "c" "0" "-" 797 "predep"
"3457" 5 35 "c" "1" "-" 900 "dep"
"3458" 5 35 "c" "2" "-" 1381 "precrit"
"3459" 5 35 "c" "3" "-" 733 "precrit"
"3460" 5 35 "c" "4" "-" 835 "crit"
"3461" 5 35 "c" "5" "-" 669 "postcrit"
"3462" 5 35 "c" "6" "-" 735 "post"
"3463" 5 35 "c" "7" "-" 1116 "post"
"3464" 5 35 "c" "8" "-" 1997 "post"
"3465" 5 35 "c" "?" "1" 3013 NA
"3506" 5 3 "c" "0" "-" 569 "predep"
"3507" 5 3 "c" "1" "-" 734 "dep"
"3508" 5 3 "c" "2" "-" 885 "precrit"
"3509" 5 3 "c" "3" "-" 825 "precrit"
"3510" 5 3 "c" "4" "-" 719 "crit"
"3511" 5 3 "c" "5" "-" 660 "postcrit"
"3512" 5 3 "c" "6" "-" 882 "post"
"3513" 5 3 "c" "7" "-" 911 "post"
"3514" 5 3 "c" "8" "-" 1548 "post"
"3515" 5 3 "c" "?" "1" 3713 NA
"3569" 5 18 "b" "0" "-" 1897 "predep"
"3570" 5 18 "b" "1" "-" 895 "dep"
"3571" 5 18 "b" "2" "-" 566 "precrit"
"3572" 5 18 "b" "3" "-" 764 "precrit"
"3573" 5 18 "b" "4" "-" 773 "precrit"
"3574" 5 18 "b" "5" "-" 735 "precrit"
"3575" 5 18 "b" "6" "-" 1896 "crit"
"3576" 5 18 "b" "7" "-" 965 "postcrit"
"3577" 5 18 "b" "8" "-" 753 "post"
"3578" 5 18 "b" "9" "-" 871 "post"
"3579" 5 18 "b" "10" "-" 770 "post"
"3580" 5 18 "b" "?" "1" 2853 NA
"3608" 5 27 "c" "0" "-" 1306 "predep"
"3609" 5 27 "c" "1" "-" 842 "dep"
"3610" 5 27 "c" "2" "-" 759 "precrit"
"3611" 5 27 "c" "3" "-" 593 "precrit"
"3612" 5 27 "c" "4" "-" 1107 "crit"
"3613" 5 27 "c" "5" "-" 695 "postcrit"
"3614" 5 27 "c" "6" "-" 668 "post"
"3615" 5 27 "c" "7" "-" 1310 "post"
"3616" 5 27 "c" "8" "-" 791 "post"
"3617" 5 27 "c" "9" "-" 900 "post"
"3618" 5 27 "c" "?" "1" 2629 NA
"3642" 5 12 "d" "0" "-" 586 "predep"
"3643" 5 12 "d" "1" "-" 1211 "dep"
"3644" 5 12 "d" "2" "-" 536 "precrit"
"3645" 5 12 "d" "3" "-" 1379 "precrit"
"3646" 5 12 "d" "4" "-" 1677 "precrit"
"3647" 5 12 "d" "5" "-" 812 "precrit"
"3648" 5 12 "d" "6" "-" 688 "crit"
"3649" 5 12 "d" "7" "-" 1409 "postcrit"
"3650" 5 12 "d" "8" "-" 1804 "post"
"3651" 5 12 "d" "9" "-" 747 "post"
"3652" 5 12 "d" "10" "-" 806 "post"
"3653" 5 12 "d" "11" "-" 1252 "post"
"3654" 5 12 "d" "?" "0" 6982 NA
"3675" 5 17 "a" "0" "-" 1545 "predep"
"3676" 5 17 "a" "1" "-" 925 "dep"
"3677" 5 17 "a" "2" "-" 874 "precrit"
"3678" 5 17 "a" "3" "-" 907 "precrit"
"3679" 5 17 "a" "4" "-" 965 "crit"
"3680" 5 17 "a" "5" "-" 705 "postcrit"
"3681" 5 17 "a" "6" "-" 656 "post"
"3682" 5 17 "a" "7" "-" 672 "post"
"3683" 5 17 "a" "8" "-" 425 "post"
"3684" 5 17 "a" "?" "1" 2317 NA
"3708" 5 8 "d" "0" "-" 494 "predep"
"3709" 5 8 "d" "1" "-" 513 "dep"
"3710" 5 8 "d" "2" "-" 456 "precrit"
"3711" 5 8 "d" "3" "-" 479 "precrit"
"3712" 5 8 "d" "4" "-" 800 "precrit"
"3713" 5 8 "d" "5" "-" 528 "precrit"
"3714" 5 8 "d" "6" "-" 591 "crit"
"3715" 5 8 "d" "7" "-" 411 "postcrit"
"3716" 5 8 "d" "8" "-" 439 "post"
"3717" 5 8 "d" "9" "-" 541 "post"
"3718" 5 8 "d" "10" "-" 528 "post"
"3719" 5 8 "d" "11" "-" 612 "post"
"3720" 5 8 "d" "?" "1" 4263 NA
"3759" 5 19 "c" "0" "-" 869 "predep"
"3760" 5 19 "c" "1" "-" 677 "dep"
"3761" 5 19 "c" "2" "-" 558 "precrit"
"3762" 5 19 "c" "3" "-" 622 "precrit"
"3763" 5 19 "c" "4" "-" 854 "crit"
"3764" 5 19 "c" "5" "-" 448 "postcrit"
"3765" 5 19 "c" "6" "-" 561 "post"
"3766" 5 19 "c" "7" "-" 635 "post"
"3767" 5 19 "c" "8" "-" 502 "post"
"3768" 5 19 "c" "?" "1" 2487 NA
"3793" 5 26 "b" "0" "-" 948 "predep"
"3794" 5 26 "b" "1" "-" 744 "dep"
"3795" 5 26 "b" "2" "-" 514 "precrit"
"3796" 5 26 "b" "3" "-" 706 "precrit"
"3797" 5 26 "b" "4" "-" 552 "precrit"
"3798" 5 26 "b" "5" "-" 1057 "precrit"
"3799" 5 26 "b" "6" "-" 516 "crit"
"3800" 5 26 "b" "7" "-" 469 "postcrit"
"3801" 5 26 "b" "8" "-" 947 "post"
"3802" 5 26 "b" "9" "-" 825 "post"
"3803" 5 26 "b" "10" "-" 1132 "post"
"3804" 5 26 "b" "?" "1" 2134 NA
"3836" 5 21 "a" "0" "-" 2106 "predep"
"3837" 5 21 "a" "1" "-" 674 "dep"
"3838" 5 21 "a" "2" "-" 527 "precrit"
"3839" 5 21 "a" "3" "-" 1063 "precrit"
"3840" 5 21 "a" "4" "-" 618 "crit"
"3841" 5 21 "a" "5" "-" 701 "postcrit"
"3842" 5 21 "a" "6" "-" 564 "post"
"3843" 5 21 "a" "7" "-" 623 "post"
"3844" 5 21 "a" "8" "-" 669 "post"
"3845" 5 21 "a" "?" "1" 3232 NA
"3861" 5 22 "b" "0" "-" 879 "predep"
"3862" 5 22 "b" "1" "-" 1033 "dep"
"3863" 5 22 "b" "2" "-" 744 "precrit"
"3864" 5 22 "b" "3" "-" 698 "precrit"
"3865" 5 22 "b" "4" "-" 949 "precrit"
"3866" 5 22 "b" "5" "-" 1318 "precrit"
"3867" 5 22 "b" "6" "-" 675 "crit"
"3868" 5 22 "b" "7" "-" 859 "postcrit"
"3869" 5 22 "b" "8" "-" 566 "post"
"3870" 5 22 "b" "9" "-" 548 "post"
"3871" 5 22 "b" "10" "-" 582 "post"
"3872" 5 22 "b" "?" "0" 5183 NA
"3882" 5 20 "d" "0" "-" 932 "predep"
"3883" 5 20 "d" "1" "-" 1234 "dep"
"3884" 5 20 "d" "2" "-" 642 "precrit"
"3885" 5 20 "d" "3" "-" 872 "precrit"
"3886" 5 20 "d" "4" "-" 804 "precrit"
"3887" 5 20 "d" "5" "-" 932 "precrit"
"3888" 5 20 "d" "6" "-" 1611 "crit"
"3889" 5 20 "d" "7" "-" 573 "postcrit"
"3890" 5 20 "d" "8" "-" 551 "post"
"3891" 5 20 "d" "9" "-" 784 "post"
"3892" 5 20 "d" "10" "-" 520 "post"
"3893" 5 20 "d" "11" "-" 547 "post"
"3894" 5 20 "d" "12" "-" 603 "post"
"3895" 5 20 "d" "?" "1" 3186 NA
"3905" 5 7 "c" "0" "-" 1115 "predep"
"3906" 5 7 "c" "1" "-" 771 "dep"
"3907" 5 7 "c" "2" "-" 698 "precrit"
"3908" 5 7 "c" "3" "-" 591 "precrit"
"3909" 5 7 "c" "4" "-" 697 "crit"
"3910" 5 7 "c" "5" "-" 816 "postcrit"
"3911" 5 7 "c" "6" "-" 643 "post"
"3912" 5 7 "c" "7" "-" 870 "post"
"3913" 5 7 "c" "8" "-" 1370 "post"
"3914" 5 7 "c" "?" "1" 3688 NA
"3924" 5 5 "a" "0" "-" 1873 "predep"
"3925" 5 5 "a" "1" "-" 831 "dep"
"3926" 5 5 "a" "2" "-" 677 "precrit"
"3927" 5 5 "a" "3" "-" 915 "precrit"
"3928" 5 5 "a" "4" "-" 590 "crit"
"3929" 5 5 "a" "5" "-" 814 "postcrit"
"3930" 5 5 "a" "6" "-" 630 "post"
"3931" 5 5 "a" "7" "-" 717 "post"
"3932" 5 5 "a" "8" "-" 1146 "post"
"3933" 5 5 "a" "9" "-" 751 "post"
"3934" 5 5 "a" "?" "1" 2135 NA
"3961" 5 25 "a" "0" "-" 734 "predep"
"3962" 5 25 "a" "1" "-" 968 "dep"
"3963" 5 25 "a" "2" "-" 779 "precrit"
"3964" 5 25 "a" "3" "-" 670 "precrit"
"3965" 5 25 "a" "4" "-" 610 "crit"
"3966" 5 25 "a" "5" "-" 661 "postcrit"
"3967" 5 25 "a" "6" "-" 602 "post"
"3968" 5 25 "a" "7" "-" 555 "post"
"3969" 5 25 "a" "8" "-" 495 "post"
"3970" 5 25 "a" "?" "1" 2638 NA
"3991" 5 34 "b" "0" "-" 564 "predep"
"3992" 5 34 "b" "1" "-" 1024 "dep"
"3993" 5 34 "b" "2" "-" 664 "precrit"
"3994" 5 34 "b" "3" "-" 631 "precrit"
"3995" 5 34 "b" "4" "-" 940 "precrit"
"3996" 5 34 "b" "5" "-" 792 "precrit"
"3997" 5 34 "b" "6" "-" 560 "crit"
"3998" 5 34 "b" "7" "-" 436 "postcrit"
"3999" 5 34 "b" "8" "-" 512 "post"
"4000" 5 34 "b" "9" "-" 679 "post"
"4001" 5 34 "b" "10" "-" 1244 "post"
"4002" 5 34 "b" "?" "1" 3902 NA
"4023" 5 11 "c" "0" "-" 995 "predep"
"4024" 5 11 "c" "1" "-" 845 "dep"
"4025" 5 11 "c" "2" "-" 627 "precrit"
"4026" 5 11 "c" "3" "-" 671 "precrit"
"4027" 5 11 "c" "4" "-" 1936 "crit"
"4028" 5 11 "c" "5" "-" 698 "postcrit"
"4029" 5 11 "c" "6" "-" 854 "post"
"4030" 5 11 "c" "7" "-" 1644 "post"
"4031" 5 11 "c" "8" "-" 556 "post"
"4032" 5 11 "c" "?" "1" 2697 NA
"4063" 5 24 "d" "0" "-" 926 "predep"
"4064" 5 24 "d" "1" "-" 870 "dep"
"4065" 5 24 "d" "2" "-" 570 "precrit"
"4066" 5 24 "d" "3" "-" 755 "precrit"
"4067" 5 24 "d" "4" "-" 746 "precrit"
"4068" 5 24 "d" "5" "-" 550 "precrit"
"4069" 5 24 "d" "6" "-" 508 "crit"
"4070" 5 24 "d" "7" "-" 1131 "postcrit"
"4071" 5 24 "d" "8" "-" 767 "post"
"4072" 5 24 "d" "9" "-" 546 "post"
"4073" 5 24 "d" "?" "0" 3979 NA
"4112" 5 32 "d" "0" "-" 1130 "predep"
"4113" 5 32 "d" "1" "-" 1111 "dep"
"4114" 5 32 "d" "2" "-" 844 "precrit"
"4115" 5 32 "d" "3" "-" 850 "precrit"
"4116" 5 32 "d" "4" "-" 631 "precrit"
"4117" 5 32 "d" "5" "-" 832 "precrit"
"4118" 5 32 "d" "6" "-" 852 "crit"
"4119" 5 32 "d" "7" "-" 508 "postcrit"
"4120" 5 32 "d" "8" "-" 1110 "post"
"4121" 5 32 "d" "9" "-" 1189 "post"
"4122" 5 32 "d" "10" "-" 564 "post"
"4123" 5 32 "d" "?" "1" 2102 NA
"4135" 5 16 "d" "0" "-" 1971 "predep"
"4136" 5 16 "d" "1" "-" 956 "dep"
"4137" 5 16 "d" "2" "-" 651 "precrit"
"4138" 5 16 "d" "3" "-" 653 "precrit"
"4139" 5 16 "d" "4" "-" 633 "precrit"
"4140" 5 16 "d" "5" "-" 561 "precrit"
"4141" 5 16 "d" "6" "-" 512 "crit"
"4142" 5 16 "d" "7" "-" 418 "postcrit"
"4143" 5 16 "d" "8" "-" 681 "post"
"4144" 5 16 "d" "9" "-" 679 "post"
"4145" 5 16 "d" "10" "-" 547 "post"
"4146" 5 16 "d" "?" "1" 3093 NA
"4169" 5 30 "b" "0" "-" 639 "predep"
"4170" 5 30 "b" "1" "-" 902 "dep"
"4171" 5 30 "b" "2" "-" 831 "precrit"
"4172" 5 30 "b" "3" "-" 728 "precrit"
"4173" 5 30 "b" "4" "-" 744 "precrit"
"4174" 5 30 "b" "5" "-" 617 "precrit"
"4175" 5 30 "b" "6" "-" 622 "crit"
"4176" 5 30 "b" "7" "-" 1414 "postcrit"
"4177" 5 30 "b" "8" "-" 620 "post"
"4178" 5 30 "b" "9" "-" 503 "post"
"4179" 5 30 "b" "10" "-" 448 "post"
"4180" 5 30 "b" "?" "1" 6549 NA
"4195" 5 9 "a" "0" "-" 1213 "predep"
"4196" 5 9 "a" "1" "-" 763 "dep"
"4197" 5 9 "a" "2" "-" 627 "precrit"
"4198" 5 9 "a" "3" "-" 560 "precrit"
"4199" 5 9 "a" "4" "-" 557 "crit"
"4200" 5 9 "a" "5" "-" 526 "postcrit"
"4201" 5 9 "a" "6" "-" 547 "post"
"4202" 5 9 "a" "7" "-" 672 "post"
"4203" 5 9 "a" "8" "-" 514 "post"
"4204" 5 9 "a" "?" "1" 3570 NA
"4228" 5 1 "a" "0" "-" 759 "predep"
"4229" 5 1 "a" "1" "-" 1289 "dep"
"4230" 5 1 "a" "2" "-" 790 "precrit"
"4231" 5 1 "a" "3" "-" 706 "precrit"
"4232" 5 1 "a" "4" "-" 1074 "crit"
"4233" 5 1 "a" "5" "-" 1680 "postcrit"
"4234" 5 1 "a" "6" "-" 1317 "post"
"4235" 5 1 "a" "7" "-" 665 "post"
"4236" 5 1 "a" "8" "-" 725 "post"
"4237" 5 1 "a" "?" "1" 3507 NA
"4261" 5 36 "d" "0" "-" 538 "predep"
"4262" 5 36 "d" "1" "-" 1020 "dep"
"4263" 5 36 "d" "2" "-" 522 "precrit"
"4264" 5 36 "d" "3" "-" 937 "precrit"
"4265" 5 36 "d" "4" "-" 714 "precrit"
"4266" 5 36 "d" "5" "-" 733 "precrit"
"4267" 5 36 "d" "6" "-" 516 "crit"
"4268" 5 36 "d" "7" "-" 456 "postcrit"
"4269" 5 36 "d" "8" "-" 517 "post"
"4270" 5 36 "d" "9" "-" 501 "post"
"4271" 5 36 "d" "10" "-" 792 "post"
"4272" 5 36 "d" "?" "1" 5280 NA
"4354" 5 4 "d" "0" "-" 694 "predep"
"4355" 5 4 "d" "1" "-" 648 "dep"
"4356" 5 4 "d" "2" "-" 595 "precrit"
"4357" 5 4 "d" "3" "-" 1160 "precrit"
"4358" 5 4 "d" "4" "-" 1014 "precrit"
"4359" 5 4 "d" "5" "-" 1163 "precrit"
"4360" 5 4 "d" "6" "-" 2752 "crit"
"4361" 5 4 "d" "7" "-" 604 "postcrit"
"4362" 5 4 "d" "8" "-" 614 "post"
"4363" 5 4 "d" "9" "-" 640 "post"
"4364" 5 4 "d" "?" "1" 3888 NA
"4399" 5 29 "a" "0" "-" 625 "predep"
"4400" 5 29 "a" "1" "-" 844 "dep"
"4401" 5 29 "a" "2" "-" 529 "precrit"
"4402" 5 29 "a" "3" "-" 726 "precrit"
"4403" 5 29 "a" "4" "-" 2015 "crit"
"4404" 5 29 "a" "5" "-" 1161 "postcrit"
"4405" 5 29 "a" "6" "-" 1266 "post"
"4406" 5 29 "a" "7" "-" 972 "post"
"4407" 5 29 "a" "8" "-" 892 "post"
"4408" 5 29 "a" "?" "1" 4015 NA
"4449" 5 31 "c" "0" "-" 594 "predep"
"4450" 5 31 "c" "1" "-" 683 "dep"
"4451" 5 31 "c" "2" "-" 580 "precrit"
"4452" 5 31 "c" "3" "-" 508 "precrit"
"4453" 5 31 "c" "4" "-" 491 "crit"
"4454" 5 31 "c" "5" "-" 462 "postcrit"
"4455" 5 31 "c" "6" "-" 628 "post"
"4456" 5 31 "c" "7" "-" 546 "post"
"4457" 5 31 "c" "?" "1" 3780 NA
"4512" 6 25 "b" "0" "-" 791 "predep"
"4513" 6 25 "b" "1" "-" 804 "dep"
"4514" 6 25 "b" "2" "-" 805 "precrit"
"4515" 6 25 "b" "3" "-" 851 "precrit"
"4516" 6 25 "b" "4" "-" 749 "precrit"
"4517" 6 25 "b" "5" "-" 772 "precrit"
"4518" 6 25 "b" "6" "-" 769 "crit"
"4519" 6 25 "b" "7" "-" 706 "postcrit"
"4520" 6 25 "b" "8" "-" 665 "post"
"4521" 6 25 "b" "9" "-" 577 "post"
"4522" 6 25 "b" "10" "-" 985 "post"
"4523" 6 25 "b" "?" "1" 2219 NA
"4533" 6 9 "b" "0" "-" 558 "predep"
"4534" 6 9 "b" "1" "-" 587 "dep"
"4535" 6 9 "b" "2" "-" 838 "precrit"
"4536" 6 9 "b" "3" "-" 823 "precrit"
"4537" 6 9 "b" "4" "-" 650 "precrit"
"4538" 6 9 "b" "5" "-" 791 "precrit"
"4539" 6 9 "b" "6" "-" 982 "crit"
"4540" 6 9 "b" "7" "-" 821 "postcrit"
"4541" 6 9 "b" "8" "-" 676 "post"
"4542" 6 9 "b" "9" "-" 710 "post"
"4543" 6 9 "b" "10" "-" 623 "post"
"4544" 6 9 "b" "?" "1" 2349 NA
"4555" 6 30 "c" "0" "-" 465 "predep"
"4556" 6 30 "c" "1" "-" 738 "dep"
"4557" 6 30 "c" "2" "-" 821 "precrit"
"4558" 6 30 "c" "3" "-" 715 "precrit"
"4559" 6 30 "c" "4" "-" 911 "crit"
"4560" 6 30 "c" "5" "-" 826 "postcrit"
"4561" 6 30 "c" "6" "-" 885 "post"
"4562" 6 30 "c" "7" "-" 998 "post"
"4563" 6 30 "c" "8" "-" 2231 "post"
"4564" 6 30 "c" "?" "1" 3289 NA
"4575" 6 13 "b" "0" "-" 559 "predep"
"4576" 6 13 "b" "1" "-" 775 "dep"
"4577" 6 13 "b" "2" "-" 740 "precrit"
"4578" 6 13 "b" "3" "-" 696 "precrit"
"4579" 6 13 "b" "4" "-" 877 "precrit"
"4580" 6 13 "b" "5" "-" 725 "precrit"
"4581" 6 13 "b" "6" "-" 855 "crit"
"4582" 6 13 "b" "7" "-" 709 "postcrit"
"4583" 6 13 "b" "8" "-" 567 "post"
"4584" 6 13 "b" "9" "-" 714 "post"
"4585" 6 13 "b" "10" "-" 823 "post"
"4586" 6 13 "b" "?" "1" 2508 NA
"4613" 6 24 "a" "0" "-" 536 "predep"
"4614" 6 24 "a" "1" "-" 1629 "dep"
"4615" 6 24 "a" "2" "-" 913 "precrit"
"4616" 6 24 "a" "3" "-" 1138 "precrit"
"4617" 6 24 "a" "4" "-" 730 "crit"
"4618" 6 24 "a" "5" "-" 1323 "postcrit"
"4619" 6 24 "a" "6" "-" 811 "post"
"4620" 6 24 "a" "7" "-" 966 "post"
"4621" 6 24 "a" "?" "1" 2985 NA
"4689" 6 23 "d" "0" "-" 917 "predep"
"4690" 6 23 "d" "1" "-" 680 "dep"
"4691" 6 23 "d" "2" "-" 597 "precrit"
"4692" 6 23 "d" "3" "-" 627 "precrit"
"4693" 6 23 "d" "4" "-" 623 "precrit"
"4694" 6 23 "d" "5" "-" 606 "precrit"
"4695" 6 23 "d" "6" "-" 656 "crit"
"4696" 6 23 "d" "7" "-" 584 "postcrit"
"4697" 6 23 "d" "8" "-" 629 "post"
"4698" 6 23 "d" "9" "-" 578 "post"
"4699" 6 23 "d" "10" "-" 633 "post"
"4700" 6 23 "d" "11" "-" 596 "post"
"4701" 6 23 "d" "12" "-" 639 "post"
"4702" 6 23 "d" "13" "-" 592 "post"
"4703" 6 23 "d" "?" "1" 3885 NA
"4717" 6 35 "d" "0" "-" 330 "predep"
"4718" 6 35 "d" "1" "-" 574 "dep"
"4719" 6 35 "d" "2" "-" 695 "precrit"
"4720" 6 35 "d" "3" "-" 624 "precrit"
"4721" 6 35 "d" "4" "-" 699 "precrit"
"4722" 6 35 "d" "5" "-" 643 "precrit"
"4723" 6 35 "d" "6" "-" 700 "crit"
"4724" 6 35 "d" "7" "-" 445 "postcrit"
"4725" 6 35 "d" "8" "-" 481 "post"
"4726" 6 35 "d" "9" "-" 410 "post"
"4727" 6 35 "d" "10" "-" 430 "post"
"4728" 6 35 "d" "?" "1" 2973 NA
"4761" 6 6 "c" "0" "-" 395 "predep"
"4762" 6 6 "c" "1" "-" 531 "dep"
"4763" 6 6 "c" "2" "-" 1748 "precrit"
"4764" 6 6 "c" "3" "-" 623 "precrit"
"4765" 6 6 "c" "4" "-" 577 "crit"
"4766" 6 6 "c" "5" "-" 657 "postcrit"
"4767" 6 6 "c" "6" "-" 677 "post"
"4768" 6 6 "c" "7" "-" 668 "post"
"4769" 6 6 "c" "8" "-" 817 "post"
"4770" 6 6 "c" "?" "1" 2106 NA
"4791" 6 5 "b" "0" "-" 351 "predep"
"4792" 6 5 "b" "1" "-" 684 "dep"
"4793" 6 5 "b" "2" "-" 590 "precrit"
"4794" 6 5 "b" "3" "-" 764 "precrit"
"4795" 6 5 "b" "4" "-" 979 "precrit"
"4796" 6 5 "b" "5" "-" 805 "precrit"
"4797" 6 5 "b" "6" "-" 736 "crit"
"4798" 6 5 "b" "7" "-" 781 "postcrit"
"4799" 6 5 "b" "8" "-" 557 "post"
"4800" 6 5 "b" "9" "-" 951 "post"
"4801" 6 5 "b" "10" "-" 575 "post"
"4802" 6 5 "b" "11" "-" 862 "post"
"4803" 6 5 "b" "?" "1" 3302 NA
"4831" 6 7 "d" "0" "-" 630 "predep"
"4832" 6 7 "d" "1" "-" 1378 "dep"
"4833" 6 7 "d" "2" "-" 674 "precrit"
"4834" 6 7 "d" "3" "-" 631 "precrit"
"4835" 6 7 "d" "4" "-" 613 "precrit"
"4836" 6 7 "d" "5" "-" 720 "precrit"
"4837" 6 7 "d" "6" "-" 742 "crit"
"4838" 6 7 "d" "7" "-" 680 "postcrit"
"4839" 6 7 "d" "8" "-" 748 "post"
"4840" 6 7 "d" "9" "-" 757 "post"
"4841" 6 7 "d" "10" "-" 639 "post"
"4842" 6 7 "d" "?" "1" 3777 NA
"4875" 6 2 "c" "0" "-" 61 "predep"
"4876" 6 2 "c" "1" "-" 1201 "dep"
"4877" 6 2 "c" "2" "-" 851 "precrit"
"4878" 6 2 "c" "3" "-" 753 "precrit"
"4879" 6 2 "c" "4" "-" 742 "crit"
"4880" 6 2 "c" "5" "-" 771 "postcrit"
"4881" 6 2 "c" "6" "-" 697 "post"
"4882" 6 2 "c" "7" "-" 1410 "post"
"4883" 6 2 "c" "8" "-" 836 "post"
"4884" 6 2 "c" "?" "0" 4246 NA
"4969" 6 15 "d" "0" "-" 432 "predep"
"4970" 6 15 "d" "1" "-" 1143 "dep"
"4971" 6 15 "d" "2" "-" 876 "precrit"
"4972" 6 15 "d" "3" "-" 899 "precrit"
"4973" 6 15 "d" "4" "-" 718 "precrit"
"4974" 6 15 "d" "5" "-" 434 "precrit"
"4975" 6 15 "d" "6" "-" 421 "crit"
"4976" 6 15 "d" "7" "-" 423 "postcrit"
"4977" 6 15 "d" "8" "-" 434 "post"
"4978" 6 15 "d" "9" "-" 441 "post"
"4979" 6 15 "d" "?" "1" 2861 NA
"4990" 6 4 "a" "0" "-" 355 "predep"
"4991" 6 4 "a" "1" "-" 693 "dep"
"4992" 6 4 "a" "2" "-" 685 "precrit"
"4993" 6 4 "a" "3" "-" 573 "precrit"
"4994" 6 4 "a" "4" "-" 648 "crit"
"4995" 6 4 "a" "5" "-" 632 "postcrit"
"4996" 6 4 "a" "6" "-" 628 "post"
"4997" 6 4 "a" "7" "-" 673 "post"
"4998" 6 4 "a" "8" "-" 597 "post"
"4999" 6 4 "a" "?" "1" 2455 NA
"5018" 6 16 "a" "0" "-" 478 "predep"
"5019" 6 16 "a" "1" "-" 853 "dep"
"5020" 6 16 "a" "2" "-" 817 "precrit"
"5021" 6 16 "a" "3" "-" 773 "precrit"
"5022" 6 16 "a" "4" "-" 692 "crit"
"5023" 6 16 "a" "5" "-" 714 "postcrit"
"5024" 6 16 "a" "6" "-" 653 "post"
"5025" 6 16 "a" "7" "-" 831 "post"
"5026" 6 16 "a" "?" "1" 1967 NA
"5049" 6 33 "b" "0" "-" 585 "predep"
"5050" 6 33 "b" "1" "-" 727 "dep"
"5051" 6 33 "b" "2" "-" 667 "precrit"
"5052" 6 33 "b" "3" "-" 774 "precrit"
"5053" 6 33 "b" "4" "-" 793 "precrit"
"5054" 6 33 "b" "5" "-" 777 "precrit"
"5055" 6 33 "b" "6" "-" 1102 "crit"
"5056" 6 33 "b" "7" "-" 1322 "postcrit"
"5057" 6 33 "b" "8" "-" 853 "post"
"5058" 6 33 "b" "9" "-" 754 "post"
"5059" 6 33 "b" "10" "-" 745 "post"
"5060" 6 33 "b" "?" "1" 2566 NA
"5102" 6 22 "c" "0" "-" 411 "predep"
"5103" 6 22 "c" "1" "-" 538 "dep"
"5104" 6 22 "c" "2" "-" 452 "precrit"
"5105" 6 22 "c" "3" "-" 542 "precrit"
"5106" 6 22 "c" "4" "-" 356 "crit"
"5107" 6 22 "c" "5" "-" 399 "postcrit"
"5108" 6 22 "c" "6" "-" 382 "post"
"5109" 6 22 "c" "7" "-" 411 "post"
"5110" 6 22 "c" "8" "-" 477 "post"
"5111" 6 22 "c" "9" "-" 425 "post"
"5112" 6 22 "c" "?" "1" 2914 NA
"5194" 6 26 "c" "0" "-" 349 "predep"
"5195" 6 26 "c" "1" "-" 589 "dep"
"5196" 6 26 "c" "2" "-" 450 "precrit"
"5197" 6 26 "c" "3" "-" 409 "precrit"
"5198" 6 26 "c" "4" "-" 378 "crit"
"5199" 6 26 "c" "5" "-" 428 "postcrit"
"5200" 6 26 "c" "6" "-" 444 "post"
"5201" 6 26 "c" "7" "-" 448 "post"
"5202" 6 26 "c" "8" "-" 448 "post"
"5203" 6 26 "c" "?" "1" 1679 NA
"5215" 6 8 "a" "0" "-" 462 "predep"
"5216" 6 8 "a" "1" "-" 559 "dep"
"5217" 6 8 "a" "2" "-" 576 "precrit"
"5218" 6 8 "a" "3" "-" 567 "precrit"
"5219" 6 8 "a" "4" "-" 605 "crit"
"5220" 6 8 "a" "5" "-" 523 "postcrit"
"5221" 6 8 "a" "6" "-" 646 "post"
"5222" 6 8 "a" "7" "-" 669 "post"
"5223" 6 8 "a" "?" "1" 1617 NA
"5244" 6 18 "c" "0" "-" 428 "predep"
"5245" 6 18 "c" "1" "-" 549 "dep"
"5246" 6 18 "c" "2" "-" 624 "precrit"
"5247" 6 18 "c" "3" "-" 572 "precrit"
"5248" 6 18 "c" "4" "-" 570 "crit"
"5249" 6 18 "c" "5" "-" 630 "postcrit"
"5250" 6 18 "c" "6" "-" 687 "post"
"5251" 6 18 "c" "7" "-" 733 "post"
"5252" 6 18 "c" "8" "-" 630 "post"
"5253" 6 18 "c" "?" "1" 1948 NA
"5285" 6 17 "b" "0" "-" 405 "predep"
"5286" 6 17 "b" "1" "-" 670 "dep"
"5287" 6 17 "b" "2" "-" 514 "precrit"
"5288" 6 17 "b" "3" "-" 576 "precrit"
"5289" 6 17 "b" "4" "-" 656 "precrit"
"5290" 6 17 "b" "5" "-" 589 "precrit"
"5291" 6 17 "b" "6" "-" 625 "crit"
"5292" 6 17 "b" "7" "-" 539 "postcrit"
"5293" 6 17 "b" "8" "-" 590 "post"
"5294" 6 17 "b" "9" "-" 635 "post"
"5295" 6 17 "b" "10" "-" 810 "post"
"5296" 6 17 "b" "?" "1" 3309 NA
"5357" 6 12 "a" "0" "-" 380 "predep"
"5358" 6 12 "a" "1" "-" 412 "dep"
"5359" 6 12 "a" "2" "-" 453 "precrit"
"5360" 6 12 "a" "3" "-" 378 "precrit"
"5361" 6 12 "a" "4" "-" 412 "precrit"
"5362" 6 12 "a" "5" "-" 388 "crit"
"5363" 6 12 "a" "6" "-" 383 "postcrit"
"5364" 6 12 "a" "7" "-" 439 "post"
"5365" 6 12 "a" "8" "-" 432 "post"
"5366" 6 12 "a" "9" "-" 397 "post"
"5367" 6 12 "a" "?" "1" 2728 NA
"5378" 6 27 "d" "0" "-" 445 "predep"
"5379" 6 27 "d" "1" "-" 558 "dep"
"5380" 6 27 "d" "2" "-" 628 "precrit"
"5381" 6 27 "d" "3" "-" 662 "precrit"
"5382" 6 27 "d" "4" "-" 568 "precrit"
"5383" 6 27 "d" "5" "-" 638 "precrit"
"5384" 6 27 "d" "6" "-" 501 "crit"
"5385" 6 27 "d" "7" "-" 469 "postcrit"
"5386" 6 27 "d" "8" "-" 514 "post"
"5387" 6 27 "d" "9" "-" 837 "post"
"5388" 6 27 "d" "10" "-" 540 "post"
"5389" 6 27 "d" "11" "-" 468 "post"
"5390" 6 27 "d" "?" "1" 4133 NA
"5413" 6 32 "a" "0" "-" 344 "predep"
"5414" 6 32 "a" "1" "-" 515 "dep"
"5415" 6 32 "a" "2" "-" 487 "precrit"
"5416" 6 32 "a" "3" "-" 516 "precrit"
"5417" 6 32 "a" "4" "-" 513 "crit"
"5418" 6 32 "a" "5" "-" 523 "postcrit"
"5419" 6 32 "a" "6" "-" 513 "post"
"5420" 6 32 "a" "7" "-" 459 "post"
"5421" 6 32 "a" "8" "-" 483 "post"
"5422" 6 32 "a" "?" "1" 2029 NA
"5433" 6 19 "d" "0" "-" 373 "predep"
"5434" 6 19 "d" "1" "-" 558 "dep"
"5435" 6 19 "d" "2" "-" 463 "precrit"
"5436" 6 19 "d" "3" "-" 1086 "precrit"
"5437" 6 19 "d" "4" "-" 741 "precrit"
"5438" 6 19 "d" "5" "-" 498 "precrit"
"5439" 6 19 "d" "6" "-" 613 "crit"
"5440" 6 19 "d" "7" "-" 664 "postcrit"
"5441" 6 19 "d" "8" "-" 509 "post"
"5442" 6 19 "d" "9" "-" 628 "post"
"5443" 6 19 "d" "10" "-" 583 "post"
"5444" 6 19 "d" "?" "1" 1742 NA
"5465" 6 29 "b" "0" "-" 256 "predep"
"5466" 6 29 "b" "1" "-" 426 "dep"
"5467" 6 29 "b" "2" "-" 435 "precrit"
"5468" 6 29 "b" "3" "-" 444 "precrit"
"5469" 6 29 "b" "4" "-" 367 "precrit"
"5470" 6 29 "b" "5" "-" 441 "precrit"
"5471" 6 29 "b" "6" "-" 457 "crit"
"5472" 6 29 "b" "7" "-" 974 "postcrit"
"5473" 6 29 "b" "8" "-" 558 "post"
"5474" 6 29 "b" "9" "-" 484 "post"
"5475" 6 29 "b" "10" "-" 668 "post"
"5476" 6 29 "b" "?" "1" 2279 NA
"5540" 6 20 "a" "0" "-" 406 "predep"
"5541" 6 20 "a" "1" "-" 448 "dep"
"5542" 6 20 "a" "2" "-" 400 "precrit"
"5543" 6 20 "a" "3" "-" 380 "precrit"
"5544" 6 20 "a" "4" "-" 406 "crit"
"5545" 6 20 "a" "5" "-" 332 "postcrit"
"5546" 6 20 "a" "6" "-" 305 "post"
"5547" 6 20 "a" "7" "-" 365 "post"
"5548" 6 20 "a" "?" "0" 3410 NA
"5585" 6 28 "a" "0" "-" 38 "predep"
"5586" 6 28 "a" "1" "-" 1628 "dep"
"5587" 6 28 "a" "2" "-" 428 "precrit"
"5588" 6 28 "a" "3" "-" 673 "precrit"
"5589" 6 28 "a" "4" "-" 605 "crit"
"5590" 6 28 "a" "5" "-" 518 "postcrit"
"5591" 6 28 "a" "6" "-" 596 "post"
"5592" 6 28 "a" "7" "-" 529 "post"
"5593" 6 28 "a" "8" "-" 798 "post"
"5594" 6 28 "a" "?" "1" 3328 NA
"5629" 6 10 "c" "0" "-" 425 "predep"
"5630" 6 10 "c" "1" "-" 558 "dep"
"5631" 6 10 "c" "2" "-" 601 "precrit"
"5632" 6 10 "c" "3" "-" 619 "precrit"
"5633" 6 10 "c" "4" "-" 718 "crit"
"5634" 6 10 "c" "5" "-" 565 "postcrit"
"5635" 6 10 "c" "6" "-" 679 "post"
"5636" 6 10 "c" "7" "-" 621 "post"
"5637" 6 10 "c" "8" "-" 806 "post"
"5638" 6 10 "c" "9" "-" 720 "post"
"5639" 6 10 "c" "?" "1" 1825 NA
"5652" 6 36 "a" "0" "-" 362 "predep"
"5653" 6 36 "a" "1" "-" 463 "dep"
"5654" 6 36 "a" "2" "-" 452 "precrit"
"5655" 6 36 "a" "3" "-" 484 "precrit"
"5656" 6 36 "a" "4" "-" 477 "crit"
"5657" 6 36 "a" "5" "-" 360 "postcrit"
"5658" 6 36 "a" "6" "-" 415 "post"
"5659" 6 36 "a" "7" "-" 394 "post"
"5660" 6 36 "a" "8" "-" 351 "post"
"5661" 6 36 "a" "?" "1" 1873 NA
"5684" 6 21 "b" "0" "-" 349 "predep"
"5685" 6 21 "b" "1" "-" 978 "dep"
"5686" 6 21 "b" "2" "-" 624 "precrit"
"5687" 6 21 "b" "3" "-" 1095 "precrit"
"5688" 6 21 "b" "4" "-" 624 "precrit"
"5689" 6 21 "b" "5" "-" 464 "precrit"
"5690" 6 21 "b" "6" "-" 486 "crit"
"5691" 6 21 "b" "7" "-" 416 "postcrit"
"5692" 6 21 "b" "8" "-" 417 "post"
"5693" 6 21 "b" "9" "-" 469 "post"
"5694" 6 21 "b" "10" "-" 463 "post"
"5695" 6 21 "b" "?" "0" 6514 NA
"5705" 6 3 "d" "0" "-" 355 "predep"
"5706" 6 3 "d" "1" "-" 492 "dep"
"5707" 6 3 "d" "2" "-" 557 "precrit"
"5708" 6 3 "d" "3" "-" 444 "precrit"
"5709" 6 3 "d" "4" "-" 451 "precrit"
"5710" 6 3 "d" "5" "-" 382 "precrit"
"5711" 6 3 "d" "6" "-" 401 "crit"
"5712" 6 3 "d" "7" "-" 392 "postcrit"
"5713" 6 3 "d" "8" "-" 405 "post"
"5714" 6 3 "d" "9" "-" 432 "post"
"5715" 6 3 "d" "10" "-" 356 "post"
"5716" 6 3 "d" "?" "1" 2020 NA
"5779" 6 34 "c" "0" "-" 347 "predep"
"5780" 6 34 "c" "1" "-" 494 "dep"
"5781" 6 34 "c" "2" "-" 425 "precrit"
"5782" 6 34 "c" "3" "-" 418 "precrit"
"5783" 6 34 "c" "4" "-" 411 "crit"
"5784" 6 34 "c" "5" "-" 370 "postcrit"
"5785" 6 34 "c" "6" "-" 391 "post"
"5786" 6 34 "c" "7" "-" 664 "post"
"5787" 6 34 "c" "8" "-" 420 "post"
"5788" 6 34 "c" "?" "1" 2903 NA
"5828" 6 1 "b" "0" "-" 437 "predep"
"5829" 6 1 "b" "1" "-" 455 "dep"
"5830" 6 1 "b" "2" "-" 475 "precrit"
"5831" 6 1 "b" "3" "-" 432 "precrit"
"5832" 6 1 "b" "4" "-" 401 "precrit"
"5833" 6 1 "b" "5" "-" 423 "precrit"
"5834" 6 1 "b" "6" "-" 377 "crit"
"5835" 6 1 "b" "7" "-" 398 "postcrit"
"5836" 6 1 "b" "8" "-" 366 "post"
"5837" 6 1 "b" "9" "-" 388 "post"
"5838" 6 1 "b" "10" "-" 446 "post"
"5839" 6 1 "b" "?" "1" 4215 NA
"5871" 6 11 "d" "0" "-" 170 "predep"
"5872" 6 11 "d" "1" "-" 513 "dep"
"5873" 6 11 "d" "2" "-" 406 "precrit"
"5874" 6 11 "d" "3" "-" 281 "precrit"
"5875" 6 11 "d" "4" "-" 355 "precrit"
"5876" 6 11 "d" "5" "-" 328 "precrit"
"5877" 6 11 "d" "6" "-" 354 "crit"
"5878" 6 11 "d" "7" "-" 335 "postcrit"
"5879" 6 11 "d" "8" "-" 299 "post"
"5880" 6 11 "d" "9" "-" 358 "post"
"5881" 6 11 "d" "10" "-" 385 "post"
"5882" 6 11 "d" "?" "1" 1905 NA
"5892" 6 14 "c" "0" "-" 412 "predep"
"5893" 6 14 "c" "1" "-" 441 "dep"
"5894" 6 14 "c" "2" "-" 419 "precrit"
"5895" 6 14 "c" "3" "-" 341 "precrit"
"5896" 6 14 "c" "4" "-" 330 "crit"
"5897" 6 14 "c" "5" "-" 316 "postcrit"
"5898" 6 14 "c" "6" "-" 354 "post"
"5899" 6 14 "c" "7" "-" 374 "post"
"5900" 6 14 "c" "8" "-" 787 "post"
"5901" 6 14 "c" "?" "1" 2021 NA
"5921" 6 31 "d" "0" "-" 446 "predep"
"5922" 6 31 "d" "1" "-" 480 "dep"
"5923" 6 31 "d" "2" "-" 431 "precrit"
"5924" 6 31 "d" "3" "-" 494 "precrit"
"5925" 6 31 "d" "4" "-" 505 "precrit"
"5926" 6 31 "d" "5" "-" 654 "precrit"
"5927" 6 31 "d" "6" "-" 439 "crit"
"5928" 6 31 "d" "7" "-" 463 "postcrit"
"5929" 6 31 "d" "8" "-" 610 "post"
"5930" 6 31 "d" "9" "-" 430 "post"
"5931" 6 31 "d" "?" "1" 3650 NA
"6002" 7 24 "b" "0" "-" 417 "predep"
"6003" 7 24 "b" "1" "-" 475 "dep"
"6004" 7 24 "b" "2" "-" 600 "precrit"
"6005" 7 24 "b" "3" "-" 636 "precrit"
"6006" 7 24 "b" "4" "-" 720 "precrit"
"6007" 7 24 "b" "5" "-" 672 "precrit"
"6008" 7 24 "b" "6" "-" 614 "crit"
"6009" 7 24 "b" "7" "-" 634 "postcrit"
"6010" 7 24 "b" "8" "-" 528 "post"
"6011" 7 24 "b" "9" "-" 493 "post"
"6012" 7 24 "b" "?" "1" 1659 NA
"6021" 7 32 "b" "0" "-" 89 "predep"
"6022" 7 32 "b" "1" "-" 966 "dep"
"6023" 7 32 "b" "2" "-" 689 "precrit"
"6024" 7 32 "b" "3" "-" 967 "precrit"
"6025" 7 32 "b" "4" "-" 644 "precrit"
"6026" 7 32 "b" "5" "-" 793 "precrit"
"6027" 7 32 "b" "6" "-" 989 "crit"
"6028" 7 32 "b" "7" "-" 597 "postcrit"
"6029" 7 32 "b" "8" "-" 755 "post"
"6030" 7 32 "b" "9" "-" 733 "post"
"6031" 7 32 "b" "10" "-" 629 "post"
"6032" 7 32 "b" "?" "1" 1859 NA
"6066" 7 36 "b" "0" "-" 434 "predep"
"6067" 7 36 "b" "1" "-" 669 "dep"
"6068" 7 36 "b" "2" "-" 493 "precrit"
"6069" 7 36 "b" "3" "-" 547 "precrit"
"6070" 7 36 "b" "4" "-" 483 "precrit"
"6071" 7 36 "b" "5" "-" 551 "precrit"
"6072" 7 36 "b" "6" "-" 746 "crit"
"6073" 7 36 "b" "7" "-" 551 "postcrit"
"6074" 7 36 "b" "8" "-" 422 "post"
"6075" 7 36 "b" "9" "-" 391 "post"
"6076" 7 36 "b" "10" "-" 405 "post"
"6077" 7 36 "b" "?" "0" 1712 NA
"6101" 7 10 "d" "0" "-" 530 "predep"
"6102" 7 10 "d" "1" "-" 757 "dep"
"6103" 7 10 "d" "2" "-" 715 "precrit"
"6104" 7 10 "d" "3" "-" 719 "precrit"
"6105" 7 10 "d" "4" "-" 735 "precrit"
"6106" 7 10 "d" "5" "-" 738 "precrit"
"6107" 7 10 "d" "6" "-" 893 "crit"
"6108" 7 10 "d" "7" "-" 727 "postcrit"
"6109" 7 10 "d" "8" "-" 576 "post"
"6110" 7 10 "d" "9" "-" 527 "post"
"6111" 7 10 "d" "10" "-" 468 "post"
"6112" 7 10 "d" "11" "-" 546 "post"
"6113" 7 10 "d" "?" "1" 1672 NA
"6143" 7 29 "c" "0" "-" 409 "predep"
"6144" 7 29 "c" "1" "-" 518 "dep"
"6145" 7 29 "c" "2" "-" 469 "precrit"
"6146" 7 29 "c" "3" "-" 495 "precrit"
"6147" 7 29 "c" "4" "-" 460 "crit"
"6148" 7 29 "c" "5" "-" 562 "postcrit"
"6149" 7 29 "c" "6" "-" 460 "post"
"6150" 7 29 "c" "7" "-" 464 "post"
"6151" 7 29 "c" "8" "-" 483 "post"
"6152" 7 29 "c" "9" "-" 465 "post"
"6153" 7 29 "c" "?" "1" 1918 NA
"6205" 7 16 "b" "0" "-" 372 "predep"
"6206" 7 16 "b" "1" "-" 425 "dep"
"6207" 7 16 "b" "2" "-" 440 "precrit"
"6208" 7 16 "b" "3" "-" 510 "precrit"
"6209" 7 16 "b" "4" "-" 614 "precrit"
"6210" 7 16 "b" "5" "-" 480 "precrit"
"6211" 7 16 "b" "6" "-" 487 "crit"
"6212" 7 16 "b" "7" "-" 423 "postcrit"
"6213" 7 16 "b" "8" "-" 411 "post"
"6214" 7 16 "b" "9" "-" 420 "post"
"6215" 7 16 "b" "10" "-" 701 "post"
"6216" 7 16 "b" "?" "0" 1502 NA
"6245" 7 31 "a" "0" "-" 353 "predep"
"6246" 7 31 "a" "1" "-" 420 "dep"
"6247" 7 31 "a" "2" "-" 461 "precrit"
"6248" 7 31 "a" "3" "-" 460 "precrit"
"6249" 7 31 "a" "4" "-" 636 "crit"
"6250" 7 31 "a" "5" "-" 416 "postcrit"
"6251" 7 31 "a" "6" "-" 376 "post"
"6252" 7 31 "a" "7" "-" 465 "post"
"6253" 7 31 "a" "?" "1" 3113 NA
"6271" 7 5 "c" "0" "-" 469 "predep"
"6272" 7 5 "c" "1" "-" 573 "dep"
"6273" 7 5 "c" "2" "-" 641 "precrit"
"6274" 7 5 "c" "3" "-" 697 "precrit"
"6275" 7 5 "c" "4" "-" 722 "crit"
"6276" 7 5 "c" "5" "-" 650 "postcrit"
"6277" 7 5 "c" "6" "-" 571 "post"
"6278" 7 5 "c" "7" "-" 609 "post"
"6279" 7 5 "c" "8" "-" 713 "post"
"6280" 7 5 "c" "9" "-" 755 "post"
"6281" 7 5 "c" "10" "-" 583 "post"
"6282" 7 5 "c" "?" "1" 2475 NA
"6293" 7 35 "a" "0" "-" 372 "predep"
"6294" 7 35 "a" "1" "-" 563 "dep"
"6295" 7 35 "a" "2" "-" 508 "precrit"
"6296" 7 35 "a" "3" "-" 469 "precrit"
"6297" 7 35 "a" "4" "-" 515 "crit"
"6298" 7 35 "a" "5" "-" 682 "postcrit"
"6299" 7 35 "a" "6" "-" 530 "post"
"6300" 7 35 "a" "7" "-" 507 "post"
"6301" 7 35 "a" "8" "-" 722 "post"
"6302" 7 35 "a" "9" "-" 543 "post"
"6303" 7 35 "a" "10" "-" 372 "post"
"6304" 7 35 "a" "11" "-" 465 "post"
"6305" 7 35 "a" "?" "1" 1850 NA
"6338" 7 33 "c" "0" "-" 1145 "predep"
"6339" 7 33 "c" "1" "-" 689 "dep"
"6340" 7 33 "c" "2" "-" 737 "precrit"
"6341" 7 33 "c" "3" "-" 723 "precrit"
"6342" 7 33 "c" "4" "-" 750 "crit"
"6343" 7 33 "c" "5" "-" 734 "postcrit"
"6344" 7 33 "c" "6" "-" 802 "post"
"6345" 7 33 "c" "7" "-" 668 "post"
"6346" 7 33 "c" "8" "-" 653 "post"
"6347" 7 33 "c" "?" "1" 1642 NA
"6382" 7 15 "a" "0" "-" 354 "predep"
"6383" 7 15 "a" "1" "-" 417 "dep"
"6384" 7 15 "a" "2" "-" 526 "precrit"
"6385" 7 15 "a" "3" "-" 671 "precrit"
"6386" 7 15 "a" "4" "-" 392 "crit"
"6387" 7 15 "a" "5" "-" 389 "postcrit"
"6388" 7 15 "a" "6" "-" 647 "post"
"6389" 7 15 "a" "7" "-" 415 "post"
"6390" 7 15 "a" "?" "1" 2148 NA
"6451" 7 25 "c" "0" "-" 578 "predep"
"6452" 7 25 "c" "1" "-" 450 "dep"
"6453" 7 25 "c" "2" "-" 456 "precrit"
"6454" 7 25 "c" "3" "-" 432 "precrit"
"6455" 7 25 "c" "4" "-" 419 "crit"
"6456" 7 25 "c" "5" "-" 438 "postcrit"
"6457" 7 25 "c" "6" "-" 406 "post"
"6458" 7 25 "c" "7" "-" 504 "post"
"6459" 7 25 "c" "8" "-" 443 "post"
"6460" 7 25 "c" "9" "-" 430 "post"
"6461" 7 25 "c" "?" "1" 2555 NA
"6512" 7 11 "a" "0" "-" 311 "predep"
"6513" 7 11 "a" "1" "-" 382 "dep"
"6514" 7 11 "a" "2" "-" 410 "precrit"
"6515" 7 11 "a" "3" "-" 412 "precrit"
"6516" 7 11 "a" "4" "-" 454 "crit"
"6517" 7 11 "a" "5" "-" 423 "postcrit"
"6518" 7 11 "a" "6" "-" 437 "post"
"6519" 7 11 "a" "7" "-" 522 "post"
"6520" 7 11 "a" "8" "-" 512 "post"
"6521" 7 11 "a" "9" "-" 488 "post"
"6522" 7 11 "a" "?" "1" 1584 NA
"6552" 7 8 "b" "0" "-" 372 "predep"
"6553" 7 8 "b" "1" "-" 691 "dep"
"6554" 7 8 "b" "2" "-" 503 "precrit"
"6555" 7 8 "b" "3" "-" 464 "precrit"
"6556" 7 8 "b" "4" "-" 526 "precrit"
"6557" 7 8 "b" "5" "-" 527 "precrit"
"6558" 7 8 "b" "6" "-" 520 "crit"
"6559" 7 8 "b" "7" "-" 410 "postcrit"
"6560" 7 8 "b" "8" "-" 387 "post"
"6561" 7 8 "b" "9" "-" 442 "post"
"6562" 7 8 "b" "?" "1" 1772 NA
"6607" 7 22 "d" "0" "-" 306 "predep"
"6608" 7 22 "d" "1" "-" 356 "dep"
"6609" 7 22 "d" "2" "-" 407 "precrit"
"6610" 7 22 "d" "3" "-" 354 "precrit"
"6611" 7 22 "d" "4" "-" 412 "precrit"
"6612" 7 22 "d" "5" "-" 430 "precrit"
"6613" 7 22 "d" "6" "-" 503 "crit"
"6614" 7 22 "d" "7" "-" 399 "postcrit"
"6615" 7 22 "d" "8" "-" 391 "post"
"6616" 7 22 "d" "9" "-" 398 "post"
"6617" 7 22 "d" "10" "-" 429 "post"
"6618" 7 22 "d" "11" "-" 423 "post"
"6619" 7 22 "d" "?" "1" 1851 NA
"6686" 7 21 "c" "0" "-" 484 "predep"
"6687" 7 21 "c" "1" "-" 416 "dep"
"6688" 7 21 "c" "2" "-" 334 "precrit"
"6689" 7 21 "c" "3" "-" 310 "precrit"
"6690" 7 21 "c" "4" "-" 344 "crit"
"6691" 7 21 "c" "5" "-" 366 "postcrit"
"6692" 7 21 "c" "6" "-" 341 "post"
"6693" 7 21 "c" "7" "-" 557 "post"
"6694" 7 21 "c" "8" "-" 366 "post"
"6695" 7 21 "c" "?" "1" 3285 NA
"6705" 7 6 "d" "0" "-" 346 "predep"
"6706" 7 6 "d" "1" "-" 353 "dep"
"6707" 7 6 "d" "2" "-" 372 "precrit"
"6708" 7 6 "d" "3" "-" 331 "precrit"
"6709" 7 6 "d" "4" "-" 316 "precrit"
"6710" 7 6 "d" "5" "-" 369 "precrit"
"6711" 7 6 "d" "6" "-" 499 "precrit"
"6712" 7 6 "d" "7" "-" 339 "crit"
"6713" 7 6 "d" "8" "-" 350 "postcrit"
"6714" 7 6 "d" "9" "-" 363 "post"
"6715" 7 6 "d" "10" "-" 354 "post"
"6716" 7 6 "d" "11" "-" 414 "post"
"6717" 7 6 "d" "?" "1" 9313 NA
"6729" 7 23 "a" "0" "-" 286 "predep"
"6730" 7 23 "a" "1" "-" 572 "dep"
"6731" 7 23 "a" "2" "-" 451 "precrit"
"6732" 7 23 "a" "3" "-" 409 "precrit"
"6733" 7 23 "a" "4" "-" 422 "crit"
"6734" 7 23 "a" "5" "-" 401 "postcrit"
"6735" 7 23 "a" "6" "-" 397 "post"
"6736" 7 23 "a" "7" "-" 429 "post"
"6737" 7 23 "a" "8" "-" 468 "post"
"6738" 7 23 "a" "9" "-" 442 "post"
"6739" 7 23 "a" "10" "-" 455 "post"
"6740" 7 23 "a" "?" "1" 1709 NA
"6760" 7 12 "b" "0" "-" 325 "predep"
"6761" 7 12 "b" "1" "-" 353 "dep"
"6762" 7 12 "b" "2" "-" 368 "precrit"
"6763" 7 12 "b" "3" "-" 302 "precrit"
"6764" 7 12 "b" "4" "-" 360 "precrit"
"6765" 7 12 "b" "5" "-" 488 "precrit"
"6766" 7 12 "b" "6" "-" 572 "crit"
"6767" 7 12 "b" "7" "-" 425 "postcrit"
"6768" 7 12 "b" "8" "-" 359 "post"
"6769" 7 12 "b" "9" "-" 346 "post"
"6770" 7 12 "b" "10" "-" 381 "post"
"6771" 7 12 "b" "?" "1" 2365 NA
"6791" 7 20 "b" "0" "-" 261 "predep"
"6792" 7 20 "b" "1" "-" 364 "dep"
"6793" 7 20 "b" "2" "-" 339 "precrit"
"6794" 7 20 "b" "3" "-" 320 "precrit"
"6795" 7 20 "b" "4" "-" 541 "precrit"
"6796" 7 20 "b" "5" "-" 360 "precrit"
"6797" 7 20 "b" "6" "-" 396 "crit"
"6798" 7 20 "b" "7" "-" 502 "postcrit"
"6799" 7 20 "b" "8" "-" 346 "post"
"6800" 7 20 "b" "9" "-" 372 "post"
"6801" 7 20 "b" "?" "1" 3410 NA
"6815" 7 28 "b" "0" "-" 293 "predep"
"6816" 7 28 "b" "1" "-" 417 "dep"
"6817" 7 28 "b" "2" "-" 397 "precrit"
"6818" 7 28 "b" "3" "-" 375 "precrit"
"6819" 7 28 "b" "4" "-" 388 "precrit"
"6820" 7 28 "b" "5" "-" 402 "precrit"
"6821" 7 28 "b" "6" "-" 390 "crit"
"6822" 7 28 "b" "7" "-" 439 "postcrit"
"6823" 7 28 "b" "8" "-" 365 "post"
"6824" 7 28 "b" "9" "-" 390 "post"
"6825" 7 28 "b" "10" "-" 405 "post"
"6826" 7 28 "b" "?" "1" 1952 NA
"6891" 7 7 "a" "0" "-" 319 "predep"
"6892" 7 7 "a" "1" "-" 897 "dep"
"6893" 7 7 "a" "2" "-" 454 "precrit"
"6894" 7 7 "a" "3" "-" 454 "precrit"
"6895" 7 7 "a" "4" "-" 456 "crit"
"6896" 7 7 "a" "5" "-" 366 "postcrit"
"6897" 7 7 "a" "6" "-" 349 "post"
"6898" 7 7 "a" "7" "-" 486 "post"
"6899" 7 7 "a" "8" "-" 576 "post"
"6900" 7 7 "a" "?" "1" 1694 NA
"6924" 7 26 "d" "0" "-" 80 "predep"
"6925" 7 26 "d" "1" "-" 590 "dep"
"6926" 7 26 "d" "2" "-" 378 "precrit"
"6927" 7 26 "d" "3" "-" 405 "precrit"
"6928" 7 26 "d" "4" "-" 512 "precrit"
"6929" 7 26 "d" "5" "-" 419 "precrit"
"6930" 7 26 "d" "6" "-" 410 "crit"
"6931" 7 26 "d" "7" "-" 364 "postcrit"
"6932" 7 26 "d" "8" "-" 301 "post"
"6933" 7 26 "d" "9" "-" 318 "post"
"6934" 7 26 "d" "10" "-" 401 "post"
"6935" 7 26 "d" "?" "1" 1170 NA
"6958" 7 3 "a" "0" "-" 209 "predep"
"6959" 7 3 "a" "1" "-" 414 "dep"
"6960" 7 3 "a" "2" "-" 394 "precrit"
"6961" 7 3 "a" "3" "-" 394 "precrit"
"6962" 7 3 "a" "4" "-" 393 "crit"
"6963" 7 3 "a" "5" "-" 374 "postcrit"
"6964" 7 3 "a" "6" "-" 378 "post"
"6965" 7 3 "a" "7" "-" 393 "post"
"6966" 7 3 "a" "8" "-" 415 "post"
"6967" 7 3 "a" "9" "-" 461 "post"
"6968" 7 3 "a" "?" "1" 1169 NA
"6999" 7 2 "d" "0" "-" 744 "predep"
"7000" 7 2 "d" "1" "-" 570 "dep"
"7001" 7 2 "d" "2" "-" 485 "precrit"
"7002" 7 2 "d" "3" "-" 513 "precrit"
"7003" 7 2 "d" "4" "-" 529 "precrit"
"7004" 7 2 "d" "5" "-" 459 "precrit"
"7005" 7 2 "d" "6" "-" 407 "crit"
"7006" 7 2 "d" "7" "-" 393 "postcrit"
"7007" 7 2 "d" "8" "-" 400 "post"
"7008" 7 2 "d" "9" "-" 457 "post"
"7009" 7 2 "d" "10" "-" 738 "post"
"7010" 7 2 "d" "?" "1" 1267 NA
"7024" 7 19 "a" "0" "-" 308 "predep"
"7025" 7 19 "a" "1" "-" 338 "dep"
"7026" 7 19 "a" "2" "-" 355 "precrit"
"7027" 7 19 "a" "3" "-" 377 "precrit"
"7028" 7 19 "a" "4" "-" 375 "crit"
"7029" 7 19 "a" "5" "-" 419 "postcrit"
"7030" 7 19 "a" "6" "-" 383 "post"
"7031" 7 19 "a" "7" "-" 379 "post"
"7032" 7 19 "a" "?" "1" 1543 NA
"7045" 7 27 "a" "0" "-" 568 "predep"
"7046" 7 27 "a" "1" "-" 373 "dep"
"7047" 7 27 "a" "2" "-" 439 "precrit"
"7048" 7 27 "a" "3" "-" 368 "precrit"
"7049" 7 27 "a" "4" "-" 445 "crit"
"7050" 7 27 "a" "5" "-" 368 "postcrit"
"7051" 7 27 "a" "6" "-" 399 "post"
"7052" 7 27 "a" "7" "-" 386 "post"
"7053" 7 27 "a" "8" "-" 404 "post"
"7054" 7 27 "a" "9" "-" 440 "post"
"7055" 7 27 "a" "?" "1" 1574 NA
"7087" 7 18 "d" "0" "-" 323 "predep"
"7088" 7 18 "d" "1" "-" 353 "dep"
"7089" 7 18 "d" "2" "-" 346 "precrit"
"7090" 7 18 "d" "3" "-" 524 "precrit"
"7091" 7 18 "d" "4" "-" 399 "precrit"
"7092" 7 18 "d" "5" "-" 464 "precrit"
"7093" 7 18 "d" "6" "-" 440 "crit"
"7094" 7 18 "d" "7" "-" 396 "postcrit"
"7095" 7 18 "d" "8" "-" 348 "post"
"7096" 7 18 "d" "9" "-" 407 "post"
"7097" 7 18 "d" "10" "-" 445 "post"
"7098" 7 18 "d" "?" "1" 1691 NA
"7118" 7 9 "c" "0" "-" 108 "predep"
"7119" 7 9 "c" "1" "-" 864 "dep"
"7120" 7 9 "c" "2" "-" 384 "precrit"
"7121" 7 9 "c" "3" "-" 397 "precrit"
"7122" 7 9 "c" "4" "-" 467 "crit"
"7123" 7 9 "c" "5" "-" 335 "postcrit"
"7124" 7 9 "c" "6" "-" 363 "post"
"7125" 7 9 "c" "7" "-" 442 "post"
"7126" 7 9 "c" "8" "-" 580 "post"
"7127" 7 9 "c" "9" "-" 492 "post"
"7128" 7 9 "c" "?" "1" 2445 NA
"7142" 7 4 "b" "0" "-" 552 "predep"
"7143" 7 4 "b" "1" "-" 542 "dep"
"7144" 7 4 "b" "2" "-" 570 "precrit"
"7145" 7 4 "b" "3" "-" 465 "precrit"
"7146" 7 4 "b" "4" "-" 548 "precrit"
"7147" 7 4 "b" "5" "-" 564 "precrit"
"7148" 7 4 "b" "6" "-" 575 "crit"
"7149" 7 4 "b" "7" "-" 498 "postcrit"
"7150" 7 4 "b" "8" "-" 612 "post"
"7151" 7 4 "b" "9" "-" 534 "post"
"7152" 7 4 "b" "10" "-" 640 "post"
"7153" 7 4 "b" "?" "0" 2470 NA
"7194" 7 14 "d" "0" "-" 358 "predep"
"7195" 7 14 "d" "1" "-" 367 "dep"
"7196" 7 14 "d" "2" "-" 517 "precrit"
"7197" 7 14 "d" "3" "-" 464 "precrit"
"7198" 7 14 "d" "4" "-" 747 "precrit"
"7199" 7 14 "d" "5" "-" 485 "precrit"
"7200" 7 14 "d" "6" "-" 488 "crit"
"7201" 7 14 "d" "7" "-" 725 "postcrit"
"7202" 7 14 "d" "8" "-" 518 "post"
"7203" 7 14 "d" "9" "-" 450 "post"
"7204" 7 14 "d" "10" "-" 416 "post"
"7205" 7 14 "d" "?" "1" 2049 NA
"7239" 7 30 "d" "0" "-" 347 "predep"
"7240" 7 30 "d" "1" "-" 394 "dep"
"7241" 7 30 "d" "2" "-" 431 "precrit"
"7242" 7 30 "d" "3" "-" 447 "precrit"
"7243" 7 30 "d" "4" "-" 410 "precrit"
"7244" 7 30 "d" "5" "-" 577 "precrit"
"7245" 7 30 "d" "6" "-" 425 "crit"
"7246" 7 30 "d" "7" "-" 338 "postcrit"
"7247" 7 30 "d" "8" "-" 356 "post"
"7248" 7 30 "d" "9" "-" 366 "post"
"7249" 7 30 "d" "10" "-" 366 "post"
"7250" 7 30 "d" "?" "1" 2069 NA
"7306" 7 13 "c" "0" "-" 308 "predep"
"7307" 7 13 "c" "1" "-" 434 "dep"
"7308" 7 13 "c" "2" "-" 444 "precrit"
"7309" 7 13 "c" "3" "-" 397 "precrit"
"7310" 7 13 "c" "4" "-" 433 "crit"
"7311" 7 13 "c" "5" "-" 392 "postcrit"
"7312" 7 13 "c" "6" "-" 381 "post"
"7313" 7 13 "c" "7" "-" 406 "post"
"7314" 7 13 "c" "8" "-" 494 "post"
"7315" 7 13 "c" "9" "-" 460 "post"
"7316" 7 13 "c" "10" "-" 567 "post"
"7317" 7 13 "c" "?" "1" 2934 NA
"7336" 7 34 "d" "0" "-" 313 "predep"
"7337" 7 34 "d" "1" "-" 418 "dep"
"7338" 7 34 "d" "2" "-" 410 "precrit"
"7339" 7 34 "d" "3" "-" 432 "precrit"
"7340" 7 34 "d" "4" "-" 472 "precrit"
"7341" 7 34 "d" "5" "-" 419 "precrit"
"7342" 7 34 "d" "6" "-" 619 "crit"
"7343" 7 34 "d" "7" "-" 366 "postcrit"
"7344" 7 34 "d" "8" "-" 341 "post"
"7345" 7 34 "d" "9" "-" 359 "post"
"7346" 7 34 "d" "10" "-" 343 "post"
"7347" 7 34 "d" "?" "1" 1945 NA
"7368" 7 1 "c" "0" "-" 138 "predep"
"7369" 7 1 "c" "1" "-" 479 "dep"
"7370" 7 1 "c" "2" "-" 367 "precrit"
"7371" 7 1 "c" "3" "-" 357 "precrit"
"7372" 7 1 "c" "4" "-" 389 "crit"
"7373" 7 1 "c" "5" "-" 398 "postcrit"
"7374" 7 1 "c" "6" "-" 409 "post"
"7375" 7 1 "c" "7" "-" 386 "post"
"7376" 7 1 "c" "8" "-" 477 "post"
"7377" 7 1 "c" "?" "1" 1288 NA
"7397" 7 17 "c" "0" "-" 346 "predep"
"7398" 7 17 "c" "1" "-" 569 "dep"
"7399" 7 17 "c" "2" "-" 489 "precrit"
"7400" 7 17 "c" "3" "-" 512 "precrit"
"7401" 7 17 "c" "4" "-" 541 "crit"
"7402" 7 17 "c" "5" "-" 438 "postcrit"
"7403" 7 17 "c" "6" "-" 503 "post"
"7404" 7 17 "c" "7" "-" 579 "post"
"7405" 7 17 "c" "8" "-" 680 "post"
"7406" 7 17 "c" "9" "-" 801 "post"
"7407" 7 17 "c" "?" "1" 2375 NA
"7477" 8 14 "a" "0" "-" 192 "predep"
"7478" 8 14 "a" "1" "-" 1204 "dep"
"7479" 8 14 "a" "2" "-" 552 "precrit"
"7480" 8 14 "a" "3" "-" 805 "precrit"
"7481" 8 14 "a" "4" "-" 800 "crit"
"7482" 8 14 "a" "5" "-" 597 "postcrit"
"7483" 8 14 "a" "6" "-" 871 "post"
"7484" 8 14 "a" "7" "-" 564 "post"
"7485" 8 14 "a" "8" "-" 577 "post"
"7486" 8 14 "a" "9" "-" 1003 "post"
"7487" 8 14 "a" "10" "-" 1052 "post"
"7488" 8 14 "a" "?" "1" 2439 NA
"7499" 8 8 "c" "0" "-" 155 "predep"
"7500" 8 8 "c" "1" "-" 981 "dep"
"7501" 8 8 "c" "2" "-" 976 "precrit"
"7502" 8 8 "c" "3" "-" 1039 "precrit"
"7503" 8 8 "c" "4" "-" 1018 "crit"
"7504" 8 8 "c" "5" "-" 1021 "postcrit"
"7505" 8 8 "c" "6" "-" 531 "post"
"7506" 8 8 "c" "7" "-" 933 "post"
"7507" 8 8 "c" "8" "-" 951 "post"
"7508" 8 8 "c" "9" "-" 938 "post"
"7509" 8 8 "c" "?" "1" 1928 NA
"7578" 8 29 "d" "0" "-" 368 "predep"
"7579" 8 29 "d" "1" "-" 889 "dep"
"7580" 8 29 "d" "2" "-" 584 "precrit"
"7581" 8 29 "d" "3" "-" 683 "precrit"
"7582" 8 29 "d" "4" "-" 909 "precrit"
"7583" 8 29 "d" "5" "-" 1539 "precrit"
"7584" 8 29 "d" "6" "-" 1103 "crit"
"7585" 8 29 "d" "7" "-" 562 "postcrit"
"7586" 8 29 "d" "8" "-" 954 "post"
"7587" 8 29 "d" "9" "-" 627 "post"
"7588" 8 29 "d" "10" "-" 644 "post"
"7589" 8 29 "d" "11" "-" 554 "post"
"7590" 8 29 "d" "?" "1" 4092 NA
"7673" 8 20 "c" "0" "-" 728 "predep"
"7674" 8 20 "c" "1" "-" 822 "dep"
"7675" 8 20 "c" "2" "-" 461 "precrit"
"7676" 8 20 "c" "3" "-" 531 "precrit"
"7677" 8 20 "c" "4" "-" 552 "crit"
"7678" 8 20 "c" "5" "-" 522 "postcrit"
"7679" 8 20 "c" "6" "-" 619 "post"
"7680" 8 20 "c" "7" "-" 639 "post"
"7681" 8 20 "c" "8" "-" 512 "post"
"7682" 8 20 "c" "9" "-" 706 "post"
"7683" 8 20 "c" "10" "-" 763 "post"
"7684" 8 20 "c" "?" "1" 3892 NA
"7720" 8 2 "a" "0" "-" 626 "predep"
"7721" 8 2 "a" "1" "-" 790 "dep"
"7722" 8 2 "a" "2" "-" 797 "precrit"
"7723" 8 2 "a" "3" "-" 736 "precrit"
"7724" 8 2 "a" "4" "-" 545 "crit"
"7725" 8 2 "a" "5" "-" 482 "postcrit"
"7726" 8 2 "a" "6" "-" 598 "post"
"7727" 8 2 "a" "7" "-" 489 "post"
"7728" 8 2 "a" "8" "-" 1011 "post"
"7729" 8 2 "a" "9" "-" 1051 "post"
"7730" 8 2 "a" "10" "-" 1076 "post"
"7731" 8 2 "a" "?" "1" 7759 NA
"7764" 8 36 "c" "0" "-" 702 "predep"
"7765" 8 36 "c" "1" "-" 1556 "dep"
"7766" 8 36 "c" "2" "-" 529 "precrit"
"7767" 8 36 "c" "3" "-" 588 "precrit"
"7768" 8 36 "c" "4" "-" 504 "crit"
"7769" 8 36 "c" "5" "-" 453 "postcrit"
"7770" 8 36 "c" "6" "-" 756 "post"
"7771" 8 36 "c" "7" "-" 728 "post"
"7772" 8 36 "c" "8" "-" 1280 "post"
"7773" 8 36 "c" "?" "1" 6079 NA
"7805" 8 22 "a" "0" "-" 367 "predep"
"7806" 8 22 "a" "1" "-" 564 "dep"
"7807" 8 22 "a" "2" "-" 431 "precrit"
"7808" 8 22 "a" "3" "-" 495 "precrit"
"7809" 8 22 "a" "4" "-" 420 "crit"
"7810" 8 22 "a" "5" "-" 449 "postcrit"
"7811" 8 22 "a" "6" "-" 579 "post"
"7812" 8 22 "a" "7" "-" 880 "post"
"7813" 8 22 "a" "8" "-" 525 "post"
"7814" 8 22 "a" "?" "1" 4557 NA
"7846" 8 5 "d" "0" "-" 546 "predep"
"7847" 8 5 "d" "1" "-" 759 "dep"
"7848" 8 5 "d" "2" "-" 549 "precrit"
"7849" 8 5 "d" "3" "-" 590 "precrit"
"7850" 8 5 "d" "4" "-" 476 "precrit"
"7851" 8 5 "d" "5" "-" 876 "precrit"
"7852" 8 5 "d" "6" "-" 638 "crit"
"7853" 8 5 "d" "7" "-" 552 "postcrit"
"7854" 8 5 "d" "8" "-" 1045 "post"
"7855" 8 5 "d" "9" "-" 655 "post"
"7856" 8 5 "d" "10" "-" 575 "post"
"7857" 8 5 "d" "11" "-" 614 "post"
"7858" 8 5 "d" "12" "-" 653 "post"
"7859" 8 5 "d" "?" "1" 5402 NA
"7880" 8 31 "b" "0" "-" 424 "predep"
"7881" 8 31 "b" "1" "-" 756 "dep"
"7882" 8 31 "b" "2" "-" 580 "precrit"
"7883" 8 31 "b" "3" "-" 476 "precrit"
"7884" 8 31 "b" "4" "-" 560 "precrit"
"7885" 8 31 "b" "5" "-" 577 "precrit"
"7886" 8 31 "b" "6" "-" 883 "crit"
"7887" 8 31 "b" "7" "-" 727 "postcrit"
"7888" 8 31 "b" "8" "-" 613 "post"
"7889" 8 31 "b" "9" "-" 1184 "post"
"7890" 8 31 "b" "?" "0" 3968 NA
"7899" 8 26 "a" "0" "-" 486 "predep"
"7900" 8 26 "a" "1" "-" 859 "dep"
"7901" 8 26 "a" "2" "-" 518 "precrit"
"7902" 8 26 "a" "3" "-" 481 "precrit"
"7903" 8 26 "a" "4" "-" 454 "crit"
"7904" 8 26 "a" "5" "-" 429 "postcrit"
"7905" 8 26 "a" "6" "-" 720 "post"
"7906" 8 26 "a" "7" "-" 697 "post"
"7907" 8 26 "a" "8" "-" 1138 "post"
"7908" 8 26 "a" "?" "1" 2284 NA
"7921" 8 17 "d" "0" "-" 414 "predep"
"7922" 8 17 "d" "1" "-" 865 "dep"
"7923" 8 17 "d" "2" "-" 574 "precrit"
"7924" 8 17 "d" "3" "-" 1456 "precrit"
"7925" 8 17 "d" "4" "-" 995 "precrit"
"7926" 8 17 "d" "5" "-" 602 "precrit"
"7927" 8 17 "d" "6" "-" 756 "crit"
"7928" 8 17 "d" "7" "-" 485 "postcrit"
"7929" 8 17 "d" "8" "-" 512 "post"
"7930" 8 17 "d" "9" "-" 538 "post"
"7931" 8 17 "d" "10" "-" 570 "post"
"7932" 8 17 "d" "11" "-" 729 "post"
"7933" 8 17 "d" "?" "1" 3240 NA
"7944" 8 21 "d" "0" "-" 519 "predep"
"7945" 8 21 "d" "1" "-" 796 "dep"
"7946" 8 21 "d" "2" "-" 556 "precrit"
"7947" 8 21 "d" "3" "-" 606 "precrit"
"7948" 8 21 "d" "4" "-" 761 "precrit"
"7949" 8 21 "d" "5" "-" 609 "precrit"
"7950" 8 21 "d" "6" "-" 569 "crit"
"7951" 8 21 "d" "7" "-" 585 "postcrit"
"7952" 8 21 "d" "8" "-" 670 "post"
"7953" 8 21 "d" "9" "-" 645 "post"
"7954" 8 21 "d" "10" "-" 458 "post"
"7955" 8 21 "d" "?" "1" 5178 NA
"7966" 8 27 "b" "0" "-" 432 "predep"
"7967" 8 27 "b" "1" "-" 802 "dep"
"7968" 8 27 "b" "2" "-" 577 "precrit"
"7969" 8 27 "b" "3" "-" 500 "precrit"
"7970" 8 27 "b" "4" "-" 544 "precrit"
"7971" 8 27 "b" "5" "-" 696 "precrit"
"7972" 8 27 "b" "6" "-" 531 "crit"
"7973" 8 27 "b" "7" "-" 510 "postcrit"
"7974" 8 27 "b" "8" "-" 509 "post"
"7975" 8 27 "b" "9" "-" 1229 "post"
"7976" 8 27 "b" "10" "-" 556 "post"
"7977" 8 27 "b" "11" "-" 736 "post"
"7978" 8 27 "b" "?" "1" 2846 NA
"7989" 8 32 "c" "0" "-" 544 "predep"
"7990" 8 32 "c" "1" "-" 770 "dep"
"7991" 8 32 "c" "2" "-" 727 "precrit"
"7992" 8 32 "c" "3" "-" 582 "precrit"
"7993" 8 32 "c" "4" "-" 663 "crit"
"7994" 8 32 "c" "5" "-" 1484 "postcrit"
"7995" 8 32 "c" "6" "-" 675 "post"
"7996" 8 32 "c" "7" "-" 738 "post"
"7997" 8 32 "c" "8" "-" 814 "post"
"7998" 8 32 "c" "?" "1" 3218 NA
"8044" 8 7 "b" "0" "-" 375 "predep"
"8045" 8 7 "b" "1" "-" 558 "dep"
"8046" 8 7 "b" "2" "-" 548 "precrit"
"8047" 8 7 "b" "3" "-" 637 "precrit"
"8048" 8 7 "b" "4" "-" 636 "precrit"
"8049" 8 7 "b" "5" "-" 917 "precrit"
"8050" 8 7 "b" "6" "-" 889 "crit"
"8051" 8 7 "b" "7" "-" 585 "postcrit"
"8052" 8 7 "b" "8" "-" 698 "post"
"8053" 8 7 "b" "9" "-" 1014 "post"
"8054" 8 7 "b" "10" "-" 453 "post"
"8055" 8 7 "b" "?" "1" 3950 NA
"8106" 8 1 "d" "0" "-" 376 "predep"
"8107" 8 1 "d" "1" "-" 762 "dep"
"8108" 8 1 "d" "2" "-" 751 "precrit"
"8109" 8 1 "d" "3" "-" 1022 "precrit"
"8110" 8 1 "d" "4" "-" 1118 "precrit"
"8111" 8 1 "d" "5" "-" 748 "precrit"
"8112" 8 1 "d" "6" "-" 577 "crit"
"8113" 8 1 "d" "7" "-" 558 "postcrit"
"8114" 8 1 "d" "8" "-" 493 "post"
"8115" 8 1 "d" "9" "-" 524 "post"
"8116" 8 1 "d" "10" "-" 831 "post"
"8117" 8 1 "d" "?" "1" 1870 NA
"8127" 8 19 "b" "0" "-" 456 "predep"
"8128" 8 19 "b" "1" "-" 652 "dep"
"8129" 8 19 "b" "2" "-" 513 "precrit"
"8130" 8 19 "b" "3" "-" 589 "precrit"
"8131" 8 19 "b" "4" "-" 768 "precrit"
"8132" 8 19 "b" "5" "-" 818 "precrit"
"8133" 8 19 "b" "6" "-" 860 "crit"
"8134" 8 19 "b" "7" "-" 544 "postcrit"
"8135" 8 19 "b" "8" "-" 850 "post"
"8136" 8 19 "b" "9" "-" 510 "post"
"8137" 8 19 "b" "?" "1" 2348 NA
"8172" 8 6 "a" "0" "-" 666 "predep"
"8173" 8 6 "a" "1" "-" 681 "dep"
"8174" 8 6 "a" "2" "-" 474 "precrit"
"8175" 8 6 "a" "3" "-" 562 "precrit"
"8176" 8 6 "a" "4" "-" 468 "crit"
"8177" 8 6 "a" "5" "-" 502 "postcrit"
"8178" 8 6 "a" "6" "-" 532 "post"
"8179" 8 6 "a" "7" "-" 462 "post"
"8180" 8 6 "a" "?" "1" 2964 NA
"8211" 8 11 "b" "0" "-" 430 "predep"
"8212" 8 11 "b" "1" "-" 692 "dep"
"8213" 8 11 "b" "2" "-" 555 "precrit"
"8214" 8 11 "b" "3" "-" 703 "precrit"
"8215" 8 11 "b" "4" "-" 926 "precrit"
"8216" 8 11 "b" "5" "-" 858 "precrit"
"8217" 8 11 "b" "6" "-" 439 "crit"
"8218" 8 11 "b" "7" "-" 440 "postcrit"
"8219" 8 11 "b" "8" "-" 541 "post"
"8220" 8 11 "b" "9" "-" 636 "post"
"8221" 8 11 "b" "10" "-" 573 "post"
"8222" 8 11 "b" "11" "-" 837 "post"
"8223" 8 11 "b" "?" "1" 3783 NA
"8257" 8 15 "b" "0" "-" 470 "predep"
"8258" 8 15 "b" "1" "-" 800 "dep"
"8259" 8 15 "b" "2" "-" 450 "precrit"
"8260" 8 15 "b" "3" "-" 469 "precrit"
"8261" 8 15 "b" "4" "-" 946 "precrit"
"8262" 8 15 "b" "5" "-" 546 "precrit"
"8263" 8 15 "b" "6" "-" 790 "crit"
"8264" 8 15 "b" "7" "-" 429 "postcrit"
"8265" 8 15 "b" "8" "-" 1049 "post"
"8266" 8 15 "b" "9" "-" 448 "post"
"8267" 8 15 "b" "?" "1" 3499 NA
"8324" 8 24 "c" "0" "-" 344 "predep"
"8325" 8 24 "c" "1" "-" 715 "dep"
"8326" 8 24 "c" "2" "-" 407 "precrit"
"8327" 8 24 "c" "3" "-" 432 "precrit"
"8328" 8 24 "c" "4" "-" 451 "crit"
"8329" 8 24 "c" "5" "-" 374 "postcrit"
"8330" 8 24 "c" "6" "-" 518 "post"
"8331" 8 24 "c" "7" "-" 442 "post"
"8332" 8 24 "c" "?" "1" 2356 NA
"8360" 8 33 "d" "0" "-" 377 "predep"
"8361" 8 33 "d" "1" "-" 438 "dep"
"8362" 8 33 "d" "2" "-" 422 "precrit"
"8363" 8 33 "d" "3" "-" 430 "precrit"
"8364" 8 33 "d" "4" "-" 590 "precrit"
"8365" 8 33 "d" "5" "-" 646 "precrit"
"8366" 8 33 "d" "6" "-" 789 "crit"
"8367" 8 33 "d" "7" "-" 529 "postcrit"
"8368" 8 33 "d" "8" "-" 497 "post"
"8369" 8 33 "d" "9" "-" 477 "post"
"8370" 8 33 "d" "10" "-" 417 "post"
"8371" 8 33 "d" "?" "1" 1998 NA
"8390" 8 28 "c" "0" "-" 488 "predep"
"8391" 8 28 "c" "1" "-" 691 "dep"
"8392" 8 28 "c" "2" "-" 446 "precrit"
"8393" 8 28 "c" "3" "-" 966 "precrit"
"8394" 8 28 "c" "4" "-" 449 "crit"
"8395" 8 28 "c" "5" "-" 448 "postcrit"
"8396" 8 28 "c" "6" "-" 474 "post"
"8397" 8 28 "c" "7" "-" 467 "post"
"8398" 8 28 "c" "8" "-" 700 "post"
"8399" 8 28 "c" "9" "-" 465 "post"
"8400" 8 28 "c" "?" "0" 6470 NA
"8421" 8 13 "d" "0" "-" 456 "predep"
"8422" 8 13 "d" "1" "-" 464 "dep"
"8423" 8 13 "d" "2" "-" 453 "precrit"
"8424" 8 13 "d" "3" "-" 441 "precrit"
"8425" 8 13 "d" "4" "-" 809 "precrit"
"8426" 8 13 "d" "5" "-" 456 "precrit"
"8427" 8 13 "d" "6" "-" 642 "crit"
"8428" 8 13 "d" "7" "-" 405 "postcrit"
"8429" 8 13 "d" "8" "-" 504 "post"
"8430" 8 13 "d" "9" "-" 477 "post"
"8431" 8 13 "d" "10" "-" 566 "post"
"8432" 8 13 "d" "11" "-" 744 "post"
"8433" 8 13 "d" "12" "-" 617 "post"
"8434" 8 13 "d" "13" "-" 541 "post"
"8435" 8 13 "d" "?" "0" 5362 NA
"8456" 8 9 "d" "0" "-" 549 "predep"
"8457" 8 9 "d" "1" "-" 786 "dep"
"8458" 8 9 "d" "2" "-" 496 "precrit"
"8459" 8 9 "d" "3" "-" 738 "precrit"
"8460" 8 9 "d" "4" "-" 483 "precrit"
"8461" 8 9 "d" "5" "-" 515 "precrit"
"8462" 8 9 "d" "6" "-" 453 "crit"
"8463" 8 9 "d" "7" "-" 838 "postcrit"
"8464" 8 9 "d" "8" "-" 511 "post"
"8465" 8 9 "d" "9" "-" 475 "post"
"8466" 8 9 "d" "10" "-" 758 "post"
"8467" 8 9 "d" "11" "-" 685 "post"
"8468" 8 9 "d" "?" "1" 7600 NA
"8510" 8 34 "a" "0" "-" 390 "predep"
"8511" 8 34 "a" "1" "-" 494 "dep"
"8512" 8 34 "a" "2" "-" 755 "precrit"
"8513" 8 34 "a" "3" "-" 845 "precrit"
"8514" 8 34 "a" "4" "-" 866 "crit"
"8515" 8 34 "a" "5" "-" 703 "postcrit"
"8516" 8 34 "a" "6" "-" 964 "post"
"8517" 8 34 "a" "7" "-" 1193 "post"
"8518" 8 34 "a" "8" "-" 848 "post"
"8519" 8 34 "a" "?" "1" 2531 NA
"8539" 8 25 "d" "0" "-" 393 "predep"
"8540" 8 25 "d" "1" "-" 774 "dep"
"8541" 8 25 "d" "2" "-" 377 "precrit"
"8542" 8 25 "d" "3" "-" 467 "precrit"
"8543" 8 25 "d" "4" "-" 1348 "precrit"
"8544" 8 25 "d" "5" "-" 519 "precrit"
"8545" 8 25 "d" "6" "-" 826 "crit"
"8546" 8 25 "d" "7" "-" 453 "postcrit"
"8547" 8 25 "d" "8" "-" 468 "post"
"8548" 8 25 "d" "9" "-" 492 "post"
"8549" 8 25 "d" "10" "-" 500 "post"
"8550" 8 25 "d" "11" "-" 467 "post"
"8551" 8 25 "d" "?" "1" 4184 NA
"8573" 8 35 "b" "0" "-" 470 "predep"
"8574" 8 35 "b" "1" "-" 399 "dep"
"8575" 8 35 "b" "2" "-" 574 "precrit"
"8576" 8 35 "b" "3" "-" 387 "precrit"
"8577" 8 35 "b" "4" "-" 462 "precrit"
"8578" 8 35 "b" "5" "-" 493 "precrit"
"8579" 8 35 "b" "6" "-" 640 "crit"
"8580" 8 35 "b" "7" "-" 472 "postcrit"
"8581" 8 35 "b" "8" "-" 541 "post"
"8582" 8 35 "b" "9" "-" 767 "post"
"8583" 8 35 "b" "10" "-" 734 "post"
"8584" 8 35 "b" "11" "-" 621 "post"
"8585" 8 35 "b" "12" "-" 595 "post"
"8586" 8 35 "b" "13" "-" 592 "post"
"8587" 8 35 "b" "14" "-" 1195 "post"
"8588" 8 35 "b" "?" "1" 2251 NA
"8611" 8 12 "c" "0" "-" 382 "predep"
"8612" 8 12 "c" "1" "-" 412 "dep"
"8613" 8 12 "c" "2" "-" 431 "precrit"
"8614" 8 12 "c" "3" "-" 372 "precrit"
"8615" 8 12 "c" "4" "-" 376 "crit"
"8616" 8 12 "c" "5" "-" 373 "postcrit"
"8617" 8 12 "c" "6" "-" 555 "post"
"8618" 8 12 "c" "7" "-" 412 "post"
"8619" 8 12 "c" "8" "-" 553 "post"
"8620" 8 12 "c" "9" "-" 569 "post"
"8621" 8 12 "c" "?" "1" 4543 NA
"8648" 8 30 "a" "0" "-" 347 "predep"
"8649" 8 30 "a" "1" "-" 838 "dep"
"8650" 8 30 "a" "2" "-" 428 "precrit"
"8651" 8 30 "a" "3" "-" 438 "precrit"
"8652" 8 30 "a" "4" "-" 480 "crit"
"8653" 8 30 "a" "5" "-" 413 "postcrit"
"8654" 8 30 "a" "6" "-" 465 "post"
"8655" 8 30 "a" "7" "-" 558 "post"
"8656" 8 30 "a" "8" "-" 516 "post"
"8657" 8 30 "a" "?" "1" 3321 NA
"8687" 8 18 "a" "0" "-" 376 "predep"
"8688" 8 18 "a" "1" "-" 523 "dep"
"8689" 8 18 "a" "2" "-" 413 "precrit"
"8690" 8 18 "a" "3" "-" 411 "precrit"
"8691" 8 18 "a" "4" "-" 380 "crit"
"8692" 8 18 "a" "5" "-" 381 "postcrit"
"8693" 8 18 "a" "6" "-" 471 "post"
"8694" 8 18 "a" "7" "-" 410 "post"
"8695" 8 18 "a" "8" "-" 374 "post"
"8696" 8 18 "a" "?" "1" 3421 NA
"8707" 8 16 "c" "0" "-" 431 "predep"
"8708" 8 16 "c" "1" "-" 411 "dep"
"8709" 8 16 "c" "2" "-" 383 "precrit"
"8710" 8 16 "c" "3" "-" 375 "precrit"
"8711" 8 16 "c" "4" "-" 602 "crit"
"8712" 8 16 "c" "5" "-" 423 "postcrit"
"8713" 8 16 "c" "6" "-" 481 "post"
"8714" 8 16 "c" "7" "-" 549 "post"
"8715" 8 16 "c" "8" "-" 458 "post"
"8716" 8 16 "c" "?" "1" 3214 NA
"8734" 8 3 "b" "0" "-" 406 "predep"
"8735" 8 3 "b" "1" "-" 348 "dep"
"8736" 8 3 "b" "2" "-" 398 "precrit"
"8737" 8 3 "b" "3" "-" 647 "precrit"
"8738" 8 3 "b" "4" "-" 579 "precrit"
"8739" 8 3 "b" "5" "-" 466 "precrit"
"8740" 8 3 "b" "6" "-" 420 "crit"
"8741" 8 3 "b" "7" "-" 393 "postcrit"
"8742" 8 3 "b" "8" "-" 423 "post"
"8743" 8 3 "b" "9" "-" 457 "post"
"8744" 8 3 "b" "10" "-" 485 "post"
"8745" 8 3 "b" "11" "-" 760 "post"
"8746" 8 3 "b" "?" "0" 3993 NA
"8793" 8 4 "c" "0" "-" 431 "predep"
"8794" 8 4 "c" "1" "-" 588 "dep"
"8795" 8 4 "c" "2" "-" 402 "precrit"
"8796" 8 4 "c" "3" "-" 370 "precrit"
"8797" 8 4 "c" "4" "-" 359 "crit"
"8798" 8 4 "c" "5" "-" 401 "postcrit"
"8799" 8 4 "c" "6" "-" 392 "post"
"8800" 8 4 "c" "7" "-" 534 "post"
"8801" 8 4 "c" "?" "1" 3522 NA
"8831" 8 10 "a" "0" "-" 396 "predep"
"8832" 8 10 "a" "1" "-" 440 "dep"
"8833" 8 10 "a" "2" "-" 441 "precrit"
"8834" 8 10 "a" "3" "-" 365 "precrit"
"8835" 8 10 "a" "4" "-" 368 "crit"
"8836" 8 10 "a" "5" "-" 359 "postcrit"
"8837" 8 10 "a" "6" "-" 456 "post"
"8838" 8 10 "a" "7" "-" 418 "post"
"8839" 8 10 "a" "8" "-" 743 "post"
"8840" 8 10 "a" "?" "1" 2903 NA
"8873" 8 23 "b" "0" "-" 389 "predep"
"8874" 8 23 "b" "1" "-" 1375 "dep"
"8875" 8 23 "b" "2" "-" 386 "precrit"
"8876" 8 23 "b" "3" "-" 355 "precrit"
"8877" 8 23 "b" "4" "-" 416 "precrit"
"8878" 8 23 "b" "5" "-" 398 "precrit"
"8879" 8 23 "b" "6" "-" 1002 "crit"
"8880" 8 23 "b" "7" "-" 503 "postcrit"
"8881" 8 23 "b" "8" "-" 447 "post"
"8882" 8 23 "b" "9" "-" 492 "post"
"8883" 8 23 "b" "10" "-" 402 "post"
"8884" 8 23 "b" "11" "-" 861 "post"
"8885" 8 23 "b" "12" "-" 854 "post"
"8886" 8 23 "b" "?" "1" 2154 NA
"8973" 9 7 "c" "0" "-" 288 "predep"
"8974" 9 7 "c" "1" "-" 909 "dep"
"8975" 9 7 "c" "2" "-" 619 "precrit"
"8976" 9 7 "c" "3" "-" 745 "precrit"
"8977" 9 7 "c" "4" "-" 1016 "crit"
"8978" 9 7 "c" "5" "-" 685 "postcrit"
"8979" 9 7 "c" "6" "-" 463 "post"
"8980" 9 7 "c" "7" "-" 837 "post"
"8981" 9 7 "c" "8" "-" 463 "post"
"8982" 9 7 "c" "?" "1" 3139 NA
"9012" 9 16 "d" "0" "-" 688 "predep"
"9013" 9 16 "d" "1" "-" 815 "dep"
"9014" 9 16 "d" "2" "-" 680 "precrit"
"9015" 9 16 "d" "3" "-" 605 "precrit"
"9016" 9 16 "d" "4" "-" 569 "precrit"
"9017" 9 16 "d" "5" "-" 587 "precrit"
"9018" 9 16 "d" "6" "-" 641 "crit"
"9019" 9 16 "d" "7" "-" 642 "postcrit"
"9020" 9 16 "d" "8" "-" 516 "post"
"9021" 9 16 "d" "9" "-" 621 "post"
"9022" 9 16 "d" "10" "-" 607 "post"
"9023" 9 16 "d" "?" "1" 2617 NA
"9056" 9 15 "c" "0" "-" 474 "predep"
"9057" 9 15 "c" "1" "-" 504 "dep"
"9058" 9 15 "c" "2" "-" 708 "precrit"
"9059" 9 15 "c" "3" "-" 586 "precrit"
"9060" 9 15 "c" "4" "-" 951 "crit"
"9061" 9 15 "c" "5" "-" 679 "postcrit"
"9062" 9 15 "c" "6" "-" 562 "post"
"9063" 9 15 "c" "7" "-" 483 "post"
"9064" 9 15 "c" "?" "1" 3090 NA
"9073" 9 36 "d" "0" "-" 386 "predep"
"9074" 9 36 "d" "1" "-" 919 "dep"
"9075" 9 36 "d" "2" "-" 679 "precrit"
"9076" 9 36 "d" "3" "-" 593 "precrit"
"9077" 9 36 "d" "4" "-" 628 "precrit"
"9078" 9 36 "d" "5" "-" 597 "precrit"
"9079" 9 36 "d" "6" "-" 644 "crit"
"9080" 9 36 "d" "7" "-" 875 "postcrit"
"9081" 9 36 "d" "8" "-" 552 "post"
"9082" 9 36 "d" "9" "-" 502 "post"
"9083" 9 36 "d" "10" "-" 724 "post"
"9084" 9 36 "d" "?" "1" 4623 NA
"9111" 9 27 "c" "0" "-" 451 "predep"
"9112" 9 27 "c" "1" "-" 687 "dep"
"9113" 9 27 "c" "2" "-" 477 "precrit"
"9114" 9 27 "c" "3" "-" 652 "precrit"
"9115" 9 27 "c" "4" "-" 483 "crit"
"9116" 9 27 "c" "5" "-" 483 "postcrit"
"9117" 9 27 "c" "6" "-" 728 "post"
"9118" 9 27 "c" "7" "-" 640 "post"
"9119" 9 27 "c" "8" "-" 699 "post"
"9120" 9 27 "c" "9" "-" 610 "post"
"9121" 9 27 "c" "?" "1" 2180 NA
"9153" 9 30 "b" "0" "-" 401 "predep"
"9154" 9 30 "b" "1" "-" 453 "dep"
"9155" 9 30 "b" "2" "-" 498 "precrit"
"9156" 9 30 "b" "3" "-" 555 "precrit"
"9157" 9 30 "b" "4" "-" 504 "precrit"
"9158" 9 30 "b" "5" "-" 682 "precrit"
"9159" 9 30 "b" "6" "-" 480 "crit"
"9160" 9 30 "b" "7" "-" 616 "postcrit"
"9161" 9 30 "b" "8" "-" 487 "post"
"9162" 9 30 "b" "9" "-" 596 "post"
"9163" 9 30 "b" "10" "-" 443 "post"
"9164" 9 30 "b" "?" "1" 3224 NA
"9182" 9 22 "b" "0" "-" 391 "predep"
"9183" 9 22 "b" "1" "-" 490 "dep"
"9184" 9 22 "b" "2" "-" 423 "precrit"
"9185" 9 22 "b" "3" "-" 467 "precrit"
"9186" 9 22 "b" "4" "-" 567 "precrit"
"9187" 9 22 "b" "5" "-" 558 "precrit"
"9188" 9 22 "b" "6" "-" 540 "crit"
"9189" 9 22 "b" "7" "-" 525 "postcrit"
"9190" 9 22 "b" "8" "-" 476 "post"
"9191" 9 22 "b" "9" "-" 457 "post"
"9192" 9 22 "b" "10" "-" 457 "post"
"9193" 9 22 "b" "?" "1" 3274 NA
"9204" 9 31 "c" "0" "-" 452 "predep"
"9205" 9 31 "c" "1" "-" 466 "dep"
"9206" 9 31 "c" "2" "-" 532 "precrit"
"9207" 9 31 "c" "3" "-" 538 "precrit"
"9208" 9 31 "c" "4" "-" 491 "crit"
"9209" 9 31 "c" "5" "-" 468 "postcrit"
"9210" 9 31 "c" "6" "-" 469 "post"
"9211" 9 31 "c" "7" "-" 553 "post"
"9212" 9 31 "c" "?" "1" 2258 NA
"9234" 9 11 "c" "0" "-" 419 "predep"
"9235" 9 11 "c" "1" "-" 592 "dep"
"9236" 9 11 "c" "2" "-" 470 "precrit"
"9237" 9 11 "c" "3" "-" 538 "precrit"
"9238" 9 11 "c" "4" "-" 604 "crit"
"9239" 9 11 "c" "5" "-" 628 "postcrit"
"9240" 9 11 "c" "6" "-" 470 "post"
"9241" 9 11 "c" "7" "-" 692 "post"
"9242" 9 11 "c" "8" "-" 446 "post"
"9243" 9 11 "c" "?" "1" 3339 NA
"9278" 9 26 "b" "0" "-" 634 "predep"
"9279" 9 26 "b" "1" "-" 555 "dep"
"9280" 9 26 "b" "2" "-" 552 "precrit"
"9281" 9 26 "b" "3" "-" 524 "precrit"
"9282" 9 26 "b" "4" "-" 609 "precrit"
"9283" 9 26 "b" "5" "-" 1515 "precrit"
"9284" 9 26 "b" "6" "-" 871 "crit"
"9285" 9 26 "b" "7" "-" 931 "postcrit"
"9286" 9 26 "b" "8" "-" 438 "post"
"9287" 9 26 "b" "9" "-" 480 "post"
"9288" 9 26 "b" "10" "-" 461 "post"
"9289" 9 26 "b" "?" "1" 2169 NA
"9345" 9 28 "d" "0" "-" 423 "predep"
"9346" 9 28 "d" "1" "-" 626 "dep"
"9347" 9 28 "d" "2" "-" 472 "precrit"
"9348" 9 28 "d" "3" "-" 446 "precrit"
"9349" 9 28 "d" "4" "-" 546 "precrit"
"9350" 9 28 "d" "5" "-" 653 "precrit"
"9351" 9 28 "d" "6" "-" 439 "crit"
"9352" 9 28 "d" "7" "-" 492 "postcrit"
"9353" 9 28 "d" "8" "-" 450 "post"
"9354" 9 28 "d" "9" "-" 555 "post"
"9355" 9 28 "d" "10" "-" 564 "post"
"9356" 9 28 "d" "11" "-" 692 "post"
"9357" 9 28 "d" "?" "1" 3107 NA
"9370" 9 10 "b" "0" "-" 421 "predep"
"9371" 9 10 "b" "1" "-" 452 "dep"
"9372" 9 10 "b" "2" "-" 437 "precrit"
"9373" 9 10 "b" "3" "-" 426 "precrit"
"9374" 9 10 "b" "4" "-" 569 "precrit"
"9375" 9 10 "b" "5" "-" 592 "precrit"
"9376" 9 10 "b" "6" "-" 506 "crit"
"9377" 9 10 "b" "7" "-" 556 "postcrit"
"9378" 9 10 "b" "8" "-" 570 "post"
"9379" 9 10 "b" "9" "-" 531 "post"
"9380" 9 10 "b" "10" "-" 476 "post"
"9381" 9 10 "b" "?" "1" 1640 NA
"9401" 9 12 "d" "0" "-" 715 "predep"
"9402" 9 12 "d" "1" "-" 948 "dep"
"9403" 9 12 "d" "2" "-" 670 "precrit"
"9404" 9 12 "d" "3" "-" 510 "precrit"
"9405" 9 12 "d" "4" "-" 651 "precrit"
"9406" 9 12 "d" "5" "-" 575 "precrit"
"9407" 9 12 "d" "6" "-" 555 "crit"
"9408" 9 12 "d" "7" "-" 458 "postcrit"
"9409" 9 12 "d" "8" "-" 437 "post"
"9410" 9 12 "d" "9" "-" 503 "post"
"9411" 9 12 "d" "10" "-" 532 "post"
"9412" 9 12 "d" "11" "-" 883 "post"
"9413" 9 12 "d" "?" "1" 3592 NA
"9449" 9 2 "b" "0" "-" 377 "predep"
"9450" 9 2 "b" "1" "-" 438 "dep"
"9451" 9 2 "b" "2" "-" 483 "precrit"
"9452" 9 2 "b" "3" "-" 456 "precrit"
"9453" 9 2 "b" "4" "-" 476 "precrit"
"9454" 9 2 "b" "5" "-" 434 "precrit"
"9455" 9 2 "b" "6" "-" 458 "crit"
"9456" 9 2 "b" "7" "-" 434 "postcrit"
"9457" 9 2 "b" "8" "-" 427 "post"
"9458" 9 2 "b" "9" "-" 450 "post"
"9459" 9 2 "b" "10" "-" 479 "post"
"9460" 9 2 "b" "11" "-" 475 "post"
"9461" 9 2 "b" "12" "-" 473 "post"
"9462" 9 2 "b" "?" "1" 2468 NA
"9492" 9 23 "c" "0" "-" 531 "predep"
"9493" 9 23 "c" "1" "-" 540 "dep"
"9494" 9 23 "c" "2" "-" 492 "precrit"
"9495" 9 23 "c" "3" "-" 458 "precrit"
"9496" 9 23 "c" "4" "-" 497 "crit"
"9497" 9 23 "c" "5" "-" 475 "postcrit"
"9498" 9 23 "c" "6" "-" 576 "post"
"9499" 9 23 "c" "7" "-" 492 "post"
"9500" 9 23 "c" "8" "-" 501 "post"
"9501" 9 23 "c" "9" "-" 588 "post"
"9502" 9 23 "c" "10" "-" 499 "post"
"9503" 9 23 "c" "?" "0" 2092 NA
"9514" 9 3 "c" "0" "-" 487 "predep"
"9515" 9 3 "c" "1" "-" 459 "dep"
"9516" 9 3 "c" "2" "-" 441 "precrit"
"9517" 9 3 "c" "3" "-" 444 "precrit"
"9518" 9 3 "c" "4" "-" 586 "crit"
"9519" 9 3 "c" "5" "-" 446 "postcrit"
"9520" 9 3 "c" "6" "-" 503 "post"
"9521" 9 3 "c" "7" "-" 538 "post"
"9522" 9 3 "c" "8" "-" 541 "post"
"9523" 9 3 "c" "?" "1" 1985 NA
"9537" 9 29 "a" "0" "-" 426 "predep"
"9538" 9 29 "a" "1" "-" 567 "dep"
"9539" 9 29 "a" "2" "-" 550 "precrit"
"9540" 9 29 "a" "3" "-" 518 "precrit"
"9541" 9 29 "a" "4" "-" 537 "crit"
"9542" 9 29 "a" "5" "-" 1239 "postcrit"
"9543" 9 29 "a" "6" "-" 643 "post"
"9544" 9 29 "a" "7" "-" 680 "post"
"9545" 9 29 "a" "8" "-" 642 "post"
"9546" 9 29 "a" "?" "1" 2523 NA
"9577" 9 13 "a" "0" "-" 802 "predep"
"9578" 9 13 "a" "1" "-" 739 "dep"
"9579" 9 13 "a" "2" "-" 678 "precrit"
"9580" 9 13 "a" "3" "-" 668 "precrit"
"9581" 9 13 "a" "4" "-" 467 "crit"
"9582" 9 13 "a" "5" "-" 681 "postcrit"
"9583" 9 13 "a" "6" "-" 532 "post"
"9584" 9 13 "a" "7" "-" 556 "post"
"9585" 9 13 "a" "8" "-" 502 "post"
"9586" 9 13 "a" "?" "1" 2282 NA
"9618" 9 33 "a" "0" "-" 448 "predep"
"9619" 9 33 "a" "1" "-" 531 "dep"
"9620" 9 33 "a" "2" "-" 469 "precrit"
"9621" 9 33 "a" "3" "-" 522 "precrit"
"9622" 9 33 "a" "4" "-" 750 "crit"
"9623" 9 33 "a" "5" "-" 414 "postcrit"
"9624" 9 33 "a" "6" "-" 426 "post"
"9625" 9 33 "a" "7" "-" 526 "post"
"9626" 9 33 "a" "8" "-" 462 "post"
"9627" 9 33 "a" "?" "1" 2581 NA
"9656" 9 6 "b" "0" "-" 369 "predep"
"9657" 9 6 "b" "1" "-" 651 "dep"
"9658" 9 6 "b" "2" "-" 417 "precrit"
"9659" 9 6 "b" "3" "-" 428 "precrit"
"9660" 9 6 "b" "4" "-" 434 "precrit"
"9661" 9 6 "b" "5" "-" 419 "precrit"
"9662" 9 6 "b" "6" "-" 542 "precrit"
"9663" 9 6 "b" "7" "-" 519 "crit"
"9664" 9 6 "b" "8" "-" 431 "postcrit"
"9665" 9 6 "b" "9" "-" 393 "post"
"9666" 9 6 "b" "10" "-" 414 "post"
"9667" 9 6 "b" "?" "1" 4146 NA
"9690" 9 5 "a" "0" "-" 431 "predep"
"9691" 9 5 "a" "1" "-" 497 "dep"
"9692" 9 5 "a" "2" "-" 662 "precrit"
"9693" 9 5 "a" "3" "-" 553 "precrit"
"9694" 9 5 "a" "4" "-" 545 "crit"
"9695" 9 5 "a" "5" "-" 522 "postcrit"
"9696" 9 5 "a" "6" "-" 694 "post"
"9697" 9 5 "a" "7" "-" 534 "post"
"9698" 9 5 "a" "8" "-" 602 "post"
"9699" 9 5 "a" "9" "-" 592 "post"
"9700" 9 5 "a" "?" "1" 3630 NA
"9734" 9 17 "a" "0" "-" 426 "predep"
"9735" 9 17 "a" "1" "-" 494 "dep"
"9736" 9 17 "a" "2" "-" 515 "precrit"
"9737" 9 17 "a" "3" "-" 463 "precrit"
"9738" 9 17 "a" "4" "-" 471 "crit"
"9739" 9 17 "a" "5" "-" 450 "postcrit"
"9740" 9 17 "a" "6" "-" 490 "post"
"9741" 9 17 "a" "7" "-" 485 "post"
"9742" 9 17 "a" "8" "-" 410 "post"
"9743" 9 17 "a" "?" "1" 2381 NA
"9756" 9 34 "b" "0" "-" 612 "predep"
"9757" 9 34 "b" "1" "-" 503 "dep"
"9758" 9 34 "b" "2" "-" 499 "precrit"
"9759" 9 34 "b" "3" "-" 555 "precrit"
"9760" 9 34 "b" "4" "-" 560 "precrit"
"9761" 9 34 "b" "5" "-" 498 "precrit"
"9762" 9 34 "b" "6" "-" 483 "crit"
"9763" 9 34 "b" "7" "-" 539 "postcrit"
"9764" 9 34 "b" "8" "-" 531 "post"
"9765" 9 34 "b" "9" "-" 611 "post"
"9766" 9 34 "b" "10" "-" 510 "post"
"9767" 9 34 "b" "?" "1" 2508 NA
"9831" 9 4 "d" "0" "-" 436 "predep"
"9832" 9 4 "d" "1" "-" 418 "dep"
"9833" 9 4 "d" "2" "-" 498 "precrit"
"9834" 9 4 "d" "3" "-" 491 "precrit"
"9835" 9 4 "d" "4" "-" 536 "precrit"
"9836" 9 4 "d" "5" "-" 512 "precrit"
"9837" 9 4 "d" "6" "-" 414 "crit"
"9838" 9 4 "d" "7" "-" 555 "postcrit"
"9839" 9 4 "d" "8" "-" 964 "post"
"9840" 9 4 "d" "9" "-" 463 "post"
"9841" 9 4 "d" "?" "1" 2053 NA
"9900" 9 14 "b" "0" "-" 546 "predep"
"9901" 9 14 "b" "1" "-" 488 "dep"
"9902" 9 14 "b" "2" "-" 434 "precrit"
"9903" 9 14 "b" "3" "-" 525 "precrit"
"9904" 9 14 "b" "4" "-" 446 "precrit"
"9905" 9 14 "b" "5" "-" 429 "precrit"
"9906" 9 14 "b" "6" "-" 405 "crit"
"9907" 9 14 "b" "7" "-" 455 "postcrit"
"9908" 9 14 "b" "8" "-" 421 "post"
"9909" 9 14 "b" "9" "-" 435 "post"
"9910" 9 14 "b" "10" "-" 423 "post"
"9911" 9 14 "b" "11" "-" 483 "post"
"9912" 9 14 "b" "12" "-" 473 "post"
"9913" 9 14 "b" "?" "1" 2424 NA
"9965" 9 19 "c" "0" "-" 308 "predep"
"9966" 9 19 "c" "1" "-" 712 "dep"
"9967" 9 19 "c" "2" "-" 430 "precrit"
"9968" 9 19 "c" "3" "-" 389 "precrit"
"9969" 9 19 "c" "4" "-" 404 "crit"
"9970" 9 19 "c" "5" "-" 445 "postcrit"
"9971" 9 19 "c" "6" "-" 411 "post"
"9972" 9 19 "c" "7" "-" 419 "post"
"9973" 9 19 "c" "8" "-" 416 "post"
"9974" 9 19 "c" "?" "1" 1665 NA
"10002" 9 25 "a" "0" "-" 306 "predep"
"10003" 9 25 "a" "1" "-" 444 "dep"
"10004" 9 25 "a" "2" "-" 410 "precrit"
"10005" 9 25 "a" "3" "-" 405 "precrit"
"10006" 9 25 "a" "4" "-" 386 "crit"
"10007" 9 25 "a" "5" "-" 417 "postcrit"
"10008" 9 25 "a" "6" "-" 410 "post"
"10009" 9 25 "a" "7" "-" 443 "post"
"10010" 9 25 "a" "8" "-" 393 "post"
"10011" 9 25 "a" "?" "1" 2102 NA
"10042" 9 24 "d" "0" "-" 395 "predep"
"10043" 9 24 "d" "1" "-" 503 "dep"
"10044" 9 24 "d" "2" "-" 487 "precrit"
"10045" 9 24 "d" "3" "-" 546 "precrit"
"10046" 9 24 "d" "4" "-" 603 "precrit"
"10047" 9 24 "d" "5" "-" 554 "precrit"
"10048" 9 24 "d" "6" "-" 659 "crit"
"10049" 9 24 "d" "7" "-" 519 "postcrit"
"10050" 9 24 "d" "8" "-" 464 "post"
"10051" 9 24 "d" "9" "-" 431 "post"
"10052" 9 24 "d" "?" "0" 2644 NA
"10093" 9 20 "d" "0" "-" 360 "predep"
"10094" 9 20 "d" "1" "-" 439 "dep"
"10095" 9 20 "d" "2" "-" 452 "precrit"
"10096" 9 20 "d" "3" "-" 528 "precrit"
"10097" 9 20 "d" "4" "-" 489 "precrit"
"10098" 9 20 "d" "5" "-" 489 "precrit"
"10099" 9 20 "d" "6" "-" 480 "crit"
"10100" 9 20 "d" "7" "-" 525 "postcrit"
"10101" 9 20 "d" "8" "-" 448 "post"
"10102" 9 20 "d" "9" "-" 559 "post"
"10103" 9 20 "d" "10" "-" 441 "post"
"10104" 9 20 "d" "11" "-" 517 "post"
"10105" 9 20 "d" "12" "-" 466 "post"
"10106" 9 20 "d" "?" "1" 4171 NA
"10126" 9 1 "a" "0" "-" 379 "predep"
"10127" 9 1 "a" "1" "-" 462 "dep"
"10128" 9 1 "a" "2" "-" 436 "precrit"
"10129" 9 1 "a" "3" "-" 440 "precrit"
"10130" 9 1 "a" "4" "-" 506 "crit"
"10131" 9 1 "a" "5" "-" 448 "postcrit"
"10132" 9 1 "a" "6" "-" 543 "post"
"10133" 9 1 "a" "7" "-" 719 "post"
"10134" 9 1 "a" "8" "-" 500 "post"
"10135" 9 1 "a" "?" "1" 2645 NA
"10145" 9 32 "d" "0" "-" 382 "predep"
"10146" 9 32 "d" "1" "-" 410 "dep"
"10147" 9 32 "d" "2" "-" 436 "precrit"
"10148" 9 32 "d" "3" "-" 559 "precrit"
"10149" 9 32 "d" "4" "-" 472 "precrit"
"10150" 9 32 "d" "5" "-" 782 "precrit"
"10151" 9 32 "d" "6" "-" 483 "crit"
"10152" 9 32 "d" "7" "-" 490 "postcrit"
"10153" 9 32 "d" "8" "-" 530 "post"
"10154" 9 32 "d" "9" "-" 412 "post"
"10155" 9 32 "d" "10" "-" 429 "post"
"10156" 9 32 "d" "?" "1" 1577 NA
"10196" 9 8 "d" "0" "-" 447 "predep"
"10197" 9 8 "d" "1" "-" 463 "dep"
"10198" 9 8 "d" "2" "-" 469 "precrit"
"10199" 9 8 "d" "3" "-" 411 "precrit"
"10200" 9 8 "d" "4" "-" 560 "precrit"
"10201" 9 8 "d" "5" "-" 506 "precrit"
"10202" 9 8 "d" "6" "-" 1105 "crit"
"10203" 9 8 "d" "7" "-" 480 "postcrit"
"10204" 9 8 "d" "8" "-" 519 "post"
"10205" 9 8 "d" "9" "-" 471 "post"
"10206" 9 8 "d" "10" "-" 454 "post"
"10207" 9 8 "d" "11" "-" 445 "post"
"10208" 9 8 "d" "?" "1" 3801 NA
"10218" 9 9 "a" "0" "-" 358 "predep"
"10219" 9 9 "a" "1" "-" 457 "dep"
"10220" 9 9 "a" "2" "-" 441 "precrit"
"10221" 9 9 "a" "3" "-" 420 "precrit"
"10222" 9 9 "a" "4" "-" 505 "crit"
"10223" 9 9 "a" "5" "-" 480 "postcrit"
"10224" 9 9 "a" "6" "-" 445 "post"
"10225" 9 9 "a" "7" "-" 470 "post"
"10226" 9 9 "a" "8" "-" 469 "post"
"10227" 9 9 "a" "?" "1" 2735 NA
"10251" 9 35 "c" "0" "-" 361 "predep"
"10252" 9 35 "c" "1" "-" 481 "dep"
"10253" 9 35 "c" "2" "-" 471 "precrit"
"10254" 9 35 "c" "3" "-" 503 "precrit"
"10255" 9 35 "c" "4" "-" 458 "crit"
"10256" 9 35 "c" "5" "-" 575 "postcrit"
"10257" 9 35 "c" "6" "-" 448 "post"
"10258" 9 35 "c" "7" "-" 535 "post"
"10259" 9 35 "c" "8" "-" 639 "post"
"10260" 9 35 "c" "?" "1" 4058 NA
"10321" 9 18 "b" "0" "-" 396 "predep"
"10322" 9 18 "b" "1" "-" 395 "dep"
"10323" 9 18 "b" "2" "-" 445 "precrit"
"10324" 9 18 "b" "3" "-" 431 "precrit"
"10325" 9 18 "b" "4" "-" 524 "precrit"
"10326" 9 18 "b" "5" "-" 557 "precrit"
"10327" 9 18 "b" "6" "-" 675 "crit"
"10328" 9 18 "b" "7" "-" 470 "postcrit"
"10329" 9 18 "b" "8" "-" 655 "post"
"10330" 9 18 "b" "9" "-" 1520 "post"
"10331" 9 18 "b" "10" "-" 386 "post"
"10332" 9 18 "b" "?" "1" 2261 NA
"10387" 9 21 "a" "0" "-" 376 "predep"
"10388" 9 21 "a" "1" "-" 452 "dep"
"10389" 9 21 "a" "2" "-" 452 "precrit"
"10390" 9 21 "a" "3" "-" 482 "precrit"
"10391" 9 21 "a" "4" "-" 610 "crit"
"10392" 9 21 "a" "5" "-" 435 "postcrit"
"10393" 9 21 "a" "6" "-" 467 "post"
"10394" 9 21 "a" "7" "-" 458 "post"
"10395" 9 21 "a" "8" "-" 444 "post"
"10396" 9 21 "a" "?" "1" 4987 NA
"10454" 10 12 "a" "0" "-" 1742 "predep"
"10455" 10 12 "a" "1" "-" 1233 "dep"
"10456" 10 12 "a" "2" "-" 1992 "precrit"
"10457" 10 12 "a" "3" "-" 1435 "precrit"
"10458" 10 12 "a" "4" "-" 1078 "precrit"
"10459" 10 12 "a" "5" "-" 1701 "crit"
"10460" 10 12 "a" "6" "-" 878 "postcrit"
"10461" 10 12 "a" "7" "-" 695 "post"
"10462" 10 12 "a" "8" "-" 833 "post"
"10463" 10 12 "a" "9" "-" 935 "post"
"10464" 10 12 "a" "?" "1" 1713 NA
"10482" 10 15 "d" "0" "-" 793 "predep"
"10483" 10 15 "d" "1" "-" 908 "dep"
"10484" 10 15 "d" "2" "-" 806 "precrit"
"10485" 10 15 "d" "3" "-" 815 "precrit"
"10486" 10 15 "d" "4" "-" 1120 "precrit"
"10487" 10 15 "d" "5" "-" 1302 "precrit"
"10488" 10 15 "d" "6" "-" 839 "crit"
"10489" 10 15 "d" "7" "-" 1040 "postcrit"
"10490" 10 15 "d" "8" "-" 1105 "post"
"10491" 10 15 "d" "9" "-" 906 "post"
"10492" 10 15 "d" "?" "1" 2160 NA
"10542" 10 24 "a" "0" "-" 1751 "predep"
"10543" 10 24 "a" "1" "-" 688 "dep"
"10544" 10 24 "a" "2" "-" 534 "precrit"
"10545" 10 24 "a" "3" "-" 427 "precrit"
"10546" 10 24 "a" "4" "-" 430 "crit"
"10547" 10 24 "a" "5" "-" 419 "postcrit"
"10548" 10 24 "a" "6" "-" 490 "post"
"10549" 10 24 "a" "7" "-" 783 "post"
"10550" 10 24 "a" "?" "1" 2321 NA
"10607" 10 33 "b" "0" "-" 480 "predep"
"10608" 10 33 "b" "1" "-" 678 "dep"
"10609" 10 33 "b" "2" "-" 1638 "precrit"
"10610" 10 33 "b" "3" "-" 1381 "precrit"
"10611" 10 33 "b" "4" "-" 765 "precrit"
"10612" 10 33 "b" "5" "-" 619 "precrit"
"10613" 10 33 "b" "6" "-" 666 "crit"
"10614" 10 33 "b" "7" "-" 709 "postcrit"
"10615" 10 33 "b" "8" "-" 642 "post"
"10616" 10 33 "b" "9" "-" 619 "post"
"10617" 10 33 "b" "10" "-" 716 "post"
"10618" 10 33 "b" "?" "1" 1933 NA
"10630" 10 26 "c" "0" "-" 432 "predep"
"10631" 10 26 "c" "1" "-" 1019 "dep"
"10632" 10 26 "c" "2" "-" 732 "precrit"
"10633" 10 26 "c" "3" "-" 655 "precrit"
"10634" 10 26 "c" "4" "-" 4257 "crit"
"10635" 10 26 "c" "5" "-" 533 "postcrit"
"10636" 10 26 "c" "6" "-" 552 "post"
"10637" 10 26 "c" "7" "-" 705 "post"
"10638" 10 26 "c" "8" "-" 628 "post"
"10639" 10 26 "c" "?" "1" 2162 NA
"10650" 10 34 "c" "0" "-" 585 "predep"
"10651" 10 34 "c" "1" "-" 889 "dep"
"10652" 10 34 "c" "2" "-" 1014 "precrit"
"10653" 10 34 "c" "3" "-" 804 "precrit"
"10654" 10 34 "c" "4" "-" 2373 "crit"
"10655" 10 34 "c" "5" "-" 735 "postcrit"
"10656" 10 34 "c" "6" "-" 519 "post"
"10657" 10 34 "c" "7" "-" 626 "post"
"10658" 10 34 "c" "8" "-" 1230 "post"
"10659" 10 34 "c" "?" "1" 2751 NA
"10678" 10 29 "b" "0" "-" 365 "predep"
"10679" 10 29 "b" "1" "-" 650 "dep"
"10680" 10 29 "b" "2" "-" 638 "precrit"
"10681" 10 29 "b" "3" "-" 588 "precrit"
"10682" 10 29 "b" "4" "-" 823 "precrit"
"10683" 10 29 "b" "5" "-" 4287 "precrit"
"10684" 10 29 "b" "6" "-" 997 "crit"
"10685" 10 29 "b" "7" "-" 1988 "postcrit"
"10686" 10 29 "b" "8" "-" 640 "post"
"10687" 10 29 "b" "9" "-" 529 "post"
"10688" 10 29 "b" "10" "-" 694 "post"
"10689" 10 29 "b" "?" "1" 2138 NA
"10748" 10 23 "d" "0" "-" 784 "predep"
"10749" 10 23 "d" "1" "-" 1130 "dep"
"10750" 10 23 "d" "2" "-" 492 "precrit"
"10751" 10 23 "d" "3" "-" 389 "precrit"
"10752" 10 23 "d" "4" "-" 389 "precrit"
"10753" 10 23 "d" "5" "-" 838 "precrit"
"10754" 10 23 "d" "6" "-" 1671 "crit"
"10755" 10 23 "d" "7" "-" 611 "postcrit"
"10756" 10 23 "d" "8" "-" 402 "post"
"10757" 10 23 "d" "9" "-" 384 "post"
"10758" 10 23 "d" "10" "-" 332 "post"
"10759" 10 23 "d" "11" "-" 307 "post"
"10760" 10 23 "d" "12" "-" 277 "post"
"10761" 10 23 "d" "13" "-" 1288 "post"
"10762" 10 23 "d" "?" "0" 4088 NA
"10773" 10 35 "d" "0" "-" 425 "predep"
"10774" 10 35 "d" "1" "-" 555 "dep"
"10775" 10 35 "d" "2" "-" 1551 "precrit"
"10776" 10 35 "d" "3" "-" 594 "precrit"
"10777" 10 35 "d" "4" "-" 560 "precrit"
"10778" 10 35 "d" "5" "-" 909 "precrit"
"10779" 10 35 "d" "6" "-" 898 "crit"
"10780" 10 35 "d" "7" "-" 2195 "postcrit"
"10781" 10 35 "d" "8" "-" 782 "post"
"10782" 10 35 "d" "9" "-" 477 "post"
"10783" 10 35 "d" "10" "-" 483 "post"
"10784" 10 35 "d" "?" "1" 3801 NA
"10796" 10 9 "b" "0" "-" 1518 "predep"
"10797" 10 9 "b" "1" "-" 737 "dep"
"10798" 10 9 "b" "2" "-" 702 "precrit"
"10799" 10 9 "b" "3" "-" 1242 "precrit"
"10800" 10 9 "b" "4" "-" 1438 "precrit"
"10801" 10 9 "b" "5" "-" 882 "precrit"
"10802" 10 9 "b" "6" "-" 1034 "crit"
"10803" 10 9 "b" "7" "-" 547 "postcrit"
"10804" 10 9 "b" "8" "-" 477 "post"
"10805" 10 9 "b" "9" "-" 592 "post"
"10806" 10 9 "b" "10" "-" 1099 "post"
"10807" 10 9 "b" "?" "1" 2828 NA
"10836" 10 16 "a" "0" "-" 449 "predep"
"10837" 10 16 "a" "1" "-" 693 "dep"
"10838" 10 16 "a" "2" "-" 534 "precrit"
"10839" 10 16 "a" "3" "-" 474 "precrit"
"10840" 10 16 "a" "4" "-" 542 "crit"
"10841" 10 16 "a" "5" "-" 609 "postcrit"
"10842" 10 16 "a" "6" "-" 557 "post"
"10843" 10 16 "a" "7" "-" 1380 "post"
"10844" 10 16 "a" "?" "0" 9000 NA
"10854" 10 20 "a" "0" "-" 606 "predep"
"10855" 10 20 "a" "1" "-" 694 "dep"
"10856" 10 20 "a" "2" "-" 661 "precrit"
"10857" 10 20 "a" "3" "-" 560 "precrit"
"10858" 10 20 "a" "4" "-" 710 "crit"
"10859" 10 20 "a" "5" "-" 477 "postcrit"
"10860" 10 20 "a" "6" "-" 536 "post"
"10861" 10 20 "a" "7" "-" 1258 "post"
"10862" 10 20 "a" "?" "1" 2853 NA
"10872" 10 11 "d" "0" "-" 553 "predep"
"10873" 10 11 "d" "1" "-" 1797 "dep"
"10874" 10 11 "d" "2" "-" 549 "precrit"
"10875" 10 11 "d" "3" "-" 542 "precrit"
"10876" 10 11 "d" "4" "-" 469 "precrit"
"10877" 10 11 "d" "5" "-" 633 "precrit"
"10878" 10 11 "d" "6" "-" 980 "crit"
"10879" 10 11 "d" "7" "-" 992 "postcrit"
"10880" 10 11 "d" "8" "-" 1175 "post"
"10881" 10 11 "d" "9" "-" 811 "post"
"10882" 10 11 "d" "10" "-" 1855 "post"
"10883" 10 11 "d" "?" "1" 2875 NA
"10906" 10 3 "d" "0" "-" 372 "predep"
"10907" 10 3 "d" "1" "-" 494 "dep"
"10908" 10 3 "d" "2" "-" 514 "precrit"
"10909" 10 3 "d" "3" "-" 922 "precrit"
"10910" 10 3 "d" "4" "-" 704 "precrit"
"10911" 10 3 "d" "5" "-" 1004 "precrit"
"10912" 10 3 "d" "6" "-" 865 "crit"
"10913" 10 3 "d" "7" "-" 552 "postcrit"
"10914" 10 3 "d" "8" "-" 567 "post"
"10915" 10 3 "d" "9" "-" 666 "post"
"10916" 10 3 "d" "10" "-" 423 "post"
"10917" 10 3 "d" "?" "1" 2671 NA
"10946" 10 8 "a" "0" "-" 440 "predep"
"10947" 10 8 "a" "1" "-" 440 "dep"
"10948" 10 8 "a" "2" "-" 575 "precrit"
"10949" 10 8 "a" "3" "-" 677 "precrit"
"10950" 10 8 "a" "4" "-" 818 "crit"
"10951" 10 8 "a" "5" "-" 393 "postcrit"
"10952" 10 8 "a" "6" "-" 734 "post"
"10953" 10 8 "a" "7" "-" 823 "post"
"10954" 10 8 "a" "?" "1" 2255 NA
"10994" 10 31 "d" "0" "-" 535 "predep"
"10995" 10 31 "d" "1" "-" 515 "dep"
"10996" 10 31 "d" "2" "-" 678 "precrit"
"10997" 10 31 "d" "3" "-" 593 "precrit"
"10998" 10 31 "d" "4" "-" 568 "precrit"
"10999" 10 31 "d" "5" "-" 452 "precrit"
"11000" 10 31 "d" "6" "-" 483 "crit"
"11001" 10 31 "d" "7" "-" 462 "postcrit"
"11002" 10 31 "d" "8" "-" 698 "post"
"11003" 10 31 "d" "9" "-" 1554 "post"
"11004" 10 31 "d" "?" "1" 4198 NA
"11044" 10 2 "c" "0" "-" 323 "predep"
"11045" 10 2 "c" "1" "-" 610 "dep"
"11046" 10 2 "c" "2" "-" 618 "precrit"
"11047" 10 2 "c" "3" "-" 538 "precrit"
"11048" 10 2 "c" "4" "-" 740 "crit"
"11049" 10 2 "c" "5" "-" 522 "postcrit"
"11050" 10 2 "c" "6" "-" 651 "post"
"11051" 10 2 "c" "7" "-" 1095 "post"
"11052" 10 2 "c" "8" "-" 577 "post"
"11053" 10 2 "c" "?" "1" 2472 NA
"11077" 10 13 "b" "0" "-" 459 "predep"
"11078" 10 13 "b" "1" "-" 598 "dep"
"11079" 10 13 "b" "2" "-" 804 "precrit"
"11080" 10 13 "b" "3" "-" 483 "precrit"
"11081" 10 13 "b" "4" "-" 860 "precrit"
"11082" 10 13 "b" "5" "-" 522 "precrit"
"11083" 10 13 "b" "6" "-" 1327 "crit"
"11084" 10 13 "b" "7" "-" 1105 "postcrit"
"11085" 10 13 "b" "8" "-" 1093 "post"
"11086" 10 13 "b" "9" "-" 774 "post"
"11087" 10 13 "b" "10" "-" 1732 "post"
"11088" 10 13 "b" "?" "1" 2300 NA
"11167" 10 7 "d" "0" "-" 276 "predep"
"11168" 10 7 "d" "1" "-" 1962 "dep"
"11169" 10 7 "d" "2" "-" 442 "precrit"
"11170" 10 7 "d" "3" "-" 426 "precrit"
"11171" 10 7 "d" "4" "-" 411 "precrit"
"11172" 10 7 "d" "5" "-" 331 "precrit"
"11173" 10 7 "d" "6" "-" 1710 "crit"
"11174" 10 7 "d" "7" "-" 1281 "postcrit"
"11175" 10 7 "d" "8" "-" 573 "post"
"11176" 10 7 "d" "9" "-" 985 "post"
"11177" 10 7 "d" "10" "-" 582 "post"
"11178" 10 7 "d" "?" "0" 15122 NA
"11200" 10 17 "b" "0" "-" 401 "predep"
"11201" 10 17 "b" "1" "-" 557 "dep"
"11202" 10 17 "b" "2" "-" 460 "precrit"
"11203" 10 17 "b" "3" "-" 482 "precrit"
"11204" 10 17 "b" "4" "-" 457 "precrit"
"11205" 10 17 "b" "5" "-" 450 "precrit"
"11206" 10 17 "b" "6" "-" 535 "crit"
"11207" 10 17 "b" "7" "-" 475 "postcrit"
"11208" 10 17 "b" "8" "-" 636 "post"
"11209" 10 17 "b" "9" "-" 74 "post"
"11210" 10 17 "b" "10" "-" 1427 "post"
"11211" 10 17 "b" "?" "1" 2875 NA
"11223" 10 19 "d" "0" "-" 363 "predep"
"11224" 10 19 "d" "1" "-" 717 "dep"
"11225" 10 19 "d" "2" "-" 618 "precrit"
"11226" 10 19 "d" "3" "-" 677 "precrit"
"11227" 10 19 "d" "4" "-" 938 "precrit"
"11228" 10 19 "d" "5" "-" 693 "precrit"
"11229" 10 19 "d" "6" "-" 783 "crit"
"11230" 10 19 "d" "7" "-" 412 "postcrit"
"11231" 10 19 "d" "8" "-" 422 "post"
"11232" 10 19 "d" "9" "-" 670 "post"
"11233" 10 19 "d" "10" "-" 627 "post"
"11234" 10 19 "d" "?" "1" 1732 NA
"11245" 10 32 "a" "0" "-" 477 "predep"
"11246" 10 32 "a" "1" "-" 445 "dep"
"11247" 10 32 "a" "2" "-" 425 "precrit"
"11248" 10 32 "a" "3" "-" 416 "precrit"
"11249" 10 32 "a" "4" "-" 421 "crit"
"11250" 10 32 "a" "5" "-" 488 "postcrit"
"11251" 10 32 "a" "6" "-" 443 "post"
"11252" 10 32 "a" "7" "-" 409 "post"
"11253" 10 32 "a" "8" "-" 395 "post"
"11254" 10 32 "a" "?" "1" 9469 NA
"11314" 10 25 "b" "0" "-" 357 "predep"
"11315" 10 25 "b" "1" "-" 409 "dep"
"11316" 10 25 "b" "2" "-" 439 "precrit"
"11317" 10 25 "b" "3" "-" 354 "precrit"
"11318" 10 25 "b" "4" "-" 255 "precrit"
"11319" 10 25 "b" "5" "-" 556 "precrit"
"11320" 10 25 "b" "6" "-" 469 "crit"
"11321" 10 25 "b" "7" "-" 444 "postcrit"
"11322" 10 25 "b" "8" "-" 625 "post"
"11323" 10 25 "b" "9" "-" 827 "post"
"11324" 10 25 "b" "10" "-" 2769 "post"
"11325" 10 25 "b" "?" "1" 2581 NA
"11342" 10 6 "c" "0" "-" 3264 "predep"
"11343" 10 6 "c" "1" "-" 539 "dep"
"11344" 10 6 "c" "2" "-" 550 "precrit"
"11345" 10 6 "c" "3" "-" 481 "precrit"
"11346" 10 6 "c" "4" "-" 461 "crit"
"11347" 10 6 "c" "5" "-" 409 "postcrit"
"11348" 10 6 "c" "6" "-" 393 "post"
"11349" 10 6 "c" "7" "-" 752 "post"
"11350" 10 6 "c" "8" "-" 739 "post"
"11351" 10 6 "c" "?" "1" 5149 NA
"11364" 10 28 "a" "0" "-" 398 "predep"
"11365" 10 28 "a" "1" "-" 482 "dep"
"11366" 10 28 "a" "2" "-" 554 "precrit"
"11367" 10 28 "a" "3" "-" 513 "precrit"
"11368" 10 28 "a" "4" "-" 453 "crit"
"11369" 10 28 "a" "5" "-" 424 "postcrit"
"11370" 10 28 "a" "6" "-" 545 "post"
"11371" 10 28 "a" "7" "-" 606 "post"
"11372" 10 28 "a" "8" "-" 1146 "post"
"11373" 10 28 "a" "?" "1" 3140 NA
"11384" 10 5 "b" "0" "-" 422 "predep"
"11385" 10 5 "b" "1" "-" 566 "dep"
"11386" 10 5 "b" "2" "-" 644 "precrit"
"11387" 10 5 "b" "3" "-" 581 "precrit"
"11388" 10 5 "b" "4" "-" 699 "precrit"
"11389" 10 5 "b" "5" "-" 962 "precrit"
"11390" 10 5 "b" "6" "-" 845 "crit"
"11391" 10 5 "b" "7" "-" 585 "postcrit"
"11392" 10 5 "b" "8" "-" 581 "post"
"11393" 10 5 "b" "9" "-" 607 "post"
"11394" 10 5 "b" "10" "-" 599 "post"
"11395" 10 5 "b" "11" "-" 2228 "post"
"11396" 10 5 "b" "?" "1" 4022 NA
"11427" 10 18 "c" "0" "-" 505 "predep"
"11428" 10 18 "c" "1" "-" 512 "dep"
"11429" 10 18 "c" "2" "-" 712 "precrit"
"11430" 10 18 "c" "3" "-" 503 "precrit"
"11431" 10 18 "c" "4" "-" 955 "crit"
"11432" 10 18 "c" "5" "-" 526 "postcrit"
"11433" 10 18 "c" "6" "-" 503 "post"
"11434" 10 18 "c" "7" "-" 415 "post"
"11435" 10 18 "c" "8" "-" 371 "post"
"11436" 10 18 "c" "?" "1" 1915 NA
"11465" 10 10 "c" "0" "-" 264 "predep"
"11466" 10 10 "c" "1" "-" 640 "dep"
"11467" 10 10 "c" "2" "-" 552 "precrit"
"11468" 10 10 "c" "3" "-" 344 "precrit"
"11469" 10 10 "c" "4" "-" 336 "crit"
"11470" 10 10 "c" "5" "-" 473 "postcrit"
"11471" 10 10 "c" "6" "-" 329 "post"
"11472" 10 10 "c" "7" "-" 457 "post"
"11473" 10 10 "c" "8" "-" 811 "post"
"11474" 10 10 "c" "9" "-" 627 "post"
"11475" 10 10 "c" "?" "1" 4042 NA
"11515" 10 22 "c" "0" "-" 375 "predep"
"11516" 10 22 "c" "1" "-" 800 "dep"
"11517" 10 22 "c" "2" "-" 460 "precrit"
"11518" 10 22 "c" "3" "-" 445 "precrit"
"11519" 10 22 "c" "4" "-" 636 "crit"
"11520" 10 22 "c" "5" "-" 435 "postcrit"
"11521" 10 22 "c" "6" "-" 539 "post"
"11522" 10 22 "c" "7" "-" 487 "post"
"11523" 10 22 "c" "8" "-" 544 "post"
"11524" 10 22 "c" "9" "-" 1289 "post"
"11525" 10 22 "c" "?" "1" 2528 NA
"11570" 10 1 "b" "0" "-" 807 "predep"
"11571" 10 1 "b" "1" "-" 476 "dep"
"11572" 10 1 "b" "2" "-" 809 "precrit"
"11573" 10 1 "b" "3" "-" 472 "precrit"
"11574" 10 1 "b" "4" "-" 488 "precrit"
"11575" 10 1 "b" "5" "-" 535 "precrit"
"11576" 10 1 "b" "6" "-" 642 "crit"
"11577" 10 1 "b" "7" "-" 525 "postcrit"
"11578" 10 1 "b" "8" "-" 503 "post"
"11579" 10 1 "b" "9" "-" 1155 "post"
"11580" 10 1 "b" "10" "-" 893 "post"
"11581" 10 1 "b" "?" "1" 1992 NA
"11603" 10 27 "d" "0" "-" 383 "predep"
"11604" 10 27 "d" "1" "-" 477 "dep"
"11605" 10 27 "d" "2" "-" 475 "precrit"
"11606" 10 27 "d" "3" "-" 505 "precrit"
"11607" 10 27 "d" "4" "-" 489 "precrit"
"11608" 10 27 "d" "5" "-" 468 "precrit"
"11609" 10 27 "d" "6" "-" 592 "crit"
"11610" 10 27 "d" "7" "-" 613 "postcrit"
"11611" 10 27 "d" "8" "-" 509 "post"
"11612" 10 27 "d" "9" "-" 734 "post"
"11613" 10 27 "d" "10" "-" 678 "post"
"11614" 10 27 "d" "11" "-" 1996 "post"
"11615" 10 27 "d" "?" "1" 2781 NA
"11661" 10 21 "b" "0" "-" 452 "predep"
"11662" 10 21 "b" "1" "-" 517 "dep"
"11663" 10 21 "b" "2" "-" 520 "precrit"
"11664" 10 21 "b" "3" "-" 502 "precrit"
"11665" 10 21 "b" "4" "-" 496 "precrit"
"11666" 10 21 "b" "5" "-" 460 "precrit"
"11667" 10 21 "b" "6" "-" 716 "crit"
"11668" 10 21 "b" "7" "-" 533 "postcrit"
"11669" 10 21 "b" "8" "-" 515 "post"
"11670" 10 21 "b" "9" "-" 535 "post"
"11671" 10 21 "b" "10" "-" 523 "post"
"11672" 10 21 "b" "?" "1" 3339 NA
"11686" 10 14 "c" "0" "-" 330 "predep"
"11687" 10 14 "c" "1" "-" 466 "dep"
"11688" 10 14 "c" "2" "-" 464 "precrit"
"11689" 10 14 "c" "3" "-" 497 "precrit"
"11690" 10 14 "c" "4" "-" 438 "crit"
"11691" 10 14 "c" "5" "-" 439 "postcrit"
"11692" 10 14 "c" "6" "-" 474 "post"
"11693" 10 14 "c" "7" "-" 470 "post"
"11694" 10 14 "c" "8" "-" 454 "post"
"11695" 10 14 "c" "?" "1" 2499 NA
"11707" 10 36 "a" "0" "-" 373 "predep"
"11708" 10 36 "a" "1" "-" 901 "dep"
"11709" 10 36 "a" "2" "-" 704 "precrit"
"11710" 10 36 "a" "3" "-" 575 "precrit"
"11711" 10 36 "a" "4" "-" 653 "crit"
"11712" 10 36 "a" "5" "-" 695 "postcrit"
"11713" 10 36 "a" "6" "-" 578 "post"
"11714" 10 36 "a" "7" "-" 543 "post"
"11715" 10 36 "a" "8" "-" 805 "post"
"11716" 10 36 "a" "?" "1" 2767 NA
"11800" 10 30 "c" "0" "-" 451 "predep"
"11801" 10 30 "c" "1" "-" 498 "dep"
"11802" 10 30 "c" "2" "-" 696 "precrit"
"11803" 10 30 "c" "3" "-" 1402 "precrit"
"11804" 10 30 "c" "4" "-" 665 "crit"
"11805" 10 30 "c" "5" "-" 613 "postcrit"
"11806" 10 30 "c" "6" "-" 445 "post"
"11807" 10 30 "c" "7" "-" 780 "post"
"11808" 10 30 "c" "8" "-" 472 "post"
"11809" 10 30 "c" "?" "1" 2250 NA
"11856" 10 4 "a" "0" "-" 373 "predep"
"11857" 10 4 "a" "1" "-" 502 "dep"
"11858" 10 4 "a" "2" "-" 454 "precrit"
"11859" 10 4 "a" "3" "-" 371 "precrit"
"11860" 10 4 "a" "4" "-" 415 "crit"
"11861" 10 4 "a" "5" "-" 493 "postcrit"
"11862" 10 4 "a" "6" "-" 364 "post"
"11863" 10 4 "a" "7" "-" 375 "post"
"11864" 10 4 "a" "8" "-" 835 "post"
"11865" 10 4 "a" "?" "1" 2600 NA
"11933" 11 2 "d" "0" "-" 52 "predep"
"11934" 11 2 "d" "1" "-" 617 "dep"
"11935" 11 2 "d" "2" "-" 496 "precrit"
"11936" 11 2 "d" "3" "-" 517 "precrit"
"11937" 11 2 "d" "4" "-" 424 "precrit"
"11938" 11 2 "d" "5" "-" 425 "precrit"
"11939" 11 2 "d" "6" "-" 434 "crit"
"11940" 11 2 "d" "7" "-" 508 "postcrit"
"11941" 11 2 "d" "8" "-" 506 "post"
"11942" 11 2 "d" "9" "-" 514 "post"
"11943" 11 2 "d" "10" "-" 389 "post"
"11944" 11 2 "d" "?" "1" 1783 NA
"11993" 11 27 "a" "0" "-" 42 "predep"
"11994" 11 27 "a" "1" "-" 840 "dep"
"11995" 11 27 "a" "2" "-" 527 "precrit"
"11996" 11 27 "a" "3" "-" 646 "precrit"
"11997" 11 27 "a" "4" "-" 821 "crit"
"11998" 11 27 "a" "5" "-" 463 "postcrit"
"11999" 11 27 "a" "6" "-" 437 "post"
"12000" 11 27 "a" "7" "-" 548 "post"
"12001" 11 27 "a" "8" "-" 561 "post"
"12002" 11 27 "a" "9" "-" 613 "post"
"12003" 11 27 "a" "?" "1" 2491 NA
"12012" 11 23 "a" "0" "-" 513 "predep"
"12013" 11 23 "a" "1" "-" 1420 "dep"
"12014" 11 23 "a" "2" "-" 468 "precrit"
"12015" 11 23 "a" "3" "-" 500 "precrit"
"12016" 11 23 "a" "4" "-" 543 "crit"
"12017" 11 23 "a" "5" "-" 470 "postcrit"
"12018" 11 23 "a" "6" "-" 445 "post"
"12019" 11 23 "a" "7" "-" 746 "post"
"12020" 11 23 "a" "8" "-" 969 "post"
"12021" 11 23 "a" "9" "-" 888 "post"
"12022" 11 23 "a" "10" "-" 1287 "post"
"12023" 11 23 "a" "?" "1" 2385 NA
"12056" 11 7 "a" "0" "-" 611 "predep"
"12057" 11 7 "a" "1" "-" 849 "dep"
"12058" 11 7 "a" "2" "-" 486 "precrit"
"12059" 11 7 "a" "3" "-" 516 "precrit"
"12060" 11 7 "a" "4" "-" 631 "crit"
"12061" 11 7 "a" "5" "-" 420 "postcrit"
"12062" 11 7 "a" "6" "-" 454 "post"
"12063" 11 7 "a" "7" "-" 638 "post"
"12064" 11 7 "a" "8" "-" 543 "post"
"12065" 11 7 "a" "?" "1" 3545 NA
"12108" 11 24 "b" "0" "-" 1601 "predep"
"12109" 11 24 "b" "1" "-" 636 "dep"
"12110" 11 24 "b" "2" "-" 563 "precrit"
"12111" 11 24 "b" "3" "-" 545 "precrit"
"12112" 11 24 "b" "4" "-" 532 "precrit"
"12113" 11 24 "b" "5" "-" 618 "precrit"
"12114" 11 24 "b" "6" "-" 665 "crit"
"12115" 11 24 "b" "7" "-" 549 "postcrit"
"12116" 11 24 "b" "8" "-" 625 "post"
"12117" 11 24 "b" "9" "-" 691 "post"
"12118" 11 24 "b" "?" "0" 3062 NA
"12159" 11 30 "d" "0" "-" 2573 "predep"
"12160" 11 30 "d" "1" "-" 656 "dep"
"12161" 11 30 "d" "2" "-" 828 "precrit"
"12162" 11 30 "d" "3" "-" 743 "precrit"
"12163" 11 30 "d" "4" "-" 826 "precrit"
"12164" 11 30 "d" "5" "-" 675 "precrit"
"12165" 11 30 "d" "6" "-" 660 "crit"
"12166" 11 30 "d" "7" "-" 774 "postcrit"
"12167" 11 30 "d" "8" "-" 641 "post"
"12168" 11 30 "d" "9" "-" 680 "post"
"12169" 11 30 "d" "10" "-" 550 "post"
"12170" 11 30 "d" "?" "1" 3950 NA
"12180" 11 22 "d" "0" "-" 718 "predep"
"12181" 11 22 "d" "1" "-" 721 "dep"
"12182" 11 22 "d" "2" "-" 635 "precrit"
"12183" 11 22 "d" "3" "-" 737 "precrit"
"12184" 11 22 "d" "4" "-" 905 "precrit"
"12185" 11 22 "d" "5" "-" 669 "precrit"
"12186" 11 22 "d" "6" "-" 1097 "crit"
"12187" 11 22 "d" "7" "-" 794 "postcrit"
"12188" 11 22 "d" "8" "-" 517 "post"
"12189" 11 22 "d" "9" "-" 682 "post"
"12190" 11 22 "d" "10" "-" 655 "post"
"12191" 11 22 "d" "11" "-" 600 "post"
"12192" 11 22 "d" "?" "0" 2897 NA
"12204" 11 21 "c" "0" "-" 1094 "predep"
"12205" 11 21 "c" "1" "-" 1102 "dep"
"12206" 11 21 "c" "2" "-" 866 "precrit"
"12207" 11 21 "c" "3" "-" 630 "precrit"
"12208" 11 21 "c" "4" "-" 931 "crit"
"12209" 11 21 "c" "5" "-" 539 "postcrit"
"12210" 11 21 "c" "6" "-" 1631 "post"
"12211" 11 21 "c" "7" "-" 819 "post"
"12212" 11 21 "c" "8" "-" 568 "post"
"12213" 11 21 "c" "?" "0" 2848 NA
"12228" 11 15 "a" "0" "-" 551 "predep"
"12229" 11 15 "a" "1" "-" 808 "dep"
"12230" 11 15 "a" "2" "-" 677 "precrit"
"12231" 11 15 "a" "3" "-" 1091 "precrit"
"12232" 11 15 "a" "4" "-" 658 "crit"
"12233" 11 15 "a" "5" "-" 792 "postcrit"
"12234" 11 15 "a" "6" "-" 1040 "post"
"12235" 11 15 "a" "7" "-" 497 "post"
"12236" 11 15 "a" "?" "1" 3426 NA
"12258" 11 34 "d" "0" "-" 575 "predep"
"12259" 11 34 "d" "1" "-" 722 "dep"
"12260" 11 34 "d" "2" "-" 704 "precrit"
"12261" 11 34 "d" "3" "-" 519 "precrit"
"12262" 11 34 "d" "4" "-" 1156 "precrit"
"12263" 11 34 "d" "5" "-" 703 "precrit"
"12264" 11 34 "d" "6" "-" 816 "crit"
"12265" 11 34 "d" "7" "-" 534 "postcrit"
"12266" 11 34 "d" "8" "-" 562 "post"
"12267" 11 34 "d" "9" "-" 787 "post"
"12268" 11 34 "d" "10" "-" 1030 "post"
"12269" 11 34 "d" "?" "1" 3288 NA
"12325" 11 1 "c" "0" "-" 839 "predep"
"12326" 11 1 "c" "1" "-" 779 "dep"
"12327" 11 1 "c" "2" "-" 736 "precrit"
"12328" 11 1 "c" "3" "-" 830 "precrit"
"12329" 11 1 "c" "4" "-" 794 "crit"
"12330" 11 1 "c" "5" "-" 553 "postcrit"
"12331" 11 1 "c" "6" "-" 728 "post"
"12332" 11 1 "c" "7" "-" 661 "post"
"12333" 11 1 "c" "8" "-" 811 "post"
"12334" 11 1 "c" "?" "1" 2929 NA
"12343" 11 14 "d" "0" "-" 531 "predep"
"12344" 11 14 "d" "1" "-" 643 "dep"
"12345" 11 14 "d" "2" "-" 666 "precrit"
"12346" 11 14 "d" "3" "-" 812 "precrit"
"12347" 11 14 "d" "4" "-" 788 "precrit"
"12348" 11 14 "d" "5" "-" 873 "precrit"
"12349" 11 14 "d" "6" "-" 932 "crit"
"12350" 11 14 "d" "7" "-" 483 "postcrit"
"12351" 11 14 "d" "8" "-" 663 "post"
"12352" 11 14 "d" "9" "-" 673 "post"
"12353" 11 14 "d" "10" "-" 440 "post"
"12354" 11 14 "d" "?" "1" 3785 NA
"12374" 11 25 "c" "0" "-" 484 "predep"
"12375" 11 25 "c" "1" "-" 523 "dep"
"12376" 11 25 "c" "2" "-" 773 "precrit"
"12377" 11 25 "c" "3" "-" 600 "precrit"
"12378" 11 25 "c" "4" "-" 468 "crit"
"12379" 11 25 "c" "5" "-" 517 "postcrit"
"12380" 11 25 "c" "6" "-" 510 "post"
"12381" 11 25 "c" "7" "-" 657 "post"
"12382" 11 25 "c" "8" "-" 568 "post"
"12383" 11 25 "c" "9" "-" 666 "post"
"12384" 11 25 "c" "?" "1" 3585 NA
"12397" 11 16 "b" "0" "-" 572 "predep"
"12398" 11 16 "b" "1" "-" 703 "dep"
"12399" 11 16 "b" "2" "-" 633 "precrit"
"12400" 11 16 "b" "3" "-" 616 "precrit"
"12401" 11 16 "b" "4" "-" 616 "precrit"
"12402" 11 16 "b" "5" "-" 729 "precrit"
"12403" 11 16 "b" "6" "-" 537 "crit"
"12404" 11 16 "b" "7" "-" 599 "postcrit"
"12405" 11 16 "b" "8" "-" 563 "post"
"12406" 11 16 "b" "9" "-" 736 "post"
"12407" 11 16 "b" "10" "-" 520 "post"
"12408" 11 16 "b" "?" "1" 2942 NA
"12420" 11 4 "b" "0" "-" 1087 "predep"
"12421" 11 4 "b" "1" "-" 728 "dep"
"12422" 11 4 "b" "2" "-" 645 "precrit"
"12423" 11 4 "b" "3" "-" 904 "precrit"
"12424" 11 4 "b" "4" "-" 616 "precrit"
"12425" 11 4 "b" "5" "-" 683 "precrit"
"12426" 11 4 "b" "6" "-" 2192 "crit"
"12427" 11 4 "b" "7" "-" 791 "postcrit"
"12428" 11 4 "b" "8" "-" 658 "post"
"12429" 11 4 "b" "9" "-" 637 "post"
"12430" 11 4 "b" "10" "-" 390 "post"
"12431" 11 4 "b" "?" "1" 2158 NA
"12543" 11 3 "a" "0" "-" 546 "predep"
"12544" 11 3 "a" "1" "-" 849 "dep"
"12545" 11 3 "a" "2" "-" 529 "precrit"
"12546" 11 3 "a" "3" "-" 563 "precrit"
"12547" 11 3 "a" "4" "-" 519 "crit"
"12548" 11 3 "a" "5" "-" 500 "postcrit"
"12549" 11 3 "a" "6" "-" 509 "post"
"12550" 11 3 "a" "7" "-" 532 "post"
"12551" 11 3 "a" "8" "-" 458 "post"
"12552" 11 3 "a" "9" "-" 486 "post"
"12553" 11 3 "a" "?" "1" 2016 NA
"12577" 11 20 "b" "0" "-" 388 "predep"
"12578" 11 20 "b" "1" "-" 455 "dep"
"12579" 11 20 "b" "2" "-" 898 "precrit"
"12580" 11 20 "b" "3" "-" 512 "precrit"
"12581" 11 20 "b" "4" "-" 637 "precrit"
"12582" 11 20 "b" "5" "-" 652 "precrit"
"12583" 11 20 "b" "6" "-" 544 "crit"
"12584" 11 20 "b" "7" "-" 526 "postcrit"
"12585" 11 20 "b" "8" "-" 1014 "post"
"12586" 11 20 "b" "9" "-" 950 "post"
"12587" 11 20 "b" "?" "0" 3046 NA
"12605" 11 9 "c" "0" "-" 482 "predep"
"12606" 11 9 "c" "1" "-" 549 "dep"
"12607" 11 9 "c" "2" "-" 503 "precrit"
"12608" 11 9 "c" "3" "-" 536 "precrit"
"12609" 11 9 "c" "4" "-" 494 "crit"
"12610" 11 9 "c" "5" "-" 518 "postcrit"
"12611" 11 9 "c" "6" "-" 526 "post"
"12612" 11 9 "c" "7" "-" 527 "post"
"12613" 11 9 "c" "8" "-" 938 "post"
"12614" 11 9 "c" "9" "-" 708 "post"
"12615" 11 9 "c" "?" "1" 3442 NA
"12659" 11 32 "b" "0" "-" 314 "predep"
"12660" 11 32 "b" "1" "-" 416 "dep"
"12661" 11 32 "b" "2" "-" 526 "precrit"
"12662" 11 32 "b" "3" "-" 470 "precrit"
"12663" 11 32 "b" "4" "-" 611 "precrit"
"12664" 11 32 "b" "5" "-" 661 "precrit"
"12665" 11 32 "b" "6" "-" 1353 "crit"
"12666" 11 32 "b" "7" "-" 811 "postcrit"
"12667" 11 32 "b" "8" "-" 643 "post"
"12668" 11 32 "b" "9" "-" 696 "post"
"12669" 11 32 "b" "10" "-" 602 "post"
"12670" 11 32 "b" "?" "0" 2596 NA
"12705" 11 19 "a" "0" "-" 566 "predep"
"12706" 11 19 "a" "1" "-" 821 "dep"
"12707" 11 19 "a" "2" "-" 650 "precrit"
"12708" 11 19 "a" "3" "-" 622 "precrit"
"12709" 11 19 "a" "4" "-" 768 "crit"
"12710" 11 19 "a" "5" "-" 734 "postcrit"
"12711" 11 19 "a" "6" "-" 688 "post"
"12712" 11 19 "a" "7" "-" 608 "post"
"12713" 11 19 "a" "?" "1" 2726 NA
"12724" 11 33 "c" "0" "-" 635 "predep"
"12725" 11 33 "c" "1" "-" 670 "dep"
"12726" 11 33 "c" "2" "-" 647 "precrit"
"12727" 11 33 "c" "3" "-" 764 "precrit"
"12728" 11 33 "c" "4" "-" 1032 "crit"
"12729" 11 33 "c" "5" "-" 680 "postcrit"
"12730" 11 33 "c" "6" "-" 983 "post"
"12731" 11 33 "c" "7" "-" 840 "post"
"12732" 11 33 "c" "8" "-" 766 "post"
"12733" 11 33 "c" "?" "1" 2970 NA
"12755" 11 35 "a" "0" "-" 315 "predep"
"12756" 11 35 "a" "1" "-" 589 "dep"
"12757" 11 35 "a" "2" "-" 572 "precrit"
"12758" 11 35 "a" "3" "-" 585 "precrit"
"12759" 11 35 "a" "4" "-" 561 "crit"
"12760" 11 35 "a" "5" "-" 501 "postcrit"
"12761" 11 35 "a" "6" "-" 581 "post"
"12762" 11 35 "a" "7" "-" 550 "post"
"12763" 11 35 "a" "8" "-" 671 "post"
"12764" 11 35 "a" "9" "-" 959 "post"
"12765" 11 35 "a" "10" "-" 571 "post"
"12766" 11 35 "a" "11" "-" 543 "post"
"12767" 11 35 "a" "?" "1" 2809 NA
"12820" 11 36 "b" "0" "-" 27 "predep"
"12821" 11 36 "b" "1" "-" 815 "dep"
"12822" 11 36 "b" "2" "-" 499 "precrit"
"12823" 11 36 "b" "3" "-" 501 "precrit"
"12824" 11 36 "b" "4" "-" 535 "precrit"
"12825" 11 36 "b" "5" "-" 544 "precrit"
"12826" 11 36 "b" "6" "-" 700 "crit"
"12827" 11 36 "b" "7" "-" 590 "postcrit"
"12828" 11 36 "b" "8" "-" 478 "post"
"12829" 11 36 "b" "9" "-" 503 "post"
"12830" 11 36 "b" "10" "-" 689 "post"
"12831" 11 36 "b" "?" "1" 2356 NA
"12855" 11 31 "a" "0" "-" 1762 "predep"
"12856" 11 31 "a" "1" "-" 787 "dep"
"12857" 11 31 "a" "2" "-" 573 "precrit"
"12858" 11 31 "a" "3" "-" 558 "precrit"
"12859" 11 31 "a" "4" "-" 564 "crit"
"12860" 11 31 "a" "5" "-" 700 "postcrit"
"12861" 11 31 "a" "6" "-" 592 "post"
"12862" 11 31 "a" "7" "-" 967 "post"
"12863" 11 31 "a" "?" "1" 3166 NA
"12896" 11 8 "b" "0" "-" 500 "predep"
"12897" 11 8 "b" "1" "-" 703 "dep"
"12898" 11 8 "b" "2" "-" 758 "precrit"
"12899" 11 8 "b" "3" "-" 537 "precrit"
"12900" 11 8 "b" "4" "-" 791 "precrit"
"12901" 11 8 "b" "5" "-" 616 "precrit"
"12902" 11 8 "b" "6" "-" 862 "crit"
"12903" 11 8 "b" "7" "-" 588 "postcrit"
"12904" 11 8 "b" "8" "-" 628 "post"
"12905" 11 8 "b" "9" "-" 675 "post"
"12906" 11 8 "b" "?" "1" 2097 NA
"12965" 11 5 "c" "0" "-" 507 "predep"
"12966" 11 5 "c" "1" "-" 661 "dep"
"12967" 11 5 "c" "2" "-" 608 "precrit"
"12968" 11 5 "c" "3" "-" 650 "precrit"
"12969" 11 5 "c" "4" "-" 744 "crit"
"12970" 11 5 "c" "5" "-" 908 "postcrit"
"12971" 11 5 "c" "6" "-" 735 "post"
"12972" 11 5 "c" "7" "-" 695 "post"
"12973" 11 5 "c" "8" "-" 571 "post"
"12974" 11 5 "c" "9" "-" 586 "post"
"12975" 11 5 "c" "10" "-" 574 "post"
"12976" 11 5 "c" "?" "1" 3694 NA
"12990" 11 17 "c" "0" "-" 369 "predep"
"12991" 11 17 "c" "1" "-" 485 "dep"
"12992" 11 17 "c" "2" "-" 489 "precrit"
"12993" 11 17 "c" "3" "-" 477 "precrit"
"12994" 11 17 "c" "4" "-" 571 "crit"
"12995" 11 17 "c" "5" "-" 395 "postcrit"
"12996" 11 17 "c" "6" "-" 417 "post"
"12997" 11 17 "c" "7" "-" 417 "post"
"12998" 11 17 "c" "8" "-" 439 "post"
"12999" 11 17 "c" "9" "-" 424 "post"
"13000" 11 17 "c" "?" "1" 3233 NA
"13026" 11 10 "d" "0" "-" 415 "predep"
"13027" 11 10 "d" "1" "-" 484 "dep"
"13028" 11 10 "d" "2" "-" 476 "precrit"
"13029" 11 10 "d" "3" "-" 495 "precrit"
"13030" 11 10 "d" "4" "-" 734 "precrit"
"13031" 11 10 "d" "5" "-" 588 "precrit"
"13032" 11 10 "d" "6" "-" 586 "crit"
"13033" 11 10 "d" "7" "-" 485 "postcrit"
"13034" 11 10 "d" "8" "-" 739 "post"
"13035" 11 10 "d" "9" "-" 604 "post"
"13036" 11 10 "d" "10" "-" 601 "post"
"13037" 11 10 "d" "11" "-" 570 "post"
"13038" 11 10 "d" "?" "1" 3431 NA
"13090" 11 26 "d" "0" "-" 567 "predep"
"13091" 11 26 "d" "1" "-" 635 "dep"
"13092" 11 26 "d" "2" "-" 603 "precrit"
"13093" 11 26 "d" "3" "-" 516 "precrit"
"13094" 11 26 "d" "4" "-" 605 "precrit"
"13095" 11 26 "d" "5" "-" 620 "precrit"
"13096" 11 26 "d" "6" "-" 722 "crit"
"13097" 11 26 "d" "7" "-" 728 "postcrit"
"13098" 11 26 "d" "8" "-" 664 "post"
"13099" 11 26 "d" "9" "-" 971 "post"
"13100" 11 26 "d" "10" "-" 597 "post"
"13101" 11 26 "d" "?" "1" 1738 NA
"13141" 11 18 "d" "0" "-" 528 "predep"
"13142" 11 18 "d" "1" "-" 512 "dep"
"13143" 11 18 "d" "2" "-" 601 "precrit"
"13144" 11 18 "d" "3" "-" 471 "precrit"
"13145" 11 18 "d" "4" "-" 520 "precrit"
"13146" 11 18 "d" "5" "-" 467 "precrit"
"13147" 11 18 "d" "6" "-" 538 "crit"
"13148" 11 18 "d" "7" "-" 572 "postcrit"
"13149" 11 18 "d" "8" "-" 458 "post"
"13150" 11 18 "d" "9" "-" 457 "post"
"13151" 11 18 "d" "10" "-" 466 "post"
"13152" 11 18 "d" "?" "1" 2285 NA
"13167" 11 12 "b" "0" "-" 510 "predep"
"13168" 11 12 "b" "1" "-" 484 "dep"
"13169" 11 12 "b" "2" "-" 934 "precrit"
"13170" 11 12 "b" "3" "-" 559 "precrit"
"13171" 11 12 "b" "4" "-" 574 "precrit"
"13172" 11 12 "b" "5" "-" 539 "precrit"
"13173" 11 12 "b" "6" "-" 528 "crit"
"13174" 11 12 "b" "7" "-" 644 "postcrit"
"13175" 11 12 "b" "8" "-" 721 "post"
"13176" 11 12 "b" "9" "-" 772 "post"
"13177" 11 12 "b" "10" "-" 553 "post"
"13178" 11 12 "b" "?" "1" 2130 NA
"13190" 11 6 "d" "0" "-" 526 "predep"
"13191" 11 6 "d" "1" "-" 515 "dep"
"13192" 11 6 "d" "2" "-" 544 "precrit"
"13193" 11 6 "d" "3" "-" 538 "precrit"
"13194" 11 6 "d" "4" "-" 530 "precrit"
"13195" 11 6 "d" "5" "-" 988 "precrit"
"13196" 11 6 "d" "6" "-" 681 "precrit"
"13197" 11 6 "d" "7" "-" 702 "crit"
"13198" 11 6 "d" "8" "-" 1502 "postcrit"
"13199" 11 6 "d" "9" "-" 596 "post"
"13200" 11 6 "d" "10" "-" 504 "post"
"13201" 11 6 "d" "11" "-" 510 "post"
"13202" 11 6 "d" "?" "1" 2465 NA
"13236" 11 28 "b" "0" "-" 573 "predep"
"13237" 11 28 "b" "1" "-" 472 "dep"
"13238" 11 28 "b" "2" "-" 437 "precrit"
"13239" 11 28 "b" "3" "-" 486 "precrit"
"13240" 11 28 "b" "4" "-" 446 "precrit"
"13241" 11 28 "b" "5" "-" 528 "precrit"
"13242" 11 28 "b" "6" "-" 592 "crit"
"13243" 11 28 "b" "7" "-" 475 "postcrit"
"13244" 11 28 "b" "8" "-" 627 "post"
"13245" 11 28 "b" "9" "-" 564 "post"
"13246" 11 28 "b" "10" "-" 620 "post"
"13247" 11 28 "b" "?" "1" 2035 NA
"13258" 11 13 "c" "0" "-" 444 "predep"
"13259" 11 13 "c" "1" "-" 479 "dep"
"13260" 11 13 "c" "2" "-" 515 "precrit"
"13261" 11 13 "c" "3" "-" 443 "precrit"
"13262" 11 13 "c" "4" "-" 402 "crit"
"13263" 11 13 "c" "5" "-" 523 "postcrit"
"13264" 11 13 "c" "6" "-" 497 "post"
"13265" 11 13 "c" "7" "-" 519 "post"
"13266" 11 13 "c" "8" "-" 478 "post"
"13267" 11 13 "c" "9" "-" 514 "post"
"13268" 11 13 "c" "10" "-" 961 "post"
"13269" 11 13 "c" "?" "1" 2843 NA
"13320" 11 11 "a" "0" "-" 513 "predep"
"13321" 11 11 "a" "1" "-" 555 "dep"
"13322" 11 11 "a" "2" "-" 520 "precrit"
"13323" 11 11 "a" "3" "-" 605 "precrit"
"13324" 11 11 "a" "4" "-" 571 "crit"
"13325" 11 11 "a" "5" "-" 503 "postcrit"
"13326" 11 11 "a" "6" "-" 497 "post"
"13327" 11 11 "a" "7" "-" 567 "post"
"13328" 11 11 "a" "8" "-" 652 "post"
"13329" 11 11 "a" "9" "-" 650 "post"
"13330" 11 11 "a" "?" "1" 3014 NA
"13350" 11 29 "c" "0" "-" 100 "predep"
"13351" 11 29 "c" "1" "-" 699 "dep"
"13352" 11 29 "c" "2" "-" 469 "precrit"
"13353" 11 29 "c" "3" "-" 378 "precrit"
"13354" 11 29 "c" "4" "-" 388 "crit"
"13355" 11 29 "c" "5" "-" 465 "postcrit"
"13356" 11 29 "c" "6" "-" 410 "post"
"13357" 11 29 "c" "7" "-" 411 "post"
"13358" 11 29 "c" "8" "-" 403 "post"
"13359" 11 29 "c" "9" "-" 467 "post"
"13360" 11 29 "c" "?" "1" 2397 NA
"13432" 12 29 "d" "0" "-" 94 "predep"
"13433" 12 29 "d" "1" "-" 728 "dep"
"13434" 12 29 "d" "2" "-" 345 "precrit"
"13435" 12 29 "d" "3" "-" 276 "precrit"
"13436" 12 29 "d" "4" "-" 319 "precrit"
"13437" 12 29 "d" "5" "-" 741 "precrit"
"13438" 12 29 "d" "6" "-" 785 "crit"
"13439" 12 29 "d" "7" "-" 424 "postcrit"
"13440" 12 29 "d" "8" "-" 393 "post"
"13441" 12 29 "d" "9" "-" 580 "post"
"13442" 12 29 "d" "10" "-" 353 "post"
"13443" 12 29 "d" "11" "-" 335 "post"
"13444" 12 29 "d" "?" "1" 1663 NA
"13453" 12 32 "c" "0" "-" 390 "predep"
"13454" 12 32 "c" "1" "-" 380 "dep"
"13455" 12 32 "c" "2" "-" 354 "precrit"
"13456" 12 32 "c" "3" "-" 426 "precrit"
"13457" 12 32 "c" "4" "-" 417 "crit"
"13458" 12 32 "c" "5" "-" 401 "postcrit"
"13459" 12 32 "c" "6" "-" 369 "post"
"13460" 12 32 "c" "7" "-" 350 "post"
"13461" 12 32 "c" "8" "-" 477 "post"
"13462" 12 32 "c" "?" "1" 1093 NA
"13486" 12 28 "c" "0" "-" 216 "predep"
"13487" 12 28 "c" "1" "-" 417 "dep"
"13488" 12 28 "c" "2" "-" 396 "precrit"
"13489" 12 28 "c" "3" "-" 323 "precrit"
"13490" 12 28 "c" "4" "-" 397 "crit"
"13491" 12 28 "c" "5" "-" 377 "postcrit"
"13492" 12 28 "c" "6" "-" 249 "post"
"13493" 12 28 "c" "7" "-" 267 "post"
"13494" 12 28 "c" "8" "-" 420 "post"
"13495" 12 28 "c" "9" "-" 390 "post"
"13496" 12 28 "c" "?" "0" 3555 NA
"13531" 12 1 "d" "0" "-" 228 "predep"
"13532" 12 1 "d" "1" "-" 258 "dep"
"13533" 12 1 "d" "2" "-" 225 "precrit"
"13534" 12 1 "d" "3" "-" 255 "precrit"
"13535" 12 1 "d" "4" "-" 253 "precrit"
"13536" 12 1 "d" "5" "-" 281 "precrit"
"13537" 12 1 "d" "6" "-" 285 "crit"
"13538" 12 1 "d" "7" "-" 320 "postcrit"
"13539" 12 1 "d" "8" "-" 427 "post"
"13540" 12 1 "d" "9" "-" 225 "post"
"13541" 12 1 "d" "10" "-" 301 "post"
"13542" 12 1 "d" "?" "1" 1136 NA
"13566" 12 30 "a" "0" "-" 235 "predep"
"13567" 12 30 "a" "1" "-" 263 "dep"
"13568" 12 30 "a" "2" "-" 234 "precrit"
"13569" 12 30 "a" "3" "-" 275 "precrit"
"13570" 12 30 "a" "4" "-" 254 "crit"
"13571" 12 30 "a" "5" "-" 277 "postcrit"
"13572" 12 30 "a" "6" "-" 226 "post"
"13573" 12 30 "a" "7" "-" 233 "post"
"13574" 12 30 "a" "8" "-" 214 "post"
"13575" 12 30 "a" "?" "0" 2926 NA
"13617" 12 23 "b" "0" "-" 137 "predep"
"13618" 12 23 "b" "1" "-" 325 "dep"
"13619" 12 23 "b" "2" "-" 409 "precrit"
"13620" 12 23 "b" "3" "-" 492 "precrit"
"13621" 12 23 "b" "4" "-" 328 "precrit"
"13622" 12 23 "b" "5" "-" 283 "precrit"
"13623" 12 23 "b" "6" "-" 347 "crit"
"13624" 12 23 "b" "7" "-" 274 "postcrit"
"13625" 12 23 "b" "8" "-" 297 "post"
"13626" 12 23 "b" "9" "-" 284 "post"
"13627" 12 23 "b" "10" "-" 272 "post"
"13628" 12 23 "b" "11" "-" 286 "post"
"13629" 12 23 "b" "12" "-" 411 "post"
"13630" 12 23 "b" "?" "1" 2297 NA
"13662" 12 36 "c" "0" "-" 311 "predep"
"13663" 12 36 "c" "1" "-" 291 "dep"
"13664" 12 36 "c" "2" "-" 963 "precrit"
"13665" 12 36 "c" "3" "-" 314 "precrit"
"13666" 12 36 "c" "4" "-" 302 "crit"
"13667" 12 36 "c" "5" "-" 270 "postcrit"
"13668" 12 36 "c" "6" "-" 282 "post"
"13669" 12 36 "c" "7" "-" 315 "post"
"13670" 12 36 "c" "8" "-" 392 "post"
"13671" 12 36 "c" "?" "1" 2627 NA
"13682" 12 21 "d" "0" "-" 208 "predep"
"13683" 12 21 "d" "1" "-" 411 "dep"
"13684" 12 21 "d" "2" "-" 325 "precrit"
"13685" 12 21 "d" "3" "-" 299 "precrit"
"13686" 12 21 "d" "4" "-" 299 "precrit"
"13687" 12 21 "d" "5" "-" 321 "precrit"
"13688" 12 21 "d" "6" "-" 311 "crit"
"13689" 12 21 "d" "7" "-" 299 "postcrit"
"13690" 12 21 "d" "8" "-" 322 "post"
"13691" 12 21 "d" "9" "-" 329 "post"
"13692" 12 21 "d" "10" "-" 342 "post"
"13693" 12 21 "d" "?" "1" 2474 NA
"13715" 12 16 "c" "0" "-" 316 "predep"
"13716" 12 16 "c" "1" "-" 349 "dep"
"13717" 12 16 "c" "2" "-" 277 "precrit"
"13718" 12 16 "c" "3" "-" 383 "precrit"
"13719" 12 16 "c" "4" "-" 331 "crit"
"13720" 12 16 "c" "5" "-" 316 "postcrit"
"13721" 12 16 "c" "6" "-" 241 "post"
"13722" 12 16 "c" "7" "-" 253 "post"
"13723" 12 16 "c" "8" "-" 316 "post"
"13724" 12 16 "c" "?" "1" 1674 NA
"13735" 12 4 "c" "0" "-" 107 "predep"
"13736" 12 4 "c" "1" "-" 352 "dep"
"13737" 12 4 "c" "2" "-" 306 "precrit"
"13738" 12 4 "c" "3" "-" 304 "precrit"
"13739" 12 4 "c" "4" "-" 297 "crit"
"13740" 12 4 "c" "5" "-" 320 "postcrit"
"13741" 12 4 "c" "6" "-" 317 "post"
"13742" 12 4 "c" "7" "-" 330 "post"
"13743" 12 4 "c" "?" "1" 2208 NA
"13773" 12 18 "a" "0" "-" 350 "predep"
"13774" 12 18 "a" "1" "-" 264 "dep"
"13775" 12 18 "a" "2" "-" 228 "precrit"
"13776" 12 18 "a" "3" "-" 235 "precrit"
"13777" 12 18 "a" "4" "-" 212 "crit"
"13778" 12 18 "a" "5" "-" 264 "postcrit"
"13779" 12 18 "a" "6" "-" 161 "post"
"13780" 12 18 "a" "7" "-" 209 "post"
"13781" 12 18 "a" "8" "-" 225 "post"
"13782" 12 18 "a" "?" "0" 1794 NA
"13849" 12 8 "c" "0" "-" 126 "predep"
"13850" 12 8 "c" "1" "-" 299 "dep"
"13851" 12 8 "c" "2" "-" 250 "precrit"
"13852" 12 8 "c" "3" "-" 245 "precrit"
"13853" 12 8 "c" "4" "-" 258 "crit"
"13854" 12 8 "c" "5" "-" 275 "postcrit"
"13855" 12 8 "c" "6" "-" 245 "post"
"13856" 12 8 "c" "7" "-" 293 "post"
"13857" 12 8 "c" "8" "-" 258 "post"
"13858" 12 8 "c" "9" "-" 489 "post"
"13859" 12 8 "c" "?" "1" 1495 NA
"13893" 12 13 "d" "0" "-" 134 "predep"
"13894" 12 13 "d" "1" "-" 426 "dep"
"13895" 12 13 "d" "2" "-" 305 "precrit"
"13896" 12 13 "d" "3" "-" 369 "precrit"
"13897" 12 13 "d" "4" "-" 302 "precrit"
"13898" 12 13 "d" "5" "-" 349 "precrit"
"13899" 12 13 "d" "6" "-" 293 "crit"
"13900" 12 13 "d" "7" "-" 360 "postcrit"
"13901" 12 13 "d" "8" "-" 290 "post"
"13902" 12 13 "d" "9" "-" 399 "post"
"13903" 12 13 "d" "10" "-" 324 "post"
"13904" 12 13 "d" "11" "-" 382 "post"
"13905" 12 13 "d" "12" "-" 336 "post"
"13906" 12 13 "d" "13" "-" 382 "post"
"13907" 12 13 "d" "?" "1" 4536 NA
"13957" 12 31 "b" "0" "-" 127 "predep"
"13958" 12 31 "b" "1" "-" 593 "dep"
"13959" 12 31 "b" "2" "-" 386 "precrit"
"13960" 12 31 "b" "3" "-" 450 "precrit"
"13961" 12 31 "b" "4" "-" 354 "precrit"
"13962" 12 31 "b" "5" "-" 335 "precrit"
"13963" 12 31 "b" "6" "-" 396 "crit"
"13964" 12 31 "b" "7" "-" 403 "postcrit"
"13965" 12 31 "b" "8" "-" 305 "post"
"13966" 12 31 "b" "9" "-" 282 "post"
"13967" 12 31 "b" "?" "1" 2474 NA
"13983" 12 22 "a" "0" "-" 312 "predep"
"13984" 12 22 "a" "1" "-" 309 "dep"
"13985" 12 22 "a" "2" "-" 268 "precrit"
"13986" 12 22 "a" "3" "-" 254 "precrit"
"13987" 12 22 "a" "4" "-" 264 "crit"
"13988" 12 22 "a" "5" "-" 258 "postcrit"
"13989" 12 22 "a" "6" "-" 301 "post"
"13990" 12 22 "a" "7" "-" 266 "post"
"13991" 12 22 "a" "8" "-" 284 "post"
"13992" 12 22 "a" "?" "1" 1838 NA
"14016" 12 12 "c" "0" "-" 120 "predep"
"14017" 12 12 "c" "1" "-" 236 "dep"
"14018" 12 12 "c" "2" "-" 271 "precrit"
"14019" 12 12 "c" "3" "-" 251 "precrit"
"14020" 12 12 "c" "4" "-" 245 "crit"
"14021" 12 12 "c" "5" "-" 220 "postcrit"
"14022" 12 12 "c" "6" "-" 258 "post"
"14023" 12 12 "c" "7" "-" 175 "post"
"14024" 12 12 "c" "8" "-" 301 "post"
"14025" 12 12 "c" "9" "-" 333 "post"
"14026" 12 12 "c" "?" "1" 2848 NA
"14060" 12 19 "b" "0" "-" 409 "predep"
"14061" 12 19 "b" "1" "-" 271 "dep"
"14062" 12 19 "b" "2" "-" 284 "precrit"
"14063" 12 19 "b" "3" "-" 226 "precrit"
"14064" 12 19 "b" "4" "-" 201 "precrit"
"14065" 12 19 "b" "5" "-" 251 "precrit"
"14066" 12 19 "b" "6" "-" 394 "crit"
"14067" 12 19 "b" "7" "-" 369 "postcrit"
"14068" 12 19 "b" "8" "-" 282 "post"
"14069" 12 19 "b" "9" "-" 252 "post"
"14070" 12 19 "b" "?" "1" 7893 NA
"14089" 12 15 "b" "0" "-" 50 "predep"
"14090" 12 15 "b" "1" "-" 452 "dep"
"14091" 12 15 "b" "2" "-" 300 "precrit"
"14092" 12 15 "b" "3" "-" 246 "precrit"
"14093" 12 15 "b" "4" "-" 294 "precrit"
"14094" 12 15 "b" "5" "-" 202 "precrit"
"14095" 12 15 "b" "6" "-" 243 "crit"
"14096" 12 15 "b" "7" "-" 203 "postcrit"
"14097" 12 15 "b" "8" "-" 243 "post"
"14098" 12 15 "b" "9" "-" 187 "post"
"14099" 12 15 "b" "?" "1" 1958 NA
"14118" 12 6 "a" "0" "-" 400 "predep"
"14119" 12 6 "a" "1" "-" 282 "dep"
"14120" 12 6 "a" "2" "-" 285 "precrit"
"14121" 12 6 "a" "3" "-" 255 "precrit"
"14122" 12 6 "a" "4" "-" 248 "crit"
"14123" 12 6 "a" "5" "-" 212 "postcrit"
"14124" 12 6 "a" "6" "-" 273 "post"
"14125" 12 6 "a" "7" "-" 324 "post"
"14126" 12 6 "a" "?" "1" 3069 NA
"14135" 12 34 "a" "0" "-" 127 "predep"
"14136" 12 34 "a" "1" "-" 312 "dep"
"14137" 12 34 "a" "2" "-" 455 "precrit"
"14138" 12 34 "a" "3" "-" 284 "precrit"
"14139" 12 34 "a" "4" "-" 254 "crit"
"14140" 12 34 "a" "5" "-" 213 "postcrit"
"14141" 12 34 "a" "6" "-" 222 "post"
"14142" 12 34 "a" "7" "-" 243 "post"
"14143" 12 34 "a" "8" "-" 382 "post"
"14144" 12 34 "a" "?" "1" 1748 NA
"14192" 12 11 "b" "0" "-" 251 "predep"
"14193" 12 11 "b" "1" "-" 223 "dep"
"14194" 12 11 "b" "2" "-" 139 "precrit"
"14195" 12 11 "b" "3" "-" 225 "precrit"
"14196" 12 11 "b" "4" "-" 180 "precrit"
"14197" 12 11 "b" "5" "-" 125 "precrit"
"14198" 12 11 "b" "6" "-" 224 "crit"
"14199" 12 11 "b" "7" "-" 182 "postcrit"
"14200" 12 11 "b" "8" "-" 177 "post"
"14201" 12 11 "b" "9" "-" 186 "post"
"14202" 12 11 "b" "10" "-" 373 "post"
"14203" 12 11 "b" "11" "-" 291 "post"
"14204" 12 11 "b" "?" "0" 9395 NA
"14236" 12 24 "c" "0" "-" 294 "predep"
"14237" 12 24 "c" "1" "-" 287 "dep"
"14238" 12 24 "c" "2" "-" 220 "precrit"
"14239" 12 24 "c" "3" "-" 205 "precrit"
"14240" 12 24 "c" "4" "-" 206 "crit"
"14241" 12 24 "c" "5" "-" 200 "postcrit"
"14242" 12 24 "c" "6" "-" 231 "post"
"14243" 12 24 "c" "7" "-" 221 "post"
"14244" 12 24 "c" "?" "1" 1872 NA
"14282" 12 3 "b" "0" "-" 31 "predep"
"14283" 12 3 "b" "1" "-" 250 "dep"
"14284" 12 3 "b" "2" "-" 223 "precrit"
"14285" 12 3 "b" "3" "-" 244 "precrit"
"14286" 12 3 "b" "4" "-" 202 "precrit"
"14287" 12 3 "b" "5" "-" 217 "precrit"
"14288" 12 3 "b" "6" "-" 206 "crit"
"14289" 12 3 "b" "7" "-" 219 "postcrit"
"14290" 12 3 "b" "8" "-" 214 "post"
"14291" 12 3 "b" "9" "-" 219 "post"
"14292" 12 3 "b" "10" "-" 218 "post"
"14293" 12 3 "b" "11" "-" 200 "post"
"14294" 12 3 "b" "?" "1" 1768 NA
"14313" 12 10 "a" "0" "-" 49 "predep"
"14314" 12 10 "a" "1" "-" 304 "dep"
"14315" 12 10 "a" "2" "-" 246 "precrit"
"14316" 12 10 "a" "3" "-" 182 "precrit"
"14317" 12 10 "a" "4" "-" 172 "crit"
"14318" 12 10 "a" "5" "-" 225 "postcrit"
"14319" 12 10 "a" "6" "-" 164 "post"
"14320" 12 10 "a" "7" "-" 217 "post"
"14321" 12 10 "a" "8" "-" 188 "post"
"14322" 12 10 "a" "?" "1" 1885 NA
"14340" 12 25 "d" "0" "-" 84 "predep"
"14341" 12 25 "d" "1" "-" 233 "dep"
"14342" 12 25 "d" "2" "-" 194 "precrit"
"14343" 12 25 "d" "3" "-" 218 "precrit"
"14344" 12 25 "d" "4" "-" 221 "precrit"
"14345" 12 25 "d" "5" "-" 221 "precrit"
"14346" 12 25 "d" "6" "-" 214 "crit"
"14347" 12 25 "d" "7" "-" 230 "postcrit"
"14348" 12 25 "d" "8" "-" 356 "post"
"14349" 12 25 "d" "9" "-" 392 "post"
"14350" 12 25 "d" "10" "-" 318 "post"
"14351" 12 25 "d" "11" "-" 230 "post"
"14352" 12 25 "d" "?" "1" 1958 NA
"14406" 12 7 "b" "0" "-" 109 "predep"
"14407" 12 7 "b" "1" "-" 213 "dep"
"14408" 12 7 "b" "2" "-" 204 "precrit"
"14409" 12 7 "b" "3" "-" 197 "precrit"
"14410" 12 7 "b" "4" "-" 200 "precrit"
"14411" 12 7 "b" "5" "-" 212 "precrit"
"14412" 12 7 "b" "6" "-" 210 "crit"
"14413" 12 7 "b" "7" "-" 198 "postcrit"
"14414" 12 7 "b" "8" "-" 189 "post"
"14415" 12 7 "b" "9" "-" 222 "post"
"14416" 12 7 "b" "10" "-" 175 "post"
"14417" 12 7 "b" "?" "1" 1902 NA
"14498" 12 14 "a" "0" "-" 213 "predep"
"14499" 12 14 "a" "1" "-" 234 "dep"
"14500" 12 14 "a" "2" "-" 214 "precrit"
"14501" 12 14 "a" "3" "-" 172 "precrit"
"14502" 12 14 "a" "4" "-" 214 "crit"
"14503" 12 14 "a" "5" "-" 180 "postcrit"
"14504" 12 14 "a" "6" "-" 194 "post"
"14505" 12 14 "a" "7" "-" 195 "post"
"14506" 12 14 "a" "8" "-" 207 "post"
"14507" 12 14 "a" "9" "-" 208 "post"
"14508" 12 14 "a" "10" "-" 263 "post"
"14509" 12 14 "a" "?" "1" 2111 NA
"14519" 12 33 "d" "0" "-" 55 "predep"
"14520" 12 33 "d" "1" "-" 216 "dep"
"14521" 12 33 "d" "2" "-" 386 "precrit"
"14522" 12 33 "d" "3" "-" 217 "precrit"
"14523" 12 33 "d" "4" "-" 188 "precrit"
"14524" 12 33 "d" "5" "-" 204 "precrit"
"14525" 12 33 "d" "6" "-" 187 "crit"
"14526" 12 33 "d" "7" "-" 211 "postcrit"
"14527" 12 33 "d" "8" "-" 181 "post"
"14528" 12 33 "d" "9" "-" 178 "post"
"14529" 12 33 "d" "10" "-" 194 "post"
"14530" 12 33 "d" "?" "1" 1320 NA
"14540" 12 9 "d" "0" "-" 140 "predep"
"14541" 12 9 "d" "1" "-" 201 "dep"
"14542" 12 9 "d" "2" "-" 229 "precrit"
"14543" 12 9 "d" "3" "-" 233 "precrit"
"14544" 12 9 "d" "4" "-" 242 "precrit"
"14545" 12 9 "d" "5" "-" 323 "precrit"
"14546" 12 9 "d" "6" "-" 216 "crit"
"14547" 12 9 "d" "7" "-" 220 "postcrit"
"14548" 12 9 "d" "8" "-" 202 "post"
"14549" 12 9 "d" "9" "-" 202 "post"
"14550" 12 9 "d" "10" "-" 230 "post"
"14551" 12 9 "d" "11" "-" 327 "post"
"14552" 12 9 "d" "?" "1" 2153 NA
"14579" 12 26 "a" "0" "-" 136 "predep"
"14580" 12 26 "a" "1" "-" 218 "dep"
"14581" 12 26 "a" "2" "-" 219 "precrit"
"14582" 12 26 "a" "3" "-" 148 "precrit"
"14583" 12 26 "a" "4" "-" 406 "crit"
"14584" 12 26 "a" "5" "-" 218 "postcrit"
"14585" 12 26 "a" "6" "-" 206 "post"
"14586" 12 26 "a" "7" "-" 170 "post"
"14587" 12 26 "a" "8" "-" 175 "post"
"14588" 12 26 "a" "?" "1" 1359 NA
"14625" 12 17 "d" "0" "-" 279 "predep"
"14626" 12 17 "d" "1" "-" 210 "dep"
"14627" 12 17 "d" "2" "-" 201 "precrit"
"14628" 12 17 "d" "3" "-" 204 "precrit"
"14629" 12 17 "d" "4" "-" 194 "precrit"
"14630" 12 17 "d" "5" "-" 217 "precrit"
"14631" 12 17 "d" "6" "-" 237 "crit"
"14632" 12 17 "d" "7" "-" 334 "postcrit"
"14633" 12 17 "d" "8" "-" 220 "post"
"14634" 12 17 "d" "9" "-" 230 "post"
"14635" 12 17 "d" "10" "-" 293 "post"
"14636" 12 17 "d" "11" "-" 219 "post"
"14637" 12 17 "d" "?" "1" 3114 NA
"14648" 12 20 "c" "0" "-" 206 "predep"
"14649" 12 20 "c" "1" "-" 235 "dep"
"14650" 12 20 "c" "2" "-" 213 "precrit"
"14651" 12 20 "c" "3" "-" 231 "precrit"
"14652" 12 20 "c" "4" "-" 242 "crit"
"14653" 12 20 "c" "5" "-" 223 "postcrit"
"14654" 12 20 "c" "6" "-" 206 "post"
"14655" 12 20 "c" "7" "-" 223 "post"
"14656" 12 20 "c" "8" "-" 284 "post"
"14657" 12 20 "c" "9" "-" 218 "post"
"14658" 12 20 "c" "10" "-" 256 "post"
"14659" 12 20 "c" "?" "1" 5962 NA
"14694" 12 5 "d" "0" "-" 184 "predep"
"14695" 12 5 "d" "1" "-" 255 "dep"
"14696" 12 5 "d" "2" "-" 257 "precrit"
"14697" 12 5 "d" "3" "-" 233 "precrit"
"14698" 12 5 "d" "4" "-" 242 "precrit"
"14699" 12 5 "d" "5" "-" 253 "precrit"
"14700" 12 5 "d" "6" "-" 244 "crit"
"14701" 12 5 "d" "7" "-" 272 "postcrit"
"14702" 12 5 "d" "8" "-" 260 "post"
"14703" 12 5 "d" "9" "-" 247 "post"
"14704" 12 5 "d" "10" "-" 231 "post"
"14705" 12 5 "d" "11" "-" 255 "post"
"14706" 12 5 "d" "12" "-" 125 "post"
"14707" 12 5 "d" "?" "1" 1724 NA
"14737" 12 35 "b" "0" "-" 167 "predep"
"14738" 12 35 "b" "1" "-" 265 "dep"
"14739" 12 35 "b" "2" "-" 267 "precrit"
"14740" 12 35 "b" "3" "-" 236 "precrit"
"14741" 12 35 "b" "4" "-" 233 "precrit"
"14742" 12 35 "b" "5" "-" 258 "precrit"
"14743" 12 35 "b" "6" "-" 241 "crit"
"14744" 12 35 "b" "7" "-" 251 "postcrit"
"14745" 12 35 "b" "8" "-" 246 "post"
"14746" 12 35 "b" "9" "-" 219 "post"
"14747" 12 35 "b" "10" "-" 252 "post"
"14748" 12 35 "b" "11" "-" 274 "post"
"14749" 12 35 "b" "12" "-" 270 "post"
"14750" 12 35 "b" "13" "-" 490 "post"
"14751" 12 35 "b" "14" "-" 353 "post"
"14752" 12 35 "b" "?" "1" 1487 NA
"14774" 12 27 "b" "0" "-" 153 "predep"
"14775" 12 27 "b" "1" "-" 278 "dep"
"14776" 12 27 "b" "2" "-" 240 "precrit"
"14777" 12 27 "b" "3" "-" 249 "precrit"
"14778" 12 27 "b" "4" "-" 263 "precrit"
"14779" 12 27 "b" "5" "-" 276 "precrit"
"14780" 12 27 "b" "6" "-" 255 "crit"
"14781" 12 27 "b" "7" "-" 227 "postcrit"
"14782" 12 27 "b" "8" "-" 228 "post"
"14783" 12 27 "b" "9" "-" 256 "post"
"14784" 12 27 "b" "10" "-" 180 "post"
"14785" 12 27 "b" "11" "-" 238 "post"
"14786" 12 27 "b" "?" "1" 3275 NA
"14806" 12 2 "a" "0" "-" 179 "predep"
"14807" 12 2 "a" "1" "-" 260 "dep"
"14808" 12 2 "a" "2" "-" 221 "precrit"
"14809" 12 2 "a" "3" "-" 237 "precrit"
"14810" 12 2 "a" "4" "-" 246 "crit"
"14811" 12 2 "a" "5" "-" 188 "postcrit"
"14812" 12 2 "a" "6" "-" 233 "post"
"14813" 12 2 "a" "7" "-" 177 "post"
"14814" 12 2 "a" "8" "-" 224 "post"
"14815" 12 2 "a" "9" "-" 195 "post"
"14816" 12 2 "a" "10" "-" 400 "post"
"14817" 12 2 "a" "?" "1" 2990 NA
"14910" 13 2 "b" "0" "-" 693 "predep"
"14911" 13 2 "b" "1" "-" 751 "dep"
"14912" 13 2 "b" "2" "-" 711 "precrit"
"14913" 13 2 "b" "3" "-" 816 "precrit"
"14914" 13 2 "b" "4" "-" 713 "precrit"
"14915" 13 2 "b" "5" "-" 743 "precrit"
"14916" 13 2 "b" "6" "-" 754 "crit"
"14917" 13 2 "b" "7" "-" 758 "postcrit"
"14918" 13 2 "b" "8" "-" 698 "post"
"14919" 13 2 "b" "9" "-" 656 "post"
"14920" 13 2 "b" "10" "-" 767 "post"
"14921" 13 2 "b" "11" "-" 670 "post"
"14922" 13 2 "b" "12" "-" 617 "post"
"14923" 13 2 "b" "?" "1" 2753 NA
"14935" 13 31 "c" "0" "-" 625 "predep"
"14936" 13 31 "c" "1" "-" 806 "dep"
"14937" 13 31 "c" "2" "-" 728 "precrit"
"14938" 13 31 "c" "3" "-" 727 "precrit"
"14939" 13 31 "c" "4" "-" 756 "crit"
"14940" 13 31 "c" "5" "-" 755 "postcrit"
"14941" 13 31 "c" "6" "-" 715 "post"
"14942" 13 31 "c" "7" "-" 732 "post"
"14943" 13 31 "c" "?" "1" 2091 NA
"14953" 13 26 "b" "0" "-" 854 "predep"
"14954" 13 26 "b" "1" "-" 775 "dep"
"14955" 13 26 "b" "2" "-" 700 "precrit"
"14956" 13 26 "b" "3" "-" 656 "precrit"
"14957" 13 26 "b" "4" "-" 698 "precrit"
"14958" 13 26 "b" "5" "-" 762 "precrit"
"14959" 13 26 "b" "6" "-" 702 "crit"
"14960" 13 26 "b" "7" "-" 717 "postcrit"
"14961" 13 26 "b" "8" "-" 603 "post"
"14962" 13 26 "b" "9" "-" 673 "post"
"14963" 13 26 "b" "10" "-" 788 "post"
"14964" 13 26 "b" "?" "1" 2283 NA
"14975" 13 8 "d" "0" "-" 711 "predep"
"14976" 13 8 "d" "1" "-" 758 "dep"
"14977" 13 8 "d" "2" "-" 662 "precrit"
"14978" 13 8 "d" "3" "-" 712 "precrit"
"14979" 13 8 "d" "4" "-" 758 "precrit"
"14980" 13 8 "d" "5" "-" 670 "precrit"
"14981" 13 8 "d" "6" "-" 653 "crit"
"14982" 13 8 "d" "7" "-" 727 "postcrit"
"14983" 13 8 "d" "8" "-" 676 "post"
"14984" 13 8 "d" "9" "-" 646 "post"
"14985" 13 8 "d" "10" "-" 649 "post"
"14986" 13 8 "d" "11" "-" 656 "post"
"14987" 13 8 "d" "?" "1" 7902 NA
"15034" 13 33 "a" "0" "-" 566 "predep"
"15035" 13 33 "a" "1" "-" 729 "dep"
"15036" 13 33 "a" "2" "-" 672 "precrit"
"15037" 13 33 "a" "3" "-" 769 "precrit"
"15038" 13 33 "a" "4" "-" 772 "crit"
"15039" 13 33 "a" "5" "-" 740 "postcrit"
"15040" 13 33 "a" "6" "-" 664 "post"
"15041" 13 33 "a" "7" "-" 660 "post"
"15042" 13 33 "a" "8" "-" 663 "post"
"15043" 13 33 "a" "?" "1" 1594 NA
"15057" 13 12 "d" "0" "-" 840 "predep"
"15058" 13 12 "d" "1" "-" 652 "dep"
"15059" 13 12 "d" "2" "-" 609 "precrit"
"15060" 13 12 "d" "3" "-" 660 "precrit"
"15061" 13 12 "d" "4" "-" 714 "precrit"
"15062" 13 12 "d" "5" "-" 649 "precrit"
"15063" 13 12 "d" "6" "-" 699 "crit"
"15064" 13 12 "d" "7" "-" 675 "postcrit"
"15065" 13 12 "d" "8" "-" 679 "post"
"15066" 13 12 "d" "9" "-" 655 "post"
"15067" 13 12 "d" "10" "-" 659 "post"
"15068" 13 12 "d" "11" "-" 562 "post"
"15069" 13 12 "d" "?" "1" 5385 NA
"15189" 13 17 "a" "0" "-" 706 "predep"
"15190" 13 17 "a" "1" "-" 686 "dep"
"15191" 13 17 "a" "2" "-" 807 "precrit"
"15192" 13 17 "a" "3" "-" 686 "precrit"
"15193" 13 17 "a" "4" "-" 714 "crit"
"15194" 13 17 "a" "5" "-" 736 "postcrit"
"15195" 13 17 "a" "6" "-" 758 "post"
"15196" 13 17 "a" "7" "-" 666 "post"
"15197" 13 17 "a" "8" "-" 673 "post"
"15198" 13 17 "a" "?" "1" 1904 NA
"15223" 13 30 "b" "0" "-" 606 "predep"
"15224" 13 30 "b" "1" "-" 708 "dep"
"15225" 13 30 "b" "2" "-" 774 "precrit"
"15226" 13 30 "b" "3" "-" 705 "precrit"
"15227" 13 30 "b" "4" "-" 731 "precrit"
"15228" 13 30 "b" "5" "-" 744 "precrit"
"15229" 13 30 "b" "6" "-" 714 "crit"
"15230" 13 30 "b" "7" "-" 621 "postcrit"
"15231" 13 30 "b" "8" "-" 592 "post"
"15232" 13 30 "b" "9" "-" 664 "post"
"15233" 13 30 "b" "10" "-" 609 "post"
"15234" 13 30 "b" "?" "1" 2140 NA
"15258" 13 7 "c" "0" "-" 695 "predep"
"15259" 13 7 "c" "1" "-" 674 "dep"
"15260" 13 7 "c" "2" "-" 658 "precrit"
"15261" 13 7 "c" "3" "-" 672 "precrit"
"15262" 13 7 "c" "4" "-" 586 "crit"
"15263" 13 7 "c" "5" "-" 583 "postcrit"
"15264" 13 7 "c" "6" "-" 708 "post"
"15265" 13 7 "c" "7" "-" 669 "post"
"15266" 13 7 "c" "8" "-" 651 "post"
"15267" 13 7 "c" "?" "1" 2624 NA
"15290" 13 21 "a" "0" "-" 501 "predep"
"15291" 13 21 "a" "1" "-" 660 "dep"
"15292" 13 21 "a" "2" "-" 701 "precrit"
"15293" 13 21 "a" "3" "-" 641 "precrit"
"15294" 13 21 "a" "4" "-" 722 "crit"
"15295" 13 21 "a" "5" "-" 715 "postcrit"
"15296" 13 21 "a" "6" "-" 727 "post"
"15297" 13 21 "a" "7" "-" 696 "post"
"15298" 13 21 "a" "8" "-" 697 "post"
"15299" 13 21 "a" "?" "1" 3173 NA
"15316" 13 3 "c" "0" "-" 565 "predep"
"15317" 13 3 "c" "1" "-" 680 "dep"
"15318" 13 3 "c" "2" "-" 626 "precrit"
"15319" 13 3 "c" "3" "-" 646 "precrit"
"15320" 13 3 "c" "4" "-" 657 "crit"
"15321" 13 3 "c" "5" "-" 630 "postcrit"
"15322" 13 3 "c" "6" "-" 667 "post"
"15323" 13 3 "c" "7" "-" 684 "post"
"15324" 13 3 "c" "8" "-" 810 "post"
"15325" 13 3 "c" "?" "1" 2099 NA
"15347" 13 22 "b" "0" "-" 504 "predep"
"15348" 13 22 "b" "1" "-" 676 "dep"
"15349" 13 22 "b" "2" "-" 495 "precrit"
"15350" 13 22 "b" "3" "-" 658 "precrit"
"15351" 13 22 "b" "4" "-" 626 "precrit"
"15352" 13 22 "b" "5" "-" 746 "precrit"
"15353" 13 22 "b" "6" "-" 613 "crit"
"15354" 13 22 "b" "7" "-" 503 "postcrit"
"15355" 13 22 "b" "8" "-" 670 "post"
"15356" 13 22 "b" "9" "-" 579 "post"
"15357" 13 22 "b" "10" "-" 576 "post"
"15358" 13 22 "b" "?" "1" 2179 NA
"15467" 13 35 "c" "0" "-" 534 "predep"
"15468" 13 35 "c" "1" "-" 639 "dep"
"15469" 13 35 "c" "2" "-" 649 "precrit"
"15470" 13 35 "c" "3" "-" 723 "precrit"
"15471" 13 35 "c" "4" "-" 682 "crit"
"15472" 13 35 "c" "5" "-" 641 "postcrit"
"15473" 13 35 "c" "6" "-" 582 "post"
"15474" 13 35 "c" "7" "-" 767 "post"
"15475" 13 35 "c" "8" "-" 717 "post"
"15476" 13 35 "c" "?" "1" 3010 NA
"15499" 13 4 "d" "0" "-" 558 "predep"
"15500" 13 4 "d" "1" "-" 673 "dep"
"15501" 13 4 "d" "2" "-" 646 "precrit"
"15502" 13 4 "d" "3" "-" 618 "precrit"
"15503" 13 4 "d" "4" "-" 710 "precrit"
"15504" 13 4 "d" "5" "-" 704 "precrit"
"15505" 13 4 "d" "6" "-" 680 "crit"
"15506" 13 4 "d" "7" "-" 685 "postcrit"
"15507" 13 4 "d" "8" "-" 713 "post"
"15508" 13 4 "d" "9" "-" 715 "post"
"15509" 13 4 "d" "?" "1" 2560 NA
"15520" 13 14 "b" "0" "-" 1332 "predep"
"15521" 13 14 "b" "1" "-" 903 "dep"
"15522" 13 14 "b" "2" "-" 828 "precrit"
"15523" 13 14 "b" "3" "-" 743 "precrit"
"15524" 13 14 "b" "4" "-" 629 "precrit"
"15525" 13 14 "b" "5" "-" 615 "precrit"
"15526" 13 14 "b" "6" "-" 575 "crit"
"15527" 13 14 "b" "7" "-" 687 "postcrit"
"15528" 13 14 "b" "8" "-" 640 "post"
"15529" 13 14 "b" "9" "-" 727 "post"
"15530" 13 14 "b" "10" "-" 729 "post"
"15531" 13 14 "b" "11" "-" 687 "post"
"15532" 13 14 "b" "12" "-" 666 "post"
"15533" 13 14 "b" "?" "1" 1682 NA
"15575" 13 18 "b" "0" "-" 507 "predep"
"15576" 13 18 "b" "1" "-" 1098 "dep"
"15577" 13 18 "b" "2" "-" 897 "precrit"
"15578" 13 18 "b" "3" "-" 711 "precrit"
"15579" 13 18 "b" "4" "-" 737 "precrit"
"15580" 13 18 "b" "5" "-" 744 "precrit"
"15581" 13 18 "b" "6" "-" 848 "crit"
"15582" 13 18 "b" "7" "-" 738 "postcrit"
"15583" 13 18 "b" "8" "-" 851 "post"
"15584" 13 18 "b" "9" "-" 797 "post"
"15585" 13 18 "b" "10" "-" 757 "post"
"15586" 13 18 "b" "?" "1" 2619 NA
"15607" 13 23 "c" "0" "-" 718 "predep"
"15608" 13 23 "c" "1" "-" 674 "dep"
"15609" 13 23 "c" "2" "-" 887 "precrit"
"15610" 13 23 "c" "3" "-" 785 "precrit"
"15611" 13 23 "c" "4" "-" 583 "crit"
"15612" 13 23 "c" "5" "-" 665 "postcrit"
"15613" 13 23 "c" "6" "-" 682 "post"
"15614" 13 23 "c" "7" "-" 660 "post"
"15615" 13 23 "c" "8" "-" 698 "post"
"15616" 13 23 "c" "9" "-" 665 "post"
"15617" 13 23 "c" "10" "-" 752 "post"
"15618" 13 23 "c" "?" "1" 1673 NA
"15629" 13 25 "a" "0" "-" 446 "predep"
"15630" 13 25 "a" "1" "-" 742 "dep"
"15631" 13 25 "a" "2" "-" 692 "precrit"
"15632" 13 25 "a" "3" "-" 745 "precrit"
"15633" 13 25 "a" "4" "-" 699 "crit"
"15634" 13 25 "a" "5" "-" 726 "postcrit"
"15635" 13 25 "a" "6" "-" 619 "post"
"15636" 13 25 "a" "7" "-" 779 "post"
"15637" 13 25 "a" "8" "-" 914 "post"
"15638" 13 25 "a" "?" "0" 1628 NA
"15660" 13 20 "d" "0" "-" 677 "predep"
"15661" 13 20 "d" "1" "-" 725 "dep"
"15662" 13 20 "d" "2" "-" 711 "precrit"
"15663" 13 20 "d" "3" "-" 754 "precrit"
"15664" 13 20 "d" "4" "-" 811 "precrit"
"15665" 13 20 "d" "5" "-" 726 "precrit"
"15666" 13 20 "d" "6" "-" 758 "crit"
"15667" 13 20 "d" "7" "-" 704 "postcrit"
"15668" 13 20 "d" "8" "-" 698 "post"
"15669" 13 20 "d" "9" "-" 670 "post"
"15670" 13 20 "d" "10" "-" 651 "post"
"15671" 13 20 "d" "11" "-" 703 "post"
"15672" 13 20 "d" "12" "-" 1017 "post"
"15673" 13 20 "d" "?" "1" 2389 NA
"15685" 13 10 "b" "0" "-" 462 "predep"
"15686" 13 10 "b" "1" "-" 667 "dep"
"15687" 13 10 "b" "2" "-" 688 "precrit"
"15688" 13 10 "b" "3" "-" 709 "precrit"
"15689" 13 10 "b" "4" "-" 720 "precrit"
"15690" 13 10 "b" "5" "-" 734 "precrit"
"15691" 13 10 "b" "6" "-" 670 "crit"
"15692" 13 10 "b" "7" "-" 732 "postcrit"
"15693" 13 10 "b" "8" "-" 768 "post"
"15694" 13 10 "b" "9" "-" 755 "post"
"15695" 13 10 "b" "10" "-" 725 "post"
"15696" 13 10 "b" "?" "1" 1494 NA
"15707" 13 27 "c" "0" "-" 501 "predep"
"15708" 13 27 "c" "1" "-" 674 "dep"
"15709" 13 27 "c" "2" "-" 782 "precrit"
"15710" 13 27 "c" "3" "-" 657 "precrit"
"15711" 13 27 "c" "4" "-" 680 "crit"
"15712" 13 27 "c" "5" "-" 707 "postcrit"
"15713" 13 27 "c" "6" "-" 610 "post"
"15714" 13 27 "c" "7" "-" 612 "post"
"15715" 13 27 "c" "8" "-" 667 "post"
"15716" 13 27 "c" "9" "-" 615 "post"
"15717" 13 27 "c" "?" "1" 2148 NA
"15774" 13 24 "d" "0" "-" 629 "predep"
"15775" 13 24 "d" "1" "-" 809 "dep"
"15776" 13 24 "d" "2" "-" 764 "precrit"
"15777" 13 24 "d" "3" "-" 734 "precrit"
"15778" 13 24 "d" "4" "-" 762 "precrit"
"15779" 13 24 "d" "5" "-" 718 "precrit"
"15780" 13 24 "d" "6" "-" 781 "crit"
"15781" 13 24 "d" "7" "-" 782 "postcrit"
"15782" 13 24 "d" "8" "-" 726 "post"
"15783" 13 24 "d" "9" "-" 724 "post"
"15784" 13 24 "d" "?" "0" 8427 NA
"15813" 13 32 "d" "0" "-" 620 "predep"
"15814" 13 32 "d" "1" "-" 875 "dep"
"15815" 13 32 "d" "2" "-" 732 "precrit"
"15816" 13 32 "d" "3" "-" 742 "precrit"
"15817" 13 32 "d" "4" "-" 815 "precrit"
"15818" 13 32 "d" "5" "-" 751 "precrit"
"15819" 13 32 "d" "6" "-" 741 "crit"
"15820" 13 32 "d" "7" "-" 857 "postcrit"
"15821" 13 32 "d" "8" "-" 780 "post"
"15822" 13 32 "d" "9" "-" 761 "post"
"15823" 13 32 "d" "10" "-" 717 "post"
"15824" 13 32 "d" "?" "1" 2773 NA
"15838" 13 13 "a" "0" "-" 600 "predep"
"15839" 13 13 "a" "1" "-" 740 "dep"
"15840" 13 13 "a" "2" "-" 804 "precrit"
"15841" 13 13 "a" "3" "-" 645 "precrit"
"15842" 13 13 "a" "4" "-" 820 "crit"
"15843" 13 13 "a" "5" "-" 827 "postcrit"
"15844" 13 13 "a" "6" "-" 772 "post"
"15845" 13 13 "a" "7" "-" 777 "post"
"15846" 13 13 "a" "8" "-" 800 "post"
"15847" 13 13 "a" "?" "1" 1820 NA
"15858" 13 34 "b" "0" "-" 546 "predep"
"15859" 13 34 "b" "1" "-" 735 "dep"
"15860" 13 34 "b" "2" "-" 900 "precrit"
"15861" 13 34 "b" "3" "-" 737 "precrit"
"15862" 13 34 "b" "4" "-" 839 "precrit"
"15863" 13 34 "b" "5" "-" 757 "precrit"
"15864" 13 34 "b" "6" "-" 817 "crit"
"15865" 13 34 "b" "7" "-" 791 "postcrit"
"15866" 13 34 "b" "8" "-" 734 "post"
"15867" 13 34 "b" "9" "-" 769 "post"
"15868" 13 34 "b" "10" "-" 727 "post"
"15869" 13 34 "b" "?" "1" 5239 NA
"15905" 13 5 "a" "0" "-" 406 "predep"
"15906" 13 5 "a" "1" "-" 709 "dep"
"15907" 13 5 "a" "2" "-" 683 "precrit"
"15908" 13 5 "a" "3" "-" 756 "precrit"
"15909" 13 5 "a" "4" "-" 772 "crit"
"15910" 13 5 "a" "5" "-" 750 "postcrit"
"15911" 13 5 "a" "6" "-" 755 "post"
"15912" 13 5 "a" "7" "-" 754 "post"
"15913" 13 5 "a" "8" "-" 721 "post"
"15914" 13 5 "a" "9" "-" 707 "post"
"15915" 13 5 "a" "?" "1" 1679 NA
"15939" 13 6 "b" "0" "-" 825 "predep"
"15940" 13 6 "b" "1" "-" 904 "dep"
"15941" 13 6 "b" "2" "-" 809 "precrit"
"15942" 13 6 "b" "3" "-" 682 "precrit"
"15943" 13 6 "b" "4" "-" 700 "precrit"
"15944" 13 6 "b" "5" "-" 664 "precrit"
"15945" 13 6 "b" "6" "-" 827 "precrit"
"15946" 13 6 "b" "7" "-" 720 "crit"
"15947" 13 6 "b" "8" "-" 792 "postcrit"
"15948" 13 6 "b" "9" "-" 727 "post"
"15949" 13 6 "b" "10" "-" 778 "post"
"15950" 13 6 "b" "?" "1" 1672 NA
"15979" 13 15 "c" "0" "-" 572 "predep"
"15980" 13 15 "c" "1" "-" 810 "dep"
"15981" 13 15 "c" "2" "-" 796 "precrit"
"15982" 13 15 "c" "3" "-" 759 "precrit"
"15983" 13 15 "c" "4" "-" 795 "crit"
"15984" 13 15 "c" "5" "-" 866 "postcrit"
"15985" 13 15 "c" "6" "-" 802 "post"
"15986" 13 15 "c" "7" "-" 814 "post"
"15987" 13 15 "c" "?" "1" 2224 NA
"16012" 13 11 "c" "0" "-" 585 "predep"
"16013" 13 11 "c" "1" "-" 752 "dep"
"16014" 13 11 "c" "2" "-" 744 "precrit"
"16015" 13 11 "c" "3" "-" 719 "precrit"
"16016" 13 11 "c" "4" "-" 753 "crit"
"16017" 13 11 "c" "5" "-" 780 "postcrit"
"16018" 13 11 "c" "6" "-" 682 "post"
"16019" 13 11 "c" "7" "-" 689 "post"
"16020" 13 11 "c" "8" "-" 875 "post"
"16021" 13 11 "c" "?" "1" 2914 NA
"16055" 13 29 "a" "0" "-" 546 "predep"
"16056" 13 29 "a" "1" "-" 704 "dep"
"16057" 13 29 "a" "2" "-" 686 "precrit"
"16058" 13 29 "a" "3" "-" 756 "precrit"
"16059" 13 29 "a" "4" "-" 905 "crit"
"16060" 13 29 "a" "5" "-" 723 "postcrit"
"16061" 13 29 "a" "6" "-" 750 "post"
"16062" 13 29 "a" "7" "-" 640 "post"
"16063" 13 29 "a" "8" "-" 694 "post"
"16064" 13 29 "a" "?" "1" 1482 NA
"16084" 13 16 "d" "0" "-" 548 "predep"
"16085" 13 16 "d" "1" "-" 721 "dep"
"16086" 13 16 "d" "2" "-" 619 "precrit"
"16087" 13 16 "d" "3" "-" 733 "precrit"
"16088" 13 16 "d" "4" "-" 726 "precrit"
"16089" 13 16 "d" "5" "-" 644 "precrit"
"16090" 13 16 "d" "6" "-" 722 "crit"
"16091" 13 16 "d" "7" "-" 777 "postcrit"
"16092" 13 16 "d" "8" "-" 663 "post"
"16093" 13 16 "d" "9" "-" 687 "post"
"16094" 13 16 "d" "10" "-" 625 "post"
"16095" 13 16 "d" "?" "1" 2534 NA
"16172" 13 28 "d" "0" "-" 428 "predep"
"16173" 13 28 "d" "1" "-" 684 "dep"
"16174" 13 28 "d" "2" "-" 690 "precrit"
"16175" 13 28 "d" "3" "-" 763 "precrit"
"16176" 13 28 "d" "4" "-" 802 "precrit"
"16177" 13 28 "d" "5" "-" 682 "precrit"
"16178" 13 28 "d" "6" "-" 750 "crit"
"16179" 13 28 "d" "7" "-" 680 "postcrit"
"16180" 13 28 "d" "8" "-" 700 "post"
"16181" 13 28 "d" "9" "-" 688 "post"
"16182" 13 28 "d" "10" "-" 658 "post"
"16183" 13 28 "d" "11" "-" 676 "post"
"16184" 13 28 "d" "?" "1" 2620 NA
"16208" 13 19 "c" "0" "-" 666 "predep"
"16209" 13 19 "c" "1" "-" 774 "dep"
"16210" 13 19 "c" "2" "-" 687 "precrit"
"16211" 13 19 "c" "3" "-" 790 "precrit"
"16212" 13 19 "c" "4" "-" 801 "crit"
"16213" 13 19 "c" "5" "-" 762 "postcrit"
"16214" 13 19 "c" "6" "-" 759 "post"
"16215" 13 19 "c" "7" "-" 685 "post"
"16216" 13 19 "c" "8" "-" 748 "post"
"16217" 13 19 "c" "?" "1" 1512 NA
"16236" 13 36 "d" "0" "-" 507 "predep"
"16237" 13 36 "d" "1" "-" 768 "dep"
"16238" 13 36 "d" "2" "-" 719 "precrit"
"16239" 13 36 "d" "3" "-" 810 "precrit"
"16240" 13 36 "d" "4" "-" 776 "precrit"
"16241" 13 36 "d" "5" "-" 783 "precrit"
"16242" 13 36 "d" "6" "-" 760 "crit"
"16243" 13 36 "d" "7" "-" 655 "postcrit"
"16244" 13 36 "d" "8" "-" 612 "post"
"16245" 13 36 "d" "9" "-" 740 "post"
"16246" 13 36 "d" "10" "-" 726 "post"
"16247" 13 36 "d" "?" "1" 1984 NA
"16276" 13 9 "a" "0" "-" 517 "predep"
"16277" 13 9 "a" "1" "-" 698 "dep"
"16278" 13 9 "a" "2" "-" 672 "precrit"
"16279" 13 9 "a" "3" "-" 685 "precrit"
"16280" 13 9 "a" "4" "-" 698 "crit"
"16281" 13 9 "a" "5" "-" 726 "postcrit"
"16282" 13 9 "a" "6" "-" 702 "post"
"16283" 13 9 "a" "7" "-" 682 "post"
"16284" 13 9 "a" "8" "-" 667 "post"
"16285" 13 9 "a" "?" "1" 2376 NA
"16304" 13 1 "a" "0" "-" 568 "predep"
"16305" 13 1 "a" "1" "-" 783 "dep"
"16306" 13 1 "a" "2" "-" 778 "precrit"
"16307" 13 1 "a" "3" "-" 712 "precrit"
"16308" 13 1 "a" "4" "-" 660 "crit"
"16309" 13 1 "a" "5" "-" 675 "postcrit"
"16310" 13 1 "a" "6" "-" 790 "post"
"16311" 13 1 "a" "7" "-" 722 "post"
"16312" 13 1 "a" "8" "-" 714 "post"
"16313" 13 1 "a" "?" "1" 2094 NA
"16395" 14 2 "c" "0" "-" 702 "predep"
"16396" 14 2 "c" "1" "-" 574 "dep"
"16397" 14 2 "c" "2" "-" 1425 "precrit"
"16398" 14 2 "c" "3" "-" 368 "precrit"
"16399" 14 2 "c" "4" "-" 477 "crit"
"16400" 14 2 "c" "5" "-" 461 "postcrit"
"16401" 14 2 "c" "6" "-" 499 "post"
"16402" 14 2 "c" "7" "-" 447 "post"
"16403" 14 2 "c" "8" "-" 391 "post"
"16404" 14 2 "c" "?" "1" 1750 NA
"16427" 14 4 "a" "0" "-" 702 "predep"
"16428" 14 4 "a" "1" "-" 607 "dep"
"16429" 14 4 "a" "2" "-" 488 "precrit"
"16430" 14 4 "a" "3" "-" 526 "precrit"
"16431" 14 4 "a" "4" "-" 471 "crit"
"16432" 14 4 "a" "5" "-" 439 "postcrit"
"16433" 14 4 "a" "6" "-" 422 "post"
"16434" 14 4 "a" "7" "-" 608 "post"
"16435" 14 4 "a" "8" "-" 402 "post"
"16436" 14 4 "a" "?" "1" 2358 NA
"16449" 14 27 "d" "0" "-" 649 "predep"
"16450" 14 27 "d" "1" "-" 592 "dep"
"16451" 14 27 "d" "2" "-" 538 "precrit"
"16452" 14 27 "d" "3" "-" 630 "precrit"
"16453" 14 27 "d" "4" "-" 1031 "precrit"
"16454" 14 27 "d" "5" "-" 729 "precrit"
"16455" 14 27 "d" "6" "-" 927 "crit"
"16456" 14 27 "d" "7" "-" 482 "postcrit"
"16457" 14 27 "d" "8" "-" 482 "post"
"16458" 14 27 "d" "9" "-" 1043 "post"
"16459" 14 27 "d" "10" "-" 461 "post"
"16460" 14 27 "d" "11" "-" 569 "post"
"16461" 14 27 "d" "?" "1" 2227 NA
"16498" 14 23 "d" "0" "-" 602 "predep"
"16499" 14 23 "d" "1" "-" 629 "dep"
"16500" 14 23 "d" "2" "-" 520 "precrit"
"16501" 14 23 "d" "3" "-" 748 "precrit"
"16502" 14 23 "d" "4" "-" 546 "precrit"
"16503" 14 23 "d" "5" "-" 665 "precrit"
"16504" 14 23 "d" "6" "-" 1501 "crit"
"16505" 14 23 "d" "7" "-" 581 "postcrit"
"16506" 14 23 "d" "8" "-" 396 "post"
"16507" 14 23 "d" "9" "-" 535 "post"
"16508" 14 23 "d" "10" "-" 470 "post"
"16509" 14 23 "d" "11" "-" 548 "post"
"16510" 14 23 "d" "12" "-" 1112 "post"
"16511" 14 23 "d" "13" "-" 840 "post"
"16512" 14 23 "d" "?" "0" 3343 NA
"16536" 14 9 "b" "0" "-" 717 "predep"
"16537" 14 9 "b" "1" "-" 463 "dep"
"16538" 14 9 "b" "2" "-" 441 "precrit"
"16539" 14 9 "b" "3" "-" 414 "precrit"
"16540" 14 9 "b" "4" "-" 441 "precrit"
"16541" 14 9 "b" "5" "-" 507 "precrit"
"16542" 14 9 "b" "6" "-" 731 "crit"
"16543" 14 9 "b" "7" "-" 423 "postcrit"
"16544" 14 9 "b" "8" "-" 403 "post"
"16545" 14 9 "b" "9" "-" 514 "post"
"16546" 14 9 "b" "10" "-" 495 "post"
"16547" 14 9 "b" "?" "1" 3576 NA
"16580" 14 6 "c" "0" "-" 695 "predep"
"16581" 14 6 "c" "1" "-" 500 "dep"
"16582" 14 6 "c" "2" "-" 472 "precrit"
"16583" 14 6 "c" "3" "-" 643 "precrit"
"16584" 14 6 "c" "4" "-" 1052 "crit"
"16585" 14 6 "c" "5" "-" 511 "postcrit"
"16586" 14 6 "c" "6" "-" 463 "post"
"16587" 14 6 "c" "7" "-" 745 "post"
"16588" 14 6 "c" "8" "-" 569 "post"
"16589" 14 6 "c" "?" "1" 1916 NA
"16607" 14 25 "b" "0" "-" 767 "predep"
"16608" 14 25 "b" "1" "-" 778 "dep"
"16609" 14 25 "b" "2" "-" 468 "precrit"
"16610" 14 25 "b" "3" "-" 586 "precrit"
"16611" 14 25 "b" "4" "-" 509 "precrit"
"16612" 14 25 "b" "5" "-" 496 "precrit"
"16613" 14 25 "b" "6" "-" 681 "crit"
"16614" 14 25 "b" "7" "-" 473 "postcrit"
"16615" 14 25 "b" "8" "-" 472 "post"
"16616" 14 25 "b" "9" "-" 397 "post"
"16617" 14 25 "b" "10" "-" 1381 "post"
"16618" 14 25 "b" "?" "1" 5820 NA
"16637" 14 31 "d" "0" "-" 513 "predep"
"16638" 14 31 "d" "1" "-" 426 "dep"
"16639" 14 31 "d" "2" "-" 418 "precrit"
"16640" 14 31 "d" "3" "-" 562 "precrit"
"16641" 14 31 "d" "4" "-" 729 "precrit"
"16642" 14 31 "d" "5" "-" 595 "precrit"
"16643" 14 31 "d" "6" "-" 662 "crit"
"16644" 14 31 "d" "7" "-" 537 "postcrit"
"16645" 14 31 "d" "8" "-" 674 "post"
"16646" 14 31 "d" "9" "-" 2866 "post"
"16647" 14 31 "d" "?" "1" 2753 NA
"16678" 14 35 "d" "0" "-" 633 "predep"
"16679" 14 35 "d" "1" "-" 508 "dep"
"16680" 14 35 "d" "2" "-" 390 "precrit"
"16681" 14 35 "d" "3" "-" 739 "precrit"
"16682" 14 35 "d" "4" "-" 783 "precrit"
"16683" 14 35 "d" "5" "-" 843 "precrit"
"16684" 14 35 "d" "6" "-" 796 "crit"
"16685" 14 35 "d" "7" "-" 447 "postcrit"
"16686" 14 35 "d" "8" "-" 423 "post"
"16687" 14 35 "d" "9" "-" 401 "post"
"16688" 14 35 "d" "10" "-" 579 "post"
"16689" 14 35 "d" "?" "1" 3568 NA
"16713" 14 3 "d" "0" "-" 552 "predep"
"16714" 14 3 "d" "1" "-" 467 "dep"
"16715" 14 3 "d" "2" "-" 503 "precrit"
"16716" 14 3 "d" "3" "-" 587 "precrit"
"16717" 14 3 "d" "4" "-" 439 "precrit"
"16718" 14 3 "d" "5" "-" 428 "precrit"
"16719" 14 3 "d" "6" "-" 476 "crit"
"16720" 14 3 "d" "7" "-" 544 "postcrit"
"16721" 14 3 "d" "8" "-" 433 "post"
"16722" 14 3 "d" "9" "-" 694 "post"
"16723" 14 3 "d" "10" "-" 649 "post"
"16724" 14 3 "d" "?" "1" 1931 NA
"16767" 14 28 "a" "0" "-" 429 "predep"
"16768" 14 28 "a" "1" "-" 437 "dep"
"16769" 14 28 "a" "2" "-" 565 "precrit"
"16770" 14 28 "a" "3" "-" 651 "precrit"
"16771" 14 28 "a" "4" "-" 571 "crit"
"16772" 14 28 "a" "5" "-" 462 "postcrit"
"16773" 14 28 "a" "6" "-" 407 "post"
"16774" 14 28 "a" "7" "-" 1390 "post"
"16775" 14 28 "a" "8" "-" 764 "post"
"16776" 14 28 "a" "?" "1" 2206 NA
"16818" 14 30 "c" "0" "-" 628 "predep"
"16819" 14 30 "c" "1" "-" 557 "dep"
"16820" 14 30 "c" "2" "-" 505 "precrit"
"16821" 14 30 "c" "3" "-" 499 "precrit"
"16822" 14 30 "c" "4" "-" 1296 "crit"
"16823" 14 30 "c" "5" "-" 526 "postcrit"
"16824" 14 30 "c" "6" "-" 761 "post"
"16825" 14 30 "c" "7" "-" 799 "post"
"16826" 14 30 "c" "8" "-" 729 "post"
"16827" 14 30 "c" "?" "1" 2206 NA
"16838" 14 18 "c" "0" "-" 519 "predep"
"16839" 14 18 "c" "1" "-" 420 "dep"
"16840" 14 18 "c" "2" "-" 366 "precrit"
"16841" 14 18 "c" "3" "-" 377 "precrit"
"16842" 14 18 "c" "4" "-" 433 "crit"
"16843" 14 18 "c" "5" "-" 421 "postcrit"
"16844" 14 18 "c" "6" "-" 374 "post"
"16845" 14 18 "c" "7" "-" 325 "post"
"16846" 14 18 "c" "8" "-" 450 "post"
"16847" 14 18 "c" "?" "1" 4162 NA
"16873" 14 12 "a" "0" "-" 2894 "predep"
"16874" 14 12 "a" "1" "-" 986 "dep"
"16875" 14 12 "a" "2" "-" 550 "precrit"
"16876" 14 12 "a" "3" "-" 423 "precrit"
"16877" 14 12 "a" "4" "-" 500 "precrit"
"16878" 14 12 "a" "5" "-" 431 "crit"
"16879" 14 12 "a" "6" "-" 1077 "postcrit"
"16880" 14 12 "a" "7" "-" 691 "post"
"16881" 14 12 "a" "8" "-" 450 "post"
"16882" 14 12 "a" "9" "-" 613 "post"
"16883" 14 12 "a" "?" "1" 1719 NA
"16906" 14 13 "b" "0" "-" 427 "predep"
"16907" 14 13 "b" "1" "-" 476 "dep"
"16908" 14 13 "b" "2" "-" 416 "precrit"
"16909" 14 13 "b" "3" "-" 455 "precrit"
"16910" 14 13 "b" "4" "-" 437 "precrit"
"16911" 14 13 "b" "5" "-" 732 "precrit"
"16912" 14 13 "b" "6" "-" 409 "crit"
"16913" 14 13 "b" "7" "-" 463 "postcrit"
"16914" 14 13 "b" "8" "-" 446 "post"
"16915" 14 13 "b" "9" "-" 613 "post"
"16916" 14 13 "b" "10" "-" 678 "post"
"16917" 14 13 "b" "?" "1" 3180 NA
"16970" 14 10 "c" "0" "-" 632 "predep"
"16971" 14 10 "c" "1" "-" 760 "dep"
"16972" 14 10 "c" "2" "-" 567 "precrit"
"16973" 14 10 "c" "3" "-" 689 "precrit"
"16974" 14 10 "c" "4" "-" 484 "crit"
"16975" 14 10 "c" "5" "-" 1359 "postcrit"
"16976" 14 10 "c" "6" "-" 1399 "post"
"16977" 14 10 "c" "7" "-" 519 "post"
"16978" 14 10 "c" "8" "-" 680 "post"
"16979" 14 10 "c" "9" "-" 1741 "post"
"16980" 14 10 "c" "?" "1" 2167 NA
"17001" 14 14 "c" "0" "-" 794 "predep"
"17002" 14 14 "c" "1" "-" 642 "dep"
"17003" 14 14 "c" "2" "-" 441 "precrit"
"17004" 14 14 "c" "3" "-" 686 "precrit"
"17005" 14 14 "c" "4" "-" 430 "crit"
"17006" 14 14 "c" "5" "-" 458 "postcrit"
"17007" 14 14 "c" "6" "-" 366 "post"
"17008" 14 14 "c" "7" "-" 575 "post"
"17009" 14 14 "c" "8" "-" 688 "post"
"17010" 14 14 "c" "?" "1" 4327 NA
"17019" 14 5 "b" "0" "-" 406 "predep"
"17020" 14 5 "b" "1" "-" 383 "dep"
"17021" 14 5 "b" "2" "-" 553 "precrit"
"17022" 14 5 "b" "3" "-" 579 "precrit"
"17023" 14 5 "b" "4" "-" 526 "precrit"
"17024" 14 5 "b" "5" "-" 542 "precrit"
"17025" 14 5 "b" "6" "-" 1295 "crit"
"17026" 14 5 "b" "7" "-" 431 "postcrit"
"17027" 14 5 "b" "8" "-" 595 "post"
"17028" 14 5 "b" "9" "-" 788 "post"
"17029" 14 5 "b" "10" "-" 431 "post"
"17030" 14 5 "b" "11" "-" 832 "post"
"17031" 14 5 "b" "?" "1" 1609 NA
"17102" 14 11 "d" "0" "-" 380 "predep"
"17103" 14 11 "d" "1" "-" 570 "dep"
"17104" 14 11 "d" "2" "-" 401 "precrit"
"17105" 14 11 "d" "3" "-" 406 "precrit"
"17106" 14 11 "d" "4" "-" 396 "precrit"
"17107" 14 11 "d" "5" "-" 390 "precrit"
"17108" 14 11 "d" "6" "-" 409 "crit"
"17109" 14 11 "d" "7" "-" 458 "postcrit"
"17110" 14 11 "d" "8" "-" 284 "post"
"17111" 14 11 "d" "9" "-" 835 "post"
"17112" 14 11 "d" "10" "-" 952 "post"
"17113" 14 11 "d" "?" "1" 2282 NA
"17145" 14 15 "d" "0" "-" 672 "predep"
"17146" 14 15 "d" "1" "-" 907 "dep"
"17147" 14 15 "d" "2" "-" 1003 "precrit"
"17148" 14 15 "d" "3" "-" 676 "precrit"
"17149" 14 15 "d" "4" "-" 662 "precrit"
"17150" 14 15 "d" "5" "-" 434 "precrit"
"17151" 14 15 "d" "6" "-" 451 "crit"
"17152" 14 15 "d" "7" "-" 474 "postcrit"
"17153" 14 15 "d" "8" "-" 410 "post"
"17154" 14 15 "d" "9" "-" 681 "post"
"17155" 14 15 "d" "?" "1" 2372 NA
"17176" 14 17 "b" "0" "-" 411 "predep"
"17177" 14 17 "b" "1" "-" 437 "dep"
"17178" 14 17 "b" "2" "-" 399 "precrit"
"17179" 14 17 "b" "3" "-" 494 "precrit"
"17180" 14 17 "b" "4" "-" 356 "precrit"
"17181" 14 17 "b" "5" "-" 382 "precrit"
"17182" 14 17 "b" "6" "-" 411 "crit"
"17183" 14 17 "b" "7" "-" 451 "postcrit"
"17184" 14 17 "b" "8" "-" 377 "post"
"17185" 14 17 "b" "9" "-" 351 "post"
"17186" 14 17 "b" "10" "-" 378 "post"
"17187" 14 17 "b" "?" "1" 1851 NA
"17225" 14 26 "c" "0" "-" 389 "predep"
"17226" 14 26 "c" "1" "-" 352 "dep"
"17227" 14 26 "c" "2" "-" 393 "precrit"
"17228" 14 26 "c" "3" "-" 408 "precrit"
"17229" 14 26 "c" "4" "-" 354 "crit"
"17230" 14 26 "c" "5" "-" 430 "postcrit"
"17231" 14 26 "c" "6" "-" 392 "post"
"17232" 14 26 "c" "7" "-" 693 "post"
"17233" 14 26 "c" "8" "-" 896 "post"
"17234" 14 26 "c" "?" "1" 1622 NA
"17269" 14 1 "b" "0" "-" 709 "predep"
"17270" 14 1 "b" "1" "-" 541 "dep"
"17271" 14 1 "b" "2" "-" 640 "precrit"
"17272" 14 1 "b" "3" "-" 437 "precrit"
"17273" 14 1 "b" "4" "-" 521 "precrit"
"17274" 14 1 "b" "5" "-" 414 "precrit"
"17275" 14 1 "b" "6" "-" 577 "crit"
"17276" 14 1 "b" "7" "-" 438 "postcrit"
"17277" 14 1 "b" "8" "-" 449 "post"
"17278" 14 1 "b" "9" "-" 416 "post"
"17279" 14 1 "b" "10" "-" 416 "post"
"17280" 14 1 "b" "?" "1" 1937 NA
"17302" 14 16 "a" "0" "-" 546 "predep"
"17303" 14 16 "a" "1" "-" 433 "dep"
"17304" 14 16 "a" "2" "-" 410 "precrit"
"17305" 14 16 "a" "3" "-" 1255 "precrit"
"17306" 14 16 "a" "4" "-" 909 "crit"
"17307" 14 16 "a" "5" "-" 414 "postcrit"
"17308" 14 16 "a" "6" "-" 490 "post"
"17309" 14 16 "a" "7" "-" 833 "post"
"17310" 14 16 "a" "?" "1" 2446 NA
"17329" 14 20 "a" "0" "-" 464 "predep"
"17330" 14 20 "a" "1" "-" 460 "dep"
"17331" 14 20 "a" "2" "-" 382 "precrit"
"17332" 14 20 "a" "3" "-" 628 "precrit"
"17333" 14 20 "a" "4" "-" 434 "crit"
"17334" 14 20 "a" "5" "-" 421 "postcrit"
"17335" 14 20 "a" "6" "-" 423 "post"
"17336" 14 20 "a" "7" "-" 510 "post"
"17337" 14 20 "a" "?" "1" 1512 NA
"17356" 14 32 "a" "0" "-" 520 "predep"
"17357" 14 32 "a" "1" "-" 402 "dep"
"17358" 14 32 "a" "2" "-" 513 "precrit"
"17359" 14 32 "a" "3" "-" 438 "precrit"
"17360" 14 32 "a" "4" "-" 409 "crit"
"17361" 14 32 "a" "5" "-" 498 "postcrit"
"17362" 14 32 "a" "6" "-" 384 "post"
"17363" 14 32 "a" "7" "-" 441 "post"
"17364" 14 32 "a" "8" "-" 509 "post"
"17365" 14 32 "a" "?" "1" 2663 NA
"17394" 14 36 "a" "0" "-" 387 "predep"
"17395" 14 36 "a" "1" "-" 652 "dep"
"17396" 14 36 "a" "2" "-" 424 "precrit"
"17397" 14 36 "a" "3" "-" 450 "precrit"
"17398" 14 36 "a" "4" "-" 713 "crit"
"17399" 14 36 "a" "5" "-" 481 "postcrit"
"17400" 14 36 "a" "6" "-" 592 "post"
"17401" 14 36 "a" "7" "-" 511 "post"
"17402" 14 36 "a" "8" "-" 964 "post"
"17403" 14 36 "a" "?" "1" 2332 NA
"17424" 14 19 "d" "0" "-" 343 "predep"
"17425" 14 19 "d" "1" "-" 446 "dep"
"17426" 14 19 "d" "2" "-" 465 "precrit"
"17427" 14 19 "d" "3" "-" 483 "precrit"
"17428" 14 19 "d" "4" "-" 429 "precrit"
"17429" 14 19 "d" "5" "-" 466 "precrit"
"17430" 14 19 "d" "6" "-" 448 "crit"
"17431" 14 19 "d" "7" "-" 409 "postcrit"
"17432" 14 19 "d" "8" "-" 380 "post"
"17433" 14 19 "d" "9" "-" 500 "post"
"17434" 14 19 "d" "10" "-" 678 "post"
"17435" 14 19 "d" "?" "1" 2438 NA
"17504" 14 22 "c" "0" "-" 494 "predep"
"17505" 14 22 "c" "1" "-" 443 "dep"
"17506" 14 22 "c" "2" "-" 387 "precrit"
"17507" 14 22 "c" "3" "-" 398 "precrit"
"17508" 14 22 "c" "4" "-" 390 "crit"
"17509" 14 22 "c" "5" "-" 415 "postcrit"
"17510" 14 22 "c" "6" "-" 356 "post"
"17511" 14 22 "c" "7" "-" 407 "post"
"17512" 14 22 "c" "8" "-" 459 "post"
"17513" 14 22 "c" "9" "-" 451 "post"
"17514" 14 22 "c" "?" "1" 3531 NA
"17547" 14 7 "d" "0" "-" 475 "predep"
"17548" 14 7 "d" "1" "-" 377 "dep"
"17549" 14 7 "d" "2" "-" 356 "precrit"
"17550" 14 7 "d" "3" "-" 826 "precrit"
"17551" 14 7 "d" "4" "-" 791 "precrit"
"17552" 14 7 "d" "5" "-" 512 "precrit"
"17553" 14 7 "d" "6" "-" 623 "crit"
"17554" 14 7 "d" "7" "-" 420 "postcrit"
"17555" 14 7 "d" "8" "-" 382 "post"
"17556" 14 7 "d" "9" "-" 351 "post"
"17557" 14 7 "d" "10" "-" 626 "post"
"17558" 14 7 "d" "?" "1" 3036 NA
"17580" 14 34 "c" "0" "-" 511 "predep"
"17581" 14 34 "c" "1" "-" 390 "dep"
"17582" 14 34 "c" "2" "-" 572 "precrit"
"17583" 14 34 "c" "3" "-" 499 "precrit"
"17584" 14 34 "c" "4" "-" 508 "crit"
"17585" 14 34 "c" "5" "-" 515 "postcrit"
"17586" 14 34 "c" "6" "-" 404 "post"
"17587" 14 34 "c" "7" "-" 634 "post"
"17588" 14 34 "c" "8" "-" 153 "post"
"17589" 14 34 "c" "?" "1" 3874 NA
"17625" 14 33 "b" "0" "-" 418 "predep"
"17626" 14 33 "b" "1" "-" 464 "dep"
"17627" 14 33 "b" "2" "-" 429 "precrit"
"17628" 14 33 "b" "3" "-" 833 "precrit"
"17629" 14 33 "b" "4" "-" 410 "precrit"
"17630" 14 33 "b" "5" "-" 491 "precrit"
"17631" 14 33 "b" "6" "-" 314 "crit"
"17632" 14 33 "b" "7" "-" 490 "postcrit"
"17633" 14 33 "b" "8" "-" 710 "post"
"17634" 14 33 "b" "9" "-" 644 "post"
"17635" 14 33 "b" "10" "-" 387 "post"
"17636" 14 33 "b" "?" "0" 4151 NA
"17671" 14 8 "a" "0" "-" 450 "predep"
"17672" 14 8 "a" "1" "-" 1441 "dep"
"17673" 14 8 "a" "2" "-" 530 "precrit"
"17674" 14 8 "a" "3" "-" 466 "precrit"
"17675" 14 8 "a" "4" "-" 444 "crit"
"17676" 14 8 "a" "5" "-" 368 "postcrit"
"17677" 14 8 "a" "6" "-" 726 "post"
"17678" 14 8 "a" "7" "-" 641 "post"
"17679" 14 8 "a" "?" "1" 2833 NA
"17729" 14 21 "b" "0" "-" 377 "predep"
"17730" 14 21 "b" "1" "-" 525 "dep"
"17731" 14 21 "b" "2" "-" 421 "precrit"
"17732" 14 21 "b" "3" "-" 460 "precrit"
"17733" 14 21 "b" "4" "-" 616 "precrit"
"17734" 14 21 "b" "5" "-" 490 "precrit"
"17735" 14 21 "b" "6" "-" 450 "crit"
"17736" 14 21 "b" "7" "-" 480 "postcrit"
"17737" 14 21 "b" "8" "-" 347 "post"
"17738" 14 21 "b" "9" "-" 401 "post"
"17739" 14 21 "b" "10" "-" 388 "post"
"17740" 14 21 "b" "?" "0" 2565 NA
"17750" 14 24 "a" "0" "-" 445 "predep"
"17751" 14 24 "a" "1" "-" 365 "dep"
"17752" 14 24 "a" "2" "-" 417 "precrit"
"17753" 14 24 "a" "3" "-" 371 "precrit"
"17754" 14 24 "a" "4" "-" 409 "crit"
"17755" 14 24 "a" "5" "-" 398 "postcrit"
"17756" 14 24 "a" "6" "-" 363 "post"
"17757" 14 24 "a" "7" "-" 812 "post"
"17758" 14 24 "a" "?" "1" 1728 NA
"17801" 14 29 "b" "0" "-" 418 "predep"
"17802" 14 29 "b" "1" "-" 621 "dep"
"17803" 14 29 "b" "2" "-" 471 "precrit"
"17804" 14 29 "b" "3" "-" 555 "precrit"
"17805" 14 29 "b" "4" "-" 2467 "precrit"
"17806" 14 29 "b" "5" "-" 589 "precrit"
"17807" 14 29 "b" "6" "-" 510 "crit"
"17808" 14 29 "b" "7" "-" 893 "postcrit"
"17809" 14 29 "b" "8" "-" 424 "post"
"17810" 14 29 "b" "9" "-" 481 "post"
"17811" 14 29 "b" "10" "-" 362 "post"
"17812" 14 29 "b" "?" "1" 3267 NA
"17882" 15 27 "a" "0" "-" 700 "predep"
"17883" 15 27 "a" "1" "-" 1128 "dep"
"17884" 15 27 "a" "2" "-" 751 "precrit"
"17885" 15 27 "a" "3" "-" 820 "precrit"
"17886" 15 27 "a" "4" "-" 843 "crit"
"17887" 15 27 "a" "5" "-" 821 "postcrit"
"17888" 15 27 "a" "6" "-" 738 "post"
"17889" 15 27 "a" "7" "-" 745 "post"
"17890" 15 27 "a" "8" "-" 742 "post"
"17891" 15 27 "a" "9" "-" 749 "post"
"17892" 15 27 "a" "?" "1" 2886 NA
"17920" 15 20 "b" "0" "-" 1290 "predep"
"17921" 15 20 "b" "1" "-" 1072 "dep"
"17922" 15 20 "b" "2" "-" 838 "precrit"
"17923" 15 20 "b" "3" "-" 965 "precrit"
"17924" 15 20 "b" "4" "-" 932 "precrit"
"17925" 15 20 "b" "5" "-" 922 "precrit"
"17926" 15 20 "b" "6" "-" 917 "crit"
"17927" 15 20 "b" "7" "-" 842 "postcrit"
"17928" 15 20 "b" "8" "-" 821 "post"
"17929" 15 20 "b" "9" "-" 854 "post"
"17930" 15 20 "b" "?" "1" 5586 NA
"17973" 15 29 "c" "0" "-" 449 "predep"
"17974" 15 29 "c" "1" "-" 694 "dep"
"17975" 15 29 "c" "2" "-" 661 "precrit"
"17976" 15 29 "c" "3" "-" 768 "precrit"
"17977" 15 29 "c" "4" "-" 764 "crit"
"17978" 15 29 "c" "5" "-" 1093 "postcrit"
"17979" 15 29 "c" "6" "-" 756 "post"
"17980" 15 29 "c" "7" "-" 820 "post"
"17981" 15 29 "c" "8" "-" 696 "post"
"17982" 15 29 "c" "9" "-" 695 "post"
"17983" 15 29 "c" "?" "1" 1791 NA
"18015" 15 8 "b" "0" "-" 540 "predep"
"18016" 15 8 "b" "1" "-" 1022 "dep"
"18017" 15 8 "b" "2" "-" 1204 "precrit"
"18018" 15 8 "b" "3" "-" 653 "precrit"
"18019" 15 8 "b" "4" "-" 897 "precrit"
"18020" 15 8 "b" "5" "-" 632 "precrit"
"18021" 15 8 "b" "6" "-" 650 "crit"
"18022" 15 8 "b" "7" "-" 568 "postcrit"
"18023" 15 8 "b" "8" "-" 589 "post"
"18024" 15 8 "b" "9" "-" 636 "post"
"18025" 15 8 "b" "?" "1" 4223 NA
"18064" 15 9 "c" "0" "-" 387 "predep"
"18065" 15 9 "c" "1" "-" 906 "dep"
"18066" 15 9 "c" "2" "-" 844 "precrit"
"18067" 15 9 "c" "3" "-" 753 "precrit"
"18068" 15 9 "c" "4" "-" 659 "crit"
"18069" 15 9 "c" "5" "-" 608 "postcrit"
"18070" 15 9 "c" "6" "-" 691 "post"
"18071" 15 9 "c" "7" "-" 569 "post"
"18072" 15 9 "c" "8" "-" 662 "post"
"18073" 15 9 "c" "9" "-" 776 "post"
"18074" 15 9 "c" "?" "1" 2482 NA
"18096" 15 3 "a" "0" "-" 436 "predep"
"18097" 15 3 "a" "1" "-" 538 "dep"
"18098" 15 3 "a" "2" "-" 533 "precrit"
"18099" 15 3 "a" "3" "-" 452 "precrit"
"18100" 15 3 "a" "4" "-" 524 "crit"
"18101" 15 3 "a" "5" "-" 447 "postcrit"
"18102" 15 3 "a" "6" "-" 434 "post"
"18103" 15 3 "a" "7" "-" 464 "post"
"18104" 15 3 "a" "8" "-" 454 "post"
"18105" 15 3 "a" "9" "-" 501 "post"
"18106" 15 3 "a" "?" "1" 1633 NA
"18117" 15 5 "c" "0" "-" 447 "predep"
"18118" 15 5 "c" "1" "-" 580 "dep"
"18119" 15 5 "c" "2" "-" 490 "precrit"
"18120" 15 5 "c" "3" "-" 548 "precrit"
"18121" 15 5 "c" "4" "-" 479 "crit"
"18122" 15 5 "c" "5" "-" 462 "postcrit"
"18123" 15 5 "c" "6" "-" 456 "post"
"18124" 15 5 "c" "7" "-" 417 "post"
"18125" 15 5 "c" "8" "-" 386 "post"
"18126" 15 5 "c" "9" "-" 423 "post"
"18127" 15 5 "c" "10" "-" 419 "post"
"18128" 15 5 "c" "?" "1" 3430 NA
"18181" 15 7 "a" "0" "-" 453 "predep"
"18182" 15 7 "a" "1" "-" 880 "dep"
"18183" 15 7 "a" "2" "-" 551 "precrit"
"18184" 15 7 "a" "3" "-" 594 "precrit"
"18185" 15 7 "a" "4" "-" 737 "crit"
"18186" 15 7 "a" "5" "-" 544 "postcrit"
"18187" 15 7 "a" "6" "-" 529 "post"
"18188" 15 7 "a" "7" "-" 599 "post"
"18189" 15 7 "a" "8" "-" 551 "post"
"18190" 15 7 "a" "?" "1" 3270 NA
"18229" 15 30 "d" "0" "-" 448 "predep"
"18230" 15 30 "d" "1" "-" 672 "dep"
"18231" 15 30 "d" "2" "-" 671 "precrit"
"18232" 15 30 "d" "3" "-" 697 "precrit"
"18233" 15 30 "d" "4" "-" 692 "precrit"
"18234" 15 30 "d" "5" "-" 687 "precrit"
"18235" 15 30 "d" "6" "-" 636 "crit"
"18236" 15 30 "d" "7" "-" 543 "postcrit"
"18237" 15 30 "d" "8" "-" 473 "post"
"18238" 15 30 "d" "9" "-" 488 "post"
"18239" 15 30 "d" "10" "-" 479 "post"
"18240" 15 30 "d" "?" "1" 4710 NA
"18252" 15 28 "b" "0" "-" 636 "predep"
"18253" 15 28 "b" "1" "-" 933 "dep"
"18254" 15 28 "b" "2" "-" 711 "precrit"
"18255" 15 28 "b" "3" "-" 568 "precrit"
"18256" 15 28 "b" "4" "-" 516 "precrit"
"18257" 15 28 "b" "5" "-" 485 "precrit"
"18258" 15 28 "b" "6" "-" 471 "crit"
"18259" 15 28 "b" "7" "-" 497 "postcrit"
"18260" 15 28 "b" "8" "-" 484 "post"
"18261" 15 28 "b" "9" "-" 457 "post"
"18262" 15 28 "b" "10" "-" 567 "post"
"18263" 15 28 "b" "?" "1" 3856 NA
"18272" 15 25 "c" "0" "-" 547 "predep"
"18273" 15 25 "c" "1" "-" 846 "dep"
"18274" 15 25 "c" "2" "-" 575 "precrit"
"18275" 15 25 "c" "3" "-" 726 "precrit"
"18276" 15 25 "c" "4" "-" 720 "crit"
"18277" 15 25 "c" "5" "-" 729 "postcrit"
"18278" 15 25 "c" "6" "-" 632 "post"
"18279" 15 25 "c" "7" "-" 741 "post"
"18280" 15 25 "c" "8" "-" 556 "post"
"18281" 15 25 "c" "9" "-" 495 "post"
"18282" 15 25 "c" "?" "1" 2546 NA
"18292" 15 24 "b" "0" "-" 532 "predep"
"18293" 15 24 "b" "1" "-" 765 "dep"
"18294" 15 24 "b" "2" "-" 695 "precrit"
"18295" 15 24 "b" "3" "-" 1016 "precrit"
"18296" 15 24 "b" "4" "-" 698 "precrit"
"18297" 15 24 "b" "5" "-" 616 "precrit"
"18298" 15 24 "b" "6" "-" 656 "crit"
"18299" 15 24 "b" "7" "-" 543 "postcrit"
"18300" 15 24 "b" "8" "-" 644 "post"
"18301" 15 24 "b" "9" "-" 655 "post"
"18302" 15 24 "b" "?" "1" 2556 NA
"18349" 15 11 "a" "0" "-" 774 "predep"
"18350" 15 11 "a" "1" "-" 650 "dep"
"18351" 15 11 "a" "2" "-" 707 "precrit"
"18352" 15 11 "a" "3" "-" 961 "precrit"
"18353" 15 11 "a" "4" "-" 1179 "crit"
"18354" 15 11 "a" "5" "-" 519 "postcrit"
"18355" 15 11 "a" "6" "-" 911 "post"
"18356" 15 11 "a" "7" "-" 745 "post"
"18357" 15 11 "a" "8" "-" 604 "post"
"18358" 15 11 "a" "9" "-" 752 "post"
"18359" 15 11 "a" "?" "1" 12010 NA
"18383" 15 17 "c" "0" "-" 401 "predep"
"18384" 15 17 "c" "1" "-" 568 "dep"
"18385" 15 17 "c" "2" "-" 443 "precrit"
"18386" 15 17 "c" "3" "-" 628 "precrit"
"18387" 15 17 "c" "4" "-" 511 "crit"
"18388" 15 17 "c" "5" "-" 424 "postcrit"
"18389" 15 17 "c" "6" "-" 394 "post"
"18390" 15 17 "c" "7" "-" 430 "post"
"18391" 15 17 "c" "8" "-" 428 "post"
"18392" 15 17 "c" "9" "-" 517 "post"
"18393" 15 17 "c" "?" "1" 3857 NA
"18414" 15 32 "b" "0" "-" 447 "predep"
"18415" 15 32 "b" "1" "-" 554 "dep"
"18416" 15 32 "b" "2" "-" 669 "precrit"
"18417" 15 32 "b" "3" "-" 856 "precrit"
"18418" 15 32 "b" "4" "-" 1071 "precrit"
"18419" 15 32 "b" "5" "-" 689 "precrit"
"18420" 15 32 "b" "6" "-" 673 "crit"
"18421" 15 32 "b" "7" "-" 473 "postcrit"
"18422" 15 32 "b" "8" "-" 518 "post"
"18423" 15 32 "b" "9" "-" 466 "post"
"18424" 15 32 "b" "10" "-" 450 "post"
"18425" 15 32 "b" "?" "1" 2463 NA
"18511" 15 2 "d" "0" "-" 606 "predep"
"18512" 15 2 "d" "1" "-" 635 "dep"
"18513" 15 2 "d" "2" "-" 613 "precrit"
"18514" 15 2 "d" "3" "-" 811 "precrit"
"18515" 15 2 "d" "4" "-" 907 "precrit"
"18516" 15 2 "d" "5" "-" 706 "precrit"
"18517" 15 2 "d" "6" "-" 751 "crit"
"18518" 15 2 "d" "7" "-" 482 "postcrit"
"18519" 15 2 "d" "8" "-" 524 "post"
"18520" 15 2 "d" "9" "-" 1162 "post"
"18521" 15 2 "d" "10" "-" 583 "post"
"18522" 15 2 "d" "?" "1" 1652 NA
"18542" 15 31 "a" "0" "-" 651 "predep"
"18543" 15 31 "a" "1" "-" 557 "dep"
"18544" 15 31 "a" "2" "-" 588 "precrit"
"18545" 15 31 "a" "3" "-" 456 "precrit"
"18546" 15 31 "a" "4" "-" 524 "crit"
"18547" 15 31 "a" "5" "-" 436 "postcrit"
"18548" 15 31 "a" "6" "-" 447 "post"
"18549" 15 31 "a" "7" "-" 699 "post"
"18550" 15 31 "a" "?" "1" 3127 NA
"18605" 15 26 "d" "0" "-" 653 "predep"
"18606" 15 26 "d" "1" "-" 486 "dep"
"18607" 15 26 "d" "2" "-" 524 "precrit"
"18608" 15 26 "d" "3" "-" 473 "precrit"
"18609" 15 26 "d" "4" "-" 449 "precrit"
"18610" 15 26 "d" "5" "-" 750 "precrit"
"18611" 15 26 "d" "6" "-" 507 "crit"
"18612" 15 26 "d" "7" "-" 448 "postcrit"
"18613" 15 26 "d" "8" "-" 427 "post"
"18614" 15 26 "d" "9" "-" 500 "post"
"18615" 15 26 "d" "10" "-" 429 "post"
"18616" 15 26 "d" "?" "0" 1858 NA
"18674" 15 12 "b" "0" "-" 407 "predep"
"18675" 15 12 "b" "1" "-" 692 "dep"
"18676" 15 12 "b" "2" "-" 510 "precrit"
"18677" 15 12 "b" "3" "-" 818 "precrit"
"18678" 15 12 "b" "4" "-" 1203 "precrit"
"18679" 15 12 "b" "5" "-" 687 "precrit"
"18680" 15 12 "b" "6" "-" 477 "crit"
"18681" 15 12 "b" "7" "-" 601 "postcrit"
"18682" 15 12 "b" "8" "-" 477 "post"
"18683" 15 12 "b" "9" "-" 524 "post"
"18684" 15 12 "b" "10" "-" 427 "post"
"18685" 15 12 "b" "?" "1" 2161 NA
"18706" 15 18 "d" "0" "-" 576 "predep"
"18707" 15 18 "d" "1" "-" 1062 "dep"
"18708" 15 18 "d" "2" "-" 728 "precrit"
"18709" 15 18 "d" "3" "-" 642 "precrit"
"18710" 15 18 "d" "4" "-" 1258 "precrit"
"18711" 15 18 "d" "5" "-" 551 "precrit"
"18712" 15 18 "d" "6" "-" 764 "crit"
"18713" 15 18 "d" "7" "-" 461 "postcrit"
"18714" 15 18 "d" "8" "-" 470 "post"
"18715" 15 18 "d" "9" "-" 387 "post"
"18716" 15 18 "d" "10" "-" 439 "post"
"18717" 15 18 "d" "?" "1" 2720 NA
"18746" 15 16 "b" "0" "-" 516 "predep"
"18747" 15 16 "b" "1" "-" 661 "dep"
"18748" 15 16 "b" "2" "-" 459 "precrit"
"18749" 15 16 "b" "3" "-" 689 "precrit"
"18750" 15 16 "b" "4" "-" 726 "precrit"
"18751" 15 16 "b" "5" "-" 610 "precrit"
"18752" 15 16 "b" "6" "-" 451 "crit"
"18753" 15 16 "b" "7" "-" 444 "postcrit"
"18754" 15 16 "b" "8" "-" 484 "post"
"18755" 15 16 "b" "9" "-" 778 "post"
"18756" 15 16 "b" "10" "-" 523 "post"
"18757" 15 16 "b" "?" "1" 2178 NA
"18822" 15 36 "b" "0" "-" 1298 "predep"
"18823" 15 36 "b" "1" "-" 550 "dep"
"18824" 15 36 "b" "2" "-" 902 "precrit"
"18825" 15 36 "b" "3" "-" 706 "precrit"
"18826" 15 36 "b" "4" "-" 524 "precrit"
"18827" 15 36 "b" "5" "-" 446 "precrit"
"18828" 15 36 "b" "6" "-" 382 "crit"
"18829" 15 36 "b" "7" "-" 389 "postcrit"
"18830" 15 36 "b" "8" "-" 389 "post"
"18831" 15 36 "b" "9" "-" 379 "post"
"18832" 15 36 "b" "10" "-" 530 "post"
"18833" 15 36 "b" "?" "1" 2225 NA
"18857" 15 35 "a" "0" "-" 1592 "predep"
"18858" 15 35 "a" "1" "-" 959 "dep"
"18859" 15 35 "a" "2" "-" 624 "precrit"
"18860" 15 35 "a" "3" "-" 545 "precrit"
"18861" 15 35 "a" "4" "-" 415 "crit"
"18862" 15 35 "a" "5" "-" 421 "postcrit"
"18863" 15 35 "a" "6" "-" 432 "post"
"18864" 15 35 "a" "7" "-" 920 "post"
"18865" 15 35 "a" "8" "-" 824 "post"
"18866" 15 35 "a" "9" "-" 415 "post"
"18867" 15 35 "a" "10" "-" 394 "post"
"18868" 15 35 "a" "11" "-" 406 "post"
"18869" 15 35 "a" "?" "1" 2849 NA
"18879" 15 15 "a" "0" "-" 638 "predep"
"18880" 15 15 "a" "1" "-" 626 "dep"
"18881" 15 15 "a" "2" "-" 450 "precrit"
"18882" 15 15 "a" "3" "-" 616 "precrit"
"18883" 15 15 "a" "4" "-" 542 "crit"
"18884" 15 15 "a" "5" "-" 434 "postcrit"
"18885" 15 15 "a" "6" "-" 831 "post"
"18886" 15 15 "a" "7" "-" 464 "post"
"18887" 15 15 "a" "?" "1" 2087 NA
"18897" 15 33 "c" "0" "-" 478 "predep"
"18898" 15 33 "c" "1" "-" 460 "dep"
"18899" 15 33 "c" "2" "-" 645 "precrit"
"18900" 15 33 "c" "3" "-" 674 "precrit"
"18901" 15 33 "c" "4" "-" 496 "crit"
"18902" 15 33 "c" "5" "-" 400 "postcrit"
"18903" 15 33 "c" "6" "-" 343 "post"
"18904" 15 33 "c" "7" "-" 259 "post"
"18905" 15 33 "c" "8" "-" 458 "post"
"18906" 15 33 "c" "?" "1" 2098 NA
"18916" 15 21 "c" "0" "-" 1436 "predep"
"18917" 15 21 "c" "1" "-" 410 "dep"
"18918" 15 21 "c" "2" "-" 426 "precrit"
"18919" 15 21 "c" "3" "-" 455 "precrit"
"18920" 15 21 "c" "4" "-" 646 "crit"
"18921" 15 21 "c" "5" "-" 428 "postcrit"
"18922" 15 21 "c" "6" "-" 334 "post"
"18923" 15 21 "c" "7" "-" 329 "post"
"18924" 15 21 "c" "8" "-" 448 "post"
"18925" 15 21 "c" "?" "0" 3611 NA
"18936" 15 1 "c" "0" "-" 737 "predep"
"18937" 15 1 "c" "1" "-" 405 "dep"
"18938" 15 1 "c" "2" "-" 392 "precrit"
"18939" 15 1 "c" "3" "-" 357 "precrit"
"18940" 15 1 "c" "4" "-" 339 "crit"
"18941" 15 1 "c" "5" "-" 395 "postcrit"
"18942" 15 1 "c" "6" "-" 395 "post"
"18943" 15 1 "c" "7" "-" 332 "post"
"18944" 15 1 "c" "8" "-" 466 "post"
"18945" 15 1 "c" "?" "1" 1485 NA
"18971" 15 23 "a" "0" "-" 986 "predep"
"18972" 15 23 "a" "1" "-" 1499 "dep"
"18973" 15 23 "a" "2" "-" 1307 "precrit"
"18974" 15 23 "a" "3" "-" 530 "precrit"
"18975" 15 23 "a" "4" "-" 554 "crit"
"18976" 15 23 "a" "5" "-" 525 "postcrit"
"18977" 15 23 "a" "6" "-" 578 "post"
"18978" 15 23 "a" "7" "-" 613 "post"
"18979" 15 23 "a" "8" "-" 1230 "post"
"18980" 15 23 "a" "9" "-" 446 "post"
"18981" 15 23 "a" "10" "-" 412 "post"
"18982" 15 23 "a" "?" "1" 2161 NA
"18999" 15 10 "d" "0" "-" 400 "predep"
"19000" 15 10 "d" "1" "-" 567 "dep"
"19001" 15 10 "d" "2" "-" 622 "precrit"
"19002" 15 10 "d" "3" "-" 1179 "precrit"
"19003" 15 10 "d" "4" "-" 638 "precrit"
"19004" 15 10 "d" "5" "-" 691 "precrit"
"19005" 15 10 "d" "6" "-" 591 "crit"
"19006" 15 10 "d" "7" "-" 496 "postcrit"
"19007" 15 10 "d" "8" "-" 438 "post"
"19008" 15 10 "d" "9" "-" 418 "post"
"19009" 15 10 "d" "10" "-" 372 "post"
"19010" 15 10 "d" "11" "-" 403 "post"
"19011" 15 10 "d" "?" "1" 2007 NA
"19033" 15 14 "d" "0" "-" 430 "predep"
"19034" 15 14 "d" "1" "-" 829 "dep"
"19035" 15 14 "d" "2" "-" 539 "precrit"
"19036" 15 14 "d" "3" "-" 623 "precrit"
"19037" 15 14 "d" "4" "-" 656 "precrit"
"19038" 15 14 "d" "5" "-" 651 "precrit"
"19039" 15 14 "d" "6" "-" 498 "crit"
"19040" 15 14 "d" "7" "-" 497 "postcrit"
"19041" 15 14 "d" "8" "-" 380 "post"
"19042" 15 14 "d" "9" "-" 345 "post"
"19043" 15 14 "d" "10" "-" 339 "post"
"19044" 15 14 "d" "?" "1" 2394 NA
"19103" 15 34 "d" "0" "-" 2758 "predep"
"19104" 15 34 "d" "1" "-" 532 "dep"
"19105" 15 34 "d" "2" "-" 610 "precrit"
"19106" 15 34 "d" "3" "-" 541 "precrit"
"19107" 15 34 "d" "4" "-" 789 "precrit"
"19108" 15 34 "d" "5" "-" 533 "precrit"
"19109" 15 34 "d" "6" "-" 419 "crit"
"19110" 15 34 "d" "7" "-" 382 "postcrit"
"19111" 15 34 "d" "8" "-" 289 "post"
"19112" 15 34 "d" "9" "-" 404 "post"
"19113" 15 34 "d" "10" "-" 298 "post"
"19114" 15 34 "d" "?" "1" 4423 NA
"19135" 15 19 "a" "0" "-" 449 "predep"
"19136" 15 19 "a" "1" "-" 379 "dep"
"19137" 15 19 "a" "2" "-" 311 "precrit"
"19138" 15 19 "a" "3" "-" 281 "precrit"
"19139" 15 19 "a" "4" "-" 371 "crit"
"19140" 15 19 "a" "5" "-" 406 "postcrit"
"19141" 15 19 "a" "6" "-" 621 "post"
"19142" 15 19 "a" "7" "-" 370 "post"
"19143" 15 19 "a" "?" "1" 1988 NA
"19166" 15 6 "d" "0" "-" 420 "predep"
"19167" 15 6 "d" "1" "-" 451 "dep"
"19168" 15 6 "d" "2" "-" 404 "precrit"
"19169" 15 6 "d" "3" "-" 316 "precrit"
"19170" 15 6 "d" "4" "-" 357 "precrit"
"19171" 15 6 "d" "5" "-" 354 "precrit"
"19172" 15 6 "d" "6" "-" 524 "precrit"
"19173" 15 6 "d" "7" "-" 416 "crit"
"19174" 15 6 "d" "8" "-" 352 "postcrit"
"19175" 15 6 "d" "9" "-" 314 "post"
"19176" 15 6 "d" "10" "-" 287 "post"
"19177" 15 6 "d" "11" "-" 426 "post"
"19178" 15 6 "d" "?" "1" 3424 NA
"19212" 15 4 "b" "0" "-" 398 "predep"
"19213" 15 4 "b" "1" "-" 366 "dep"
"19214" 15 4 "b" "2" "-" 399 "precrit"
"19215" 15 4 "b" "3" "-" 689 "precrit"
"19216" 15 4 "b" "4" "-" 501 "precrit"
"19217" 15 4 "b" "5" "-" 404 "precrit"
"19218" 15 4 "b" "6" "-" 392 "crit"
"19219" 15 4 "b" "7" "-" 380 "postcrit"
"19220" 15 4 "b" "8" "-" 313 "post"
"19221" 15 4 "b" "9" "-" 513 "post"
"19222" 15 4 "b" "10" "-" 422 "post"
"19223" 15 4 "b" "?" "1" 2483 NA
"19245" 15 13 "c" "0" "-" 480 "predep"
"19246" 15 13 "c" "1" "-" 833 "dep"
"19247" 15 13 "c" "2" "-" 455 "precrit"
"19248" 15 13 "c" "3" "-" 690 "precrit"
"19249" 15 13 "c" "4" "-" 784 "crit"
"19250" 15 13 "c" "5" "-" 457 "postcrit"
"19251" 15 13 "c" "6" "-" 380 "post"
"19252" 15 13 "c" "7" "-" 446 "post"
"19253" 15 13 "c" "8" "-" 365 "post"
"19254" 15 13 "c" "9" "-" 358 "post"
"19255" 15 13 "c" "10" "-" 324 "post"
"19256" 15 13 "c" "?" "1" 4715 NA
"19288" 15 22 "d" "0" "-" 439 "predep"
"19289" 15 22 "d" "1" "-" 389 "dep"
"19290" 15 22 "d" "2" "-" 410 "precrit"
"19291" 15 22 "d" "3" "-" 337 "precrit"
"19292" 15 22 "d" "4" "-" 365 "precrit"
"19293" 15 22 "d" "5" "-" 473 "precrit"
"19294" 15 22 "d" "6" "-" 4131 "crit"
"19295" 15 22 "d" "7" "-" 504 "postcrit"
"19296" 15 22 "d" "8" "-" 431 "post"
"19297" 15 22 "d" "9" "-" 384 "post"
"19298" 15 22 "d" "10" "-" 320 "post"
"19299" 15 22 "d" "11" "-" 405 "post"
"19300" 15 22 "d" "?" "1" 2459 NA
"19356" 16 33 "d" "0" "-" 469 "predep"
"19357" 16 33 "d" "1" "-" 798 "dep"
"19358" 16 33 "d" "2" "-" 808 "precrit"
"19359" 16 33 "d" "3" "-" 1313 "precrit"
"19360" 16 33 "d" "4" "-" 634 "precrit"
"19361" 16 33 "d" "5" "-" 558 "precrit"
"19362" 16 33 "d" "6" "-" 1066 "crit"
"19363" 16 33 "d" "7" "-" 596 "postcrit"
"19364" 16 33 "d" "8" "-" 477 "post"
"19365" 16 33 "d" "9" "-" 492 "post"
"19366" 16 33 "d" "10" "-" 606 "post"
"19367" 16 33 "d" "?" "1" 2791 NA
"19390" 16 36 "c" "0" "-" 323 "predep"
"19391" 16 36 "c" "1" "-" 319 "dep"
"19392" 16 36 "c" "2" "-" 1287 "precrit"
"19393" 16 36 "c" "3" "-" 808 "precrit"
"19394" 16 36 "c" "4" "-" 510 "crit"
"19395" 16 36 "c" "5" "-" 674 "postcrit"
"19396" 16 36 "c" "6" "-" 838 "post"
"19397" 16 36 "c" "7" "-" 451 "post"
"19398" 16 36 "c" "8" "-" 597 "post"
"19399" 16 36 "c" "?" "0" 2526 NA
"19432" 16 9 "d" "0" "-" 366 "predep"
"19433" 16 9 "d" "1" "-" 527 "dep"
"19434" 16 9 "d" "2" "-" 667 "precrit"
"19435" 16 9 "d" "3" "-" 942 "precrit"
"19436" 16 9 "d" "4" "-" 683 "precrit"
"19437" 16 9 "d" "5" "-" 700 "precrit"
"19438" 16 9 "d" "6" "-" 452 "crit"
"19439" 16 9 "d" "7" "-" 557 "postcrit"
"19440" 16 9 "d" "8" "-" 409 "post"
"19441" 16 9 "d" "9" "-" 504 "post"
"19442" 16 9 "d" "10" "-" 720 "post"
"19443" 16 9 "d" "11" "-" 270 "post"
"19444" 16 9 "d" "?" "1" 2640 NA
"19454" 16 21 "d" "0" "-" 339 "predep"
"19455" 16 21 "d" "1" "-" 527 "dep"
"19456" 16 21 "d" "2" "-" 731 "precrit"
"19457" 16 21 "d" "3" "-" 491 "precrit"
"19458" 16 21 "d" "4" "-" 858 "precrit"
"19459" 16 21 "d" "5" "-" 982 "precrit"
"19460" 16 21 "d" "6" "-" 2084 "crit"
"19461" 16 21 "d" "7" "-" 503 "postcrit"
"19462" 16 21 "d" "8" "-" 609 "post"
"19463" 16 21 "d" "9" "-" 1151 "post"
"19464" 16 21 "d" "10" "-" 881 "post"
"19465" 16 21 "d" "?" "1" 3915 NA
"19515" 16 4 "c" "0" "-" 338 "predep"
"19516" 16 4 "c" "1" "-" 279 "dep"
"19517" 16 4 "c" "2" "-" 383 "precrit"
"19518" 16 4 "c" "3" "-" 417 "precrit"
"19519" 16 4 "c" "4" "-" 746 "crit"
"19520" 16 4 "c" "5" "-" 302 "postcrit"
"19521" 16 4 "c" "6" "-" 302 "post"
"19522" 16 4 "c" "7" "-" 1233 "post"
"19523" 16 4 "c" "?" "0" 7440 NA
"19542" 16 13 "d" "0" "-" 352 "predep"
"19543" 16 13 "d" "1" "-" 257 "dep"
"19544" 16 13 "d" "2" "-" 616 "precrit"
"19545" 16 13 "d" "3" "-" 282 "precrit"
"19546" 16 13 "d" "4" "-" 525 "precrit"
"19547" 16 13 "d" "5" "-" 279 "precrit"
"19548" 16 13 "d" "6" "-" 549 "crit"
"19549" 16 13 "d" "7" "-" 396 "postcrit"
"19550" 16 13 "d" "8" "-" 275 "post"
"19551" 16 13 "d" "9" "-" 564 "post"
"19552" 16 13 "d" "10" "-" 184 "post"
"19553" 16 13 "d" "11" "-" 700 "post"
"19554" 16 13 "d" "12" "-" 459 "post"
"19555" 16 13 "d" "13" "-" 460 "post"
"19556" 16 13 "d" "?" "1" 2788 NA
"19567" 16 15 "b" "0" "-" 330 "predep"
"19568" 16 15 "b" "1" "-" 247 "dep"
"19569" 16 15 "b" "2" "-" 473 "precrit"
"19570" 16 15 "b" "3" "-" 236 "precrit"
"19571" 16 15 "b" "4" "-" 730 "precrit"
"19572" 16 15 "b" "5" "-" 342 "precrit"
"19573" 16 15 "b" "6" "-" 707 "crit"
"19574" 16 15 "b" "7" "-" 491 "postcrit"
"19575" 16 15 "b" "8" "-" 1049 "post"
"19576" 16 15 "b" "9" "-" 561 "post"
"19577" 16 15 "b" "?" "1" 7550 NA
"19598" 16 27 "b" "0" "-" 364 "predep"
"19599" 16 27 "b" "1" "-" 304 "dep"
"19600" 16 27 "b" "2" "-" 550 "precrit"
"19601" 16 27 "b" "3" "-" 464 "precrit"
"19602" 16 27 "b" "4" "-" 447 "precrit"
"19603" 16 27 "b" "5" "-" 394 "precrit"
"19604" 16 27 "b" "6" "-" 493 "crit"
"19605" 16 27 "b" "7" "-" 417 "postcrit"
"19606" 16 27 "b" "8" "-" 266 "post"
"19607" 16 27 "b" "9" "-" 286 "post"
"19608" 16 27 "b" "10" "-" 708 "post"
"19609" 16 27 "b" "11" "-" 432 "post"
"19610" 16 27 "b" "?" "1" 2652 NA
"19681" 16 16 "c" "0" "-" 407 "predep"
"19682" 16 16 "c" "1" "-" 247 "dep"
"19683" 16 16 "c" "2" "-" 276 "precrit"
"19684" 16 16 "c" "3" "-" 490 "precrit"
"19685" 16 16 "c" "4" "-" 1224 "crit"
"19686" 16 16 "c" "5" "-" 556 "postcrit"
"19687" 16 16 "c" "6" "-" 751 "post"
"19688" 16 16 "c" "7" "-" 909 "post"
"19689" 16 16 "c" "8" "-" 453 "post"
"19690" 16 16 "c" "?" "1" 2236 NA
"19713" 16 25 "d" "0" "-" 516 "predep"
"19714" 16 25 "d" "1" "-" 581 "dep"
"19715" 16 25 "d" "2" "-" 491 "precrit"
"19716" 16 25 "d" "3" "-" 420 "precrit"
"19717" 16 25 "d" "4" "-" 772 "precrit"
"19718" 16 25 "d" "5" "-" 851 "precrit"
"19719" 16 25 "d" "6" "-" 268 "crit"
"19720" 16 25 "d" "7" "-" 510 "postcrit"
"19721" 16 25 "d" "8" "-" 217 "post"
"19722" 16 25 "d" "9" "-" 516 "post"
"19723" 16 25 "d" "10" "-" 430 "post"
"19724" 16 25 "d" "11" "-" 497 "post"
"19725" 16 25 "d" "?" "1" 3398 NA
"19750" 16 30 "a" "0" "-" 42 "predep"
"19751" 16 30 "a" "1" "-" 661 "dep"
"19752" 16 30 "a" "2" "-" 304 "precrit"
"19753" 16 30 "a" "3" "-" 485 "precrit"
"19754" 16 30 "a" "4" "-" 2380 "crit"
"19755" 16 30 "a" "5" "-" 443 "postcrit"
"19756" 16 30 "a" "6" "-" 2154 "post"
"19757" 16 30 "a" "7" "-" 465 "post"
"19758" 16 30 "a" "8" "-" 453 "post"
"19759" 16 30 "a" "?" "1" 4318 NA
"19828" 16 18 "a" "0" "-" 52 "predep"
"19829" 16 18 "a" "1" "-" 993 "dep"
"19830" 16 18 "a" "2" "-" 444 "precrit"
"19831" 16 18 "a" "3" "-" 237 "precrit"
"19832" 16 18 "a" "4" "-" 437 "crit"
"19833" 16 18 "a" "5" "-" 205 "postcrit"
"19834" 16 18 "a" "6" "-" 332 "post"
"19835" 16 18 "a" "7" "-" 210 "post"
"19836" 16 18 "a" "8" "-" 230 "post"
"19837" 16 18 "a" "?" "1" 2579 NA
"19869" 16 2 "a" "0" "-" 271 "predep"
"19870" 16 2 "a" "1" "-" 201 "dep"
"19871" 16 2 "a" "2" "-" 186 "precrit"
"19872" 16 2 "a" "3" "-" 457 "precrit"
"19873" 16 2 "a" "4" "-" 169 "crit"
"19874" 16 2 "a" "5" "-" 567 "postcrit"
"19875" 16 2 "a" "6" "-" 180 "post"
"19876" 16 2 "a" "7" "-" 580 "post"
"19877" 16 2 "a" "8" "-" 178 "post"
"19878" 16 2 "a" "9" "-" 627 "post"
"19879" 16 2 "a" "10" "-" 175 "post"
"19880" 16 2 "a" "?" "1" 3028 NA
"19902" 16 5 "d" "0" "-" 392 "predep"
"19903" 16 5 "d" "1" "-" 377 "dep"
"19904" 16 5 "d" "2" "-" 1248 "precrit"
"19905" 16 5 "d" "3" "-" 682 "precrit"
"19906" 16 5 "d" "4" "-" 494 "precrit"
"19907" 16 5 "d" "5" "-" 360 "precrit"
"19908" 16 5 "d" "6" "-" 532 "crit"
"19909" 16 5 "d" "7" "-" 313 "postcrit"
"19910" 16 5 "d" "8" "-" 247 "post"
"19911" 16 5 "d" "9" "-" 1066 "post"
"19912" 16 5 "d" "10" "-" 308 "post"
"19913" 16 5 "d" "11" "-" 372 "post"
"19914" 16 5 "d" "12" "-" 334 "post"
"19915" 16 5 "d" "?" "1" 3820 NA
"19928" 16 32 "c" "0" "-" 201 "predep"
"19929" 16 32 "c" "1" "-" 624 "dep"
"19930" 16 32 "c" "2" "-" 940 "precrit"
"19931" 16 32 "c" "3" "-" 666 "precrit"
"19932" 16 32 "c" "4" "-" 935 "crit"
"19933" 16 32 "c" "5" "-" 591 "postcrit"
"19934" 16 32 "c" "6" "-" 655 "post"
"19935" 16 32 "c" "7" "-" 564 "post"
"19936" 16 32 "c" "8" "-" 463 "post"
"19937" 16 32 "c" "?" "1" 3553 NA
"19983" 16 26 "a" "0" "-" 133 "predep"
"19984" 16 26 "a" "1" "-" 1083 "dep"
"19985" 16 26 "a" "2" "-" 443 "precrit"
"19986" 16 26 "a" "3" "-" 1154 "precrit"
"19987" 16 26 "a" "4" "-" 782 "crit"
"19988" 16 26 "a" "5" "-" 362 "postcrit"
"19989" 16 26 "a" "6" "-" 496 "post"
"19990" 16 26 "a" "7" "-" 243 "post"
"19991" 16 26 "a" "8" "-" 1108 "post"
"19992" 16 26 "a" "?" "1" 6415 NA
"20016" 16 7 "b" "0" "-" 279 "predep"
"20017" 16 7 "b" "1" "-" 469 "dep"
"20018" 16 7 "b" "2" "-" 490 "precrit"
"20019" 16 7 "b" "3" "-" 262 "precrit"
"20020" 16 7 "b" "4" "-" 480 "precrit"
"20021" 16 7 "b" "5" "-" 223 "precrit"
"20022" 16 7 "b" "6" "-" 476 "crit"
"20023" 16 7 "b" "7" "-" 374 "postcrit"
"20024" 16 7 "b" "8" "-" 206 "post"
"20025" 16 7 "b" "9" "-" 661 "post"
"20026" 16 7 "b" "10" "-" 209 "post"
"20027" 16 7 "b" "?" "1" 2856 NA
"20076" 16 14 "a" "0" "-" 180 "predep"
"20077" 16 14 "a" "1" "-" 211 "dep"
"20078" 16 14 "a" "2" "-" 490 "precrit"
"20079" 16 14 "a" "3" "-" 208 "precrit"
"20080" 16 14 "a" "4" "-" 545 "crit"
"20081" 16 14 "a" "5" "-" 208 "postcrit"
"20082" 16 14 "a" "6" "-" 496 "post"
"20083" 16 14 "a" "7" "-" 194 "post"
"20084" 16 14 "a" "8" "-" 963 "post"
"20085" 16 14 "a" "9" "-" 278 "post"
"20086" 16 14 "a" "10" "-" 570 "post"
"20087" 16 14 "a" "?" "1" 2239 NA
"20120" 16 24 "c" "0" "-" 304 "predep"
"20121" 16 24 "c" "1" "-" 246 "dep"
"20122" 16 24 "c" "2" "-" 486 "precrit"
"20123" 16 24 "c" "3" "-" 463 "precrit"
"20124" 16 24 "c" "4" "-" 333 "crit"
"20125" 16 24 "c" "5" "-" 285 "postcrit"
"20126" 16 24 "c" "6" "-" 323 "post"
"20127" 16 24 "c" "7" "-" 273 "post"
"20128" 16 24 "c" "?" "1" 2050 NA
"20138" 16 31 "b" "0" "-" 358 "predep"
"20139" 16 31 "b" "1" "-" 251 "dep"
"20140" 16 31 "b" "2" "-" 479 "precrit"
"20141" 16 31 "b" "3" "-" 240 "precrit"
"20142" 16 31 "b" "4" "-" 407 "precrit"
"20143" 16 31 "b" "5" "-" 222 "precrit"
"20144" 16 31 "b" "6" "-" 377 "crit"
"20145" 16 31 "b" "7" "-" 168 "postcrit"
"20146" 16 31 "b" "8" "-" 391 "post"
"20147" 16 31 "b" "9" "-" 207 "post"
"20148" 16 31 "b" "?" "1" 2816 NA
"20171" 16 22 "a" "0" "-" 468 "predep"
"20172" 16 22 "a" "1" "-" 457 "dep"
"20173" 16 22 "a" "2" "-" 507 "precrit"
"20174" 16 22 "a" "3" "-" 490 "precrit"
"20175" 16 22 "a" "4" "-" 474 "crit"
"20176" 16 22 "a" "5" "-" 568 "postcrit"
"20177" 16 22 "a" "6" "-" 556 "post"
"20178" 16 22 "a" "7" "-" 493 "post"
"20179" 16 22 "a" "8" "-" 518 "post"
"20180" 16 22 "a" "?" "1" 3043 NA
"20247" 16 23 "b" "0" "-" 1067 "predep"
"20248" 16 23 "b" "1" "-" 650 "dep"
"20249" 16 23 "b" "2" "-" 503 "precrit"
"20250" 16 23 "b" "3" "-" 750 "precrit"
"20251" 16 23 "b" "4" "-" 497 "precrit"
"20252" 16 23 "b" "5" "-" 403 "precrit"
"20253" 16 23 "b" "6" "-" 442 "crit"
"20254" 16 23 "b" "7" "-" 400 "postcrit"
"20255" 16 23 "b" "8" "-" 393 "post"
"20256" 16 23 "b" "9" "-" 446 "post"
"20257" 16 23 "b" "10" "-" 397 "post"
"20258" 16 23 "b" "11" "-" 506 "post"
"20259" 16 23 "b" "12" "-" 771 "post"
"20260" 16 23 "b" "?" "1" 2121 NA
"20283" 16 12 "c" "0" "-" 465 "predep"
"20284" 16 12 "c" "1" "-" 310 "dep"
"20285" 16 12 "c" "2" "-" 658 "precrit"
"20286" 16 12 "c" "3" "-" 266 "precrit"
"20287" 16 12 "c" "4" "-" 510 "crit"
"20288" 16 12 "c" "5" "-" 223 "postcrit"
"20289" 16 12 "c" "6" "-" 983 "post"
"20290" 16 12 "c" "7" "-" 380 "post"
"20291" 16 12 "c" "8" "-" 507 "post"
"20292" 16 12 "c" "9" "-" 445 "post"
"20293" 16 12 "c" "?" "1" 4017 NA
"20333" 16 1 "d" "0" "-" 230 "predep"
"20334" 16 1 "d" "1" "-" 324 "dep"
"20335" 16 1 "d" "2" "-" 691 "precrit"
"20336" 16 1 "d" "3" "-" 254 "precrit"
"20337" 16 1 "d" "4" "-" 425 "precrit"
"20338" 16 1 "d" "5" "-" 274 "precrit"
"20339" 16 1 "d" "6" "-" 547 "crit"
"20340" 16 1 "d" "7" "-" 294 "postcrit"
"20341" 16 1 "d" "8" "-" 487 "post"
"20342" 16 1 "d" "9" "-" 386 "post"
"20343" 16 1 "d" "10" "-" 480 "post"
"20344" 16 1 "d" "?" "1" 4065 NA
"20381" 16 34 "a" "0" "-" 30 "predep"
"20382" 16 34 "a" "1" "-" 525 "dep"
"20383" 16 34 "a" "2" "-" 520 "precrit"
"20384" 16 34 "a" "3" "-" 453 "precrit"
"20385" 16 34 "a" "4" "-" 491 "crit"
"20386" 16 34 "a" "5" "-" 393 "postcrit"
"20387" 16 34 "a" "6" "-" 645 "post"
"20388" 16 34 "a" "7" "-" 377 "post"
"20389" 16 34 "a" "8" "-" 700 "post"
"20390" 16 34 "a" "?" "1" 8280 NA
"20412" 16 6 "a" "0" "-" 347 "predep"
"20413" 16 6 "a" "1" "-" 244 "dep"
"20414" 16 6 "a" "2" "-" 536 "precrit"
"20415" 16 6 "a" "3" "-" 218 "precrit"
"20416" 16 6 "a" "4" "-" 617 "crit"
"20417" 16 6 "a" "5" "-" 407 "postcrit"
"20418" 16 6 "a" "6" "-" 453 "post"
"20419" 16 6 "a" "7" "-" 380 "post"
"20420" 16 6 "a" "?" "1" 3386 NA
"20431" 16 11 "b" "0" "-" 188 "predep"
"20432" 16 11 "b" "1" "-" 327 "dep"
"20433" 16 11 "b" "2" "-" 463 "precrit"
"20434" 16 11 "b" "3" "-" 244 "precrit"
"20435" 16 11 "b" "4" "-" 475 "precrit"
"20436" 16 11 "b" "5" "-" 448 "precrit"
"20437" 16 11 "b" "6" "-" 438 "crit"
"20438" 16 11 "b" "7" "-" 364 "postcrit"
"20439" 16 11 "b" "8" "-" 484 "post"
"20440" 16 11 "b" "9" "-" 474 "post"
"20441" 16 11 "b" "10" "-" 638 "post"
"20442" 16 11 "b" "11" "-" 880 "post"
"20443" 16 11 "b" "?" "1" 7353 NA
"20456" 16 19 "b" "0" "-" 273 "predep"
"20457" 16 19 "b" "1" "-" 247 "dep"
"20458" 16 19 "b" "2" "-" 1116 "precrit"
"20459" 16 19 "b" "3" "-" 544 "precrit"
"20460" 16 19 "b" "4" "-" 492 "precrit"
"20461" 16 19 "b" "5" "-" 542 "precrit"
"20462" 16 19 "b" "6" "-" 434 "crit"
"20463" 16 19 "b" "7" "-" 401 "postcrit"
"20464" 16 19 "b" "8" "-" 578 "post"
"20465" 16 19 "b" "9" "-" 425 "post"
"20466" 16 19 "b" "?" "1" 2168 NA
"20496" 16 8 "c" "0" "-" 426 "predep"
"20497" 16 8 "c" "1" "-" 203 "dep"
"20498" 16 8 "c" "2" "-" 215 "precrit"
"20499" 16 8 "c" "3" "-" 410 "precrit"
"20500" 16 8 "c" "4" "-" 195 "crit"
"20501" 16 8 "c" "5" "-" 473 "postcrit"
"20502" 16 8 "c" "6" "-" 252 "post"
"20503" 16 8 "c" "7" "-" 529 "post"
"20504" 16 8 "c" "8" "-" 559 "post"
"20505" 16 8 "c" "9" "-" 456 "post"
"20506" 16 8 "c" "?" "1" 4649 NA
"20526" 16 35 "b" "0" "-" 45 "predep"
"20527" 16 35 "b" "1" "-" 506 "dep"
"20528" 16 35 "b" "2" "-" 292 "precrit"
"20529" 16 35 "b" "3" "-" 413 "precrit"
"20530" 16 35 "b" "4" "-" 392 "precrit"
"20531" 16 35 "b" "5" "-" 408 "precrit"
"20532" 16 35 "b" "6" "-" 571 "crit"
"20533" 16 35 "b" "7" "-" 400 "postcrit"
"20534" 16 35 "b" "8" "-" 273 "post"
"20535" 16 35 "b" "9" "-" 777 "post"
"20536" 16 35 "b" "10" "-" 969 "post"
"20537" 16 35 "b" "11" "-" 709 "post"
"20538" 16 35 "b" "12" "-" 405 "post"
"20539" 16 35 "b" "13" "-" 416 "post"
"20540" 16 35 "b" "14" "-" 516 "post"
"20541" 16 35 "b" "?" "1" 3377 NA
"20597" 16 28 "c" "0" "-" 310 "predep"
"20598" 16 28 "c" "1" "-" 797 "dep"
"20599" 16 28 "c" "2" "-" 369 "precrit"
"20600" 16 28 "c" "3" "-" 363 "precrit"
"20601" 16 28 "c" "4" "-" 549 "crit"
"20602" 16 28 "c" "5" "-" 273 "postcrit"
"20603" 16 28 "c" "6" "-" 559 "post"
"20604" 16 28 "c" "7" "-" 266 "post"
"20605" 16 28 "c" "8" "-" 629 "post"
"20606" 16 28 "c" "9" "-" 304 "post"
"20607" 16 28 "c" "?" "1" 8681 NA
"20616" 16 17 "d" "0" "-" 272 "predep"
"20617" 16 17 "d" "1" "-" 479 "dep"
"20618" 16 17 "d" "2" "-" 485 "precrit"
"20619" 16 17 "d" "3" "-" 343 "precrit"
"20620" 16 17 "d" "4" "-" 474 "precrit"
"20621" 16 17 "d" "5" "-" 520 "precrit"
"20622" 16 17 "d" "6" "-" 435 "crit"
"20623" 16 17 "d" "7" "-" 431 "postcrit"
"20624" 16 17 "d" "8" "-" 692 "post"
"20625" 16 17 "d" "9" "-" 412 "post"
"20626" 16 17 "d" "10" "-" 897 "post"
"20627" 16 17 "d" "11" "-" 414 "post"
"20628" 16 17 "d" "?" "1" 7840 NA
"20650" 16 10 "a" "0" "-" 430 "predep"
"20651" 16 10 "a" "1" "-" 255 "dep"
"20652" 16 10 "a" "2" "-" 247 "precrit"
"20653" 16 10 "a" "3" "-" 320 "precrit"
"20654" 16 10 "a" "4" "-" 292 "crit"
"20655" 16 10 "a" "5" "-" 267 "postcrit"
"20656" 16 10 "a" "6" "-" 326 "post"
"20657" 16 10 "a" "7" "-" 254 "post"
"20658" 16 10 "a" "8" "-" 586 "post"
"20659" 16 10 "a" "?" "1" 1932 NA
"20680" 16 20 "c" "0" "-" 485 "predep"
"20681" 16 20 "c" "1" "-" 416 "dep"
"20682" 16 20 "c" "2" "-" 473 "precrit"
"20683" 16 20 "c" "3" "-" 447 "precrit"
"20684" 16 20 "c" "4" "-" 428 "crit"
"20685" 16 20 "c" "5" "-" 373 "postcrit"
"20686" 16 20 "c" "6" "-" 378 "post"
"20687" 16 20 "c" "7" "-" 697 "post"
"20688" 16 20 "c" "8" "-" 375 "post"
"20689" 16 20 "c" "9" "-" 390 "post"
"20690" 16 20 "c" "10" "-" 389 "post"
"20691" 16 20 "c" "?" "1" 2953 NA
"20721" 16 3 "b" "0" "-" 143 "predep"
"20722" 16 3 "b" "1" "-" 358 "dep"
"20723" 16 3 "b" "2" "-" 654 "precrit"
"20724" 16 3 "b" "3" "-" 298 "precrit"
"20725" 16 3 "b" "4" "-" 582 "precrit"
"20726" 16 3 "b" "5" "-" 944 "precrit"
"20727" 16 3 "b" "6" "-" 558 "crit"
"20728" 16 3 "b" "7" "-" 391 "postcrit"
"20729" 16 3 "b" "8" "-" 381 "post"
"20730" 16 3 "b" "9" "-" 366 "post"
"20731" 16 3 "b" "10" "-" 348 "post"
"20732" 16 3 "b" "11" "-" 407 "post"
"20733" 16 3 "b" "?" "1" 1643 NA
"20785" 16 29 "d" "0" "-" 318 "predep"
"20786" 16 29 "d" "1" "-" 437 "dep"
"20787" 16 29 "d" "2" "-" 468 "precrit"
"20788" 16 29 "d" "3" "-" 400 "precrit"
"20789" 16 29 "d" "4" "-" 398 "precrit"
"20790" 16 29 "d" "5" "-" 463 "precrit"
"20791" 16 29 "d" "6" "-" 500 "crit"
"20792" 16 29 "d" "7" "-" 438 "postcrit"
"20793" 16 29 "d" "8" "-" 440 "post"
"20794" 16 29 "d" "9" "-" 441 "post"
"20795" 16 29 "d" "10" "-" 1180 "post"
"20796" 16 29 "d" "11" "-" 749 "post"
"20797" 16 29 "d" "?" "0" 5649 NA
"20861" 17 20 "d" "0" "-" 761 "predep"
"20862" 17 20 "d" "1" "-" 769 "dep"
"20863" 17 20 "d" "2" "-" 633 "precrit"
"20864" 17 20 "d" "3" "-" 692 "precrit"
"20865" 17 20 "d" "4" "-" 898 "precrit"
"20866" 17 20 "d" "5" "-" 979 "precrit"
"20867" 17 20 "d" "6" "-" 1089 "crit"
"20868" 17 20 "d" "7" "-" 906 "postcrit"
"20869" 17 20 "d" "8" "-" 555 "post"
"20870" 17 20 "d" "9" "-" 681 "post"
"20871" 17 20 "d" "10" "-" 699 "post"
"20872" 17 20 "d" "11" "-" 644 "post"
"20873" 17 20 "d" "12" "-" 994 "post"
"20874" 17 20 "d" "?" "1" 2785 NA
"20898" 17 35 "c" "0" "-" 750 "predep"
"20899" 17 35 "c" "1" "-" 1293 "dep"
"20900" 17 35 "c" "2" "-" 783 "precrit"
"20901" 17 35 "c" "3" "-" 826 "precrit"
"20902" 17 35 "c" "4" "-" 947 "crit"
"20903" 17 35 "c" "5" "-" 842 "postcrit"
"20904" 17 35 "c" "6" "-" 647 "post"
"20905" 17 35 "c" "7" "-" 559 "post"
"20906" 17 35 "c" "8" "-" 538 "post"
"20907" 17 35 "c" "?" "1" 2540 NA
"20919" 17 1 "a" "0" "-" 374 "predep"
"20920" 17 1 "a" "1" "-" 476 "dep"
"20921" 17 1 "a" "2" "-" 531 "precrit"
"20922" 17 1 "a" "3" "-" 570 "precrit"
"20923" 17 1 "a" "4" "-" 1022 "crit"
"20924" 17 1 "a" "5" "-" 634 "postcrit"
"20925" 17 1 "a" "6" "-" 864 "post"
"20926" 17 1 "a" "7" "-" 764 "post"
"20927" 17 1 "a" "8" "-" 894 "post"
"20928" 17 1 "a" "?" "1" 1971 NA
"20977" 17 14 "b" "0" "-" 432 "predep"
"20978" 17 14 "b" "1" "-" 646 "dep"
"20979" 17 14 "b" "2" "-" 580 "precrit"
"20980" 17 14 "b" "3" "-" 854 "precrit"
"20981" 17 14 "b" "4" "-" 734 "precrit"
"20982" 17 14 "b" "5" "-" 510 "precrit"
"20983" 17 14 "b" "6" "-" 438 "crit"
"20984" 17 14 "b" "7" "-" 663 "postcrit"
"20985" 17 14 "b" "8" "-" 677 "post"
"20986" 17 14 "b" "9" "-" 622 "post"
"20987" 17 14 "b" "10" "-" 500 "post"
"20988" 17 14 "b" "11" "-" 732 "post"
"20989" 17 14 "b" "12" "-" 580 "post"
"20990" 17 14 "b" "?" "1" 1780 NA
"21020" 17 16 "d" "0" "-" 300 "predep"
"21021" 17 16 "d" "1" "-" 528 "dep"
"21022" 17 16 "d" "2" "-" 445 "precrit"
"21023" 17 16 "d" "3" "-" 555 "precrit"
"21024" 17 16 "d" "4" "-" 800 "precrit"
"21025" 17 16 "d" "5" "-" 842 "precrit"
"21026" 17 16 "d" "6" "-" 1113 "crit"
"21027" 17 16 "d" "7" "-" 2025 "postcrit"
"21028" 17 16 "d" "8" "-" 886 "post"
"21029" 17 16 "d" "9" "-" 648 "post"
"21030" 17 16 "d" "10" "-" 466 "post"
"21031" 17 16 "d" "?" "1" 1855 NA
"21054" 17 36 "d" "0" "-" 277 "predep"
"21055" 17 36 "d" "1" "-" 731 "dep"
"21056" 17 36 "d" "2" "-" 518 "precrit"
"21057" 17 36 "d" "3" "-" 437 "precrit"
"21058" 17 36 "d" "4" "-" 443 "precrit"
"21059" 17 36 "d" "5" "-" 452 "precrit"
"21060" 17 36 "d" "6" "-" 578 "crit"
"21061" 17 36 "d" "7" "-" 636 "postcrit"
"21062" 17 36 "d" "8" "-" 544 "post"
"21063" 17 36 "d" "9" "-" 510 "post"
"21064" 17 36 "d" "10" "-" 788 "post"
"21065" 17 36 "d" "?" "1" 2694 NA
"21088" 17 6 "b" "0" "-" 488 "predep"
"21089" 17 6 "b" "1" "-" 425 "dep"
"21090" 17 6 "b" "2" "-" 404 "precrit"
"21091" 17 6 "b" "3" "-" 465 "precrit"
"21092" 17 6 "b" "4" "-" 473 "precrit"
"21093" 17 6 "b" "5" "-" 417 "precrit"
"21094" 17 6 "b" "6" "-" 394 "precrit"
"21095" 17 6 "b" "7" "-" 762 "crit"
"21096" 17 6 "b" "8" "-" 1093 "postcrit"
"21097" 17 6 "b" "9" "-" 565 "post"
"21098" 17 6 "b" "10" "-" 396 "post"
"21099" 17 6 "b" "?" "1" 1579 NA
"21111" 17 32 "d" "0" "-" 588 "predep"
"21112" 17 32 "d" "1" "-" 675 "dep"
"21113" 17 32 "d" "2" "-" 619 "precrit"
"21114" 17 32 "d" "3" "-" 1378 "precrit"
"21115" 17 32 "d" "4" "-" 551 "precrit"
"21116" 17 32 "d" "5" "-" 548 "precrit"
"21117" 17 32 "d" "6" "-" 741 "crit"
"21118" 17 32 "d" "7" "-" 639 "postcrit"
"21119" 17 32 "d" "8" "-" 571 "post"
"21120" 17 32 "d" "9" "-" 553 "post"
"21121" 17 32 "d" "10" "-" 456 "post"
"21122" 17 32 "d" "?" "1" 1456 NA
"21162" 17 34 "b" "0" "-" 423 "predep"
"21163" 17 34 "b" "1" "-" 413 "dep"
"21164" 17 34 "b" "2" "-" 483 "precrit"
"21165" 17 34 "b" "3" "-" 1378 "precrit"
"21166" 17 34 "b" "4" "-" 849 "precrit"
"21167" 17 34 "b" "5" "-" 902 "precrit"
"21168" 17 34 "b" "6" "-" 736 "crit"
"21169" 17 34 "b" "7" "-" 535 "postcrit"
"21170" 17 34 "b" "8" "-" 445 "post"
"21171" 17 34 "b" "9" "-" 593 "post"
"21172" 17 34 "b" "10" "-" 410 "post"
"21173" 17 34 "b" "?" "1" 2230 NA
"21210" 17 29 "a" "0" "-" 262 "predep"
"21211" 17 29 "a" "1" "-" 443 "dep"
"21212" 17 29 "a" "2" "-" 457 "precrit"
"21213" 17 29 "a" "3" "-" 727 "precrit"
"21214" 17 29 "a" "4" "-" 1868 "crit"
"21215" 17 29 "a" "5" "-" 1125 "postcrit"
"21216" 17 29 "a" "6" "-" 716 "post"
"21217" 17 29 "a" "7" "-" 565 "post"
"21218" 17 29 "a" "8" "-" 456 "post"
"21219" 17 29 "a" "?" "1" 1676 NA
"21264" 17 30 "b" "0" "-" 335 "predep"
"21265" 17 30 "b" "1" "-" 362 "dep"
"21266" 17 30 "b" "2" "-" 387 "precrit"
"21267" 17 30 "b" "3" "-" 492 "precrit"
"21268" 17 30 "b" "4" "-" 454 "precrit"
"21269" 17 30 "b" "5" "-" 478 "precrit"
"21270" 17 30 "b" "6" "-" 465 "crit"
"21271" 17 30 "b" "7" "-" 406 "postcrit"
"21272" 17 30 "b" "8" "-" 405 "post"
"21273" 17 30 "b" "9" "-" 507 "post"
"21274" 17 30 "b" "10" "-" 370 "post"
"21275" 17 30 "b" "?" "1" 3953 NA
"21285" 17 21 "a" "0" "-" 399 "predep"
"21286" 17 21 "a" "1" "-" 501 "dep"
"21287" 17 21 "a" "2" "-" 936 "precrit"
"21288" 17 21 "a" "3" "-" 623 "precrit"
"21289" 17 21 "a" "4" "-" 965 "crit"
"21290" 17 21 "a" "5" "-" 1263 "postcrit"
"21291" 17 21 "a" "6" "-" 471 "post"
"21292" 17 21 "a" "7" "-" 700 "post"
"21293" 17 21 "a" "8" "-" 841 "post"
"21294" 17 21 "a" "?" "1" 3221 NA
"21333" 17 27 "c" "0" "-" 377 "predep"
"21334" 17 27 "c" "1" "-" 417 "dep"
"21335" 17 27 "c" "2" "-" 426 "precrit"
"21336" 17 27 "c" "3" "-" 414 "precrit"
"21337" 17 27 "c" "4" "-" 391 "crit"
"21338" 17 27 "c" "5" "-" 395 "postcrit"
"21339" 17 27 "c" "6" "-" 402 "post"
"21340" 17 27 "c" "7" "-" 876 "post"
"21341" 17 27 "c" "8" "-" 471 "post"
"21342" 17 27 "c" "9" "-" 456 "post"
"21343" 17 27 "c" "?" "1" 1758 NA
"21361" 17 23 "c" "0" "-" 286 "predep"
"21362" 17 23 "c" "1" "-" 1214 "dep"
"21363" 17 23 "c" "2" "-" 406 "precrit"
"21364" 17 23 "c" "3" "-" 369 "precrit"
"21365" 17 23 "c" "4" "-" 390 "crit"
"21366" 17 23 "c" "5" "-" 425 "postcrit"
"21367" 17 23 "c" "6" "-" 366 "post"
"21368" 17 23 "c" "7" "-" 382 "post"
"21369" 17 23 "c" "8" "-" 471 "post"
"21370" 17 23 "c" "9" "-" 381 "post"
"21371" 17 23 "c" "10" "-" 564 "post"
"21372" 17 23 "c" "?" "1" 2374 NA
"21395" 17 33 "a" "0" "-" 341 "predep"
"21396" 17 33 "a" "1" "-" 390 "dep"
"21397" 17 33 "a" "2" "-" 420 "precrit"
"21398" 17 33 "a" "3" "-" 427 "precrit"
"21399" 17 33 "a" "4" "-" 552 "crit"
"21400" 17 33 "a" "5" "-" 523 "postcrit"
"21401" 17 33 "a" "6" "-" 486 "post"
"21402" 17 33 "a" "7" "-" 701 "post"
"21403" 17 33 "a" "8" "-" 1278 "post"
"21404" 17 33 "a" "?" "1" 1766 NA
"21416" 17 5 "a" "0" "-" 335 "predep"
"21417" 17 5 "a" "1" "-" 419 "dep"
"21418" 17 5 "a" "2" "-" 424 "precrit"
"21419" 17 5 "a" "3" "-" 484 "precrit"
"21420" 17 5 "a" "4" "-" 511 "crit"
"21421" 17 5 "a" "5" "-" 391 "postcrit"
"21422" 17 5 "a" "6" "-" 376 "post"
"21423" 17 5 "a" "7" "-" 428 "post"
"21424" 17 5 "a" "8" "-" 439 "post"
"21425" 17 5 "a" "9" "-" 807 "post"
"21426" 17 5 "a" "?" "1" 1461 NA
"21445" 17 9 "a" "0" "-" 301 "predep"
"21446" 17 9 "a" "1" "-" 337 "dep"
"21447" 17 9 "a" "2" "-" 435 "precrit"
"21448" 17 9 "a" "3" "-" 388 "precrit"
"21449" 17 9 "a" "4" "-" 643 "crit"
"21450" 17 9 "a" "5" "-" 630 "postcrit"
"21451" 17 9 "a" "6" "-" 481 "post"
"21452" 17 9 "a" "7" "-" 825 "post"
"21453" 17 9 "a" "8" "-" 757 "post"
"21454" 17 9 "a" "?" "1" 3020 NA
"21477" 17 31 "c" "0" "-" 392 "predep"
"21478" 17 31 "c" "1" "-" 390 "dep"
"21479" 17 31 "c" "2" "-" 426 "precrit"
"21480" 17 31 "c" "3" "-" 451 "precrit"
"21481" 17 31 "c" "4" "-" 849 "crit"
"21482" 17 31 "c" "5" "-" 476 "postcrit"
"21483" 17 31 "c" "6" "-" 920 "post"
"21484" 17 31 "c" "7" "-" 1246 "post"
"21485" 17 31 "c" "?" "1" 2154 NA
"21505" 17 26 "b" "0" "-" 559 "predep"
"21506" 17 26 "b" "1" "-" 405 "dep"
"21507" 17 26 "b" "2" "-" 408 "precrit"
"21508" 17 26 "b" "3" "-" 350 "precrit"
"21509" 17 26 "b" "4" "-" 368 "precrit"
"21510" 17 26 "b" "5" "-" 337 "precrit"
"21511" 17 26 "b" "6" "-" 413 "crit"
"21512" 17 26 "b" "7" "-" 413 "postcrit"
"21513" 17 26 "b" "8" "-" 356 "post"
"21514" 17 26 "b" "9" "-" 406 "post"
"21515" 17 26 "b" "10" "-" 415 "post"
"21516" 17 26 "b" "?" "1" 1635 NA
"21544" 17 2 "b" "0" "-" 394 "predep"
"21545" 17 2 "b" "1" "-" 377 "dep"
"21546" 17 2 "b" "2" "-" 361 "precrit"
"21547" 17 2 "b" "3" "-" 435 "precrit"
"21548" 17 2 "b" "4" "-" 406 "precrit"
"21549" 17 2 "b" "5" "-" 445 "precrit"
"21550" 17 2 "b" "6" "-" 416 "crit"
"21551" 17 2 "b" "7" "-" 674 "postcrit"
"21552" 17 2 "b" "8" "-" 436 "post"
"21553" 17 2 "b" "9" "-" 355 "post"
"21554" 17 2 "b" "10" "-" 480 "post"
"21555" 17 2 "b" "11" "-" 371 "post"
"21556" 17 2 "b" "12" "-" 413 "post"
"21557" 17 2 "b" "?" "1" 2452 NA
"21567" 17 28 "d" "0" "-" 600 "predep"
"21568" 17 28 "d" "1" "-" 1450 "dep"
"21569" 17 28 "d" "2" "-" 379 "precrit"
"21570" 17 28 "d" "3" "-" 433 "precrit"
"21571" 17 28 "d" "4" "-" 538 "precrit"
"21572" 17 28 "d" "5" "-" 388 "precrit"
"21573" 17 28 "d" "6" "-" 414 "crit"
"21574" 17 28 "d" "7" "-" 413 "postcrit"
"21575" 17 28 "d" "8" "-" 370 "post"
"21576" 17 28 "d" "9" "-" 349 "post"
"21577" 17 28 "d" "10" "-" 554 "post"
"21578" 17 28 "d" "11" "-" 387 "post"
"21579" 17 28 "d" "?" "1" 2092 NA
"21611" 17 24 "d" "0" "-" 397 "predep"
"21612" 17 24 "d" "1" "-" 418 "dep"
"21613" 17 24 "d" "2" "-" 371 "precrit"
"21614" 17 24 "d" "3" "-" 445 "precrit"
"21615" 17 24 "d" "4" "-" 783 "precrit"
"21616" 17 24 "d" "5" "-" 431 "precrit"
"21617" 17 24 "d" "6" "-" 747 "crit"
"21618" 17 24 "d" "7" "-" 856 "postcrit"
"21619" 17 24 "d" "8" "-" 891 "post"
"21620" 17 24 "d" "9" "-" 440 "post"
"21621" 17 24 "d" "?" "1" 1590 NA
"21677" 17 8 "d" "0" "-" 297 "predep"
"21678" 17 8 "d" "1" "-" 360 "dep"
"21679" 17 8 "d" "2" "-" 448 "precrit"
"21680" 17 8 "d" "3" "-" 372 "precrit"
"21681" 17 8 "d" "4" "-" 468 "precrit"
"21682" 17 8 "d" "5" "-" 455 "precrit"
"21683" 17 8 "d" "6" "-" 400 "crit"
"21684" 17 8 "d" "7" "-" 528 "postcrit"
"21685" 17 8 "d" "8" "-" 438 "post"
"21686" 17 8 "d" "9" "-" 459 "post"
"21687" 17 8 "d" "10" "-" 421 "post"
"21688" 17 8 "d" "11" "-" 485 "post"
"21689" 17 8 "d" "?" "1" 1589 NA
"21722" 17 13 "a" "0" "-" 512 "predep"
"21723" 17 13 "a" "1" "-" 593 "dep"
"21724" 17 13 "a" "2" "-" 498 "precrit"
"21725" 17 13 "a" "3" "-" 528 "precrit"
"21726" 17 13 "a" "4" "-" 450 "crit"
"21727" 17 13 "a" "5" "-" 456 "postcrit"
"21728" 17 13 "a" "6" "-" 766 "post"
"21729" 17 13 "a" "7" "-" 566 "post"
"21730" 17 13 "a" "8" "-" 1072 "post"
"21731" 17 13 "a" "?" "1" 1762 NA
"21785" 17 19 "c" "0" "-" 287 "predep"
"21786" 17 19 "c" "1" "-" 428 "dep"
"21787" 17 19 "c" "2" "-" 384 "precrit"
"21788" 17 19 "c" "3" "-" 362 "precrit"
"21789" 17 19 "c" "4" "-" 366 "crit"
"21790" 17 19 "c" "5" "-" 385 "postcrit"
"21791" 17 19 "c" "6" "-" 385 "post"
"21792" 17 19 "c" "7" "-" 454 "post"
"21793" 17 19 "c" "8" "-" 454 "post"
"21794" 17 19 "c" "?" "1" 1022 NA
"21804" 17 4 "d" "0" "-" 354 "predep"
"21805" 17 4 "d" "1" "-" 425 "dep"
"21806" 17 4 "d" "2" "-" 412 "precrit"
"21807" 17 4 "d" "3" "-" 838 "precrit"
"21808" 17 4 "d" "4" "-" 670 "precrit"
"21809" 17 4 "d" "5" "-" 956 "precrit"
"21810" 17 4 "d" "6" "-" 958 "crit"
"21811" 17 4 "d" "7" "-" 461 "postcrit"
"21812" 17 4 "d" "8" "-" 449 "post"
"21813" 17 4 "d" "9" "-" 738 "post"
"21814" 17 4 "d" "?" "1" 3723 NA
"21852" 17 25 "a" "0" "-" 316 "predep"
"21853" 17 25 "a" "1" "-" 413 "dep"
"21854" 17 25 "a" "2" "-" 365 "precrit"
"21855" 17 25 "a" "3" "-" 402 "precrit"
"21856" 17 25 "a" "4" "-" 364 "crit"
"21857" 17 25 "a" "5" "-" 394 "postcrit"
"21858" 17 25 "a" "6" "-" 433 "post"
"21859" 17 25 "a" "7" "-" 428 "post"
"21860" 17 25 "a" "8" "-" 485 "post"
"21861" 17 25 "a" "?" "1" 2241 NA
"21881" 17 22 "b" "0" "-" 326 "predep"
"21882" 17 22 "b" "1" "-" 393 "dep"
"21883" 17 22 "b" "2" "-" 454 "precrit"
"21884" 17 22 "b" "3" "-" 510 "precrit"
"21885" 17 22 "b" "4" "-" 528 "precrit"
"21886" 17 22 "b" "5" "-" 512 "precrit"
"21887" 17 22 "b" "6" "-" 592 "crit"
"21888" 17 22 "b" "7" "-" 483 "postcrit"
"21889" 17 22 "b" "8" "-" 409 "post"
"21890" 17 22 "b" "9" "-" 496 "post"
"21891" 17 22 "b" "10" "-" 418 "post"
"21892" 17 22 "b" "?" "1" 2910 NA
"21989" 17 10 "b" "0" "-" 414 "predep"
"21990" 17 10 "b" "1" "-" 424 "dep"
"21991" 17 10 "b" "2" "-" 346 "precrit"
"21992" 17 10 "b" "3" "-" 326 "precrit"
"21993" 17 10 "b" "4" "-" 366 "precrit"
"21994" 17 10 "b" "5" "-" 385 "precrit"
"21995" 17 10 "b" "6" "-" 420 "crit"
"21996" 17 10 "b" "7" "-" 417 "postcrit"
"21997" 17 10 "b" "8" "-" 368 "post"
"21998" 17 10 "b" "9" "-" 411 "post"
"21999" 17 10 "b" "10" "-" 395 "post"
"22000" 17 10 "b" "?" "1" 2552 NA
"22012" 17 12 "d" "0" "-" 418 "predep"
"22013" 17 12 "d" "1" "-" 455 "dep"
"22014" 17 12 "d" "2" "-" 376 "precrit"
"22015" 17 12 "d" "3" "-" 437 "precrit"
"22016" 17 12 "d" "4" "-" 383 "precrit"
"22017" 17 12 "d" "5" "-" 667 "precrit"
"22018" 17 12 "d" "6" "-" 827 "crit"
"22019" 17 12 "d" "7" "-" 414 "postcrit"
"22020" 17 12 "d" "8" "-" 446 "post"
"22021" 17 12 "d" "9" "-" 358 "post"
"22022" 17 12 "d" "10" "-" 380 "post"
"22023" 17 12 "d" "11" "-" 422 "post"
"22024" 17 12 "d" "?" "1" 1910 NA
"22061" 17 17 "a" "0" "-" 323 "predep"
"22062" 17 17 "a" "1" "-" 379 "dep"
"22063" 17 17 "a" "2" "-" 410 "precrit"
"22064" 17 17 "a" "3" "-" 392 "precrit"
"22065" 17 17 "a" "4" "-" 362 "crit"
"22066" 17 17 "a" "5" "-" 367 "postcrit"
"22067" 17 17 "a" "6" "-" 395 "post"
"22068" 17 17 "a" "7" "-" 389 "post"
"22069" 17 17 "a" "8" "-" 402 "post"
"22070" 17 17 "a" "?" "1" 1952 NA
"22101" 17 11 "c" "0" "-" 428 "predep"
"22102" 17 11 "c" "1" "-" 413 "dep"
"22103" 17 11 "c" "2" "-" 371 "precrit"
"22104" 17 11 "c" "3" "-" 373 "precrit"
"22105" 17 11 "c" "4" "-" 449 "crit"
"22106" 17 11 "c" "5" "-" 456 "postcrit"
"22107" 17 11 "c" "6" "-" 613 "post"
"22108" 17 11 "c" "7" "-" 943 "post"
"22109" 17 11 "c" "8" "-" 599 "post"
"22110" 17 11 "c" "?" "1" 1836 NA
"22126" 17 18 "b" "0" "-" 257 "predep"
"22127" 17 18 "b" "1" "-" 397 "dep"
"22128" 17 18 "b" "2" "-" 362 "precrit"
"22129" 17 18 "b" "3" "-" 352 "precrit"
"22130" 17 18 "b" "4" "-" 364 "precrit"
"22131" 17 18 "b" "5" "-" 443 "precrit"
"22132" 17 18 "b" "6" "-" 403 "crit"
"22133" 17 18 "b" "7" "-" 395 "postcrit"
"22134" 17 18 "b" "8" "-" 378 "post"
"22135" 17 18 "b" "9" "-" 402 "post"
"22136" 17 18 "b" "10" "-" 451 "post"
"22137" 17 18 "b" "?" "1" 2073 NA
"22209" 17 7 "c" "0" "-" 363 "predep"
"22210" 17 7 "c" "1" "-" 397 "dep"
"22211" 17 7 "c" "2" "-" 449 "precrit"
"22212" 17 7 "c" "3" "-" 491 "precrit"
"22213" 17 7 "c" "4" "-" 761 "crit"
"22214" 17 7 "c" "5" "-" 445 "postcrit"
"22215" 17 7 "c" "6" "-" 501 "post"
"22216" 17 7 "c" "7" "-" 1133 "post"
"22217" 17 7 "c" "8" "-" 830 "post"
"22218" 17 7 "c" "?" "1" 3534 NA
"22229" 17 3 "c" "0" "-" 398 "predep"
"22230" 17 3 "c" "1" "-" 294 "dep"
"22231" 17 3 "c" "2" "-" 386 "precrit"
"22232" 17 3 "c" "3" "-" 403 "precrit"
"22233" 17 3 "c" "4" "-" 371 "crit"
"22234" 17 3 "c" "5" "-" 375 "postcrit"
"22235" 17 3 "c" "6" "-" 428 "post"
"22236" 17 3 "c" "7" "-" 404 "post"
"22237" 17 3 "c" "8" "-" 472 "post"
"22238" 17 3 "c" "?" "1" 2416 NA
"22249" 17 15 "c" "0" "-" 353 "predep"
"22250" 17 15 "c" "1" "-" 384 "dep"
"22251" 17 15 "c" "2" "-" 370 "precrit"
"22252" 17 15 "c" "3" "-" 487 "precrit"
"22253" 17 15 "c" "4" "-" 408 "crit"
"22254" 17 15 "c" "5" "-" 446 "postcrit"
"22255" 17 15 "c" "6" "-" 436 "post"
"22256" 17 15 "c" "7" "-" 574 "post"
"22257" 17 15 "c" "?" "1" 1591 NA
"22354" 18 28 "a" "0" "-" 496 "predep"
"22355" 18 28 "a" "1" "-" 516 "dep"
"22356" 18 28 "a" "2" "-" 445 "precrit"
"22357" 18 28 "a" "3" "-" 649 "precrit"
"22358" 18 28 "a" "4" "-" 1223 "crit"
"22359" 18 28 "a" "5" "-" 1109 "postcrit"
"22360" 18 28 "a" "6" "-" 517 "post"
"22361" 18 28 "a" "7" "-" 671 "post"
"22362" 18 28 "a" "8" "-" 2759 "post"
"22363" 18 28 "a" "?" "1" 2284 NA
"22374" 18 34 "c" "0" "-" 451 "predep"
"22375" 18 34 "c" "1" "-" 568 "dep"
"22376" 18 34 "c" "2" "-" 509 "precrit"
"22377" 18 34 "c" "3" "-" 569 "precrit"
"22378" 18 34 "c" "4" "-" 533 "crit"
"22379" 18 34 "c" "5" "-" 437 "postcrit"
"22380" 18 34 "c" "6" "-" 813 "post"
"22381" 18 34 "c" "7" "-" 605 "post"
"22382" 18 34 "c" "8" "-" 2375 "post"
"22383" 18 34 "c" "?" "1" 2265 NA
"22466" 18 8 "a" "0" "-" 554 "predep"
"22467" 18 8 "a" "1" "-" 1104 "dep"
"22468" 18 8 "a" "2" "-" 1768 "precrit"
"22469" 18 8 "a" "3" "-" 1412 "precrit"
"22470" 18 8 "a" "4" "-" 3570 "crit"
"22471" 18 8 "a" "5" "-" 727 "postcrit"
"22472" 18 8 "a" "6" "-" 567 "post"
"22473" 18 8 "a" "7" "-" 526 "post"
"22474" 18 8 "a" "?" "1" 4552 NA
"22495" 18 4 "a" "0" "-" 542 "predep"
"22496" 18 4 "a" "1" "-" 616 "dep"
"22497" 18 4 "a" "2" "-" 541 "precrit"
"22498" 18 4 "a" "3" "-" 572 "precrit"
"22499" 18 4 "a" "4" "-" 1120 "crit"
"22500" 18 4 "a" "5" "-" 445 "postcrit"
"22501" 18 4 "a" "6" "-" 535 "post"
"22502" 18 4 "a" "7" "-" 569 "post"
"22503" 18 4 "a" "8" "-" 421 "post"
"22504" 18 4 "a" "?" "1" 1959 NA
"22543" 18 31 "d" "0" "-" 377 "predep"
"22544" 18 31 "d" "1" "-" 380 "dep"
"22545" 18 31 "d" "2" "-" 419 "precrit"
"22546" 18 31 "d" "3" "-" 466 "precrit"
"22547" 18 31 "d" "4" "-" 427 "precrit"
"22548" 18 31 "d" "5" "-" 659 "precrit"
"22549" 18 31 "d" "6" "-" 470 "crit"
"22550" 18 31 "d" "7" "-" 446 "postcrit"
"22551" 18 31 "d" "8" "-" 471 "post"
"22552" 18 31 "d" "9" "-" 538 "post"
"22553" 18 31 "d" "?" "1" 2447 NA
"22563" 18 25 "b" "0" "-" 371 "predep"
"22564" 18 25 "b" "1" "-" 354 "dep"
"22565" 18 25 "b" "2" "-" 361 "precrit"
"22566" 18 25 "b" "3" "-" 321 "precrit"
"22567" 18 25 "b" "4" "-" 364 "precrit"
"22568" 18 25 "b" "5" "-" 377 "precrit"
"22569" 18 25 "b" "6" "-" 434 "crit"
"22570" 18 25 "b" "7" "-" 495 "postcrit"
"22571" 18 25 "b" "8" "-" 587 "post"
"22572" 18 25 "b" "9" "-" 335 "post"
"22573" 18 25 "b" "10" "-" 850 "post"
"22574" 18 25 "b" "?" "1" 2216 NA
"22585" 18 21 "b" "0" "-" 465 "predep"
"22586" 18 21 "b" "1" "-" 2235 "dep"
"22587" 18 21 "b" "2" "-" 542 "precrit"
"22588" 18 21 "b" "3" "-" 765 "precrit"
"22589" 18 21 "b" "4" "-" 2076 "precrit"
"22590" 18 21 "b" "5" "-" 873 "precrit"
"22591" 18 21 "b" "6" "-" 1228 "crit"
"22592" 18 21 "b" "7" "-" 430 "postcrit"
"22593" 18 21 "b" "8" "-" 355 "post"
"22594" 18 21 "b" "9" "-" 278 "post"
"22595" 18 21 "b" "10" "-" 355 "post"
"22596" 18 21 "b" "?" "0" 9216 NA
"22646" 18 2 "c" "0" "-" 368 "predep"
"22647" 18 2 "c" "1" "-" 468 "dep"
"22648" 18 2 "c" "2" "-" 405 "precrit"
"22649" 18 2 "c" "3" "-" 445 "precrit"
"22650" 18 2 "c" "4" "-" 1382 "crit"
"22651" 18 2 "c" "5" "-" 5343 "postcrit"
"22652" 18 2 "c" "6" "-" 619 "post"
"22653" 18 2 "c" "7" "-" 415 "post"
"22654" 18 2 "c" "8" "-" 387 "post"
"22655" 18 2 "c" "?" "1" 1657 NA
"22677" 18 35 "d" "0" "-" 533 "predep"
"22678" 18 35 "d" "1" "-" 594 "dep"
"22679" 18 35 "d" "2" "-" 567 "precrit"
"22680" 18 35 "d" "3" "-" 703 "precrit"
"22681" 18 35 "d" "4" "-" 594 "precrit"
"22682" 18 35 "d" "5" "-" 671 "precrit"
"22683" 18 35 "d" "6" "-" 641 "crit"
"22684" 18 35 "d" "7" "-" 404 "postcrit"
"22685" 18 35 "d" "8" "-" 443 "post"
"22686" 18 35 "d" "9" "-" 365 "post"
"22687" 18 35 "d" "10" "-" 343 "post"
"22688" 18 35 "d" "?" "1" 2597 NA
"22760" 18 27 "d" "0" "-" 447 "predep"
"22761" 18 27 "d" "1" "-" 450 "dep"
"22762" 18 27 "d" "2" "-" 400 "precrit"
"22763" 18 27 "d" "3" "-" 385 "precrit"
"22764" 18 27 "d" "4" "-" 350 "precrit"
"22765" 18 27 "d" "5" "-" 339 "precrit"
"22766" 18 27 "d" "6" "-" 402 "crit"
"22767" 18 27 "d" "7" "-" 773 "postcrit"
"22768" 18 27 "d" "8" "-" 598 "post"
"22769" 18 27 "d" "9" "-" 479 "post"
"22770" 18 27 "d" "10" "-" 460 "post"
"22771" 18 27 "d" "11" "-" 708 "post"
"22772" 18 27 "d" "?" "1" 2098 NA
"22782" 18 10 "c" "0" "-" 425 "predep"
"22783" 18 10 "c" "1" "-" 433 "dep"
"22784" 18 10 "c" "2" "-" 459 "precrit"
"22785" 18 10 "c" "3" "-" 451 "precrit"
"22786" 18 10 "c" "4" "-" 492 "crit"
"22787" 18 10 "c" "5" "-" 444 "postcrit"
"22788" 18 10 "c" "6" "-" 431 "post"
"22789" 18 10 "c" "7" "-" 804 "post"
"22790" 18 10 "c" "8" "-" 549 "post"
"22791" 18 10 "c" "9" "-" 447 "post"
"22792" 18 10 "c" "?" "1" 2577 NA
"22804" 18 29 "b" "0" "-" 474 "predep"
"22805" 18 29 "b" "1" "-" 431 "dep"
"22806" 18 29 "b" "2" "-" 414 "precrit"
"22807" 18 29 "b" "3" "-" 445 "precrit"
"22808" 18 29 "b" "4" "-" 756 "precrit"
"22809" 18 29 "b" "5" "-" 5805 "precrit"
"22810" 18 29 "b" "6" "-" 2620 "crit"
"22811" 18 29 "b" "7" "-" 1770 "postcrit"
"22812" 18 29 "b" "8" "-" 467 "post"
"22813" 18 29 "b" "9" "-" 653 "post"
"22814" 18 29 "b" "10" "-" 1085 "post"
"22815" 18 29 "b" "?" "1" 4122 NA
"22869" 18 18 "c" "0" "-" 549 "predep"
"22870" 18 18 "c" "1" "-" 372 "dep"
"22871" 18 18 "c" "2" "-" 347 "precrit"
"22872" 18 18 "c" "3" "-" 340 "precrit"
"22873" 18 18 "c" "4" "-" 870 "crit"
"22874" 18 18 "c" "5" "-" 416 "postcrit"
"22875" 18 18 "c" "6" "-" 370 "post"
"22876" 18 18 "c" "7" "-" 311 "post"
"22877" 18 18 "c" "8" "-" 332 "post"
"22878" 18 18 "c" "?" "1" 1869 NA
"22900" 18 9 "b" "0" "-" 465 "predep"
"22901" 18 9 "b" "1" "-" 573 "dep"
"22902" 18 9 "b" "2" "-" 654 "precrit"
"22903" 18 9 "b" "3" "-" 766 "precrit"
"22904" 18 9 "b" "4" "-" 1007 "precrit"
"22905" 18 9 "b" "5" "-" 534 "precrit"
"22906" 18 9 "b" "6" "-" 746 "crit"
"22907" 18 9 "b" "7" "-" 457 "postcrit"
"22908" 18 9 "b" "8" "-" 483 "post"
"22909" 18 9 "b" "9" "-" 645 "post"
"22910" 18 9 "b" "10" "-" 493 "post"
"22911" 18 9 "b" "?" "1" 2559 NA
"22930" 18 20 "a" "0" "-" 394 "predep"
"22931" 18 20 "a" "1" "-" 447 "dep"
"22932" 18 20 "a" "2" "-" 385 "precrit"
"22933" 18 20 "a" "3" "-" 416 "precrit"
"22934" 18 20 "a" "4" "-" 465 "crit"
"22935" 18 20 "a" "5" "-" 395 "postcrit"
"22936" 18 20 "a" "6" "-" 383 "post"
"22937" 18 20 "a" "7" "-" 600 "post"
"22938" 18 20 "a" "?" "1" 2659 NA
"22987" 18 24 "a" "0" "-" 337 "predep"
"22988" 18 24 "a" "1" "-" 456 "dep"
"22989" 18 24 "a" "2" "-" 322 "precrit"
"22990" 18 24 "a" "3" "-" 340 "precrit"
"22991" 18 24 "a" "4" "-" 354 "crit"
"22992" 18 24 "a" "5" "-" 296 "postcrit"
"22993" 18 24 "a" "6" "-" 336 "post"
"22994" 18 24 "a" "7" "-" 595 "post"
"22995" 18 24 "a" "?" "1" 1512 NA
"23015" 18 12 "a" "0" "-" 327 "predep"
"23016" 18 12 "a" "1" "-" 341 "dep"
"23017" 18 12 "a" "2" "-" 310 "precrit"
"23018" 18 12 "a" "3" "-" 338 "precrit"
"23019" 18 12 "a" "4" "-" 265 "precrit"
"23020" 18 12 "a" "5" "-" 359 "crit"
"23021" 18 12 "a" "6" "-" 299 "postcrit"
"23022" 18 12 "a" "7" "-" 336 "post"
"23023" 18 12 "a" "8" "-" 289 "post"
"23024" 18 12 "a" "9" "-" 327 "post"
"23025" 18 12 "a" "?" "1" 4387 NA
"23046" 18 33 "b" "0" "-" 385 "predep"
"23047" 18 33 "b" "1" "-" 390 "dep"
"23048" 18 33 "b" "2" "-" 443 "precrit"
"23049" 18 33 "b" "3" "-" 473 "precrit"
"23050" 18 33 "b" "4" "-" 437 "precrit"
"23051" 18 33 "b" "5" "-" 704 "precrit"
"23052" 18 33 "b" "6" "-" 907 "crit"
"23053" 18 33 "b" "7" "-" 456 "postcrit"
"23054" 18 33 "b" "8" "-" 399 "post"
"23055" 18 33 "b" "9" "-" 436 "post"
"23056" 18 33 "b" "10" "-" 415 "post"
"23057" 18 33 "b" "?" "1" 3249 NA
"23120" 18 16 "a" "0" "-" 549 "predep"
"23121" 18 16 "a" "1" "-" 449 "dep"
"23122" 18 16 "a" "2" "-" 338 "precrit"
"23123" 18 16 "a" "3" "-" 289 "precrit"
"23124" 18 16 "a" "4" "-" 321 "crit"
"23125" 18 16 "a" "5" "-" 281 "postcrit"
"23126" 18 16 "a" "6" "-" 273 "post"
"23127" 18 16 "a" "7" "-" 293 "post"
"23128" 18 16 "a" "?" "1" 4598 NA
"23143" 18 13 "b" "0" "-" 569 "predep"
"23144" 18 13 "b" "1" "-" 397 "dep"
"23145" 18 13 "b" "2" "-" 384 "precrit"
"23146" 18 13 "b" "3" "-" 627 "precrit"
"23147" 18 13 "b" "4" "-" 1172 "precrit"
"23148" 18 13 "b" "5" "-" 917 "precrit"
"23149" 18 13 "b" "6" "-" 1064 "crit"
"23150" 18 13 "b" "7" "-" 417 "postcrit"
"23151" 18 13 "b" "8" "-" 425 "post"
"23152" 18 13 "b" "9" "-" 366 "post"
"23153" 18 13 "b" "10" "-" 383 "post"
"23154" 18 13 "b" "?" "1" 3446 NA
"23166" 18 22 "c" "0" "-" 462 "predep"
"23167" 18 22 "c" "1" "-" 348 "dep"
"23168" 18 22 "c" "2" "-" 335 "precrit"
"23169" 18 22 "c" "3" "-" 243 "precrit"
"23170" 18 22 "c" "4" "-" 276 "crit"
"23171" 18 22 "c" "5" "-" 306 "postcrit"
"23172" 18 22 "c" "6" "-" 255 "post"
"23173" 18 22 "c" "7" "-" 915 "post"
"23174" 18 22 "c" "8" "-" 358 "post"
"23175" 18 22 "c" "9" "-" 379 "post"
"23176" 18 22 "c" "?" "1" 1694 NA
"23216" 18 30 "c" "0" "-" 364 "predep"
"23217" 18 30 "c" "1" "-" 354 "dep"
"23218" 18 30 "c" "2" "-" 341 "precrit"
"23219" 18 30 "c" "3" "-" 333 "precrit"
"23220" 18 30 "c" "4" "-" 648 "crit"
"23221" 18 30 "c" "5" "-" 627 "postcrit"
"23222" 18 30 "c" "6" "-" 394 "post"
"23223" 18 30 "c" "7" "-" 416 "post"
"23224" 18 30 "c" "8" "-" 379 "post"
"23225" 18 30 "c" "?" "1" 2088 NA
"23248" 18 32 "a" "0" "-" 583 "predep"
"23249" 18 32 "a" "1" "-" 444 "dep"
"23250" 18 32 "a" "2" "-" 373 "precrit"
"23251" 18 32 "a" "3" "-" 439 "precrit"
"23252" 18 32 "a" "4" "-" 399 "crit"
"23253" 18 32 "a" "5" "-" 352 "postcrit"
"23254" 18 32 "a" "6" "-" 328 "post"
"23255" 18 32 "a" "7" "-" 360 "post"
"23256" 18 32 "a" "8" "-" 304 "post"
"23257" 18 32 "a" "?" "0" 3909 NA
"23281" 18 6 "c" "0" "-" 515 "predep"
"23282" 18 6 "c" "1" "-" 5497 "dep"
"23283" 18 6 "c" "2" "-" 1284 "precrit"
"23284" 18 6 "c" "3" "-" 1074 "precrit"
"23285" 18 6 "c" "4" "-" 505 "crit"
"23286" 18 6 "c" "5" "-" 473 "postcrit"
"23287" 18 6 "c" "6" "-" 377 "post"
"23288" 18 6 "c" "7" "-" 300 "post"
"23289" 18 6 "c" "8" "-" 409 "post"
"23290" 18 6 "c" "?" "1" 3911 NA
"23355" 18 14 "c" "0" "-" 506 "predep"
"23356" 18 14 "c" "1" "-" 593 "dep"
"23357" 18 14 "c" "2" "-" 283 "precrit"
"23358" 18 14 "c" "3" "-" 364 "precrit"
"23359" 18 14 "c" "4" "-" 291 "crit"
"23360" 18 14 "c" "5" "-" 309 "postcrit"
"23361" 18 14 "c" "6" "-" 377 "post"
"23362" 18 14 "c" "7" "-" 347 "post"
"23363" 18 14 "c" "8" "-" 361 "post"
"23364" 18 14 "c" "?" "1" 1954 NA
"23404" 18 3 "d" "0" "-" 382 "predep"
"23405" 18 3 "d" "1" "-" 443 "dep"
"23406" 18 3 "d" "2" "-" 385 "precrit"
"23407" 18 3 "d" "3" "-" 394 "precrit"
"23408" 18 3 "d" "4" "-" 882 "precrit"
"23409" 18 3 "d" "5" "-" 495 "precrit"
"23410" 18 3 "d" "6" "-" 771 "crit"
"23411" 18 3 "d" "7" "-" 655 "postcrit"
"23412" 18 3 "d" "8" "-" 376 "post"
"23413" 18 3 "d" "9" "-" 355 "post"
"23414" 18 3 "d" "10" "-" 315 "post"
"23415" 18 3 "d" "?" "1" 2848 NA
"23439" 18 17 "b" "0" "-" 372 "predep"
"23440" 18 17 "b" "1" "-" 428 "dep"
"23441" 18 17 "b" "2" "-" 319 "precrit"
"23442" 18 17 "b" "3" "-" 295 "precrit"
"23443" 18 17 "b" "4" "-" 345 "precrit"
"23444" 18 17 "b" "5" "-" 305 "precrit"
"23445" 18 17 "b" "6" "-" 308 "crit"
"23446" 18 17 "b" "7" "-" 307 "postcrit"
"23447" 18 17 "b" "8" "-" 303 "post"
"23448" 18 17 "b" "9" "-" 296 "post"
"23449" 18 17 "b" "10" "-" 313 "post"
"23450" 18 17 "b" "?" "1" 1609 NA
"23470" 18 5 "b" "0" "-" 338 "predep"
"23471" 18 5 "b" "1" "-" 427 "dep"
"23472" 18 5 "b" "2" "-" 396 "precrit"
"23473" 18 5 "b" "3" "-" 440 "precrit"
"23474" 18 5 "b" "4" "-" 524 "precrit"
"23475" 18 5 "b" "5" "-" 526 "precrit"
"23476" 18 5 "b" "6" "-" 1497 "crit"
"23477" 18 5 "b" "7" "-" 430 "postcrit"
"23478" 18 5 "b" "8" "-" 375 "post"
"23479" 18 5 "b" "9" "-" 343 "post"
"23480" 18 5 "b" "10" "-" 456 "post"
"23481" 18 5 "b" "11" "-" 762 "post"
"23482" 18 5 "b" "?" "1" 3896 NA
"23508" 18 36 "a" "0" "-" 399 "predep"
"23509" 18 36 "a" "1" "-" 624 "dep"
"23510" 18 36 "a" "2" "-" 462 "precrit"
"23511" 18 36 "a" "3" "-" 861 "precrit"
"23512" 18 36 "a" "4" "-" 887 "crit"
"23513" 18 36 "a" "5" "-" 424 "postcrit"
"23514" 18 36 "a" "6" "-" 705 "post"
"23515" 18 36 "a" "7" "-" 513 "post"
"23516" 18 36 "a" "8" "-" 1126 "post"
"23517" 18 36 "a" "?" "1" 3534 NA
"23535" 18 15 "d" "0" "-" 404 "predep"
"23536" 18 15 "d" "1" "-" 469 "dep"
"23537" 18 15 "d" "2" "-" 508 "precrit"
"23538" 18 15 "d" "3" "-" 606 "precrit"
"23539" 18 15 "d" "4" "-" 403 "precrit"
"23540" 18 15 "d" "5" "-" 488 "precrit"
"23541" 18 15 "d" "6" "-" 1615 "crit"
"23542" 18 15 "d" "7" "-" 657 "postcrit"
"23543" 18 15 "d" "8" "-" 649 "post"
"23544" 18 15 "d" "9" "-" 419 "post"
"23545" 18 15 "d" "?" "0" 1688 NA
"23563" 18 1 "b" "0" "-" 390 "predep"
"23564" 18 1 "b" "1" "-" 449 "dep"
"23565" 18 1 "b" "2" "-" 407 "precrit"
"23566" 18 1 "b" "3" "-" 410 "precrit"
"23567" 18 1 "b" "4" "-" 861 "precrit"
"23568" 18 1 "b" "5" "-" 464 "precrit"
"23569" 18 1 "b" "6" "-" 437 "crit"
"23570" 18 1 "b" "7" "-" 306 "postcrit"
"23571" 18 1 "b" "8" "-" 250 "post"
"23572" 18 1 "b" "9" "-" 382 "post"
"23573" 18 1 "b" "10" "-" 327 "post"
"23574" 18 1 "b" "?" "1" 1547 NA
"23596" 18 7 "d" "0" "-" 503 "predep"
"23597" 18 7 "d" "1" "-" 859 "dep"
"23598" 18 7 "d" "2" "-" 550 "precrit"
"23599" 18 7 "d" "3" "-" 551 "precrit"
"23600" 18 7 "d" "4" "-" 411 "precrit"
"23601" 18 7 "d" "5" "-" 1731 "precrit"
"23602" 18 7 "d" "6" "-" 609 "crit"
"23603" 18 7 "d" "7" "-" 432 "postcrit"
"23604" 18 7 "d" "8" "-" 383 "post"
"23605" 18 7 "d" "9" "-" 317 "post"
"23606" 18 7 "d" "10" "-" 828 "post"
"23607" 18 7 "d" "?" "1" 4939 NA
"23662" 18 23 "d" "0" "-" 655 "predep"
"23663" 18 23 "d" "1" "-" 548 "dep"
"23664" 18 23 "d" "2" "-" 324 "precrit"
"23665" 18 23 "d" "3" "-" 282 "precrit"
"23666" 18 23 "d" "4" "-" 367 "precrit"
"23667" 18 23 "d" "5" "-" 372 "precrit"
"23668" 18 23 "d" "6" "-" 1414 "crit"
"23669" 18 23 "d" "7" "-" 660 "postcrit"
"23670" 18 23 "d" "8" "-" 592 "post"
"23671" 18 23 "d" "9" "-" 489 "post"
"23672" 18 23 "d" "10" "-" 350 "post"
"23673" 18 23 "d" "11" "-" 321 "post"
"23674" 18 23 "d" "12" "-" 404 "post"
"23675" 18 23 "d" "13" "-" 727 "post"
"23676" 18 23 "d" "?" "1" 1894 NA
"23689" 18 11 "d" "0" "-" 416 "predep"
"23690" 18 11 "d" "1" "-" 478 "dep"
"23691" 18 11 "d" "2" "-" 386 "precrit"
"23692" 18 11 "d" "3" "-" 304 "precrit"
"23693" 18 11 "d" "4" "-" 317 "precrit"
"23694" 18 11 "d" "5" "-" 297 "precrit"
"23695" 18 11 "d" "6" "-" 336 "crit"
"23696" 18 11 "d" "7" "-" 751 "postcrit"
"23697" 18 11 "d" "8" "-" 347 "post"
"23698" 18 11 "d" "9" "-" 519 "post"
"23699" 18 11 "d" "10" "-" 1046 "post"
"23700" 18 11 "d" "?" "1" 3326 NA
"23718" 18 26 "c" "0" "-" 405 "predep"
"23719" 18 26 "c" "1" "-" 352 "dep"
"23720" 18 26 "c" "2" "-" 361 "precrit"
"23721" 18 26 "c" "3" "-" 298 "precrit"
"23722" 18 26 "c" "4" "-" 347 "crit"
"23723" 18 26 "c" "5" "-" 334 "postcrit"
"23724" 18 26 "c" "6" "-" 275 "post"
"23725" 18 26 "c" "7" "-" 447 "post"
"23726" 18 26 "c" "8" "-" 302 "post"
"23727" 18 26 "c" "?" "0" 3357 NA
"23736" 18 19 "d" "0" "-" 495 "predep"
"23737" 18 19 "d" "1" "-" 431 "dep"
"23738" 18 19 "d" "2" "-" 416 "precrit"
"23739" 18 19 "d" "3" "-" 509 "precrit"
"23740" 18 19 "d" "4" "-" 662 "precrit"
"23741" 18 19 "d" "5" "-" 499 "precrit"
"23742" 18 19 "d" "6" "-" 2422 "crit"
"23743" 18 19 "d" "7" "-" 374 "postcrit"
"23744" 18 19 "d" "8" "-" 295 "post"
"23745" 18 19 "d" "9" "-" 290 "post"
"23746" 18 19 "d" "10" "-" 311 "post"
"23747" 18 19 "d" "?" "1" 2295 NA
"23842" 19 36 "b" "0" "-" 694 "predep"
"23843" 19 36 "b" "1" "-" 630 "dep"
"23844" 19 36 "b" "2" "-" 606 "precrit"
"23845" 19 36 "b" "3" "-" 705 "precrit"
"23846" 19 36 "b" "4" "-" 646 "precrit"
"23847" 19 36 "b" "5" "-" 989 "precrit"
"23848" 19 36 "b" "6" "-" 632 "crit"
"23849" 19 36 "b" "7" "-" 594 "postcrit"
"23850" 19 36 "b" "8" "-" 515 "post"
"23851" 19 36 "b" "9" "-" 493 "post"
"23852" 19 36 "b" "10" "-" 1038 "post"
"23853" 19 36 "b" "?" "1" 5810 NA
"23874" 19 35 "a" "0" "-" 651 "predep"
"23875" 19 35 "a" "1" "-" 805 "dep"
"23876" 19 35 "a" "2" "-" 784 "precrit"
"23877" 19 35 "a" "3" "-" 761 "precrit"
"23878" 19 35 "a" "4" "-" 708 "crit"
"23879" 19 35 "a" "5" "-" 922 "postcrit"
"23880" 19 35 "a" "6" "-" 798 "post"
"23881" 19 35 "a" "7" "-" 889 "post"
"23882" 19 35 "a" "8" "-" 2779 "post"
"23883" 19 35 "a" "9" "-" 632 "post"
"23884" 19 35 "a" "10" "-" 740 "post"
"23885" 19 35 "a" "11" "-" 1260 "post"
"23886" 19 35 "a" "?" "1" 3097 NA
"23916" 19 23 "a" "0" "-" 651 "predep"
"23917" 19 23 "a" "1" "-" 613 "dep"
"23918" 19 23 "a" "2" "-" 821 "precrit"
"23919" 19 23 "a" "3" "-" 707 "precrit"
"23920" 19 23 "a" "4" "-" 658 "crit"
"23921" 19 23 "a" "5" "-" 830 "postcrit"
"23922" 19 23 "a" "6" "-" 704 "post"
"23923" 19 23 "a" "7" "-" 683 "post"
"23924" 19 23 "a" "8" "-" 1031 "post"
"23925" 19 23 "a" "9" "-" 1035 "post"
"23926" 19 23 "a" "10" "-" 944 "post"
"23927" 19 23 "a" "?" "1" 2700 NA
"23949" 19 34 "d" "0" "-" 389 "predep"
"23950" 19 34 "d" "1" "-" 630 "dep"
"23951" 19 34 "d" "2" "-" 698 "precrit"
"23952" 19 34 "d" "3" "-" 944 "precrit"
"23953" 19 34 "d" "4" "-" 987 "precrit"
"23954" 19 34 "d" "5" "-" 913 "precrit"
"23955" 19 34 "d" "6" "-" 659 "crit"
"23956" 19 34 "d" "7" "-" 664 "postcrit"
"23957" 19 34 "d" "8" "-" 780 "post"
"23958" 19 34 "d" "9" "-" 716 "post"
"23959" 19 34 "d" "10" "-" 1007 "post"
"23960" 19 34 "d" "?" "0" 5742 NA
"23994" 19 10 "d" "0" "-" 500 "predep"
"23995" 19 10 "d" "1" "-" 577 "dep"
"23996" 19 10 "d" "2" "-" 669 "precrit"
"23997" 19 10 "d" "3" "-" 691 "precrit"
"23998" 19 10 "d" "4" "-" 715 "precrit"
"23999" 19 10 "d" "5" "-" 551 "precrit"
"24000" 19 10 "d" "6" "-" 3994 "crit"
"24001" 19 10 "d" "7" "-" 461 "postcrit"
"24002" 19 10 "d" "8" "-" 590 "post"
"24003" 19 10 "d" "9" "-" 525 "post"
"24004" 19 10 "d" "10" "-" 685 "post"
"24005" 19 10 "d" "11" "-" 762 "post"
"24006" 19 10 "d" "?" "1" 3397 NA
"24041" 19 2 "d" "0" "-" 325 "predep"
"24042" 19 2 "d" "1" "-" 595 "dep"
"24043" 19 2 "d" "2" "-" 528 "precrit"
"24044" 19 2 "d" "3" "-" 629 "precrit"
"24045" 19 2 "d" "4" "-" 738 "precrit"
"24046" 19 2 "d" "5" "-" 574 "precrit"
"24047" 19 2 "d" "6" "-" 632 "crit"
"24048" 19 2 "d" "7" "-" 610 "postcrit"
"24049" 19 2 "d" "8" "-" 906 "post"
"24050" 19 2 "d" "9" "-" 767 "post"
"24051" 19 2 "d" "10" "-" 649 "post"
"24052" 19 2 "d" "?" "1" 2843 NA
"24073" 19 17 "c" "0" "-" 366 "predep"
"24074" 19 17 "c" "1" "-" 480 "dep"
"24075" 19 17 "c" "2" "-" 511 "precrit"
"24076" 19 17 "c" "3" "-" 483 "precrit"
"24077" 19 17 "c" "4" "-" 782 "crit"
"24078" 19 17 "c" "5" "-" 435 "postcrit"
"24079" 19 17 "c" "6" "-" 457 "post"
"24080" 19 17 "c" "7" "-" 493 "post"
"24081" 19 17 "c" "8" "-" 621 "post"
"24082" 19 17 "c" "9" "-" 996 "post"
"24083" 19 17 "c" "?" "1" 3742 NA
"24106" 19 25 "c" "0" "-" 470 "predep"
"24107" 19 25 "c" "1" "-" 669 "dep"
"24108" 19 25 "c" "2" "-" 668 "precrit"
"24109" 19 25 "c" "3" "-" 523 "precrit"
"24110" 19 25 "c" "4" "-" 531 "crit"
"24111" 19 25 "c" "5" "-" 500 "postcrit"
"24112" 19 25 "c" "6" "-" 517 "post"
"24113" 19 25 "c" "7" "-" 815 "post"
"24114" 19 25 "c" "8" "-" 650 "post"
"24115" 19 25 "c" "9" "-" 666 "post"
"24116" 19 25 "c" "?" "1" 2809 NA
"24138" 19 32 "b" "0" "-" 543 "predep"
"24139" 19 32 "b" "1" "-" 723 "dep"
"24140" 19 32 "b" "2" "-" 515 "precrit"
"24141" 19 32 "b" "3" "-" 732 "precrit"
"24142" 19 32 "b" "4" "-" 538 "precrit"
"24143" 19 32 "b" "5" "-" 680 "precrit"
"24144" 19 32 "b" "6" "-" 760 "crit"
"24145" 19 32 "b" "7" "-" 916 "postcrit"
"24146" 19 32 "b" "8" "-" 817 "post"
"24147" 19 32 "b" "9" "-" 585 "post"
"24148" 19 32 "b" "10" "-" 916 "post"
"24149" 19 32 "b" "?" "1" 3070 NA
"24163" 19 12 "b" "0" "-" 128 "predep"
"24164" 19 12 "b" "1" "-" 828 "dep"
"24165" 19 12 "b" "2" "-" 506 "precrit"
"24166" 19 12 "b" "3" "-" 522 "precrit"
"24167" 19 12 "b" "4" "-" 605 "precrit"
"24168" 19 12 "b" "5" "-" 606 "precrit"
"24169" 19 12 "b" "6" "-" 654 "crit"
"24170" 19 12 "b" "7" "-" 681 "postcrit"
"24171" 19 12 "b" "8" "-" 789 "post"
"24172" 19 12 "b" "9" "-" 654 "post"
"24173" 19 12 "b" "10" "-" 791 "post"
"24174" 19 12 "b" "?" "1" 3046 NA
"24206" 19 5 "c" "0" "-" 499 "predep"
"24207" 19 5 "c" "1" "-" 483 "dep"
"24208" 19 5 "c" "2" "-" 500 "precrit"
"24209" 19 5 "c" "3" "-" 538 "precrit"
"24210" 19 5 "c" "4" "-" 722 "crit"
"24211" 19 5 "c" "5" "-" 450 "postcrit"
"24212" 19 5 "c" "6" "-" 481 "post"
"24213" 19 5 "c" "7" "-" 418 "post"
"24214" 19 5 "c" "8" "-" 469 "post"
"24215" 19 5 "c" "9" "-" 1112 "post"
"24216" 19 5 "c" "10" "-" 562 "post"
"24217" 19 5 "c" "?" "1" 2883 NA
"24228" 19 33 "c" "0" "-" 465 "predep"
"24229" 19 33 "c" "1" "-" 524 "dep"
"24230" 19 33 "c" "2" "-" 799 "precrit"
"24231" 19 33 "c" "3" "-" 583 "precrit"
"24232" 19 33 "c" "4" "-" 961 "crit"
"24233" 19 33 "c" "5" "-" 506 "postcrit"
"24234" 19 33 "c" "6" "-" 542 "post"
"24235" 19 33 "c" "7" "-" 519 "post"
"24236" 19 33 "c" "8" "-" 489 "post"
"24237" 19 33 "c" "?" "1" 3175 NA
"24264" 19 4 "b" "0" "-" 449 "predep"
"24265" 19 4 "b" "1" "-" 543 "dep"
"24266" 19 4 "b" "2" "-" 449 "precrit"
"24267" 19 4 "b" "3" "-" 508 "precrit"
"24268" 19 4 "b" "4" "-" 485 "precrit"
"24269" 19 4 "b" "5" "-" 510 "precrit"
"24270" 19 4 "b" "6" "-" 1418 "crit"
"24271" 19 4 "b" "7" "-" 448 "postcrit"
"24272" 19 4 "b" "8" "-" 456 "post"
"24273" 19 4 "b" "9" "-" 742 "post"
"24274" 19 4 "b" "10" "-" 734 "post"
"24275" 19 4 "b" "?" "1" 2624 NA
"24285" 19 1 "c" "0" "-" 344 "predep"
"24286" 19 1 "c" "1" "-" 490 "dep"
"24287" 19 1 "c" "2" "-" 434 "precrit"
"24288" 19 1 "c" "3" "-" 405 "precrit"
"24289" 19 1 "c" "4" "-" 430 "crit"
"24290" 19 1 "c" "5" "-" 572 "postcrit"
"24291" 19 1 "c" "6" "-" 675 "post"
"24292" 19 1 "c" "7" "-" 475 "post"
"24293" 19 1 "c" "8" "-" 377 "post"
"24294" 19 1 "c" "?" "1" 1802 NA
"24315" 19 29 "c" "0" "-" 353 "predep"
"24316" 19 29 "c" "1" "-" 630 "dep"
"24317" 19 29 "c" "2" "-" 423 "precrit"
"24318" 19 29 "c" "3" "-" 527 "precrit"
"24319" 19 29 "c" "4" "-" 596 "crit"
"24320" 19 29 "c" "5" "-" 539 "postcrit"
"24321" 19 29 "c" "6" "-" 645 "post"
"24322" 19 29 "c" "7" "-" 463 "post"
"24323" 19 29 "c" "8" "-" 447 "post"
"24324" 19 29 "c" "9" "-" 412 "post"
"24325" 19 29 "c" "?" "1" 2827 NA
"24345" 19 11 "a" "0" "-" 614 "predep"
"24346" 19 11 "a" "1" "-" 467 "dep"
"24347" 19 11 "a" "2" "-" 401 "precrit"
"24348" 19 11 "a" "3" "-" 436 "precrit"
"24349" 19 11 "a" "4" "-" 456 "crit"
"24350" 19 11 "a" "5" "-" 419 "postcrit"
"24351" 19 11 "a" "6" "-" 495 "post"
"24352" 19 11 "a" "7" "-" 470 "post"
"24353" 19 11 "a" "8" "-" 414 "post"
"24354" 19 11 "a" "9" "-" 466 "post"
"24355" 19 11 "a" "?" "1" 7054 NA
"24397" 19 14 "d" "0" "-" 348 "predep"
"24398" 19 14 "d" "1" "-" 399 "dep"
"24399" 19 14 "d" "2" "-" 410 "precrit"
"24400" 19 14 "d" "3" "-" 398 "precrit"
"24401" 19 14 "d" "4" "-" 406 "precrit"
"24402" 19 14 "d" "5" "-" 379 "precrit"
"24403" 19 14 "d" "6" "-" 393 "crit"
"24404" 19 14 "d" "7" "-" 424 "postcrit"
"24405" 19 14 "d" "8" "-" 416 "post"
"24406" 19 14 "d" "9" "-" 457 "post"
"24407" 19 14 "d" "10" "-" 625 "post"
"24408" 19 14 "d" "?" "1" 2391 NA
"24426" 19 30 "d" "0" "-" 496 "predep"
"24427" 19 30 "d" "1" "-" 916 "dep"
"24428" 19 30 "d" "2" "-" 531 "precrit"
"24429" 19 30 "d" "3" "-" 464 "precrit"
"24430" 19 30 "d" "4" "-" 466 "precrit"
"24431" 19 30 "d" "5" "-" 448 "precrit"
"24432" 19 30 "d" "6" "-" 523 "crit"
"24433" 19 30 "d" "7" "-" 469 "postcrit"
"24434" 19 30 "d" "8" "-" 566 "post"
"24435" 19 30 "d" "9" "-" 511 "post"
"24436" 19 30 "d" "10" "-" 684 "post"
"24437" 19 30 "d" "?" "1" 5933 NA
"24448" 19 20 "b" "0" "-" 395 "predep"
"24449" 19 20 "b" "1" "-" 428 "dep"
"24450" 19 20 "b" "2" "-" 455 "precrit"
"24451" 19 20 "b" "3" "-" 418 "precrit"
"24452" 19 20 "b" "4" "-" 477 "precrit"
"24453" 19 20 "b" "5" "-" 464 "precrit"
"24454" 19 20 "b" "6" "-" 430 "crit"
"24455" 19 20 "b" "7" "-" 453 "postcrit"
"24456" 19 20 "b" "8" "-" 463 "post"
"24457" 19 20 "b" "9" "-" 472 "post"
"24458" 19 20 "b" "?" "1" 4743 NA
"24468" 19 26 "d" "0" "-" 344 "predep"
"24469" 19 26 "d" "1" "-" 538 "dep"
"24470" 19 26 "d" "2" "-" 472 "precrit"
"24471" 19 26 "d" "3" "-" 435 "precrit"
"24472" 19 26 "d" "4" "-" 486 "precrit"
"24473" 19 26 "d" "5" "-" 402 "precrit"
"24474" 19 26 "d" "6" "-" 416 "crit"
"24475" 19 26 "d" "7" "-" 464 "postcrit"
"24476" 19 26 "d" "8" "-" 430 "post"
"24477" 19 26 "d" "9" "-" 915 "post"
"24478" 19 26 "d" "10" "-" 441 "post"
"24479" 19 26 "d" "?" "1" 1623 NA
"24489" 19 21 "c" "0" "-" 361 "predep"
"24490" 19 21 "c" "1" "-" 442 "dep"
"24491" 19 21 "c" "2" "-" 388 "precrit"
"24492" 19 21 "c" "3" "-" 398 "precrit"
"24493" 19 21 "c" "4" "-" 405 "crit"
"24494" 19 21 "c" "5" "-" 457 "postcrit"
"24495" 19 21 "c" "6" "-" 356 "post"
"24496" 19 21 "c" "7" "-" 469 "post"
"24497" 19 21 "c" "8" "-" 464 "post"
"24498" 19 21 "c" "?" "0" 2901 NA
"24534" 19 19 "a" "0" "-" 268 "predep"
"24535" 19 19 "a" "1" "-" 415 "dep"
"24536" 19 19 "a" "2" "-" 428 "precrit"
"24537" 19 19 "a" "3" "-" 421 "precrit"
"24538" 19 19 "a" "4" "-" 474 "crit"
"24539" 19 19 "a" "5" "-" 430 "postcrit"
"24540" 19 19 "a" "6" "-" 505 "post"
"24541" 19 19 "a" "7" "-" 472 "post"
"24542" 19 19 "a" "?" "1" 2109 NA
"24573" 19 3 "a" "0" "-" 364 "predep"
"24574" 19 3 "a" "1" "-" 419 "dep"
"24575" 19 3 "a" "2" "-" 419 "precrit"
"24576" 19 3 "a" "3" "-" 449 "precrit"
"24577" 19 3 "a" "4" "-" 461 "crit"
"24578" 19 3 "a" "5" "-" 460 "postcrit"
"24579" 19 3 "a" "6" "-" 477 "post"
"24580" 19 3 "a" "7" "-" 633 "post"
"24581" 19 3 "a" "8" "-" 545 "post"
"24582" 19 3 "a" "9" "-" 2901 "post"
"24583" 19 3 "a" "?" "1" 4567 NA
"24596" 19 31 "a" "0" "-" 295 "predep"
"24597" 19 31 "a" "1" "-" 443 "dep"
"24598" 19 31 "a" "2" "-" 497 "precrit"
"24599" 19 31 "a" "3" "-" 518 "precrit"
"24600" 19 31 "a" "4" "-" 402 "crit"
"24601" 19 31 "a" "5" "-" 388 "postcrit"
"24602" 19 31 "a" "6" "-" 417 "post"
"24603" 19 31 "a" "7" "-" 543 "post"
"24604" 19 31 "a" "?" "1" 4399 NA
"24659" 19 18 "d" "0" "-" 302 "predep"
"24660" 19 18 "d" "1" "-" 807 "dep"
"24661" 19 18 "d" "2" "-" 376 "precrit"
"24662" 19 18 "d" "3" "-" 381 "precrit"
"24663" 19 18 "d" "4" "-" 481 "precrit"
"24664" 19 18 "d" "5" "-" 709 "precrit"
"24665" 19 18 "d" "6" "-" 1725 "crit"
"24666" 19 18 "d" "7" "-" 433 "postcrit"
"24667" 19 18 "d" "8" "-" 393 "post"
"24668" 19 18 "d" "9" "-" 401 "post"
"24669" 19 18 "d" "10" "-" 386 "post"
"24670" 19 18 "d" "?" "1" 5627 NA
"24739" 19 28 "b" "0" "-" 59 "predep"
"24740" 19 28 "b" "1" "-" 754 "dep"
"24741" 19 28 "b" "2" "-" 400 "precrit"
"24742" 19 28 "b" "3" "-" 422 "precrit"
"24743" 19 28 "b" "4" "-" 475 "precrit"
"24744" 19 28 "b" "5" "-" 441 "precrit"
"24745" 19 28 "b" "6" "-" 404 "crit"
"24746" 19 28 "b" "7" "-" 408 "postcrit"
"24747" 19 28 "b" "8" "-" 395 "post"
"24748" 19 28 "b" "9" "-" 549 "post"
"24749" 19 28 "b" "10" "-" 883 "post"
"24750" 19 28 "b" "?" "1" 3145 NA
"24771" 19 27 "a" "0" "-" 271 "predep"
"24772" 19 27 "a" "1" "-" 348 "dep"
"24773" 19 27 "a" "2" "-" 409 "precrit"
"24774" 19 27 "a" "3" "-" 365 "precrit"
"24775" 19 27 "a" "4" "-" 466 "crit"
"24776" 19 27 "a" "5" "-" 423 "postcrit"
"24777" 19 27 "a" "6" "-" 355 "post"
"24778" 19 27 "a" "7" "-" 483 "post"
"24779" 19 27 "a" "8" "-" 669 "post"
"24780" 19 27 "a" "9" "-" 447 "post"
"24781" 19 27 "a" "?" "1" 3853 NA
"24803" 19 6 "d" "0" "-" 392 "predep"
"24804" 19 6 "d" "1" "-" 465 "dep"
"24805" 19 6 "d" "2" "-" 519 "precrit"
"24806" 19 6 "d" "3" "-" 529 "precrit"
"24807" 19 6 "d" "4" "-" 588 "precrit"
"24808" 19 6 "d" "5" "-" 599 "precrit"
"24809" 19 6 "d" "6" "-" 657 "precrit"
"24810" 19 6 "d" "7" "-" 1752 "crit"
"24811" 19 6 "d" "8" "-" 438 "postcrit"
"24812" 19 6 "d" "9" "-" 422 "post"
"24813" 19 6 "d" "10" "-" 723 "post"
"24814" 19 6 "d" "11" "-" 1008 "post"
"24815" 19 6 "d" "?" "1" 2731 NA
"24873" 19 15 "a" "0" "-" 176 "predep"
"24874" 19 15 "a" "1" "-" 536 "dep"
"24875" 19 15 "a" "2" "-" 1117 "precrit"
"24876" 19 15 "a" "3" "-" 495 "precrit"
"24877" 19 15 "a" "4" "-" 441 "crit"
"24878" 19 15 "a" "5" "-" 449 "postcrit"
"24879" 19 15 "a" "6" "-" 834 "post"
"24880" 19 15 "a" "7" "-" 504 "post"
"24881" 19 15 "a" "?" "1" 2687 NA
"24892" 19 16 "b" "0" "-" 324 "predep"
"24893" 19 16 "b" "1" "-" 421 "dep"
"24894" 19 16 "b" "2" "-" 407 "precrit"
"24895" 19 16 "b" "3" "-" 630 "precrit"
"24896" 19 16 "b" "4" "-" 645 "precrit"
"24897" 19 16 "b" "5" "-" 567 "precrit"
"24898" 19 16 "b" "6" "-" 962 "crit"
"24899" 19 16 "b" "7" "-" 479 "postcrit"
"24900" 19 16 "b" "8" "-" 583 "post"
"24901" 19 16 "b" "9" "-" 472 "post"
"24902" 19 16 "b" "10" "-" 626 "post"
"24903" 19 16 "b" "?" "1" 2640 NA
"24913" 19 13 "c" "0" "-" 337 "predep"
"24914" 19 13 "c" "1" "-" 375 "dep"
"24915" 19 13 "c" "2" "-" 413 "precrit"
"24916" 19 13 "c" "3" "-" 375 "precrit"
"24917" 19 13 "c" "4" "-" 520 "crit"
"24918" 19 13 "c" "5" "-" 1668 "postcrit"
"24919" 19 13 "c" "6" "-" 470 "post"
"24920" 19 13 "c" "7" "-" 476 "post"
"24921" 19 13 "c" "8" "-" 485 "post"
"24922" 19 13 "c" "9" "-" 471 "post"
"24923" 19 13 "c" "10" "-" 449 "post"
"24924" 19 13 "c" "?" "1" 3376 NA
"24977" 19 24 "b" "0" "-" 292 "predep"
"24978" 19 24 "b" "1" "-" 354 "dep"
"24979" 19 24 "b" "2" "-" 457 "precrit"
"24980" 19 24 "b" "3" "-" 325 "precrit"
"24981" 19 24 "b" "4" "-" 317 "precrit"
"24982" 19 24 "b" "5" "-" 389 "precrit"
"24983" 19 24 "b" "6" "-" 397 "crit"
"24984" 19 24 "b" "7" "-" 428 "postcrit"
"24985" 19 24 "b" "8" "-" 421 "post"
"24986" 19 24 "b" "9" "-" 599 "post"
"24987" 19 24 "b" "?" "1" 1961 NA
"25020" 19 8 "b" "0" "-" 373 "predep"
"25021" 19 8 "b" "1" "-" 499 "dep"
"25022" 19 8 "b" "2" "-" 465 "precrit"
"25023" 19 8 "b" "3" "-" 623 "precrit"
"25024" 19 8 "b" "4" "-" 417 "precrit"
"25025" 19 8 "b" "5" "-" 541 "precrit"
"25026" 19 8 "b" "6" "-" 573 "crit"
"25027" 19 8 "b" "7" "-" 469 "postcrit"
"25028" 19 8 "b" "8" "-" 516 "post"
"25029" 19 8 "b" "9" "-" 451 "post"
"25030" 19 8 "b" "?" "1" 1778 NA
"25064" 19 7 "a" "0" "-" 324 "predep"
"25065" 19 7 "a" "1" "-" 376 "dep"
"25066" 19 7 "a" "2" "-" 447 "precrit"
"25067" 19 7 "a" "3" "-" 505 "precrit"
"25068" 19 7 "a" "4" "-" 531 "crit"
"25069" 19 7 "a" "5" "-" 472 "postcrit"
"25070" 19 7 "a" "6" "-" 469 "post"
"25071" 19 7 "a" "7" "-" 631 "post"
"25072" 19 7 "a" "8" "-" 1267 "post"
"25073" 19 7 "a" "?" "1" 3429 NA
"25125" 19 9 "c" "0" "-" 69 "predep"
"25126" 19 9 "c" "1" "-" 434 "dep"
"25127" 19 9 "c" "2" "-" 756 "precrit"
"25128" 19 9 "c" "3" "-" 415 "precrit"
"25129" 19 9 "c" "4" "-" 411 "crit"
"25130" 19 9 "c" "5" "-" 399 "postcrit"
"25131" 19 9 "c" "6" "-" 491 "post"
"25132" 19 9 "c" "7" "-" 387 "post"
"25133" 19 9 "c" "8" "-" 459 "post"
"25134" 19 9 "c" "9" "-" 452 "post"
"25135" 19 9 "c" "?" "1" 2995 NA
"25199" 19 22 "d" "0" "-" 289 "predep"
"25200" 19 22 "d" "1" "-" 341 "dep"
"25201" 19 22 "d" "2" "-" 433 "precrit"
"25202" 19 22 "d" "3" "-" 315 "precrit"
"25203" 19 22 "d" "4" "-" 334 "precrit"
"25204" 19 22 "d" "5" "-" 544 "precrit"
"25205" 19 22 "d" "6" "-" 543 "crit"
"25206" 19 22 "d" "7" "-" 614 "postcrit"
"25207" 19 22 "d" "8" "-" 410 "post"
"25208" 19 22 "d" "9" "-" 495 "post"
"25209" 19 22 "d" "10" "-" 478 "post"
"25210" 19 22 "d" "11" "-" 443 "post"
"25211" 19 22 "d" "?" "1" 2829 NA
"25297" 20 26 "a" "0" "-" 335 "predep"
"25298" 20 26 "a" "1" "-" 532 "dep"
"25299" 20 26 "a" "2" "-" 918 "precrit"
"25300" 20 26 "a" "3" "-" 796 "precrit"
"25301" 20 26 "a" "4" "-" 885 "crit"
"25302" 20 26 "a" "5" "-" 573 "postcrit"
"25303" 20 26 "a" "6" "-" 567 "post"
"25304" 20 26 "a" "7" "-" 473 "post"
"25305" 20 26 "a" "8" "-" 466 "post"
"25306" 20 26 "a" "?" "1" 2678 NA
"25330" 20 18 "a" "0" "-" 934 "predep"
"25331" 20 18 "a" "1" "-" 498 "dep"
"25332" 20 18 "a" "2" "-" 397 "precrit"
"25333" 20 18 "a" "3" "-" 491 "precrit"
"25334" 20 18 "a" "4" "-" 477 "crit"
"25335" 20 18 "a" "5" "-" 500 "postcrit"
"25336" 20 18 "a" "6" "-" 456 "post"
"25337" 20 18 "a" "7" "-" 444 "post"
"25338" 20 18 "a" "8" "-" 529 "post"
"25339" 20 18 "a" "?" "1" 2340 NA
"25350" 20 13 "d" "0" "-" 492 "predep"
"25351" 20 13 "d" "1" "-" 632 "dep"
"25352" 20 13 "d" "2" "-" 534 "precrit"
"25353" 20 13 "d" "3" "-" 381 "precrit"
"25354" 20 13 "d" "4" "-" 394 "precrit"
"25355" 20 13 "d" "5" "-" 627 "precrit"
"25356" 20 13 "d" "6" "-" 559 "crit"
"25357" 20 13 "d" "7" "-" 485 "postcrit"
"25358" 20 13 "d" "8" "-" 541 "post"
"25359" 20 13 "d" "9" "-" 580 "post"
"25360" 20 13 "d" "10" "-" 464 "post"
"25361" 20 13 "d" "11" "-" 448 "post"
"25362" 20 13 "d" "12" "-" 470 "post"
"25363" 20 13 "d" "13" "-" 455 "post"
"25364" 20 13 "d" "?" "1" 1921 NA
"25436" 20 11 "b" "0" "-" 314 "predep"
"25437" 20 11 "b" "1" "-" 348 "dep"
"25438" 20 11 "b" "2" "-" 348 "precrit"
"25439" 20 11 "b" "3" "-" 495 "precrit"
"25440" 20 11 "b" "4" "-" 346 "precrit"
"25441" 20 11 "b" "5" "-" 563 "precrit"
"25442" 20 11 "b" "6" "-" 417 "crit"
"25443" 20 11 "b" "7" "-" 416 "postcrit"
"25444" 20 11 "b" "8" "-" 438 "post"
"25445" 20 11 "b" "9" "-" 437 "post"
"25446" 20 11 "b" "10" "-" 390 "post"
"25447" 20 11 "b" "11" "-" 383 "post"
"25448" 20 11 "b" "?" "1" 2064 NA
"25459" 20 25 "d" "0" "-" 438 "predep"
"25460" 20 25 "d" "1" "-" 383 "dep"
"25461" 20 25 "d" "2" "-" 352 "precrit"
"25462" 20 25 "d" "3" "-" 383 "precrit"
"25463" 20 25 "d" "4" "-" 516 "precrit"
"25464" 20 25 "d" "5" "-" 502 "precrit"
"25465" 20 25 "d" "6" "-" 472 "crit"
"25466" 20 25 "d" "7" "-" 497 "postcrit"
"25467" 20 25 "d" "8" "-" 545 "post"
"25468" 20 25 "d" "9" "-" 488 "post"
"25469" 20 25 "d" "10" "-" 577 "post"
"25470" 20 25 "d" "11" "-" 412 "post"
"25471" 20 25 "d" "?" "1" 3596 NA
"25538" 20 32 "c" "0" "-" 962 "predep"
"25539" 20 32 "c" "1" "-" 466 "dep"
"25540" 20 32 "c" "2" "-" 434 "precrit"
"25541" 20 32 "c" "3" "-" 470 "precrit"
"25542" 20 32 "c" "4" "-" 1164 "crit"
"25543" 20 32 "c" "5" "-" 704 "postcrit"
"25544" 20 32 "c" "6" "-" 675 "post"
"25545" 20 32 "c" "7" "-" 521 "post"
"25546" 20 32 "c" "8" "-" 404 "post"
"25547" 20 32 "c" "?" "1" 1667 NA
"25558" 20 20 "c" "0" "-" 445 "predep"
"25559" 20 20 "c" "1" "-" 479 "dep"
"25560" 20 20 "c" "2" "-" 537 "precrit"
"25561" 20 20 "c" "3" "-" 546 "precrit"
"25562" 20 20 "c" "4" "-" 415 "crit"
"25563" 20 20 "c" "5" "-" 392 "postcrit"
"25564" 20 20 "c" "6" "-" 407 "post"
"25565" 20 20 "c" "7" "-" 432 "post"
"25566" 20 20 "c" "8" "-" 529 "post"
"25567" 20 20 "c" "9" "-" 521 "post"
"25568" 20 20 "c" "10" "-" 841 "post"
"25569" 20 20 "c" "?" "1" 1931 NA
"25581" 20 14 "a" "0" "-" 741 "predep"
"25582" 20 14 "a" "1" "-" 466 "dep"
"25583" 20 14 "a" "2" "-" 624 "precrit"
"25584" 20 14 "a" "3" "-" 553 "precrit"
"25585" 20 14 "a" "4" "-" 537 "crit"
"25586" 20 14 "a" "5" "-" 499 "postcrit"
"25587" 20 14 "a" "6" "-" 496 "post"
"25588" 20 14 "a" "7" "-" 447 "post"
"25589" 20 14 "a" "8" "-" 485 "post"
"25590" 20 14 "a" "9" "-" 1162 "post"
"25591" 20 14 "a" "10" "-" 566 "post"
"25592" 20 14 "a" "?" "1" 1980 NA
"25622" 20 36 "c" "0" "-" 326 "predep"
"25623" 20 36 "c" "1" "-" 471 "dep"
"25624" 20 36 "c" "2" "-" 586 "precrit"
"25625" 20 36 "c" "3" "-" 603 "precrit"
"25626" 20 36 "c" "4" "-" 476 "crit"
"25627" 20 36 "c" "5" "-" 422 "postcrit"
"25628" 20 36 "c" "6" "-" 413 "post"
"25629" 20 36 "c" "7" "-" 391 "post"
"25630" 20 36 "c" "8" "-" 394 "post"
"25631" 20 36 "c" "?" "1" 5164 NA
"25642" 20 28 "c" "0" "-" 408 "predep"
"25643" 20 28 "c" "1" "-" 381 "dep"
"25644" 20 28 "c" "2" "-" 391 "precrit"
"25645" 20 28 "c" "3" "-" 421 "precrit"
"25646" 20 28 "c" "4" "-" 718 "crit"
"25647" 20 28 "c" "5" "-" 660 "postcrit"
"25648" 20 28 "c" "6" "-" 416 "post"
"25649" 20 28 "c" "7" "-" 387 "post"
"25650" 20 28 "c" "8" "-" 863 "post"
"25651" 20 28 "c" "9" "-" 1416 "post"
"25652" 20 28 "c" "?" "1" 2180 NA
"25672" 20 15 "b" "0" "-" 252 "predep"
"25673" 20 15 "b" "1" "-" 403 "dep"
"25674" 20 15 "b" "2" "-" 409 "precrit"
"25675" 20 15 "b" "3" "-" 359 "precrit"
"25676" 20 15 "b" "4" "-" 394 "precrit"
"25677" 20 15 "b" "5" "-" 464 "precrit"
"25678" 20 15 "b" "6" "-" 382 "crit"
"25679" 20 15 "b" "7" "-" 429 "postcrit"
"25680" 20 15 "b" "8" "-" 499 "post"
"25681" 20 15 "b" "9" "-" 415 "post"
"25682" 20 15 "b" "?" "1" 2656 NA
"25712" 20 4 "c" "0" "-" 522 "predep"
"25713" 20 4 "c" "1" "-" 669 "dep"
"25714" 20 4 "c" "2" "-" 429 "precrit"
"25715" 20 4 "c" "3" "-" 402 "precrit"
"25716" 20 4 "c" "4" "-" 463 "crit"
"25717" 20 4 "c" "5" "-" 533 "postcrit"
"25718" 20 4 "c" "6" "-" 547 "post"
"25719" 20 4 "c" "7" "-" 632 "post"
"25720" 20 4 "c" "?" "1" 5244 NA
"25729" 20 33 "d" "0" "-" 342 "predep"
"25730" 20 33 "d" "1" "-" 427 "dep"
"25731" 20 33 "d" "2" "-" 527 "precrit"
"25732" 20 33 "d" "3" "-" 503 "precrit"
"25733" 20 33 "d" "4" "-" 691 "precrit"
"25734" 20 33 "d" "5" "-" 515 "precrit"
"25735" 20 33 "d" "6" "-" 643 "crit"
"25736" 20 33 "d" "7" "-" 417 "postcrit"
"25737" 20 33 "d" "8" "-" 372 "post"
"25738" 20 33 "d" "9" "-" 333 "post"
"25739" 20 33 "d" "10" "-" 470 "post"
"25740" 20 33 "d" "?" "1" 2952 NA
"25759" 20 6 "a" "0" "-" 779 "predep"
"25760" 20 6 "a" "1" "-" 913 "dep"
"25761" 20 6 "a" "2" "-" 544 "precrit"
"25762" 20 6 "a" "3" "-" 563 "precrit"
"25763" 20 6 "a" "4" "-" 561 "crit"
"25764" 20 6 "a" "5" "-" 572 "postcrit"
"25765" 20 6 "a" "6" "-" 577 "post"
"25766" 20 6 "a" "7" "-" 1537 "post"
"25767" 20 6 "a" "?" "1" 2376 NA
"25798" 20 12 "c" "0" "-" 431 "predep"
"25799" 20 12 "c" "1" "-" 436 "dep"
"25800" 20 12 "c" "2" "-" 562 "precrit"
"25801" 20 12 "c" "3" "-" 386 "precrit"
"25802" 20 12 "c" "4" "-" 416 "crit"
"25803" 20 12 "c" "5" "-" 303 "postcrit"
"25804" 20 12 "c" "6" "-" 334 "post"
"25805" 20 12 "c" "7" "-" 510 "post"
"25806" 20 12 "c" "8" "-" 435 "post"
"25807" 20 12 "c" "9" "-" 472 "post"
"25808" 20 12 "c" "?" "1" 2391 NA
"25819" 20 21 "d" "0" "-" 103 "predep"
"25820" 20 21 "d" "1" "-" 924 "dep"
"25821" 20 21 "d" "2" "-" 315 "precrit"
"25822" 20 21 "d" "3" "-" 411 "precrit"
"25823" 20 21 "d" "4" "-" 359 "precrit"
"25824" 20 21 "d" "5" "-" 470 "precrit"
"25825" 20 21 "d" "6" "-" 637 "crit"
"25826" 20 21 "d" "7" "-" 453 "postcrit"
"25827" 20 21 "d" "8" "-" 353 "post"
"25828" 20 21 "d" "9" "-" 476 "post"
"25829" 20 21 "d" "10" "-" 383 "post"
"25830" 20 21 "d" "?" "1" 2519 NA
"25872" 20 27 "b" "0" "-" 445 "predep"
"25873" 20 27 "b" "1" "-" 428 "dep"
"25874" 20 27 "b" "2" "-" 376 "precrit"
"25875" 20 27 "b" "3" "-" 353 "precrit"
"25876" 20 27 "b" "4" "-" 441 "precrit"
"25877" 20 27 "b" "5" "-" 529 "precrit"
"25878" 20 27 "b" "6" "-" 971 "crit"
"25879" 20 27 "b" "7" "-" 436 "postcrit"
"25880" 20 27 "b" "8" "-" 329 "post"
"25881" 20 27 "b" "9" "-" 436 "post"
"25882" 20 27 "b" "10" "-" 392 "post"
"25883" 20 27 "b" "11" "-" 400 "post"
"25884" 20 27 "b" "?" "1" 3070 NA
"25954" 20 35 "b" "0" "-" 363 "predep"
"25955" 20 35 "b" "1" "-" 431 "dep"
"25956" 20 35 "b" "2" "-" 499 "precrit"
"25957" 20 35 "b" "3" "-" 453 "precrit"
"25958" 20 35 "b" "4" "-" 696 "precrit"
"25959" 20 35 "b" "5" "-" 573 "precrit"
"25960" 20 35 "b" "6" "-" 591 "crit"
"25961" 20 35 "b" "7" "-" 823 "postcrit"
"25962" 20 35 "b" "8" "-" 384 "post"
"25963" 20 35 "b" "9" "-" 394 "post"
"25964" 20 35 "b" "10" "-" 592 "post"
"25965" 20 35 "b" "11" "-" 430 "post"
"25966" 20 35 "b" "12" "-" 348 "post"
"25967" 20 35 "b" "13" "-" 441 "post"
"25968" 20 35 "b" "14" "-" 393 "post"
"25969" 20 35 "b" "?" "1" 1731 NA
"25983" 20 8 "c" "0" "-" 915 "predep"
"25984" 20 8 "c" "1" "-" 684 "dep"
"25985" 20 8 "c" "2" "-" 464 "precrit"
"25986" 20 8 "c" "3" "-" 543 "precrit"
"25987" 20 8 "c" "4" "-" 493 "crit"
"25988" 20 8 "c" "5" "-" 410 "postcrit"
"25989" 20 8 "c" "6" "-" 378 "post"
"25990" 20 8 "c" "7" "-" 337 "post"
"25991" 20 8 "c" "8" "-" 415 "post"
"25992" 20 8 "c" "9" "-" 607 "post"
"25993" 20 8 "c" "?" "1" 2006 NA
"26004" 20 24 "c" "0" "-" 315 "predep"
"26005" 20 24 "c" "1" "-" 433 "dep"
"26006" 20 24 "c" "2" "-" 401 "precrit"
"26007" 20 24 "c" "3" "-" 344 "precrit"
"26008" 20 24 "c" "4" "-" 364 "crit"
"26009" 20 24 "c" "5" "-" 324 "postcrit"
"26010" 20 24 "c" "6" "-" 374 "post"
"26011" 20 24 "c" "7" "-" 345 "post"
"26012" 20 24 "c" "?" "1" 1779 NA
"26040" 20 2 "a" "0" "-" 320 "predep"
"26041" 20 2 "a" "1" "-" 483 "dep"
"26042" 20 2 "a" "2" "-" 359 "precrit"
"26043" 20 2 "a" "3" "-" 354 "precrit"
"26044" 20 2 "a" "4" "-" 500 "crit"
"26045" 20 2 "a" "5" "-" 481 "postcrit"
"26046" 20 2 "a" "6" "-" 340 "post"
"26047" 20 2 "a" "7" "-" 424 "post"
"26048" 20 2 "a" "8" "-" 662 "post"
"26049" 20 2 "a" "9" "-" 520 "post"
"26050" 20 2 "a" "10" "-" 1221 "post"
"26051" 20 2 "a" "?" "1" 2364 NA
"26077" 20 7 "b" "0" "-" 286 "predep"
"26078" 20 7 "b" "1" "-" 401 "dep"
"26079" 20 7 "b" "2" "-" 457 "precrit"
"26080" 20 7 "b" "3" "-" 409 "precrit"
"26081" 20 7 "b" "4" "-" 902 "precrit"
"26082" 20 7 "b" "5" "-" 1021 "precrit"
"26083" 20 7 "b" "6" "-" 1138 "crit"
"26084" 20 7 "b" "7" "-" 515 "postcrit"
"26085" 20 7 "b" "8" "-" 530 "post"
"26086" 20 7 "b" "9" "-" 953 "post"
"26087" 20 7 "b" "10" "-" 393 "post"
"26088" 20 7 "b" "?" "1" 1799 NA
"26100" 20 17 "d" "0" "-" 563 "predep"
"26101" 20 17 "d" "1" "-" 480 "dep"
"26102" 20 17 "d" "2" "-" 380 "precrit"
"26103" 20 17 "d" "3" "-" 361 "precrit"
"26104" 20 17 "d" "4" "-" 314 "precrit"
"26105" 20 17 "d" "5" "-" 332 "precrit"
"26106" 20 17 "d" "6" "-" 356 "crit"
"26107" 20 17 "d" "7" "-" 343 "postcrit"
"26108" 20 17 "d" "8" "-" 429 "post"
"26109" 20 17 "d" "9" "-" 551 "post"
"26110" 20 17 "d" "10" "-" 735 "post"
"26111" 20 17 "d" "11" "-" 360 "post"
"26112" 20 17 "d" "?" "1" 2663 NA
"26165" 20 34 "a" "0" "-" 348 "predep"
"26166" 20 34 "a" "1" "-" 502 "dep"
"26167" 20 34 "a" "2" "-" 350 "precrit"
"26168" 20 34 "a" "3" "-" 321 "precrit"
"26169" 20 34 "a" "4" "-" 412 "crit"
"26170" 20 34 "a" "5" "-" 634 "postcrit"
"26171" 20 34 "a" "6" "-" 378 "post"
"26172" 20 34 "a" "7" "-" 410 "post"
"26173" 20 34 "a" "8" "-" 421 "post"
"26174" 20 34 "a" "?" "1" 1793 NA
"26219" 20 16 "c" "0" "-" 1264 "predep"
"26220" 20 16 "c" "1" "-" 355 "dep"
"26221" 20 16 "c" "2" "-" 323 "precrit"
"26222" 20 16 "c" "3" "-" 323 "precrit"
"26223" 20 16 "c" "4" "-" 328 "crit"
"26224" 20 16 "c" "5" "-" 486 "postcrit"
"26225" 20 16 "c" "6" "-" 528 "post"
"26226" 20 16 "c" "7" "-" 811 "post"
"26227" 20 16 "c" "8" "-" 907 "post"
"26228" 20 16 "c" "?" "1" 2169 NA
"26252" 20 10 "a" "0" "-" 324 "predep"
"26253" 20 10 "a" "1" "-" 338 "dep"
"26254" 20 10 "a" "2" "-" 554 "precrit"
"26255" 20 10 "a" "3" "-" 326 "precrit"
"26256" 20 10 "a" "4" "-" 349 "crit"
"26257" 20 10 "a" "5" "-" 295 "postcrit"
"26258" 20 10 "a" "6" "-" 350 "post"
"26259" 20 10 "a" "7" "-" 350 "post"
"26260" 20 10 "a" "8" "-" 353 "post"
"26261" 20 10 "a" "?" "1" 3625 NA
"26273" 20 9 "d" "0" "-" 293 "predep"
"26274" 20 9 "d" "1" "-" 485 "dep"
"26275" 20 9 "d" "2" "-" 541 "precrit"
"26276" 20 9 "d" "3" "-" 305 "precrit"
"26277" 20 9 "d" "4" "-" 320 "precrit"
"26278" 20 9 "d" "5" "-" 343 "precrit"
"26279" 20 9 "d" "6" "-" 479 "crit"
"26280" 20 9 "d" "7" "-" 368 "postcrit"
"26281" 20 9 "d" "8" "-" 348 "post"
"26282" 20 9 "d" "9" "-" 350 "post"
"26283" 20 9 "d" "10" "-" 419 "post"
"26284" 20 9 "d" "11" "-" 402 "post"
"26285" 20 9 "d" "?" "1" 3590 NA
"26366" 20 1 "d" "0" "-" 287 "predep"
"26367" 20 1 "d" "1" "-" 398 "dep"
"26368" 20 1 "d" "2" "-" 345 "precrit"
"26369" 20 1 "d" "3" "-" 711 "precrit"
"26370" 20 1 "d" "4" "-" 666 "precrit"
"26371" 20 1 "d" "5" "-" 680 "precrit"
"26372" 20 1 "d" "6" "-" 538 "crit"
"26373" 20 1 "d" "7" "-" 627 "postcrit"
"26374" 20 1 "d" "8" "-" 694 "post"
"26375" 20 1 "d" "9" "-" 375 "post"
"26376" 20 1 "d" "10" "-" 362 "post"
"26377" 20 1 "d" "?" "1" 1372 NA
"26395" 20 19 "b" "0" "-" 444 "predep"
"26396" 20 19 "b" "1" "-" 404 "dep"
"26397" 20 19 "b" "2" "-" 722 "precrit"
"26398" 20 19 "b" "3" "-" 421 "precrit"
"26399" 20 19 "b" "4" "-" 425 "precrit"
"26400" 20 19 "b" "5" "-" 1151 "precrit"
"26401" 20 19 "b" "6" "-" 732 "crit"
"26402" 20 19 "b" "7" "-" 421 "postcrit"
"26403" 20 19 "b" "8" "-" 368 "post"
"26404" 20 19 "b" "9" "-" 368 "post"
"26405" 20 19 "b" "?" "1" 1811 NA
"26437" 20 30 "a" "0" "-" 383 "predep"
"26438" 20 30 "a" "1" "-" 262 "dep"
"26439" 20 30 "a" "2" "-" 384 "precrit"
"26440" 20 30 "a" "3" "-" 290 "precrit"
"26441" 20 30 "a" "4" "-" 409 "crit"
"26442" 20 30 "a" "5" "-" 387 "postcrit"
"26443" 20 30 "a" "6" "-" 337 "post"
"26444" 20 30 "a" "7" "-" 315 "post"
"26445" 20 30 "a" "8" "-" 341 "post"
"26446" 20 30 "a" "?" "1" 5262 NA
"26529" 20 5 "d" "0" "-" 374 "predep"
"26530" 20 5 "d" "1" "-" 433 "dep"
"26531" 20 5 "d" "2" "-" 549 "precrit"
"26532" 20 5 "d" "3" "-" 467 "precrit"
"26533" 20 5 "d" "4" "-" 1383 "precrit"
"26534" 20 5 "d" "5" "-" 1101 "precrit"
"26535" 20 5 "d" "6" "-" 1650 "crit"
"26536" 20 5 "d" "7" "-" 452 "postcrit"
"26537" 20 5 "d" "8" "-" 593 "post"
"26538" 20 5 "d" "9" "-" 384 "post"
"26539" 20 5 "d" "10" "-" 393 "post"
"26540" 20 5 "d" "11" "-" 622 "post"
"26541" 20 5 "d" "12" "-" 542 "post"
"26542" 20 5 "d" "?" "1" 2071 NA
"26574" 20 3 "b" "0" "-" 485 "predep"
"26575" 20 3 "b" "1" "-" 340 "dep"
"26576" 20 3 "b" "2" "-" 380 "precrit"
"26577" 20 3 "b" "3" "-" 368 "precrit"
"26578" 20 3 "b" "4" "-" 473 "precrit"
"26579" 20 3 "b" "5" "-" 946 "precrit"
"26580" 20 3 "b" "6" "-" 815 "crit"
"26581" 20 3 "b" "7" "-" 406 "postcrit"
"26582" 20 3 "b" "8" "-" 438 "post"
"26583" 20 3 "b" "9" "-" 548 "post"
"26584" 20 3 "b" "10" "-" 364 "post"
"26585" 20 3 "b" "11" "-" 361 "post"
"26586" 20 3 "b" "?" "1" 1567 NA
"26597" 20 22 "a" "0" "-" 349 "predep"
"26598" 20 22 "a" "1" "-" 325 "dep"
"26599" 20 22 "a" "2" "-" 533 "precrit"
"26600" 20 22 "a" "3" "-" 407 "precrit"
"26601" 20 22 "a" "4" "-" 346 "crit"
"26602" 20 22 "a" "5" "-" 347 "postcrit"
"26603" 20 22 "a" "6" "-" 423 "post"
"26604" 20 22 "a" "7" "-" 506 "post"
"26605" 20 22 "a" "8" "-" 529 "post"
"26606" 20 22 "a" "?" "1" 1748 NA
"26638" 20 23 "b" "0" "-" 507 "predep"
"26639" 20 23 "b" "1" "-" 576 "dep"
"26640" 20 23 "b" "2" "-" 369 "precrit"
"26641" 20 23 "b" "3" "-" 351 "precrit"
"26642" 20 23 "b" "4" "-" 364 "precrit"
"26643" 20 23 "b" "5" "-" 428 "precrit"
"26644" 20 23 "b" "6" "-" 491 "crit"
"26645" 20 23 "b" "7" "-" 395 "postcrit"
"26646" 20 23 "b" "8" "-" 347 "post"
"26647" 20 23 "b" "9" "-" 398 "post"
"26648" 20 23 "b" "10" "-" 473 "post"
"26649" 20 23 "b" "11" "-" 398 "post"
"26650" 20 23 "b" "12" "-" 369 "post"
"26651" 20 23 "b" "?" "1" 1655 NA
"26672" 20 29 "d" "0" "-" 302 "predep"
"26673" 20 29 "d" "1" "-" 340 "dep"
"26674" 20 29 "d" "2" "-" 354 "precrit"
"26675" 20 29 "d" "3" "-" 316 "precrit"
"26676" 20 29 "d" "4" "-" 537 "precrit"
"26677" 20 29 "d" "5" "-" 439 "precrit"
"26678" 20 29 "d" "6" "-" 1131 "crit"
"26679" 20 29 "d" "7" "-" 1406 "postcrit"
"26680" 20 29 "d" "8" "-" 471 "post"
"26681" 20 29 "d" "9" "-" 421 "post"
"26682" 20 29 "d" "10" "-" 356 "post"
"26683" 20 29 "d" "11" "-" 503 "post"
"26684" 20 29 "d" "?" "1" 1730 NA
"26727" 20 31 "b" "0" "-" 489 "predep"
"26728" 20 31 "b" "1" "-" 359 "dep"
"26729" 20 31 "b" "2" "-" 358 "precrit"
"26730" 20 31 "b" "3" "-" 301 "precrit"
"26731" 20 31 "b" "4" "-" 979 "precrit"
"26732" 20 31 "b" "5" "-" 398 "precrit"
"26733" 20 31 "b" "6" "-" 385 "crit"
"26734" 20 31 "b" "7" "-" 332 "postcrit"
"26735" 20 31 "b" "8" "-" 335 "post"
"26736" 20 31 "b" "9" "-" 409 "post"
"26737" 20 31 "b" "?" "1" 2589 NA
"26804" 21 17 "a" "0" "-" 61 "predep"
"26805" 21 17 "a" "1" "-" 1092 "dep"
"26806" 21 17 "a" "2" "-" 522 "precrit"
"26807" 21 17 "a" "3" "-" 540 "precrit"
"26808" 21 17 "a" "4" "-" 611 "crit"
"26809" 21 17 "a" "5" "-" 525 "postcrit"
"26810" 21 17 "a" "6" "-" 677 "post"
"26811" 21 17 "a" "7" "-" 528 "post"
"26812" 21 17 "a" "8" "-" 576 "post"
"26813" 21 17 "a" "?" "1" 2590 NA
"26837" 21 30 "b" "0" "-" 524 "predep"
"26838" 21 30 "b" "1" "-" 670 "dep"
"26839" 21 30 "b" "2" "-" 579 "precrit"
"26840" 21 30 "b" "3" "-" 617 "precrit"
"26841" 21 30 "b" "4" "-" 630 "precrit"
"26842" 21 30 "b" "5" "-" 628 "precrit"
"26843" 21 30 "b" "6" "-" 1119 "crit"
"26844" 21 30 "b" "7" "-" 606 "postcrit"
"26845" 21 30 "b" "8" "-" 772 "post"
"26846" 21 30 "b" "9" "-" 604 "post"
"26847" 21 30 "b" "10" "-" 584 "post"
"26848" 21 30 "b" "?" "1" 3213 NA
"26858" 21 32 "d" "0" "-" 475 "predep"
"26859" 21 32 "d" "1" "-" 557 "dep"
"26860" 21 32 "d" "2" "-" 563 "precrit"
"26861" 21 32 "d" "3" "-" 528 "precrit"
"26862" 21 32 "d" "4" "-" 577 "precrit"
"26863" 21 32 "d" "5" "-" 544 "precrit"
"26864" 21 32 "d" "6" "-" 1000 "crit"
"26865" 21 32 "d" "7" "-" 490 "postcrit"
"26866" 21 32 "d" "8" "-" 555 "post"
"26867" 21 32 "d" "9" "-" 572 "post"
"26868" 21 32 "d" "10" "-" 626 "post"
"26869" 21 32 "d" "?" "0" 2217 NA
"26914" 21 35 "c" "0" "-" 463 "predep"
"26915" 21 35 "c" "1" "-" 512 "dep"
"26916" 21 35 "c" "2" "-" 554 "precrit"
"26917" 21 35 "c" "3" "-" 487 "precrit"
"26918" 21 35 "c" "4" "-" 796 "crit"
"26919" 21 35 "c" "5" "-" 524 "postcrit"
"26920" 21 35 "c" "6" "-" 520 "post"
"26921" 21 35 "c" "7" "-" 607 "post"
"26922" 21 35 "c" "8" "-" 524 "post"
"26923" 21 35 "c" "?" "1" 2941 NA
"26934" 21 22 "b" "0" "-" 731 "predep"
"26935" 21 22 "b" "1" "-" 1483 "dep"
"26936" 21 22 "b" "2" "-" 830 "precrit"
"26937" 21 22 "b" "3" "-" 634 "precrit"
"26938" 21 22 "b" "4" "-" 562 "precrit"
"26939" 21 22 "b" "5" "-" 547 "precrit"
"26940" 21 22 "b" "6" "-" 792 "crit"
"26941" 21 22 "b" "7" "-" 636 "postcrit"
"26942" 21 22 "b" "8" "-" 494 "post"
"26943" 21 22 "b" "9" "-" 486 "post"
"26944" 21 22 "b" "10" "-" 681 "post"
"26945" 21 22 "b" "?" "1" 2385 NA
"26977" 21 25 "a" "0" "-" 396 "predep"
"26978" 21 25 "a" "1" "-" 585 "dep"
"26979" 21 25 "a" "2" "-" 529 "precrit"
"26980" 21 25 "a" "3" "-" 488 "precrit"
"26981" 21 25 "a" "4" "-" 476 "crit"
"26982" 21 25 "a" "5" "-" 488 "postcrit"
"26983" 21 25 "a" "6" "-" 620 "post"
"26984" 21 25 "a" "7" "-" 488 "post"
"26985" 21 25 "a" "8" "-" 619 "post"
"26986" 21 25 "a" "?" "0" 3654 NA
"27040" 21 31 "c" "0" "-" 392 "predep"
"27041" 21 31 "c" "1" "-" 508 "dep"
"27042" 21 31 "c" "2" "-" 464 "precrit"
"27043" 21 31 "c" "3" "-" 481 "precrit"
"27044" 21 31 "c" "4" "-" 546 "crit"
"27045" 21 31 "c" "5" "-" 459 "postcrit"
"27046" 21 31 "c" "6" "-" 483 "post"
"27047" 21 31 "c" "7" "-" 596 "post"
"27048" 21 31 "c" "?" "1" 2536 NA
"27080" 21 20 "d" "0" "-" 197 "predep"
"27081" 21 20 "d" "1" "-" 591 "dep"
"27082" 21 20 "d" "2" "-" 581 "precrit"
"27083" 21 20 "d" "3" "-" 447 "precrit"
"27084" 21 20 "d" "4" "-" 459 "precrit"
"27085" 21 20 "d" "5" "-" 514 "precrit"
"27086" 21 20 "d" "6" "-" 455 "crit"
"27087" 21 20 "d" "7" "-" 454 "postcrit"
"27088" 21 20 "d" "8" "-" 465 "post"
"27089" 21 20 "d" "9" "-" 455 "post"
"27090" 21 20 "d" "10" "-" 454 "post"
"27091" 21 20 "d" "11" "-" 529 "post"
"27092" 21 20 "d" "12" "-" 496 "post"
"27093" 21 20 "d" "?" "1" 2401 NA
"27107" 21 29 "a" "0" "-" 466 "predep"
"27108" 21 29 "a" "1" "-" 652 "dep"
"27109" 21 29 "a" "2" "-" 589 "precrit"
"27110" 21 29 "a" "3" "-" 465 "precrit"
"27111" 21 29 "a" "4" "-" 457 "crit"
"27112" 21 29 "a" "5" "-" 1120 "postcrit"
"27113" 21 29 "a" "6" "-" 474 "post"
"27114" 21 29 "a" "7" "-" 477 "post"
"27115" 21 29 "a" "8" "-" 472 "post"
"27116" 21 29 "a" "?" "1" 1908 NA
"27159" 21 36 "d" "0" "-" 155 "predep"
"27160" 21 36 "d" "1" "-" 1034 "dep"
"27161" 21 36 "d" "2" "-" 771 "precrit"
"27162" 21 36 "d" "3" "-" 445 "precrit"
"27163" 21 36 "d" "4" "-" 454 "precrit"
"27164" 21 36 "d" "5" "-" 453 "precrit"
"27165" 21 36 "d" "6" "-" 477 "crit"
"27166" 21 36 "d" "7" "-" 432 "postcrit"
"27167" 21 36 "d" "8" "-" 432 "post"
"27168" 21 36 "d" "9" "-" 522 "post"
"27169" 21 36 "d" "10" "-" 511 "post"
"27170" 21 36 "d" "?" "1" 4654 NA
"27205" 21 5 "a" "0" "-" 394 "predep"
"27206" 21 5 "a" "1" "-" 442 "dep"
"27207" 21 5 "a" "2" "-" 416 "precrit"
"27208" 21 5 "a" "3" "-" 384 "precrit"
"27209" 21 5 "a" "4" "-" 463 "crit"
"27210" 21 5 "a" "5" "-" 424 "postcrit"
"27211" 21 5 "a" "6" "-" 429 "post"
"27212" 21 5 "a" "7" "-" 468 "post"
"27213" 21 5 "a" "8" "-" 470 "post"
"27214" 21 5 "a" "9" "-" 511 "post"
"27215" 21 5 "a" "?" "1" 1908 NA
"27228" 21 34 "b" "0" "-" 443 "predep"
"27229" 21 34 "b" "1" "-" 400 "dep"
"27230" 21 34 "b" "2" "-" 468 "precrit"
"27231" 21 34 "b" "3" "-" 419 "precrit"
"27232" 21 34 "b" "4" "-" 534 "precrit"
"27233" 21 34 "b" "5" "-" 517 "precrit"
"27234" 21 34 "b" "6" "-" 488 "crit"
"27235" 21 34 "b" "7" "-" 716 "postcrit"
"27236" 21 34 "b" "8" "-" 579 "post"
"27237" 21 34 "b" "9" "-" 694 "post"
"27238" 21 34 "b" "10" "-" 539 "post"
"27239" 21 34 "b" "?" "1" 2289 NA
"27299" 21 11 "c" "0" "-" 385 "predep"
"27300" 21 11 "c" "1" "-" 424 "dep"
"27301" 21 11 "c" "2" "-" 454 "precrit"
"27302" 21 11 "c" "3" "-" 406 "precrit"
"27303" 21 11 "c" "4" "-" 439 "crit"
"27304" 21 11 "c" "5" "-" 413 "postcrit"
"27305" 21 11 "c" "6" "-" 432 "post"
"27306" 21 11 "c" "7" "-" 1058 "post"
"27307" 21 11 "c" "8" "-" 504 "post"
"27308" 21 11 "c" "?" "1" 2138 NA
"27318" 21 27 "c" "0" "-" 391 "predep"
"27319" 21 27 "c" "1" "-" 415 "dep"
"27320" 21 27 "c" "2" "-" 481 "precrit"
"27321" 21 27 "c" "3" "-" 391 "precrit"
"27322" 21 27 "c" "4" "-" 356 "crit"
"27323" 21 27 "c" "5" "-" 369 "postcrit"
"27324" 21 27 "c" "6" "-" 433 "post"
"27325" 21 27 "c" "7" "-" 417 "post"
"27326" 21 27 "c" "8" "-" 406 "post"
"27327" 21 27 "c" "9" "-" 435 "post"
"27328" 21 27 "c" "?" "1" 1741 NA
"27347" 21 13 "a" "0" "-" 424 "predep"
"27348" 21 13 "a" "1" "-" 418 "dep"
"27349" 21 13 "a" "2" "-" 378 "precrit"
"27350" 21 13 "a" "3" "-" 378 "precrit"
"27351" 21 13 "a" "4" "-" 361 "crit"
"27352" 21 13 "a" "5" "-" 375 "postcrit"
"27353" 21 13 "a" "6" "-" 415 "post"
"27354" 21 13 "a" "7" "-" 421 "post"
"27355" 21 13 "a" "8" "-" 626 "post"
"27356" 21 13 "a" "?" "1" 2145 NA
"27376" 21 7 "c" "0" "-" 380 "predep"
"27377" 21 7 "c" "1" "-" 405 "dep"
"27378" 21 7 "c" "2" "-" 449 "precrit"
"27379" 21 7 "c" "3" "-" 354 "precrit"
"27380" 21 7 "c" "4" "-" 352 "crit"
"27381" 21 7 "c" "5" "-" 359 "postcrit"
"27382" 21 7 "c" "6" "-" 360 "post"
"27383" 21 7 "c" "7" "-" 350 "post"
"27384" 21 7 "c" "8" "-" 805 "post"
"27385" 21 7 "c" "?" "1" 2469 NA
"27396" 21 1 "a" "0" "-" 480 "predep"
"27397" 21 1 "a" "1" "-" 525 "dep"
"27398" 21 1 "a" "2" "-" 395 "precrit"
"27399" 21 1 "a" "3" "-" 400 "precrit"
"27400" 21 1 "a" "4" "-" 363 "crit"
"27401" 21 1 "a" "5" "-" 403 "postcrit"
"27402" 21 1 "a" "6" "-" 446 "post"
"27403" 21 1 "a" "7" "-" 436 "post"
"27404" 21 1 "a" "8" "-" 551 "post"
"27405" 21 1 "a" "?" "1" 3700 NA
"27454" 21 12 "d" "0" "-" 554 "predep"
"27455" 21 12 "d" "1" "-" 388 "dep"
"27456" 21 12 "d" "2" "-" 365 "precrit"
"27457" 21 12 "d" "3" "-" 350 "precrit"
"27458" 21 12 "d" "4" "-" 385 "precrit"
"27459" 21 12 "d" "5" "-" 753 "precrit"
"27460" 21 12 "d" "6" "-" 457 "crit"
"27461" 21 12 "d" "7" "-" 400 "postcrit"
"27462" 21 12 "d" "8" "-" 423 "post"
"27463" 21 12 "d" "9" "-" 391 "post"
"27464" 21 12 "d" "10" "-" 370 "post"
"27465" 21 12 "d" "11" "-" 402 "post"
"27466" 21 12 "d" "?" "1" 2350 NA
"27496" 21 2 "b" "0" "-" 452 "predep"
"27497" 21 2 "b" "1" "-" 365 "dep"
"27498" 21 2 "b" "2" "-" 350 "precrit"
"27499" 21 2 "b" "3" "-" 334 "precrit"
"27500" 21 2 "b" "4" "-" 353 "precrit"
"27501" 21 2 "b" "5" "-" 353 "precrit"
"27502" 21 2 "b" "6" "-" 348 "crit"
"27503" 21 2 "b" "7" "-" 363 "postcrit"
"27504" 21 2 "b" "8" "-" 341 "post"
"27505" 21 2 "b" "9" "-" 349 "post"
"27506" 21 2 "b" "10" "-" 345 "post"
"27507" 21 2 "b" "11" "-" 366 "post"
"27508" 21 2 "b" "12" "-" 405 "post"
"27509" 21 2 "b" "?" "1" 3700 NA
"27531" 21 6 "b" "0" "-" 448 "predep"
"27532" 21 6 "b" "1" "-" 382 "dep"
"27533" 21 6 "b" "2" "-" 392 "precrit"
"27534" 21 6 "b" "3" "-" 369 "precrit"
"27535" 21 6 "b" "4" "-" 361 "precrit"
"27536" 21 6 "b" "5" "-" 362 "precrit"
"27537" 21 6 "b" "6" "-" 414 "precrit"
"27538" 21 6 "b" "7" "-" 450 "crit"
"27539" 21 6 "b" "8" "-" 445 "postcrit"
"27540" 21 6 "b" "9" "-" 370 "post"
"27541" 21 6 "b" "10" "-" 367 "post"
"27542" 21 6 "b" "?" "1" 2292 NA
"27600" 21 21 "a" "0" "-" 322 "predep"
"27601" 21 21 "a" "1" "-" 352 "dep"
"27602" 21 21 "a" "2" "-" 347 "precrit"
"27603" 21 21 "a" "3" "-" 342 "precrit"
"27604" 21 21 "a" "4" "-" 340 "crit"
"27605" 21 21 "a" "5" "-" 345 "postcrit"
"27606" 21 21 "a" "6" "-" 318 "post"
"27607" 21 21 "a" "7" "-" 362 "post"
"27608" 21 21 "a" "8" "-" 343 "post"
"27609" 21 21 "a" "?" "1" 3713 NA
"27627" 21 33 "a" "0" "-" 436 "predep"
"27628" 21 33 "a" "1" "-" 356 "dep"
"27629" 21 33 "a" "2" "-" 441 "precrit"
"27630" 21 33 "a" "3" "-" 394 "precrit"
"27631" 21 33 "a" "4" "-" 429 "crit"
"27632" 21 33 "a" "5" "-" 390 "postcrit"
"27633" 21 33 "a" "6" "-" 391 "post"
"27634" 21 33 "a" "7" "-" 493 "post"
"27635" 21 33 "a" "8" "-" 430 "post"
"27636" 21 33 "a" "?" "1" 1627 NA
"27648" 21 8 "d" "0" "-" 378 "predep"
"27649" 21 8 "d" "1" "-" 352 "dep"
"27650" 21 8 "d" "2" "-" 434 "precrit"
"27651" 21 8 "d" "3" "-" 335 "precrit"
"27652" 21 8 "d" "4" "-" 362 "precrit"
"27653" 21 8 "d" "5" "-" 418 "precrit"
"27654" 21 8 "d" "6" "-" 436 "crit"
"27655" 21 8 "d" "7" "-" 389 "postcrit"
"27656" 21 8 "d" "8" "-" 363 "post"
"27657" 21 8 "d" "9" "-" 336 "post"
"27658" 21 8 "d" "10" "-" 355 "post"
"27659" 21 8 "d" "11" "-" 374 "post"
"27660" 21 8 "d" "?" "1" 1673 NA
"27673" 21 28 "d" "0" "-" 478 "predep"
"27674" 21 28 "d" "1" "-" 399 "dep"
"27675" 21 28 "d" "2" "-" 440 "precrit"
"27676" 21 28 "d" "3" "-" 461 "precrit"
"27677" 21 28 "d" "4" "-" 413 "precrit"
"27678" 21 28 "d" "5" "-" 416 "precrit"
"27679" 21 28 "d" "6" "-" 441 "crit"
"27680" 21 28 "d" "7" "-" 510 "postcrit"
"27681" 21 28 "d" "8" "-" 450 "post"
"27682" 21 28 "d" "9" "-" 411 "post"
"27683" 21 28 "d" "10" "-" 584 "post"
"27684" 21 28 "d" "11" "-" 533 "post"
"27685" 21 28 "d" "?" "1" 2402 NA
"27694" 21 9 "a" "0" "-" 390 "predep"
"27695" 21 9 "a" "1" "-" 354 "dep"
"27696" 21 9 "a" "2" "-" 317 "precrit"
"27697" 21 9 "a" "3" "-" 333 "precrit"
"27698" 21 9 "a" "4" "-" 318 "crit"
"27699" 21 9 "a" "5" "-" 358 "postcrit"
"27700" 21 9 "a" "6" "-" 325 "post"
"27701" 21 9 "a" "7" "-" 340 "post"
"27702" 21 9 "a" "8" "-" 485 "post"
"27703" 21 9 "a" "?" "1" 3511 NA
"27743" 21 4 "d" "0" "-" 421 "predep"
"27744" 21 4 "d" "1" "-" 389 "dep"
"27745" 21 4 "d" "2" "-" 392 "precrit"
"27746" 21 4 "d" "3" "-" 340 "precrit"
"27747" 21 4 "d" "4" "-" 386 "precrit"
"27748" 21 4 "d" "5" "-" 439 "precrit"
"27749" 21 4 "d" "6" "-" 389 "crit"
"27750" 21 4 "d" "7" "-" 400 "postcrit"
"27751" 21 4 "d" "8" "-" 376 "post"
"27752" 21 4 "d" "9" "-" 386 "post"
"27753" 21 4 "d" "?" "1" 2879 NA
"27819" 21 14 "b" "0" "-" 389 "predep"
"27820" 21 14 "b" "1" "-" 420 "dep"
"27821" 21 14 "b" "2" "-" 420 "precrit"
"27822" 21 14 "b" "3" "-" 315 "precrit"
"27823" 21 14 "b" "4" "-" 400 "precrit"
"27824" 21 14 "b" "5" "-" 369 "precrit"
"27825" 21 14 "b" "6" "-" 366 "crit"
"27826" 21 14 "b" "7" "-" 339 "postcrit"
"27827" 21 14 "b" "8" "-" 366 "post"
"27828" 21 14 "b" "9" "-" 365 "post"
"27829" 21 14 "b" "10" "-" 313 "post"
"27830" 21 14 "b" "11" "-" 332 "post"
"27831" 21 14 "b" "12" "-" 330 "post"
"27832" 21 14 "b" "?" "1" 2100 NA
"27857" 21 26 "b" "0" "-" 409 "predep"
"27858" 21 26 "b" "1" "-" 329 "dep"
"27859" 21 26 "b" "2" "-" 345 "precrit"
"27860" 21 26 "b" "3" "-" 331 "precrit"
"27861" 21 26 "b" "4" "-" 332 "precrit"
"27862" 21 26 "b" "5" "-" 333 "precrit"
"27863" 21 26 "b" "6" "-" 672 "crit"
"27864" 21 26 "b" "7" "-" 410 "postcrit"
"27865" 21 26 "b" "8" "-" 324 "post"
"27866" 21 26 "b" "9" "-" 338 "post"
"27867" 21 26 "b" "10" "-" 354 "post"
"27868" 21 26 "b" "?" "1" 1919 NA
"27879" 21 19 "c" "0" "-" 384 "predep"
"27880" 21 19 "c" "1" "-" 375 "dep"
"27881" 21 19 "c" "2" "-" 579 "precrit"
"27882" 21 19 "c" "3" "-" 369 "precrit"
"27883" 21 19 "c" "4" "-" 340 "crit"
"27884" 21 19 "c" "5" "-" 353 "postcrit"
"27885" 21 19 "c" "6" "-" 317 "post"
"27886" 21 19 "c" "7" "-" 333 "post"
"27887" 21 19 "c" "8" "-" 365 "post"
"27888" 21 19 "c" "?" "1" 2812 NA
"27899" 21 18 "b" "0" "-" 415 "predep"
"27900" 21 18 "b" "1" "-" 317 "dep"
"27901" 21 18 "b" "2" "-" 343 "precrit"
"27902" 21 18 "b" "3" "-" 287 "precrit"
"27903" 21 18 "b" "4" "-" 346 "precrit"
"27904" 21 18 "b" "5" "-" 348 "precrit"
"27905" 21 18 "b" "6" "-" 338 "crit"
"27906" 21 18 "b" "7" "-" 332 "postcrit"
"27907" 21 18 "b" "8" "-" 318 "post"
"27908" 21 18 "b" "9" "-" 332 "post"
"27909" 21 18 "b" "10" "-" 342 "post"
"27910" 21 18 "b" "?" "1" 3287 NA
"27935" 21 15 "c" "0" "-" 349 "predep"
"27936" 21 15 "c" "1" "-" 330 "dep"
"27937" 21 15 "c" "2" "-" 314 "precrit"
"27938" 21 15 "c" "3" "-" 342 "precrit"
"27939" 21 15 "c" "4" "-" 313 "crit"
"27940" 21 15 "c" "5" "-" 575 "postcrit"
"27941" 21 15 "c" "6" "-" 327 "post"
"27942" 21 15 "c" "7" "-" 678 "post"
"27943" 21 15 "c" "?" "1" 2348 NA
"27952" 21 23 "c" "0" "-" 378 "predep"
"27953" 21 23 "c" "1" "-" 468 "dep"
"27954" 21 23 "c" "2" "-" 313 "precrit"
"27955" 21 23 "c" "3" "-" 375 "precrit"
"27956" 21 23 "c" "4" "-" 298 "crit"
"27957" 21 23 "c" "5" "-" 423 "postcrit"
"27958" 21 23 "c" "6" "-" 323 "post"
"27959" 21 23 "c" "7" "-" 334 "post"
"27960" 21 23 "c" "8" "-" 320 "post"
"27961" 21 23 "c" "9" "-" 414 "post"
"27962" 21 23 "c" "10" "-" 361 "post"
"27963" 21 23 "c" "?" "1" 2608 NA
"28023" 21 10 "b" "0" "-" 496 "predep"
"28024" 21 10 "b" "1" "-" 436 "dep"
"28025" 21 10 "b" "2" "-" 327 "precrit"
"28026" 21 10 "b" "3" "-" 315 "precrit"
"28027" 21 10 "b" "4" "-" 316 "precrit"
"28028" 21 10 "b" "5" "-" 316 "precrit"
"28029" 21 10 "b" "6" "-" 321 "crit"
"28030" 21 10 "b" "7" "-" 375 "postcrit"
"28031" 21 10 "b" "8" "-" 303 "post"
"28032" 21 10 "b" "9" "-" 353 "post"
"28033" 21 10 "b" "10" "-" 397 "post"
"28034" 21 10 "b" "?" "1" 2585 NA
"28074" 21 24 "d" "0" "-" 335 "predep"
"28075" 21 24 "d" "1" "-" 320 "dep"
"28076" 21 24 "d" "2" "-" 324 "precrit"
"28077" 21 24 "d" "3" "-" 325 "precrit"
"28078" 21 24 "d" "4" "-" 312 "precrit"
"28079" 21 24 "d" "5" "-" 346 "precrit"
"28080" 21 24 "d" "6" "-" 328 "crit"
"28081" 21 24 "d" "7" "-" 337 "postcrit"
"28082" 21 24 "d" "8" "-" 307 "post"
"28083" 21 24 "d" "9" "-" 294 "post"
"28084" 21 24 "d" "?" "1" 2121 NA
"28123" 21 3 "c" "0" "-" 580 "predep"
"28124" 21 3 "c" "1" "-" 398 "dep"
"28125" 21 3 "c" "2" "-" 358 "precrit"
"28126" 21 3 "c" "3" "-" 341 "precrit"
"28127" 21 3 "c" "4" "-" 308 "crit"
"28128" 21 3 "c" "5" "-" 311 "postcrit"
"28129" 21 3 "c" "6" "-" 299 "post"
"28130" 21 3 "c" "7" "-" 285 "post"
"28131" 21 3 "c" "8" "-" 302 "post"
"28132" 21 3 "c" "?" "1" 2309 NA
"28177" 21 16 "d" "0" "-" 421 "predep"
"28178" 21 16 "d" "1" "-" 299 "dep"
"28179" 21 16 "d" "2" "-" 299 "precrit"
"28180" 21 16 "d" "3" "-" 323 "precrit"
"28181" 21 16 "d" "4" "-" 301 "precrit"
"28182" 21 16 "d" "5" "-" 328 "precrit"
"28183" 21 16 "d" "6" "-" 323 "crit"
"28184" 21 16 "d" "7" "-" 329 "postcrit"
"28185" 21 16 "d" "8" "-" 344 "post"
"28186" 21 16 "d" "9" "-" 336 "post"
"28187" 21 16 "d" "10" "-" 323 "post"
"28188" 21 16 "d" "?" "1" 3468 NA
"28276" 22 9 "b" "0" "-" 409 "predep"
"28277" 22 9 "b" "1" "-" 460 "dep"
"28278" 22 9 "b" "2" "-" 439 "precrit"
"28279" 22 9 "b" "3" "-" 544 "precrit"
"28280" 22 9 "b" "4" "-" 582 "precrit"
"28281" 22 9 "b" "5" "-" 891 "precrit"
"28282" 22 9 "b" "6" "-" 694 "crit"
"28283" 22 9 "b" "7" "-" 577 "postcrit"
"28284" 22 9 "b" "8" "-" 432 "post"
"28285" 22 9 "b" "9" "-" 702 "post"
"28286" 22 9 "b" "10" "-" 457 "post"
"28287" 22 9 "b" "?" "1" 2131 NA
"28318" 22 2 "c" "0" "-" 165 "predep"
"28319" 22 2 "c" "1" "-" 701 "dep"
"28320" 22 2 "c" "2" "-" 428 "precrit"
"28321" 22 2 "c" "3" "-" 465 "precrit"
"28322" 22 2 "c" "4" "-" 1342 "crit"
"28323" 22 2 "c" "5" "-" 361 "postcrit"
"28324" 22 2 "c" "6" "-" 435 "post"
"28325" 22 2 "c" "7" "-" 476 "post"
"28326" 22 2 "c" "8" "-" 608 "post"
"28327" 22 2 "c" "?" "1" 1286 NA
"28338" 22 10 "c" "0" "-" 381 "predep"
"28339" 22 10 "c" "1" "-" 410 "dep"
"28340" 22 10 "c" "2" "-" 449 "precrit"
"28341" 22 10 "c" "3" "-" 456 "precrit"
"28342" 22 10 "c" "4" "-" 622 "crit"
"28343" 22 10 "c" "5" "-" 603 "postcrit"
"28344" 22 10 "c" "6" "-" 493 "post"
"28345" 22 10 "c" "7" "-" 419 "post"
"28346" 22 10 "c" "8" "-" 402 "post"
"28347" 22 10 "c" "9" "-" 437 "post"
"28348" 22 10 "c" "?" "1" 1588 NA
"28358" 22 23 "d" "0" "-" 485 "predep"
"28359" 22 23 "d" "1" "-" 960 "dep"
"28360" 22 23 "d" "2" "-" 391 "precrit"
"28361" 22 23 "d" "3" "-" 462 "precrit"
"28362" 22 23 "d" "4" "-" 411 "precrit"
"28363" 22 23 "d" "5" "-" 492 "precrit"
"28364" 22 23 "d" "6" "-" 843 "crit"
"28365" 22 23 "d" "7" "-" 780 "postcrit"
"28366" 22 23 "d" "8" "-" 416 "post"
"28367" 22 23 "d" "9" "-" 500 "post"
"28368" 22 23 "d" "10" "-" 515 "post"
"28369" 22 23 "d" "11" "-" 853 "post"
"28370" 22 23 "d" "12" "-" 744 "post"
"28371" 22 23 "d" "13" "-" 397 "post"
"28372" 22 23 "d" "?" "1" 2085 NA
"28434" 22 19 "d" "0" "-" 463 "predep"
"28435" 22 19 "d" "1" "-" 844 "dep"
"28436" 22 19 "d" "2" "-" 599 "precrit"
"28437" 22 19 "d" "3" "-" 824 "precrit"
"28438" 22 19 "d" "4" "-" 784 "precrit"
"28439" 22 19 "d" "5" "-" 874 "precrit"
"28440" 22 19 "d" "6" "-" 603 "crit"
"28441" 22 19 "d" "7" "-" 472 "postcrit"
"28442" 22 19 "d" "8" "-" 532 "post"
"28443" 22 19 "d" "9" "-" 595 "post"
"28444" 22 19 "d" "10" "-" 403 "post"
"28445" 22 19 "d" "?" "1" 2165 NA
"28459" 22 11 "d" "0" "-" 103 "predep"
"28460" 22 11 "d" "1" "-" 1157 "dep"
"28461" 22 11 "d" "2" "-" 462 "precrit"
"28462" 22 11 "d" "3" "-" 472 "precrit"
"28463" 22 11 "d" "4" "-" 532 "precrit"
"28464" 22 11 "d" "5" "-" 463 "precrit"
"28465" 22 11 "d" "6" "-" 454 "crit"
"28466" 22 11 "d" "7" "-" 434 "postcrit"
"28467" 22 11 "d" "8" "-" 458 "post"
"28468" 22 11 "d" "9" "-" 588 "post"
"28469" 22 11 "d" "10" "-" 745 "post"
"28470" 22 11 "d" "?" "1" 2200 NA
"28485" 22 14 "c" "0" "-" 413 "predep"
"28486" 22 14 "c" "1" "-" 795 "dep"
"28487" 22 14 "c" "2" "-" 456 "precrit"
"28488" 22 14 "c" "3" "-" 541 "precrit"
"28489" 22 14 "c" "4" "-" 503 "crit"
"28490" 22 14 "c" "5" "-" 553 "postcrit"
"28491" 22 14 "c" "6" "-" 498 "post"
"28492" 22 14 "c" "7" "-" 415 "post"
"28493" 22 14 "c" "8" "-" 453 "post"
"28494" 22 14 "c" "?" "1" 1705 NA
"28522" 22 15 "d" "0" "-" 380 "predep"
"28523" 22 15 "d" "1" "-" 495 "dep"
"28524" 22 15 "d" "2" "-" 508 "precrit"
"28525" 22 15 "d" "3" "-" 501 "precrit"
"28526" 22 15 "d" "4" "-" 643 "precrit"
"28527" 22 15 "d" "5" "-" 554 "precrit"
"28528" 22 15 "d" "6" "-" 556 "crit"
"28529" 22 15 "d" "7" "-" 592 "postcrit"
"28530" 22 15 "d" "8" "-" 525 "post"
"28531" 22 15 "d" "9" "-" 525 "post"
"28532" 22 15 "d" "?" "1" 1542 NA
"28552" 22 21 "b" "0" "-" 411 "predep"
"28553" 22 21 "b" "1" "-" 762 "dep"
"28554" 22 21 "b" "2" "-" 1170 "precrit"
"28555" 22 21 "b" "3" "-" 871 "precrit"
"28556" 22 21 "b" "4" "-" 1009 "precrit"
"28557" 22 21 "b" "5" "-" 816 "precrit"
"28558" 22 21 "b" "6" "-" 769 "crit"
"28559" 22 21 "b" "7" "-" 575 "postcrit"
"28560" 22 21 "b" "8" "-" 590 "post"
"28561" 22 21 "b" "9" "-" 513 "post"
"28562" 22 21 "b" "10" "-" 449 "post"
"28563" 22 21 "b" "?" "1" 3269 NA
"28597" 22 31 "d" "0" "-" 459 "predep"
"28598" 22 31 "d" "1" "-" 683 "dep"
"28599" 22 31 "d" "2" "-" 718 "precrit"
"28600" 22 31 "d" "3" "-" 773 "precrit"
"28601" 22 31 "d" "4" "-" 666 "precrit"
"28602" 22 31 "d" "5" "-" 748 "precrit"
"28603" 22 31 "d" "6" "-" 1038 "crit"
"28604" 22 31 "d" "7" "-" 757 "postcrit"
"28605" 22 31 "d" "8" "-" 644 "post"
"28606" 22 31 "d" "9" "-" 571 "post"
"28607" 22 31 "d" "?" "1" 1687 NA
"28619" 22 12 "a" "0" "-" 436 "predep"
"28620" 22 12 "a" "1" "-" 665 "dep"
"28621" 22 12 "a" "2" "-" 596 "precrit"
"28622" 22 12 "a" "3" "-" 428 "precrit"
"28623" 22 12 "a" "4" "-" 466 "precrit"
"28624" 22 12 "a" "5" "-" 420 "crit"
"28625" 22 12 "a" "6" "-" 438 "postcrit"
"28626" 22 12 "a" "7" "-" 476 "post"
"28627" 22 12 "a" "8" "-" 462 "post"
"28628" 22 12 "a" "9" "-" 583 "post"
"28629" 22 12 "a" "?" "1" 2262 NA
"28649" 22 1 "b" "0" "-" 297 "predep"
"28650" 22 1 "b" "1" "-" 697 "dep"
"28651" 22 1 "b" "2" "-" 808 "precrit"
"28652" 22 1 "b" "3" "-" 666 "precrit"
"28653" 22 1 "b" "4" "-" 852 "precrit"
"28654" 22 1 "b" "5" "-" 459 "precrit"
"28655" 22 1 "b" "6" "-" 591 "crit"
"28656" 22 1 "b" "7" "-" 549 "postcrit"
"28657" 22 1 "b" "8" "-" 431 "post"
"28658" 22 1 "b" "9" "-" 487 "post"
"28659" 22 1 "b" "10" "-" 688 "post"
"28660" 22 1 "b" "?" "1" 3235 NA
"28681" 22 7 "d" "0" "-" 298 "predep"
"28682" 22 7 "d" "1" "-" 815 "dep"
"28683" 22 7 "d" "2" "-" 626 "precrit"
"28684" 22 7 "d" "3" "-" 818 "precrit"
"28685" 22 7 "d" "4" "-" 518 "precrit"
"28686" 22 7 "d" "5" "-" 613 "precrit"
"28687" 22 7 "d" "6" "-" 468 "crit"
"28688" 22 7 "d" "7" "-" 566 "postcrit"
"28689" 22 7 "d" "8" "-" 415 "post"
"28690" 22 7 "d" "9" "-" 643 "post"
"28691" 22 7 "d" "10" "-" 433 "post"
"28692" 22 7 "d" "?" "1" 4301 NA
"28732" 22 26 "c" "0" "-" 471 "predep"
"28733" 22 26 "c" "1" "-" 663 "dep"
"28734" 22 26 "c" "2" "-" 675 "precrit"
"28735" 22 26 "c" "3" "-" 877 "precrit"
"28736" 22 26 "c" "4" "-" 548 "crit"
"28737" 22 26 "c" "5" "-" 427 "postcrit"
"28738" 22 26 "c" "6" "-" 556 "post"
"28739" 22 26 "c" "7" "-" 471 "post"
"28740" 22 26 "c" "8" "-" 494 "post"
"28741" 22 26 "c" "?" "1" 1411 NA
"28751" 22 35 "d" "0" "-" 429 "predep"
"28752" 22 35 "d" "1" "-" 529 "dep"
"28753" 22 35 "d" "2" "-" 630 "precrit"
"28754" 22 35 "d" "3" "-" 840 "precrit"
"28755" 22 35 "d" "4" "-" 554 "precrit"
"28756" 22 35 "d" "5" "-" 723 "precrit"
"28757" 22 35 "d" "6" "-" 681 "crit"
"28758" 22 35 "d" "7" "-" 653 "postcrit"
"28759" 22 35 "d" "8" "-" 540 "post"
"28760" 22 35 "d" "9" "-" 615 "post"
"28761" 22 35 "d" "10" "-" 865 "post"
"28762" 22 35 "d" "?" "1" 2720 NA
"28773" 22 33 "b" "0" "-" 687 "predep"
"28774" 22 33 "b" "1" "-" 624 "dep"
"28775" 22 33 "b" "2" "-" 701 "precrit"
"28776" 22 33 "b" "3" "-" 830 "precrit"
"28777" 22 33 "b" "4" "-" 630 "precrit"
"28778" 22 33 "b" "5" "-" 683 "precrit"
"28779" 22 33 "b" "6" "-" 795 "crit"
"28780" 22 33 "b" "7" "-" 409 "postcrit"
"28781" 22 33 "b" "8" "-" 388 "post"
"28782" 22 33 "b" "9" "-" 438 "post"
"28783" 22 33 "b" "10" "-" 638 "post"
"28784" 22 33 "b" "?" "1" 2324 NA
"28795" 22 8 "a" "0" "-" 334 "predep"
"28796" 22 8 "a" "1" "-" 555 "dep"
"28797" 22 8 "a" "2" "-" 451 "precrit"
"28798" 22 8 "a" "3" "-" 430 "precrit"
"28799" 22 8 "a" "4" "-" 698 "crit"
"28800" 22 8 "a" "5" "-" 499 "postcrit"
"28801" 22 8 "a" "6" "-" 603 "post"
"28802" 22 8 "a" "7" "-" 689 "post"
"28803" 22 8 "a" "?" "1" 1720 NA
"28827" 22 20 "a" "0" "-" 385 "predep"
"28828" 22 20 "a" "1" "-" 526 "dep"
"28829" 22 20 "a" "2" "-" 467 "precrit"
"28830" 22 20 "a" "3" "-" 444 "precrit"
"28831" 22 20 "a" "4" "-" 480 "crit"
"28832" 22 20 "a" "5" "-" 357 "postcrit"
"28833" 22 20 "a" "6" "-" 431 "post"
"28834" 22 20 "a" "7" "-" 432 "post"
"28835" 22 20 "a" "?" "1" 3666 NA
"28864" 22 28 "a" "0" "-" 325 "predep"
"28865" 22 28 "a" "1" "-" 861 "dep"
"28866" 22 28 "a" "2" "-" 504 "precrit"
"28867" 22 28 "a" "3" "-" 453 "precrit"
"28868" 22 28 "a" "4" "-" 811 "crit"
"28869" 22 28 "a" "5" "-" 448 "postcrit"
"28870" 22 28 "a" "6" "-" 654 "post"
"28871" 22 28 "a" "7" "-" 549 "post"
"28872" 22 28 "a" "8" "-" 1107 "post"
"28873" 22 28 "a" "?" "1" 1901 NA
"28903" 22 13 "b" "0" "-" 543 "predep"
"28904" 22 13 "b" "1" "-" 471 "dep"
"28905" 22 13 "b" "2" "-" 444 "precrit"
"28906" 22 13 "b" "3" "-" 423 "precrit"
"28907" 22 13 "b" "4" "-" 357 "precrit"
"28908" 22 13 "b" "5" "-" 462 "precrit"
"28909" 22 13 "b" "6" "-" 555 "crit"
"28910" 22 13 "b" "7" "-" 392 "postcrit"
"28911" 22 13 "b" "8" "-" 612 "post"
"28912" 22 13 "b" "9" "-" 615 "post"
"28913" 22 13 "b" "10" "-" 471 "post"
"28914" 22 13 "b" "?" "1" 1654 NA
"28934" 22 5 "b" "0" "-" 630 "predep"
"28935" 22 5 "b" "1" "-" 683 "dep"
"28936" 22 5 "b" "2" "-" 622 "precrit"
"28937" 22 5 "b" "3" "-" 643 "precrit"
"28938" 22 5 "b" "4" "-" 907 "precrit"
"28939" 22 5 "b" "5" "-" 585 "precrit"
"28940" 22 5 "b" "6" "-" 686 "crit"
"28941" 22 5 "b" "7" "-" 418 "postcrit"
"28942" 22 5 "b" "8" "-" 426 "post"
"28943" 22 5 "b" "9" "-" 493 "post"
"28944" 22 5 "b" "10" "-" 445 "post"
"28945" 22 5 "b" "11" "-" 568 "post"
"28946" 22 5 "b" "?" "1" 1702 NA
"28974" 22 3 "d" "0" "-" 541 "predep"
"28975" 22 3 "d" "1" "-" 606 "dep"
"28976" 22 3 "d" "2" "-" 479 "precrit"
"28977" 22 3 "d" "3" "-" 1063 "precrit"
"28978" 22 3 "d" "4" "-" 801 "precrit"
"28979" 22 3 "d" "5" "-" 627 "precrit"
"28980" 22 3 "d" "6" "-" 652 "crit"
"28981" 22 3 "d" "7" "-" 561 "postcrit"
"28982" 22 3 "d" "8" "-" 693 "post"
"28983" 22 3 "d" "9" "-" 474 "post"
"28984" 22 3 "d" "10" "-" 432 "post"
"28985" 22 3 "d" "?" "1" 3406 NA
"29026" 22 29 "b" "0" "-" 161 "predep"
"29027" 22 29 "b" "1" "-" 649 "dep"
"29028" 22 29 "b" "2" "-" 445 "precrit"
"29029" 22 29 "b" "3" "-" 507 "precrit"
"29030" 22 29 "b" "4" "-" 514 "precrit"
"29031" 22 29 "b" "5" "-" 1366 "precrit"
"29032" 22 29 "b" "6" "-" 1342 "crit"
"29033" 22 29 "b" "7" "-" 427 "postcrit"
"29034" 22 29 "b" "8" "-" 531 "post"
"29035" 22 29 "b" "9" "-" 459 "post"
"29036" 22 29 "b" "10" "-" 556 "post"
"29037" 22 29 "b" "?" "1" 1479 NA
"29048" 22 18 "c" "0" "-" 373 "predep"
"29049" 22 18 "c" "1" "-" 459 "dep"
"29050" 22 18 "c" "2" "-" 428 "precrit"
"29051" 22 18 "c" "3" "-" 462 "precrit"
"29052" 22 18 "c" "4" "-" 1364 "crit"
"29053" 22 18 "c" "5" "-" 518 "postcrit"
"29054" 22 18 "c" "6" "-" 582 "post"
"29055" 22 18 "c" "7" "-" 535 "post"
"29056" 22 18 "c" "8" "-" 518 "post"
"29057" 22 18 "c" "?" "1" 1484 NA
"29071" 22 36 "a" "0" "-" 347 "predep"
"29072" 22 36 "a" "1" "-" 436 "dep"
"29073" 22 36 "a" "2" "-" 439 "precrit"
"29074" 22 36 "a" "3" "-" 694 "precrit"
"29075" 22 36 "a" "4" "-" 1025 "crit"
"29076" 22 36 "a" "5" "-" 540 "postcrit"
"29077" 22 36 "a" "6" "-" 555 "post"
"29078" 22 36 "a" "7" "-" 623 "post"
"29079" 22 36 "a" "8" "-" 835 "post"
"29080" 22 36 "a" "?" "1" 3264 NA
"29092" 22 6 "c" "0" "-" 511 "predep"
"29093" 22 6 "c" "1" "-" 449 "dep"
"29094" 22 6 "c" "2" "-" 492 "precrit"
"29095" 22 6 "c" "3" "-" 679 "precrit"
"29096" 22 6 "c" "4" "-" 667 "crit"
"29097" 22 6 "c" "5" "-" 427 "postcrit"
"29098" 22 6 "c" "6" "-" 617 "post"
"29099" 22 6 "c" "7" "-" 568 "post"
"29100" 22 6 "c" "8" "-" 887 "post"
"29101" 22 6 "c" "?" "1" 1194 NA
"29143" 22 22 "c" "0" "-" 894 "predep"
"29144" 22 22 "c" "1" "-" 664 "dep"
"29145" 22 22 "c" "2" "-" 481 "precrit"
"29146" 22 22 "c" "3" "-" 495 "precrit"
"29147" 22 22 "c" "4" "-" 464 "crit"
"29148" 22 22 "c" "5" "-" 524 "postcrit"
"29149" 22 22 "c" "6" "-" 526 "post"
"29150" 22 22 "c" "7" "-" 630 "post"
"29151" 22 22 "c" "8" "-" 445 "post"
"29152" 22 22 "c" "9" "-" 434 "post"
"29153" 22 22 "c" "?" "1" 1410 NA
"29286" 22 32 "a" "0" "-" 490 "predep"
"29287" 22 32 "a" "1" "-" 447 "dep"
"29288" 22 32 "a" "2" "-" 409 "precrit"
"29289" 22 32 "a" "3" "-" 462 "precrit"
"29290" 22 32 "a" "4" "-" 492 "crit"
"29291" 22 32 "a" "5" "-" 539 "postcrit"
"29292" 22 32 "a" "6" "-" 999 "post"
"29293" 22 32 "a" "7" "-" 503 "post"
"29294" 22 32 "a" "8" "-" 618 "post"
"29295" 22 32 "a" "?" "1" 1510 NA
"29308" 22 4 "a" "0" "-" 368 "predep"
"29309" 22 4 "a" "1" "-" 491 "dep"
"29310" 22 4 "a" "2" "-" 403 "precrit"
"29311" 22 4 "a" "3" "-" 391 "precrit"
"29312" 22 4 "a" "4" "-" 407 "crit"
"29313" 22 4 "a" "5" "-" 614 "postcrit"
"29314" 22 4 "a" "6" "-" 388 "post"
"29315" 22 4 "a" "7" "-" 602 "post"
"29316" 22 4 "a" "8" "-" 819 "post"
"29317" 22 4 "a" "?" "1" 1527 NA
"29366" 22 24 "a" "0" "-" 417 "predep"
"29367" 22 24 "a" "1" "-" 466 "dep"
"29368" 22 24 "a" "2" "-" 364 "precrit"
"29369" 22 24 "a" "3" "-" 412 "precrit"
"29370" 22 24 "a" "4" "-" 694 "crit"
"29371" 22 24 "a" "5" "-" 418 "postcrit"
"29372" 22 24 "a" "6" "-" 477 "post"
"29373" 22 24 "a" "7" "-" 505 "post"
"29374" 22 24 "a" "?" "1" 1103 NA
"29396" 22 27 "d" "0" "-" 677 "predep"
"29397" 22 27 "d" "1" "-" 823 "dep"
"29398" 22 27 "d" "2" "-" 567 "precrit"
"29399" 22 27 "d" "3" "-" 715 "precrit"
"29400" 22 27 "d" "4" "-" 570 "precrit"
"29401" 22 27 "d" "5" "-" 469 "precrit"
"29402" 22 27 "d" "6" "-" 454 "crit"
"29403" 22 27 "d" "7" "-" 391 "postcrit"
"29404" 22 27 "d" "8" "-" 420 "post"
"29405" 22 27 "d" "9" "-" 423 "post"
"29406" 22 27 "d" "10" "-" 493 "post"
"29407" 22 27 "d" "11" "-" 425 "post"
"29408" 22 27 "d" "?" "1" 1909 NA
"29460" 22 30 "c" "0" "-" 356 "predep"
"29461" 22 30 "c" "1" "-" 435 "dep"
"29462" 22 30 "c" "2" "-" 374 "precrit"
"29463" 22 30 "c" "3" "-" 355 "precrit"
"29464" 22 30 "c" "4" "-" 377 "crit"
"29465" 22 30 "c" "5" "-" 375 "postcrit"
"29466" 22 30 "c" "6" "-" 373 "post"
"29467" 22 30 "c" "7" "-" 361 "post"
"29468" 22 30 "c" "8" "-" 465 "post"
"29469" 22 30 "c" "?" "1" 1632 NA
"29511" 22 34 "c" "0" "-" 285 "predep"
"29512" 22 34 "c" "1" "-" 408 "dep"
"29513" 22 34 "c" "2" "-" 476 "precrit"
"29514" 22 34 "c" "3" "-" 498 "precrit"
"29515" 22 34 "c" "4" "-" 433 "crit"
"29516" 22 34 "c" "5" "-" 476 "postcrit"
"29517" 22 34 "c" "6" "-" 567 "post"
"29518" 22 34 "c" "7" "-" 965 "post"
"29519" 22 34 "c" "8" "-" 410 "post"
"29520" 22 34 "c" "?" "1" 1586 NA
"29554" 22 16 "a" "0" "-" 291 "predep"
"29555" 22 16 "a" "1" "-" 489 "dep"
"29556" 22 16 "a" "2" "-" 421 "precrit"
"29557" 22 16 "a" "3" "-" 353 "precrit"
"29558" 22 16 "a" "4" "-" 392 "crit"
"29559" 22 16 "a" "5" "-" 339 "postcrit"
"29560" 22 16 "a" "6" "-" 228 "post"
"29561" 22 16 "a" "7" "-" 512 "post"
"29562" 22 16 "a" "?" "1" 1689 NA
"29598" 22 25 "b" "0" "-" 303 "predep"
"29599" 22 25 "b" "1" "-" 374 "dep"
"29600" 22 25 "b" "2" "-" 352 "precrit"
"29601" 22 25 "b" "3" "-" 207 "precrit"
"29602" 22 25 "b" "4" "-" 457 "precrit"
"29603" 22 25 "b" "5" "-" 318 "precrit"
"29604" 22 25 "b" "6" "-" 365 "crit"
"29605" 22 25 "b" "7" "-" 349 "postcrit"
"29606" 22 25 "b" "8" "-" 322 "post"
"29607" 22 25 "b" "9" "-" 311 "post"
"29608" 22 25 "b" "10" "-" 305 "post"
"29609" 22 25 "b" "?" "1" 1433 NA
"29634" 22 17 "b" "0" "-" 301 "predep"
"29635" 22 17 "b" "1" "-" 543 "dep"
"29636" 22 17 "b" "2" "-" 403 "precrit"
"29637" 22 17 "b" "3" "-" 491 "precrit"
"29638" 22 17 "b" "4" "-" 555 "precrit"
"29639" 22 17 "b" "5" "-" 465 "precrit"
"29640" 22 17 "b" "6" "-" 447 "crit"
"29641" 22 17 "b" "7" "-" 488 "postcrit"
"29642" 22 17 "b" "8" "-" 446 "post"
"29643" 22 17 "b" "9" "-" 526 "post"
"29644" 22 17 "b" "10" "-" 751 "post"
"29645" 22 17 "b" "?" "1" 1335 NA
"29768" 23 16 "b" "0" "-" 950 "predep"
"29769" 23 16 "b" "1" "-" 837 "dep"
"29770" 23 16 "b" "2" "-" 855 "precrit"
"29771" 23 16 "b" "3" "-" 848 "precrit"
"29772" 23 16 "b" "4" "-" 830 "precrit"
"29773" 23 16 "b" "5" "-" 752 "precrit"
"29774" 23 16 "b" "6" "-" 1393 "crit"
"29775" 23 16 "b" "7" "-" 876 "postcrit"
"29776" 23 16 "b" "8" "-" 823 "post"
"29777" 23 16 "b" "9" "-" 1157 "post"
"29778" 23 16 "b" "10" "-" 1588 "post"
"29779" 23 16 "b" "?" "1" 2639 NA
"29793" 23 36 "b" "0" "-" 1264 "predep"
"29794" 23 36 "b" "1" "-" 798 "dep"
"29795" 23 36 "b" "2" "-" 1337 "precrit"
"29796" 23 36 "b" "3" "-" 1001 "precrit"
"29797" 23 36 "b" "4" "-" 1216 "precrit"
"29798" 23 36 "b" "5" "-" 885 "precrit"
"29799" 23 36 "b" "6" "-" 934 "crit"
"29800" 23 36 "b" "7" "-" 2044 "postcrit"
"29801" 23 36 "b" "8" "-" 902 "post"
"29802" 23 36 "b" "9" "-" 735 "post"
"29803" 23 36 "b" "10" "-" 1196 "post"
"29804" 23 36 "b" "?" "1" 2993 NA
"29834" 23 33 "c" "0" "-" 1746 "predep"
"29835" 23 33 "c" "1" "-" 1492 "dep"
"29836" 23 33 "c" "2" "-" 1552 "precrit"
"29837" 23 33 "c" "3" "-" 977 "precrit"
"29838" 23 33 "c" "4" "-" 1458 "crit"
"29839" 23 33 "c" "5" "-" 1055 "postcrit"
"29840" 23 33 "c" "6" "-" 1014 "post"
"29841" 23 33 "c" "7" "-" 1460 "post"
"29842" 23 33 "c" "8" "-" 938 "post"
"29843" 23 33 "c" "?" "1" 3288 NA
"29864" 23 8 "b" "0" "-" 1354 "predep"
"29865" 23 8 "b" "1" "-" 1429 "dep"
"29866" 23 8 "b" "2" "-" 1020 "precrit"
"29867" 23 8 "b" "3" "-" 1385 "precrit"
"29868" 23 8 "b" "4" "-" 1553 "precrit"
"29869" 23 8 "b" "5" "-" 1156 "precrit"
"29870" 23 8 "b" "6" "-" 1592 "crit"
"29871" 23 8 "b" "7" "-" 1429 "postcrit"
"29872" 23 8 "b" "8" "-" 1701 "post"
"29873" 23 8 "b" "9" "-" 2111 "post"
"29874" 23 8 "b" "?" "1" 2282 NA
"29898" 23 6 "d" "0" "-" 1831 "predep"
"29899" 23 6 "d" "1" "-" 1612 "dep"
"29900" 23 6 "d" "2" "-" 1511 "precrit"
"29901" 23 6 "d" "3" "-" 1407 "precrit"
"29902" 23 6 "d" "4" "-" 948 "precrit"
"29903" 23 6 "d" "5" "-" 1242 "precrit"
"29904" 23 6 "d" "6" "-" 1130 "precrit"
"29905" 23 6 "d" "7" "-" 934 "crit"
"29906" 23 6 "d" "8" "-" 1011 "postcrit"
"29907" 23 6 "d" "9" "-" 1077 "post"
"29908" 23 6 "d" "10" "-" 1110 "post"
"29909" 23 6 "d" "11" "-" 1656 "post"
"29910" 23 6 "d" "?" "1" 4414 NA
"29934" 23 34 "d" "0" "-" 1122 "predep"
"29935" 23 34 "d" "1" "-" 1504 "dep"
"29936" 23 34 "d" "2" "-" 1513 "precrit"
"29937" 23 34 "d" "3" "-" 1073 "precrit"
"29938" 23 34 "d" "4" "-" 1312 "precrit"
"29939" 23 34 "d" "5" "-" 1351 "precrit"
"29940" 23 34 "d" "6" "-" 1269 "crit"
"29941" 23 34 "d" "7" "-" 970 "postcrit"
"29942" 23 34 "d" "8" "-" 1287 "post"
"29943" 23 34 "d" "9" "-" 748 "post"
"29944" 23 34 "d" "10" "-" 1782 "post"
"29945" 23 34 "d" "?" "1" 3510 NA
"29959" 23 22 "d" "0" "-" 1432 "predep"
"29960" 23 22 "d" "1" "-" 912 "dep"
"29961" 23 22 "d" "2" "-" 1223 "precrit"
"29962" 23 22 "d" "3" "-" 796 "precrit"
"29963" 23 22 "d" "4" "-" 1029 "precrit"
"29964" 23 22 "d" "5" "-" 1854 "precrit"
"29965" 23 22 "d" "6" "-" 2327 "crit"
"29966" 23 22 "d" "7" "-" 1125 "postcrit"
"29967" 23 22 "d" "8" "-" 707 "post"
"29968" 23 22 "d" "9" "-" 732 "post"
"29969" 23 22 "d" "10" "-" 591 "post"
"29970" 23 22 "d" "11" "-" 839 "post"
"29971" 23 22 "d" "?" "1" 3216 NA
"30022" 23 4 "b" "0" "-" 623 "predep"
"30023" 23 4 "b" "1" "-" 1240 "dep"
"30024" 23 4 "b" "2" "-" 717 "precrit"
"30025" 23 4 "b" "3" "-" 1127 "precrit"
"30026" 23 4 "b" "4" "-" 944 "precrit"
"30027" 23 4 "b" "5" "-" 4043 "precrit"
"30028" 23 4 "b" "6" "-" 659 "crit"
"30029" 23 4 "b" "7" "-" 1393 "postcrit"
"30030" 23 4 "b" "8" "-" 850 "post"
"30031" 23 4 "b" "9" "-" 807 "post"
"30032" 23 4 "b" "10" "-" 8835 "post"
"30033" 23 4 "b" "?" "1" 2452 NA
"30043" 23 10 "d" "0" "-" 539 "predep"
"30044" 23 10 "d" "1" "-" 779 "dep"
"30045" 23 10 "d" "2" "-" 558 "precrit"
"30046" 23 10 "d" "3" "-" 635 "precrit"
"30047" 23 10 "d" "4" "-" 756 "precrit"
"30048" 23 10 "d" "5" "-" 7172 "precrit"
"30049" 23 10 "d" "6" "-" 583 "crit"
"30050" 23 10 "d" "7" "-" 1435 "postcrit"
"30051" 23 10 "d" "8" "-" 822 "post"
"30052" 23 10 "d" "9" "-" 603 "post"
"30053" 23 10 "d" "10" "-" 821 "post"
"30054" 23 10 "d" "11" "-" 1261 "post"
"30055" 23 10 "d" "?" "1" 3107 NA
"30065" 23 3 "a" "0" "-" 498 "predep"
"30066" 23 3 "a" "1" "-" 674 "dep"
"30067" 23 3 "a" "2" "-" 564 "precrit"
"30068" 23 3 "a" "3" "-" 562 "precrit"
"30069" 23 3 "a" "4" "-" 459 "crit"
"30070" 23 3 "a" "5" "-" 488 "postcrit"
"30071" 23 3 "a" "6" "-" 553 "post"
"30072" 23 3 "a" "7" "-" 866 "post"
"30073" 23 3 "a" "8" "-" 480 "post"
"30074" 23 3 "a" "9" "-" 527 "post"
"30075" 23 3 "a" "?" "1" 1727 NA
"30128" 23 28 "b" "0" "-" 562 "predep"
"30129" 23 28 "b" "1" "-" 525 "dep"
"30130" 23 28 "b" "2" "-" 461 "precrit"
"30131" 23 28 "b" "3" "-" 914 "precrit"
"30132" 23 28 "b" "4" "-" 506 "precrit"
"30133" 23 28 "b" "5" "-" 508 "precrit"
"30134" 23 28 "b" "6" "-" 525 "crit"
"30135" 23 28 "b" "7" "-" 575 "postcrit"
"30136" 23 28 "b" "8" "-" 651 "post"
"30137" 23 28 "b" "9" "-" 807 "post"
"30138" 23 28 "b" "10" "-" 554 "post"
"30139" 23 28 "b" "?" "1" 3588 NA
"30152" 23 29 "c" "0" "-" 717 "predep"
"30153" 23 29 "c" "1" "-" 596 "dep"
"30154" 23 29 "c" "2" "-" 476 "precrit"
"30155" 23 29 "c" "3" "-" 692 "precrit"
"30156" 23 29 "c" "4" "-" 729 "crit"
"30157" 23 29 "c" "5" "-" 479 "postcrit"
"30158" 23 29 "c" "6" "-" 537 "post"
"30159" 23 29 "c" "7" "-" 563 "post"
"30160" 23 29 "c" "8" "-" 511 "post"
"30161" 23 29 "c" "9" "-" 477 "post"
"30162" 23 29 "c" "?" "1" 3272 NA
"30204" 23 20 "b" "0" "-" 534 "predep"
"30205" 23 20 "b" "1" "-" 851 "dep"
"30206" 23 20 "b" "2" "-" 566 "precrit"
"30207" 23 20 "b" "3" "-" 709 "precrit"
"30208" 23 20 "b" "4" "-" 701 "precrit"
"30209" 23 20 "b" "5" "-" 823 "precrit"
"30210" 23 20 "b" "6" "-" 1313 "crit"
"30211" 23 20 "b" "7" "-" 483 "postcrit"
"30212" 23 20 "b" "8" "-" 1076 "post"
"30213" 23 20 "b" "9" "-" 1130 "post"
"30214" 23 20 "b" "?" "1" 3827 NA
"30226" 23 15 "a" "0" "-" 1154 "predep"
"30227" 23 15 "a" "1" "-" 708 "dep"
"30228" 23 15 "a" "2" "-" 513 "precrit"
"30229" 23 15 "a" "3" "-" 708 "precrit"
"30230" 23 15 "a" "4" "-" 576 "crit"
"30231" 23 15 "a" "5" "-" 686 "postcrit"
"30232" 23 15 "a" "6" "-" 769 "post"
"30233" 23 15 "a" "7" "-" 1099 "post"
"30234" 23 15 "a" "?" "1" 3543 NA
"30266" 23 14 "d" "0" "-" 617 "predep"
"30267" 23 14 "d" "1" "-" 671 "dep"
"30268" 23 14 "d" "2" "-" 511 "precrit"
"30269" 23 14 "d" "3" "-" 651 "precrit"
"30270" 23 14 "d" "4" "-" 714 "precrit"
"30271" 23 14 "d" "5" "-" 974 "precrit"
"30272" 23 14 "d" "6" "-" 511 "crit"
"30273" 23 14 "d" "7" "-" 532 "postcrit"
"30274" 23 14 "d" "8" "-" 547 "post"
"30275" 23 14 "d" "9" "-" 759 "post"
"30276" 23 14 "d" "10" "-" 829 "post"
"30277" 23 14 "d" "?" "0" 14100 NA
"30299" 23 32 "b" "0" "-" 618 "predep"
"30300" 23 32 "b" "1" "-" 574 "dep"
"30301" 23 32 "b" "2" "-" 721 "precrit"
"30302" 23 32 "b" "3" "-" 626 "precrit"
"30303" 23 32 "b" "4" "-" 536 "precrit"
"30304" 23 32 "b" "5" "-" 710 "precrit"
"30305" 23 32 "b" "6" "-" 2879 "crit"
"30306" 23 32 "b" "7" "-" 688 "postcrit"
"30307" 23 32 "b" "8" "-" 654 "post"
"30308" 23 32 "b" "9" "-" 726 "post"
"30309" 23 32 "b" "10" "-" 1192 "post"
"30310" 23 32 "b" "?" "1" 2474 NA
"30323" 23 5 "c" "0" "-" 567 "predep"
"30324" 23 5 "c" "1" "-" 635 "dep"
"30325" 23 5 "c" "2" "-" 564 "precrit"
"30326" 23 5 "c" "3" "-" 670 "precrit"
"30327" 23 5 "c" "4" "-" 874 "crit"
"30328" 23 5 "c" "5" "-" 551 "postcrit"
"30329" 23 5 "c" "6" "-" 593 "post"
"30330" 23 5 "c" "7" "-" 633 "post"
"30331" 23 5 "c" "8" "-" 597 "post"
"30332" 23 5 "c" "9" "-" 1107 "post"
"30333" 23 5 "c" "10" "-" 540 "post"
"30334" 23 5 "c" "?" "1" 3219 NA
"30343" 23 27 "a" "0" "-" 615 "predep"
"30344" 23 27 "a" "1" "-" 838 "dep"
"30345" 23 27 "a" "2" "-" 720 "precrit"
"30346" 23 27 "a" "3" "-" 953 "precrit"
"30347" 23 27 "a" "4" "-" 392 "crit"
"30348" 23 27 "a" "5" "-" 490 "postcrit"
"30349" 23 27 "a" "6" "-" 531 "post"
"30350" 23 27 "a" "7" "-" 854 "post"
"30351" 23 27 "a" "8" "-" 666 "post"
"30352" 23 27 "a" "9" "-" 987 "post"
"30353" 23 27 "a" "?" "1" 2308 NA
"30395" 23 24 "b" "0" "-" 1398 "predep"
"30396" 23 24 "b" "1" "-" 569 "dep"
"30397" 23 24 "b" "2" "-" 462 "precrit"
"30398" 23 24 "b" "3" "-" 492 "precrit"
"30399" 23 24 "b" "4" "-" 717 "precrit"
"30400" 23 24 "b" "5" "-" 557 "precrit"
"30401" 23 24 "b" "6" "-" 1031 "crit"
"30402" 23 24 "b" "7" "-" 488 "postcrit"
"30403" 23 24 "b" "8" "-" 662 "post"
"30404" 23 24 "b" "9" "-" 853 "post"
"30405" 23 24 "b" "?" "1" 2639 NA
"30452" 23 35 "a" "0" "-" 1295 "predep"
"30453" 23 35 "a" "1" "-" 888 "dep"
"30454" 23 35 "a" "2" "-" 895 "precrit"
"30455" 23 35 "a" "3" "-" 795 "precrit"
"30456" 23 35 "a" "4" "-" 911 "crit"
"30457" 23 35 "a" "5" "-" 595 "postcrit"
"30458" 23 35 "a" "6" "-" 622 "post"
"30459" 23 35 "a" "7" "-" 612 "post"
"30460" 23 35 "a" "8" "-" 1162 "post"
"30461" 23 35 "a" "9" "-" 577 "post"
"30462" 23 35 "a" "10" "-" 574 "post"
"30463" 23 35 "a" "11" "-" 760 "post"
"30464" 23 35 "a" "?" "1" 2616 NA
"30494" 23 12 "b" "0" "-" 511 "predep"
"30495" 23 12 "b" "1" "-" 735 "dep"
"30496" 23 12 "b" "2" "-" 521 "precrit"
"30497" 23 12 "b" "3" "-" 869 "precrit"
"30498" 23 12 "b" "4" "-" 1138 "precrit"
"30499" 23 12 "b" "5" "-" 2498 "precrit"
"30500" 23 12 "b" "6" "-" 1757 "crit"
"30501" 23 12 "b" "7" "-" 995 "postcrit"
"30502" 23 12 "b" "8" "-" 658 "post"
"30503" 23 12 "b" "9" "-" 630 "post"
"30504" 23 12 "b" "10" "-" 1231 "post"
"30505" 23 12 "b" "?" "1" 2247 NA
"30540" 23 17 "c" "0" "-" 495 "predep"
"30541" 23 17 "c" "1" "-" 455 "dep"
"30542" 23 17 "c" "2" "-" 409 "precrit"
"30543" 23 17 "c" "3" "-" 407 "precrit"
"30544" 23 17 "c" "4" "-" 424 "crit"
"30545" 23 17 "c" "5" "-" 457 "postcrit"
"30546" 23 17 "c" "6" "-" 566 "post"
"30547" 23 17 "c" "7" "-" 377 "post"
"30548" 23 17 "c" "8" "-" 416 "post"
"30549" 23 17 "c" "9" "-" 352 "post"
"30550" 23 17 "c" "?" "1" 3154 NA
"30602" 23 9 "c" "0" "-" 528 "predep"
"30603" 23 9 "c" "1" "-" 528 "dep"
"30604" 23 9 "c" "2" "-" 658 "precrit"
"30605" 23 9 "c" "3" "-" 502 "precrit"
"30606" 23 9 "c" "4" "-" 527 "crit"
"30607" 23 9 "c" "5" "-" 1000 "postcrit"
"30608" 23 9 "c" "6" "-" 638 "post"
"30609" 23 9 "c" "7" "-" 582 "post"
"30610" 23 9 "c" "8" "-" 856 "post"
"30611" 23 9 "c" "9" "-" 934 "post"
"30612" 23 9 "c" "?" "1" 3000 NA
"30641" 23 26 "d" "0" "-" 533 "predep"
"30642" 23 26 "d" "1" "-" 468 "dep"
"30643" 23 26 "d" "2" "-" 462 "precrit"
"30644" 23 26 "d" "3" "-" 368 "precrit"
"30645" 23 26 "d" "4" "-" 476 "precrit"
"30646" 23 26 "d" "5" "-" 724 "precrit"
"30647" 23 26 "d" "6" "-" 643 "crit"
"30648" 23 26 "d" "7" "-" 511 "postcrit"
"30649" 23 26 "d" "8" "-" 834 "post"
"30650" 23 26 "d" "9" "-" 572 "post"
"30651" 23 26 "d" "10" "-" 563 "post"
"30652" 23 26 "d" "?" "0" 3713 NA
"30687" 23 18 "d" "0" "-" 507 "predep"
"30688" 23 18 "d" "1" "-" 545 "dep"
"30689" 23 18 "d" "2" "-" 536 "precrit"
"30690" 23 18 "d" "3" "-" 521 "precrit"
"30691" 23 18 "d" "4" "-" 581 "precrit"
"30692" 23 18 "d" "5" "-" 544 "precrit"
"30693" 23 18 "d" "6" "-" 601 "crit"
"30694" 23 18 "d" "7" "-" 1880 "postcrit"
"30695" 23 18 "d" "8" "-" 509 "post"
"30696" 23 18 "d" "9" "-" 562 "post"
"30697" 23 18 "d" "10" "-" 1714 "post"
"30698" 23 18 "d" "?" "1" 2386 NA
"30731" 23 31 "a" "0" "-" 545 "predep"
"30732" 23 31 "a" "1" "-" 672 "dep"
"30733" 23 31 "a" "2" "-" 659 "precrit"
"30734" 23 31 "a" "3" "-" 717 "precrit"
"30735" 23 31 "a" "4" "-" 516 "crit"
"30736" 23 31 "a" "5" "-" 422 "postcrit"
"30737" 23 31 "a" "6" "-" 799 "post"
"30738" 23 31 "a" "7" "-" 590 "post"
"30739" 23 31 "a" "?" "1" 3094 NA
"30793" 23 7 "a" "0" "-" 484 "predep"
"30794" 23 7 "a" "1" "-" 1022 "dep"
"30795" 23 7 "a" "2" "-" 453 "precrit"
"30796" 23 7 "a" "3" "-" 372 "precrit"
"30797" 23 7 "a" "4" "-" 424 "crit"
"30798" 23 7 "a" "5" "-" 407 "postcrit"
"30799" 23 7 "a" "6" "-" 344 "post"
"30800" 23 7 "a" "7" "-" 370 "post"
"30801" 23 7 "a" "8" "-" 977 "post"
"30802" 23 7 "a" "?" "1" 1962 NA
"30831" 23 11 "a" "0" "-" 588 "predep"
"30832" 23 11 "a" "1" "-" 364 "dep"
"30833" 23 11 "a" "2" "-" 408 "precrit"
"30834" 23 11 "a" "3" "-" 1324 "precrit"
"30835" 23 11 "a" "4" "-" 452 "crit"
"30836" 23 11 "a" "5" "-" 393 "postcrit"
"30837" 23 11 "a" "6" "-" 500 "post"
"30838" 23 11 "a" "7" "-" 661 "post"
"30839" 23 11 "a" "8" "-" 565 "post"
"30840" 23 11 "a" "9" "-" 452 "post"
"30841" 23 11 "a" "?" "1" 2671 NA
"30871" 23 25 "c" "0" "-" 439 "predep"
"30872" 23 25 "c" "1" "-" 431 "dep"
"30873" 23 25 "c" "2" "-" 486 "precrit"
"30874" 23 25 "c" "3" "-" 667 "precrit"
"30875" 23 25 "c" "4" "-" 451 "crit"
"30876" 23 25 "c" "5" "-" 493 "postcrit"
"30877" 23 25 "c" "6" "-" 543 "post"
"30878" 23 25 "c" "7" "-" 508 "post"
"30879" 23 25 "c" "8" "-" 596 "post"
"30880" 23 25 "c" "9" "-" 513 "post"
"30881" 23 25 "c" "?" "1" 2776 NA
"30923" 23 1 "c" "0" "-" 517 "predep"
"30924" 23 1 "c" "1" "-" 400 "dep"
"30925" 23 1 "c" "2" "-" 612 "precrit"
"30926" 23 1 "c" "3" "-" 407 "precrit"
"30927" 23 1 "c" "4" "-" 424 "crit"
"30928" 23 1 "c" "5" "-" 468 "postcrit"
"30929" 23 1 "c" "6" "-" 604 "post"
"30930" 23 1 "c" "7" "-" 729 "post"
"30931" 23 1 "c" "8" "-" 1069 "post"
"30932" 23 1 "c" "?" "1" 2077 NA
"30959" 23 23 "a" "0" "-" 542 "predep"
"30960" 23 23 "a" "1" "-" 568 "dep"
"30961" 23 23 "a" "2" "-" 487 "precrit"
"30962" 23 23 "a" "3" "-" 440 "precrit"
"30963" 23 23 "a" "4" "-" 539 "crit"
"30964" 23 23 "a" "5" "-" 742 "postcrit"
"30965" 23 23 "a" "6" "-" 488 "post"
"30966" 23 23 "a" "7" "-" 442 "post"
"30967" 23 23 "a" "8" "-" 617 "post"
"30968" 23 23 "a" "9" "-" 552 "post"
"30969" 23 23 "a" "10" "-" 574 "post"
"30970" 23 23 "a" "?" "1" 1816 NA
"31041" 23 2 "d" "0" "-" 640 "predep"
"31042" 23 2 "d" "1" "-" 515 "dep"
"31043" 23 2 "d" "2" "-" 463 "precrit"
"31044" 23 2 "d" "3" "-" 449 "precrit"
"31045" 23 2 "d" "4" "-" 395 "precrit"
"31046" 23 2 "d" "5" "-" 472 "precrit"
"31047" 23 2 "d" "6" "-" 434 "crit"
"31048" 23 2 "d" "7" "-" 461 "postcrit"
"31049" 23 2 "d" "8" "-" 432 "post"
"31050" 23 2 "d" "9" "-" 479 "post"
"31051" 23 2 "d" "10" "-" 476 "post"
"31052" 23 2 "d" "?" "1" 2191 NA
"31067" 23 13 "c" "0" "-" 521 "predep"
"31068" 23 13 "c" "1" "-" 664 "dep"
"31069" 23 13 "c" "2" "-" 658 "precrit"
"31070" 23 13 "c" "3" "-" 563 "precrit"
"31071" 23 13 "c" "4" "-" 474 "crit"
"31072" 23 13 "c" "5" "-" 416 "postcrit"
"31073" 23 13 "c" "6" "-" 462 "post"
"31074" 23 13 "c" "7" "-" 701 "post"
"31075" 23 13 "c" "8" "-" 894 "post"
"31076" 23 13 "c" "9" "-" 531 "post"
"31077" 23 13 "c" "10" "-" 494 "post"
"31078" 23 13 "c" "?" "1" 3028 NA
"31089" 23 19 "a" "0" "-" 589 "predep"
"31090" 23 19 "a" "1" "-" 555 "dep"
"31091" 23 19 "a" "2" "-" 431 "precrit"
"31092" 23 19 "a" "3" "-" 367 "precrit"
"31093" 23 19 "a" "4" "-" 385 "crit"
"31094" 23 19 "a" "5" "-" 381 "postcrit"
"31095" 23 19 "a" "6" "-" 558 "post"
"31096" 23 19 "a" "7" "-" 399 "post"
"31097" 23 19 "a" "?" "1" 2307 NA
"31126" 23 21 "c" "0" "-" 616 "predep"
"31127" 23 21 "c" "1" "-" 627 "dep"
"31128" 23 21 "c" "2" "-" 472 "precrit"
"31129" 23 21 "c" "3" "-" 432 "precrit"
"31130" 23 21 "c" "4" "-" 685 "crit"
"31131" 23 21 "c" "5" "-" 639 "postcrit"
"31132" 23 21 "c" "6" "-" 636 "post"
"31133" 23 21 "c" "7" "-" 1096 "post"
"31134" 23 21 "c" "8" "-" 529 "post"
"31135" 23 21 "c" "?" "1" 3520 NA
"31146" 23 30 "d" "0" "-" 423 "predep"
"31147" 23 30 "d" "1" "-" 525 "dep"
"31148" 23 30 "d" "2" "-" 482 "precrit"
"31149" 23 30 "d" "3" "-" 510 "precrit"
"31150" 23 30 "d" "4" "-" 870 "precrit"
"31151" 23 30 "d" "5" "-" 514 "precrit"
"31152" 23 30 "d" "6" "-" 544 "crit"
"31153" 23 30 "d" "7" "-" 496 "postcrit"
"31154" 23 30 "d" "8" "-" 550 "post"
"31155" 23 30 "d" "9" "-" 508 "post"
"31156" 23 30 "d" "10" "-" 548 "post"
"31157" 23 30 "d" "?" "1" 3119 NA
"31276" 24 17 "d" "0" "-" 235 "predep"
"31277" 24 17 "d" "1" "-" 447 "dep"
"31278" 24 17 "d" "2" "-" 409 "precrit"
"31279" 24 17 "d" "3" "-" 350 "precrit"
"31280" 24 17 "d" "4" "-" 567 "precrit"
"31281" 24 17 "d" "5" "-" 453 "precrit"
"31282" 24 17 "d" "6" "-" 577 "crit"
"31283" 24 17 "d" "7" "-" 358 "postcrit"
"31284" 24 17 "d" "8" "-" 336 "post"
"31285" 24 17 "d" "9" "-" 400 "post"
"31286" 24 17 "d" "10" "-" 381 "post"
"31287" 24 17 "d" "11" "-" 578 "post"
"31288" 24 17 "d" "?" "1" 2636 NA
"31332" 24 35 "b" "0" "-" 431 "predep"
"31333" 24 35 "b" "1" "-" 1321 "dep"
"31334" 24 35 "b" "2" "-" 500 "precrit"
"31335" 24 35 "b" "3" "-" 445 "precrit"
"31336" 24 35 "b" "4" "-" 399 "precrit"
"31337" 24 35 "b" "5" "-" 423 "precrit"
"31338" 24 35 "b" "6" "-" 1592 "crit"
"31339" 24 35 "b" "7" "-" 417 "postcrit"
"31340" 24 35 "b" "8" "-" 385 "post"
"31341" 24 35 "b" "9" "-" 446 "post"
"31342" 24 35 "b" "10" "-" 582 "post"
"31343" 24 35 "b" "11" "-" 536 "post"
"31344" 24 35 "b" "12" "-" 520 "post"
"31345" 24 35 "b" "13" "-" 551 "post"
"31346" 24 35 "b" "14" "-" 900 "post"
"31347" 24 35 "b" "?" "1" 2109 NA
"31381" 24 2 "a" "0" "-" 464 "predep"
"31382" 24 2 "a" "1" "-" 411 "dep"
"31383" 24 2 "a" "2" "-" 355 "precrit"
"31384" 24 2 "a" "3" "-" 409 "precrit"
"31385" 24 2 "a" "4" "-" 429 "crit"
"31386" 24 2 "a" "5" "-" 373 "postcrit"
"31387" 24 2 "a" "6" "-" 447 "post"
"31388" 24 2 "a" "7" "-" 354 "post"
"31389" 24 2 "a" "8" "-" 463 "post"
"31390" 24 2 "a" "9" "-" 526 "post"
"31391" 24 2 "a" "10" "-" 336 "post"
"31392" 24 2 "a" "?" "1" 2401 NA
"31411" 24 10 "a" "0" "-" 410 "predep"
"31412" 24 10 "a" "1" "-" 312 "dep"
"31413" 24 10 "a" "2" "-" 374 "precrit"
"31414" 24 10 "a" "3" "-" 382 "precrit"
"31415" 24 10 "a" "4" "-" 393 "crit"
"31416" 24 10 "a" "5" "-" 451 "postcrit"
"31417" 24 10 "a" "6" "-" 486 "post"
"31418" 24 10 "a" "7" "-" 444 "post"
"31419" 24 10 "a" "8" "-" 994 "post"
"31420" 24 10 "a" "?" "1" 1503 NA
"31449" 24 24 "c" "0" "-" 420 "predep"
"31450" 24 24 "c" "1" "-" 378 "dep"
"31451" 24 24 "c" "2" "-" 379 "precrit"
"31452" 24 24 "c" "3" "-" 388 "precrit"
"31453" 24 24 "c" "4" "-" 383 "crit"
"31454" 24 24 "c" "5" "-" 387 "postcrit"
"31455" 24 24 "c" "6" "-" 427 "post"
"31456" 24 24 "c" "7" "-" 738 "post"
"31457" 24 24 "c" "?" "1" 2114 NA
"31468" 24 4 "c" "0" "-" 355 "predep"
"31469" 24 4 "c" "1" "-" 358 "dep"
"31470" 24 4 "c" "2" "-" 324 "precrit"
"31471" 24 4 "c" "3" "-" 476 "precrit"
"31472" 24 4 "c" "4" "-" 733 "crit"
"31473" 24 4 "c" "5" "-" 363 "postcrit"
"31474" 24 4 "c" "6" "-" 452 "post"
"31475" 24 4 "c" "7" "-" 2545 "post"
"31476" 24 4 "c" "?" "1" 2439 NA
"31496" 24 15 "b" "0" "-" 427 "predep"
"31497" 24 15 "b" "1" "-" 363 "dep"
"31498" 24 15 "b" "2" "-" 349 "precrit"
"31499" 24 15 "b" "3" "-" 346 "precrit"
"31500" 24 15 "b" "4" "-" 620 "precrit"
"31501" 24 15 "b" "5" "-" 463 "precrit"
"31502" 24 15 "b" "6" "-" 514 "crit"
"31503" 24 15 "b" "7" "-" 424 "postcrit"
"31504" 24 15 "b" "8" "-" 861 "post"
"31505" 24 15 "b" "9" "-" 634 "post"
"31506" 24 15 "b" "?" "1" 2787 NA
"31529" 24 6 "a" "0" "-" 331 "predep"
"31530" 24 6 "a" "1" "-" 439 "dep"
"31531" 24 6 "a" "2" "-" 365 "precrit"
"31532" 24 6 "a" "3" "-" 449 "precrit"
"31533" 24 6 "a" "4" "-" 376 "crit"
"31534" 24 6 "a" "5" "-" 472 "postcrit"
"31535" 24 6 "a" "6" "-" 453 "post"
"31536" 24 6 "a" "7" "-" 429 "post"
"31537" 24 6 "a" "?" "1" 2821 NA
"31547" 24 19 "b" "0" "-" 274 "predep"
"31548" 24 19 "b" "1" "-" 612 "dep"
"31549" 24 19 "b" "2" "-" 568 "precrit"
"31550" 24 19 "b" "3" "-" 577 "precrit"
"31551" 24 19 "b" "4" "-" 532 "precrit"
"31552" 24 19 "b" "5" "-" 1184 "precrit"
"31553" 24 19 "b" "6" "-" 406 "crit"
"31554" 24 19 "b" "7" "-" 374 "postcrit"
"31555" 24 19 "b" "8" "-" 530 "post"
"31556" 24 19 "b" "9" "-" 389 "post"
"31557" 24 19 "b" "?" "1" 1934 NA
"31582" 24 5 "d" "0" "-" 196 "predep"
"31583" 24 5 "d" "1" "-" 801 "dep"
"31584" 24 5 "d" "2" "-" 361 "precrit"
"31585" 24 5 "d" "3" "-" 317 "precrit"
"31586" 24 5 "d" "4" "-" 401 "precrit"
"31587" 24 5 "d" "5" "-" 369 "precrit"
"31588" 24 5 "d" "6" "-" 390 "crit"
"31589" 24 5 "d" "7" "-" 367 "postcrit"
"31590" 24 5 "d" "8" "-" 322 "post"
"31591" 24 5 "d" "9" "-" 367 "post"
"31592" 24 5 "d" "10" "-" 341 "post"
"31593" 24 5 "d" "11" "-" 469 "post"
"31594" 24 5 "d" "12" "-" 440 "post"
"31595" 24 5 "d" "?" "1" 3147 NA
"31669" 24 8 "c" "0" "-" 359 "predep"
"31670" 24 8 "c" "1" "-" 358 "dep"
"31671" 24 8 "c" "2" "-" 309 "precrit"
"31672" 24 8 "c" "3" "-" 286 "precrit"
"31673" 24 8 "c" "4" "-" 383 "crit"
"31674" 24 8 "c" "5" "-" 403 "postcrit"
"31675" 24 8 "c" "6" "-" 261 "post"
"31676" 24 8 "c" "7" "-" 329 "post"
"31677" 24 8 "c" "8" "-" 476 "post"
"31678" 24 8 "c" "9" "-" 495 "post"
"31679" 24 8 "c" "?" "1" 2217 NA
"31691" 24 18 "a" "0" "-" 426 "predep"
"31692" 24 18 "a" "1" "-" 469 "dep"
"31693" 24 18 "a" "2" "-" 286 "precrit"
"31694" 24 18 "a" "3" "-" 348 "precrit"
"31695" 24 18 "a" "4" "-" 363 "crit"
"31696" 24 18 "a" "5" "-" 342 "postcrit"
"31697" 24 18 "a" "6" "-" 401 "post"
"31698" 24 18 "a" "7" "-" 360 "post"
"31699" 24 18 "a" "8" "-" 1194 "post"
"31700" 24 18 "a" "?" "1" 1711 NA
"31752" 24 9 "d" "0" "-" 151 "predep"
"31753" 24 9 "d" "1" "-" 527 "dep"
"31754" 24 9 "d" "2" "-" 397 "precrit"
"31755" 24 9 "d" "3" "-" 261 "precrit"
"31756" 24 9 "d" "4" "-" 334 "precrit"
"31757" 24 9 "d" "5" "-" 356 "precrit"
"31758" 24 9 "d" "6" "-" 350 "crit"
"31759" 24 9 "d" "7" "-" 327 "postcrit"
"31760" 24 9 "d" "8" "-" 264 "post"
"31761" 24 9 "d" "9" "-" 317 "post"
"31762" 24 9 "d" "10" "-" 310 "post"
"31763" 24 9 "d" "11" "-" 448 "post"
"31764" 24 9 "d" "?" "1" 2094 NA
"31775" 24 33 "d" "0" "-" 357 "predep"
"31776" 24 33 "d" "1" "-" 301 "dep"
"31777" 24 33 "d" "2" "-" 264 "precrit"
"31778" 24 33 "d" "3" "-" 272 "precrit"
"31779" 24 33 "d" "4" "-" 379 "precrit"
"31780" 24 33 "d" "5" "-" 273 "precrit"
"31781" 24 33 "d" "6" "-" 254 "crit"
"31782" 24 33 "d" "7" "-" 397 "postcrit"
"31783" 24 33 "d" "8" "-" 302 "post"
"31784" 24 33 "d" "9" "-" 290 "post"
"31785" 24 33 "d" "10" "-" 401 "post"
"31786" 24 33 "d" "?" "1" 1515 NA
"31796" 24 21 "d" "0" "-" 380 "predep"
"31797" 24 21 "d" "1" "-" 331 "dep"
"31798" 24 21 "d" "2" "-" 506 "precrit"
"31799" 24 21 "d" "3" "-" 304 "precrit"
"31800" 24 21 "d" "4" "-" 277 "precrit"
"31801" 24 21 "d" "5" "-" 430 "precrit"
"31802" 24 21 "d" "6" "-" 301 "crit"
"31803" 24 21 "d" "7" "-" 432 "postcrit"
"31804" 24 21 "d" "8" "-" 380 "post"
"31805" 24 21 "d" "9" "-" 355 "post"
"31806" 24 21 "d" "10" "-" 432 "post"
"31807" 24 21 "d" "?" "1" 3101 NA
"31831" 24 27 "b" "0" "-" 572 "predep"
"31832" 24 27 "b" "1" "-" 319 "dep"
"31833" 24 27 "b" "2" "-" 310 "precrit"
"31834" 24 27 "b" "3" "-" 270 "precrit"
"31835" 24 27 "b" "4" "-" 316 "precrit"
"31836" 24 27 "b" "5" "-" 367 "precrit"
"31837" 24 27 "b" "6" "-" 226 "crit"
"31838" 24 27 "b" "7" "-" 372 "postcrit"
"31839" 24 27 "b" "8" "-" 341 "post"
"31840" 24 27 "b" "9" "-" 670 "post"
"31841" 24 27 "b" "10" "-" 777 "post"
"31842" 24 27 "b" "11" "-" 753 "post"
"31843" 24 27 "b" "?" "1" 2331 NA
"31911" 24 23 "b" "0" "-" 415 "predep"
"31912" 24 23 "b" "1" "-" 438 "dep"
"31913" 24 23 "b" "2" "-" 322 "precrit"
"31914" 24 23 "b" "3" "-" 256 "precrit"
"31915" 24 23 "b" "4" "-" 337 "precrit"
"31916" 24 23 "b" "5" "-" 527 "precrit"
"31917" 24 23 "b" "6" "-" 351 "crit"
"31918" 24 23 "b" "7" "-" 315 "postcrit"
"31919" 24 23 "b" "8" "-" 320 "post"
"31920" 24 23 "b" "9" "-" 294 "post"
"31921" 24 23 "b" "10" "-" 530 "post"
"31922" 24 23 "b" "11" "-" 469 "post"
"31923" 24 23 "b" "12" "-" 610 "post"
"31924" 24 23 "b" "?" "1" 1607 NA
"31936" 24 3 "b" "0" "-" 433 "predep"
"31937" 24 3 "b" "1" "-" 285 "dep"
"31938" 24 3 "b" "2" "-" 436 "precrit"
"31939" 24 3 "b" "3" "-" 266 "precrit"
"31940" 24 3 "b" "4" "-" 540 "precrit"
"31941" 24 3 "b" "5" "-" 370 "precrit"
"31942" 24 3 "b" "6" "-" 434 "crit"
"31943" 24 3 "b" "7" "-" 334 "postcrit"
"31944" 24 3 "b" "8" "-" 362 "post"
"31945" 24 3 "b" "9" "-" 320 "post"
"31946" 24 3 "b" "10" "-" 349 "post"
"31947" 24 3 "b" "11" "-" 437 "post"
"31948" 24 3 "b" "?" "1" 2033 NA
"31961" 24 20 "c" "0" "-" 487 "predep"
"31962" 24 20 "c" "1" "-" 376 "dep"
"31963" 24 20 "c" "2" "-" 347 "precrit"
"31964" 24 20 "c" "3" "-" 289 "precrit"
"31965" 24 20 "c" "4" "-" 349 "crit"
"31966" 24 20 "c" "5" "-" 339 "postcrit"
"31967" 24 20 "c" "6" "-" 302 "post"
"31968" 24 20 "c" "7" "-" 434 "post"
"31969" 24 20 "c" "8" "-" 302 "post"
"31970" 24 20 "c" "9" "-" 475 "post"
"31971" 24 20 "c" "10" "-" 352 "post"
"31972" 24 20 "c" "?" "1" 1977 NA
"32003" 24 13 "d" "0" "-" 429 "predep"
"32004" 24 13 "d" "1" "-" 284 "dep"
"32005" 24 13 "d" "2" "-" 314 "precrit"
"32006" 24 13 "d" "3" "-" 298 "precrit"
"32007" 24 13 "d" "4" "-" 323 "precrit"
"32008" 24 13 "d" "5" "-" 324 "precrit"
"32009" 24 13 "d" "6" "-" 382 "crit"
"32010" 24 13 "d" "7" "-" 335 "postcrit"
"32011" 24 13 "d" "8" "-" 307 "post"
"32012" 24 13 "d" "9" "-" 358 "post"
"32013" 24 13 "d" "10" "-" 327 "post"
"32014" 24 13 "d" "11" "-" 352 "post"
"32015" 24 13 "d" "12" "-" 334 "post"
"32016" 24 13 "d" "13" "-" 467 "post"
"32017" 24 13 "d" "?" "0" 2175 NA
"32067" 24 11 "b" "0" "-" 396 "predep"
"32068" 24 11 "b" "1" "-" 351 "dep"
"32069" 24 11 "b" "2" "-" 290 "precrit"
"32070" 24 11 "b" "3" "-" 324 "precrit"
"32071" 24 11 "b" "4" "-" 351 "precrit"
"32072" 24 11 "b" "5" "-" 318 "precrit"
"32073" 24 11 "b" "6" "-" 560 "crit"
"32074" 24 11 "b" "7" "-" 555 "postcrit"
"32075" 24 11 "b" "8" "-" 681 "post"
"32076" 24 11 "b" "9" "-" 370 "post"
"32077" 24 11 "b" "10" "-" 738 "post"
"32078" 24 11 "b" "11" "-" 669 "post"
"32079" 24 11 "b" "?" "1" 2076 NA
"32118" 24 34 "a" "0" "-" 395 "predep"
"32119" 24 34 "a" "1" "-" 266 "dep"
"32120" 24 34 "a" "2" "-" 273 "precrit"
"32121" 24 34 "a" "3" "-" 365 "precrit"
"32122" 24 34 "a" "4" "-" 355 "crit"
"32123" 24 34 "a" "5" "-" 340 "postcrit"
"32124" 24 34 "a" "6" "-" 319 "post"
"32125" 24 34 "a" "7" "-" 294 "post"
"32126" 24 34 "a" "8" "-" 507 "post"
"32127" 24 34 "a" "?" "1" 2771 NA
"32153" 24 30 "a" "0" "-" 227 "predep"
"32154" 24 30 "a" "1" "-" 294 "dep"
"32155" 24 30 "a" "2" "-" 265 "precrit"
"32156" 24 30 "a" "3" "-" 279 "precrit"
"32157" 24 30 "a" "4" "-" 441 "crit"
"32158" 24 30 "a" "5" "-" 374 "postcrit"
"32159" 24 30 "a" "6" "-" 313 "post"
"32160" 24 30 "a" "7" "-" 456 "post"
"32161" 24 30 "a" "8" "-" 462 "post"
"32162" 24 30 "a" "?" "1" 2077 NA
"32184" 24 1 "d" "0" "-" 134 "predep"
"32185" 24 1 "d" "1" "-" 413 "dep"
"32186" 24 1 "d" "2" "-" 286 "precrit"
"32187" 24 1 "d" "3" "-" 284 "precrit"
"32188" 24 1 "d" "4" "-" 292 "precrit"
"32189" 24 1 "d" "5" "-" 381 "precrit"
"32190" 24 1 "d" "6" "-" 441 "crit"
"32191" 24 1 "d" "7" "-" 393 "postcrit"
"32192" 24 1 "d" "8" "-" 330 "post"
"32193" 24 1 "d" "9" "-" 383 "post"
"32194" 24 1 "d" "10" "-" 1065 "post"
"32195" 24 1 "d" "?" "1" 2083 NA
"32230" 24 29 "d" "0" "-" 377 "predep"
"32231" 24 29 "d" "1" "-" 310 "dep"
"32232" 24 29 "d" "2" "-" 358 "precrit"
"32233" 24 29 "d" "3" "-" 274 "precrit"
"32234" 24 29 "d" "4" "-" 306 "precrit"
"32235" 24 29 "d" "5" "-" 368 "precrit"
"32236" 24 29 "d" "6" "-" 744 "crit"
"32237" 24 29 "d" "7" "-" 392 "postcrit"
"32238" 24 29 "d" "8" "-" 318 "post"
"32239" 24 29 "d" "9" "-" 350 "post"
"32240" 24 29 "d" "10" "-" 371 "post"
"32241" 24 29 "d" "11" "-" 477 "post"
"32242" 24 29 "d" "?" "1" 1642 NA
"32259" 24 14 "a" "0" "-" 372 "predep"
"32260" 24 14 "a" "1" "-" 317 "dep"
"32261" 24 14 "a" "2" "-" 423 "precrit"
"32262" 24 14 "a" "3" "-" 291 "precrit"
"32263" 24 14 "a" "4" "-" 312 "crit"
"32264" 24 14 "a" "5" "-" 328 "postcrit"
"32265" 24 14 "a" "6" "-" 340 "post"
"32266" 24 14 "a" "7" "-" 339 "post"
"32267" 24 14 "a" "8" "-" 330 "post"
"32268" 24 14 "a" "9" "-" 323 "post"
"32269" 24 14 "a" "10" "-" 580 "post"
"32270" 24 14 "a" "?" "1" 1828 NA
"32292" 24 12 "c" "0" "-" 100 "predep"
"32293" 24 12 "c" "1" "-" 482 "dep"
"32294" 24 12 "c" "2" "-" 221 "precrit"
"32295" 24 12 "c" "3" "-" 236 "precrit"
"32296" 24 12 "c" "4" "-" 294 "crit"
"32297" 24 12 "c" "5" "-" 284 "postcrit"
"32298" 24 12 "c" "6" "-" 356 "post"
"32299" 24 12 "c" "7" "-" 312 "post"
"32300" 24 12 "c" "8" "-" 300 "post"
"32301" 24 12 "c" "9" "-" 470 "post"
"32302" 24 12 "c" "?" "1" 1743 NA
"32348" 24 16 "c" "0" "-" 473 "predep"
"32349" 24 16 "c" "1" "-" 282 "dep"
"32350" 24 16 "c" "2" "-" 306 "precrit"
"32351" 24 16 "c" "3" "-" 275 "precrit"
"32352" 24 16 "c" "4" "-" 289 "crit"
"32353" 24 16 "c" "5" "-" 288 "postcrit"
"32354" 24 16 "c" "6" "-" 291 "post"
"32355" 24 16 "c" "7" "-" 365 "post"
"32356" 24 16 "c" "8" "-" 313 "post"
"32357" 24 16 "c" "?" "1" 1783 NA
"32397" 24 22 "a" "0" "-" 629 "predep"
"32398" 24 22 "a" "1" "-" 371 "dep"
"32399" 24 22 "a" "2" "-" 344 "precrit"
"32400" 24 22 "a" "3" "-" 261 "precrit"
"32401" 24 22 "a" "4" "-" 302 "crit"
"32402" 24 22 "a" "5" "-" 288 "postcrit"
"32403" 24 22 "a" "6" "-" 264 "post"
"32404" 24 22 "a" "7" "-" 422 "post"
"32405" 24 22 "a" "8" "-" 313 "post"
"32406" 24 22 "a" "?" "1" 1892 NA
"32416" 24 36 "c" "0" "-" 350 "predep"
"32417" 24 36 "c" "1" "-" 309 "dep"
"32418" 24 36 "c" "2" "-" 508 "precrit"
"32419" 24 36 "c" "3" "-" 361 "precrit"
"32420" 24 36 "c" "4" "-" 295 "crit"
"32421" 24 36 "c" "5" "-" 295 "postcrit"
"32422" 24 36 "c" "6" "-" 303 "post"
"32423" 24 36 "c" "7" "-" 303 "post"
"32424" 24 36 "c" "8" "-" 619 "post"
"32425" 24 36 "c" "?" "1" 2200 NA
"32437" 24 7 "b" "0" "-" 612 "predep"
"32438" 24 7 "b" "1" "-" 319 "dep"
"32439" 24 7 "b" "2" "-" 317 "precrit"
"32440" 24 7 "b" "3" "-" 286 "precrit"
"32441" 24 7 "b" "4" "-" 295 "precrit"
"32442" 24 7 "b" "5" "-" 275 "precrit"
"32443" 24 7 "b" "6" "-" 521 "crit"
"32444" 24 7 "b" "7" "-" 345 "postcrit"
"32445" 24 7 "b" "8" "-" 289 "post"
"32446" 24 7 "b" "9" "-" 694 "post"
"32447" 24 7 "b" "10" "-" 435 "post"
"32448" 24 7 "b" "?" "1" 1314 NA
"32501" 24 32 "c" "0" "-" 298 "predep"
"32502" 24 32 "c" "1" "-" 421 "dep"
"32503" 24 32 "c" "2" "-" 240 "precrit"
"32504" 24 32 "c" "3" "-" 300 "precrit"
"32505" 24 32 "c" "4" "-" 305 "crit"
"32506" 24 32 "c" "5" "-" 305 "postcrit"
"32507" 24 32 "c" "6" "-" 275 "post"
"32508" 24 32 "c" "7" "-" 331 "post"
"32509" 24 32 "c" "8" "-" 618 "post"
"32510" 24 32 "c" "?" "1" 1629 NA
"32532" 24 25 "d" "0" "-" 618 "predep"
"32533" 24 25 "d" "1" "-" 357 "dep"
"32534" 24 25 "d" "2" "-" 279 "precrit"
"32535" 24 25 "d" "3" "-" 397 "precrit"
"32536" 24 25 "d" "4" "-" 291 "precrit"
"32537" 24 25 "d" "5" "-" 293 "precrit"
"32538" 24 25 "d" "6" "-" 345 "crit"
"32539" 24 25 "d" "7" "-" 405 "postcrit"
"32540" 24 25 "d" "8" "-" 359 "post"
"32541" 24 25 "d" "9" "-" 320 "post"
"32542" 24 25 "d" "10" "-" 322 "post"
"32543" 24 25 "d" "11" "-" 503 "post"
"32544" 24 25 "d" "?" "1" 2428 NA
"32598" 24 31 "b" "0" "-" 309 "predep"
"32599" 24 31 "b" "1" "-" 348 "dep"
"32600" 24 31 "b" "2" "-" 327 "precrit"
"32601" 24 31 "b" "3" "-" 291 "precrit"
"32602" 24 31 "b" "4" "-" 280 "precrit"
"32603" 24 31 "b" "5" "-" 287 "precrit"
"32604" 24 31 "b" "6" "-" 331 "crit"
"32605" 24 31 "b" "7" "-" 290 "postcrit"
"32606" 24 31 "b" "8" "-" 316 "post"
"32607" 24 31 "b" "9" "-" 338 "post"
"32608" 24 31 "b" "?" "1" 5305 NA
"32629" 24 28 "c" "0" "-" 509 "predep"
"32630" 24 28 "c" "1" "-" 318 "dep"
"32631" 24 28 "c" "2" "-" 286 "precrit"
"32632" 24 28 "c" "3" "-" 258 "precrit"
"32633" 24 28 "c" "4" "-" 421 "crit"
"32634" 24 28 "c" "5" "-" 295 "postcrit"
"32635" 24 28 "c" "6" "-" 316 "post"
"32636" 24 28 "c" "7" "-" 343 "post"
"32637" 24 28 "c" "8" "-" 484 "post"
"32638" 24 28 "c" "9" "-" 404 "post"
"32639" 24 28 "c" "?" "1" 1901 NA
"32667" 24 26 "a" "0" "-" 331 "predep"
"32668" 24 26 "a" "1" "-" 296 "dep"
"32669" 24 26 "a" "2" "-" 272 "precrit"
"32670" 24 26 "a" "3" "-" 340 "precrit"
"32671" 24 26 "a" "4" "-" 273 "crit"
"32672" 24 26 "a" "5" "-" 299 "postcrit"
"32673" 24 26 "a" "6" "-" 318 "post"
"32674" 24 26 "a" "7" "-" 298 "post"
"32675" 24 26 "a" "8" "-" 477 "post"
"32676" 24 26 "a" "?" "1" 1392 NA
"32785" 25 11 "c" "0" "-" 460 "predep"
"32786" 25 11 "c" "1" "-" 623 "dep"
"32787" 25 11 "c" "2" "-" 561 "precrit"
"32788" 25 11 "c" "3" "-" 599 "precrit"
"32789" 25 11 "c" "4" "-" 828 "crit"
"32790" 25 11 "c" "5" "-" 650 "postcrit"
"32791" 25 11 "c" "6" "-" 610 "post"
"32792" 25 11 "c" "7" "-" 680 "post"
"32793" 25 11 "c" "8" "-" 822 "post"
"32794" 25 11 "c" "?" "1" 3599 NA
"32816" 25 3 "c" "0" "-" 723 "predep"
"32817" 25 3 "c" "1" "-" 710 "dep"
"32818" 25 3 "c" "2" "-" 562 "precrit"
"32819" 25 3 "c" "3" "-" 508 "precrit"
"32820" 25 3 "c" "4" "-" 529 "crit"
"32821" 25 3 "c" "5" "-" 509 "postcrit"
"32822" 25 3 "c" "6" "-" 490 "post"
"32823" 25 3 "c" "7" "-" 515 "post"
"32824" 25 3 "c" "8" "-" 596 "post"
"32825" 25 3 "c" "?" "1" 2094 NA
"32848" 25 24 "d" "0" "-" 513 "predep"
"32849" 25 24 "d" "1" "-" 655 "dep"
"32850" 25 24 "d" "2" "-" 704 "precrit"
"32851" 25 24 "d" "3" "-" 515 "precrit"
"32852" 25 24 "d" "4" "-" 500 "precrit"
"32853" 25 24 "d" "5" "-" 439 "precrit"
"32854" 25 24 "d" "6" "-" 446 "crit"
"32855" 25 24 "d" "7" "-" 460 "postcrit"
"32856" 25 24 "d" "8" "-" 460 "post"
"32857" 25 24 "d" "9" "-" 427 "post"
"32858" 25 24 "d" "?" "0" 2425 NA
"32868" 25 27 "c" "0" "-" 397 "predep"
"32869" 25 27 "c" "1" "-" 439 "dep"
"32870" 25 27 "c" "2" "-" 528 "precrit"
"32871" 25 27 "c" "3" "-" 419 "precrit"
"32872" 25 27 "c" "4" "-" 407 "crit"
"32873" 25 27 "c" "5" "-" 447 "postcrit"
"32874" 25 27 "c" "6" "-" 541 "post"
"32875" 25 27 "c" "7" "-" 583 "post"
"32876" 25 27 "c" "8" "-" 395 "post"
"32877" 25 27 "c" "9" "-" 618 "post"
"32878" 25 27 "c" "?" "1" 1794 NA
"32901" 25 16 "d" "0" "-" 641 "predep"
"32902" 25 16 "d" "1" "-" 1287 "dep"
"32903" 25 16 "d" "2" "-" 541 "precrit"
"32904" 25 16 "d" "3" "-" 398 "precrit"
"32905" 25 16 "d" "4" "-" 386 "precrit"
"32906" 25 16 "d" "5" "-" 390 "precrit"
"32907" 25 16 "d" "6" "-" 451 "crit"
"32908" 25 16 "d" "7" "-" 459 "postcrit"
"32909" 25 16 "d" "8" "-" 499 "post"
"32910" 25 16 "d" "9" "-" 455 "post"
"32911" 25 16 "d" "10" "-" 780 "post"
"32912" 25 16 "d" "?" "1" 2636 NA
"32990" 25 35 "c" "0" "-" 547 "predep"
"32991" 25 35 "c" "1" "-" 693 "dep"
"32992" 25 35 "c" "2" "-" 840 "precrit"
"32993" 25 35 "c" "3" "-" 660 "precrit"
"32994" 25 35 "c" "4" "-" 490 "crit"
"32995" 25 35 "c" "5" "-" 409 "postcrit"
"32996" 25 35 "c" "6" "-" 456 "post"
"32997" 25 35 "c" "7" "-" 441 "post"
"32998" 25 35 "c" "8" "-" 479 "post"
"32999" 25 35 "c" "?" "1" 2936 NA
"33010" 25 26 "b" "0" "-" 462 "predep"
"33011" 25 26 "b" "1" "-" 401 "dep"
"33012" 25 26 "b" "2" "-" 377 "precrit"
"33013" 25 26 "b" "3" "-" 397 "precrit"
"33014" 25 26 "b" "4" "-" 426 "precrit"
"33015" 25 26 "b" "5" "-" 397 "precrit"
"33016" 25 26 "b" "6" "-" 742 "crit"
"33017" 25 26 "b" "7" "-" 523 "postcrit"
"33018" 25 26 "b" "8" "-" 491 "post"
"33019" 25 26 "b" "9" "-" 404 "post"
"33020" 25 26 "b" "10" "-" 500 "post"
"33021" 25 26 "b" "?" "1" 1879 NA
"33041" 25 7 "c" "0" "-" 354 "predep"
"33042" 25 7 "c" "1" "-" 836 "dep"
"33043" 25 7 "c" "2" "-" 415 "precrit"
"33044" 25 7 "c" "3" "-" 350 "precrit"
"33045" 25 7 "c" "4" "-" 390 "crit"
"33046" 25 7 "c" "5" "-" 434 "postcrit"
"33047" 25 7 "c" "6" "-" 450 "post"
"33048" 25 7 "c" "7" "-" 733 "post"
"33049" 25 7 "c" "8" "-" 408 "post"
"33050" 25 7 "c" "?" "1" 3855 NA
"33081" 25 22 "b" "0" "-" 307 "predep"
"33082" 25 22 "b" "1" "-" 658 "dep"
"33083" 25 22 "b" "2" "-" 651 "precrit"
"33084" 25 22 "b" "3" "-" 845 "precrit"
"33085" 25 22 "b" "4" "-" 532 "precrit"
"33086" 25 22 "b" "5" "-" 433 "precrit"
"33087" 25 22 "b" "6" "-" 328 "crit"
"33088" 25 22 "b" "7" "-" 355 "postcrit"
"33089" 25 22 "b" "8" "-" 273 "post"
"33090" 25 22 "b" "9" "-" 283 "post"
"33091" 25 22 "b" "10" "-" 354 "post"
"33092" 25 22 "b" "?" "1" 2163 NA
"33125" 25 28 "d" "0" "-" 449 "predep"
"33126" 25 28 "d" "1" "-" 422 "dep"
"33127" 25 28 "d" "2" "-" 360 "precrit"
"33128" 25 28 "d" "3" "-" 251 "precrit"
"33129" 25 28 "d" "4" "-" 261 "precrit"
"33130" 25 28 "d" "5" "-" 238 "precrit"
"33131" 25 28 "d" "6" "-" 276 "crit"
"33132" 25 28 "d" "7" "-" 423 "postcrit"
"33133" 25 28 "d" "8" "-" 335 "post"
"33134" 25 28 "d" "9" "-" 294 "post"
"33135" 25 28 "d" "10" "-" 433 "post"
"33136" 25 28 "d" "11" "-" 350 "post"
"33137" 25 28 "d" "?" "1" 2624 NA
"33148" 25 8 "d" "0" "-" 406 "predep"
"33149" 25 8 "d" "1" "-" 532 "dep"
"33150" 25 8 "d" "2" "-" 275 "precrit"
"33151" 25 8 "d" "3" "-" 301 "precrit"
"33152" 25 8 "d" "4" "-" 390 "precrit"
"33153" 25 8 "d" "5" "-" 326 "precrit"
"33154" 25 8 "d" "6" "-" 262 "crit"
"33155" 25 8 "d" "7" "-" 255 "postcrit"
"33156" 25 8 "d" "8" "-" 282 "post"
"33157" 25 8 "d" "9" "-" 307 "post"
"33158" 25 8 "d" "10" "-" 352 "post"
"33159" 25 8 "d" "11" "-" 355 "post"
"33160" 25 8 "d" "?" "1" 1508 NA
"33185" 25 1 "a" "0" "-" 377 "predep"
"33186" 25 1 "a" "1" "-" 359 "dep"
"33187" 25 1 "a" "2" "-" 336 "precrit"
"33188" 25 1 "a" "3" "-" 309 "precrit"
"33189" 25 1 "a" "4" "-" 339 "crit"
"33190" 25 1 "a" "5" "-" 337 "postcrit"
"33191" 25 1 "a" "6" "-" 369 "post"
"33192" 25 1 "a" "7" "-" 322 "post"
"33193" 25 1 "a" "8" "-" 378 "post"
"33194" 25 1 "a" "?" "1" 1455 NA
"33206" 25 15 "c" "0" "-" 629 "predep"
"33207" 25 15 "c" "1" "-" 430 "dep"
"33208" 25 15 "c" "2" "-" 359 "precrit"
"33209" 25 15 "c" "3" "-" 332 "precrit"
"33210" 25 15 "c" "4" "-" 339 "crit"
"33211" 25 15 "c" "5" "-" 409 "postcrit"
"33212" 25 15 "c" "6" "-" 368 "post"
"33213" 25 15 "c" "7" "-" 371 "post"
"33214" 25 15 "c" "?" "1" 2589 NA
"33254" 25 18 "b" "0" "-" 390 "predep"
"33255" 25 18 "b" "1" "-" 432 "dep"
"33256" 25 18 "b" "2" "-" 388 "precrit"
"33257" 25 18 "b" "3" "-" 446 "precrit"
"33258" 25 18 "b" "4" "-" 361 "precrit"
"33259" 25 18 "b" "5" "-" 695 "precrit"
"33260" 25 18 "b" "6" "-" 340 "crit"
"33261" 25 18 "b" "7" "-" 339 "postcrit"
"33262" 25 18 "b" "8" "-" 332 "post"
"33263" 25 18 "b" "9" "-" 333 "post"
"33264" 25 18 "b" "10" "-" 316 "post"
"33265" 25 18 "b" "?" "1" 2839 NA
"33295" 25 5 "a" "0" "-" 464 "predep"
"33296" 25 5 "a" "1" "-" 514 "dep"
"33297" 25 5 "a" "2" "-" 488 "precrit"
"33298" 25 5 "a" "3" "-" 506 "precrit"
"33299" 25 5 "a" "4" "-" 408 "crit"
"33300" 25 5 "a" "5" "-" 425 "postcrit"
"33301" 25 5 "a" "6" "-" 331 "post"
"33302" 25 5 "a" "7" "-" 290 "post"
"33303" 25 5 "a" "8" "-" 429 "post"
"33304" 25 5 "a" "9" "-" 312 "post"
"33305" 25 5 "a" "?" "1" 1449 NA
"33356" 25 19 "c" "0" "-" 324 "predep"
"33357" 25 19 "c" "1" "-" 376 "dep"
"33358" 25 19 "c" "2" "-" 315 "precrit"
"33359" 25 19 "c" "3" "-" 274 "precrit"
"33360" 25 19 "c" "4" "-" 268 "crit"
"33361" 25 19 "c" "5" "-" 304 "postcrit"
"33362" 25 19 "c" "6" "-" 303 "post"
"33363" 25 19 "c" "7" "-" 306 "post"
"33364" 25 19 "c" "8" "-" 422 "post"
"33365" 25 19 "c" "?" "0" 2508 NA
"33374" 25 2 "b" "0" "-" 354 "predep"
"33375" 25 2 "b" "1" "-" 320 "dep"
"33376" 25 2 "b" "2" "-" 337 "precrit"
"33377" 25 2 "b" "3" "-" 317 "precrit"
"33378" 25 2 "b" "4" "-" 289 "precrit"
"33379" 25 2 "b" "5" "-" 351 "precrit"
"33380" 25 2 "b" "6" "-" 296 "crit"
"33381" 25 2 "b" "7" "-" 308 "postcrit"
"33382" 25 2 "b" "8" "-" 300 "post"
"33383" 25 2 "b" "9" "-" 335 "post"
"33384" 25 2 "b" "10" "-" 340 "post"
"33385" 25 2 "b" "11" "-" 334 "post"
"33386" 25 2 "b" "12" "-" 375 "post"
"33387" 25 2 "b" "?" "0" 4210 NA
"33397" 25 29 "a" "0" "-" 311 "predep"
"33398" 25 29 "a" "1" "-" 388 "dep"
"33399" 25 29 "a" "2" "-" 588 "precrit"
"33400" 25 29 "a" "3" "-" 296 "precrit"
"33401" 25 29 "a" "4" "-" 427 "crit"
"33402" 25 29 "a" "5" "-" 365 "postcrit"
"33403" 25 29 "a" "6" "-" 838 "post"
"33404" 25 29 "a" "7" "-" 368 "post"
"33405" 25 29 "a" "8" "-" 360 "post"
"33406" 25 29 "a" "?" "1" 1394 NA
"33418" 25 14 "b" "0" "-" 358 "predep"
"33419" 25 14 "b" "1" "-" 318 "dep"
"33420" 25 14 "b" "2" "-" 254 "precrit"
"33421" 25 14 "b" "3" "-" 1120 "precrit"
"33422" 25 14 "b" "4" "-" 295 "precrit"
"33423" 25 14 "b" "5" "-" 266 "precrit"
"33424" 25 14 "b" "6" "-" 259 "crit"
"33425" 25 14 "b" "7" "-" 318 "postcrit"
"33426" 25 14 "b" "8" "-" 278 "post"
"33427" 25 14 "b" "9" "-" 350 "post"
"33428" 25 14 "b" "10" "-" 288 "post"
"33429" 25 14 "b" "11" "-" 312 "post"
"33430" 25 14 "b" "12" "-" 688 "post"
"33431" 25 14 "b" "?" "1" 2055 NA
"33458" 25 20 "d" "0" "-" 682 "predep"
"33459" 25 20 "d" "1" "-" 339 "dep"
"33460" 25 20 "d" "2" "-" 312 "precrit"
"33461" 25 20 "d" "3" "-" 904 "precrit"
"33462" 25 20 "d" "4" "-" 360 "precrit"
"33463" 25 20 "d" "5" "-" 365 "precrit"
"33464" 25 20 "d" "6" "-" 404 "crit"
"33465" 25 20 "d" "7" "-" 374 "postcrit"
"33466" 25 20 "d" "8" "-" 365 "post"
"33467" 25 20 "d" "9" "-" 351 "post"
"33468" 25 20 "d" "10" "-" 334 "post"
"33469" 25 20 "d" "11" "-" 303 "post"
"33470" 25 20 "d" "12" "-" 340 "post"
"33471" 25 20 "d" "?" "0" 3548 NA
"33503" 25 25 "a" "0" "-" 337 "predep"
"33504" 25 25 "a" "1" "-" 397 "dep"
"33505" 25 25 "a" "2" "-" 276 "precrit"
"33506" 25 25 "a" "3" "-" 262 "precrit"
"33507" 25 25 "a" "4" "-" 243 "crit"
"33508" 25 25 "a" "5" "-" 395 "postcrit"
"33509" 25 25 "a" "6" "-" 278 "post"
"33510" 25 25 "a" "7" "-" 341 "post"
"33511" 25 25 "a" "8" "-" 728 "post"
"33512" 25 25 "a" "?" "1" 2023 NA
"33523" 25 9 "a" "0" "-" 391 "predep"
"33524" 25 9 "a" "1" "-" 384 "dep"
"33525" 25 9 "a" "2" "-" 325 "precrit"
"33526" 25 9 "a" "3" "-" 361 "precrit"
"33527" 25 9 "a" "4" "-" 347 "crit"
"33528" 25 9 "a" "5" "-" 752 "postcrit"
"33529" 25 9 "a" "6" "-" 322 "post"
"33530" 25 9 "a" "7" "-" 302 "post"
"33531" 25 9 "a" "8" "-" 372 "post"
"33532" 25 9 "a" "?" "1" 2245 NA
"33569" 25 4 "d" "0" "-" 338 "predep"
"33570" 25 4 "d" "1" "-" 390 "dep"
"33571" 25 4 "d" "2" "-" 299 "precrit"
"33572" 25 4 "d" "3" "-" 272 "precrit"
"33573" 25 4 "d" "4" "-" 247 "precrit"
"33574" 25 4 "d" "5" "-" 270 "precrit"
"33575" 25 4 "d" "6" "-" 502 "crit"
"33576" 25 4 "d" "7" "-" 374 "postcrit"
"33577" 25 4 "d" "8" "-" 273 "post"
"33578" 25 4 "d" "9" "-" 305 "post"
"33579" 25 4 "d" "?" "1" 1622 NA
"33591" 25 13 "a" "0" "-" 346 "predep"
"33592" 25 13 "a" "1" "-" 305 "dep"
"33593" 25 13 "a" "2" "-" 296 "precrit"
"33594" 25 13 "a" "3" "-" 234 "precrit"
"33595" 25 13 "a" "4" "-" 298 "crit"
"33596" 25 13 "a" "5" "-" 290 "postcrit"
"33597" 25 13 "a" "6" "-" 285 "post"
"33598" 25 13 "a" "7" "-" 311 "post"
"33599" 25 13 "a" "8" "-" 373 "post"
"33600" 25 13 "a" "?" "1" 2118 NA
"33610" 25 36 "d" "0" "-" 369 "predep"
"33611" 25 36 "d" "1" "-" 300 "dep"
"33612" 25 36 "d" "2" "-" 1109 "precrit"
"33613" 25 36 "d" "3" "-" 553 "precrit"
"33614" 25 36 "d" "4" "-" 370 "precrit"
"33615" 25 36 "d" "5" "-" 365 "precrit"
"33616" 25 36 "d" "6" "-" 396 "crit"
"33617" 25 36 "d" "7" "-" 467 "postcrit"
"33618" 25 36 "d" "8" "-" 478 "post"
"33619" 25 36 "d" "9" "-" 439 "post"
"33620" 25 36 "d" "10" "-" 398 "post"
"33621" 25 36 "d" "?" "1" 4088 NA
"33662" 25 10 "b" "0" "-" 316 "predep"
"33663" 25 10 "b" "1" "-" 292 "dep"
"33664" 25 10 "b" "2" "-" 326 "precrit"
"33665" 25 10 "b" "3" "-" 267 "precrit"
"33666" 25 10 "b" "4" "-" 258 "precrit"
"33667" 25 10 "b" "5" "-" 271 "precrit"
"33668" 25 10 "b" "6" "-" 801 "crit"
"33669" 25 10 "b" "7" "-" 473 "postcrit"
"33670" 25 10 "b" "8" "-" 427 "post"
"33671" 25 10 "b" "9" "-" 346 "post"
"33672" 25 10 "b" "10" "-" 302 "post"
"33673" 25 10 "b" "?" "1" 1314 NA
"33746" 25 34 "b" "0" "-" 298 "predep"
"33747" 25 34 "b" "1" "-" 308 "dep"
"33748" 25 34 "b" "2" "-" 313 "precrit"
"33749" 25 34 "b" "3" "-" 243 "precrit"
"33750" 25 34 "b" "4" "-" 273 "precrit"
"33751" 25 34 "b" "5" "-" 538 "precrit"
"33752" 25 34 "b" "6" "-" 354 "crit"
"33753" 25 34 "b" "7" "-" 393 "postcrit"
"33754" 25 34 "b" "8" "-" 301 "post"
"33755" 25 34 "b" "9" "-" 366 "post"
"33756" 25 34 "b" "10" "-" 434 "post"
"33757" 25 34 "b" "?" "1" 2002 NA
"33767" 25 23 "c" "0" "-" 349 "predep"
"33768" 25 23 "c" "1" "-" 1463 "dep"
"33769" 25 23 "c" "2" "-" 476 "precrit"
"33770" 25 23 "c" "3" "-" 431 "precrit"
"33771" 25 23 "c" "4" "-" 312 "crit"
"33772" 25 23 "c" "5" "-" 451 "postcrit"
"33773" 25 23 "c" "6" "-" 261 "post"
"33774" 25 23 "c" "7" "-" 306 "post"
"33775" 25 23 "c" "8" "-" 441 "post"
"33776" 25 23 "c" "9" "-" 454 "post"
"33777" 25 23 "c" "10" "-" 255 "post"
"33778" 25 23 "c" "?" "1" 1676 NA
"33834" 25 31 "c" "0" "-" 359 "predep"
"33835" 25 31 "c" "1" "-" 270 "dep"
"33836" 25 31 "c" "2" "-" 247 "precrit"
"33837" 25 31 "c" "3" "-" 247 "precrit"
"33838" 25 31 "c" "4" "-" 226 "crit"
"33839" 25 31 "c" "5" "-" 251 "postcrit"
"33840" 25 31 "c" "6" "-" 230 "post"
"33841" 25 31 "c" "7" "-" 282 "post"
"33842" 25 31 "c" "?" "1" 1929 NA
"33893" 25 32 "d" "0" "-" 368 "predep"
"33894" 25 32 "d" "1" "-" 269 "dep"
"33895" 25 32 "d" "2" "-" 264 "precrit"
"33896" 25 32 "d" "3" "-" 250 "precrit"
"33897" 25 32 "d" "4" "-" 262 "precrit"
"33898" 25 32 "d" "5" "-" 264 "precrit"
"33899" 25 32 "d" "6" "-" 274 "crit"
"33900" 25 32 "d" "7" "-" 389 "postcrit"
"33901" 25 32 "d" "8" "-" 304 "post"
"33902" 25 32 "d" "9" "-" 275 "post"
"33903" 25 32 "d" "10" "-" 425 "post"
"33904" 25 32 "d" "?" "1" 1098 NA
"33915" 25 17 "a" "0" "-" 348 "predep"
"33916" 25 17 "a" "1" "-" 247 "dep"
"33917" 25 17 "a" "2" "-" 261 "precrit"
"33918" 25 17 "a" "3" "-" 286 "precrit"
"33919" 25 17 "a" "4" "-" 267 "crit"
"33920" 25 17 "a" "5" "-" 290 "postcrit"
"33921" 25 17 "a" "6" "-" 323 "post"
"33922" 25 17 "a" "7" "-" 274 "post"
"33923" 25 17 "a" "8" "-" 268 "post"
"33924" 25 17 "a" "?" "0" 3787 NA
"33948" 25 33 "a" "0" "-" 409 "predep"
"33949" 25 33 "a" "1" "-" 352 "dep"
"33950" 25 33 "a" "2" "-" 242 "precrit"
"33951" 25 33 "a" "3" "-" 318 "precrit"
"33952" 25 33 "a" "4" "-" 271 "crit"
"33953" 25 33 "a" "5" "-" 449 "postcrit"
"33954" 25 33 "a" "6" "-" 273 "post"
"33955" 25 33 "a" "7" "-" 371 "post"
"33956" 25 33 "a" "8" "-" 368 "post"
"33957" 25 33 "a" "?" "1" 2296 NA
"34005" 25 12 "d" "0" "-" 367 "predep"
"34006" 25 12 "d" "1" "-" 381 "dep"
"34007" 25 12 "d" "2" "-" 324 "precrit"
"34008" 25 12 "d" "3" "-" 349 "precrit"
"34009" 25 12 "d" "4" "-" 376 "precrit"
"34010" 25 12 "d" "5" "-" 839 "precrit"
"34011" 25 12 "d" "6" "-" 626 "crit"
"34012" 25 12 "d" "7" "-" 527 "postcrit"
"34013" 25 12 "d" "8" "-" 406 "post"
"34014" 25 12 "d" "9" "-" 389 "post"
"34015" 25 12 "d" "10" "-" 363 "post"
"34016" 25 12 "d" "11" "-" 624 "post"
"34017" 25 12 "d" "?" "1" 2440 NA
"34103" 25 30 "b" "0" "-" 372 "predep"
"34104" 25 30 "b" "1" "-" 356 "dep"
"34105" 25 30 "b" "2" "-" 318 "precrit"
"34106" 25 30 "b" "3" "-" 332 "precrit"
"34107" 25 30 "b" "4" "-" 352 "precrit"
"34108" 25 30 "b" "5" "-" 405 "precrit"
"34109" 25 30 "b" "6" "-" 367 "crit"
"34110" 25 30 "b" "7" "-" 399 "postcrit"
"34111" 25 30 "b" "8" "-" 367 "post"
"34112" 25 30 "b" "9" "-" 379 "post"
"34113" 25 30 "b" "10" "-" 363 "post"
"34114" 25 30 "b" "?" "1" 2434 NA
"34127" 25 6 "b" "0" "-" 313 "predep"
"34128" 25 6 "b" "1" "-" 272 "dep"
"34129" 25 6 "b" "2" "-" 286 "precrit"
"34130" 25 6 "b" "3" "-" 321 "precrit"
"34131" 25 6 "b" "4" "-" 262 "precrit"
"34132" 25 6 "b" "5" "-" 285 "precrit"
"34133" 25 6 "b" "6" "-" 343 "precrit"
"34134" 25 6 "b" "7" "-" 341 "crit"
"34135" 25 6 "b" "8" "-" 296 "postcrit"
"34136" 25 6 "b" "9" "-" 291 "post"
"34137" 25 6 "b" "10" "-" 317 "post"
"34138" 25 6 "b" "?" "1" 3483 NA
"34149" 25 21 "a" "0" "-" 345 "predep"
"34150" 25 21 "a" "1" "-" 347 "dep"
"34151" 25 21 "a" "2" "-" 316 "precrit"
"34152" 25 21 "a" "3" "-" 356 "precrit"
"34153" 25 21 "a" "4" "-" 633 "crit"
"34154" 25 21 "a" "5" "-" 390 "postcrit"
"34155" 25 21 "a" "6" "-" 339 "post"
"34156" 25 21 "a" "7" "-" 277 "post"
"34157" 25 21 "a" "8" "-" 286 "post"
"34158" 25 21 "a" "?" "1" 2256 NA
"34220" 26 1 "b" "0" "-" 494 "predep"
"34221" 26 1 "b" "1" "-" 720 "dep"
"34222" 26 1 "b" "2" "-" 746 "precrit"
"34223" 26 1 "b" "3" "-" 711 "precrit"
"34224" 26 1 "b" "4" "-" 669 "precrit"
"34225" 26 1 "b" "5" "-" 701 "precrit"
"34226" 26 1 "b" "6" "-" 676 "crit"
"34227" 26 1 "b" "7" "-" 814 "postcrit"
"34228" 26 1 "b" "8" "-" 707 "post"
"34229" 26 1 "b" "9" "-" 622 "post"
"34230" 26 1 "b" "10" "-" 736 "post"
"34231" 26 1 "b" "?" "1" 2179 NA
"34242" 26 15 "d" "0" "-" 533 "predep"
"34243" 26 15 "d" "1" "-" 817 "dep"
"34244" 26 15 "d" "2" "-" 792 "precrit"
"34245" 26 15 "d" "3" "-" 763 "precrit"
"34246" 26 15 "d" "4" "-" 761 "precrit"
"34247" 26 15 "d" "5" "-" 746 "precrit"
"34248" 26 15 "d" "6" "-" 2004 "crit"
"34249" 26 15 "d" "7" "-" 778 "postcrit"
"34250" 26 15 "d" "8" "-" 712 "post"
"34251" 26 15 "d" "9" "-" 4382 "post"
"34252" 26 15 "d" "?" "1" 2352 NA
"34316" 26 18 "c" "0" "-" 559 "predep"
"34317" 26 18 "c" "1" "-" 628 "dep"
"34318" 26 18 "c" "2" "-" 946 "precrit"
"34319" 26 18 "c" "3" "-" 652 "precrit"
"34320" 26 18 "c" "4" "-" 559 "crit"
"34321" 26 18 "c" "5" "-" 579 "postcrit"
"34322" 26 18 "c" "6" "-" 592 "post"
"34323" 26 18 "c" "7" "-" 696 "post"
"34324" 26 18 "c" "8" "-" 836 "post"
"34325" 26 18 "c" "?" "1" 3424 NA
"34336" 26 2 "c" "0" "-" 380 "predep"
"34337" 26 2 "c" "1" "-" 590 "dep"
"34338" 26 2 "c" "2" "-" 745 "precrit"
"34339" 26 2 "c" "3" "-" 935 "precrit"
"34340" 26 2 "c" "4" "-" 575 "crit"
"34341" 26 2 "c" "5" "-" 492 "postcrit"
"34342" 26 2 "c" "6" "-" 547 "post"
"34343" 26 2 "c" "7" "-" 472 "post"
"34344" 26 2 "c" "8" "-" 687 "post"
"34345" 26 2 "c" "?" "1" 2807 NA
"34396" 26 17 "b" "0" "-" 447 "predep"
"34397" 26 17 "b" "1" "-" 761 "dep"
"34398" 26 17 "b" "2" "-" 646 "precrit"
"34399" 26 17 "b" "3" "-" 603 "precrit"
"34400" 26 17 "b" "4" "-" 561 "precrit"
"34401" 26 17 "b" "5" "-" 635 "precrit"
"34402" 26 17 "b" "6" "-" 690 "crit"
"34403" 26 17 "b" "7" "-" 497 "postcrit"
"34404" 26 17 "b" "8" "-" 552 "post"
"34405" 26 17 "b" "9" "-" 605 "post"
"34406" 26 17 "b" "10" "-" 599 "post"
"34407" 26 17 "b" "?" "1" 2331 NA
"34429" 26 29 "b" "0" "-" 420 "predep"
"34430" 26 29 "b" "1" "-" 494 "dep"
"34431" 26 29 "b" "2" "-" 545 "precrit"
"34432" 26 29 "b" "3" "-" 533 "precrit"
"34433" 26 29 "b" "4" "-" 482 "precrit"
"34434" 26 29 "b" "5" "-" 728 "precrit"
"34435" 26 29 "b" "6" "-" 1942 "crit"
"34436" 26 29 "b" "7" "-" 818 "postcrit"
"34437" 26 29 "b" "8" "-" 929 "post"
"34438" 26 29 "b" "9" "-" 566 "post"
"34439" 26 29 "b" "10" "-" 598 "post"
"34440" 26 29 "b" "?" "1" 2857 NA
"34470" 26 3 "d" "0" "-" 403 "predep"
"34471" 26 3 "d" "1" "-" 729 "dep"
"34472" 26 3 "d" "2" "-" 408 "precrit"
"34473" 26 3 "d" "3" "-" 567 "precrit"
"34474" 26 3 "d" "4" "-" 485 "precrit"
"34475" 26 3 "d" "5" "-" 460 "precrit"
"34476" 26 3 "d" "6" "-" 616 "crit"
"34477" 26 3 "d" "7" "-" 429 "postcrit"
"34478" 26 3 "d" "8" "-" 495 "post"
"34479" 26 3 "d" "9" "-" 438 "post"
"34480" 26 3 "d" "10" "-" 525 "post"
"34481" 26 3 "d" "?" "1" 2449 NA
"34512" 26 14 "c" "0" "-" 433 "predep"
"34513" 26 14 "c" "1" "-" 475 "dep"
"34514" 26 14 "c" "2" "-" 696 "precrit"
"34515" 26 14 "c" "3" "-" 429 "precrit"
"34516" 26 14 "c" "4" "-" 491 "crit"
"34517" 26 14 "c" "5" "-" 434 "postcrit"
"34518" 26 14 "c" "6" "-" 514 "post"
"34519" 26 14 "c" "7" "-" 486 "post"
"34520" 26 14 "c" "8" "-" 483 "post"
"34521" 26 14 "c" "?" "1" 2348 NA
"34548" 26 16 "a" "0" "-" 405 "predep"
"34549" 26 16 "a" "1" "-" 417 "dep"
"34550" 26 16 "a" "2" "-" 564 "precrit"
"34551" 26 16 "a" "3" "-" 452 "precrit"
"34552" 26 16 "a" "4" "-" 1205 "crit"
"34553" 26 16 "a" "5" "-" 451 "postcrit"
"34554" 26 16 "a" "6" "-" 432 "post"
"34555" 26 16 "a" "7" "-" 454 "post"
"34556" 26 16 "a" "?" "1" 8981 NA
"34595" 26 34 "c" "0" "-" 393 "predep"
"34596" 26 34 "c" "1" "-" 455 "dep"
"34597" 26 34 "c" "2" "-" 489 "precrit"
"34598" 26 34 "c" "3" "-" 436 "precrit"
"34599" 26 34 "c" "4" "-" 435 "crit"
"34600" 26 34 "c" "5" "-" 487 "postcrit"
"34601" 26 34 "c" "6" "-" 453 "post"
"34602" 26 34 "c" "7" "-" 576 "post"
"34603" 26 34 "c" "8" "-" 747 "post"
"34604" 26 34 "c" "?" "1" 5315 NA
"34647" 26 11 "d" "0" "-" 385 "predep"
"34648" 26 11 "d" "1" "-" 489 "dep"
"34649" 26 11 "d" "2" "-" 458 "precrit"
"34650" 26 11 "d" "3" "-" 420 "precrit"
"34651" 26 11 "d" "4" "-" 427 "precrit"
"34652" 26 11 "d" "5" "-" 531 "precrit"
"34653" 26 11 "d" "6" "-" 510 "crit"
"34654" 26 11 "d" "7" "-" 449 "postcrit"
"34655" 26 11 "d" "8" "-" 456 "post"
"34656" 26 11 "d" "9" "-" 683 "post"
"34657" 26 11 "d" "10" "-" 1047 "post"
"34658" 26 11 "d" "?" "1" 2927 NA
"34668" 26 13 "b" "0" "-" 379 "predep"
"34669" 26 13 "b" "1" "-" 449 "dep"
"34670" 26 13 "b" "2" "-" 373 "precrit"
"34671" 26 13 "b" "3" "-" 439 "precrit"
"34672" 26 13 "b" "4" "-" 440 "precrit"
"34673" 26 13 "b" "5" "-" 441 "precrit"
"34674" 26 13 "b" "6" "-" 842 "crit"
"34675" 26 13 "b" "7" "-" 422 "postcrit"
"34676" 26 13 "b" "8" "-" 450 "post"
"34677" 26 13 "b" "9" "-" 459 "post"
"34678" 26 13 "b" "10" "-" 426 "post"
"34679" 26 13 "b" "?" "1" 2524 NA
"34714" 26 36 "a" "0" "-" 429 "predep"
"34715" 26 36 "a" "1" "-" 551 "dep"
"34716" 26 36 "a" "2" "-" 478 "precrit"
"34717" 26 36 "a" "3" "-" 468 "precrit"
"34718" 26 36 "a" "4" "-" 581 "crit"
"34719" 26 36 "a" "5" "-" 486 "postcrit"
"34720" 26 36 "a" "6" "-" 496 "post"
"34721" 26 36 "a" "7" "-" 452 "post"
"34722" 26 36 "a" "8" "-" 473 "post"
"34723" 26 36 "a" "?" "1" 1896 NA
"34765" 26 35 "d" "0" "-" 352 "predep"
"34766" 26 35 "d" "1" "-" 556 "dep"
"34767" 26 35 "d" "2" "-" 471 "precrit"
"34768" 26 35 "d" "3" "-" 445 "precrit"
"34769" 26 35 "d" "4" "-" 428 "precrit"
"34770" 26 35 "d" "5" "-" 432 "precrit"
"34771" 26 35 "d" "6" "-" 349 "crit"
"34772" 26 35 "d" "7" "-" 409 "postcrit"
"34773" 26 35 "d" "8" "-" 438 "post"
"34774" 26 35 "d" "9" "-" 563 "post"
"34775" 26 35 "d" "10" "-" 449 "post"
"34776" 26 35 "d" "?" "1" 2477 NA
"34859" 26 25 "b" "0" "-" 378 "predep"
"34860" 26 25 "b" "1" "-" 410 "dep"
"34861" 26 25 "b" "2" "-" 426 "precrit"
"34862" 26 25 "b" "3" "-" 387 "precrit"
"34863" 26 25 "b" "4" "-" 536 "precrit"
"34864" 26 25 "b" "5" "-" 491 "precrit"
"34865" 26 25 "b" "6" "-" 433 "crit"
"34866" 26 25 "b" "7" "-" 445 "postcrit"
"34867" 26 25 "b" "8" "-" 445 "post"
"34868" 26 25 "b" "9" "-" 464 "post"
"34869" 26 25 "b" "10" "-" 621 "post"
"34870" 26 25 "b" "?" "1" 2202 NA
"34894" 26 28 "a" "0" "-" 340 "predep"
"34895" 26 28 "a" "1" "-" 419 "dep"
"34896" 26 28 "a" "2" "-" 651 "precrit"
"34897" 26 28 "a" "3" "-" 488 "precrit"
"34898" 26 28 "a" "4" "-" 451 "crit"
"34899" 26 28 "a" "5" "-" 428 "postcrit"
"34900" 26 28 "a" "6" "-" 473 "post"
"34901" 26 28 "a" "7" "-" 632 "post"
"34902" 26 28 "a" "8" "-" 569 "post"
"34903" 26 28 "a" "?" "1" 3506 NA
"34914" 26 4 "a" "0" "-" 352 "predep"
"34915" 26 4 "a" "1" "-" 466 "dep"
"34916" 26 4 "a" "2" "-" 375 "precrit"
"34917" 26 4 "a" "3" "-" 350 "precrit"
"34918" 26 4 "a" "4" "-" 430 "crit"
"34919" 26 4 "a" "5" "-" 434 "postcrit"
"34920" 26 4 "a" "6" "-" 424 "post"
"34921" 26 4 "a" "7" "-" 412 "post"
"34922" 26 4 "a" "8" "-" 459 "post"
"34923" 26 4 "a" "?" "1" 3245 NA
"34949" 26 19 "d" "0" "-" 345 "predep"
"34950" 26 19 "d" "1" "-" 392 "dep"
"34951" 26 19 "d" "2" "-" 376 "precrit"
"34952" 26 19 "d" "3" "-" 427 "precrit"
"34953" 26 19 "d" "4" "-" 375 "precrit"
"34954" 26 19 "d" "5" "-" 855 "precrit"
"34955" 26 19 "d" "6" "-" 452 "crit"
"34956" 26 19 "d" "7" "-" 395 "postcrit"
"34957" 26 19 "d" "8" "-" 389 "post"
"34958" 26 19 "d" "9" "-" 468 "post"
"34959" 26 19 "d" "10" "-" 398 "post"
"34960" 26 19 "d" "?" "1" 2592 NA
"35006" 26 26 "c" "0" "-" 380 "predep"
"35007" 26 26 "c" "1" "-" 443 "dep"
"35008" 26 26 "c" "2" "-" 383 "precrit"
"35009" 26 26 "c" "3" "-" 422 "precrit"
"35010" 26 26 "c" "4" "-" 459 "crit"
"35011" 26 26 "c" "5" "-" 387 "postcrit"
"35012" 26 26 "c" "6" "-" 487 "post"
"35013" 26 26 "c" "7" "-" 592 "post"
"35014" 26 26 "c" "8" "-" 567 "post"
"35015" 26 26 "c" "?" "0" 2508 NA
"35065" 26 30 "c" "0" "-" 387 "predep"
"35066" 26 30 "c" "1" "-" 461 "dep"
"35067" 26 30 "c" "2" "-" 403 "precrit"
"35068" 26 30 "c" "3" "-" 453 "precrit"
"35069" 26 30 "c" "4" "-" 491 "crit"
"35070" 26 30 "c" "5" "-" 438 "postcrit"
"35071" 26 30 "c" "6" "-" 399 "post"
"35072" 26 30 "c" "7" "-" 437 "post"
"35073" 26 30 "c" "8" "-" 473 "post"
"35074" 26 30 "c" "?" "1" 4075 NA
"35119" 26 33 "b" "0" "-" 405 "predep"
"35120" 26 33 "b" "1" "-" 506 "dep"
"35121" 26 33 "b" "2" "-" 410 "precrit"
"35122" 26 33 "b" "3" "-" 426 "precrit"
"35123" 26 33 "b" "4" "-" 392 "precrit"
"35124" 26 33 "b" "5" "-" 402 "precrit"
"35125" 26 33 "b" "6" "-" 487 "crit"
"35126" 26 33 "b" "7" "-" 483 "postcrit"
"35127" 26 33 "b" "8" "-" 525 "post"
"35128" 26 33 "b" "9" "-" 458 "post"
"35129" 26 33 "b" "10" "-" 450 "post"
"35130" 26 33 "b" "?" "1" 1887 NA
"35140" 26 31 "d" "0" "-" 364 "predep"
"35141" 26 31 "d" "1" "-" 388 "dep"
"35142" 26 31 "d" "2" "-" 377 "precrit"
"35143" 26 31 "d" "3" "-" 420 "precrit"
"35144" 26 31 "d" "4" "-" 446 "precrit"
"35145" 26 31 "d" "5" "-" 438 "precrit"
"35146" 26 31 "d" "6" "-" 422 "crit"
"35147" 26 31 "d" "7" "-" 428 "postcrit"
"35148" 26 31 "d" "8" "-" 463 "post"
"35149" 26 31 "d" "9" "-" 492 "post"
"35150" 26 31 "d" "?" "1" 2402 NA
"35178" 26 21 "b" "0" "-" 475 "predep"
"35179" 26 21 "b" "1" "-" 583 "dep"
"35180" 26 21 "b" "2" "-" 564 "precrit"
"35181" 26 21 "b" "3" "-" 530 "precrit"
"35182" 26 21 "b" "4" "-" 552 "precrit"
"35183" 26 21 "b" "5" "-" 545 "precrit"
"35184" 26 21 "b" "6" "-" 511 "crit"
"35185" 26 21 "b" "7" "-" 509 "postcrit"
"35186" 26 21 "b" "8" "-" 507 "post"
"35187" 26 21 "b" "9" "-" 561 "post"
"35188" 26 21 "b" "10" "-" 520 "post"
"35189" 26 21 "b" "?" "1" 3352 NA
"35219" 26 6 "c" "0" "-" 415 "predep"
"35220" 26 6 "c" "1" "-" 425 "dep"
"35221" 26 6 "c" "2" "-" 425 "precrit"
"35222" 26 6 "c" "3" "-" 456 "precrit"
"35223" 26 6 "c" "4" "-" 413 "crit"
"35224" 26 6 "c" "5" "-" 391 "postcrit"
"35225" 26 6 "c" "6" "-" 451 "post"
"35226" 26 6 "c" "7" "-" 497 "post"
"35227" 26 6 "c" "8" "-" 509 "post"
"35228" 26 6 "c" "?" "1" 2556 NA
"35253" 26 32 "a" "0" "-" 333 "predep"
"35254" 26 32 "a" "1" "-" 402 "dep"
"35255" 26 32 "a" "2" "-" 409 "precrit"
"35256" 26 32 "a" "3" "-" 486 "precrit"
"35257" 26 32 "a" "4" "-" 515 "crit"
"35258" 26 32 "a" "5" "-" 709 "postcrit"
"35259" 26 32 "a" "6" "-" 496 "post"
"35260" 26 32 "a" "7" "-" 415 "post"
"35261" 26 32 "a" "8" "-" 418 "post"
"35262" 26 32 "a" "?" "1" 2155 NA
"35283" 26 23 "d" "0" "-" 401 "predep"
"35284" 26 23 "d" "1" "-" 594 "dep"
"35285" 26 23 "d" "2" "-" 463 "precrit"
"35286" 26 23 "d" "3" "-" 469 "precrit"
"35287" 26 23 "d" "4" "-" 418 "precrit"
"35288" 26 23 "d" "5" "-" 493 "precrit"
"35289" 26 23 "d" "6" "-" 488 "crit"
"35290" 26 23 "d" "7" "-" 468 "postcrit"
"35291" 26 23 "d" "8" "-" 692 "post"
"35292" 26 23 "d" "9" "-" 503 "post"
"35293" 26 23 "d" "10" "-" 455 "post"
"35294" 26 23 "d" "11" "-" 548 "post"
"35295" 26 23 "d" "12" "-" 659 "post"
"35296" 26 23 "d" "13" "-" 1239 "post"
"35297" 26 23 "d" "?" "1" 2486 NA
"35328" 26 7 "d" "0" "-" 474 "predep"
"35329" 26 7 "d" "1" "-" 536 "dep"
"35330" 26 7 "d" "2" "-" 452 "precrit"
"35331" 26 7 "d" "3" "-" 560 "precrit"
"35332" 26 7 "d" "4" "-" 675 "precrit"
"35333" 26 7 "d" "5" "-" 830 "precrit"
"35334" 26 7 "d" "6" "-" 735 "crit"
"35335" 26 7 "d" "7" "-" 457 "postcrit"
"35336" 26 7 "d" "8" "-" 482 "post"
"35337" 26 7 "d" "9" "-" 684 "post"
"35338" 26 7 "d" "10" "-" 503 "post"
"35339" 26 7 "d" "?" "1" 2745 NA
"35390" 26 10 "c" "0" "-" 492 "predep"
"35391" 26 10 "c" "1" "-" 481 "dep"
"35392" 26 10 "c" "2" "-" 456 "precrit"
"35393" 26 10 "c" "3" "-" 385 "precrit"
"35394" 26 10 "c" "4" "-" 467 "crit"
"35395" 26 10 "c" "5" "-" 374 "postcrit"
"35396" 26 10 "c" "6" "-" 490 "post"
"35397" 26 10 "c" "7" "-" 412 "post"
"35398" 26 10 "c" "8" "-" 461 "post"
"35399" 26 10 "c" "9" "-" 493 "post"
"35400" 26 10 "c" "?" "1" 2153 NA
"35411" 26 22 "c" "0" "-" 393 "predep"
"35412" 26 22 "c" "1" "-" 426 "dep"
"35413" 26 22 "c" "2" "-" 445 "precrit"
"35414" 26 22 "c" "3" "-" 447 "precrit"
"35415" 26 22 "c" "4" "-" 414 "crit"
"35416" 26 22 "c" "5" "-" 344 "postcrit"
"35417" 26 22 "c" "6" "-" 345 "post"
"35418" 26 22 "c" "7" "-" 373 "post"
"35419" 26 22 "c" "8" "-" 387 "post"
"35420" 26 22 "c" "9" "-" 492 "post"
"35421" 26 22 "c" "?" "1" 1508 NA
"35431" 26 27 "d" "0" "-" 372 "predep"
"35432" 26 27 "d" "1" "-" 423 "dep"
"35433" 26 27 "d" "2" "-" 426 "precrit"
"35434" 26 27 "d" "3" "-" 373 "precrit"
"35435" 26 27 "d" "4" "-" 502 "precrit"
"35436" 26 27 "d" "5" "-" 425 "precrit"
"35437" 26 27 "d" "6" "-" 431 "crit"
"35438" 26 27 "d" "7" "-" 416 "postcrit"
"35439" 26 27 "d" "8" "-" 431 "post"
"35440" 26 27 "d" "9" "-" 414 "post"
"35441" 26 27 "d" "10" "-" 438 "post"
"35442" 26 27 "d" "11" "-" 443 "post"
"35443" 26 27 "d" "?" "1" 2120 NA
"35464" 26 9 "b" "0" "-" 392 "predep"
"35465" 26 9 "b" "1" "-" 953 "dep"
"35466" 26 9 "b" "2" "-" 459 "precrit"
"35467" 26 9 "b" "3" "-" 609 "precrit"
"35468" 26 9 "b" "4" "-" 501 "precrit"
"35469" 26 9 "b" "5" "-" 537 "precrit"
"35470" 26 9 "b" "6" "-" 739 "crit"
"35471" 26 9 "b" "7" "-" 480 "postcrit"
"35472" 26 9 "b" "8" "-" 480 "post"
"35473" 26 9 "b" "9" "-" 818 "post"
"35474" 26 9 "b" "10" "-" 616 "post"
"35475" 26 9 "b" "?" "1" 3635 NA
"35484" 26 24 "a" "0" "-" 392 "predep"
"35485" 26 24 "a" "1" "-" 391 "dep"
"35486" 26 24 "a" "2" "-" 377 "precrit"
"35487" 26 24 "a" "3" "-" 392 "precrit"
"35488" 26 24 "a" "4" "-" 407 "crit"
"35489" 26 24 "a" "5" "-" 379 "postcrit"
"35490" 26 24 "a" "6" "-" 463 "post"
"35491" 26 24 "a" "7" "-" 520 "post"
"35492" 26 24 "a" "?" "1" 1671 NA
"35537" 26 12 "a" "0" "-" 450 "predep"
"35538" 26 12 "a" "1" "-" 548 "dep"
"35539" 26 12 "a" "2" "-" 444 "precrit"
"35540" 26 12 "a" "3" "-" 377 "precrit"
"35541" 26 12 "a" "4" "-" 424 "precrit"
"35542" 26 12 "a" "5" "-" 409 "crit"
"35543" 26 12 "a" "6" "-" 374 "postcrit"
"35544" 26 12 "a" "7" "-" 439 "post"
"35545" 26 12 "a" "8" "-" 399 "post"
"35546" 26 12 "a" "9" "-" 424 "post"
"35547" 26 12 "a" "?" "1" 1986 NA
"35558" 26 8 "a" "0" "-" 393 "predep"
"35559" 26 8 "a" "1" "-" 388 "dep"
"35560" 26 8 "a" "2" "-" 382 "precrit"
"35561" 26 8 "a" "3" "-" 453 "precrit"
"35562" 26 8 "a" "4" "-" 449 "crit"
"35563" 26 8 "a" "5" "-" 429 "postcrit"
"35564" 26 8 "a" "6" "-" 661 "post"
"35565" 26 8 "a" "7" "-" 666 "post"
"35566" 26 8 "a" "?" "1" 1741 NA
"35587" 26 5 "b" "0" "-" 310 "predep"
"35588" 26 5 "b" "1" "-" 468 "dep"
"35589" 26 5 "b" "2" "-" 361 "precrit"
"35590" 26 5 "b" "3" "-" 441 "precrit"
"35591" 26 5 "b" "4" "-" 393 "precrit"
"35592" 26 5 "b" "5" "-" 485 "precrit"
"35593" 26 5 "b" "6" "-" 527 "crit"
"35594" 26 5 "b" "7" "-" 472 "postcrit"
"35595" 26 5 "b" "8" "-" 446 "post"
"35596" 26 5 "b" "9" "-" 514 "post"
"35597" 26 5 "b" "10" "-" 527 "post"
"35598" 26 5 "b" "11" "-" 602 "post"
"35599" 26 5 "b" "?" "1" 2434 NA
"35627" 26 20 "a" "0" "-" 321 "predep"
"35628" 26 20 "a" "1" "-" 838 "dep"
"35629" 26 20 "a" "2" "-" 483 "precrit"
"35630" 26 20 "a" "3" "-" 795 "precrit"
"35631" 26 20 "a" "4" "-" 423 "crit"
"35632" 26 20 "a" "5" "-" 400 "postcrit"
"35633" 26 20 "a" "6" "-" 633 "post"
"35634" 26 20 "a" "7" "-" 501 "post"
"35635" 26 20 "a" "?" "0" 5373 NA
"35720" 27 3 "a" "0" "-" 636 "predep"
"35721" 27 3 "a" "1" "-" 1207 "dep"
"35722" 27 3 "a" "2" "-" 793 "precrit"
"35723" 27 3 "a" "3" "-" 719 "precrit"
"35724" 27 3 "a" "4" "-" 912 "crit"
"35725" 27 3 "a" "5" "-" 712 "postcrit"
"35726" 27 3 "a" "6" "-" 1074 "post"
"35727" 27 3 "a" "7" "-" 755 "post"
"35728" 27 3 "a" "8" "-" 655 "post"
"35729" 27 3 "a" "9" "-" 1355 "post"
"35730" 27 3 "a" "?" "1" 1989 NA
"35741" 27 25 "c" "0" "-" 55 "predep"
"35742" 27 25 "c" "1" "-" 2955 "dep"
"35743" 27 25 "c" "2" "-" 782 "precrit"
"35744" 27 25 "c" "3" "-" 812 "precrit"
"35745" 27 25 "c" "4" "-" 942 "crit"
"35746" 27 25 "c" "5" "-" 1107 "postcrit"
"35747" 27 25 "c" "6" "-" 816 "post"
"35748" 27 25 "c" "7" "-" 1436 "post"
"35749" 27 25 "c" "8" "-" 883 "post"
"35750" 27 25 "c" "9" "-" 754 "post"
"35751" 27 25 "c" "?" "1" 6581 NA
"35793" 27 24 "b" "0" "-" 736 "predep"
"35794" 27 24 "b" "1" "-" 4135 "dep"
"35795" 27 24 "b" "2" "-" 953 "precrit"
"35796" 27 24 "b" "3" "-" 1026 "precrit"
"35797" 27 24 "b" "4" "-" 804 "precrit"
"35798" 27 24 "b" "5" "-" 1082 "precrit"
"35799" 27 24 "b" "6" "-" 585 "crit"
"35800" 27 24 "b" "7" "-" 639 "postcrit"
"35801" 27 24 "b" "8" "-" 778 "post"
"35802" 27 24 "b" "9" "-" 683 "post"
"35803" 27 24 "b" "?" "1" 3293 NA
"35815" 27 13 "c" "0" "-" 712 "predep"
"35816" 27 13 "c" "1" "-" 846 "dep"
"35817" 27 13 "c" "2" "-" 671 "precrit"
"35818" 27 13 "c" "3" "-" 656 "precrit"
"35819" 27 13 "c" "4" "-" 884 "crit"
"35820" 27 13 "c" "5" "-" 739 "postcrit"
"35821" 27 13 "c" "6" "-" 1244 "post"
"35822" 27 13 "c" "7" "-" 1694 "post"
"35823" 27 13 "c" "8" "-" 1048 "post"
"35824" 27 13 "c" "9" "-" 946 "post"
"35825" 27 13 "c" "10" "-" 501 "post"
"35826" 27 13 "c" "?" "1" 4274 NA
"35873" 27 34 "d" "0" "-" 1178 "predep"
"35874" 27 34 "d" "1" "-" 907 "dep"
"35875" 27 34 "d" "2" "-" 728 "precrit"
"35876" 27 34 "d" "3" "-" 988 "precrit"
"35877" 27 34 "d" "4" "-" 1076 "precrit"
"35878" 27 34 "d" "5" "-" 3675 "precrit"
"35879" 27 34 "d" "6" "-" 2166 "crit"
"35880" 27 34 "d" "7" "-" 513 "postcrit"
"35881" 27 34 "d" "8" "-" 872 "post"
"35882" 27 34 "d" "9" "-" 660 "post"
"35883" 27 34 "d" "10" "-" 968 "post"
"35884" 27 34 "d" "?" "1" 6001 NA
"35962" 27 31 "a" "0" "-" 635 "predep"
"35963" 27 31 "a" "1" "-" 747 "dep"
"35964" 27 31 "a" "2" "-" 732 "precrit"
"35965" 27 31 "a" "3" "-" 601 "precrit"
"35966" 27 31 "a" "4" "-" 611 "crit"
"35967" 27 31 "a" "5" "-" 468 "postcrit"
"35968" 27 31 "a" "6" "-" 694 "post"
"35969" 27 31 "a" "7" "-" 699 "post"
"35970" 27 31 "a" "?" "1" 7215 NA
"36019" 27 33 "c" "0" "-" 727 "predep"
"36020" 27 33 "c" "1" "-" 845 "dep"
"36021" 27 33 "c" "2" "-" 1126 "precrit"
"36022" 27 33 "c" "3" "-" 508 "precrit"
"36023" 27 33 "c" "4" "-" 509 "crit"
"36024" 27 33 "c" "5" "-" 1043 "postcrit"
"36025" 27 33 "c" "6" "-" 560 "post"
"36026" 27 33 "c" "7" "-" 837 "post"
"36027" 27 33 "c" "8" "-" 527 "post"
"36028" 27 33 "c" "?" "1" 2784 NA
"36038" 27 17 "c" "0" "-" 360 "predep"
"36039" 27 17 "c" "1" "-" 1387 "dep"
"36040" 27 17 "c" "2" "-" 428 "precrit"
"36041" 27 17 "c" "3" "-" 452 "precrit"
"36042" 27 17 "c" "4" "-" 585 "crit"
"36043" 27 17 "c" "5" "-" 409 "postcrit"
"36044" 27 17 "c" "6" "-" 523 "post"
"36045" 27 17 "c" "7" "-" 547 "post"
"36046" 27 17 "c" "8" "-" 600 "post"
"36047" 27 17 "c" "9" "-" 838 "post"
"36048" 27 17 "c" "?" "1" 3207 NA
"36072" 27 5 "c" "0" "-" 525 "predep"
"36073" 27 5 "c" "1" "-" 562 "dep"
"36074" 27 5 "c" "2" "-" 498 "precrit"
"36075" 27 5 "c" "3" "-" 754 "precrit"
"36076" 27 5 "c" "4" "-" 883 "crit"
"36077" 27 5 "c" "5" "-" 541 "postcrit"
"36078" 27 5 "c" "6" "-" 754 "post"
"36079" 27 5 "c" "7" "-" 518 "post"
"36080" 27 5 "c" "8" "-" 657 "post"
"36081" 27 5 "c" "9" "-" 676 "post"
"36082" 27 5 "c" "10" "-" 612 "post"
"36083" 27 5 "c" "?" "1" 2974 NA
"36173" 27 19 "a" "0" "-" 415 "predep"
"36174" 27 19 "a" "1" "-" 657 "dep"
"36175" 27 19 "a" "2" "-" 532 "precrit"
"36176" 27 19 "a" "3" "-" 515 "precrit"
"36177" 27 19 "a" "4" "-" 674 "crit"
"36178" 27 19 "a" "5" "-" 448 "postcrit"
"36179" 27 19 "a" "6" "-" 952 "post"
"36180" 27 19 "a" "7" "-" 622 "post"
"36181" 27 19 "a" "?" "1" 3243 NA
"36207" 27 22 "d" "0" "-" 288 "predep"
"36208" 27 22 "d" "1" "-" 2902 "dep"
"36209" 27 22 "d" "2" "-" 513 "precrit"
"36210" 27 22 "d" "3" "-" 582 "precrit"
"36211" 27 22 "d" "4" "-" 725 "precrit"
"36212" 27 22 "d" "5" "-" 648 "precrit"
"36213" 27 22 "d" "6" "-" 2637 "crit"
"36214" 27 22 "d" "7" "-" 435 "postcrit"
"36215" 27 22 "d" "8" "-" 454 "post"
"36216" 27 22 "d" "9" "-" 376 "post"
"36217" 27 22 "d" "10" "-" 593 "post"
"36218" 27 22 "d" "11" "-" 445 "post"
"36219" 27 22 "d" "?" "1" 2992 NA
"36265" 27 6 "d" "0" "-" 549 "predep"
"36266" 27 6 "d" "1" "-" 5765 "dep"
"36267" 27 6 "d" "2" "-" 558 "precrit"
"36268" 27 6 "d" "3" "-" 619 "precrit"
"36269" 27 6 "d" "4" "-" 498 "precrit"
"36270" 27 6 "d" "5" "-" 446 "precrit"
"36271" 27 6 "d" "6" "-" 928 "precrit"
"36272" 27 6 "d" "7" "-" 2201 "crit"
"36273" 27 6 "d" "8" "-" 407 "postcrit"
"36274" 27 6 "d" "9" "-" 427 "post"
"36275" 27 6 "d" "10" "-" 530 "post"
"36276" 27 6 "d" "11" "-" 383 "post"
"36277" 27 6 "d" "?" "1" 3017 NA
"36303" 27 20 "b" "0" "-" 357 "predep"
"36304" 27 20 "b" "1" "-" 827 "dep"
"36305" 27 20 "b" "2" "-" 542 "precrit"
"36306" 27 20 "b" "3" "-" 593 "precrit"
"36307" 27 20 "b" "4" "-" 615 "precrit"
"36308" 27 20 "b" "5" "-" 650 "precrit"
"36309" 27 20 "b" "6" "-" 1779 "crit"
"36310" 27 20 "b" "7" "-" 496 "postcrit"
"36311" 27 20 "b" "8" "-" 907 "post"
"36312" 27 20 "b" "9" "-" 638 "post"
"36313" 27 20 "b" "?" "1" 2508 NA
"36346" 27 23 "a" "0" "-" 1440 "predep"
"36347" 27 23 "a" "1" "-" 687 "dep"
"36348" 27 23 "a" "2" "-" 493 "precrit"
"36349" 27 23 "a" "3" "-" 493 "precrit"
"36350" 27 23 "a" "4" "-" 431 "crit"
"36351" 27 23 "a" "5" "-" 429 "postcrit"
"36352" 27 23 "a" "6" "-" 469 "post"
"36353" 27 23 "a" "7" "-" 455 "post"
"36354" 27 23 "a" "8" "-" 785 "post"
"36355" 27 23 "a" "9" "-" 461 "post"
"36356" 27 23 "a" "10" "-" 497 "post"
"36357" 27 23 "a" "?" "1" 2250 NA
"36398" 27 7 "a" "0" "-" 352 "predep"
"36399" 27 7 "a" "1" "-" 1777 "dep"
"36400" 27 7 "a" "2" "-" 530 "precrit"
"36401" 27 7 "a" "3" "-" 1357 "precrit"
"36402" 27 7 "a" "4" "-" 467 "crit"
"36403" 27 7 "a" "5" "-" 390 "postcrit"
"36404" 27 7 "a" "6" "-" 418 "post"
"36405" 27 7 "a" "7" "-" 835 "post"
"36406" 27 7 "a" "8" "-" 643 "post"
"36407" 27 7 "a" "?" "1" 2122 NA
"36418" 27 12 "b" "0" "-" 548 "predep"
"36419" 27 12 "b" "1" "-" 647 "dep"
"36420" 27 12 "b" "2" "-" 728 "precrit"
"36421" 27 12 "b" "3" "-" 1602 "precrit"
"36422" 27 12 "b" "4" "-" 2340 "precrit"
"36423" 27 12 "b" "5" "-" 472 "precrit"
"36424" 27 12 "b" "6" "-" 983 "crit"
"36425" 27 12 "b" "7" "-" 399 "postcrit"
"36426" 27 12 "b" "8" "-" 615 "post"
"36427" 27 12 "b" "9" "-" 617 "post"
"36428" 27 12 "b" "10" "-" 890 "post"
"36429" 27 12 "b" "?" "1" 2309 NA
"36439" 27 36 "b" "0" "-" 519 "predep"
"36440" 27 36 "b" "1" "-" 581 "dep"
"36441" 27 36 "b" "2" "-" 701 "precrit"
"36442" 27 36 "b" "3" "-" 527 "precrit"
"36443" 27 36 "b" "4" "-" 397 "precrit"
"36444" 27 36 "b" "5" "-" 576 "precrit"
"36445" 27 36 "b" "6" "-" 641 "crit"
"36446" 27 36 "b" "7" "-" 908 "postcrit"
"36447" 27 36 "b" "8" "-" 457 "post"
"36448" 27 36 "b" "9" "-" 467 "post"
"36449" 27 36 "b" "10" "-" 591 "post"
"36450" 27 36 "b" "?" "1" 2795 NA
"36461" 27 21 "c" "0" "-" 334 "predep"
"36462" 27 21 "c" "1" "-" 2766 "dep"
"36463" 27 21 "c" "2" "-" 686 "precrit"
"36464" 27 21 "c" "3" "-" 527 "precrit"
"36465" 27 21 "c" "4" "-" 1969 "crit"
"36466" 27 21 "c" "5" "-" 669 "postcrit"
"36467" 27 21 "c" "6" "-" 504 "post"
"36468" 27 21 "c" "7" "-" 556 "post"
"36469" 27 21 "c" "8" "-" 492 "post"
"36470" 27 21 "c" "?" "1" 30097 NA
"36530" 27 10 "d" "0" "-" 261 "predep"
"36531" 27 10 "d" "1" "-" 744 "dep"
"36532" 27 10 "d" "2" "-" 462 "precrit"
"36533" 27 10 "d" "3" "-" 512 "precrit"
"36534" 27 10 "d" "4" "-" 443 "precrit"
"36535" 27 10 "d" "5" "-" 533 "precrit"
"36536" 27 10 "d" "6" "-" 697 "crit"
"36537" 27 10 "d" "7" "-" 507 "postcrit"
"36538" 27 10 "d" "8" "-" 678 "post"
"36539" 27 10 "d" "9" "-" 526 "post"
"36540" 27 10 "d" "10" "-" 516 "post"
"36541" 27 10 "d" "11" "-" 484 "post"
"36542" 27 10 "d" "?" "1" 3691 NA
"36561" 27 11 "a" "0" "-" 520 "predep"
"36562" 27 11 "a" "1" "-" 1140 "dep"
"36563" 27 11 "a" "2" "-" 472 "precrit"
"36564" 27 11 "a" "3" "-" 578 "precrit"
"36565" 27 11 "a" "4" "-" 568 "crit"
"36566" 27 11 "a" "5" "-" 414 "postcrit"
"36567" 27 11 "a" "6" "-" 411 "post"
"36568" 27 11 "a" "7" "-" 403 "post"
"36569" 27 11 "a" "8" "-" 427 "post"
"36570" 27 11 "a" "9" "-" 711 "post"
"36571" 27 11 "a" "?" "1" 1787 NA
"36581" 27 26 "d" "0" "-" 383 "predep"
"36582" 27 26 "d" "1" "-" 381 "dep"
"36583" 27 26 "d" "2" "-" 309 "precrit"
"36584" 27 26 "d" "3" "-" 306 "precrit"
"36585" 27 26 "d" "4" "-" 500 "precrit"
"36586" 27 26 "d" "5" "-" 484 "precrit"
"36587" 27 26 "d" "6" "-" 513 "crit"
"36588" 27 26 "d" "7" "-" 409 "postcrit"
"36589" 27 26 "d" "8" "-" 411 "post"
"36590" 27 26 "d" "9" "-" 570 "post"
"36591" 27 26 "d" "10" "-" 471 "post"
"36592" 27 26 "d" "?" "1" 2218 NA
"36602" 27 28 "b" "0" "-" 345 "predep"
"36603" 27 28 "b" "1" "-" 313 "dep"
"36604" 27 28 "b" "2" "-" 423 "precrit"
"36605" 27 28 "b" "3" "-" 306 "precrit"
"36606" 27 28 "b" "4" "-" 417 "precrit"
"36607" 27 28 "b" "5" "-" 367 "precrit"
"36608" 27 28 "b" "6" "-" 615 "crit"
"36609" 27 28 "b" "7" "-" 485 "postcrit"
"36610" 27 28 "b" "8" "-" 443 "post"
"36611" 27 28 "b" "9" "-" 391 "post"
"36612" 27 28 "b" "10" "-" 409 "post"
"36613" 27 28 "b" "?" "1" 2531 NA
"36625" 27 27 "a" "0" "-" 323 "predep"
"36626" 27 27 "a" "1" "-" 333 "dep"
"36627" 27 27 "a" "2" "-" 324 "precrit"
"36628" 27 27 "a" "3" "-" 321 "precrit"
"36629" 27 27 "a" "4" "-" 322 "crit"
"36630" 27 27 "a" "5" "-" 481 "postcrit"
"36631" 27 27 "a" "6" "-" 323 "post"
"36632" 27 27 "a" "7" "-" 678 "post"
"36633" 27 27 "a" "8" "-" 322 "post"
"36634" 27 27 "a" "9" "-" 313 "post"
"36635" 27 27 "a" "?" "1" 2775 NA
"36653" 27 2 "d" "0" "-" 824 "predep"
"36654" 27 2 "d" "1" "-" 442 "dep"
"36655" 27 2 "d" "2" "-" 551 "precrit"
"36656" 27 2 "d" "3" "-" 445 "precrit"
"36657" 27 2 "d" "4" "-" 459 "precrit"
"36658" 27 2 "d" "5" "-" 408 "precrit"
"36659" 27 2 "d" "6" "-" 404 "crit"
"36660" 27 2 "d" "7" "-" 645 "postcrit"
"36661" 27 2 "d" "8" "-" 486 "post"
"36662" 27 2 "d" "9" "-" 410 "post"
"36663" 27 2 "d" "10" "-" 472 "post"
"36664" 27 2 "d" "?" "1" 2426 NA
"36711" 27 1 "c" "0" "-" 648 "predep"
"36712" 27 1 "c" "1" "-" 596 "dep"
"36713" 27 1 "c" "2" "-" 495 "precrit"
"36714" 27 1 "c" "3" "-" 423 "precrit"
"36715" 27 1 "c" "4" "-" 428 "crit"
"36716" 27 1 "c" "5" "-" 340 "postcrit"
"36717" 27 1 "c" "6" "-" 409 "post"
"36718" 27 1 "c" "7" "-" 350 "post"
"36719" 27 1 "c" "8" "-" 318 "post"
"36720" 27 1 "c" "?" "1" 1763 NA
"36731" 27 8 "b" "0" "-" 435 "predep"
"36732" 27 8 "b" "1" "-" 322 "dep"
"36733" 27 8 "b" "2" "-" 305 "precrit"
"36734" 27 8 "b" "3" "-" 342 "precrit"
"36735" 27 8 "b" "4" "-" 496 "precrit"
"36736" 27 8 "b" "5" "-" 435 "precrit"
"36737" 27 8 "b" "6" "-" 324 "crit"
"36738" 27 8 "b" "7" "-" 339 "postcrit"
"36739" 27 8 "b" "8" "-" 501 "post"
"36740" 27 8 "b" "9" "-" 338 "post"
"36741" 27 8 "b" "?" "1" 4043 NA
"36753" 27 14 "d" "0" "-" 356 "predep"
"36754" 27 14 "d" "1" "-" 367 "dep"
"36755" 27 14 "d" "2" "-" 438 "precrit"
"36756" 27 14 "d" "3" "-" 345 "precrit"
"36757" 27 14 "d" "4" "-" 499 "precrit"
"36758" 27 14 "d" "5" "-" 448 "precrit"
"36759" 27 14 "d" "6" "-" 497 "crit"
"36760" 27 14 "d" "7" "-" 449 "postcrit"
"36761" 27 14 "d" "8" "-" 443 "post"
"36762" 27 14 "d" "9" "-" 447 "post"
"36763" 27 14 "d" "10" "-" 432 "post"
"36764" 27 14 "d" "?" "1" 2855 NA
"36794" 27 30 "d" "0" "-" 649 "predep"
"36795" 27 30 "d" "1" "-" 1193 "dep"
"36796" 27 30 "d" "2" "-" 470 "precrit"
"36797" 27 30 "d" "3" "-" 433 "precrit"
"36798" 27 30 "d" "4" "-" 511 "precrit"
"36799" 27 30 "d" "5" "-" 531 "precrit"
"36800" 27 30 "d" "6" "-" 569 "crit"
"36801" 27 30 "d" "7" "-" 434 "postcrit"
"36802" 27 30 "d" "8" "-" 497 "post"
"36803" 27 30 "d" "9" "-" 388 "post"
"36804" 27 30 "d" "10" "-" 393 "post"
"36805" 27 30 "d" "?" "1" 4199 NA
"36821" 27 29 "c" "0" "-" 449 "predep"
"36822" 27 29 "c" "1" "-" 443 "dep"
"36823" 27 29 "c" "2" "-" 1594 "precrit"
"36824" 27 29 "c" "3" "-" 562 "precrit"
"36825" 27 29 "c" "4" "-" 392 "crit"
"36826" 27 29 "c" "5" "-" 981 "postcrit"
"36827" 27 29 "c" "6" "-" 2863 "post"
"36828" 27 29 "c" "7" "-" 471 "post"
"36829" 27 29 "c" "8" "-" 555 "post"
"36830" 27 29 "c" "9" "-" 511 "post"
"36831" 27 29 "c" "?" "1" 2073 NA
"36875" 27 18 "d" "0" "-" 546 "predep"
"36876" 27 18 "d" "1" "-" 271 "dep"
"36877" 27 18 "d" "2" "-" 443 "precrit"
"36878" 27 18 "d" "3" "-" 430 "precrit"
"36879" 27 18 "d" "4" "-" 841 "precrit"
"36880" 27 18 "d" "5" "-" 500 "precrit"
"36881" 27 18 "d" "6" "-" 504 "crit"
"36882" 27 18 "d" "7" "-" 388 "postcrit"
"36883" 27 18 "d" "8" "-" 643 "post"
"36884" 27 18 "d" "9" "-" 640 "post"
"36885" 27 18 "d" "10" "-" 439 "post"
"36886" 27 18 "d" "?" "1" 5662 NA
"36899" 27 9 "c" "0" "-" 1792 "predep"
"36900" 27 9 "c" "1" "-" 517 "dep"
"36901" 27 9 "c" "2" "-" 859 "precrit"
"36902" 27 9 "c" "3" "-" 452 "precrit"
"36903" 27 9 "c" "4" "-" 513 "crit"
"36904" 27 9 "c" "5" "-" 425 "postcrit"
"36905" 27 9 "c" "6" "-" 459 "post"
"36906" 27 9 "c" "7" "-" 384 "post"
"36907" 27 9 "c" "8" "-" 889 "post"
"36908" 27 9 "c" "9" "-" 553 "post"
"36909" 27 9 "c" "?" "1" 2971 NA
"36931" 27 15 "a" "0" "-" 684 "predep"
"36932" 27 15 "a" "1" "-" 1045 "dep"
"36933" 27 15 "a" "2" "-" 589 "precrit"
"36934" 27 15 "a" "3" "-" 649 "precrit"
"36935" 27 15 "a" "4" "-" 414 "crit"
"36936" 27 15 "a" "5" "-" 358 "postcrit"
"36937" 27 15 "a" "6" "-" 846 "post"
"36938" 27 15 "a" "7" "-" 454 "post"
"36939" 27 15 "a" "?" "1" 2961 NA
"36958" 27 32 "b" "0" "-" 410 "predep"
"36959" 27 32 "b" "1" "-" 660 "dep"
"36960" 27 32 "b" "2" "-" 1158 "precrit"
"36961" 27 32 "b" "3" "-" 830 "precrit"
"36962" 27 32 "b" "4" "-" 717 "precrit"
"36963" 27 32 "b" "5" "-" 569 "precrit"
"36964" 27 32 "b" "6" "-" 813 "crit"
"36965" 27 32 "b" "7" "-" 529 "postcrit"
"36966" 27 32 "b" "8" "-" 631 "post"
"36967" 27 32 "b" "9" "-" 474 "post"
"36968" 27 32 "b" "10" "-" 417 "post"
"36969" 27 32 "b" "?" "1" 2670 NA
"37005" 27 4 "b" "0" "-" 562 "predep"
"37006" 27 4 "b" "1" "-" 1492 "dep"
"37007" 27 4 "b" "2" "-" 1527 "precrit"
"37008" 27 4 "b" "3" "-" 945 "precrit"
"37009" 27 4 "b" "4" "-" 1421 "precrit"
"37010" 27 4 "b" "5" "-" 1063 "precrit"
"37011" 27 4 "b" "6" "-" 445 "crit"
"37012" 27 4 "b" "7" "-" 802 "postcrit"
"37013" 27 4 "b" "8" "-" 453 "post"
"37014" 27 4 "b" "9" "-" 3996 "post"
"37015" 27 4 "b" "10" "-" 537 "post"
"37016" 27 4 "b" "?" "1" 3295 NA
"37041" 27 35 "a" "0" "-" 536 "predep"
"37042" 27 35 "a" "1" "-" 476 "dep"
"37043" 27 35 "a" "2" "-" 498 "precrit"
"37044" 27 35 "a" "3" "-" 567 "precrit"
"37045" 27 35 "a" "4" "-" 385 "crit"
"37046" 27 35 "a" "5" "-" 451 "postcrit"
"37047" 27 35 "a" "6" "-" 335 "post"
"37048" 27 35 "a" "7" "-" 451 "post"
"37049" 27 35 "a" "8" "-" 769 "post"
"37050" 27 35 "a" "9" "-" 574 "post"
"37051" 27 35 "a" "10" "-" 403 "post"
"37052" 27 35 "a" "11" "-" 460 "post"
"37053" 27 35 "a" "?" "1" 2898 NA
"37082" 27 16 "b" "0" "-" 324 "predep"
"37083" 27 16 "b" "1" "-" 303 "dep"
"37084" 27 16 "b" "2" "-" 359 "precrit"
"37085" 27 16 "b" "3" "-" 261 "precrit"
"37086" 27 16 "b" "4" "-" 448 "precrit"
"37087" 27 16 "b" "5" "-" 325 "precrit"
"37088" 27 16 "b" "6" "-" 409 "crit"
"37089" 27 16 "b" "7" "-" 340 "postcrit"
"37090" 27 16 "b" "8" "-" 514 "post"
"37091" 27 16 "b" "9" "-" 537 "post"
"37092" 27 16 "b" "10" "-" 460 "post"
"37093" 27 16 "b" "?" "1" 3026 NA
"37198" 28 28 "c" "0" "-" 356 "predep"
"37199" 28 28 "c" "1" "-" 467 "dep"
"37200" 28 28 "c" "2" "-" 456 "precrit"
"37201" 28 28 "c" "3" "-" 489 "precrit"
"37202" 28 28 "c" "4" "-" 476 "crit"
"37203" 28 28 "c" "5" "-" 443 "postcrit"
"37204" 28 28 "c" "6" "-" 429 "post"
"37205" 28 28 "c" "7" "-" 473 "post"
"37206" 28 28 "c" "8" "-" 478 "post"
"37207" 28 28 "c" "9" "-" 525 "post"
"37208" 28 28 "c" "?" "1" 2133 NA
"37229" 28 27 "b" "0" "-" 211 "predep"
"37230" 28 27 "b" "1" "-" 466 "dep"
"37231" 28 27 "b" "2" "-" 432 "precrit"
"37232" 28 27 "b" "3" "-" 434 "precrit"
"37233" 28 27 "b" "4" "-" 484 "precrit"
"37234" 28 27 "b" "5" "-" 443 "precrit"
"37235" 28 27 "b" "6" "-" 462 "crit"
"37236" 28 27 "b" "7" "-" 470 "postcrit"
"37237" 28 27 "b" "8" "-" 420 "post"
"37238" 28 27 "b" "9" "-" 433 "post"
"37239" 28 27 "b" "10" "-" 446 "post"
"37240" 28 27 "b" "11" "-" 420 "post"
"37241" 28 27 "b" "?" "1" 2801 NA
"37274" 28 36 "c" "0" "-" 159 "predep"
"37275" 28 36 "c" "1" "-" 619 "dep"
"37276" 28 36 "c" "2" "-" 417 "precrit"
"37277" 28 36 "c" "3" "-" 410 "precrit"
"37278" 28 36 "c" "4" "-" 445 "crit"
"37279" 28 36 "c" "5" "-" 426 "postcrit"
"37280" 28 36 "c" "6" "-" 437 "post"
"37281" 28 36 "c" "7" "-" 449 "post"
"37282" 28 36 "c" "8" "-" 473 "post"
"37283" 28 36 "c" "?" "1" 3456 NA
"37313" 28 22 "a" "0" "-" 122 "predep"
"37314" 28 22 "a" "1" "-" 433 "dep"
"37315" 28 22 "a" "2" "-" 376 "precrit"
"37316" 28 22 "a" "3" "-" 413 "precrit"
"37317" 28 22 "a" "4" "-" 417 "crit"
"37318" 28 22 "a" "5" "-" 448 "postcrit"
"37319" 28 22 "a" "6" "-" 422 "post"
"37320" 28 22 "a" "7" "-" 430 "post"
"37321" 28 22 "a" "8" "-" 422 "post"
"37322" 28 22 "a" "?" "1" 2048 NA
"37348" 28 21 "d" "0" "-" 132 "predep"
"37349" 28 21 "d" "1" "-" 481 "dep"
"37350" 28 21 "d" "2" "-" 427 "precrit"
"37351" 28 21 "d" "3" "-" 448 "precrit"
"37352" 28 21 "d" "4" "-" 470 "precrit"
"37353" 28 21 "d" "5" "-" 438 "precrit"
"37354" 28 21 "d" "6" "-" 486 "crit"
"37355" 28 21 "d" "7" "-" 436 "postcrit"
"37356" 28 21 "d" "8" "-" 405 "post"
"37357" 28 21 "d" "9" "-" 460 "post"
"37358" 28 21 "d" "10" "-" 436 "post"
"37359" 28 21 "d" "?" "1" 3152 NA
"37376" 28 15 "b" "0" "-" 126 "predep"
"37377" 28 15 "b" "1" "-" 538 "dep"
"37378" 28 15 "b" "2" "-" 387 "precrit"
"37379" 28 15 "b" "3" "-" 416 "precrit"
"37380" 28 15 "b" "4" "-" 533 "precrit"
"37381" 28 15 "b" "5" "-" 471 "precrit"
"37382" 28 15 "b" "6" "-" 440 "crit"
"37383" 28 15 "b" "7" "-" 519 "postcrit"
"37384" 28 15 "b" "8" "-" 526 "post"
"37385" 28 15 "b" "9" "-" 521 "post"
"37386" 28 15 "b" "?" "1" 1676 NA
"37408" 28 29 "d" "0" "-" 122 "predep"
"37409" 28 29 "d" "1" "-" 503 "dep"
"37410" 28 29 "d" "2" "-" 393 "precrit"
"37411" 28 29 "d" "3" "-" 414 "precrit"
"37412" 28 29 "d" "4" "-" 427 "precrit"
"37413" 28 29 "d" "5" "-" 413 "precrit"
"37414" 28 29 "d" "6" "-" 454 "crit"
"37415" 28 29 "d" "7" "-" 426 "postcrit"
"37416" 28 29 "d" "8" "-" 382 "post"
"37417" 28 29 "d" "9" "-" 388 "post"
"37418" 28 29 "d" "10" "-" 383 "post"
"37419" 28 29 "d" "11" "-" 391 "post"
"37420" 28 29 "d" "?" "1" 1153 NA
"37464" 28 35 "b" "0" "-" 79 "predep"
"37465" 28 35 "b" "1" "-" 541 "dep"
"37466" 28 35 "b" "2" "-" 372 "precrit"
"37467" 28 35 "b" "3" "-" 437 "precrit"
"37468" 28 35 "b" "4" "-" 398 "precrit"
"37469" 28 35 "b" "5" "-" 385 "precrit"
"37470" 28 35 "b" "6" "-" 419 "crit"
"37471" 28 35 "b" "7" "-" 535 "postcrit"
"37472" 28 35 "b" "8" "-" 531 "post"
"37473" 28 35 "b" "9" "-" 633 "post"
"37474" 28 35 "b" "10" "-" 499 "post"
"37475" 28 35 "b" "11" "-" 422 "post"
"37476" 28 35 "b" "12" "-" 434 "post"
"37477" 28 35 "b" "13" "-" 460 "post"
"37478" 28 35 "b" "14" "-" 418 "post"
"37479" 28 35 "b" "?" "1" 1849 NA
"37544" 28 24 "c" "0" "-" 321 "predep"
"37545" 28 24 "c" "1" "-" 332 "dep"
"37546" 28 24 "c" "2" "-" 354 "precrit"
"37547" 28 24 "c" "3" "-" 373 "precrit"
"37548" 28 24 "c" "4" "-" 353 "crit"
"37549" 28 24 "c" "5" "-" 331 "postcrit"
"37550" 28 24 "c" "6" "-" 365 "post"
"37551" 28 24 "c" "7" "-" 352 "post"
"37552" 28 24 "c" "?" "1" 1720 NA
"37571" 28 6 "a" "0" "-" 19 "predep"
"37572" 28 6 "a" "1" "-" 358 "dep"
"37573" 28 6 "a" "2" "-" 361 "precrit"
"37574" 28 6 "a" "3" "-" 365 "precrit"
"37575" 28 6 "a" "4" "-" 395 "crit"
"37576" 28 6 "a" "5" "-" 403 "postcrit"
"37577" 28 6 "a" "6" "-" 398 "post"
"37578" 28 6 "a" "7" "-" 521 "post"
"37579" 28 6 "a" "?" "1" 1804 NA
"37600" 28 9 "d" "0" "-" 341 "predep"
"37601" 28 9 "d" "1" "-" 384 "dep"
"37602" 28 9 "d" "2" "-" 353 "precrit"
"37603" 28 9 "d" "3" "-" 358 "precrit"
"37604" 28 9 "d" "4" "-" 360 "precrit"
"37605" 28 9 "d" "5" "-" 348 "precrit"
"37606" 28 9 "d" "6" "-" 707 "crit"
"37607" 28 9 "d" "7" "-" 392 "postcrit"
"37608" 28 9 "d" "8" "-" 376 "post"
"37609" 28 9 "d" "9" "-" 393 "post"
"37610" 28 9 "d" "10" "-" 446 "post"
"37611" 28 9 "d" "11" "-" 542 "post"
"37612" 28 9 "d" "?" "1" 1837 NA
"37666" 28 34 "a" "0" "-" 23 "predep"
"37667" 28 34 "a" "1" "-" 254 "dep"
"37668" 28 34 "a" "2" "-" 331 "precrit"
"37669" 28 34 "a" "3" "-" 247 "precrit"
"37670" 28 34 "a" "4" "-" 233 "crit"
"37671" 28 34 "a" "5" "-" 376 "postcrit"
"37672" 28 34 "a" "6" "-" 252 "post"
"37673" 28 34 "a" "7" "-" 248 "post"
"37674" 28 34 "a" "8" "-" 203 "post"
"37675" 28 34 "a" "?" "1" 1913 NA
"37709" 28 7 "b" "0" "-" 87 "predep"
"37710" 28 7 "b" "1" "-" 392 "dep"
"37711" 28 7 "b" "2" "-" 340 "precrit"
"37712" 28 7 "b" "3" "-" 649 "precrit"
"37713" 28 7 "b" "4" "-" 281 "precrit"
"37714" 28 7 "b" "5" "-" 338 "precrit"
"37715" 28 7 "b" "6" "-" 325 "crit"
"37716" 28 7 "b" "7" "-" 287 "postcrit"
"37717" 28 7 "b" "8" "-" 306 "post"
"37718" 28 7 "b" "9" "-" 355 "post"
"37719" 28 7 "b" "10" "-" 390 "post"
"37720" 28 7 "b" "?" "1" 1870 NA
"37733" 28 5 "d" "0" "-" 119 "predep"
"37734" 28 5 "d" "1" "-" 338 "dep"
"37735" 28 5 "d" "2" "-" 257 "precrit"
"37736" 28 5 "d" "3" "-" 306 "precrit"
"37737" 28 5 "d" "4" "-" 237 "precrit"
"37738" 28 5 "d" "5" "-" 219 "precrit"
"37739" 28 5 "d" "6" "-" 217 "crit"
"37740" 28 5 "d" "7" "-" 261 "postcrit"
"37741" 28 5 "d" "8" "-" 377 "post"
"37742" 28 5 "d" "9" "-" 242 "post"
"37743" 28 5 "d" "10" "-" 461 "post"
"37744" 28 5 "d" "11" "-" 214 "post"
"37745" 28 5 "d" "12" "-" 419 "post"
"37746" 28 5 "d" "?" "1" 1741 NA
"37764" 28 33 "d" "0" "-" 292 "predep"
"37765" 28 33 "d" "1" "-" 392 "dep"
"37766" 28 33 "d" "2" "-" 372 "precrit"
"37767" 28 33 "d" "3" "-" 370 "precrit"
"37768" 28 33 "d" "4" "-" 368 "precrit"
"37769" 28 33 "d" "5" "-" 363 "precrit"
"37770" 28 33 "d" "6" "-" 407 "crit"
"37771" 28 33 "d" "7" "-" 424 "postcrit"
"37772" 28 33 "d" "8" "-" 382 "post"
"37773" 28 33 "d" "9" "-" 380 "post"
"37774" 28 33 "d" "10" "-" 384 "post"
"37775" 28 33 "d" "?" "1" 1892 NA
"37839" 28 4 "c" "0" "-" 253 "predep"
"37840" 28 4 "c" "1" "-" 409 "dep"
"37841" 28 4 "c" "2" "-" 360 "precrit"
"37842" 28 4 "c" "3" "-" 357 "precrit"
"37843" 28 4 "c" "4" "-" 376 "crit"
"37844" 28 4 "c" "5" "-" 377 "postcrit"
"37845" 28 4 "c" "6" "-" 459 "post"
"37846" 28 4 "c" "7" "-" 512 "post"
"37847" 28 4 "c" "?" "0" 3933 NA
"37858" 28 11 "b" "0" "-" 127 "predep"
"37859" 28 11 "b" "1" "-" 508 "dep"
"37860" 28 11 "b" "2" "-" 430 "precrit"
"37861" 28 11 "b" "3" "-" 397 "precrit"
"37862" 28 11 "b" "4" "-" 967 "precrit"
"37863" 28 11 "b" "5" "-" 481 "precrit"
"37864" 28 11 "b" "6" "-" 472 "crit"
"37865" 28 11 "b" "7" "-" 369 "postcrit"
"37866" 28 11 "b" "8" "-" 367 "post"
"37867" 28 11 "b" "9" "-" 464 "post"
"37868" 28 11 "b" "10" "-" 1009 "post"
"37869" 28 11 "b" "11" "-" 1544 "post"
"37870" 28 11 "b" "?" "1" 1176 NA
"37892" 28 2 "a" "0" "-" 259 "predep"
"37893" 28 2 "a" "1" "-" 319 "dep"
"37894" 28 2 "a" "2" "-" 303 "precrit"
"37895" 28 2 "a" "3" "-" 301 "precrit"
"37896" 28 2 "a" "4" "-" 302 "crit"
"37897" 28 2 "a" "5" "-" 354 "postcrit"
"37898" 28 2 "a" "6" "-" 350 "post"
"37899" 28 2 "a" "7" "-" 425 "post"
"37900" 28 2 "a" "8" "-" 564 "post"
"37901" 28 2 "a" "9" "-" 444 "post"
"37902" 28 2 "a" "10" "-" 869 "post"
"37903" 28 2 "a" "?" "1" 3146 NA
"37924" 28 3 "b" "0" "-" 389 "predep"
"37925" 28 3 "b" "1" "-" 423 "dep"
"37926" 28 3 "b" "2" "-" 373 "precrit"
"37927" 28 3 "b" "3" "-" 388 "precrit"
"37928" 28 3 "b" "4" "-" 399 "precrit"
"37929" 28 3 "b" "5" "-" 414 "precrit"
"37930" 28 3 "b" "6" "-" 427 "crit"
"37931" 28 3 "b" "7" "-" 377 "postcrit"
"37932" 28 3 "b" "8" "-" 330 "post"
"37933" 28 3 "b" "9" "-" 400 "post"
"37934" 28 3 "b" "10" "-" 361 "post"
"37935" 28 3 "b" "11" "-" 386 "post"
"37936" 28 3 "b" "?" "1" 1800 NA
"37949" 28 10 "a" "0" "-" 114 "predep"
"37950" 28 10 "a" "1" "-" 256 "dep"
"37951" 28 10 "a" "2" "-" 277 "precrit"
"37952" 28 10 "a" "3" "-" 211 "precrit"
"37953" 28 10 "a" "4" "-" 221 "crit"
"37954" 28 10 "a" "5" "-" 230 "postcrit"
"37955" 28 10 "a" "6" "-" 235 "post"
"37956" 28 10 "a" "7" "-" 222 "post"
"37957" 28 10 "a" "8" "-" 213 "post"
"37958" 28 10 "a" "?" "1" 1274 NA
"37985" 28 16 "c" "0" "-" 262 "predep"
"37986" 28 16 "c" "1" "-" 262 "dep"
"37987" 28 16 "c" "2" "-" 276 "precrit"
"37988" 28 16 "c" "3" "-" 249 "precrit"
"37989" 28 16 "c" "4" "-" 223 "crit"
"37990" 28 16 "c" "5" "-" 272 "postcrit"
"37991" 28 16 "c" "6" "-" 282 "post"
"37992" 28 16 "c" "7" "-" 235 "post"
"37993" 28 16 "c" "8" "-" 518 "post"
"37994" 28 16 "c" "?" "0" 8881 NA
"38017" 28 30 "a" "0" "-" 128 "predep"
"38018" 28 30 "a" "1" "-" 399 "dep"
"38019" 28 30 "a" "2" "-" 402 "precrit"
"38020" 28 30 "a" "3" "-" 394 "precrit"
"38021" 28 30 "a" "4" "-" 371 "crit"
"38022" 28 30 "a" "5" "-" 426 "postcrit"
"38023" 28 30 "a" "6" "-" 721 "post"
"38024" 28 30 "a" "7" "-" 429 "post"
"38025" 28 30 "a" "8" "-" 435 "post"
"38026" 28 30 "a" "?" "1" 2169 NA
"38040" 28 32 "c" "0" "-" 102 "predep"
"38041" 28 32 "c" "1" "-" 443 "dep"
"38042" 28 32 "c" "2" "-" 328 "precrit"
"38043" 28 32 "c" "3" "-" 303 "precrit"
"38044" 28 32 "c" "4" "-" 349 "crit"
"38045" 28 32 "c" "5" "-" 399 "postcrit"
"38046" 28 32 "c" "6" "-" 315 "post"
"38047" 28 32 "c" "7" "-" 475 "post"
"38048" 28 32 "c" "8" "-" 434 "post"
"38049" 28 32 "c" "?" "1" 3416 NA
"38107" 28 26 "a" "0" "-" 163 "predep"
"38108" 28 26 "a" "1" "-" 218 "dep"
"38109" 28 26 "a" "2" "-" 333 "precrit"
"38110" 28 26 "a" "3" "-" 260 "precrit"
"38111" 28 26 "a" "4" "-" 205 "crit"
"38112" 28 26 "a" "5" "-" 208 "postcrit"
"38113" 28 26 "a" "6" "-" 299 "post"
"38114" 28 26 "a" "7" "-" 221 "post"
"38115" 28 26 "a" "8" "-" 323 "post"
"38116" 28 26 "a" "?" "1" 2063 NA
"38168" 28 18 "a" "0" "-" 104 "predep"
"38169" 28 18 "a" "1" "-" 211 "dep"
"38170" 28 18 "a" "2" "-" 215 "precrit"
"38171" 28 18 "a" "3" "-" 211 "precrit"
"38172" 28 18 "a" "4" "-" 219 "crit"
"38173" 28 18 "a" "5" "-" 224 "postcrit"
"38174" 28 18 "a" "6" "-" 225 "post"
"38175" 28 18 "a" "7" "-" 207 "post"
"38176" 28 18 "a" "8" "-" 262 "post"
"38177" 28 18 "a" "?" "1" 2241 NA
"38205" 28 23 "b" "0" "-" 169 "predep"
"38206" 28 23 "b" "1" "-" 320 "dep"
"38207" 28 23 "b" "2" "-" 221 "precrit"
"38208" 28 23 "b" "3" "-" 272 "precrit"
"38209" 28 23 "b" "4" "-" 253 "precrit"
"38210" 28 23 "b" "5" "-" 238 "precrit"
"38211" 28 23 "b" "6" "-" 219 "crit"
"38212" 28 23 "b" "7" "-" 229 "postcrit"
"38213" 28 23 "b" "8" "-" 365 "post"
"38214" 28 23 "b" "9" "-" 236 "post"
"38215" 28 23 "b" "10" "-" 262 "post"
"38216" 28 23 "b" "11" "-" 474 "post"
"38217" 28 23 "b" "12" "-" 326 "post"
"38218" 28 23 "b" "?" "1" 2726 NA
"38271" 28 25 "d" "0" "-" 170 "predep"
"38272" 28 25 "d" "1" "-" 234 "dep"
"38273" 28 25 "d" "2" "-" 254 "precrit"
"38274" 28 25 "d" "3" "-" 233 "precrit"
"38275" 28 25 "d" "4" "-" 226 "precrit"
"38276" 28 25 "d" "5" "-" 253 "precrit"
"38277" 28 25 "d" "6" "-" 260 "crit"
"38278" 28 25 "d" "7" "-" 235 "postcrit"
"38279" 28 25 "d" "8" "-" 237 "post"
"38280" 28 25 "d" "9" "-" 225 "post"
"38281" 28 25 "d" "10" "-" 208 "post"
"38282" 28 25 "d" "11" "-" 294 "post"
"38283" 28 25 "d" "?" "1" 2282 NA
"38336" 28 14 "a" "0" "-" 150 "predep"
"38337" 28 14 "a" "1" "-" 208 "dep"
"38338" 28 14 "a" "2" "-" 209 "precrit"
"38339" 28 14 "a" "3" "-" 209 "precrit"
"38340" 28 14 "a" "4" "-" 236 "crit"
"38341" 28 14 "a" "5" "-" 224 "postcrit"
"38342" 28 14 "a" "6" "-" 210 "post"
"38343" 28 14 "a" "7" "-" 213 "post"
"38344" 28 14 "a" "8" "-" 208 "post"
"38345" 28 14 "a" "9" "-" 201 "post"
"38346" 28 14 "a" "10" "-" 221 "post"
"38347" 28 14 "a" "?" "1" 1385 NA
"38367" 28 8 "c" "0" "-" 118 "predep"
"38368" 28 8 "c" "1" "-" 242 "dep"
"38369" 28 8 "c" "2" "-" 203 "precrit"
"38370" 28 8 "c" "3" "-" 234 "precrit"
"38371" 28 8 "c" "4" "-" 202 "crit"
"38372" 28 8 "c" "5" "-" 198 "postcrit"
"38373" 28 8 "c" "6" "-" 197 "post"
"38374" 28 8 "c" "7" "-" 188 "post"
"38375" 28 8 "c" "8" "-" 370 "post"
"38376" 28 8 "c" "9" "-" 195 "post"
"38377" 28 8 "c" "?" "1" 2483 NA
"38391" 28 19 "b" "0" "-" 146 "predep"
"38392" 28 19 "b" "1" "-" 220 "dep"
"38393" 28 19 "b" "2" "-" 228 "precrit"
"38394" 28 19 "b" "3" "-" 230 "precrit"
"38395" 28 19 "b" "4" "-" 423 "precrit"
"38396" 28 19 "b" "5" "-" 222 "precrit"
"38397" 28 19 "b" "6" "-" 220 "crit"
"38398" 28 19 "b" "7" "-" 192 "postcrit"
"38399" 28 19 "b" "8" "-" 212 "post"
"38400" 28 19 "b" "9" "-" 201 "post"
"38401" 28 19 "b" "?" "1" 1564 NA
"38413" 28 17 "d" "0" "-" 114 "predep"
"38414" 28 17 "d" "1" "-" 247 "dep"
"38415" 28 17 "d" "2" "-" 216 "precrit"
"38416" 28 17 "d" "3" "-" 231 "precrit"
"38417" 28 17 "d" "4" "-" 204 "precrit"
"38418" 28 17 "d" "5" "-" 204 "precrit"
"38419" 28 17 "d" "6" "-" 241 "crit"
"38420" 28 17 "d" "7" "-" 223 "postcrit"
"38421" 28 17 "d" "8" "-" 215 "post"
"38422" 28 17 "d" "9" "-" 204 "post"
"38423" 28 17 "d" "10" "-" 183 "post"
"38424" 28 17 "d" "11" "-" 193 "post"
"38425" 28 17 "d" "?" "1" 2028 NA
"38435" 28 13 "d" "0" "-" 24 "predep"
"38436" 28 13 "d" "1" "-" 192 "dep"
"38437" 28 13 "d" "2" "-" 204 "precrit"
"38438" 28 13 "d" "3" "-" 206 "precrit"
"38439" 28 13 "d" "4" "-" 209 "precrit"
"38440" 28 13 "d" "5" "-" 212 "precrit"
"38441" 28 13 "d" "6" "-" 209 "crit"
"38442" 28 13 "d" "7" "-" 199 "postcrit"
"38443" 28 13 "d" "8" "-" 214 "post"
"38444" 28 13 "d" "9" "-" 214 "post"
"38445" 28 13 "d" "10" "-" 225 "post"
"38446" 28 13 "d" "11" "-" 207 "post"
"38447" 28 13 "d" "12" "-" 223 "post"
"38448" 28 13 "d" "13" "-" 221 "post"
"38449" 28 13 "d" "?" "1" 1840 NA
"38460" 28 31 "b" "0" "-" 107 "predep"
"38461" 28 31 "b" "1" "-" 239 "dep"
"38462" 28 31 "b" "2" "-" 242 "precrit"
"38463" 28 31 "b" "3" "-" 216 "precrit"
"38464" 28 31 "b" "4" "-" 402 "precrit"
"38465" 28 31 "b" "5" "-" 231 "precrit"
"38466" 28 31 "b" "6" "-" 227 "crit"
"38467" 28 31 "b" "7" "-" 270 "postcrit"
"38468" 28 31 "b" "8" "-" 301 "post"
"38469" 28 31 "b" "9" "-" 212 "post"
"38470" 28 31 "b" "?" "1" 2098 NA
"38493" 28 12 "c" "0" "-" 94 "predep"
"38494" 28 12 "c" "1" "-" 254 "dep"
"38495" 28 12 "c" "2" "-" 243 "precrit"
"38496" 28 12 "c" "3" "-" 248 "precrit"
"38497" 28 12 "c" "4" "-" 268 "crit"
"38498" 28 12 "c" "5" "-" 269 "postcrit"
"38499" 28 12 "c" "6" "-" 241 "post"
"38500" 28 12 "c" "7" "-" 245 "post"
"38501" 28 12 "c" "8" "-" 238 "post"
"38502" 28 12 "c" "9" "-" 233 "post"
"38503" 28 12 "c" "?" "1" 1573 NA
"38559" 28 20 "c" "0" "-" 176 "predep"
"38560" 28 20 "c" "1" "-" 213 "dep"
"38561" 28 20 "c" "2" "-" 230 "precrit"
"38562" 28 20 "c" "3" "-" 196 "precrit"
"38563" 28 20 "c" "4" "-" 201 "crit"
"38564" 28 20 "c" "5" "-" 195 "postcrit"
"38565" 28 20 "c" "6" "-" 228 "post"
"38566" 28 20 "c" "7" "-" 195 "post"
"38567" 28 20 "c" "8" "-" 227 "post"
"38568" 28 20 "c" "9" "-" 217 "post"
"38569" 28 20 "c" "10" "-" 220 "post"
"38570" 28 20 "c" "?" "1" 2314 NA
"38589" 28 1 "d" "0" "-" 63 "predep"
"38590" 28 1 "d" "1" "-" 217 "dep"
"38591" 28 1 "d" "2" "-" 207 "precrit"
"38592" 28 1 "d" "3" "-" 231 "precrit"
"38593" 28 1 "d" "4" "-" 216 "precrit"
"38594" 28 1 "d" "5" "-" 198 "precrit"
"38595" 28 1 "d" "6" "-" 208 "crit"
"38596" 28 1 "d" "7" "-" 255 "postcrit"
"38597" 28 1 "d" "8" "-" 208 "post"
"38598" 28 1 "d" "9" "-" 229 "post"
"38599" 28 1 "d" "10" "-" 216 "post"
"38600" 28 1 "d" "?" "1" 1573 NA
"38677" 29 2 "b" "0" "-" 479 "predep"
"38678" 29 2 "b" "1" "-" 628 "dep"
"38679" 29 2 "b" "2" "-" 555 "precrit"
"38680" 29 2 "b" "3" "-" 501 "precrit"
"38681" 29 2 "b" "4" "-" 590 "precrit"
"38682" 29 2 "b" "5" "-" 837 "precrit"
"38683" 29 2 "b" "6" "-" 418 "crit"
"38684" 29 2 "b" "7" "-" 581 "postcrit"
"38685" 29 2 "b" "8" "-" 435 "post"
"38686" 29 2 "b" "9" "-" 471 "post"
"38687" 29 2 "b" "10" "-" 484 "post"
"38688" 29 2 "b" "11" "-" 462 "post"
"38689" 29 2 "b" "12" "-" 720 "post"
"38690" 29 2 "b" "?" "1" 2165 NA
"38728" 29 12 "d" "0" "-" 392 "predep"
"38729" 29 12 "d" "1" "-" 721 "dep"
"38730" 29 12 "d" "2" "-" 444 "precrit"
"38731" 29 12 "d" "3" "-" 1109 "precrit"
"38732" 29 12 "d" "4" "-" 557 "precrit"
"38733" 29 12 "d" "5" "-" 508 "precrit"
"38734" 29 12 "d" "6" "-" 463 "crit"
"38735" 29 12 "d" "7" "-" 475 "postcrit"
"38736" 29 12 "d" "8" "-" 408 "post"
"38737" 29 12 "d" "9" "-" 360 "post"
"38738" 29 12 "d" "10" "-" 439 "post"
"38739" 29 12 "d" "11" "-" 379 "post"
"38740" 29 12 "d" "?" "1" 1912 NA
"38754" 29 17 "a" "0" "-" 342 "predep"
"38755" 29 17 "a" "1" "-" 837 "dep"
"38756" 29 17 "a" "2" "-" 303 "precrit"
"38757" 29 17 "a" "3" "-" 430 "precrit"
"38758" 29 17 "a" "4" "-" 426 "crit"
"38759" 29 17 "a" "5" "-" 474 "postcrit"
"38760" 29 17 "a" "6" "-" 403 "post"
"38761" 29 17 "a" "7" "-" 375 "post"
"38762" 29 17 "a" "8" "-" 404 "post"
"38763" 29 17 "a" "?" "1" 1462 NA
"38775" 29 32 "d" "0" "-" 281 "predep"
"38776" 29 32 "d" "1" "-" 1071 "dep"
"38777" 29 32 "d" "2" "-" 662 "precrit"
"38778" 29 32 "d" "3" "-" 445 "precrit"
"38779" 29 32 "d" "4" "-" 663 "precrit"
"38780" 29 32 "d" "5" "-" 696 "precrit"
"38781" 29 32 "d" "6" "-" 431 "crit"
"38782" 29 32 "d" "7" "-" 439 "postcrit"
"38783" 29 32 "d" "8" "-" 335 "post"
"38784" 29 32 "d" "9" "-" 432 "post"
"38785" 29 32 "d" "10" "-" 773 "post"
"38786" 29 32 "d" "?" "1" 1664 NA
"38800" 29 3 "c" "0" "-" 532 "predep"
"38801" 29 3 "c" "1" "-" 514 "dep"
"38802" 29 3 "c" "2" "-" 409 "precrit"
"38803" 29 3 "c" "3" "-" 442 "precrit"
"38804" 29 3 "c" "4" "-" 457 "crit"
"38805" 29 3 "c" "5" "-" 598 "postcrit"
"38806" 29 3 "c" "6" "-" 687 "post"
"38807" 29 3 "c" "7" "-" 408 "post"
"38808" 29 3 "c" "8" "-" 378 "post"
"38809" 29 3 "c" "?" "1" 1843 NA
"38821" 29 33 "a" "0" "-" 745 "predep"
"38822" 29 33 "a" "1" "-" 421 "dep"
"38823" 29 33 "a" "2" "-" 425 "precrit"
"38824" 29 33 "a" "3" "-" 368 "precrit"
"38825" 29 33 "a" "4" "-" 462 "crit"
"38826" 29 33 "a" "5" "-" 456 "postcrit"
"38827" 29 33 "a" "6" "-" 445 "post"
"38828" 29 33 "a" "7" "-" 652 "post"
"38829" 29 33 "a" "8" "-" 866 "post"
"38830" 29 33 "a" "?" "1" 1941 NA
"38904" 29 7 "c" "0" "-" 348 "predep"
"38905" 29 7 "c" "1" "-" 724 "dep"
"38906" 29 7 "c" "2" "-" 339 "precrit"
"38907" 29 7 "c" "3" "-" 567 "precrit"
"38908" 29 7 "c" "4" "-" 613 "crit"
"38909" 29 7 "c" "5" "-" 316 "postcrit"
"38910" 29 7 "c" "6" "-" 380 "post"
"38911" 29 7 "c" "7" "-" 301 "post"
"38912" 29 7 "c" "8" "-" 445 "post"
"38913" 29 7 "c" "?" "1" 2352 NA
"38950" 29 29 "a" "0" "-" 191 "predep"
"38951" 29 29 "a" "1" "-" 511 "dep"
"38952" 29 29 "a" "2" "-" 283 "precrit"
"38953" 29 29 "a" "3" "-" 556 "precrit"
"38954" 29 29 "a" "4" "-" 345 "crit"
"38955" 29 29 "a" "5" "-" 1718 "postcrit"
"38956" 29 29 "a" "6" "-" 342 "post"
"38957" 29 29 "a" "7" "-" 424 "post"
"38958" 29 29 "a" "8" "-" 627 "post"
"38959" 29 29 "a" "?" "1" 1522 NA
"38988" 29 8 "d" "0" "-" 127 "predep"
"38989" 29 8 "d" "1" "-" 666 "dep"
"38990" 29 8 "d" "2" "-" 766 "precrit"
"38991" 29 8 "d" "3" "-" 510 "precrit"
"38992" 29 8 "d" "4" "-" 537 "precrit"
"38993" 29 8 "d" "5" "-" 470 "precrit"
"38994" 29 8 "d" "6" "-" 449 "crit"
"38995" 29 8 "d" "7" "-" 351 "postcrit"
"38996" 29 8 "d" "8" "-" 389 "post"
"38997" 29 8 "d" "9" "-" 308 "post"
"38998" 29 8 "d" "10" "-" 400 "post"
"38999" 29 8 "d" "11" "-" 362 "post"
"39000" 29 8 "d" "?" "0" 4397 NA
"39011" 29 26 "b" "0" "-" 474 "predep"
"39012" 29 26 "b" "1" "-" 292 "dep"
"39013" 29 26 "b" "2" "-" 397 "precrit"
"39014" 29 26 "b" "3" "-" 305 "precrit"
"39015" 29 26 "b" "4" "-" 355 "precrit"
"39016" 29 26 "b" "5" "-" 331 "precrit"
"39017" 29 26 "b" "6" "-" 425 "crit"
"39018" 29 26 "b" "7" "-" 626 "postcrit"
"39019" 29 26 "b" "8" "-" 666 "post"
"39020" 29 26 "b" "9" "-" 277 "post"
"39021" 29 26 "b" "10" "-" 300 "post"
"39022" 29 26 "b" "?" "1" 1693 NA
"39111" 29 4 "d" "0" "-" 315 "predep"
"39112" 29 4 "d" "1" "-" 802 "dep"
"39113" 29 4 "d" "2" "-" 301 "precrit"
"39114" 29 4 "d" "3" "-" 602 "precrit"
"39115" 29 4 "d" "4" "-" 309 "precrit"
"39116" 29 4 "d" "5" "-" 319 "precrit"
"39117" 29 4 "d" "6" "-" 357 "crit"
"39118" 29 4 "d" "7" "-" 385 "postcrit"
"39119" 29 4 "d" "8" "-" 316 "post"
"39120" 29 4 "d" "9" "-" 402 "post"
"39121" 29 4 "d" "?" "1" 2913 NA
"39132" 29 20 "d" "0" "-" 349 "predep"
[truncated: 257,229 more chars]
