# Supplementary material for: Dependency Resolution Difficulty Increases with Distance in Persian Separable Complex Predicates: Evidence for Expectation and Memory-Based Accounts
Source: Front Psychol. 2016 Mar 30;7:403. doi: 10.3389/fpsyg.2016.00403 (PMC4812816; doi:10.3389/fpsyg.2016.00403)
Supplement: Supplementary file 1 [file DataSheet1.zip › SafaviEtAl2016DataCode/ET/ET1-final.txt]

"subject" "id" "cond" "roi" "FFD" "FFP" "SFD" "FPRT" "RBRT" "TFT" "RPD" "CRPD" "RRT" "RRTP" "RRTR" "RBRC" "TRC" "LPRT"
"1" "aa" 1 "d" 1 184 1 0 419 419 419 419 419 0 0 0 0 0 419
"2" "aa" 1 "d" 2 183 1 183 183 183 183 183 602 0 0 0 0 0 183
"3" "aa" 1 "d" 3 213 1 0 759 759 759 759 1361 0 0 0 0 0 759
"4" "aa" 1 "d" 4 208 1 208 208 208 208 208 1569 0 0 0 0 0 208
"5" "aa" 1 "d" 5 278 1 278 278 278 278 278 1847 0 0 0 0 0 278
"6" "aa" 1 "d" 6 0 0 0 0 0 0 0 1847 0 0 0 0 0 0
"7" "aa" 1 "d" 7 243 1 0 1008 1008 1008 1008 2855 0 0 0 0 0 1008
"8" "aa" 1 "d" 8 0 0 0 0 0 0 0 2855 0 0 0 0 0 0
"9" "aa" 2 "c" 1 196 1 0 333 333 333 333 333 0 0 0 0 0 333
"10" "aa" 2 "c" 2 240 1 240 240 240 240 240 573 0 0 0 0 0 240
"11" "aa" 2 "c" 3 170 1 170 170 170 170 170 743 0 0 0 0 0 170
"12" "aa" 2 "c" 4 165 1 0 365 365 365 365 1108 0 0 0 0 0 365
"13" "aa" 2 "c" 5 0 0 0 0 0 0 0 1108 0 0 0 0 0 0
"14" "aa" 2 "c" 6 263 1 0 985 985 985 985 2093 0 0 0 0 0 985
"15" "aa" 2 "c" 7 0 0 0 0 0 0 0 2093 0 0 0 0 0 0
"16" "aa" 2 "c" 8 0 0 0 0 0 0 0 2093 0 0 0 0 0 0
"17" "aa" 3 "b" 1 195 1 0 384 384 384 384 384 0 0 0 0 0 384
"18" "aa" 3 "b" 2 261 1 261 261 261 261 261 645 0 0 0 0 0 261
"19" "aa" 3 "b" 3 217 1 0 744 744 744 744 1389 0 0 0 0 0 744
"20" "aa" 3 "b" 4 158 1 0 271 271 271 271 1660 0 0 0 0 0 271
"21" "aa" 3 "b" 5 231 1 0 406 406 406 406 2066 0 0 0 0 0 406
"22" "aa" 3 "b" 6 0 0 0 0 0 0 0 2066 0 0 0 0 0 0
"23" "aa" 3 "b" 7 277 1 0 1138 1138 1138 1138 3204 0 0 0 0 0 1138
"24" "aa" 3 "b" 8 0 0 0 0 0 0 0 3204 0 0 0 0 0 0
"25" "aa" 4 "a" 1 184 1 0 770 770 770 770 770 0 0 0 0 0 770
"26" "aa" 4 "a" 2 201 1 0 730 730 730 730 1500 0 0 0 0 0 730
"27" "aa" 4 "a" 3 249 1 249 249 249 249 249 1749 0 0 0 0 0 249
"28" "aa" 4 "a" 4 196 1 196 196 196 196 196 1945 0 0 0 0 0 196
"29" "aa" 4 "a" 5 0 0 0 0 0 0 0 1945 0 0 0 0 0 0
"30" "aa" 4 "a" 6 308 1 0 1238 1238 1238 1238 3183 0 0 0 0 0 1238
"31" "aa" 4 "a" 7 0 0 0 0 0 0 0 3183 0 0 0 0 0 0
"32" "aa" 4 "a" 8 0 0 0 0 0 0 0 3183 0 0 0 0 0 0
"33" "aa" 6 "d" 1 169 1 0 858 858 858 858 858 0 0 0 0 0 858
"34" "aa" 6 "d" 2 184 1 184 184 184 184 184 1042 0 0 0 0 0 184
"35" "aa" 6 "d" 3 260 1 0 932 932 932 932 1974 0 0 0 0 0 932
"36" "aa" 6 "d" 4 190 1 0 615 615 615 615 2589 0 0 0 0 0 615
"37" "aa" 6 "d" 5 147 1 147 147 147 147 147 2736 0 0 0 0 0 147
"38" "aa" 6 "d" 6 0 0 0 0 0 0 0 2736 0 0 0 0 0 0
"39" "aa" 6 "d" 7 272 1 0 1110 1110 1110 1110 3846 0 0 0 0 0 1110
"40" "aa" 6 "d" 8 0 0 0 0 0 0 0 3846 0 0 0 0 0 0
"41" "aa" 7 "c" 1 184 1 0 544 544 544 544 544 0 0 0 0 0 544
"42" "aa" 7 "c" 2 407 1 0 481 481 481 481 1025 0 0 0 0 0 481
"43" "aa" 7 "c" 3 230 1 230 230 230 230 230 1255 0 0 0 0 0 230
"44" "aa" 7 "c" 4 238 1 0 358 358 358 358 1613 0 0 0 0 0 358
"45" "aa" 7 "c" 5 0 0 0 0 0 0 0 1613 0 0 0 0 0 0
"46" "aa" 7 "c" 6 243 1 0 2254 2254 2254 2254 3867 0 0 0 0 0 2254
"47" "aa" 7 "c" 7 0 0 0 0 0 0 0 3867 0 0 0 0 0 0
"48" "aa" 7 "c" 8 0 0 0 0 0 0 0 3867 0 0 0 0 0 0
"49" "aa" 8 "b" 1 191 1 0 396 396 396 396 396 0 0 0 0 0 396
"50" "aa" 8 "b" 2 146 1 146 146 146 146 146 542 0 0 0 0 0 146
"51" "aa" 8 "b" 3 229 1 0 1154 1154 1154 1154 1696 0 0 0 0 0 1154
"52" "aa" 8 "b" 4 467 1 467 467 467 467 467 2163 0 0 0 0 0 467
"53" "aa" 8 "b" 5 0 0 0 0 0 0 0 2163 0 0 0 0 0 0
"54" "aa" 8 "b" 6 0 0 0 0 0 0 0 2163 0 0 0 0 0 0
"55" "aa" 8 "b" 7 283 1 0 1598 1598 1598 1598 3761 0 0 0 0 0 1598
"56" "aa" 8 "b" 8 0 0 0 0 0 0 0 3761 0 0 0 0 0 0
"57" "aa" 10 "a" 1 187 1 0 344 344 344 344 344 0 0 0 0 0 344
"58" "aa" 10 "a" 2 251 1 0 516 516 516 516 860 0 0 0 0 0 516
"59" "aa" 10 "a" 3 240 1 240 240 240 240 240 1100 0 0 0 0 0 240
"60" "aa" 10 "a" 4 232 1 232 232 232 232 232 1332 0 0 0 0 0 232
"61" "aa" 10 "a" 5 0 0 0 0 0 0 0 1332 0 0 0 0 0 0
"62" "aa" 10 "a" 6 228 1 0 1404 1404 1404 1404 2736 0 0 0 0 0 1404
"63" "aa" 10 "a" 7 0 0 0 0 0 0 0 2736 0 0 0 0 0 0
"64" "aa" 10 "a" 8 0 0 0 0 0 0 0 2736 0 0 0 0 0 0
"65" "aa" 11 "d" 1 183 1 0 428 428 545 428 428 117 0 117 0 0 117
"66" "aa" 11 "d" 2 282 1 0 282 984 984 1101 1529 702 702 0 1 1 702
"67" "aa" 11 "d" 3 272 1 0 1066 1066 1066 1066 2595 0 0 0 0 0 1066
"68" "aa" 11 "d" 4 303 1 303 303 303 303 303 2898 0 0 0 0 0 303
"69" "aa" 11 "d" 5 209 1 209 209 209 209 209 3107 0 0 0 0 0 209
"70" "aa" 11 "d" 6 0 0 0 0 0 0 0 3107 0 0 0 0 0 0
"71" "aa" 11 "d" 7 267 1 0 3222 3222 3222 3222 6329 0 0 0 0 0 3222
"72" "aa" 11 "d" 8 0 0 0 0 0 0 0 6329 0 0 0 0 0 0
"73" "aa" 12 "c" 1 186 1 0 734 734 734 734 734 0 0 0 0 0 734
"74" "aa" 12 "c" 2 0 0 0 0 0 0 0 734 0 0 0 0 0 0
"75" "aa" 12 "c" 3 331 1 331 331 331 331 331 1065 0 0 0 0 0 331
"76" "aa" 12 "c" 4 501 1 501 501 501 501 501 1566 0 0 0 0 0 501
"77" "aa" 12 "c" 5 0 0 0 0 0 0 0 1566 0 0 0 0 0 0
"78" "aa" 12 "c" 6 247 1 0 1552 1552 1552 1552 3118 0 0 0 0 0 1552
"79" "aa" 12 "c" 7 0 0 0 0 0 0 0 3118 0 0 0 0 0 0
"80" "aa" 12 "c" 8 0 0 0 0 0 0 0 3118 0 0 0 0 0 0
"81" "aa" 13 "b" 1 189 1 0 503 503 503 503 503 0 0 0 0 0 503
"82" "aa" 13 "b" 2 243 1 243 243 243 243 243 746 0 0 0 0 0 243
"83" "aa" 13 "b" 3 273 1 0 912 912 912 912 1658 0 0 0 0 0 912
"84" "aa" 13 "b" 4 235 1 235 235 235 235 235 1893 0 0 0 0 0 235
"85" "aa" 13 "b" 5 0 0 0 0 0 0 0 1893 0 0 0 0 0 0
"86" "aa" 13 "b" 6 190 1 190 190 190 190 190 2083 0 0 0 0 0 190
"87" "aa" 13 "b" 7 262 1 0 2533 2533 2533 2533 4616 0 0 0 0 0 2533
"88" "aa" 13 "b" 8 0 0 0 0 0 0 0 4616 0 0 0 0 0 0
"89" "aa" 14 "a" 1 199 1 0 369 369 369 369 369 0 0 0 0 0 369
"90" "aa" 14 "a" 2 268 1 268 268 268 268 268 637 0 0 0 0 0 268
"91" "aa" 14 "a" 3 208 1 0 478 478 478 478 1115 0 0 0 0 0 478
"92" "aa" 14 "a" 4 0 0 0 0 0 0 0 1115 0 0 0 0 0 0
"93" "aa" 14 "a" 5 0 0 0 0 0 0 0 1115 0 0 0 0 0 0
"94" "aa" 14 "a" 6 166 1 0 2051 2051 2051 2051 3166 0 0 0 0 0 2051
"95" "aa" 14 "a" 7 0 0 0 0 0 0 0 3166 0 0 0 0 0 0
"96" "aa" 14 "a" 8 0 0 0 0 0 0 0 3166 0 0 0 0 0 0
"97" "aa" 15 "d" 1 184 1 0 359 359 359 359 359 0 0 0 0 0 359
"98" "aa" 15 "d" 2 218 1 218 218 218 218 218 577 0 0 0 0 0 218
"99" "aa" 15 "d" 3 260 1 0 740 740 740 740 1317 0 0 0 0 0 740
"100" "aa" 15 "d" 4 208 1 0 417 417 417 417 1734 0 0 0 0 0 417
"101" "aa" 15 "d" 5 320 1 320 320 320 320 320 2054 0 0 0 0 0 320
"102" "aa" 15 "d" 6 0 0 0 0 0 0 0 2054 0 0 0 0 0 0
"103" "aa" 15 "d" 7 234 1 0 1451 1451 1451 1451 3505 0 0 0 0 0 1451
"104" "aa" 15 "d" 8 0 0 0 0 0 0 0 3505 0 0 0 0 0 0
"105" "aa" 16 "c" 1 195 1 0 338 338 494 338 338 156 0 156 0 0 156
"106" "aa" 16 "c" 2 240 1 240 240 240 240 396 734 0 0 0 1 1 240
"107" "aa" 16 "c" 3 171 1 171 171 171 171 171 905 0 0 0 0 0 171
"108" "aa" 16 "c" 4 396 1 396 396 396 396 396 1301 0 0 0 0 0 396
"109" "aa" 16 "c" 5 0 0 0 0 0 0 0 1301 0 0 0 0 0 0
"110" "aa" 16 "c" 6 254 1 0 1265 1265 1265 1265 2566 0 0 0 0 0 1265
"111" "aa" 16 "c" 7 0 0 0 0 0 0 0 2566 0 0 0 0 0 0
"112" "aa" 16 "c" 8 0 0 0 0 0 0 0 2566 0 0 0 0 0 0
"113" "aa" 17 "b" 1 205 1 0 470 470 1564 470 470 1094 0 1094 0 0 304
"114" "aa" 17 "b" 2 242 1 0 394 394 1330 394 864 936 0 936 0 1 205
"115" "aa" 17 "b" 3 219 1 0 717 717 2816 717 1581 2099 0 2099 0 1 580
"116" "aa" 17 "b" 4 301 1 301 301 301 301 301 1882 0 0 0 0 0 301
"117" "aa" 17 "b" 5 320 1 0 320 320 853 320 2202 533 0 533 0 0 210
"118" "aa" 17 "b" 6 0 0 0 0 0 132 0 2202 132 0 132 0 0 132
"119" "aa" 17 "b" 7 386 1 0 2884 6737 6737 11531 13733 3853 3853 0 3 3 1250
"120" "aa" 17 "b" 8 0 0 0 0 0 0 0 13733 0 0 0 0 0 0
"121" "aa" 18 "a" 1 187 1 0 345 345 655 345 345 310 0 310 0 0 310
"122" "aa" 18 "a" 2 205 1 0 409 409 612 409 754 203 0 203 0 0 203
"123" "aa" 18 "a" 3 248 1 0 248 248 475 248 1002 227 0 227 0 0 227
"124" "aa" 18 "a" 4 0 0 0 0 0 0 0 1002 0 0 0 0 0 0
"125" "aa" 18 "a" 5 158 1 0 158 158 314 158 1160 156 0 156 0 0 156
"126" "aa" 18 "a" 6 297 1 0 1560 2633 2633 3529 4689 1073 1073 0 1 1 1073
"127" "aa" 18 "a" 7 0 0 0 0 0 0 0 4689 0 0 0 0 0 0
"128" "aa" 18 "a" 8 0 0 0 0 0 0 0 4689 0 0 0 0 0 0
"129" "aa" 19 "d" 1 185 1 0 357 357 871 357 357 514 0 514 0 0 514
"130" "aa" 19 "d" 2 255 1 0 443 443 577 443 800 134 0 134 0 1 134
"131" "aa" 19 "d" 3 167 1 0 1542 1542 2600 1542 2342 1058 0 1058 0 0 1058
"132" "aa" 19 "d" 4 415 1 0 415 415 668 415 2757 253 0 253 0 0 253
"133" "aa" 19 "d" 5 162 1 0 162 162 392 162 2919 230 0 230 0 0 230
"134" "aa" 19 "d" 6 0 0 0 0 0 0 0 2919 0 0 0 0 0 0
"135" "aa" 19 "d" 7 194 1 0 2155 4890 4890 7079 9998 2735 2735 0 1 1 2735
"136" "aa" 19 "d" 8 0 0 0 0 0 0 0 9998 0 0 0 0 0 0
"137" "aa" 20 "c" 1 194 1 0 394 394 394 394 394 0 0 0 0 0 394
"138" "aa" 20 "c" 2 214 1 214 214 214 214 214 608 0 0 0 0 0 214
"139" "aa" 20 "c" 3 205 1 205 205 205 205 205 813 0 0 0 0 0 205
"140" "aa" 20 "c" 4 217 1 217 217 217 217 217 1030 0 0 0 0 0 217
"141" "aa" 20 "c" 5 0 0 0 0 0 0 0 1030 0 0 0 0 0 0
"142" "aa" 20 "c" 6 272 1 0 1894 1894 1894 1894 2924 0 0 0 0 0 1894
"143" "aa" 20 "c" 7 0 0 0 0 0 0 0 2924 0 0 0 0 0 0
"144" "aa" 20 "c" 8 0 0 0 0 0 0 0 2924 0 0 0 0 0 0
"145" "aa" 21 "b" 1 186 1 0 501 501 501 501 501 0 0 0 0 0 501
"146" "aa" 21 "b" 2 271 1 271 271 271 271 271 772 0 0 0 0 0 271
"147" "aa" 21 "b" 3 181 1 0 1073 1073 1073 1073 1845 0 0 0 0 0 1073
"148" "aa" 21 "b" 4 256 1 0 450 450 450 450 2295 0 0 0 0 0 450
"149" "aa" 21 "b" 5 0 0 0 0 0 0 0 2295 0 0 0 0 0 0
"150" "aa" 21 "b" 6 0 0 0 0 0 0 0 2295 0 0 0 0 0 0
"151" "aa" 21 "b" 7 278 1 0 1564 1564 1564 1564 3859 0 0 0 0 0 1564
"152" "aa" 21 "b" 8 0 0 0 0 0 0 0 3859 0 0 0 0 0 0
"153" "aa" 22 "a" 1 191 1 0 368 368 368 368 368 0 0 0 0 0 368
"154" "aa" 22 "a" 2 241 1 241 241 241 241 241 609 0 0 0 0 0 241
"155" "aa" 22 "a" 3 190 1 190 190 190 190 190 799 0 0 0 0 0 190
"156" "aa" 22 "a" 4 197 1 197 197 197 197 197 996 0 0 0 0 0 197
"157" "aa" 22 "a" 5 0 0 0 0 0 0 0 996 0 0 0 0 0 0
"158" "aa" 22 "a" 6 200 1 0 3241 3241 3241 3241 4237 0 0 0 0 0 3241
"159" "aa" 22 "a" 7 0 0 0 0 0 0 0 4237 0 0 0 0 0 0
"160" "aa" 22 "a" 8 0 0 0 0 0 0 0 4237 0 0 0 0 0 0
"161" "aa" 23 "d" 1 193 1 0 937 937 937 937 937 0 0 0 0 0 937
"162" "aa" 23 "d" 2 458 1 458 458 458 458 458 1395 0 0 0 0 0 458
"163" "aa" 23 "d" 3 253 1 0 707 707 1044 707 2102 337 0 337 0 0 337
"164" "aa" 23 "d" 4 278 1 0 278 278 500 278 2380 222 0 222 0 0 222
"165" "aa" 23 "d" 5 462 1 0 462 462 735 462 2842 273 0 273 0 0 273
"166" "aa" 23 "d" 6 0 0 0 0 0 0 0 2842 0 0 0 0 0 0
"167" "aa" 23 "d" 7 205 1 0 1354 1733 1733 2565 5407 379 379 0 1 1 379
"168" "aa" 23 "d" 8 0 0 0 0 0 0 0 5407 0 0 0 0 0 0
"169" "aa" 24 "c" 1 211 1 0 613 613 613 613 613 0 0 0 0 0 613
"170" "aa" 24 "c" 2 0 0 0 0 0 0 0 613 0 0 0 0 0 0
"171" "aa" 24 "c" 3 300 1 300 300 300 300 300 913 0 0 0 0 0 300
"172" "aa" 24 "c" 4 249 1 0 249 249 452 249 1162 203 0 203 0 0 203
"173" "aa" 24 "c" 5 0 0 0 0 0 0 0 1162 0 0 0 0 0 0
"174" "aa" 24 "c" 6 159 1 0 159 1828 1828 2031 3193 1669 1669 0 1 1 1669
"175" "aa" 24 "c" 7 0 0 0 0 0 0 0 3193 0 0 0 0 0 0
"176" "aa" 24 "c" 8 0 0 0 0 0 0 0 3193 0 0 0 0 0 0
"177" "aa" 25 "b" 1 181 1 0 567 567 567 567 567 0 0 0 0 0 567
"178" "aa" 25 "b" 2 162 1 162 162 162 162 162 729 0 0 0 0 0 162
"179" "aa" 25 "b" 3 180 1 0 905 905 905 905 1634 0 0 0 0 0 905
"180" "aa" 25 "b" 4 250 1 250 250 250 250 250 1884 0 0 0 0 0 250
"181" "aa" 25 "b" 5 192 1 192 192 192 192 192 2076 0 0 0 0 0 192
"182" "aa" 25 "b" 6 0 0 0 0 0 0 0 2076 0 0 0 0 0 0
"183" "aa" 25 "b" 7 285 1 0 1509 1509 1509 1509 3585 0 0 0 0 0 1509
"184" "aa" 25 "b" 8 0 0 0 0 0 0 0 3585 0 0 0 0 0 0
"185" "aa" 27 "a" 1 195 1 0 369 369 369 369 369 0 0 0 0 0 369
"186" "aa" 27 "a" 2 223 1 223 223 223 223 223 592 0 0 0 0 0 223
"187" "aa" 27 "a" 3 190 1 190 190 190 190 190 782 0 0 0 0 0 190
"188" "aa" 27 "a" 4 230 1 230 230 230 230 230 1012 0 0 0 0 0 230
"189" "aa" 27 "a" 5 0 0 0 0 0 0 0 1012 0 0 0 0 0 0
"190" "aa" 27 "a" 6 326 1 0 1769 1769 1769 1769 2781 0 0 0 0 0 1769
"191" "aa" 27 "a" 7 0 0 0 0 0 0 0 2781 0 0 0 0 0 0
"192" "aa" 27 "a" 8 0 0 0 0 0 0 0 2781 0 0 0 0 0 0
"193" "aa" 28 "d" 1 189 1 0 642 642 642 642 642 0 0 0 0 0 642
"194" "aa" 28 "d" 2 242 1 0 308 308 308 308 950 0 0 0 0 0 308
"195" "aa" 28 "d" 3 212 1 0 872 872 872 872 1822 0 0 0 0 0 872
"196" "aa" 28 "d" 4 322 1 322 322 322 322 322 2144 0 0 0 0 0 322
"197" "aa" 28 "d" 5 415 1 415 415 415 415 415 2559 0 0 0 0 0 415
"198" "aa" 28 "d" 6 0 0 0 0 0 0 0 2559 0 0 0 0 0 0
"199" "aa" 28 "d" 7 245 1 0 1946 1946 1946 1946 4505 0 0 0 0 0 1946
"200" "aa" 28 "d" 8 0 0 0 0 0 0 0 4505 0 0 0 0 0 0
"201" "aa" 29 "c" 1 195 1 0 433 433 433 433 433 0 0 0 0 0 433
"202" "aa" 29 "c" 2 154 1 0 790 790 790 790 1223 0 0 0 0 0 790
"203" "aa" 29 "c" 3 249 1 249 249 249 249 249 1472 0 0 0 0 0 249
"204" "aa" 29 "c" 4 0 0 0 0 0 0 0 1472 0 0 0 0 0 0
"205" "aa" 29 "c" 5 0 0 0 0 0 0 0 1472 0 0 0 0 0 0
"206" "aa" 29 "c" 6 282 1 0 2310 2310 2310 2310 3782 0 0 0 0 0 2310
"207" "aa" 29 "c" 7 0 0 0 0 0 0 0 3782 0 0 0 0 0 0
"208" "aa" 29 "c" 8 0 0 0 0 0 0 0 3782 0 0 0 0 0 0
"209" "aa" 30 "b" 1 196 1 0 376 376 376 376 376 0 0 0 0 0 376
"210" "aa" 30 "b" 2 170 1 170 170 170 170 170 546 0 0 0 0 0 170
"211" "aa" 30 "b" 3 219 1 0 1070 1070 1070 1070 1616 0 0 0 0 0 1070
"212" "aa" 30 "b" 4 334 1 0 783 783 783 783 2399 0 0 0 0 0 783
"213" "aa" 30 "b" 5 182 1 182 182 182 182 182 2581 0 0 0 0 0 182
"214" "aa" 30 "b" 6 0 0 0 0 0 0 0 2581 0 0 0 0 0 0
"215" "aa" 30 "b" 7 209 1 0 2725 2725 2725 2725 5306 0 0 0 0 0 2725
"216" "aa" 30 "b" 8 0 0 0 0 0 0 0 5306 0 0 0 0 0 0
"217" "aa" 31 "a" 1 194 1 0 638 638 638 638 638 0 0 0 0 0 638
"218" "aa" 31 "a" 2 146 1 146 146 146 146 146 784 0 0 0 0 0 146
"219" "aa" 31 "a" 3 233 1 0 452 452 452 452 1236 0 0 0 0 0 452
"220" "aa" 31 "a" 4 267 1 267 267 267 267 267 1503 0 0 0 0 0 267
"221" "aa" 31 "a" 5 244 1 244 244 244 244 244 1747 0 0 0 0 0 244
"222" "aa" 31 "a" 6 186 1 0 1592 1592 1592 1592 3339 0 0 0 0 0 1592
"223" "aa" 31 "a" 7 0 0 0 0 0 0 0 3339 0 0 0 0 0 0
"224" "aa" 31 "a" 8 0 0 0 0 0 0 0 3339 0 0 0 0 0 0
"225" "aa" 33 "d" 1 417 1 417 417 417 417 417 417 0 0 0 0 0 417
"226" "aa" 33 "d" 2 221 1 221 221 221 221 221 638 0 0 0 0 0 221
"227" "aa" 33 "d" 3 519 1 0 1196 1196 1196 1196 1834 0 0 0 0 0 1196
"228" "aa" 33 "d" 4 326 1 0 529 529 710 529 2363 181 0 181 0 0 181
"229" "aa" 33 "d" 5 259 1 0 556 785 785 966 3329 229 229 0 1 1 229
"230" "aa" 33 "d" 6 0 0 0 0 0 0 0 3329 0 0 0 0 0 0
"231" "aa" 33 "d" 7 225 1 0 1327 1327 1327 1327 4656 0 0 0 0 0 1327
"232" "aa" 33 "d" 8 0 0 0 0 0 0 0 4656 0 0 0 0 0 0
"233" "aa" 34 "c" 1 182 1 0 324 324 1056 324 324 732 0 732 0 0 258
"234" "aa" 34 "c" 2 163 1 0 163 163 764 306 630 601 0 601 1 1 274
"235" "aa" 34 "c" 3 189 1 0 573 573 2716 573 1203 2143 0 2143 0 1 1002
"236" "aa" 34 "c" 4 233 1 0 233 410 803 565 1768 570 177 393 1 1 202
"237" "aa" 34 "c" 5 0 0 0 0 0 0 0 1768 0 0 0 0 0 0
"238" "aa" 34 "c" 6 265 1 0 2108 6980 6980 10551 12319 4872 4872 0 2 2 3030
"239" "aa" 34 "c" 7 0 0 0 0 0 0 0 12319 0 0 0 0 0 0
"240" "aa" 34 "c" 8 0 0 0 0 0 0 0 12319 0 0 0 0 0 0
"241" "aa" 35 "b" 1 432 1 432 432 432 432 432 432 0 0 0 0 0 432
"242" "aa" 35 "b" 2 227 1 227 227 227 227 227 659 0 0 0 0 0 227
"243" "aa" 35 "b" 3 204 1 0 787 787 787 787 1446 0 0 0 0 0 787
"244" "aa" 35 "b" 4 259 1 0 509 509 509 509 1955 0 0 0 0 0 509
"245" "aa" 35 "b" 5 280 1 280 280 280 280 280 2235 0 0 0 0 0 280
"246" "aa" 35 "b" 6 0 0 0 0 0 0 0 2235 0 0 0 0 0 0
"247" "aa" 35 "b" 7 343 1 0 2629 2629 2629 2629 4864 0 0 0 0 0 2629
"248" "aa" 35 "b" 8 0 0 0 0 0 0 0 4864 0 0 0 0 0 0
"249" "aa" 36 "a" 1 369 1 369 369 369 369 369 369 0 0 0 0 0 369
"250" "aa" 36 "a" 2 394 1 0 588 588 588 588 957 0 0 0 0 0 588
"251" "aa" 36 "a" 3 284 1 284 284 284 284 284 1241 0 0 0 0 0 284
"252" "aa" 36 "a" 4 261 1 261 261 261 261 261 1502 0 0 0 0 0 261
"253" "aa" 36 "a" 5 222 1 222 222 222 222 222 1724 0 0 0 0 0 222
"254" "aa" 36 "a" 6 210 1 0 1684 1684 1684 1684 3408 0 0 0 0 0 1684
"255" "aa" 36 "a" 7 0 0 0 0 0 0 0 3408 0 0 0 0 0 0
"256" "aa" 36 "a" 8 0 0 0 0 0 0 0 3408 0 0 0 0 0 0
"257" "az" 1 "c" 1 193 1 193 193 193 193 193 193 0 0 0 0 0 193
"258" "az" 1 "c" 2 170 1 0 390 390 390 390 583 0 0 0 0 0 390
"259" "az" 1 "c" 3 264 1 0 915 915 915 915 1498 0 0 0 0 0 915
"260" "az" 1 "c" 4 196 1 196 196 196 196 196 1694 0 0 0 0 0 196
"261" "az" 1 "c" 5 519 1 519 519 519 519 519 2213 0 0 0 0 0 519
"262" "az" 1 "c" 6 0 0 0 0 0 0 0 2213 0 0 0 0 0 0
"263" "az" 1 "c" 7 0 0 0 0 0 0 0 2213 0 0 0 0 0 0
"264" "az" 1 "c" 8 0 0 0 0 0 0 0 2213 0 0 0 0 0 0
"265" "az" 2 "b" 1 62 1 0 62 62 228 62 62 166 0 166 0 0 166
"266" "az" 2 "b" 2 125 1 0 125 494 494 660 722 369 369 0 1 1 369
"267" "az" 2 "b" 3 276 1 0 449 449 449 449 1171 0 0 0 0 0 449
"268" "az" 2 "b" 4 180 1 180 180 180 180 180 1351 0 0 0 0 0 180
"269" "az" 2 "b" 5 0 0 0 0 0 0 0 1351 0 0 0 0 0 0
"270" "az" 2 "b" 6 195 1 0 1187 1187 1187 1187 2538 0 0 0 0 0 1187
"271" "az" 2 "b" 7 0 0 0 0 0 0 0 2538 0 0 0 0 0 0
"272" "az" 2 "b" 8 0 0 0 0 0 0 0 2538 0 0 0 0 0 0
"273" "az" 3 "a" 1 196 1 196 196 196 196 196 196 0 0 0 0 0 196
"274" "az" 3 "a" 2 227 1 0 491 491 491 491 687 0 0 0 0 0 491
"275" "az" 3 "a" 3 239 1 0 748 748 748 748 1435 0 0 0 0 0 748
"276" "az" 3 "a" 4 300 1 300 300 300 300 300 1735 0 0 0 0 0 300
"277" "az" 3 "a" 5 258 1 258 258 258 258 258 1993 0 0 0 0 0 258
"278" "az" 3 "a" 6 0 0 0 0 0 0 0 1993 0 0 0 0 0 0
"279" "az" 3 "a" 7 420 1 0 707 707 707 707 2700 0 0 0 0 0 707
"280" "az" 3 "a" 8 0 0 0 0 0 0 0 2700 0 0 0 0 0 0
"281" "az" 4 "d" 1 193 1 0 415 415 415 415 415 0 0 0 0 0 415
"282" "az" 4 "d" 2 972 1 0 1100 1100 1509 1100 1515 409 0 409 0 0 409
"283" "az" 4 "d" 3 313 1 0 313 313 1020 313 1828 707 0 707 0 0 267
"284" "az" 4 "d" 4 202 1 0 202 202 576 202 2030 374 0 374 0 1 132
"285" "az" 4 "d" 5 0 0 0 0 0 0 0 2030 0 0 0 0 0 0
"286" "az" 4 "d" 6 185 1 0 632 1540 1540 3030 5060 908 908 0 3 3 541
"287" "az" 4 "d" 7 0 0 0 0 0 0 0 5060 0 0 0 0 0 0
"288" "az" 4 "d" 8 0 0 0 0 0 0 0 5060 0 0 0 0 0 0
"289" "az" 6 "c" 1 186 1 0 623 623 878 623 623 255 0 255 0 0 255
"290" "az" 6 "c" 2 148 1 0 148 451 451 706 1329 303 303 0 1 1 303
"291" "az" 6 "c" 3 384 1 0 1051 1051 1051 1051 2380 0 0 0 0 0 1051
"292" "az" 6 "c" 4 278 1 0 425 425 622 425 2805 197 0 197 0 0 197
"293" "az" 6 "c" 5 189 1 0 189 490 490 687 3492 301 301 0 1 1 301
"294" "az" 6 "c" 6 0 0 0 0 0 0 0 3492 0 0 0 0 0 0
"295" "az" 6 "c" 7 0 0 0 0 0 0 0 3492 0 0 0 0 0 0
"296" "az" 6 "c" 8 0 0 0 0 0 0 0 3492 0 0 0 0 0 0
"297" "az" 7 "b" 1 211 1 0 378 378 378 378 378 0 0 0 0 0 378
"298" "az" 7 "b" 2 364 1 364 364 364 364 364 742 0 0 0 0 0 364
"299" "az" 7 "b" 3 264 1 264 264 264 264 264 1006 0 0 0 0 0 264
"300" "az" 7 "b" 4 146 1 0 146 146 361 146 1152 215 0 215 0 0 215
"301" "az" 7 "b" 5 0 0 0 0 0 0 0 1152 0 0 0 0 0 0
"302" "az" 7 "b" 6 295 1 0 295 2288 2288 2503 3655 1993 1993 0 1 1 1993
"303" "az" 7 "b" 7 0 0 0 0 0 0 0 3655 0 0 0 0 0 0
"304" "az" 7 "b" 8 0 0 0 0 0 0 0 3655 0 0 0 0 0 0
"305" "az" 10 "d" 1 196 1 196 196 196 196 196 196 0 0 0 0 0 196
"306" "az" 10 "d" 2 398 1 0 2045 2045 2045 2045 2241 0 0 0 0 0 2045
"307" "az" 10 "d" 3 238 1 238 238 238 238 238 2479 0 0 0 0 0 238
"308" "az" 10 "d" 4 214 1 214 214 214 214 214 2693 0 0 0 0 0 214
"309" "az" 10 "d" 5 0 0 0 0 0 0 0 2693 0 0 0 0 0 0
"310" "az" 10 "d" 6 213 1 0 898 898 898 898 3591 0 0 0 0 0 898
"311" "az" 10 "d" 7 0 0 0 0 0 0 0 3591 0 0 0 0 0 0
"312" "az" 10 "d" 8 0 0 0 0 0 0 0 3591 0 0 0 0 0 0
"313" "az" 11 "c" 1 86 1 0 291 291 291 291 291 0 0 0 0 0 291
"314" "az" 11 "c" 2 187 1 0 414 414 414 414 705 0 0 0 0 0 414
"315" "az" 11 "c" 3 281 1 0 1030 1030 1030 1030 1735 0 0 0 0 0 1030
"316" "az" 11 "c" 4 232 1 0 499 499 663 499 2234 164 0 164 0 0 164
"317" "az" 11 "c" 5 162 1 162 162 162 162 326 2560 0 0 0 1 1 162
"318" "az" 11 "c" 6 324 1 324 324 324 324 324 2884 0 0 0 0 0 324
"319" "az" 11 "c" 7 212 1 212 212 212 212 212 3096 0 0 0 0 0 212
"320" "az" 11 "c" 8 0 0 0 0 0 0 0 3096 0 0 0 0 0 0
"321" "az" 12 "b" 1 193 1 193 193 193 193 193 193 0 0 0 0 0 193
"322" "az" 12 "b" 2 183 1 0 559 559 559 559 752 0 0 0 0 0 559
"323" "az" 12 "b" 3 205 1 205 205 205 205 205 957 0 0 0 0 0 205
"324" "az" 12 "b" 4 0 0 0 0 0 325 0 957 325 0 325 0 0 325
"325" "az" 12 "b" 5 169 1 169 169 169 169 169 1126 0 0 0 0 0 169
"326" "az" 12 "b" 6 209 1 0 209 1462 1462 1787 2913 1253 1253 0 1 1 1253
"327" "az" 12 "b" 7 0 0 0 0 0 0 0 2913 0 0 0 0 0 0
"328" "az" 12 "b" 8 0 0 0 0 0 0 0 2913 0 0 0 0 0 0
"329" "az" 13 "a" 1 189 1 189 189 189 189 189 189 0 0 0 0 0 189
"330" "az" 13 "a" 2 323 1 323 323 323 323 323 512 0 0 0 0 0 323
"331" "az" 13 "a" 3 196 1 0 1105 1105 1105 1105 1617 0 0 0 0 0 1105
"332" "az" 13 "a" 4 174 1 0 174 174 388 174 1791 214 0 214 0 0 214
"333" "az" 13 "a" 5 0 0 0 0 0 0 0 1791 0 0 0 0 0 0
"334" "az" 13 "a" 6 228 1 228 228 228 228 228 2019 0 0 0 0 0 228
"335" "az" 13 "a" 7 131 1 0 131 1356 1356 1570 3589 1225 1225 0 1 1 1225
"336" "az" 13 "a" 8 0 0 0 0 0 0 0 3589 0 0 0 0 0 0
"337" "az" 14 "d" 1 194 1 0 392 392 392 392 392 0 0 0 0 0 392
"338" "az" 14 "d" 2 227 1 227 227 227 227 227 619 0 0 0 0 0 227
"339" "az" 14 "d" 3 256 1 256 256 256 256 256 875 0 0 0 0 0 256
"340" "az" 14 "d" 4 0 0 0 0 0 0 0 875 0 0 0 0 0 0
"341" "az" 14 "d" 5 229 1 229 229 229 229 229 1104 0 0 0 0 0 229
"342" "az" 14 "d" 6 215 1 0 1651 1651 1651 1651 2755 0 0 0 0 0 1651
"343" "az" 14 "d" 7 0 0 0 0 0 0 0 2755 0 0 0 0 0 0
"344" "az" 14 "d" 8 0 0 0 0 0 0 0 2755 0 0 0 0 0 0
"345" "az" 15 "c" 1 208 1 0 353 353 353 353 353 0 0 0 0 0 353
"346" "az" 15 "c" 2 396 1 0 396 396 845 396 749 449 0 449 0 0 449
"347" "az" 15 "c" 3 186 1 0 186 940 940 1389 2138 754 754 0 1 1 754
"348" "az" 15 "c" 4 236 1 0 467 467 467 467 2605 0 0 0 0 0 467
"349" "az" 15 "c" 5 260 1 260 260 260 260 260 2865 0 0 0 0 0 260
"350" "az" 15 "c" 6 0 0 0 0 0 0 0 2865 0 0 0 0 0 0
"351" "az" 15 "c" 7 261 1 0 708 708 708 708 3573 0 0 0 0 0 708
"352" "az" 15 "c" 8 0 0 0 0 0 0 0 3573 0 0 0 0 0 0
"353" "az" 16 "b" 1 189 1 0 349 349 349 349 349 0 0 0 0 0 349
"354" "az" 16 "b" 2 306 1 306 306 306 306 306 655 0 0 0 0 0 306
"355" "az" 16 "b" 3 243 1 243 243 243 243 243 898 0 0 0 0 0 243
"356" "az" 16 "b" 4 0 0 0 0 0 0 0 898 0 0 0 0 0 0
"357" "az" 16 "b" 5 0 0 0 0 0 0 0 898 0 0 0 0 0 0
"358" "az" 16 "b" 6 197 1 0 906 906 906 906 1804 0 0 0 0 0 906
"359" "az" 16 "b" 7 0 0 0 0 0 0 0 1804 0 0 0 0 0 0
"360" "az" 16 "b" 8 0 0 0 0 0 0 0 1804 0 0 0 0 0 0
"361" "az" 19 "c" 1 200 1 200 200 200 200 200 200 0 0 0 0 0 200
"362" "az" 19 "c" 2 273 1 0 886 886 886 886 1086 0 0 0 0 0 886
"363" "az" 19 "c" 3 239 1 0 896 896 896 896 1982 0 0 0 0 0 896
"364" "az" 19 "c" 4 277 1 277 277 277 277 277 2259 0 0 0 0 0 277
"365" "az" 19 "c" 5 140 1 0 326 326 326 326 2585 0 0 0 0 0 326
"366" "az" 19 "c" 6 0 0 0 0 0 0 0 2585 0 0 0 0 0 0
"367" "az" 19 "c" 7 240 1 0 515 515 515 515 3100 0 0 0 0 0 515
"368" "az" 19 "c" 8 0 0 0 0 0 0 0 3100 0 0 0 0 0 0
"369" "az" 20 "b" 1 197 1 0 331 331 331 331 331 0 0 0 0 0 331
"370" "az" 20 "b" 2 436 1 436 436 436 436 436 767 0 0 0 0 0 436
"371" "az" 20 "b" 3 0 0 0 0 0 0 0 767 0 0 0 0 0 0
"372" "az" 20 "b" 4 232 1 232 232 232 232 232 999 0 0 0 0 0 232
"373" "az" 20 "b" 5 0 0 0 0 0 0 0 999 0 0 0 0 0 0
"374" "az" 20 "b" 6 198 1 0 1448 1448 1448 1448 2447 0 0 0 0 0 1448
"375" "az" 20 "b" 7 0 0 0 0 0 0 0 2447 0 0 0 0 0 0
"376" "az" 20 "b" 8 0 0 0 0 0 0 0 2447 0 0 0 0 0 0
"377" "az" 21 "a" 1 181 1 0 903 903 903 903 903 0 0 0 0 0 903
"378" "az" 21 "a" 2 305 1 305 305 305 305 305 1208 0 0 0 0 0 305
"379" "az" 21 "a" 3 242 1 0 1150 1150 1498 1150 2358 348 0 348 0 0 348
"380" "az" 21 "a" 4 262 1 0 489 664 664 1012 3370 175 175 0 1 1 175
"381" "az" 21 "a" 5 176 1 176 176 176 176 176 3546 0 0 0 0 0 176
"382" "az" 21 "a" 6 0 0 0 0 0 0 0 3546 0 0 0 0 0 0
"383" "az" 21 "a" 7 213 1 0 588 588 588 588 4134 0 0 0 0 0 588
"384" "az" 21 "a" 8 0 0 0 0 0 0 0 4134 0 0 0 0 0 0
"385" "az" 22 "d" 1 182 1 182 182 182 182 182 182 0 0 0 0 0 182
"386" "az" 22 "d" 2 241 1 0 637 637 637 637 819 0 0 0 0 0 637
"387" "az" 22 "d" 3 220 1 220 220 220 220 220 1039 0 0 0 0 0 220
"388" "az" 22 "d" 4 0 0 0 0 0 0 0 1039 0 0 0 0 0 0
"389" "az" 22 "d" 5 0 0 0 0 0 0 0 1039 0 0 0 0 0 0
"390" "az" 22 "d" 6 197 1 0 2025 2025 2025 2025 3064 0 0 0 0 0 2025
"391" "az" 22 "d" 7 0 0 0 0 0 0 0 3064 0 0 0 0 0 0
"392" "az" 22 "d" 8 0 0 0 0 0 0 0 3064 0 0 0 0 0 0
"393" "az" 23 "c" 1 203 1 0 1081 1081 1081 1081 1081 0 0 0 0 0 1081
"394" "az" 23 "c" 2 282 1 282 282 282 282 282 1363 0 0 0 0 0 282
"395" "az" 23 "c" 3 263 1 0 748 748 748 748 2111 0 0 0 0 0 748
"396" "az" 23 "c" 4 244 1 244 244 244 244 244 2355 0 0 0 0 0 244
"397" "az" 23 "c" 5 228 1 228 228 228 228 228 2583 0 0 0 0 0 228
"398" "az" 23 "c" 6 0 0 0 0 0 0 0 2583 0 0 0 0 0 0
"399" "az" 23 "c" 7 194 1 0 485 485 485 485 3068 0 0 0 0 0 485
"400" "az" 23 "c" 8 0 0 0 0 0 0 0 3068 0 0 0 0 0 0
"401" "az" 24 "b" 1 186 1 0 672 672 672 672 672 0 0 0 0 0 672
"402" "az" 24 "b" 2 461 1 461 461 461 461 461 1133 0 0 0 0 0 461
"403" "az" 24 "b" 3 330 1 330 330 330 330 330 1463 0 0 0 0 0 330
"404" "az" 24 "b" 4 0 0 0 0 0 0 0 1463 0 0 0 0 0 0
"405" "az" 24 "b" 5 0 0 0 0 0 201 0 1463 201 0 201 0 0 201
"406" "az" 24 "b" 6 276 1 0 276 1197 1197 1398 2861 921 921 0 1 1 921
"407" "az" 24 "b" 7 0 0 0 0 0 0 0 2861 0 0 0 0 0 0
"408" "az" 24 "b" 8 0 0 0 0 0 0 0 2861 0 0 0 0 0 0
"409" "az" 25 "a" 1 207 1 207 207 207 207 207 207 0 0 0 0 0 207
"410" "az" 25 "a" 2 152 1 0 694 694 694 694 901 0 0 0 0 0 694
"411" "az" 25 "a" 3 238 1 0 2000 2000 2000 2000 2901 0 0 0 0 0 2000
"412" "az" 25 "a" 4 0 0 0 0 0 342 0 2901 342 0 342 0 0 342
"413" "az" 25 "a" 5 233 1 0 607 607 607 949 3850 0 0 0 1 1 607
"414" "az" 25 "a" 6 212 1 212 212 212 212 212 4062 0 0 0 0 0 212
"415" "az" 25 "a" 7 0 0 0 0 0 0 0 4062 0 0 0 0 0 0
"416" "az" 25 "a" 8 0 0 0 0 0 0 0 4062 0 0 0 0 0 0
"417" "az" 27 "d" 1 32 1 0 360 360 3745 360 360 3385 0 3385 0 0 1226
"418" "az" 27 "d" 2 368 1 0 772 3104 3404 6489 6849 2632 2332 300 6 6 300
"419" "az" 27 "d" 3 0 0 0 0 0 358 0 6849 358 0 358 0 1 198
"420" "az" 27 "d" 4 201 1 201 201 201 201 201 7050 0 0 0 0 0 201
"421" "az" 27 "d" 5 0 0 0 0 0 272 0 7050 272 0 272 0 0 272
"422" "az" 27 "d" 6 358 1 0 358 2177 2177 3107 10157 1819 1819 0 2 2 519
"423" "az" 27 "d" 7 0 0 0 0 0 0 0 10157 0 0 0 0 0 0
"424" "az" 27 "d" 8 0 0 0 0 0 0 0 10157 0 0 0 0 0 0
"425" "az" 28 "c" 1 178 1 0 450 450 618 450 450 168 0 168 0 0 168
"426" "az" 28 "c" 2 187 1 0 669 857 857 1025 1475 188 188 0 1 1 188
"427" "az" 28 "c" 3 199 1 0 612 612 612 612 2087 0 0 0 0 0 612
"428" "az" 28 "c" 4 267 1 267 267 267 267 267 2354 0 0 0 0 0 267
"429" "az" 28 "c" 5 242 1 242 242 242 242 242 2596 0 0 0 0 0 242
"430" "az" 28 "c" 6 0 0 0 0 0 0 0 2596 0 0 0 0 0 0
"431" "az" 28 "c" 7 299 1 0 638 638 638 638 3234 0 0 0 0 0 638
"432" "az" 28 "c" 8 0 0 0 0 0 0 0 3234 0 0 0 0 0 0
"433" "az" 29 "b" 1 149 1 0 373 373 373 373 373 0 0 0 0 0 373
"434" "az" 29 "b" 2 442 1 0 614 614 937 614 987 323 0 323 0 0 323
"435" "az" 29 "b" 3 0 0 0 0 0 0 0 987 0 0 0 0 0 0
"436" "az" 29 "b" 4 274 1 0 274 478 478 801 1788 204 204 0 1 1 204
"437" "az" 29 "b" 5 0 0 0 0 0 0 0 1788 0 0 0 0 0 0
"438" "az" 29 "b" 6 230 1 0 1893 1893 1893 1893 3681 0 0 0 0 0 1893
"439" "az" 29 "b" 7 0 0 0 0 0 0 0 3681 0 0 0 0 0 0
"440" "az" 29 "b" 8 0 0 0 0 0 0 0 3681 0 0 0 0 0 0
"441" "az" 30 "a" 1 28 1 28 28 28 28 28 28 0 0 0 0 0 28
"442" "az" 30 "a" 2 146 1 0 489 489 489 489 517 0 0 0 0 0 489
"443" "az" 30 "a" 3 338 1 0 1177 1177 1177 1177 1694 0 0 0 0 0 1177
"444" "az" 30 "a" 4 220 1 0 855 855 855 855 2549 0 0 0 0 0 855
"445" "az" 30 "a" 5 232 1 232 232 232 232 232 2781 0 0 0 0 0 232
"446" "az" 30 "a" 6 301 1 301 301 301 301 301 3082 0 0 0 0 0 301
"447" "az" 30 "a" 7 228 1 0 1238 1238 1238 1238 4320 0 0 0 0 0 1238
"448" "az" 30 "a" 8 0 0 0 0 0 0 0 4320 0 0 0 0 0 0
"449" "az" 31 "d" 1 0 0 0 0 0 0 0 0 0 0 0 0 0 0
"450" "az" 31 "d" 2 200 1 0 739 739 739 739 739 0 0 0 0 0 739
"451" "az" 31 "d" 3 229 1 229 229 229 229 229 968 0 0 0 0 0 229
"452" "az" 31 "d" 4 205 1 205 205 205 205 205 1173 0 0 0 0 0 205
"453" "az" 31 "d" 5 317 1 317 317 317 317 317 1490 0 0 0 0 0 317
"454" "az" 31 "d" 6 184 1 0 905 905 905 905 2395 0 0 0 0 0 905
"455" "az" 31 "d" 7 0 0 0 0 0 0 0 2395 0 0 0 0 0 0
"456" "az" 31 "d" 8 0 0 0 0 0 0 0 2395 0 0 0 0 0 0
"457" "az" 33 "c" 1 175 1 0 175 175 506 175 175 331 0 331 0 0 331
"458" "az" 33 "c" 2 279 1 0 596 989 2834 1320 1495 2238 393 1845 1 1 1845
"459" "az" 33 "c" 3 335 1 0 506 2317 2882 4162 5657 2376 1811 565 1 1 565
"460" "az" 33 "c" 4 336 1 0 336 788 788 1353 7010 452 452 0 1 1 452
"461" "az" 33 "c" 5 223 1 0 424 424 424 424 7434 0 0 0 0 0 424
"462" "az" 33 "c" 6 0 0 0 0 0 0 0 7434 0 0 0 0 0 0
"463" "az" 33 "c" 7 203 1 203 203 203 203 203 7637 0 0 0 0 0 203
"464" "az" 33 "c" 8 0 0 0 0 0 0 0 7637 0 0 0 0 0 0
"465" "az" 34 "b" 1 195 1 0 676 676 859 676 676 183 0 183 0 0 183
"466" "az" 34 "b" 2 250 1 0 250 446 446 629 1305 196 196 0 1 1 196
"467" "az" 34 "b" 3 189 1 0 1101 1101 1101 1101 2406 0 0 0 0 0 1101
"468" "az" 34 "b" 4 0 0 0 0 0 0 0 2406 0 0 0 0 0 0
"469" "az" 34 "b" 5 0 0 0 0 0 0 0 2406 0 0 0 0 0 0
"470" "az" 34 "b" 6 274 1 0 1869 1869 1869 1869 4275 0 0 0 0 0 1869
"471" "az" 34 "b" 7 0 0 0 0 0 0 0 4275 0 0 0 0 0 0
"472" "az" 34 "b" 8 0 0 0 0 0 0 0 4275 0 0 0 0 0 0
"473" "az" 35 "a" 1 75 1 75 75 75 75 75 75 0 0 0 0 0 75
"474" "az" 35 "a" 2 332 1 0 558 558 558 558 633 0 0 0 0 0 558
"475" "az" 35 "a" 3 310 1 0 563 563 563 563 1196 0 0 0 0 0 563
"476" "az" 35 "a" 4 122 1 0 312 312 312 312 1508 0 0 0 0 0 312
"477" "az" 35 "a" 5 206 1 206 206 206 206 206 1714 0 0 0 0 0 206
"478" "az" 35 "a" 6 0 0 0 0 0 0 0 1714 0 0 0 0 0 0
"479" "az" 35 "a" 7 243 1 0 2261 2261 2261 2261 3975 0 0 0 0 0 2261
"480" "az" 35 "a" 8 0 0 0 0 0 0 0 3975 0 0 0 0 0 0
"481" "az" 36 "d" 1 167 1 0 337 337 337 337 337 0 0 0 0 0 337
"482" "az" 36 "d" 2 247 1 0 247 247 366 247 584 119 0 119 0 0 119
"483" "az" 36 "d" 3 191 1 0 191 818 818 937 1521 627 627 0 1 1 627
"484" "az" 36 "d" 4 0 0 0 0 0 0 0 1521 0 0 0 0 0 0
"485" "az" 36 "d" 5 0 0 0 0 0 0 0 1521 0 0 0 0 0 0
"486" "az" 36 "d" 6 232 1 0 1287 1287 1287 1287 2808 0 0 0 0 0 1287
"487" "az" 36 "d" 7 0 0 0 0 0 0 0 2808 0 0 0 0 0 0
"488" "az" 36 "d" 8 0 0 0 0 0 0 0 2808 0 0 0 0 0 0
"489" "ba" 1 "b" 1 41 1 41 41 41 41 41 41 0 0 0 0 0 41
"490" "ba" 1 "b" 2 0 0 0 0 0 173 0 41 173 0 173 0 0 173
"491" "ba" 1 "b" 3 159 1 0 159 844 1372 1017 1058 1213 685 528 1 1 366
"492" "ba" 1 "b" 4 281 1 0 281 580 748 742 1800 467 299 168 1 1 168
"493" "ba" 1 "b" 5 0 0 0 0 0 192 0 1800 192 0 192 0 0 192
"494" "ba" 1 "b" 6 0 0 0 0 0 0 0 1800 0 0 0 0 0 0
"495" "ba" 1 "b" 7 151 1 0 265 758 758 1484 3284 493 493 0 1 1 493
"496" "ba" 1 "b" 8 0 0 0 0 0 0 0 3284 0 0 0 0 0 0
"497" "ba" 2 "a" 1 60 1 60 60 60 60 60 60 0 0 0 0 0 60
"498" "ba" 2 "a" 2 0 0 0 0 0 85 0 60 85 0 85 0 0 85
"499" "ba" 2 "a" 3 208 1 208 208 208 208 293 353 0 0 0 1 1 208
"500" "ba" 2 "a" 4 389 1 389 389 389 389 389 742 0 0 0 0 0 389
"501" "ba" 2 "a" 5 0 0 0 0 0 0 0 742 0 0 0 0 0 0
"502" "ba" 2 "a" 6 141 1 0 1024 1024 1024 1024 1766 0 0 0 0 0 1024
"503" "ba" 2 "a" 7 0 0 0 0 0 0 0 1766 0 0 0 0 0 0
"504" "ba" 2 "a" 8 0 0 0 0 0 0 0 1766 0 0 0 0 0 0
"505" "ba" 3 "d" 1 72 1 72 72 72 72 72 72 0 0 0 0 0 72
"506" "ba" 3 "d" 2 0 0 0 0 0 213 0 72 213 0 213 0 0 213
"507" "ba" 3 "d" 3 99 1 0 99 845 845 1058 1130 746 746 0 1 1 746
"508" "ba" 3 "d" 4 310 1 310 310 310 310 310 1440 0 0 0 0 0 310
"509" "ba" 3 "d" 5 332 1 332 332 332 332 332 1772 0 0 0 0 0 332
"510" "ba" 3 "d" 6 0 0 0 0 0 0 0 1772 0 0 0 0 0 0
"511" "ba" 3 "d" 7 313 1 0 798 798 798 798 2570 0 0 0 0 0 798
"512" "ba" 3 "d" 8 0 0 0 0 0 0 0 2570 0 0 0 0 0 0
"513" "ba" 4 "c" 1 179 1 179 179 179 179 179 179 0 0 0 0 0 179
"514" "ba" 4 "c" 2 165 1 165 165 165 165 165 344 0 0 0 0 0 165
"515" "ba" 4 "c" 3 282 1 282 282 282 282 282 626 0 0 0 0 0 282
"516" "ba" 4 "c" 4 198 1 198 198 198 198 198 824 0 0 0 0 0 198
"517" "ba" 4 "c" 5 317 1 317 317 317 317 317 1141 0 0 0 0 0 317
"518" "ba" 4 "c" 6 405 1 405 405 405 405 405 1546 0 0 0 0 0 405
"519" "ba" 4 "c" 7 0 0 0 0 0 0 0 1546 0 0 0 0 0 0
"520" "ba" 4 "c" 8 0 0 0 0 0 0 0 1546 0 0 0 0 0 0
"521" "ba" 6 "b" 1 0 0 0 0 0 473 0 0 473 0 473 0 0 336
"522" "ba" 6 "b" 2 208 1 0 208 535 687 672 672 479 327 152 1 1 152
"523" "ba" 6 "b" 3 162 1 0 162 749 749 1237 1909 587 587 0 1 1 587
"524" "ba" 6 "b" 4 225 1 0 351 351 351 351 2260 0 0 0 0 0 351
"525" "ba" 6 "b" 5 0 0 0 0 0 0 0 2260 0 0 0 0 0 0
"526" "ba" 6 "b" 6 186 1 186 186 186 186 186 2446 0 0 0 0 0 186
"527" "ba" 6 "b" 7 346 1 346 346 346 346 346 2792 0 0 0 0 0 346
"528" "ba" 6 "b" 8 0 0 0 0 0 0 0 2792 0 0 0 0 0 0
"529" "ba" 7 "a" 1 81 1 81 81 81 81 81 81 0 0 0 0 0 81
"530" "ba" 7 "a" 2 280 1 280 280 280 280 280 361 0 0 0 0 0 280
"531" "ba" 7 "a" 3 185 1 185 185 185 185 185 546 0 0 0 0 0 185
"532" "ba" 7 "a" 4 140 1 140 140 140 140 140 686 0 0 0 0 0 140
"533" "ba" 7 "a" 5 0 0 0 0 0 0 0 686 0 0 0 0 0 0
"534" "ba" 7 "a" 6 0 0 0 0 0 0 0 686 0 0 0 0 0 0
"535" "ba" 7 "a" 7 177 1 0 502 502 502 502 1188 0 0 0 0 0 502
"536" "ba" 7 "a" 8 0 0 0 0 0 0 0 1188 0 0 0 0 0 0
"537" "ba" 8 "d" 1 190 1 0 190 190 328 190 190 138 0 138 0 0 138
"538" "ba" 8 "d" 2 141 1 0 317 317 792 317 507 475 0 475 0 1 177
"539" "ba" 8 "d" 3 237 1 0 619 1073 1073 1686 2193 454 454 0 1 1 454
"540" "ba" 8 "d" 4 212 1 0 424 424 424 424 2617 0 0 0 0 0 424
"541" "ba" 8 "d" 5 197 1 197 197 197 197 197 2814 0 0 0 0 0 197
"542" "ba" 8 "d" 6 0 0 0 0 0 0 0 2814 0 0 0 0 0 0
"543" "ba" 8 "d" 7 222 1 0 934 934 934 934 3748 0 0 0 0 0 934
"544" "ba" 8 "d" 8 0 0 0 0 0 0 0 3748 0 0 0 0 0 0
"545" "ba" 10 "c" 1 173 1 173 173 173 173 173 173 0 0 0 0 0 173
"546" "ba" 10 "c" 2 137 1 0 137 137 310 137 310 173 0 173 0 0 173
"547" "ba" 10 "c" 3 186 1 0 351 603 603 776 1086 252 252 0 1 1 252
"548" "ba" 10 "c" 4 497 1 497 497 497 497 497 1583 0 0 0 0 0 497
"549" "ba" 10 "c" 5 0 0 0 0 0 0 0 1583 0 0 0 0 0 0
"550" "ba" 10 "c" 6 244 1 0 525 525 525 525 2108 0 0 0 0 0 525
"551" "ba" 10 "c" 7 0 0 0 0 0 0 0 2108 0 0 0 0 0 0
"552" "ba" 10 "c" 8 0 0 0 0 0 0 0 2108 0 0 0 0 0 0
"553" "ba" 11 "b" 1 0 0 0 0 0 0 0 0 0 0 0 0 0 0
"554" "ba" 11 "b" 2 187 1 0 409 409 409 409 409 0 0 0 0 0 409
"555" "ba" 11 "b" 3 181 1 0 629 629 629 629 1038 0 0 0 0 0 629
"556" "ba" 11 "b" 4 286 1 286 286 286 286 286 1324 0 0 0 0 0 286
"557" "ba" 11 "b" 5 0 0 0 0 0 0 0 1324 0 0 0 0 0 0
"558" "ba" 11 "b" 6 0 0 0 0 0 268 0 1324 268 0 268 0 0 268
"559" "ba" 11 "b" 7 9 1 0 9 720 720 988 2312 711 711 0 1 1 711
"560" "ba" 11 "b" 8 0 0 0 0 0 0 0 2312 0 0 0 0 0 0
"561" "ba" 12 "a" 1 58 1 0 58 58 195 58 58 137 0 137 0 0 137
"562" "ba" 12 "a" 2 137 1 0 137 303 303 440 498 166 166 0 1 1 166
"563" "ba" 12 "a" 3 225 1 225 225 225 225 225 723 0 0 0 0 0 225
"564" "ba" 12 "a" 4 0 0 0 0 0 0 0 723 0 0 0 0 0 0
"565" "ba" 12 "a" 5 146 1 146 146 146 146 146 869 0 0 0 0 0 146
"566" "ba" 12 "a" 6 189 1 0 562 562 562 562 1431 0 0 0 0 0 562
"567" "ba" 12 "a" 7 0 0 0 0 0 0 0 1431 0 0 0 0 0 0
"568" "ba" 12 "a" 8 0 0 0 0 0 0 0 1431 0 0 0 0 0 0
"569" "ba" 13 "d" 1 179 1 179 179 179 179 179 179 0 0 0 0 0 179
"570" "ba" 13 "d" 2 152 1 0 152 152 307 152 331 155 0 155 0 0 155
"571" "ba" 13 "d" 3 247 1 0 599 977 1322 1132 1463 723 378 345 1 1 345
"572" "ba" 13 "d" 4 0 0 0 0 0 0 0 1463 0 0 0 0 0 0
"573" "ba" 13 "d" 5 332 1 0 496 496 496 841 2304 0 0 0 1 1 496
"574" "ba" 13 "d" 6 0 0 0 0 0 0 0 2304 0 0 0 0 0 0
"575" "ba" 13 "d" 7 307 1 0 500 500 500 500 2804 0 0 0 0 0 500
"576" "ba" 13 "d" 8 0 0 0 0 0 0 0 2804 0 0 0 0 0 0
"577" "ba" 14 "c" 1 19 1 0 19 19 106 19 19 87 0 87 0 0 87
"578" "ba" 14 "c" 2 164 1 164 164 164 164 251 270 0 0 0 1 1 164
"579" "ba" 14 "c" 3 297 1 297 297 297 297 297 567 0 0 0 0 0 297
"580" "ba" 14 "c" 4 151 1 151 151 151 151 151 718 0 0 0 0 0 151
"581" "ba" 14 "c" 5 0 0 0 0 0 0 0 718 0 0 0 0 0 0
"582" "ba" 14 "c" 6 279 1 0 1247 1247 1247 1247 1965 0 0 0 0 0 1247
"583" "ba" 14 "c" 7 0 0 0 0 0 0 0 1965 0 0 0 0 0 0
"584" "ba" 14 "c" 8 0 0 0 0 0 0 0 1965 0 0 0 0 0 0
"585" "ba" 15 "b" 1 0 0 0 0 0 134 0 0 134 0 134 0 0 134
"586" "ba" 15 "b" 2 186 1 0 186 186 429 320 320 243 0 243 1 1 243
"587" "ba" 15 "b" 3 221 1 0 792 792 1521 792 1112 729 0 729 0 1 418
"588" "ba" 15 "b" 4 155 1 155 155 155 155 1127 2239 0 0 0 1 1 155
"589" "ba" 15 "b" 5 295 1 295 295 295 295 295 2534 0 0 0 0 0 295
"590" "ba" 15 "b" 6 0 0 0 0 0 0 0 2534 0 0 0 0 0 0
"591" "ba" 15 "b" 7 196 1 0 963 963 963 963 3497 0 0 0 0 0 963
"592" "ba" 15 "b" 8 0 0 0 0 0 0 0 3497 0 0 0 0 0 0
"593" "ba" 16 "a" 1 31 1 0 264 264 264 264 264 0 0 0 0 0 264
"594" "ba" 16 "a" 2 0 0 0 0 0 0 0 264 0 0 0 0 0 0
"595" "ba" 16 "a" 3 258 1 258 258 258 258 258 522 0 0 0 0 0 258
"596" "ba" 16 "a" 4 132 1 132 132 132 132 132 654 0 0 0 0 0 132
"597" "ba" 16 "a" 5 0 0 0 0 0 0 0 654 0 0 0 0 0 0
"598" "ba" 16 "a" 6 279 1 0 444 444 444 444 1098 0 0 0 0 0 444
"599" "ba" 16 "a" 7 0 0 0 0 0 0 0 1098 0 0 0 0 0 0
"600" "ba" 16 "a" 8 0 0 0 0 0 0 0 1098 0 0 0 0 0 0
"601" "ba" 17 "d" 1 57 1 0 57 57 361 57 57 304 0 304 0 0 168
"602" "ba" 17 "d" 2 156 1 0 156 156 433 292 349 277 0 277 1 2 277
"603" "ba" 17 "d" 3 199 1 0 559 901 901 1346 1695 342 342 0 1 1 342
"604" "ba" 17 "d" 4 0 0 0 0 0 0 0 1695 0 0 0 0 0 0
"605" "ba" 17 "d" 5 370 1 370 370 370 370 370 2065 0 0 0 0 0 370
"606" "ba" 17 "d" 6 0 0 0 0 0 0 0 2065 0 0 0 0 0 0
"607" "ba" 17 "d" 7 132 1 0 1212 1212 1212 1212 3277 0 0 0 0 0 1212
"608" "ba" 17 "d" 8 0 0 0 0 0 0 0 3277 0 0 0 0 0 0
"609" "ba" 18 "c" 1 32 1 32 32 32 32 32 32 0 0 0 0 0 32
"610" "ba" 18 "c" 2 361 1 0 361 361 581 361 393 220 0 220 0 0 220
"611" "ba" 18 "c" 3 297 1 297 297 297 297 297 690 0 0 0 0 0 297
"612" "ba" 18 "c" 4 259 1 259 259 259 259 259 949 0 0 0 0 0 259
"613" "ba" 18 "c" 5 0 0 0 0 0 0 0 949 0 0 0 0 0 0
"614" "ba" 18 "c" 6 166 1 0 2633 3088 3088 3308 4257 455 455 0 1 1 455
"615" "ba" 18 "c" 7 0 0 0 0 0 0 0 4257 0 0 0 0 0 0
"616" "ba" 18 "c" 8 0 0 0 0 0 0 0 4257 0 0 0 0 0 0
"617" "ba" 19 "b" 1 189 1 189 189 189 189 189 189 0 0 0 0 0 189
"618" "ba" 19 "b" 2 178 1 0 327 327 327 327 516 0 0 0 0 0 327
"619" "ba" 19 "b" 3 0 0 0 0 0 0 0 516 0 0 0 0 0 0
"620" "ba" 19 "b" 4 272 1 0 1020 1020 1020 1020 1536 0 0 0 0 0 1020
"621" "ba" 19 "b" 5 0 0 0 0 0 0 0 1536 0 0 0 0 0 0
"622" "ba" 19 "b" 6 0 0 0 0 0 0 0 1536 0 0 0 0 0 0
"623" "ba" 19 "b" 7 230 1 230 230 230 230 230 1766 0 0 0 0 0 230
"624" "ba" 19 "b" 8 309 1 0 1061 1061 1061 1061 2827 0 0 0 0 0 1061
"625" "ba" 20 "a" 1 0 0 0 0 0 0 0 0 0 0 0 0 0 0
"626" "ba" 20 "a" 2 198 1 0 411 411 564 411 411 153 0 153 0 0 153
"627" "ba" 20 "a" 3 0 0 0 0 0 253 0 411 253 0 253 0 1 253
"628" "ba" 20 "a" 4 359 1 0 359 359 593 359 770 234 0 234 0 0 234
"629" "ba" 20 "a" 5 0 0 0 0 0 0 0 770 0 0 0 0 0 0
"630" "ba" 20 "a" 6 131 1 0 131 1506 1506 2146 2916 1375 1375 0 1 1 1375
"631" "ba" 20 "a" 7 0 0 0 0 0 0 0 2916 0 0 0 0 0 0
"632" "ba" 20 "a" 8 0 0 0 0 0 0 0 2916 0 0 0 0 0 0
"633" "ba" 21 "d" 1 83 1 0 287 287 1184 287 287 897 0 897 0 0 528
"634" "ba" 21 "d" 2 166 1 0 240 581 581 1478 1765 341 341 0 2 2 341
"635" "ba" 21 "d" 3 268 1 0 671 671 671 671 2436 0 0 0 0 0 671
"636" "ba" 21 "d" 4 283 1 283 283 283 283 283 2719 0 0 0 0 0 283
"637" "ba" 21 "d" 5 247 1 0 247 247 388 247 2966 141 0 141 0 0 141
"638" "ba" 21 "d" 6 0 0 0 0 0 0 0 2966 0 0 0 0 0 0
"639" "ba" 21 "d" 7 173 1 0 173 634 634 775 3741 461 461 0 1 1 461
"640" "ba" 21 "d" 8 0 0 0 0 0 0 0 3741 0 0 0 0 0 0
"641" "ba" 22 "c" 1 45 1 45 45 45 45 45 45 0 0 0 0 0 45
"642" "ba" 22 "c" 2 162 1 0 495 495 495 495 540 0 0 0 0 0 495
"643" "ba" 22 "c" 3 0 0 0 0 0 168 0 540 168 0 168 0 0 168
"644" "ba" 22 "c" 4 195 1 195 195 195 195 195 735 0 0 0 0 0 195
"645" "ba" 22 "c" 5 0 0 0 0 0 0 0 735 0 0 0 0 0 0
"646" "ba" 22 "c" 6 209 1 0 209 1862 1862 2030 2765 1653 1653 0 1 1 1653
"647" "ba" 22 "c" 7 0 0 0 0 0 0 0 2765 0 0 0 0 0 0
"648" "ba" 22 "c" 8 0 0 0 0 0 0 0 2765 0 0 0 0 0 0
"649" "ba" 23 "b" 1 27 1 0 383 383 383 383 383 0 0 0 0 0 383
"650" "ba" 23 "b" 2 229 1 0 229 229 516 229 612 287 0 287 0 0 287
"651" "ba" 23 "b" 3 192 1 0 673 1145 1145 1432 2044 472 472 0 1 1 472
"652" "ba" 23 "b" 4 340 1 340 340 340 340 340 2384 0 0 0 0 0 340
"653" "ba" 23 "b" 5 262 1 262 262 262 262 262 2646 0 0 0 0 0 262
"654" "ba" 23 "b" 6 0 0 0 0 0 0 0 2646 0 0 0 0 0 0
"655" "ba" 23 "b" 7 241 1 0 1967 1967 1967 1967 4613 0 0 0 0 0 1967
"656" "ba" 23 "b" 8 0 0 0 0 0 0 0 4613 0 0 0 0 0 0
"657" "ba" 24 "a" 1 21 1 0 21 21 133 21 21 112 0 112 0 0 112
"658" "ba" 24 "a" 2 154 1 154 154 154 154 266 287 0 0 0 1 1 154
"659" "ba" 24 "a" 3 213 1 0 213 213 352 213 500 139 0 139 0 0 139
"660" "ba" 24 "a" 4 0 0 0 0 0 0 0 500 0 0 0 0 0 0
"661" "ba" 24 "a" 5 0 0 0 0 0 0 0 500 0 0 0 0 0 0
"662" "ba" 24 "a" 6 203 1 0 450 656 656 795 1295 206 206 0 1 1 206
"663" "ba" 24 "a" 7 0 0 0 0 0 0 0 1295 0 0 0 0 0 0
"664" "ba" 24 "a" 8 0 0 0 0 0 0 0 1295 0 0 0 0 0 0
"665" "ba" 25 "d" 1 0 0 0 0 0 126 0 0 126 0 126 0 0 126
"666" "ba" 25 "d" 2 183 1 0 183 183 318 309 309 135 0 135 1 1 135
"667" "ba" 25 "d" 3 180 1 0 180 706 706 841 1150 526 526 0 1 1 526
"668" "ba" 25 "d" 4 0 0 0 0 0 0 0 1150 0 0 0 0 0 0
"669" "ba" 25 "d" 5 259 1 259 259 259 259 259 1409 0 0 0 0 0 259
"670" "ba" 25 "d" 6 0 0 0 0 0 0 0 1409 0 0 0 0 0 0
"671" "ba" 25 "d" 7 388 1 0 1653 1653 1653 1653 3062 0 0 0 0 0 1653
"672" "ba" 25 "d" 8 0 0 0 0 0 0 0 3062 0 0 0 0 0 0
"673" "ba" 27 "c" 1 180 1 0 340 340 340 340 340 0 0 0 0 0 340
"674" "ba" 27 "c" 2 172 1 0 172 172 631 172 512 459 0 459 0 0 459
"675" "ba" 27 "c" 3 207 1 0 207 207 378 207 719 171 0 171 0 0 171
"676" "ba" 27 "c" 4 350 1 0 350 606 606 1236 1955 256 256 0 1 1 256
"677" "ba" 27 "c" 5 0 0 0 0 0 0 0 1955 0 0 0 0 0 0
"678" "ba" 27 "c" 6 205 1 0 1574 1574 1574 1574 3529 0 0 0 0 0 1574
"679" "ba" 27 "c" 7 0 0 0 0 0 0 0 3529 0 0 0 0 0 0
"680" "ba" 27 "c" 8 0 0 0 0 0 0 0 3529 0 0 0 0 0 0
"681" "ba" 28 "b" 1 52 1 0 52 52 174 52 52 122 0 122 0 0 122
"682" "ba" 28 "b" 2 163 1 0 163 163 317 285 337 154 0 154 1 1 154
"683" "ba" 28 "b" 3 204 1 0 204 924 1107 1078 1415 903 720 183 1 1 183
"684" "ba" 28 "b" 4 187 1 0 187 451 451 634 2049 264 264 0 1 1 264
"685" "ba" 28 "b" 5 0 0 0 0 0 0 0 2049 0 0 0 0 0 0
"686" "ba" 28 "b" 6 0 0 0 0 0 0 0 2049 0 0 0 0 0 0
"687" "ba" 28 "b" 7 170 1 0 1045 1045 1045 1045 3094 0 0 0 0 0 1045
"688" "ba" 28 "b" 8 0 0 0 0 0 0 0 3094 0 0 0 0 0 0
"689" "ba" 29 "a" 1 0 0 0 0 0 0 0 0 0 0 0 0 0 0
"690" "ba" 29 "a" 2 174 1 0 322 322 380 322 322 58 0 58 0 0 58
"691" "ba" 29 "a" 3 387 1 387 387 387 387 445 767 0 0 0 1 1 387
"692" "ba" 29 "a" 4 195 1 195 195 195 195 195 962 0 0 0 0 0 195
"693" "ba" 29 "a" 5 0 0 0 0 0 0 0 962 0 0 0 0 0 0
"694" "ba" 29 "a" 6 211 1 0 446 446 446 446 1408 0 0 0 0 0 446
"695" "ba" 29 "a" 7 0 0 0 0 0 0 0 1408 0 0 0 0 0 0
"696" "ba" 29 "a" 8 0 0 0 0 0 0 0 1408 0 0 0 0 0 0
"697" "ba" 30 "d" 1 47 1 47 47 47 47 47 47 0 0 0 0 0 47
"698" "ba" 30 "d" 2 151 1 0 228 228 457 228 275 229 0 229 0 0 229
"699" "ba" 30 "d" 3 237 1 0 781 781 2297 781 1056 1516 0 1516 0 1 980
"700" "ba" 30 "d" 4 298 1 0 714 1353 1353 3098 4154 639 639 0 1 1 639
"701" "ba" 30 "d" 5 250 1 250 250 250 250 250 4404 0 0 0 0 0 250
"702" "ba" 30 "d" 6 0 0 0 0 0 0 0 4404 0 0 0 0 0 0
"703" "ba" 30 "d" 7 189 1 0 267 267 267 267 4671 0 0 0 0 0 267
"704" "ba" 30 "d" 8 0 0 0 0 0 0 0 4671 0 0 0 0 0 0
"705" "ba" 31 "c" 1 76 1 76 76 76 76 76 76 0 0 0 0 0 76
"706" "ba" 31 "c" 2 293 1 293 293 293 293 293 369 0 0 0 0 0 293
"707" "ba" 31 "c" 3 293 1 293 293 293 293 293 662 0 0 0 0 0 293
"708" "ba" 31 "c" 4 253 1 253 253 253 253 253 915 0 0 0 0 0 253
"709" "ba" 31 "c" 5 0 0 0 0 0 0 0 915 0 0 0 0 0 0
"710" "ba" 31 "c" 6 308 1 0 583 583 583 583 1498 0 0 0 0 0 583
"711" "ba" 31 "c" 7 0 0 0 0 0 0 0 1498 0 0 0 0 0 0
"712" "ba" 31 "c" 8 0 0 0 0 0 0 0 1498 0 0 0 0 0 0
"713" "ba" 33 "b" 1 0 0 0 0 0 0 0 0 0 0 0 0 0 0
"714" "ba" 33 "b" 2 270 1 270 270 270 270 270 270 0 0 0 0 0 270
"715" "ba" 33 "b" 3 212 1 0 567 567 1049 567 837 482 0 482 0 0 482
"716" "ba" 33 "b" 4 147 1 0 147 475 475 957 1794 328 328 0 1 1 328
"717" "ba" 33 "b" 5 288 1 288 288 288 288 288 2082 0 0 0 0 0 288
"718" "ba" 33 "b" 6 0 0 0 0 0 0 0 2082 0 0 0 0 0 0
"719" "ba" 33 "b" 7 230 1 0 774 774 774 774 2856 0 0 0 0 0 774
"720" "ba" 33 "b" 8 0 0 0 0 0 0 0 2856 0 0 0 0 0 0
"721" "ba" 34 "a" 1 178 1 0 178 178 452 178 178 274 0 274 0 0 274
"722" "ba" 34 "a" 2 215 1 0 475 475 759 475 653 284 0 284 0 1 200
"723" "ba" 34 "a" 3 139 1 0 139 974 974 1532 2185 835 835 0 1 1 835
"724" "ba" 34 "a" 4 160 1 160 160 160 160 160 2345 0 0 0 0 0 160
"725" "ba" 34 "a" 5 0 0 0 0 0 0 0 2345 0 0 0 0 0 0
"726" "ba" 34 "a" 6 147 1 0 683 683 683 683 3028 0 0 0 0 0 683
"727" "ba" 34 "a" 7 0 0 0 0 0 0 0 3028 0 0 0 0 0 0
"728" "ba" 34 "a" 8 0 0 0 0 0 0 0 3028 0 0 0 0 0 0
"729" "ba" 35 "d" 1 0 0 0 0 0 356 0 0 356 0 356 0 0 356
"730" "ba" 35 "d" 2 185 1 0 185 371 371 727 727 186 186 0 1 1 186
"731" "ba" 35 "d" 3 186 1 0 576 576 576 576 1303 0 0 0 0 0 576
"732" "ba" 35 "d" 4 362 1 362 362 362 362 362 1665 0 0 0 0 0 362
"733" "ba" 35 "d" 5 263 1 263 263 263 263 263 1928 0 0 0 0 0 263
"734" "ba" 35 "d" 6 0 0 0 0 0 0 0 1928 0 0 0 0 0 0
"735" "ba" 35 "d" 7 146 1 0 498 498 498 498 2426 0 0 0 0 0 498
"736" "ba" 35 "d" 8 0 0 0 0 0 0 0 2426 0 0 0 0 0 0
"737" "ba" 36 "c" 1 197 1 197 197 197 197 197 197 0 0 0 0 0 197
"738" "ba" 36 "c" 2 200 1 0 495 495 495 495 692 0 0 0 0 0 495
"739" "ba" 36 "c" 3 288 1 0 288 288 754 288 980 466 0 466 0 0 466
"740" "ba" 36 "c" 4 184 1 0 184 459 459 925 1905 275 275 0 1 1 275
"741" "ba" 36 "c" 5 0 0 0 0 0 0 0 1905 0 0 0 0 0 0
"742" "ba" 36 "c" 6 142 1 0 1273 1273 1273 1273 3178 0 0 0 0 0 1273
"743" "ba" 36 "c" 7 0 0 0 0 0 0 0 3178 0 0 0 0 0 0
"744" "ba" 36 "c" 8 0 0 0 0 0 0 0 3178 0 0 0 0 0 0
"745" "bn" 1 "c" 1 176 1 0 176 176 380 176 176 204 0 204 0 0 204
"746" "bn" 1 "c" 2 210 1 0 1093 1093 1093 1297 1473 0 0 0 1 1 1093
"747" "bn" 1 "c" 3 425 1 0 681 681 681 681 2154 0 0 0 0 0 681
"748" "bn" 1 "c" 4 201 1 201 201 201 201 201 2355 0 0 0 0 0 201
"749" "bn" 1 "c" 5 0 0 0 0 0 0 0 2355 0 0 0 0 0 0
"750" "bn" 1 "c" 6 234 1 0 1291 1291 1291 1291 3646 0 0 0 0 0 1291
"751" "bn" 1 "c" 7 0 0 0 0 0 0 0 3646 0 0 0 0 0 0
"752" "bn" 1 "c" 8 0 0 0 0 0 0 0 3646 0 0 0 0 0 0
"753" "bn" 2 "b" 1 257 1 0 401 401 401 401 401 0 0 0 0 0 401
"754" "bn" 2 "b" 2 397 1 0 397 397 861 397 798 464 0 464 0 0 464
"755" "bn" 2 "b" 3 122 1 0 800 800 2401 800 1598 1601 0 1601 0 1 361
"756" "bn" 2 "b" 4 280 1 0 280 280 779 280 1878 499 0 499 0 0 202
"757" "bn" 2 "b" 5 286 1 286 286 286 286 286 2164 0 0 0 0 0 286
"758" "bn" 2 "b" 6 0 0 0 0 0 154 0 2164 154 0 154 0 0 154
"759" "bn" 2 "b" 7 188 1 0 1569 3157 3157 5875 8039 1588 1588 0 2 2 227
"760" "bn" 2 "b" 8 0 0 0 0 0 0 0 8039 0 0 0 0 0 0
"761" "bn" 3 "a" 1 213 1 0 519 519 799 519 519 280 0 280 0 0 280
"762" "bn" 3 "a" 2 570 1 0 570 1341 1341 1621 2140 771 771 0 1 1 771
"763" "bn" 3 "a" 3 193 1 0 566 566 1989 566 2706 1423 0 1423 0 0 389
"764" "bn" 3 "a" 4 319 1 0 656 656 1050 656 3362 394 0 394 0 0 394
"765" "bn" 3 "a" 5 0 0 0 0 0 435 0 3362 435 0 435 0 1 236
"766" "bn" 3 "a" 6 277 1 0 277 2379 2379 4631 7993 2102 2102 0 2 2 2102
"767" "bn" 3 "a" 7 0 0 0 0 0 0 0 7993 0 0 0 0 0 0
"768" "bn" 3 "a" 8 0 0 0 0 0 0 0 7993 0 0 0 0 0 0
"769" "bn" 4 "d" 1 310 1 0 462 462 775 462 462 313 0 313 0 0 313
"770" "bn" 4 "d" 2 302 1 0 302 302 783 302 764 481 0 481 0 0 282
"771" "bn" 4 "d" 3 184 1 0 1163 1163 2752 1163 1927 1589 0 1589 0 1 1127
"772" "bn" 4 "d" 4 276 1 0 276 276 1097 276 2203 821 0 821 0 0 559
"773" "bn" 4 "d" 5 266 1 0 266 553 553 1127 3330 287 287 0 1 1 287
"774" "bn" 4 "d" 6 0 0 0 0 0 0 0 3330 0 0 0 0 0 0
"775" "bn" 4 "d" 7 158 1 0 501 876 876 3506 6836 375 375 0 1 1 375
"776" "bn" 4 "d" 8 0 0 0 0 0 0 0 6836 0 0 0 0 0 0
"777" "bn" 6 "c" 1 192 1 0 429 429 666 429 429 237 0 237 0 0 237
"778" "bn" 6 "c" 2 375 1 0 835 1117 2424 1354 1783 1589 282 1307 1 1 909
"779" "bn" 6 "c" 3 277 1 0 436 1001 1503 1399 3182 1067 565 502 1 1 502
"780" "bn" 6 "c" 4 307 1 307 307 307 307 307 3489 0 0 0 0 0 307
"781" "bn" 6 "c" 5 0 0 0 0 0 0 0 3489 0 0 0 0 0 0
"782" "bn" 6 "c" 6 62 1 0 1353 1865 1865 3276 6765 512 512 0 1 1 512
"783" "bn" 6 "c" 7 0 0 0 0 0 0 0 6765 0 0 0 0 0 0
"784" "bn" 6 "c" 8 0 0 0 0 0 0 0 6765 0 0 0 0 0 0
"785" "bn" 7 "b" 1 242 1 0 388 388 570 388 388 182 0 182 0 0 182
"786" "bn" 7 "b" 2 226 1 0 226 226 1363 226 614 1137 0 1137 0 0 304
"787" "bn" 7 "b" 3 230 1 0 1373 1373 5581 1373 1987 4208 0 4208 0 1 1896
"788" "bn" 7 "b" 4 372 1 0 372 372 1315 372 2359 943 0 943 0 0 345
"789" "bn" 7 "b" 5 274 1 0 274 274 1453 274 2633 1179 0 1179 0 0 701
"790" "bn" 7 "b" 6 0 0 0 0 0 298 0 2633 298 0 298 0 0 298
"791" "bn" 7 "b" 7 156 1 0 156 5005 5005 12952 15585 4849 4849 0 4 4 214
"792" "bn" 7 "b" 8 0 0 0 0 0 0 0 15585 0 0 0 0 0 0
"793" "bn" 8 "a" 1 210 1 210 210 210 210 210 210 0 0 0 0 0 210
"794" "bn" 8 "a" 2 220 1 0 776 776 776 776 986 0 0 0 0 0 776
"795" "bn" 8 "a" 3 339 1 339 339 339 339 339 1325 0 0 0 0 0 339
"796" "bn" 8 "a" 4 244 1 244 244 244 244 244 1569 0 0 0 0 0 244
"797" "bn" 8 "a" 5 0 0 0 0 0 0 0 1569 0 0 0 0 0 0
"798" "bn" 8 "a" 6 172 1 0 1478 1478 1478 1478 3047 0 0 0 0 0 1478
"799" "bn" 8 "a" 7 0 0 0 0 0 0 0 3047 0 0 0 0 0 0
"800" "bn" 8 "a" 8 0 0 0 0 0 0 0 3047 0 0 0 0 0 0
"801" "bn" 10 "d" 1 192 1 0 745 745 745 745 745 0 0 0 0 0 745
"802" "bn" 10 "d" 2 0 0 0 0 0 254 0 745 254 0 254 0 0 254
"803" "bn" 10 "d" 3 252 1 0 884 884 2072 884 1629 1188 0 1188 0 1 315
"804" "bn" 10 "d" 4 305 1 0 305 305 681 305 1934 376 0 376 0 0 376
"805" "bn" 10 "d" 5 416 1 0 416 416 819 416 2350 403 0 403 0 0 403
"806" "bn" 10 "d" 6 0 0 0 0 0 0 0 2350 0 0 0 0 0 0
"807" "bn" 10 "d" 7 278 1 0 913 1779 1779 4000 6350 866 866 0 2 2 866
"808" "bn" 10 "d" 8 0 0 0 0 0 0 0 6350 0 0 0 0 0 0
"809" "bn" 11 "c" 1 204 1 0 336 336 336 336 336 0 0 0 0 0 336
"810" "bn" 11 "c" 2 369 1 369 369 369 369 369 705 0 0 0 0 0 369
"811" "bn" 11 "c" 3 255 1 0 510 510 510 510 1215 0 0 0 0 0 510
"812" "bn" 11 "c" 4 240 1 240 240 240 240 240 1455 0 0 0 0 0 240
"813" "bn" 11 "c" 5 0 0 0 0 0 0 0 1455 0 0 0 0 0 0
"814" "bn" 11 "c" 6 212 1 0 1705 1705 1705 1705 3160 0 0 0 0 0 1705
"815" "bn" 11 "c" 7 0 0 0 0 0 0 0 3160 0 0 0 0 0 0
"816" "bn" 11 "c" 8 0 0 0 0 0 0 0 3160 0 0 0 0 0 0
"817" "bn" 12 "b" 1 189 1 0 360 360 360 360 360 0 0 0 0 0 360
"818" "bn" 12 "b" 2 0 0 0 0 0 0 0 360 0 0 0 0 0 0
"819" "bn" 12 "b" 3 315 1 0 1081 1081 1081 1081 1441 0 0 0 0 0 1081
"820" "bn" 12 "b" 4 0 0 0 0 0 640 0 1441 640 0 640 0 0 640
"821" "bn" 12 "b" 5 435 1 435 435 435 435 1075 2516 0 0 0 1 1 435
"822" "bn" 12 "b" 6 0 0 0 0 0 0 0 2516 0 0 0 0 0 0
"823" "bn" 12 "b" 7 259 1 0 972 972 972 972 3488 0 0 0 0 0 972
"824" "bn" 12 "b" 8 0 0 0 0 0 0 0 3488 0 0 0 0 0 0
"825" "bn" 13 "a" 1 190 1 190 190 190 190 190 190 0 0 0 0 0 190
"826" "bn" 13 "a" 2 237 1 0 505 505 840 505 695 335 0 335 0 0 335
"827" "bn" 13 "a" 3 228 1 228 228 228 228 228 923 0 0 0 0 0 228
"828" "bn" 13 "a" 4 0 0 0 0 0 161 0 923 161 0 161 0 0 161
"829" "bn" 13 "a" 5 333 1 333 333 333 333 333 1256 0 0 0 0 0 333
"830" "bn" 13 "a" 6 282 1 0 2109 3139 3139 3635 4891 1030 1030 0 1 1 1030
"831" "bn" 13 "a" 7 0 0 0 0 0 0 0 4891 0 0 0 0 0 0
"832" "bn" 13 "a" 8 0 0 0 0 0 0 0 4891 0 0 0 0 0 0
"833" "bn" 14 "d" 1 186 1 0 348 348 348 348 348 0 0 0 0 0 348
"834" "bn" 14 "d" 2 644 1 644 644 644 644 644 992 0 0 0 0 0 644
"835" "bn" 14 "d" 3 287 1 0 578 578 980 578 1570 402 0 402 0 0 402
"836" "bn" 14 "d" 4 198 1 0 198 198 294 198 1768 96 0 96 0 0 96
"837" "bn" 14 "d" 5 244 1 244 244 244 244 244 2012 0 0 0 0 0 244
"838" "bn" 14 "d" 6 0 0 0 0 0 0 0 2012 0 0 0 0 0 0
"839" "bn" 14 "d" 7 211 1 0 1478 2067 2067 2565 4577 589 589 0 1 1 589
"840" "bn" 14 "d" 8 0 0 0 0 0 0 0 4577 0 0 0 0 0 0
"841" "bn" 15 "c" 1 208 1 0 346 346 346 346 346 0 0 0 0 0 346
"842" "bn" 15 "c" 2 317 1 317 317 317 317 317 663 0 0 0 0 0 317
"843" "bn" 15 "c" 3 366 1 0 1033 1033 1362 1033 1696 329 0 329 0 0 126
"844" "bn" 15 "c" 4 310 1 310 310 310 310 310 2006 0 0 0 0 0 310
"845" "bn" 15 "c" 5 164 1 164 164 164 164 367 2373 0 0 0 1 1 164
"846" "bn" 15 "c" 6 275 1 0 435 2616 2616 2742 5115 2181 2181 0 1 1 2181
"847" "bn" 15 "c" 7 0 0 0 0 0 0 0 5115 0 0 0 0 0 0
"848" "bn" 15 "c" 8 0 0 0 0 0 0 0 5115 0 0 0 0 0 0
"849" "bn" 16 "b" 1 201 1 0 397 397 397 397 397 0 0 0 0 0 397
"850" "bn" 16 "b" 2 261 1 261 261 261 261 261 658 0 0 0 0 0 261
"851" "bn" 16 "b" 3 315 1 0 777 777 777 777 1435 0 0 0 0 0 777
"852" "bn" 16 "b" 4 272 1 272 272 272 272 272 1707 0 0 0 0 0 272
"853" "bn" 16 "b" 5 0 0 0 0 0 0 0 1707 0 0 0 0 0 0
"854" "bn" 16 "b" 6 355 1 355 355 355 355 355 2062 0 0 0 0 0 355
"855" "bn" 16 "b" 7 255 1 0 376 376 376 376 2438 0 0 0 0 0 376
"856" "bn" 16 "b" 8 0 0 0 0 0 0 0 2438 0 0 0 0 0 0
"857" "bn" 17 "a" 1 235 1 0 235 235 705 235 235 470 0 470 0 0 238
"858" "bn" 17 "a" 2 188 1 0 510 510 1310 510 745 800 0 800 0 0 167
"859" "bn" 17 "a" 3 333 1 0 333 572 999 701 1446 666 239 427 1 2 139
"860" "bn" 17 "a" 4 0 0 0 0 0 726 0 1446 726 0 726 0 0 231
"861" "bn" 17 "a" 5 368 1 0 368 368 779 497 1943 411 0 411 1 2 411
"862" "bn" 17 "a" 6 191 1 0 1221 3633 3633 6209 8152 2412 2412 0 3 3 1233
"863" "bn" 17 "a" 7 0 0 0 0 0 0 0 8152 0 0 0 0 0 0
"864" "bn" 17 "a" 8 0 0 0 0 0 0 0 8152 0 0 0 0 0 0
"865" "bn" 18 "d" 1 227 1 0 403 403 403 403 403 0 0 0 0 0 403
"866" "bn" 18 "d" 2 180 1 180 180 180 180 180 583 0 0 0 0 0 180
"867" "bn" 18 "d" 3 268 1 0 676 676 676 676 1259 0 0 0 0 0 676
"868" "bn" 18 "d" 4 311 1 0 517 517 517 517 1776 0 0 0 0 0 517
"869" "bn" 18 "d" 5 280 1 280 280 280 280 280 2056 0 0 0 0 0 280
"870" "bn" 18 "d" 6 0 0 0 0 0 0 0 2056 0 0 0 0 0 0
"871" "bn" 18 "d" 7 288 1 0 1460 1460 1460 1460 3516 0 0 0 0 0 1460
"872" "bn" 18 "d" 8 0 0 0 0 0 0 0 3516 0 0 0 0 0 0
"873" "bn" 19 "c" 1 186 1 0 407 407 407 407 407 0 0 0 0 0 407
"874" "bn" 19 "c" 2 165 1 0 604 604 604 604 1011 0 0 0 0 0 604
"875" "bn" 19 "c" 3 285 1 0 285 285 464 285 1296 179 0 179 0 0 179
"876" "bn" 19 "c" 4 198 1 0 198 198 354 198 1494 156 0 156 0 0 156
"877" "bn" 19 "c" 5 0 0 0 0 0 0 0 1494 0 0 0 0 0 0
"878" "bn" 19 "c" 6 242 1 0 3076 3076 3076 3411 4905 0 0 0 1 1 3076
"879" "bn" 19 "c" 7 0 0 0 0 0 0 0 4905 0 0 0 0 0 0
"880" "bn" 19 "c" 8 0 0 0 0 0 0 0 4905 0 0 0 0 0 0
"881" "bn" 20 "b" 1 200 1 0 369 369 600 369 369 231 0 231 0 0 231
"882" "bn" 20 "b" 2 168 1 0 374 374 854 374 743 480 0 480 0 0 480
"883" "bn" 20 "b" 3 500 1 0 740 740 2959 740 1483 2219 0 2219 0 0 137
"884" "bn" 20 "b" 4 245 1 0 245 432 1281 1284 2767 1036 187 849 1 1 435
"885" "bn" 20 "b" 5 0 0 0 0 0 304 0 2767 304 0 304 0 1 304
"886" "bn" 20 "b" 6 278 1 278 278 278 278 278 3045 0 0 0 0 0 278
"887" "bn" 20 "b" 7 235 1 0 681 2997 2997 6228 9273 2316 2316 0 2 2 462
"888" "bn" 20 "b" 8 0 0 0 0 0 0 0 9273 0 0 0 0 0 0
"889" "bn" 21 "a" 1 194 1 0 1107 1107 1107 1107 1107 0 0 0 0 0 1107
"890" "bn" 21 "a" 2 410 1 0 615 615 615 615 1722 0 0 0 0 0 615
"891" "bn" 21 "a" 3 303 1 303 303 303 303 303 2025 0 0 0 0 0 303
"892" "bn" 21 "a" 4 183 1 183 183 183 183 183 2208 0 0 0 0 0 183
"893" "bn" 21 "a" 5 0 0 0 0 0 0 0 2208 0 0 0 0 0 0
"894" "bn" 21 "a" 6 213 1 0 1546 1546 1546 1546 3754 0 0 0 0 0 1546
"895" "bn" 21 "a" 7 0 0 0 0 0 0 0 3754 0 0 0 0 0 0
"896" "bn" 21 "a" 8 0 0 0 0 0 0 0 3754 0 0 0 0 0 0
"897" "bn" 22 "d" 1 198 1 198 198 198 198 198 198 0 0 0 0 0 198
"898" "bn" 22 "d" 2 494 1 0 494 494 1099 494 692 605 0 605 0 0 605
"899" "bn" 22 "d" 3 217 1 0 798 798 1299 798 1490 501 0 501 0 0 501
"900" "bn" 22 "d" 4 354 1 0 354 354 971 354 1844 617 0 617 0 0 281
"901" "bn" 22 "d" 5 297 1 0 297 297 1084 297 2141 787 0 787 0 1 406
"902" "bn" 22 "d" 6 0 0 0 0 0 0 0 2141 0 0 0 0 0 0
"903" "bn" 22 "d" 7 404 1 0 3157 6508 6508 9018 11159 3351 3351 0 1 1 3351
"904" "bn" 22 "d" 8 0 0 0 0 0 0 0 11159 0 0 0 0 0 0
"905" "bn" 23 "c" 1 263 1 0 813 813 1215 813 813 402 0 402 0 0 402
"906" "bn" 23 "c" 2 129 1 0 379 379 567 379 1192 188 0 188 0 0 188
"907" "bn" 23 "c" 3 0 0 0 0 0 282 0 1192 282 0 282 0 0 282
"908" "bn" 23 "c" 4 274 1 0 274 274 535 274 1466 261 0 261 0 0 261
"909" "bn" 23 "c" 5 0 0 0 0 0 0 0 1466 0 0 0 0 0 0
"910" "bn" 23 "c" 6 331 1 0 1749 3922 3922 5055 6521 2173 2173 0 1 1 2173
"911" "bn" 23 "c" 7 0 0 0 0 0 0 0 6521 0 0 0 0 0 0
"912" "bn" 23 "c" 8 0 0 0 0 0 0 0 6521 0 0 0 0 0 0
"913" "bn" 24 "b" 1 237 1 0 358 358 358 358 358 0 0 0 0 0 358
"914" "bn" 24 "b" 2 259 1 259 259 259 259 259 617 0 0 0 0 0 259
"915" "bn" 24 "b" 3 268 1 0 640 640 640 640 1257 0 0 0 0 0 640
"916" "bn" 24 "b" 4 0 0 0 0 0 0 0 1257 0 0 0 0 0 0
"917" "bn" 24 "b" 5 561 1 561 561 561 561 561 1818 0 0 0 0 0 561
"918" "bn" 24 "b" 6 0 0 0 0 0 0 0 1818 0 0 0 0 0 0
"919" "bn" 24 "b" 7 301 1 0 1464 1464 1464 1464 3282 0 0 0 0 0 1464
"920" "bn" 24 "b" 8 0 0 0 0 0 0 0 3282 0 0 0 0 0 0
"921" "bn" 25 "a" 1 215 1 0 454 454 454 454 454 0 0 0 0 0 454
"922" "bn" 25 "a" 2 283 1 0 468 468 468 468 922 0 0 0 0 0 468
"923" "bn" 25 "a" 3 192 1 192 192 192 192 192 1114 0 0 0 0 0 192
"924" "bn" 25 "a" 4 0 0 0 0 0 0 0 1114 0 0 0 0 0 0
"925" "bn" 25 "a" 5 179 1 179 179 179 179 179 1293 0 0 0 0 0 179
"926" "bn" 25 "a" 6 233 1 0 1095 1095 1095 1095 2388 0 0 0 0 0 1095
"927" "bn" 25 "a" 7 0 0 0 0 0 0 0 2388 0 0 0 0 0 0
"928" "bn" 25 "a" 8 0 0 0 0 0 0 0 2388 0 0 0 0 0 0
"929" "bn" 27 "d" 1 216 1 0 358 358 358 358 358 0 0 0 0 0 358
"930" "bn" 27 "d" 2 0 0 0 0 0 0 0 358 0 0 0 0 0 0
"931" "bn" 27 "d" 3 201 1 0 1315 1315 1315 1315 1673 0 0 0 0 0 1315
"932" "bn" 27 "d" 4 175 1 0 175 175 739 175 1848 564 0 564 0 0 564
"933" "bn" 27 "d" 5 184 1 0 184 441 1098 1005 2853 914 257 657 1 1 657
"934" "bn" 27 "d" 6 0 0 0 0 0 0 0 2853 0 0 0 0 0 0
"935" "bn" 27 "d" 7 491 1 0 491 2428 2428 3085 5938 1937 1937 0 1 1 1937
"936" "bn" 27 "d" 8 0 0 0 0 0 0 0 5938 0 0 0 0 0 0
"937" "bn" 28 "c" 1 201 1 0 350 350 2170 350 350 1820 0 1820 0 0 235
"938" "bn" 28 "c" 2 267 1 0 499 499 5570 499 849 5071 0 5071 0 2 2161
"939" "bn" 28 "c" 3 424 1 0 643 643 1953 643 1492 1310 0 1310 0 1 181
"940" "bn" 28 "c" 4 506 1 0 506 506 1082 506 1998 576 0 576 0 0 221
"941" "bn" 28 "c" 5 247 1 0 247 247 654 247 2245 407 0 407 0 0 327
"942" "bn" 28 "c" 6 208 1 0 1383 5616 5616 14800 17045 4233 4233 0 5 5 2324
"943" "bn" 28 "c" 7 0 0 0 0 0 0 0 17045 0 0 0 0 0 0
"944" "bn" 28 "c" 8 0 0 0 0 0 0 0 17045 0 0 0 0 0 0
"945" "bn" 29 "b" 1 196 1 196 196 196 196 196 196 0 0 0 0 0 196
"946" "bn" 29 "b" 2 251 1 0 251 251 975 251 447 724 0 724 0 0 514
"947" "bn" 29 "b" 3 158 1 0 487 1431 3449 1641 2088 2962 944 2018 1 1 176
"948" "bn" 29 "b" 4 296 1 0 296 296 493 296 2384 197 0 197 0 0 197
"949" "bn" 29 "b" 5 286 1 0 286 286 511 286 2670 225 0 225 0 0 225
"950" "bn" 29 "b" 6 277 1 0 939 2027 2027 4981 7651 1088 1088 0 2 2 1088
"951" "bn" 29 "b" 7 0 0 0 0 0 0 0 7651 0 0 0 0 0 0
"952" "bn" 29 "b" 8 0 0 0 0 0 0 0 7651 0 0 0 0 0 0
"953" "bn" 30 "a" 1 192 1 0 192 192 348 192 192 156 0 156 0 0 156
"954" "bn" 30 "a" 2 256 1 0 632 632 1415 632 824 783 0 783 0 0 187
"955" "bn" 30 "a" 3 182 1 0 486 486 1774 486 1310 1288 0 1288 0 0 773
"956" "bn" 30 "a" 4 353 1 0 959 959 1254 959 2269 295 0 295 0 0 295
"957" "bn" 30 "a" 5 0 0 0 0 0 621 0 2269 621 0 621 0 0 364
"958" "bn" 30 "a" 6 203 1 0 3011 7576 7576 10719 12988 4565 4565 0 3 3 305
"959" "bn" 30 "a" 7 0 0 0 0 0 0 0 12988 0 0 0 0 0 0
"960" "bn" 30 "a" 8 0 0 0 0 0 0 0 12988 0 0 0 0 0 0
"961" "bn" 31 "d" 1 180 1 0 389 389 389 389 389 0 0 0 0 0 389
"962" "bn" 31 "d" 2 532 1 0 532 532 783 532 921 251 0 251 0 0 251
"963" "bn" 31 "d" 3 236 1 0 899 899 1523 899 1820 624 0 624 0 0 624
"964" "bn" 31 "d" 4 276 1 0 658 658 1141 658 2478 483 0 483 0 0 483
"965" "bn" 31 "d" 5 387 1 387 387 387 387 387 2865 0 0 0 0 0 387
"966" "bn" 31 "d" 6 332 1 0 1022 1553 1553 2911 5776 531 531 0 1 1 531
"967" "bn" 31 "d" 7 0 0 0 0 0 0 0 5776 0 0 0 0 0 0
"968" "bn" 31 "d" 8 0 0 0 0 0 0 0 5776 0 0 0 0 0 0
"969" "bn" 33 "c" 1 189 1 0 848 848 848 848 848 0 0 0 0 0 848
"970" "bn" 33 "c" 2 269 1 0 269 269 5608 269 1117 5339 0 5339 0 0 885
"971" "bn" 33 "c" 3 193 1 0 193 1637 3854 4000 5117 3661 1444 2217 2 4 638
"972" "bn" 33 "c" 4 290 1 0 290 290 1765 290 5407 1475 0 1475 0 0 1023
"973" "bn" 33 "c" 5 406 1 406 406 406 406 406 5813 0 0 0 0 0 406
"974" "bn" 33 "c" 6 126 1 0 126 4582 4582 11250 17063 4456 4456 0 3 3 2388
"975" "bn" 33 "c" 7 0 0 0 0 0 0 0 17063 0 0 0 0 0 0
"976" "bn" 33 "c" 8 0 0 0 0 0 0 0 17063 0 0 0 0 0 0
"977" "bn" 34 "b" 1 203 1 0 346 346 346 346 346 0 0 0 0 0 346
"978" "bn" 34 "b" 2 576 1 0 771 771 771 771 1117 0 0 0 0 0 771
"979" "bn" 34 "b" 3 165 1 0 700 700 700 700 1817 0 0 0 0 0 700
"980" "bn" 34 "b" 4 242 1 0 698 698 698 698 2515 0 0 0 0 0 698
"981" "bn" 34 "b" 5 442 1 442 442 442 442 442 2957 0 0 0 0 0 442
"982" "bn" 34 "b" 6 0 0 0 0 0 0 0 2957 0 0 0 0 0 0
"983" "bn" 34 "b" 7 294 1 0 1929 1929 1929 1929 4886 0 0 0 0 0 1929
"984" "bn" 34 "b" 8 0 0 0 0 0 0 0 4886 0 0 0 0 0 0
"985" "bn" 35 "a" 1 175 1 0 389 389 530 389 389 141 0 141 0 0 141
"986" "bn" 35 "a" 2 273 1 0 273 273 699 273 662 426 0 426 0 1 258
"987" "bn" 35 "a" 3 238 1 0 534 534 1212 534 1196 678 0 678 0 0 678
"988" "bn" 35 "a" 4 251 1 0 251 251 509 251 1447 258 0 258 0 0 37
"989" "bn" 35 "a" 5 0 0 0 0 0 0 0 1447 0 0 0 0 0 0
"990" "bn" 35 "a" 6 265 1 0 2202 4264 4264 5767 7214 2062 2062 0 2 2 249
"991" "bn" 35 "a" 7 0 0 0 0 0 0 0 7214 0 0 0 0 0 0
"992" "bn" 35 "a" 8 0 0 0 0 0 0 0 7214 0 0 0 0 0 0
"993" "bn" 36 "d" 1 208 1 0 345 345 345 345 345 0 0 0 0 0 345
"994" "bn" 36 "d" 2 209 1 0 419 419 419 419 764 0 0 0 0 0 419
"995" "bn" 36 "d" 3 276 1 0 1325 1325 1325 1325 2089 0 0 0 0 0 1325
"996" "bn" 36 "d" 4 297 1 0 683 683 683 683 2772 0 0 0 0 0 683
"997" "bn" 36 "d" 5 0 0 0 0 0 0 0 2772 0 0 0 0 0 0
"998" "bn" 36 "d" 6 317 1 317 317 317 317 317 3089 0 0 0 0 0 317
"999" "bn" 36 "d" 7 191 1 0 1354 1354 1354 1354 4443 0 0 0 0 0 1354
"1000" "bn" 36 "d" 8 0 0 0 0 0 0 0 4443 0 0 0 0 0 0
"1001" "fd" 1 "c" 1 411 1 411 411 411 411 411 411 0 0 0 0 0 411
"1002" "fd" 1 "c" 2 158 1 158 158 158 158 158 569 0 0 0 0 0 158
"1003" "fd" 1 "c" 3 173 1 173 173 173 173 173 742 0 0 0 0 0 173
"1004" "fd" 1 "c" 4 164 1 164 164 164 164 164 906 0 0 0 0 0 164
"1005" "fd" 1 "c" 5 154 1 154 154 154 154 154 1060 0 0 0 0 0 154
"1006" "fd" 1 "c" 6 183 1 0 524 524 524 524 1584 0 0 0 0 0 524
"1007" "fd" 1 "c" 7 0 0 0 0 0 0 0 1584 0 0 0 0 0 0
"1008" "fd" 1 "c" 8 0 0 0 0 0 0 0 1584 0 0 0 0 0 0
"1009" "fd" 2 "b" 1 213 1 0 351 351 351 351 351 0 0 0 0 0 351
"1010" "fd" 2 "b" 2 363 1 363 363 363 363 363 714 0 0 0 0 0 363
"1011" "fd" 2 "b" 3 239 1 0 613 613 613 613 1327 0 0 0 0 0 613
"1012" "fd" 2 "b" 4 181 1 181 181 181 181 181 1508 0 0 0 0 0 181
"1013" "fd" 2 "b" 5 247 1 247 247 247 247 247 1755 0 0 0 0 0 247
"1014" "fd" 2 "b" 6 0 0 0 0 0 0 0 1755 0 0 0 0 0 0
"1015" "fd" 2 "b" 7 184 1 0 1047 1047 1047 1047 2802 0 0 0 0 0 1047
"1016" "fd" 2 "b" 8 0 0 0 0 0 0 0 2802 0 0 0 0 0 0
"1017" "fd" 3 "a" 1 203 1 0 387 387 387 387 387 0 0 0 0 0 387
"1018" "fd" 3 "a" 2 196 1 196 196 196 196 196 583 0 0 0 0 0 196
"1019" "fd" 3 "a" 3 213 1 213 213 213 213 213 796 0 0 0 0 0 213
"1020" "fd" 3 "a" 4 132 1 132 132 132 132 132 928 0 0 0 0 0 132
"1021" "fd" 3 "a" 5 0 0 0 0 0 0 0 928 0 0 0 0 0 0
"1022" "fd" 3 "a" 6 138 1 0 786 786 786 786 1714 0 0 0 0 0 786
"1023" "fd" 3 "a" 7 0 0 0 0 0 0 0 1714 0 0 0 0 0 0
"1024" "fd" 3 "a" 8 0 0 0 0 0 0 0 1714 0 0 0 0 0 0
"1025" "fd" 4 "d" 1 185 1 0 316 316 316 316 316 0 0 0 0 0 316
"1026" "fd" 4 "d" 2 205 1 205 205 205 205 205 521 0 0 0 0 0 205
"1027" "fd" 4 "d" 3 172 1 0 1696 1696 1696 1696 2217 0 0 0 0 0 1696
"1028" "fd" 4 "d" 4 203 1 203 203 203 203 203 2420 0 0 0 0 0 203
"1029" "fd" 4 "d" 5 362 1 362 362 362 362 362 2782 0 0 0 0 0 362
"1030" "fd" 4 "d" 6 0 0 0 0 0 0 0 2782 0 0 0 0 0 0
"1031" "fd" 4 "d" 7 324 1 0 511 511 511 511 3293 0 0 0 0 0 511
"1032" "fd" 4 "d" 8 0 0 0 0 0 0 0 3293 0 0 0 0 0 0
"1033" "fd" 6 "c" 1 197 1 0 517 517 517 517 517 0 0 0 0 0 517
"1034" "fd" 6 "c" 2 201 1 201 201 201 201 201 718 0 0 0 0 0 201
"1035" "fd" 6 "c" 3 165 1 0 537 537 537 537 1255 0 0 0 0 0 537
"1036" "fd" 6 "c" 4 146 1 146 146 146 146 146 1401 0 0 0 0 0 146
"1037" "fd" 6 "c" 5 0 0 0 0 0 0 0 1401 0 0 0 0 0 0
"1038" "fd" 6 "c" 6 173 1 0 510 510 510 510 1911 0 0 0 0 0 510
"1039" "fd" 6 "c" 7 0 0 0 0 0 0 0 1911 0 0 0 0 0 0
"1040" "fd" 6 "c" 8 0 0 0 0 0 0 0 1911 0 0 0 0 0 0
"1041" "fd" 7 "b" 1 189 1 0 340 340 340 340 340 0 0 0 0 0 340
"1042" "fd" 7 "b" 2 170 1 0 170 170 1052 170 510 882 0 882 0 0 422
"1043" "fd" 7 "b" 3 223 1 0 424 1031 1604 1491 2001 1180 607 573 1 1 573
"1044" "fd" 7 "b" 4 180 1 0 180 180 328 180 2181 148 0 148 0 0 148
"1045" "fd" 7 "b" 5 0 0 0 0 0 0 0 2181 0 0 0 0 0 0
"1046" "fd" 7 "b" 6 0 0 0 0 0 0 0 2181 0 0 0 0 0 0
"1047" "fd" 7 "b" 7 204 1 0 1030 1737 1737 2880 5061 707 707 0 1 1 707
"1048" "fd" 7 "b" 8 0 0 0 0 0 0 0 5061 0 0 0 0 0 0
"1049" "fd" 8 "a" 1 285 1 285 285 285 285 285 285 0 0 0 0 0 285
"1050" "fd" 8 "a" 2 195 1 0 365 365 765 365 650 400 0 400 0 0 400
"1051" "fd" 8 "a" 3 0 0 0 0 0 215 0 650 215 0 215 0 0 215
"1052" "fd" 8 "a" 4 186 1 0 186 186 481 186 836 295 0 295 0 1 203
"1053" "fd" 8 "a" 5 0 0 0 0 0 0 0 836 0 0 0 0 0 0
"1054" "fd" 8 "a" 6 156 1 0 867 1647 1647 2557 3393 780 780 0 1 1 780
"1055" "fd" 8 "a" 7 0 0 0 0 0 0 0 3393 0 0 0 0 0 0
"1056" "fd" 8 "a" 8 0 0 0 0 0 0 0 3393 0 0 0 0 0 0
"1057" "fd" 10 "d" 1 200 1 0 322 322 322 322 322 0 0 0 0 0 322
"1058" "fd" 10 "d" 2 149 1 149 149 149 149 149 471 0 0 0 0 0 149
"1059" "fd" 10 "d" 3 187 1 0 533 533 533 533 1004 0 0 0 0 0 533
"1060" "fd" 10 "d" 4 216 1 216 216 216 216 216 1220 0 0 0 0 0 216
"1061" "fd" 10 "d" 5 360 1 360 360 360 360 360 1580 0 0 0 0 0 360
"1062" "fd" 10 "d" 6 0 0 0 0 0 0 0 1580 0 0 0 0 0 0
"1063" "fd" 10 "d" 7 260 1 0 1213 1213 1213 1213 2793 0 0 0 0 0 1213
"1064" "fd" 10 "d" 8 0 0 0 0 0 0 0 2793 0 0 0 0 0 0
"1065" "fd" 11 "c" 1 225 1 0 225 225 663 225 225 438 0 438 0 0 212
"1066" "fd" 11 "c" 2 227 1 0 227 988 988 1426 1651 761 761 0 2 2 558
"1067" "fd" 11 "c" 3 297 1 297 297 297 297 297 1948 0 0 0 0 0 297
"1068" "fd" 11 "c" 4 215 1 215 215 215 215 215 2163 0 0 0 0 0 215
"1069" "fd" 11 "c" 5 167 1 167 167 167 167 167 2330 0 0 0 0 0 167
"1070" "fd" 11 "c" 6 153 1 0 701 701 701 701 3031 0 0 0 0 0 701
"1071" "fd" 11 "c" 7 0 0 0 0 0 0 0 3031 0 0 0 0 0 0
"1072" "fd" 11 "c" 8 0 0 0 0 0 0 0 3031 0 0 0 0 0 0
"1073" "fd" 12 "b" 1 205 1 0 331 331 952 331 331 621 0 621 0 0 351
"1074" "fd" 12 "b" 2 154 1 0 734 734 1536 734 1065 802 0 802 0 2 274
"1075" "fd" 12 "b" 3 251 1 0 738 738 1618 738 1803 880 0 880 0 0 329
"1076" "fd" 12 "b" 4 244 1 0 244 244 422 244 2047 178 0 178 0 0 178
"1077" "fd" 12 "b" 5 0 0 0 0 0 0 0 2047 0 0 0 0 0 0
"1078" "fd" 12 "b" 6 294 1 294 294 294 294 294 2341 0 0 0 0 0 294
"1079" "fd" 12 "b" 7 202 1 0 556 1904 1904 4385 6726 1348 1348 0 2 2 481
"1080" "fd" 12 "b" 8 0 0 0 0 0 0 0 6726 0 0 0 0 0 0
"1081" "fd" 13 "a" 1 214 1 0 214 214 1232 214 214 1018 0 1018 0 0 1018
"1082" "fd" 13 "a" 2 186 1 0 351 351 1226 351 565 875 0 875 0 1 171
"1083" "fd" 13 "a" 3 181 1 0 181 181 720 181 746 539 0 539 0 1 168
"1084" "fd" 13 "a" 4 0 0 0 0 0 153 0 746 153 0 153 0 0 153
"1085" "fd" 13 "a" 5 241 1 0 241 241 443 241 987 202 0 202 0 0 202
"1086" "fd" 13 "a" 6 162 1 0 1360 2806 2806 5593 6580 1446 1446 0 2 2 825
"1087" "fd" 13 "a" 7 0 0 0 0 0 0 0 6580 0 0 0 0 0 0
"1088" "fd" 13 "a" 8 0 0 0 0 0 0 0 6580 0 0 0 0 0 0
"1089" "fd" 14 "d" 1 204 1 0 380 380 621 380 380 241 0 241 0 0 241
"1090" "fd" 14 "d" 2 303 1 0 303 509 509 750 1130 206 206 0 1 1 206
"1091" "fd" 14 "d" 3 202 1 0 761 761 761 761 1891 0 0 0 0 0 761
"1092" "fd" 14 "d" 4 0 0 0 0 0 0 0 1891 0 0 0 0 0 0
"1093" "fd" 14 "d" 5 207 1 207 207 207 207 207 2098 0 0 0 0 0 207
"1094" "fd" 14 "d" 6 183 1 183 183 183 183 183 2281 0 0 0 0 0 183
"1095" "fd" 14 "d" 7 192 1 0 1204 1204 1204 1204 3485 0 0 0 0 0 1204
"1096" "fd" 14 "d" 8 0 0 0 0 0 0 0 3485 0 0 0 0 0 0
"1097" "fd" 15 "c" 1 183 1 0 314 314 314 314 314 0 0 0 0 0 314
"1098" "fd" 15 "c" 2 169 1 0 356 356 356 356 670 0 0 0 0 0 356
"1099" "fd" 15 "c" 3 167 1 0 347 347 347 347 1017 0 0 0 0 0 347
"1100" "fd" 15 "c" 4 183 1 183 183 183 183 183 1200 0 0 0 0 0 183
"1101" "fd" 15 "c" 5 0 0 0 0 0 0 0 1200 0 0 0 0 0 0
"1102" "fd" 15 "c" 6 178 1 0 920 920 920 920 2120 0 0 0 0 0 920
"1103" "fd" 15 "c" 7 0 0 0 0 0 0 0 2120 0 0 0 0 0 0
"1104" "fd" 15 "c" 8 0 0 0 0 0 0 0 2120 0 0 0 0 0 0
"1105" "fd" 16 "b" 1 191 1 0 319 319 319 319 319 0 0 0 0 0 319
"1106" "fd" 16 "b" 2 200 1 200 200 200 200 200 519 0 0 0 0 0 200
"1107" "fd" 16 "b" 3 164 1 0 488 488 488 488 1007 0 0 0 0 0 488
"1108" "fd" 16 "b" 4 126 1 126 126 126 126 126 1133 0 0 0 0 0 126
"1109" "fd" 16 "b" 5 0 0 0 0 0 0 0 1133 0 0 0 0 0 0
"1110" "fd" 16 "b" 6 189 1 189 189 189 189 189 1322 0 0 0 0 0 189
"1111" "fd" 16 "b" 7 189 1 0 459 459 459 459 1781 0 0 0 0 0 459
"1112" "fd" 16 "b" 8 0 0 0 0 0 0 0 1781 0 0 0 0 0 0
"1113" "fd" 17 "a" 1 201 1 0 318 318 318 318 318 0 0 0 0 0 318
"1114" "fd" 17 "a" 2 189 1 189 189 189 189 189 507 0 0 0 0 0 189
"1115" "fd" 17 "a" 3 166 1 166 166 166 166 166 673 0 0 0 0 0 166
"1116" "fd" 17 "a" 4 302 1 302 302 302 302 302 975 0 0 0 0 0 302
"1117" "fd" 17 "a" 5 0 0 0 0 0 0 0 975 0 0 0 0 0 0
"1118" "fd" 17 "a" 6 179 1 0 1077 1077 1077 1077 2052 0 0 0 0 0 1077
"1119" "fd" 17 "a" 7 0 0 0 0 0 0 0 2052 0 0 0 0 0 0
"1120" "fd" 17 "a" 8 0 0 0 0 0 0 0 2052 0 0 0 0 0 0
"1121" "fd" 18 "d" 1 197 1 0 381 381 381 381 381 0 0 0 0 0 381
"1122" "fd" 18 "d" 2 173 1 0 359 359 359 359 740 0 0 0 0 0 359
"1123" "fd" 18 "d" 3 207 1 0 691 691 691 691 1431 0 0 0 0 0 691
"1124" "fd" 18 "d" 4 142 1 142 142 142 142 142 1573 0 0 0 0 0 142
"1125" "fd" 18 "d" 5 199 1 199 199 199 199 199 1772 0 0 0 0 0 199
"1126" "fd" 18 "d" 6 0 0 0 0 0 0 0 1772 0 0 0 0 0 0
"1127" "fd" 18 "d" 7 157 1 0 1033 1033 1033 1033 2805 0 0 0 0 0 1033
"1128" "fd" 18 "d" 8 0 0 0 0 0 0 0 2805 0 0 0 0 0 0
"1129" "fd" 19 "c" 1 69 1 0 69 69 411 69 69 342 0 342 0 0 170
"1130" "fd" 19 "c" 2 134 1 0 134 554 554 896 965 420 420 0 2 2 205
"1131" "fd" 19 "c" 3 148 1 148 148 148 148 148 1113 0 0 0 0 0 148
"1132" "fd" 19 "c" 4 199 1 199 199 199 199 199 1312 0 0 0 0 0 199
"1133" "fd" 19 "c" 5 0 0 0 0 0 0 0 1312 0 0 0 0 0 0
"1134" "fd" 19 "c" 6 176 1 0 1014 1014 1014 1014 2326 0 0 0 0 0 1014
"1135" "fd" 19 "c" 7 0 0 0 0 0 0 0 2326 0 0 0 0 0 0
"1136" "fd" 19 "c" 8 0 0 0 0 0 0 0 2326 0 0 0 0 0 0
"1137" "fd" 20 "b" 1 496 1 0 799 799 799 799 799 0 0 0 0 0 799
"1138" "fd" 20 "b" 2 214 1 0 383 383 383 383 1182 0 0 0 0 0 383
"1139" "fd" 20 "b" 3 169 1 0 651 651 651 651 1833 0 0 0 0 0 651
"1140" "fd" 20 "b" 4 0 0 0 0 0 0 0 1833 0 0 0 0 0 0
"1141" "fd" 20 "b" 5 190 1 190 190 190 190 190 2023 0 0 0 0 0 190
"1142" "fd" 20 "b" 6 0 0 0 0 0 0 0 2023 0 0 0 0 0 0
"1143" "fd" 20 "b" 7 194 1 0 1294 1294 1294 1294 3317 0 0 0 0 0 1294
"1144" "fd" 20 "b" 8 0 0 0 0 0 0 0 3317 0 0 0 0 0 0
"1145" "fd" 21 "a" 1 196 1 0 533 533 533 533 533 0 0 0 0 0 533
"1146" "fd" 21 "a" 2 206 1 206 206 206 206 206 739 0 0 0 0 0 206
"1147" "fd" 21 "a" 3 214 1 0 365 365 365 365 1104 0 0 0 0 0 365
"1148" "fd" 21 "a" 4 0 0 0 0 0 0 0 1104 0 0 0 0 0 0
"1149" "fd" 21 "a" 5 195 1 195 195 195 195 195 1299 0 0 0 0 0 195
"1150" "fd" 21 "a" 6 226 1 0 947 947 947 947 2246 0 0 0 0 0 947
"1151" "fd" 21 "a" 7 0 0 0 0 0 0 0 2246 0 0 0 0 0 0
"1152" "fd" 21 "a" 8 0 0 0 0 0 0 0 2246 0 0 0 0 0 0
"1153" "fd" 22 "d" 1 203 1 0 203 203 454 203 203 251 0 251 0 0 251
"1154" "fd" 22 "d" 2 399 1 0 399 399 967 399 602 568 0 568 0 1 194
"1155" "fd" 22 "d" 3 136 1 0 549 549 1611 549 1151 1062 0 1062 0 1 258
"1156" "fd" 22 "d" 4 169 1 0 169 169 593 169 1320 424 0 424 0 0 220
"1157" "fd" 22 "d" 5 0 0 0 0 0 380 0 1320 380 0 380 0 0 184
"1158" "fd" 22 "d" 6 0 0 0 0 0 0 0 1320 0 0 0 0 0 0
"1159" "fd" 22 "d" 7 209 1 0 2043 5133 5133 7818 9138 3090 3090 0 3 3 939
"1160" "fd" 22 "d" 8 0 0 0 0 0 0 0 9138 0 0 0 0 0 0
"1161" "fd" 23 "c" 1 191 1 0 487 487 783 487 487 296 0 296 0 0 296
"1162" "fd" 23 "c" 2 160 1 0 160 420 420 716 1203 260 260 0 1 1 260
"1163" "fd" 23 "c" 3 184 1 184 184 184 184 184 1387 0 0 0 0 0 184
"1164" "fd" 23 "c" 4 267 1 267 267 267 267 267 1654 0 0 0 0 0 267
"1165" "fd" 23 "c" 5 0 0 0 0 0 0 0 1654 0 0 0 0 0 0
"1166" "fd" 23 "c" 6 407 1 0 1288 1288 1288 1288 2942 0 0 0 0 0 1288
"1167" "fd" 23 "c" 7 0 0 0 0 0 0 0 2942 0 0 0 0 0 0
"1168" "fd" 23 "c" 8 0 0 0 0 0 0 0 2942 0 0 0 0 0 0
"1169" "fd" 24 "b" 1 483 1 0 615 615 615 615 615 0 0 0 0 0 615
"1170" "fd" 24 "b" 2 142 1 142 142 142 142 142 757 0 0 0 0 0 142
"1171" "fd" 24 "b" 3 147 1 0 1086 1086 1086 1086 1843 0 0 0 0 0 1086
"1172" "fd" 24 "b" 4 233 1 233 233 233 233 233 2076 0 0 0 0 0 233
"1173" "fd" 24 "b" 5 0 0 0 0 0 0 0 2076 0 0 0 0 0 0
"1174" "fd" 24 "b" 6 0 0 0 0 0 0 0 2076 0 0 0 0 0 0
"1175" "fd" 24 "b" 7 203 1 0 913 913 913 913 2989 0 0 0 0 0 913
"1176" "fd" 24 "b" 8 0 0 0 0 0 0 0 2989 0 0 0 0 0 0
"1177" "fd" 25 "a" 1 203 1 0 258 258 258 258 258 0 0 0 0 0 258
"1178" "fd" 25 "a" 2 183 1 183 183 183 183 183 441 0 0 0 0 0 183
"1179" "fd" 25 "a" 3 136 1 136 136 136 136 136 577 0 0 0 0 0 136
"1180" "fd" 25 "a" 4 175 1 175 175 175 175 175 752 0 0 0 0 0 175
"1181" "fd" 25 "a" 5 0 0 0 0 0 0 0 752 0 0 0 0 0 0
"1182" "fd" 25 "a" 6 227 1 0 803 803 803 803 1555 0 0 0 0 0 803
"1183" "fd" 25 "a" 7 0 0 0 0 0 0 0 1555 0 0 0 0 0 0
"1184" "fd" 25 "a" 8 0 0 0 0 0 0 0 1555 0 0 0 0 0 0
"1185" "fd" 27 "d" 1 188 1 0 324 324 514 324 324 190 0 190 0 0 190
"1186" "fd" 27 "d" 2 128 1 0 128 128 343 128 452 215 0 215 0 0 215
"1187" "fd" 27 "d" 3 178 1 0 869 869 1274 869 1321 405 0 405 0 0 405
"1188" "fd" 27 "d" 4 0 0 0 0 0 0 0 1321 0 0 0 0 0 0
"1189" "fd" 27 "d" 5 185 1 0 185 185 429 185 1506 244 0 244 0 0 244
"1190" "fd" 27 "d" 6 239 1 239 239 239 239 239 1745 0 0 0 0 0 239
"1191" "fd" 27 "d" 7 252 1 0 1182 2096 2096 3150 4895 914 914 0 1 1 914
"1192" "fd" 27 "d" 8 0 0 0 0 0 0 0 4895 0 0 0 0 0 0
"1193" "fd" 28 "c" 1 202 1 0 301 301 301 301 301 0 0 0 0 0 301
"1194" "fd" 28 "c" 2 193 1 193 193 193 193 193 494 0 0 0 0 0 193
"1195" "fd" 28 "c" 3 188 1 0 372 372 372 372 866 0 0 0 0 0 372
"1196" "fd" 28 "c" 4 253 1 253 253 253 253 253 1119 0 0 0 0 0 253
"1197" "fd" 28 "c" 5 0 0 0 0 0 0 0 1119 0 0 0 0 0 0
"1198" "fd" 28 "c" 6 164 1 0 1125 1125 1125 1125 2244 0 0 0 0 0 1125
"1199" "fd" 28 "c" 7 0 0 0 0 0 0 0 2244 0 0 0 0 0 0
"1200" "fd" 28 "c" 8 0 0 0 0 0 0 0 2244 0 0 0 0 0 0
"1201" "fd" 29 "b" 1 187 1 187 187 187 187 187 187 0 0 0 0 0 187
"1202" "fd" 29 "b" 2 443 1 0 588 588 588 588 775 0 0 0 0 0 588
"1203" "fd" 29 "b" 3 227 1 0 541 541 541 541 1316 0 0 0 0 0 541
"1204" "fd" 29 "b" 4 0 0 0 0 0 0 0 1316 0 0 0 0 0 0
"1205" "fd" 29 "b" 5 217 1 217 217 217 217 217 1533 0 0 0 0 0 217
"1206" "fd" 29 "b" 6 207 1 0 721 721 721 721 2254 0 0 0 0 0 721
"1207" "fd" 29 "b" 7 0 0 0 0 0 0 0 2254 0 0 0 0 0 0
"1208" "fd" 29 "b" 8 0 0 0 0 0 0 0 2254 0 0 0 0 0 0
"1209" "fd" 30 "a" 1 197 1 197 197 197 197 197 197 0 0 0 0 0 197
"1210" "fd" 30 "a" 2 154 1 0 313 313 1178 313 510 865 0 865 0 0 865
"1211" "fd" 30 "a" 3 204 1 0 553 553 760 553 1063 207 0 207 0 0 207
"1212" "fd" 30 "a" 4 0 0 0 0 0 0 0 1063 0 0 0 0 0 0
"1213" "fd" 30 "a" 5 222 1 0 222 222 483 222 1285 261 0 261 0 0 261
"1214" "fd" 30 "a" 6 149 1 0 1764 2347 2347 3680 4965 583 583 0 1 1 583
"1215" "fd" 30 "a" 7 0 0 0 0 0 0 0 4965 0 0 0 0 0 0
"1216" "fd" 30 "a" 8 0 0 0 0 0 0 0 4965 0 0 0 0 0 0
"1217" "fd" 31 "d" 1 310 1 0 310 310 782 310 310 472 0 472 0 0 300
"1218" "fd" 31 "d" 2 369 1 0 369 486 823 658 968 454 117 337 1 1 337
"1219" "fd" 31 "d" 3 222 1 0 567 567 1081 567 1535 514 0 514 0 1 375
"1220" "fd" 31 "d" 4 194 1 0 362 362 535 362 1897 173 0 173 0 0 173
"1221" "fd" 31 "d" 5 0 0 0 0 0 0 0 1897 0 0 0 0 0 0
"1222" "fd" 31 "d" 6 280 1 0 849 1305 1305 2629 4526 456 456 0 1 1 456
"1223" "fd" 31 "d" 7 0 0 0 0 0 0 0 4526 0 0 0 0 0 0
"1224" "fd" 31 "d" 8 0 0 0 0 0 0 0 4526 0 0 0 0 0 0
"1225" "fd" 33 "c" 1 86 1 0 267 267 837 267 267 570 0 570 0 0 302
"1226" "fd" 33 "c" 2 380 1 0 380 380 1857 380 647 1477 0 1477 0 1 108
"1227" "fd" 33 "c" 3 185 1 0 352 1107 1887 2104 2751 1535 755 780 1 2 210
"1228" "fd" 33 "c" 4 218 1 0 362 534 702 955 3706 340 172 168 1 1 168
"1229" "fd" 33 "c" 5 0 0 0 0 0 0 0 3706 0 0 0 0 0 0
"1230" "fd" 33 "c" 6 205 1 0 585 1101 1101 2678 6384 516 516 0 1 1 516
"1231" "fd" 33 "c" 7 0 0 0 0 0 0 0 6384 0 0 0 0 0 0
"1232" "fd" 33 "c" 8 0 0 0 0 0 0 0 6384 0 0 0 0 0 0
"1233" "fd" 34 "b" 1 185 1 0 326 326 326 326 326 0 0 0 0 0 326
"1234" "fd" 34 "b" 2 216 1 0 401 401 1007 401 727 606 0 606 0 0 606
"1235" "fd" 34 "b" 3 163 1 0 588 588 975 588 1315 387 0 387 0 0 387
"1236" "fd" 34 "b" 4 229 1 0 426 426 805 426 1741 379 0 379 0 0 379
"1237" "fd" 34 "b" 5 0 0 0 0 0 0 0 1741 0 0 0 0 0 0
"1238" "fd" 34 "b" 6 187 1 187 187 187 187 187 1928 0 0 0 0 0 187
"1239" "fd" 34 "b" 7 239 1 0 971 1582 1582 2954 4882 611 611 0 1 1 611
"1240" "fd" 34 "b" 8 0 0 0 0 0 0 0 4882 0 0 0 0 0 0
"1241" "fd" 35 "a" 1 189 1 0 449 449 449 449 449 0 0 0 0 0 449
"1242" "fd" 35 "a" 2 208 1 208 208 208 208 208 657 0 0 0 0 0 208
"1243" "fd" 35 "a" 3 187 1 0 364 364 364 364 1021 0 0 0 0 0 364
"1244" "fd" 35 "a" 4 185 1 185 185 185 185 185 1206 0 0 0 0 0 185
"1245" "fd" 35 "a" 5 0 0 0 0 0 0 0 1206 0 0 0 0 0 0
"1246" "fd" 35 "a" 6 186 1 0 1170 1170 1170 1170 2376 0 0 0 0 0 1170
"1247" "fd" 35 "a" 7 0 0 0 0 0 0 0 2376 0 0 0 0 0 0
"1248" "fd" 35 "a" 8 0 0 0 0 0 0 0 2376 0 0 0 0 0 0
"1249" "fd" 36 "d" 1 197 1 0 350 350 350 350 350 0 0 0 0 0 350
"1250" "fd" 36 "d" 2 220 1 0 553 553 553 553 903 0 0 0 0 0 553
"1251" "fd" 36 "d" 3 175 1 0 501 501 501 501 1404 0 0 0 0 0 501
"1252" "fd" 36 "d" 4 192 1 0 410 410 410 410 1814 0 0 0 0 0 410
"1253" "fd" 36 "d" 5 0 0 0 0 0 0 0 1814 0 0 0 0 0 0
"1254" "fd" 36 "d" 6 205 1 205 205 205 205 205 2019 0 0 0 0 0 205
"1255" "fd" 36 "d" 7 236 1 0 688 688 688 688 2707 0 0 0 0 0 688
"1256" "fd" 36 "d" 8 0 0 0 0 0 0 0 2707 0 0 0 0 0 0
"1257" "fe" 1 "d" 1 169 1 0 169 169 372 169 169 203 0 203 0 0 203
"1258" "fe" 1 "d" 2 137 1 137 137 137 137 137 306 0 0 0 0 0 137
"1259" "fe" 1 "d" 3 188 1 0 461 461 1414 461 767 953 0 953 0 1 840
"1260" "fe" 1 "d" 4 0 0 0 0 0 0 0 767 0 0 0 0 0 0
"1261" "fe" 1 "d" 5 437 1 437 437 437 437 437 1204 0 0 0 0 0 437
"1262" "fe" 1 "d" 6 0 0 0 0 0 148 0 1204 148 0 148 0 0 148
"1263" "fe" 1 "d" 7 219 1 0 712 950 950 2254 3458 238 238 0 1 1 238
"1264" "fe" 1 "d" 8 0 0 0 0 0 0 0 3458 0 0 0 0 0 0
"1265" "fe" 2 "c" 1 185 1 0 261 261 261 261 261 0 0 0 0 0 261
"1266" "fe" 2 "c" 2 184 1 0 360 360 360 360 621 0 0 0 0 0 360
"1267" "fe" 2 "c" 3 201 1 201 201 201 201 201 822 0 0 0 0 0 201
"1268" "fe" 2 "c" 4 224 1 224 224 224 224 224 1046 0 0 0 0 0 224
"1269" "fe" 2 "c" 5 0 0 0 0 0 0 0 1046 0 0 0 0 0 0
"1270" "fe" 2 "c" 6 204 1 0 991 991 991 991 2037 0 0 0 0 0 991
"1271" "fe" 2 "c" 7 0 0 0 0 0 0 0 2037 0 0 0 0 0 0
"1272" "fe" 2 "c" 8 0 0 0 0 0 0 0 2037 0 0 0 0 0 0
"1273" "fe" 3 "b" 1 188 1 0 322 322 322 322 322 0 0 0 0 0 322
"1274" "fe" 3 "b" 2 186 1 186 186 186 186 186 508 0 0 0 0 0 186
"1275" "fe" 3 "b" 3 204 1 0 608 608 608 608 1116 0 0 0 0 0 608
"1276" "fe" 3 "b" 4 208 1 208 208 208 208 208 1324 0 0 0 0 0 208
"1277" "fe" 3 "b" 5 0 0 0 0 0 0 0 1324 0 0 0 0 0 0
"1278" "fe" 3 "b" 6 166 1 166 166 166 166 166 1490 0 0 0 0 0 166
"1279" "fe" 3 "b" 7 200 1 0 566 566 566 566 2056 0 0 0 0 0 566
"1280" "fe" 3 "b" 8 0 0 0 0 0 0 0 2056 0 0 0 0 0 0
"1281" "fe" 4 "a" 1 77 1 0 172 172 172 172 172 0 0 0 0 0 172
"1282" "fe" 4 "a" 2 197 1 197 197 197 197 197 369 0 0 0 0 0 197
"1283" "fe" 4 "a" 3 330 1 0 538 538 538 538 907 0 0 0 0 0 538
"1284" "fe" 4 "a" 4 149 1 149 149 149 149 149 1056 0 0 0 0 0 149
"1285" "fe" 4 "a" 5 0 0 0 0 0 0 0 1056 0 0 0 0 0 0
"1286" "fe" 4 "a" 6 223 1 0 415 415 415 415 1471 0 0 0 0 0 415
"1287" "fe" 4 "a" 7 0 0 0 0 0 0 0 1471 0 0 0 0 0 0
"1288" "fe" 4 "a" 8 0 0 0 0 0 0 0 1471 0 0 0 0 0 0
"1289" "fe" 6 "d" 1 220 1 0 365 365 365 365 365 0 0 0 0 0 365
"1290" "fe" 6 "d" 2 192 1 192 192 192 192 192 557 0 0 0 0 0 192
"1291" "fe" 6 "d" 3 477 1 0 867 867 867 867 1424 0 0 0 0 0 867
"1292" "fe" 6 "d" 4 182 1 0 379 379 379 379 1803 0 0 0 0 0 379
"1293" "fe" 6 "d" 5 219 1 219 219 219 219 219 2022 0 0 0 0 0 219
"1294" "fe" 6 "d" 6 0 0 0 0 0 0 0 2022 0 0 0 0 0 0
"1295" "fe" 6 "d" 7 151 1 0 1275 1275 1275 1275 3297 0 0 0 0 0 1275
"1296" "fe" 6 "d" 8 0 0 0 0 0 0 0 3297 0 0 0 0 0 0
"1297" "fe" 7 "c" 1 186 1 0 331 331 331 331 331 0 0 0 0 0 331
"1298" "fe" 7 "c" 2 206 1 206 206 206 206 206 537 0 0 0 0 0 206
"1299" "fe" 7 "c" 3 0 0 0 0 0 0 0 537 0 0 0 0 0 0
"1300" "fe" 7 "c" 4 325 1 0 507 507 507 507 1044 0 0 0 0 0 507
"1301" "fe" 7 "c" 5 0 0 0 0 0 0 0 1044 0 0 0 0 0 0
"1302" "fe" 7 "c" 6 176 1 0 1246 1246 1246 1246 2290 0 0 0 0 0 1246
"1303" "fe" 7 "c" 7 0 0 0 0 0 0 0 2290 0 0 0 0 0 0
"1304" "fe" 7 "c" 8 0 0 0 0 0 0 0 2290 0 0 0 0 0 0
"1305" "fe" 8 "b" 1 315 1 315 315 315 315 315 315 0 0 0 0 0 315
"1306" "fe" 8 "b" 2 185 1 185 185 185 185 185 500 0 0 0 0 0 185
"1307" "fe" 8 "b" 3 219 1 0 956 956 956 956 1456 0 0 0 0 0 956
"1308" "fe" 8 "b" 4 223 1 223 223 223 223 223 1679 0 0 0 0 0 223
"1309" "fe" 8 "b" 5 212 1 212 212 212 212 212 1891 0 0 0 0 0 212
"1310" "fe" 8 "b" 6 0 0 0 0 0 0 0 1891 0 0 0 0 0 0
"1311" "fe" 8 "b" 7 201 1 0 708 708 708 708 2599 0 0 0 0 0 708
"1312" "fe" 8 "b" 8 0 0 0 0 0 0 0 2599 0 0 0 0 0 0
"1313" "fe" 10 "a" 1 190 1 0 305 305 305 305 305 0 0 0 0 0 305
"1314" "fe" 10 "a" 2 156 1 156 156 156 156 156 461 0 0 0 0 0 156
"1315" "fe" 10 "a" 3 279 1 279 279 279 279 279 740 0 0 0 0 0 279
"1316" "fe" 10 "a" 4 0 0 0 0 0 0 0 740 0 0 0 0 0 0
"1317" "fe" 10 "a" 5 221 1 221 221 221 221 221 961 0 0 0 0 0 221
"1318" "fe" 10 "a" 6 248 1 0 441 441 441 441 1402 0 0 0 0 0 441
"1319" "fe" 10 "a" 7 0 0 0 0 0 0 0 1402 0 0 0 0 0 0
"1320" "fe" 10 "a" 8 0 0 0 0 0 0 0 1402 0 0 0 0 0 0
"1321" "fe" 11 "d" 1 279 1 0 279 279 521 279 279 242 0 242 0 0 242
"1322" "fe" 11 "d" 2 157 1 0 304 304 520 304 583 216 0 216 0 0 216
"1323" "fe" 11 "d" 3 187 1 0 766 766 1053 766 1349 287 0 287 0 0 287
"1324" "fe" 11 "d" 4 235 1 0 235 235 586 235 1584 351 0 351 0 0 351
"1325" "fe" 11 "d" 5 202 1 0 202 202 368 202 1786 166 0 166 0 1 166
"1326" "fe" 11 "d" 6 219 1 0 219 219 423 219 2005 204 0 204 0 0 204
"1327" "fe" 11 "d" 7 321 1 0 1082 1709 1709 3175 5180 627 627 0 1 1 627
"1328" "fe" 11 "d" 8 0 0 0 0 0 0 0 5180 0 0 0 0 0 0
"1329" "fe" 12 "c" 1 176 1 0 287 287 287 287 287 0 0 0 0 0 287
"1330" "fe" 12 "c" 2 140 1 140 140 140 140 140 427 0 0 0 0 0 140
"1331" "fe" 12 "c" 3 163 1 163 163 163 163 163 590 0 0 0 0 0 163
"1332" "fe" 12 "c" 4 0 0 0 0 0 0 0 590 0 0 0 0 0 0
"1333" "fe" 12 "c" 5 0 0 0 0 0 0 0 590 0 0 0 0 0 0
"1334" "fe" 12 "c" 6 179 1 0 613 613 613 613 1203 0 0 0 0 0 613
"1335" "fe" 12 "c" 7 0 0 0 0 0 0 0 1203 0 0 0 0 0 0
"1336" "fe" 12 "c" 8 0 0 0 0 0 0 0 1203 0 0 0 0 0 0
"1337" "fe" 13 "b" 1 330 1 330 330 330 330 330 330 0 0 0 0 0 330
"1338" "fe" 13 "b" 2 170 1 170 170 170 170 170 500 0 0 0 0 0 170
"1339" "fe" 13 "b" 3 210 1 0 599 599 599 599 1099 0 0 0 0 0 599
"1340" "fe" 13 "b" 4 248 1 248 248 248 248 248 1347 0 0 0 0 0 248
"1341" "fe" 13 "b" 5 0 0 0 0 0 0 0 1347 0 0 0 0 0 0
"1342" "fe" 13 "b" 6 0 0 0 0 0 0 0 1347 0 0 0 0 0 0
"1343" "fe" 13 "b" 7 222 1 0 732 732 732 732 2079 0 0 0 0 0 732
"1344" "fe" 13 "b" 8 0 0 0 0 0 0 0 2079 0 0 0 0 0 0
"1345" "fe" 14 "a" 1 136 1 0 276 276 276 276 276 0 0 0 0 0 276
"1346" "fe" 14 "a" 2 128 1 128 128 128 128 128 404 0 0 0 0 0 128
"1347" "fe" 14 "a" 3 188 1 188 188 188 188 188 592 0 0 0 0 0 188
"1348" "fe" 14 "a" 4 180 1 180 180 180 180 180 772 0 0 0 0 0 180
"1349" "fe" 14 "a" 5 0 0 0 0 0 0 0 772 0 0 0 0 0 0
"1350" "fe" 14 "a" 6 185 1 0 1549 1549 1549 1549 2321 0 0 0 0 0 1549
"1351" "fe" 14 "a" 7 0 0 0 0 0 0 0 2321 0 0 0 0 0 0
"1352" "fe" 14 "a" 8 0 0 0 0 0 0 0 2321 0 0 0 0 0 0
"1353" "fe" 15 "d" 1 247 1 0 459 459 459 459 459 0 0 0 0 0 459
"1354" "fe" 15 "d" 2 201 1 201 201 201 201 201 660 0 0 0 0 0 201
"1355" "fe" 15 "d" 3 482 1 0 667 667 1011 667 1327 344 0 344 0 0 344
"1356" "fe" 15 "d" 4 185 1 0 834 834 834 834 2161 0 0 0 0 0 834
"1357" "fe" 15 "d" 5 342 1 0 473 473 473 473 2634 0 0 0 0 0 473
"1358" "fe" 15 "d" 6 0 0 0 0 0 0 0 2634 0 0 0 0 0 0
"1359" "fe" 15 "d" 7 373 1 0 373 1734 1734 2078 4712 1361 1361 0 1 1 1361
"1360" "fe" 15 "d" 8 0 0 0 0 0 0 0 4712 0 0 0 0 0 0
"1361" "fe" 16 "c" 1 63 1 0 63 63 156 63 63 93 0 93 0 0 93
"1362" "fe" 16 "c" 2 116 1 0 116 482 482 575 638 366 366 0 1 1 366
"1363" "fe" 16 "c" 3 0 0 0 0 0 0 0 638 0 0 0 0 0 0
"1364" "fe" 16 "c" 4 191 1 191 191 191 191 191 829 0 0 0 0 0 191
"1365" "fe" 16 "c" 5 103 1 103 103 103 103 103 932 0 0 0 0 0 103
"1366" "fe" 16 "c" 6 222 1 0 758 758 758 758 1690 0 0 0 0 0 758
"1367" "fe" 16 "c" 7 0 0 0 0 0 0 0 1690 0 0 0 0 0 0
"1368" "fe" 16 "c" 8 0 0 0 0 0 0 0 1690 0 0 0 0 0 0
"1369" "fe" 17 "b" 1 276 1 276 276 276 276 276 276 0 0 0 0 0 276
"1370" "fe" 17 "b" 2 239 1 0 387 387 387 387 663 0 0 0 0 0 387
"1371" "fe" 17 "b" 3 201 1 0 517 517 517 517 1180 0 0 0 0 0 517
"1372" "fe" 17 "b" 4 0 0 0 0 0 0 0 1180 0 0 0 0 0 0
"1373" "fe" 17 "b" 5 271 1 271 271 271 271 271 1451 0 0 0 0 0 271
"1374" "fe" 17 "b" 6 0 0 0 0 0 0 0 1451 0 0 0 0 0 0
"1375" "fe" 17 "b" 7 203 1 0 1368 1368 1368 1368 2819 0 0 0 0 0 1368
"1376" "fe" 17 "b" 8 0 0 0 0 0 0 0 2819 0 0 0 0 0 0
"1377" "fe" 18 "a" 1 239 1 0 379 379 379 379 379 0 0 0 0 0 379
"1378" "fe" 18 "a" 2 173 1 173 173 173 173 173 552 0 0 0 0 0 173
"1379" "fe" 18 "a" 3 167 1 167 167 167 167 167 719 0 0 0 0 0 167
"1380" "fe" 18 "a" 4 180 1 180 180 180 180 180 899 0 0 0 0 0 180
"1381" "fe" 18 "a" 5 73 1 73 73 73 73 73 972 0 0 0 0 0 73
"1382" "fe" 18 "a" 6 230 1 0 1412 1412 1412 1412 2384 0 0 0 0 0 1412
"1383" "fe" 18 "a" 7 0 0 0 0 0 0 0 2384 0 0 0 0 0 0
"1384" "fe" 18 "a" 8 0 0 0 0 0 0 0 2384 0 0 0 0 0 0
"1385" "fe" 19 "d" 1 179 1 0 312 312 312 312 312 0 0 0 0 0 312
"1386" "fe" 19 "d" 2 200 1 200 200 200 200 200 512 0 0 0 0 0 200
"1387" "fe" 19 "d" 3 333 1 0 790 790 790 790 1302 0 0 0 0 0 790
"1388" "fe" 19 "d" 4 0 0 0 0 0 0 0 1302 0 0 0 0 0 0
"1389" "fe" 19 "d" 5 212 1 212 212 212 212 212 1514 0 0 0 0 0 212
"1390" "fe" 19 "d" 6 0 0 0 0 0 0 0 1514 0 0 0 0 0 0
"1391" "fe" 19 "d" 7 244 1 0 889 889 889 889 2403 0 0 0 0 0 889
"1392" "fe" 19 "d" 8 0 0 0 0 0 0 0 2403 0 0 0 0 0 0
"1393" "fe" 20 "c" 1 199 1 0 326 326 326 326 326 0 0 0 0 0 326
"1394" "fe" 20 "c" 2 175 1 175 175 175 175 175 501 0 0 0 0 0 175
"1395" "fe" 20 "c" 3 128 1 128 128 128 128 128 629 0 0 0 0 0 128
"1396" "fe" 20 "c" 4 199 1 199 199 199 199 199 828 0 0 0 0 0 199
"1397" "fe" 20 "c" 5 0 0 0 0 0 0 0 828 0 0 0 0 0 0
"1398" "fe" 20 "c" 6 222 1 0 987 987 987 987 1815 0 0 0 0 0 987
"1399" "fe" 20 "c" 7 0 0 0 0 0 0 0 1815 0 0 0 0 0 0
"1400" "fe" 20 "c" 8 0 0 0 0 0 0 0 1815 0 0 0 0 0 0
"1401" "fe" 21 "b" 1 191 1 0 570 570 570 570 570 0 0 0 0 0 570
"1402" "fe" 21 "b" 2 197 1 197 197 197 197 197 767 0 0 0 0 0 197
"1403" "fe" 21 "b" 3 196 1 0 923 923 923 923 1690 0 0 0 0 0 923
"1404" "fe" 21 "b" 4 209 1 209 209 209 209 209 1899 0 0 0 0 0 209
"1405" "fe" 21 "b" 5 232 1 232 232 232 232 232 2131 0 0 0 0 0 232
"1406" "fe" 21 "b" 6 0 0 0 0 0 0 0 2131 0 0 0 0 0 0
"1407" "fe" 21 "b" 7 234 1 0 1513 1513 1513 1513 3644 0 0 0 0 0 1513
"1408" "fe" 21 "b" 8 0 0 0 0 0 0 0 3644 0 0 0 0 0 0
"1409" "fe" 22 "a" 1 245 1 0 374 374 374 374 374 0 0 0 0 0 374
"1410" "fe" 22 "a" 2 165 1 165 165 165 165 165 539 0 0 0 0 0 165
"1411" "fe" 22 "a" 3 0 0 0 0 0 0 0 539 0 0 0 0 0 0
"1412" "fe" 22 "a" 4 205 1 205 205 205 205 205 744 0 0 0 0 0 205
"1413" "fe" 22 "a" 5 0 0 0 0 0 0 0 744 0 0 0 0 0 0
"1414" "fe" 22 "a" 6 191 1 0 1641 1641 1641 1641 2385 0 0 0 0 0 1641
"1415" "fe" 22 "a" 7 0 0 0 0 0 0 0 2385 0 0 0 0 0 0
"1416" "fe" 22 "a" 8 0 0 0 0 0 0 0 2385 0 0 0 0 0 0
"1417" "fe" 23 "d" 1 159 1 0 159 159 344 159 159 185 0 185 0 0 185
"1418" "fe" 23 "d" 2 0 0 0 0 0 812 0 159 812 0 812 0 0 812
"1419" "fe" 23 "d" 3 24 1 0 24 770 770 1767 1926 746 746 0 1 1 746
"1420" "fe" 23 "d" 4 0 0 0 0 0 0 0 1926 0 0 0 0 0 0
"1421" "fe" 23 "d" 5 235 1 0 373 373 373 373 2299 0 0 0 0 0 373
"1422" "fe" 23 "d" 6 0 0 0 0 0 0 0 2299 0 0 0 0 0 0
"1423" "fe" 23 "d" 7 648 1 0 1685 1685 1685 1685 3984 0 0 0 0 0 1685
"1424" "fe" 23 "d" 8 0 0 0 0 0 0 0 3984 0 0 0 0 0 0
"1425" "fe" 24 "c" 1 107 1 0 354 354 649 354 354 295 0 295 0 0 295
"1426" "fe" 24 "c" 2 154 1 0 154 154 1323 154 508 1169 0 1169 0 0 245
"1427" "fe" 24 "c" 3 0 0 0 0 0 350 0 508 350 0 350 0 0 183
"1428" "fe" 24 "c" 4 203 1 0 326 326 683 326 834 357 0 357 0 1 211
"1429" "fe" 24 "c" 5 0 0 0 0 0 0 0 834 0 0 0 0 0 0
"1430" "fe" 24 "c" 6 269 1 0 1455 5356 5356 7527 8361 3901 3901 0 3 3 1579
"1431" "fe" 24 "c" 7 0 0 0 0 0 0 0 8361 0 0 0 0 0 0
"1432" "fe" 24 "c" 8 0 0 0 0 0 0 0 8361 0 0 0 0 0 0
"1433" "fe" 25 "b" 1 259 1 0 379 379 379 379 379 0 0 0 0 0 379
"1434" "fe" 25 "b" 2 166 1 166 166 166 166 166 545 0 0 0 0 0 166
"1435" "fe" 25 "b" 3 141 1 0 623 623 623 623 1168 0 0 0 0 0 623
"1436" "fe" 25 "b" 4 249 1 249 249 249 249 249 1417 0 0 0 0 0 249
"1437" "fe" 25 "b" 5 0 0 0 0 0 0 0 1417 0 0 0 0 0 0
"1438" "fe" 25 "b" 6 310 1 310 310 310 310 310 1727 0 0 0 0 0 310
"1439" "fe" 25 "b" 7 260 1 0 1041 1041 1041 1041 2768 0 0 0 0 0 1041
"1440" "fe" 25 "b" 8 0 0 0 0 0 0 0 2768 0 0 0 0 0 0
"1441" "fe" 27 "a" 1 186 1 0 313 313 313 313 313 0 0 0 0 0 313
"1442" "fe" 27 "a" 2 178 1 178 178 178 178 178 491 0 0 0 0 0 178
"1443" "fe" 27 "a" 3 0 0 0 0 0 0 0 491 0 0 0 0 0 0
"1444" "fe" 27 "a" 4 181 1 181 181 181 181 181 672 0 0 0 0 0 181
"1445" "fe" 27 "a" 5 0 0 0 0 0 0 0 672 0 0 0 0 0 0
"1446" "fe" 27 "a" 6 136 1 0 961 961 961 961 1633 0 0 0 0 0 961
"1447" "fe" 27 "a" 7 0 0 0 0 0 0 0 1633 0 0 0 0 0 0
"1448" "fe" 27 "a" 8 0 0 0 0 0 0 0 1633 0 0 0 0 0 0
"1449" "fe" 28 "d" 1 192 1 0 314 314 314 314 314 0 0 0 0 0 314
"1450" "fe" 28 "d" 2 188 1 0 258 258 258 258 572 0 0 0 0 0 258
"1451" "fe" 28 "d" 3 215 1 0 790 790 790 790 1362 0 0 0 0 0 790
"1452" "fe" 28 "d" 4 146 1 146 146 146 146 146 1508 0 0 0 0 0 146
"1453" "fe" 28 "d" 5 261 1 261 261 261 261 261 1769 0 0 0 0 0 261
"1454" "fe" 28 "d" 6 0 0 0 0 0 0 0 1769 0 0 0 0 0 0
"1455" "fe" 28 "d" 7 246 1 0 769 769 769 769 2538 0 0 0 0 0 769
"1456" "fe" 28 "d" 8 0 0 0 0 0 0 0 2538 0 0 0 0 0 0
"1457" "fe" 29 "c" 1 198 1 0 341 341 341 341 341 0 0 0 0 0 341
"1458" "fe" 29 "c" 2 156 1 0 156 156 473 156 497 317 0 317 0 0 317
"1459" "fe" 29 "c" 3 219 1 0 219 219 376 219 716 157 0 157 0 0 157
"1460" "fe" 29 "c" 4 183 1 0 183 183 851 183 899 668 0 668 0 1 668
"1461" "fe" 29 "c" 5 0 0 0 0 0 168 0 899 168 0 168 0 0 168
"1462" "fe" 29 "c" 6 248 1 0 248 1118 1118 2428 3327 870 870 0 1 1 870
"1463" "fe" 29 "c" 7 0 0 0 0 0 0 0 3327 0 0 0 0 0 0
"1464" "fe" 29 "c" 8 0 0 0 0 0 0 0 3327 0 0 0 0 0 0
"1465" "fe" 30 "b" 1 71 1 0 242 242 242 242 242 0 0 0 0 0 242
"1466" "fe" 30 "b" 2 134 1 0 134 134 308 134 376 174 0 174 0 0 174
"1467" "fe" 30 "b" 3 190 1 0 774 774 1082 774 1150 308 0 308 0 1 183
"1468" "fe" 30 "b" 4 257 1 0 472 472 808 472 1622 336 0 336 0 0 336
"1469" "fe" 30 "b" 5 0 0 0 0 0 219 0 1622 219 0 219 0 0 219
"1470" "fe" 30 "b" 6 408 1 408 408 408 408 408 2030 0 0 0 0 0 408
"1471" "fe" 30 "b" 7 196 1 0 2130 3029 3029 4066 6096 899 899 0 1 1 899
"1472" "fe" 30 "b" 8 0 0 0 0 0 0 0 6096 0 0 0 0 0 0
"1473" "fe" 31 "a" 1 144 1 0 463 463 463 463 463 0 0 0 0 0 463
"1474" "fe" 31 "a" 2 206 1 206 206 206 206 206 669 0 0 0 0 0 206
"1475" "fe" 31 "a" 3 218 1 0 218 218 371 218 887 153 0 153 0 0 153
"1476" "fe" 31 "a" 4 189 1 189 189 189 189 342 1229 0 0 0 1 1 189
"1477" "fe" 31 "a" 5 0 0 0 0 0 0 0 1229 0 0 0 0 0 0
"1478" "fe" 31 "a" 6 224 1 0 1489 1489 1489 1489 2718 0 0 0 0 0 1489
"1479" "fe" 31 "a" 7 0 0 0 0 0 0 0 2718 0 0 0 0 0 0
"1480" "fe" 31 "a" 8 0 0 0 0 0 0 0 2718 0 0 0 0 0 0
"1481" "fe" 33 "d" 1 154 1 0 337 337 337 337 337 0 0 0 0 0 337
"1482" "fe" 33 "d" 2 183 1 183 183 183 183 183 520 0 0 0 0 0 183
"1483" "fe" 33 "d" 3 137 1 0 644 644 644 644 1164 0 0 0 0 0 644
"1484" "fe" 33 "d" 4 184 1 0 377 377 377 377 1541 0 0 0 0 0 377
"1485" "fe" 33 "d" 5 217 1 217 217 217 217 217 1758 0 0 0 0 0 217
"1486" "fe" 33 "d" 6 0 0 0 0 0 0 0 1758 0 0 0 0 0 0
"1487" "fe" 33 "d" 7 216 1 0 881 881 881 881 2639 0 0 0 0 0 881
"1488" "fe" 33 "d" 8 0 0 0 0 0 0 0 2639 0 0 0 0 0 0
"1489" "fe" 34 "c" 1 301 1 301 301 301 301 301 301 0 0 0 0 0 301
"1490" "fe" 34 "c" 2 178 1 0 308 308 672 308 609 364 0 364 0 0 364
"1491" "fe" 34 "c" 3 203 1 0 572 1200 1200 1564 2173 628 628 0 1 1 628
"1492" "fe" 34 "c" 4 219 1 219 219 219 219 219 2392 0 0 0 0 0 219
"1493" "fe" 34 "c" 5 0 0 0 0 0 0 0 2392 0 0 0 0 0 0
"1494" "fe" 34 "c" 6 415 1 0 1698 1698 1698 1698 4090 0 0 0 0 0 1698
"1495" "fe" 34 "c" 7 0 0 0 0 0 0 0 4090 0 0 0 0 0 0
"1496" "fe" 34 "c" 8 0 0 0 0 0 0 0 4090 0 0 0 0 0 0
"1497" "fe" 35 "b" 1 0 0 0 0 0 374 0 0 374 0 374 0 0 374
"1498" "fe" 35 "b" 2 0 0 0 0 0 367 0 0 367 0 367 0 1 214
"1499" "fe" 35 "b" 3 0 0 0 0 0 546 0 0 546 0 546 0 0 546
"1500" "fe" 35 "b" 4 103 1 0 103 103 306 103 103 203 0 203 0 0 203
"1501" "fe" 35 "b" 5 0 0 0 0 0 158 0 103 158 0 158 0 0 158
"1502" "fe" 35 "b" 6 0 0 0 0 0 0 0 103 0 0 0 0 0 0
"1503" "fe" 35 "b" 7 103 1 0 103 1399 1399 3047 3150 1296 1296 0 1 1 1296
"1504" "fe" 35 "b" 8 0 0 0 0 0 0 0 3150 0 0 0 0 0 0
"1505" "fe" 36 "a" 1 67 1 0 299 299 299 299 299 0 0 0 0 0 299
"1506" "fe" 36 "a" 2 148 1 148 148 148 148 148 447 0 0 0 0 0 148
"1507" "fe" 36 "a" 3 172 1 0 318 318 318 318 765 0 0 0 0 0 318
"1508" "fe" 36 "a" 4 0 0 0 0 0 0 0 765 0 0 0 0 0 0
"1509" "fe" 36 "a" 5 0 0 0 0 0 0 0 765 0 0 0 0 0 0
"1510" "fe" 36 "a" 6 248 1 0 554 554 554 554 1319 0 0 0 0 0 554
"1511" "fe" 36 "a" 7 0 0 0 0 0 0 0 1319 0 0 0 0 0 0
"1512" "fe" 36 "a" 8 0 0 0 0 0 0 0 1319 0 0 0 0 0 0
"1513" "gr" 1 "b" 1 193 1 193 193 193 193 193 193 0 0 0 0 0 193
"1514" "gr" 1 "b" 2 164 1 0 506 506 506 506 699 0 0 0 0 0 506
"1515" "gr" 1 "b" 3 325 1 0 924 924 924 924 1623 0 0 0 0 0 924
"1516" "gr" 1 "b" 4 393 1 393 393 393 393 393 2016 0 0 0 0 0 393
"1517" "gr" 1 "b" 5 0 0 0 0 0 0 0 2016 0 0 0 0 0 0
"1518" "gr" 1 "b" 6 0 0 0 0 0 0 0 2016 0 0 0 0 0 0
"1519" "gr" 1 "b" 7 224 1 0 1185 1185 1185 1185 3201 0 0 0 0 0 1185
"1520" "gr" 1 "b" 8 0 0 0 0 0 0 0 3201 0 0 0 0 0 0
"1521" "gr" 2 "a" 1 174 1 174 174 174 174 174 174 0 0 0 0 0 174
"1522" "gr" 2 "a" 2 142 1 142 142 142 142 142 316 0 0 0 0 0 142
"1523" "gr" 2 "a" 3 316 1 316 316 316 316 316 632 0 0 0 0 0 316
"1524" "gr" 2 "a" 4 345 1 345 345 345 345 345 977 0 0 0 0 0 345
"1525" "gr" 2 "a" 5 0 0 0 0 0 0 0 977 0 0 0 0 0 0
"1526" "gr" 2 "a" 6 254 1 0 1095 1095 1095 1095 2072 0 0 0 0 0 1095
"1527" "gr" 2 "a" 7 0 0 0 0 0 0 0 2072 0 0 0 0 0 0
"1528" "gr" 2 "a" 8 0 0 0 0 0 0 0 2072 0 0 0 0 0 0
"1529" "gr" 3 "d" 1 180 1 180 180 180 180 180 180 0 0 0 0 0 180
"1530" "gr" 3 "d" 2 300 1 300 300 300 300 300 480 0 0 0 0 0 300
"1531" "gr" 3 "d" 3 490 1 0 1219 1219 1219 1219 1699 0 0 0 0 0 1219
"1532" "gr" 3 "d" 4 262 1 262 262 262 262 262 1961 0 0 0 0 0 262
"1533" "gr" 3 "d" 5 0 0 0 0 0 0 0 1961 0 0 0 0 0 0
"1534" "gr" 3 "d" 6 0 0 0 0 0 0 0 1961 0 0 0 0 0 0
"1535" "gr" 3 "d" 7 228 1 0 1085 1085 1085 1085 3046 0 0 0 0 0 1085
"1536" "gr" 3 "d" 8 0 0 0 0 0 0 0 3046 0 0 0 0 0 0
"1537" "gr" 4 "c" 1 191 1 191 191 191 191 191 191 0 0 0 0 0 191
"1538" "gr" 4 "c" 2 265 1 265 265 265 265 265 456 0 0 0 0 0 265
"1539" "gr" 4 "c" 3 306 1 0 494 494 494 494 950 0 0 0 0 0 494
"1540" "gr" 4 "c" 4 182 1 0 182 182 434 182 1132 252 0 252 0 0 252
"1541" "gr" 4 "c" 5 0 0 0 0 0 0 0 1132 0 0 0 0 0 0
"1542" "gr" 4 "c" 6 261 1 0 453 453 453 705 1837 0 0 0 1 1 453
"1543" "gr" 4 "c" 7 0 0 0 0 0 0 0 1837 0 0 0 0 0 0
"1544" "gr" 4 "c" 8 0 0 0 0 0 0 0 1837 0 0 0 0 0 0
"1545" "gr" 6 "b" 1 199 1 0 394 394 394 394 394 0 0 0 0 0 394
"1546" "gr" 6 "b" 2 372 1 372 372 372 372 372 766 0 0 0 0 0 372
"1547" "gr" 6 "b" 3 476 1 0 1255 1255 1255 1255 2021 0 0 0 0 0 1255
"1548" "gr" 6 "b" 4 285 1 285 285 285 285 285 2306 0 0 0 0 0 285
"1549" "gr" 6 "b" 5 722 1 722 722 722 722 722 3028 0 0 0 0 0 722
"1550" "gr" 6 "b" 6 343 1 0 1103 1103 1103 1103 4131 0 0 0 0 0 1103
"1551" "gr" 6 "b" 7 280 1 0 1268 1268 1268 1268 5399 0 0 0 0 0 1268
"1552" "gr" 6 "b" 8 0 0 0 0 0 0 0 5399 0 0 0 0 0 0
"1553" "gr" 7 "a" 1 189 1 0 348 348 348 348 348 0 0 0 0 0 348
"1554" "gr" 7 "a" 2 211 1 211 211 211 211 211 559 0 0 0 0 0 211
"1555" "gr" 7 "a" 3 0 0 0 0 0 0 0 559 0 0 0 0 0 0
"1556" "gr" 7 "a" 4 570 1 570 570 570 570 570 1129 0 0 0 0 0 570
"1557" "gr" 7 "a" 5 0 0 0 0 0 0 0 1129 0 0 0 0 0 0
"1558" "gr" 7 "a" 6 0 0 0 0 0 0 0 1129 0 0 0 0 0 0
"1559" "gr" 7 "a" 7 197 1 0 1702 1702 1702 1702 2831 0 0 0 0 0 1702
"1560" "gr" 7 "a" 8 0 0 0 0 0 0 0 2831 0 0 0 0 0 0
"1561" "gr" 8 "d" 1 172 1 172 172 172 172 172 172 0 0 0 0 0 172
"1562" "gr" 8 "d" 2 193 1 0 450 450 450 450 622 0 0 0 0 0 450
"1563" "gr" 8 "d" 3 292 1 0 690 690 690 690 1312 0 0 0 0 0 690
"1564" "gr" 8 "d" 4 0 0 0 0 0 0 0 1312 0 0 0 0 0 0
"1565" "gr" 8 "d" 5 357 1 357 357 357 357 357 1669 0 0 0 0 0 357
"1566" "gr" 8 "d" 6 0 0 0 0 0 0 0 1669 0 0 0 0 0 0
"1567" "gr" 8 "d" 7 363 1 0 1051 1051 1051 1051 2720 0 0 0 0 0 1051
"1568" "gr" 8 "d" 8 0 0 0 0 0 0 0 2720 0 0 0 0 0 0
"1569" "gr" 10 "c" 1 185 1 185 185 185 185 185 185 0 0 0 0 0 185
"1570" "gr" 10 "c" 2 287 1 287 287 287 287 287 472 0 0 0 0 0 287
"1571" "gr" 10 "c" 3 383 1 383 383 383 383 383 855 0 0 0 0 0 383
"1572" "gr" 10 "c" 4 365 1 365 365 365 365 365 1220 0 0 0 0 0 365
"1573" "gr" 10 "c" 5 0 0 0 0 0 0 0 1220 0 0 0 0 0 0
"1574" "gr" 10 "c" 6 295 1 0 907 907 907 907 2127 0 0 0 0 0 907
"1575" "gr" 10 "c" 7 0 0 0 0 0 0 0 2127 0 0 0 0 0 0
"1576" "gr" 10 "c" 8 0 0 0 0 0 0 0 2127 0 0 0 0 0 0
"1577" "gr" 11 "b" 1 188 1 188 188 188 188 188 188 0 0 0 0 0 188
"1578" "gr" 11 "b" 2 304 1 0 641 641 641 641 829 0 0 0 0 0 641
"1579" "gr" 11 "b" 3 365 1 0 640 640 911 640 1469 271 0 271 0 0 271
"1580" "gr" 11 "b" 4 249 1 0 530 530 530 801 2270 0 0 0 1 1 530
"1581" "gr" 11 "b" 5 0 0 0 0 0 0 0 2270 0 0 0 0 0 0
"1582" "gr" 11 "b" 6 0 0 0 0 0 0 0 2270 0 0 0 0 0 0
"1583" "gr" 11 "b" 7 373 1 0 1213 1213 1213 1213 3483 0 0 0 0 0 1213
"1584" "gr" 11 "b" 8 0 0 0 0 0 0 0 3483 0 0 0 0 0 0
"1585" "gr" 12 "a" 1 186 1 0 348 348 348 348 348 0 0 0 0 0 348
"1586" "gr" 12 "a" 2 336 1 336 336 336 336 336 684 0 0 0 0 0 336
"1587" "gr" 12 "a" 3 0 0 0 0 0 0 0 684 0 0 0 0 0 0
"1588" "gr" 12 "a" 4 351 1 351 351 351 351 351 1035 0 0 0 0 0 351
"1589" "gr" 12 "a" 5 0 0 0 0 0 0 0 1035 0 0 0 0 0 0
"1590" "gr" 12 "a" 6 150 1 0 821 821 821 821 1856 0 0 0 0 0 821
"1591" "gr" 12 "a" 7 0 0 0 0 0 0 0 1856 0 0 0 0 0 0
"1592" "gr" 12 "a" 8 0 0 0 0 0 0 0 1856 0 0 0 0 0 0
"1593" "gr" 13 "d" 1 213 1 0 612 612 612 612 612 0 0 0 0 0 612
"1594" "gr" 13 "d" 2 240 1 240 240 240 240 240 852 0 0 0 0 0 240
"1595" "gr" 13 "d" 3 273 1 0 1205 1205 1205 1205 2057 0 0 0 0 0 1205
"1596" "gr" 13 "d" 4 0 0 0 0 0 0 0 2057 0 0 0 0 0 0
"1597" "gr" 13 "d" 5 346 1 346 346 346 346 346 2403 0 0 0 0 0 346
"1598" "gr" 13 "d" 6 0 0 0 0 0 0 0 2403 0 0 0 0 0 0
"1599" "gr" 13 "d" 7 335 1 0 1386 1386 1386 1386 3789 0 0 0 0 0 1386
"1600" "gr" 13 "d" 8 0 0 0 0 0 0 0 3789 0 0 0 0 0 0
"1601" "gr" 14 "c" 1 175 1 0 369 369 369 369 369 0 0 0 0 0 369
"1602" "gr" 14 "c" 2 0 0 0 0 0 0 0 369 0 0 0 0 0 0
"1603" "gr" 14 "c" 3 603 1 603 603 603 603 603 972 0 0 0 0 0 603
"1604" "gr" 14 "c" 4 414 1 414 414 414 414 414 1386 0 0 0 0 0 414
"1605" "gr" 14 "c" 5 0 0 0 0 0 0 0 1386 0 0 0 0 0 0
"1606" "gr" 14 "c" 6 268 1 0 1225 1225 1225 1225 2611 0 0 0 0 0 1225
"1607" "gr" 14 "c" 7 0 0 0 0 0 0 0 2611 0 0 0 0 0 0
"1608" "gr" 14 "c" 8 0 0 0 0 0 0 0 2611 0 0 0 0 0 0
"1609" "gr" 15 "b" 1 172 1 0 313 313 313 313 313 0 0 0 0 0 313
"1610" "gr" 15 "b" 2 244 1 244 244 244 244 244 557 0 0 0 0 0 244
"1611" "gr" 15 "b" 3 346 1 0 669 669 669 669 1226 0 0 0 0 0 669
"1612" "gr" 15 "b" 4 0 0 0 0 0 0 0 1226 0 0 0 0 0 0
"1613" "gr" 15 "b" 5 333 1 333 333 333 333 333 1559 0 0 0 0 0 333
"1614" "gr" 15 "b" 6 0 0 0 0 0 0 0 1559 0 0 0 0 0 0
"1615" "gr" 15 "b" 7 201 1 0 1293 1293 1293 1293 2852 0 0 0 0 0 1293
"1616" "gr" 15 "b" 8 0 0 0 0 0 0 0 2852 0 0 0 0 0 0
"1617" "gr" 16 "a" 1 190 1 0 372 372 372 372 372 0 0 0 0 0 372
"1618" "gr" 16 "a" 2 507 1 507 507 507 507 507 879 0 0 0 0 0 507
"1619" "gr" 16 "a" 3 280 1 280 280 280 280 280 1159 0 0 0 0 0 280
"1620" "gr" 16 "a" 4 269 1 269 269 269 269 269 1428 0 0 0 0 0 269
"1621" "gr" 16 "a" 5 0 0 0 0 0 0 0 1428 0 0 0 0 0 0
"1622" "gr" 16 "a" 6 496 1 0 823 823 823 823 2251 0 0 0 0 0 823
"1623" "gr" 16 "a" 7 0 0 0 0 0 0 0 2251 0 0 0 0 0 0
"1624" "gr" 16 "a" 8 0 0 0 0 0 0 0 2251 0 0 0 0 0 0
"1625" "gr" 17 "d" 1 169 1 0 332 332 332 332 332 0 0 0 0 0 332
"1626" "gr" 17 "d" 2 417 1 417 417 417 417 417 749 0 0 0 0 0 417
"1627" "gr" 17 "d" 3 374 1 374 374 374 374 374 1123 0 0 0 0 0 374
"1628" "gr" 17 "d" 4 192 1 192 192 192 192 192 1315 0 0 0 0 0 192
"1629" "gr" 17 "d" 5 286 1 286 286 286 286 286 1601 0 0 0 0 0 286
"1630" "gr" 17 "d" 6 0 0 0 0 0 0 0 1601 0 0 0 0 0 0
"1631" "gr" 17 "d" 7 261 1 0 1193 1193 1193 1193 2794 0 0 0 0 0 1193
"1632" "gr" 17 "d" 8 0 0 0 0 0 0 0 2794 0 0 0 0 0 0
"1633" "gr" 18 "c" 1 192 1 0 339 339 339 339 339 0 0 0 0 0 339
"1634" "gr" 18 "c" 2 457 1 457 457 457 457 457 796 0 0 0 0 0 457
"1635" "gr" 18 "c" 3 217 1 217 217 217 217 217 1013 0 0 0 0 0 217
"1636" "gr" 18 "c" 4 365 1 365 365 365 365 365 1378 0 0 0 0 0 365
"1637" "gr" 18 "c" 5 0 0 0 0 0 0 0 1378 0 0 0 0 0 0
"1638" "gr" 18 "c" 6 442 1 0 1606 1606 1606 1606 2984 0 0 0 0 0 1606
"1639" "gr" 18 "c" 7 0 0 0 0 0 0 0 2984 0 0 0 0 0 0
"1640" "gr" 18 "c" 8 0 0 0 0 0 0 0 2984 0 0 0 0 0 0
"1641" "gr" 19 "b" 1 175 1 0 351 351 351 351 351 0 0 0 0 0 351
"1642" "gr" 19 "b" 2 351 1 351 351 351 351 351 702 0 0 0 0 0 351
"1643" "gr" 19 "b" 3 0 0 0 0 0 0 0 702 0 0 0 0 0 0
"1644" "gr" 19 "b" 4 324 1 0 1440 1440 1440 1440 2142 0 0 0 0 0 1440
"1645" "gr" 19 "b" 5 0 0 0 0 0 0 0 2142 0 0 0 0 0 0
"1646" "gr" 19 "b" 6 210 1 210 210 210 210 210 2352 0 0 0 0 0 210
"1647" "gr" 19 "b" 7 0 0 0 0 0 0 0 2352 0 0 0 0 0 0
"1648" "gr" 19 "b" 8 210 1 0 614 614 614 614 2966 0 0 0 0 0 614
"1649" "gr" 20 "a" 1 173 1 173 173 173 173 173 173 0 0 0 0 0 173
"1650" "gr" 20 "a" 2 317 1 317 317 317 317 317 490 0 0 0 0 0 317
"1651" "gr" 20 "a" 3 234 1 234 234 234 234 234 724 0 0 0 0 0 234
"1652" "gr" 20 "a" 4 216 1 216 216 216 216 216 940 0 0 0 0 0 216
"1653" "gr" 20 "a" 5 0 0 0 0 0 0 0 940 0 0 0 0 0 0
"1654" "gr" 20 "a" 6 406 1 0 1967 1967 1967 1967 2907 0 0 0 0 0 1967
"1655" "gr" 20 "a" 7 0 0 0 0 0 0 0 2907 0 0 0 0 0 0
"1656" "gr" 20 "a" 8 0 0 0 0 0 0 0 2907 0 0 0 0 0 0
"1657" "gr" 21 "d" 1 200 1 0 362 362 362 362 362 0 0 0 0 0 362
"1658" "gr" 21 "d" 2 1526 1 1526 1526 1526 1526 1526 1888 0 0 0 0 0 1526
"1659" "gr" 21 "d" 3 391 1 0 1112 1112 1112 1112 3000 0 0 0 0 0 1112
"1660" "gr" 21 "d" 4 227 1 227 227 227 227 227 3227 0 0 0 0 0 227
"1661" "gr" 21 "d" 5 289 1 289 289 289 289 289 3516 0 0 0 0 0 289
"1662" "gr" 21 "d" 6 0 0 0 0 0 0 0 3516 0 0 0 0 0 0
"1663" "gr" 21 "d" 7 190 1 0 1070 1070 1070 1070 4586 0 0 0 0 0 1070
"1664" "gr" 21 "d" 8 0 0 0 0 0 0 0 4586 0 0 0 0 0 0
"1665" "gr" 22 "c" 1 188 1 188 188 188 188 188 188 0 0 0 0 0 188
"1666" "gr" 22 "c" 2 199 1 0 620 620 620 620 808 0 0 0 0 0 620
"1667" "gr" 22 "c" 3 0 0 0 0 0 0 0 808 0 0 0 0 0 0
"1668" "gr" 22 "c" 4 306 1 306 306 306 306 306 1114 0 0 0 0 0 306
"1669" "gr" 22 "c" 5 186 1 186 186 186 186 186 1300 0 0 0 0 0 186
"1670" "gr" 22 "c" 6 255 1 0 2056 2056 2056 2056 3356 0 0 0 0 0 2056
"1671" "gr" 22 "c" 7 0 0 0 0 0 0 0 3356 0 0 0 0 0 0
"1672" "gr" 22 "c" 8 0 0 0 0 0 0 0 3356 0 0 0 0 0 0
"1673" "gr" 23 "b" 1 245 1 0 245 245 694 245 245 449 0 449 0 0 449
"1674" "gr" 23 "b" 2 530 1 0 706 1303 1303 1752 1997 597 597 0 1 1 597
"1675" "gr" 23 "b" 3 274 1 0 880 880 880 880 2877 0 0 0 0 0 880
"1676" "gr" 23 "b" 4 246 1 246 246 246 246 246 3123 0 0 0 0 0 246
"1677" "gr" 23 "b" 5 367 1 367 367 367 367 367 3490 0 0 0 0 0 367
"1678" "gr" 23 "b" 6 0 0 0 0 0 0 0 3490 0 0 0 0 0 0
"1679" "gr" 23 "b" 7 238 1 0 2295 2295 2295 2295 5785 0 0 0 0 0 2295
"1680" "gr" 23 "b" 8 0 0 0 0 0 0 0 5785 0 0 0 0 0 0
"1681" "gr" 24 "a" 1 195 1 0 461 461 461 461 461 0 0 0 0 0 461
"1682" "gr" 24 "a" 2 0 0 0 0 0 0 0 461 0 0 0 0 0 0
"1683" "gr" 24 "a" 3 291 1 291 291 291 291 291 752 0 0 0 0 0 291
"1684" "gr" 24 "a" 4 373 1 373 373 373 373 373 1125 0 0 0 0 0 373
"1685" "gr" 24 "a" 5 0 0 0 0 0 0 0 1125 0 0 0 0 0 0
"1686" "gr" 24 "a" 6 535 1 0 1400 1400 1400 1400 2525 0 0 0 0 0 1400
"1687" "gr" 24 "a" 7 0 0 0 0 0 0 0 2525 0 0 0 0 0 0
"1688" "gr" 24 "a" 8 0 0 0 0 0 0 0 2525 0 0 0 0 0 0
"1689" "gr" 25 "d" 1 184 1 0 667 667 667 667 667 0 0 0 0 0 667
"1690" "gr" 25 "d" 2 228 1 228 228 228 228 228 895 0 0 0 0 0 228
"1691" "gr" 25 "d" 3 317 1 0 924 924 924 924 1819 0 0 0 0 0 924
"1692" "gr" 25 "d" 4 0 0 0 0 0 0 0 1819 0 0 0 0 0 0
"1693" "gr" 25 "d" 5 250 1 250 250 250 250 250 2069 0 0 0 0 0 250
"1694" "gr" 25 "d" 6 0 0 0 0 0 0 0 2069 0 0 0 0 0 0
"1695" "gr" 25 "d" 7 255 1 0 1092 1092 1092 1092 3161 0 0 0 0 0 1092
"1696" "gr" 25 "d" 8 0 0 0 0 0 0 0 3161 0 0 0 0 0 0
"1697" "gr" 27 "c" 1 170 1 170 170 170 170 170 170 0 0 0 0 0 170
"1698" "gr" 27 "c" 2 194 1 194 194 194 194 194 364 0 0 0 0 0 194
"1699" "gr" 27 "c" 3 188 1 188 188 188 188 188 552 0 0 0 0 0 188
"1700" "gr" 27 "c" 4 465 1 465 465 465 465 465 1017 0 0 0 0 0 465
"1701" "gr" 27 "c" 5 0 0 0 0 0 0 0 1017 0 0 0 0 0 0
"1702" "gr" 27 "c" 6 240 1 0 1214 1214 1214 1214 2231 0 0 0 0 0 1214
"1703" "gr" 27 "c" 7 0 0 0 0 0 0 0 2231 0 0 0 0 0 0
"1704" "gr" 27 "c" 8 0 0 0 0 0 0 0 2231 0 0 0 0 0 0
"1705" "gr" 28 "b" 1 203 1 0 479 479 479 479 479 0 0 0 0 0 479
"1706" "gr" 28 "b" 2 233 1 233 233 233 233 233 712 0 0 0 0 0 233
"1707" "gr" 28 "b" 3 206 1 0 675 675 675 675 1387 0 0 0 0 0 675
"1708" "gr" 28 "b" 4 452 1 452 452 452 452 452 1839 0 0 0 0 0 452
"1709" "gr" 28 "b" 5 419 1 419 419 419 419 419 2258 0 0 0 0 0 419
"1710" "gr" 28 "b" 6 0 0 0 0 0 0 0 2258 0 0 0 0 0 0
"1711" "gr" 28 "b" 7 331 1 0 2247 2247 2247 2247 4505 0 0 0 0 0 2247
"1712" "gr" 28 "b" 8 0 0 0 0 0 0 0 4505 0 0 0 0 0 0
"1713" "gr" 29 "a" 1 198 1 198 198 198 198 198 198 0 0 0 0 0 198
"1714" "gr" 29 "a" 2 272 1 0 479 479 479 479 677 0 0 0 0 0 479
"1715" "gr" 29 "a" 3 0 0 0 0 0 0 0 677 0 0 0 0 0 0
"1716" "gr" 29 "a" 4 520 1 0 762 762 762 762 1439 0 0 0 0 0 762
"1717" "gr" 29 "a" 5 0 0 0 0 0 0 0 1439 0 0 0 0 0 0
"1718" "gr" 29 "a" 6 376 1 0 1149 1149 1149 1149 2588 0 0 0 0 0 1149
"1719" "gr" 29 "a" 7 0 0 0 0 0 0 0 2588 0 0 0 0 0 0
"1720" "gr" 29 "a" 8 0 0 0 0 0 0 0 2588 0 0 0 0 0 0
"1721" "gr" 30 "d" 1 182 1 182 182 182 182 182 182 0 0 0 0 0 182
"1722" "gr" 30 "d" 2 351 1 351 351 351 351 351 533 0 0 0 0 0 351
"1723" "gr" 30 "d" 3 311 1 0 1007 1007 1007 1007 1540 0 0 0 0 0 1007
"1724" "gr" 30 "d" 4 684 1 0 931 931 931 931 2471 0 0 0 0 0 931
"1725" "gr" 30 "d" 5 405 1 405 405 405 405 405 2876 0 0 0 0 0 405
"1726" "gr" 30 "d" 6 134 1 134 134 134 134 134 3010 0 0 0 0 0 134
"1727" "gr" 30 "d" 7 225 1 0 839 839 839 839 3849 0 0 0 0 0 839
"1728" "gr" 30 "d" 8 0 0 0 0 0 0 0 3849 0 0 0 0 0 0
"1729" "gr" 31 "c" 1 171 1 171 171 171 171 171 171 0 0 0 0 0 171
"1730" "gr" 31 "c" 2 341 1 341 341 341 341 341 512 0 0 0 0 0 341
"1731" "gr" 31 "c" 3 193 1 0 497 497 497 497 1009 0 0 0 0 0 497
"1732" "gr" 31 "c" 4 316 1 316 316 316 316 316 1325 0 0 0 0 0 316
"1733" "gr" 31 "c" 5 0 0 0 0 0 0 0 1325 0 0 0 0 0 0
"1734" "gr" 31 "c" 6 205 1 0 809 809 809 809 2134 0 0 0 0 0 809
"1735" "gr" 31 "c" 7 0 0 0 0 0 0 0 2134 0 0 0 0 0 0
"1736" "gr" 31 "c" 8 0 0 0 0 0 0 0 2134 0 0 0 0 0 0
"1737" "gr" 33 "b" 1 171 1 171 171 171 171 171 171 0 0 0 0 0 171
"1738" "gr" 33 "b" 2 145 1 0 470 470 470 470 641 0 0 0 0 0 470
"1739" "gr" 33 "b" 3 396 1 0 865 865 865 865 1506 0 0 0 0 0 865
"1740" "gr" 33 "b" 4 305 1 305 305 305 305 305 1811 0 0 0 0 0 305
"1741" "gr" 33 "b" 5 262 1 262 262 262 262 262 2073 0 0 0 0 0 262
"1742" "gr" 33 "b" 6 0 0 0 0 0 0 0 2073 0 0 0 0 0 0
"1743" "gr" 33 "b" 7 201 1 0 1019 1019 1019 1019 3092 0 0 0 0 0 1019
"1744" "gr" 33 "b" 8 0 0 0 0 0 0 0 3092 0 0 0 0 0 0
"1745" "gr" 34 "a" 1 178 1 0 412 412 412 412 412 0 0 0 0 0 412
"1746" "gr" 34 "a" 2 205 1 205 205 205 205 205 617 0 0 0 0 0 205
"1747" "gr" 34 "a" 3 329 1 0 1874 1874 1874 1874 2491 0 0 0 0 0 1874
"1748" "gr" 34 "a" 4 0 0 0 0 0 0 0 2491 0 0 0 0 0 0
"1749" "gr" 34 "a" 5 0 0 0 0 0 0 0 2491 0 0 0 0 0 0
"1750" "gr" 34 "a" 6 462 1 0 1535 1535 1535 1535 4026 0 0 0 0 0 1535
"1751" "gr" 34 "a" 7 0 0 0 0 0 0 0 4026 0 0 0 0 0 0
"1752" "gr" 34 "a" 8 0 0 0 0 0 0 0 4026 0 0 0 0 0 0
"1753" "gr" 35 "d" 1 160 1 0 160 160 318 160 160 158 0 158 0 0 158
"1754" "gr" 35 "d" 2 322 1 0 322 719 719 877 1037 397 397 0 1 1 397
"1755" "gr" 35 "d" 3 495 1 0 999 999 999 999 2036 0 0 0 0 0 999
"1756" "gr" 35 "d" 4 621 1 0 802 802 802 802 2838 0 0 0 0 0 802
"1757" "gr" 35 "d" 5 252 1 252 252 252 252 252 3090 0 0 0 0 0 252
"1758" "gr" 35 "d" 6 0 0 0 0 0 0 0 3090 0 0 0 0 0 0
"1759" "gr" 35 "d" 7 203 1 0 1284 1284 1284 1284 4374 0 0 0 0 0 1284
"1760" "gr" 35 "d" 8 0 0 0 0 0 0 0 4374 0 0 0 0 0 0
"1761" "gr" 36 "c" 1 182 1 0 325 325 325 325 325 0 0 0 0 0 325
"1762" "gr" 36 "c" 2 496 1 0 1165 1165 1165 1165 1490 0 0 0 0 0 1165
"1763" "gr" 36 "c" 3 210 1 210 210 210 210 210 1700 0 0 0 0 0 210
"1764" "gr" 36 "c" 4 244 1 244 244 244 244 244 1944 0 0 0 0 0 244
"1765" "gr" 36 "c" 5 0 0 0 0 0 0 0 1944 0 0 0 0 0 0
"1766" "gr" 36 "c" 6 277 1 0 1219 1219 1219 1219 3163 0 0 0 0 0 1219
"1767" "gr" 36 "c" 7 0 0 0 0 0 0 0 3163 0 0 0 0 0 0
"1768" "gr" 36 "c" 8 0 0 0 0 0 0 0 3163 0 0 0 0 0 0
"1769" "hh" 1 "c" 1 192 1 0 376 376 376 376 376 0 0 0 0 0 376
"1770" "hh" 1 "c" 2 137 1 137 137 137 137 137 513 0 0 0 0 0 137
"1771" "hh" 1 "c" 3 166 1 166 166 166 166 166 679 0 0 0 0 0 166
"1772" "hh" 1 "c" 4 132 1 132 132 132 132 132 811 0 0 0 0 0 132
"1773" "hh" 1 "c" 5 373 1 373 373 373 373 373 1184 0 0 0 0 0 373
"1774" "hh" 1 "c" 6 208 1 0 698 698 698 698 1882 0 0 0 0 0 698
"1775" "hh" 1 "c" 7 0 0 0 0 0 0 0 1882 0 0 0 0 0 0
"1776" "hh" 1 "c" 8 0 0 0 0 0 0 0 1882 0 0 0 0 0 0
"1777" "hh" 2 "b" 1 190 1 0 373 373 373 373 373 0 0 0 0 0 373
"1778" "hh" 2 "b" 2 178 1 178 178 178 178 178 551 0 0 0 0 0 178
"1779" "hh" 2 "b" 3 273 1 0 618 618 618 618 1169 0 0 0 0 0 618
"1780" "hh" 2 "b" 4 311 1 0 474 474 474 474 1643 0 0 0 0 0 474
"1781" "hh" 2 "b" 5 0 0 0 0 0 0 0 1643 0 0 0 0 0 0
"1782" "hh" 2 "b" 6 0 0 0 0 0 0 0 1643 0 0 0 0 0 0
"1783" "hh" 2 "b" 7 143 1 0 951 951 951 951 2594 0 0 0 0 0 951
"1784" "hh" 2 "b" 8 0 0 0 0 0 0 0 2594 0 0 0 0 0 0
"1785" "hh" 3 "a" 1 191 1 191 191 191 191 191 191 0 0 0 0 0 191
"1786" "hh" 3 "a" 2 134 1 134 134 134 134 134 325 0 0 0 0 0 134
"1787" "hh" 3 "a" 3 188 1 0 583 583 583 583 908 0 0 0 0 0 583
"1788" "hh" 3 "a" 4 0 0 0 0 0 0 0 908 0 0 0 0 0 0
"1789" "hh" 3 "a" 5 236 1 236 236 236 236 236 1144 0 0 0 0 0 236
"1790" "hh" 3 "a" 6 200 1 0 1445 1445 1445 1445 2589 0 0 0 0 0 1445
"1791" "hh" 3 "a" 7 0 0 0 0 0 0 0 2589 0 0 0 0 0 0
"1792" "hh" 3 "a" 8 0 0 0 0 0 0 0 2589 0 0 0 0 0 0
"1793" "hh" 4 "d" 1 330 1 330 330 330 330 330 330 0 0 0 0 0 330
"1794" "hh" 4 "d" 2 121 1 0 284 284 284 284 614 0 0 0 0 0 284
"1795" "hh" 4 "d" 3 313 1 0 1072 1072 1072 1072 1686 0 0 0 0 0 1072
"1796" "hh" 4 "d" 4 162 1 0 340 340 340 340 2026 0 0 0 0 0 340
"1797" "hh" 4 "d" 5 269 1 269 269 269 269 269 2295 0 0 0 0 0 269
"1798" "hh" 4 "d" 6 0 0 0 0 0 0 0 2295 0 0 0 0 0 0
"1799" "hh" 4 "d" 7 277 1 0 564 564 564 564 2859 0 0 0 0 0 564
"1800" "hh" 4 "d" 8 0 0 0 0 0 0 0 2859 0 0 0 0 0 0
"1801" "hh" 6 "c" 1 319 1 0 474 474 724 474 474 250 0 250 0 0 250
"1802" "hh" 6 "c" 2 263 1 0 263 514 514 764 1238 251 251 0 1 1 251
"1803" "hh" 6 "c" 3 245 1 0 782 782 782 782 2020 0 0 0 0 0 782
"1804" "hh" 6 "c" 4 0 0 0 0 0 60 0 2020 60 0 60 0 0 60
"1805" "hh" 6 "c" 5 41 1 41 41 41 41 101 2121 0 0 0 1 1 41
"1806" "hh" 6 "c" 6 285 1 0 747 747 747 747 2868 0 0 0 0 0 747
"1807" "hh" 6 "c" 7 0 0 0 0 0 0 0 2868 0 0 0 0 0 0
"1808" "hh" 6 "c" 8 0 0 0 0 0 0 0 2868 0 0 0 0 0 0
"1809" "hh" 7 "b" 1 347 1 347 347 347 347 347 347 0 0 0 0 0 347
"1810" "hh" 7 "b" 2 91 1 0 264 264 264 264 611 0 0 0 0 0 264
"1811" "hh" 7 "b" 3 186 1 0 684 684 684 684 1295 0 0 0 0 0 684
"1812" "hh" 7 "b" 4 0 0 0 0 0 0 0 1295 0 0 0 0 0 0
"1813" "hh" 7 "b" 5 0 0 0 0 0 0 0 1295 0 0 0 0 0 0
"1814" "hh" 7 "b" 6 128 1 128 128 128 128 128 1423 0 0 0 0 0 128
"1815" "hh" 7 "b" 7 209 1 0 748 748 748 748 2171 0 0 0 0 0 748
"1816" "hh" 7 "b" 8 0 0 0 0 0 0 0 2171 0 0 0 0 0 0
"1817" "hh" 8 "a" 1 194 1 0 387 387 387 387 387 0 0 0 0 0 387
"1818" "hh" 8 "a" 2 217 1 217 217 217 217 217 604 0 0 0 0 0 217
"1819" "hh" 8 "a" 3 106 1 0 382 382 382 382 986 0 0 0 0 0 382
"1820" "hh" 8 "a" 4 110 1 110 110 110 110 110 1096 0 0 0 0 0 110
"1821" "hh" 8 "a" 5 0 0 0 0 0 0 0 1096 0 0 0 0 0 0
"1822" "hh" 8 "a" 6 186 1 0 1625 1625 1625 1625 2721 0 0 0 0 0 1625
"1823" "hh" 8 "a" 7 0 0 0 0 0 0 0 2721 0 0 0 0 0 0
"1824" "hh" 8 "a" 8 0 0 0 0 0 0 0 2721 0 0 0 0 0 0
"1825" "hh" 10 "d" 1 189 1 0 322 322 322 322 322 0 0 0 0 0 322
"1826" "hh" 10 "d" 2 308 1 308 308 308 308 308 630 0 0 0 0 0 308
"1827" "hh" 10 "d" 3 307 1 0 645 645 645 645 1275 0 0 0 0 0 645
"1828" "hh" 10 "d" 4 260 1 260 260 260 260 260 1535 0 0 0 0 0 260
"1829" "hh" 10 "d" 5 381 1 381 381 381 381 381 1916 0 0 0 0 0 381
"1830" "hh" 10 "d" 6 0 0 0 0 0 0 0 1916 0 0 0 0 0 0
"1831" "hh" 10 "d" 7 271 1 0 1086 1086 1086 1086 3002 0 0 0 0 0 1086
"1832" "hh" 10 "d" 8 0 0 0 0 0 0 0 3002 0 0 0 0 0 0
"1833" "hh" 11 "c" 1 106 1 0 368 368 368 368 368 0 0 0 0 0 368
"1834" "hh" 11 "c" 2 380 1 0 544 544 544 544 912 0 0 0 0 0 544
"1835" "hh" 11 "c" 3 220 1 220 220 220 220 220 1132 0 0 0 0 0 220
"1836" "hh" 11 "c" 4 277 1 277 277 277 277 277 1409 0 0 0 0 0 277
"1837" "hh" 11 "c" 5 0 0 0 0 0 0 0 1409 0 0 0 0 0 0
"1838" "hh" 11 "c" 6 255 1 0 1267 1267 1267 1267 2676 0 0 0 0 0 1267
"1839" "hh" 11 "c" 7 0 0 0 0 0 0 0 2676 0 0 0 0 0 0
"1840" "hh" 11 "c" 8 0 0 0 0 0 0 0 2676 0 0 0 0 0 0
"1841" "hh" 12 "b" 1 383 1 383 383 383 383 383 383 0 0 0 0 0 383
"1842" "hh" 12 "b" 2 116 1 116 116 116 116 116 499 0 0 0 0 0 116
"1843" "hh" 12 "b" 3 194 1 0 973 973 973 973 1472 0 0 0 0 0 973
"1844" "hh" 12 "b" 4 149 1 149 149 149 149 149 1621 0 0 0 0 0 149
"1845" "hh" 12 "b" 5 318 1 318 318 318 318 318 1939 0 0 0 0 0 318
"1846" "hh" 12 "b" 6 0 0 0 0 0 0 0 1939 0 0 0 0 0 0
"1847" "hh" 12 "b" 7 298 1 0 1494 1494 1494 1494 3433 0 0 0 0 0 1494
"1848" "hh" 12 "b" 8 0 0 0 0 0 0 0 3433 0 0 0 0 0 0
"1849" "hh" 13 "a" 1 175 1 175 175 175 175 175 175 0 0 0 0 0 175
"1850" "hh" 13 "a" 2 52 1 0 422 422 422 422 597 0 0 0 0 0 422
"1851" "hh" 13 "a" 3 142 1 142 142 142 142 142 739 0 0 0 0 0 142
"1852" "hh" 13 "a" 4 0 0 0 0 0 0 0 739 0 0 0 0 0 0
"1853" "hh" 13 "a" 5 250 1 250 250 250 250 250 989 0 0 0 0 0 250
"1854" "hh" 13 "a" 6 83 1 0 1410 1410 1410 1410 2399 0 0 0 0 0 1410
"1855" "hh" 13 "a" 7 0 0 0 0 0 0 0 2399 0 0 0 0 0 0
"1856" "hh" 13 "a" 8 0 0 0 0 0 0 0 2399 0 0 0 0 0 0
"1857" "hh" 14 "d" 1 218 1 0 218 218 400 218 218 182 0 182 0 0 182
"1858" "hh" 14 "d" 2 154 1 0 154 330 330 512 730 176 176 0 1 1 176
"1859" "hh" 14 "d" 3 246 1 0 734 734 734 734 1464 0 0 0 0 0 734
"1860" "hh" 14 "d" 4 136 1 136 136 136 136 136 1600 0 0 0 0 0 136
"1861" "hh" 14 "d" 5 196 1 196 196 196 196 196 1796 0 0 0 0 0 196
"1862" "hh" 14 "d" 6 0 0 0 0 0 0 0 1796 0 0 0 0 0 0
"1863" "hh" 14 "d" 7 83 1 0 939 939 939 939 2735 0 0 0 0 0 939
"1864" "hh" 14 "d" 8 0 0 0 0 0 0 0 2735 0 0 0 0 0 0
"1865" "hh" 15 "c" 1 185 1 0 427 427 427 427 427 0 0 0 0 0 427
"1866" "hh" 15 "c" 2 185 1 185 185 185 185 185 612 0 0 0 0 0 185
"1867" "hh" 15 "c" 3 297 1 0 579 579 579 579 1191 0 0 0 0 0 579
"1868" "hh" 15 "c" 4 153 1 153 153 153 153 153 1344 0 0 0 0 0 153
"1869" "hh" 15 "c" 5 0 0 0 0 0 0 0 1344 0 0 0 0 0 0
"1870" "hh" 15 "c" 6 239 1 0 1514 1514 1514 1514 2858 0 0 0 0 0 1514
"1871" "hh" 15 "c" 7 0 0 0 0 0 0 0 2858 0 0 0 0 0 0
"1872" "hh" 15 "c" 8 0 0 0 0 0 0 0 2858 0 0 0 0 0 0
"1873" "hh" 16 "b" 1 197 1 0 376 376 376 376 376 0 0 0 0 0 376
"1874" "hh" 16 "b" 2 189 1 0 283 283 283 283 659 0 0 0 0 0 283
"1875" "hh" 16 "b" 3 91 1 0 418 418 418 418 1077 0 0 0 0 0 418
"1876" "hh" 16 "b" 4 118 1 118 118 118 118 118 1195 0 0 0 0 0 118
"1877" "hh" 16 "b" 5 0 0 0 0 0 0 0 1195 0 0 0 0 0 0
"1878" "hh" 16 "b" 6 330 1 330 330 330 330 330 1525 0 0 0 0 0 330
"1879" "hh" 16 "b" 7 293 1 0 725 725 725 725 2250 0 0 0 0 0 725
"1880" "hh" 16 "b" 8 0 0 0 0 0 0 0 2250 0 0 0 0 0 0
"1881" "hh" 17 "a" 1 323 1 323 323 323 323 323 323 0 0 0 0 0 323
"1882" "hh" 17 "a" 2 115 1 115 115 115 115 115 438 0 0 0 0 0 115
"1883" "hh" 17 "a" 3 283 1 0 416 416 416 416 854 0 0 0 0 0 416
"1884" "hh" 17 "a" 4 156 1 156 156 156 156 156 1010 0 0 0 0 0 156
"1885" "hh" 17 "a" 5 0 0 0 0 0 0 0 1010 0 0 0 0 0 0
"1886" "hh" 17 "a" 6 128 1 0 1310 1310 1310 1310 2320 0 0 0 0 0 1310
"1887" "hh" 17 "a" 7 0 0 0 0 0 0 0 2320 0 0 0 0 0 0
"1888" "hh" 17 "a" 8 0 0 0 0 0 0 0 2320 0 0 0 0 0 0
"1889" "hh" 18 "d" 1 206 1 0 546 546 546 546 546 0 0 0 0 0 546
"1890" "hh" 18 "d" 2 507 1 507 507 507 507 507 1053 0 0 0 0 0 507
"1891" "hh" 18 "d" 3 297 1 0 449 449 513 449 1502 64 0 64 0 0 64
"1892" "hh" 18 "d" 4 508 1 0 508 630 630 694 2196 122 122 0 1 1 122
"1893" "hh" 18 "d" 5 0 0 0 0 0 0 0 2196 0 0 0 0 0 0
"1894" "hh" 18 "d" 6 290 1 290 290 290 290 290 2486 0 0 0 0 0 290
"1895" "hh" 18 "d" 7 261 1 0 1008 1008 1008 1008 3494 0 0 0 0 0 1008
"1896" "hh" 18 "d" 8 0 0 0 0 0 0 0 3494 0 0 0 0 0 0
"1897" "hh" 19 "c" 1 199 1 0 325 325 325 325 325 0 0 0 0 0 325
"1898" "hh" 19 "c" 2 236 1 236 236 236 236 236 561 0 0 0 0 0 236
"1899" "hh" 19 "c" 3 176 1 176 176 176 176 176 737 0 0 0 0 0 176
"1900" "hh" 19 "c" 4 131 1 131 131 131 131 131 868 0 0 0 0 0 131
"1901" "hh" 19 "c" 5 0 0 0 0 0 0 0 868 0 0 0 0 0 0
"1902" "hh" 19 "c" 6 308 1 0 1197 1197 1197 1197 2065 0 0 0 0 0 1197
"1903" "hh" 19 "c" 7 0 0 0 0 0 0 0 2065 0 0 0 0 0 0
"1904" "hh" 19 "c" 8 0 0 0 0 0 0 0 2065 0 0 0 0 0 0
"1905" "hh" 20 "b" 1 128 1 0 534 534 534 534 534 0 0 0 0 0 534
"1906" "hh" 20 "b" 2 161 1 161 161 161 161 161 695 0 0 0 0 0 161
"1907" "hh" 20 "b" 3 313 1 0 1195 1195 1195 1195 1890 0 0 0 0 0 1195
"1908" "hh" 20 "b" 4 125 1 125 125 125 125 125 2015 0 0 0 0 0 125
"1909" "hh" 20 "b" 5 393 1 393 393 393 393 393 2408 0 0 0 0 0 393
"1910" "hh" 20 "b" 6 0 0 0 0 0 0 0 2408 0 0 0 0 0 0
"1911" "hh" 20 "b" 7 362 1 0 1389 1389 1389 1389 3797 0 0 0 0 0 1389
"1912" "hh" 20 "b" 8 0 0 0 0 0 0 0 3797 0 0 0 0 0 0
"1913" "hh" 21 "a" 1 192 1 0 410 410 410 410 410 0 0 0 0 0 410
"1914" "hh" 21 "a" 2 304 1 304 304 304 304 304 714 0 0 0 0 0 304
"1915" "hh" 21 "a" 3 290 1 290 290 290 290 290 1004 0 0 0 0 0 290
"1916" "hh" 21 "a" 4 0 0 0 0 0 0 0 1004 0 0 0 0 0 0
"1917" "hh" 21 "a" 5 0 0 0 0 0 0 0 1004 0 0 0 0 0 0
"1918" "hh" 21 "a" 6 106 1 0 1229 1229 1229 1229 2233 0 0 0 0 0 1229
"1919" "hh" 21 "a" 7 0 0 0 0 0 0 0 2233 0 0 0 0 0 0
"1920" "hh" 21 "a" 8 0 0 0 0 0 0 0 2233 0 0 0 0 0 0
"1921" "hh" 22 "d" 1 201 1 0 356 356 356 356 356 0 0 0 0 0 356
"1922" "hh" 22 "d" 2 247 1 0 571 571 571 571 927 0 0 0 0 0 571
"1923" "hh" 22 "d" 3 451 1 0 834 834 834 834 1761 0 0 0 0 0 834
"1924" "hh" 22 "d" 4 0 0 0 0 0 0 0 1761 0 0 0 0 0 0
"1925" "hh" 22 "d" 5 294 1 294 294 294 294 294 2055 0 0 0 0 0 294
"1926" "hh" 22 "d" 6 0 0 0 0 0 0 0 2055 0 0 0 0 0 0
"1927" "hh" 22 "d" 7 157 1 0 2228 2228 2228 2228 4283 0 0 0 0 0 2228
"1928" "hh" 22 "d" 8 0 0 0 0 0 0 0 4283 0 0 0 0 0 0
"1929" "hh" 23 "c" 1 329 1 0 701 701 1146 701 701 445 0 445 0 0 445
"1930" "hh" 23 "c" 2 552 1 0 552 931 931 1376 2077 379 379 0 1 1 379
"1931" "hh" 23 "c" 3 299 1 299 299 299 299 299 2376 0 0 0 0 0 299
"1932" "hh" 23 "c" 4 268 1 268 268 268 268 268 2644 0 0 0 0 0 268
"1933" "hh" 23 "c" 5 0 0 0 0 0 0 0 2644 0 0 0 0 0 0
"1934" "hh" 23 "c" 6 232 1 0 946 946 946 946 3590 0 0 0 0 0 946
"1935" "hh" 23 "c" 7 0 0 0 0 0 0 0 3590 0 0 0 0 0 0
"1936" "hh" 23 "c" 8 0 0 0 0 0 0 0 3590 0 0 0 0 0 0
"1937" "hh" 24 "b" 1 189 1 0 600 600 823 600 600 223 0 223 0 0 223
"1938" "hh" 24 "b" 2 0 0 0 0 0 166 0 600 166 0 166 0 0 166
"1939" "hh" 24 "b" 3 281 1 0 853 853 2043 853 1453 1190 0 1190 0 2 822
"1940" "hh" 24 "b" 4 138 1 0 138 138 339 138 1591 201 0 201 0 0 201
"1941" "hh" 24 "b" 5 306 1 0 306 306 510 306 1897 204 0 204 0 0 204
"1942" "hh" 24 "b" 6 191 1 191 191 191 191 191 2088 0 0 0 0 0 191
"1943" "hh" 24 "b" 7 278 1 0 1388 2361 2361 4345 6433 973 973 0 1 1 973
"1944" "hh" 24 "b" 8 0 0 0 0 0 0 0 6433 0 0 0 0 0 0
"1945" "hh" 25 "a" 1 184 1 0 341 341 341 341 341 0 0 0 0 0 341
"1946" "hh" 25 "a" 2 129 1 0 351 351 351 351 692 0 0 0 0 0 351
"1947" "hh" 25 "a" 3 0 0 0 0 0 0 0 692 0 0 0 0 0 0
"1948" "hh" 25 "a" 4 183 1 183 183 183 183 183 875 0 0 0 0 0 183
"1949" "hh" 25 "a" 5 102 1 102 102 102 102 102 977 0 0 0 0 0 102
"1950" "hh" 25 "a" 6 306 1 0 816 816 816 816 1793 0 0 0 0 0 816
"1951" "hh" 25 "a" 7 0 0 0 0 0 0 0 1793 0 0 0 0 0 0
"1952" "hh" 25 "a" 8 0 0 0 0 0 0 0 1793 0 0 0 0 0 0
"1953" "hh" 27 "d" 1 335 1 335 335 335 335 335 335 0 0 0 0 0 335
"1954" "hh" 27 "d" 2 246 1 0 246 246 562 246 581 316 0 316 0 0 316
"1955" "hh" 27 "d" 3 394 1 0 394 1316 1316 1632 2213 922 922 0 1 1 922
"1956" "hh" 27 "d" 4 206 1 206 206 206 206 206 2419 0 0 0 0 0 206
"1957" "hh" 27 "d" 5 350 1 350 350 350 350 350 2769 0 0 0 0 0 350
"1958" "hh" 27 "d" 6 0 0 0 0 0 0 0 2769 0 0 0 0 0 0
"1959" "hh" 27 "d" 7 95 1 0 1464 1464 1464 1464 4233 0 0 0 0 0 1464
"1960" "hh" 27 "d" 8 0 0 0 0 0 0 0 4233 0 0 0 0 0 0
"1961" "hh" 28 "c" 1 206 1 0 321 321 321 321 321 0 0 0 0 0 321
"1962" "hh" 28 "c" 2 230 1 230 230 230 230 230 551 0 0 0 0 0 230
"1963" "hh" 28 "c" 3 226 1 0 482 482 482 482 1033 0 0 0 0 0 482
"1964" "hh" 28 "c" 4 208 1 0 660 660 660 660 1693 0 0 0 0 0 660
"1965" "hh" 28 "c" 5 0 0 0 0 0 0 0 1693 0 0 0 0 0 0
"1966" "hh" 28 "c" 6 268 1 0 1482 1482 1482 1482 3175 0 0 0 0 0 1482
"1967" "hh" 28 "c" 7 0 0 0 0 0 0 0 3175 0 0 0 0 0 0
"1968" "hh" 28 "c" 8 0 0 0 0 0 0 0 3175 0 0 0 0 0 0
"1969" "hh" 29 "b" 1 174 1 0 354 354 354 354 354 0 0 0 0 0 354
"1970" "hh" 29 "b" 2 160 1 0 160 160 351 160 514 191 0 191 0 0 191
"1971" "hh" 29 "b" 3 367 1 0 367 1009 1009 1200 1714 642 642 0 1 1 642
"1972" "hh" 29 "b" 4 0 0 0 0 0 58 0 1714 58 0 58 0 0 58
"1973" "hh" 29 "b" 5 283 1 0 512 512 819 512 2226 307 0 307 0 1 169
"1974" "hh" 29 "b" 6 30 1 0 30 1013 1013 1378 3604 983 983 0 1 1 983
"1975" "hh" 29 "b" 7 0 0 0 0 0 0 0 3604 0 0 0 0 0 0
"1976" "hh" 29 "b" 8 0 0 0 0 0 0 0 3604 0 0 0 0 0 0
"1977" "hh" 30 "a" 1 294 1 294 294 294 294 294 294 0 0 0 0 0 294
"1978" "hh" 30 "a" 2 199 1 199 199 199 199 199 493 0 0 0 0 0 199
"1979" "hh" 30 "a" 3 312 1 0 581 581 581 581 1074 0 0 0 0 0 581
"1980" "hh" 30 "a" 4 221 1 221 221 221 221 221 1295 0 0 0 0 0 221
"1981" "hh" 30 "a" 5 426 1 426 426 426 426 426 1721 0 0 0 0 0 426
"1982" "hh" 30 "a" 6 178 1 0 2238 2238 2238 2238 3959 0 0 0 0 0 2238
"1983" "hh" 30 "a" 7 0 0 0 0 0 0 0 3959 0 0 0 0 0 0
"1984" "hh" 30 "a" 8 0 0 0 0 0 0 0 3959 0 0 0 0 0 0
"1985" "hh" 31 "d" 1 205 1 0 348 348 348 348 348 0 0 0 0 0 348
"1986" "hh" 31 "d" 2 153 1 0 291 291 291 291 639 0 0 0 0 0 291
"1987" "hh" 31 "d" 3 123 1 0 682 682 682 682 1321 0 0 0 0 0 682
"1988" "hh" 31 "d" 4 101 1 0 395 395 395 395 1716 0 0 0 0 0 395
"1989" "hh" 31 "d" 5 292 1 292 292 292 292 292 2008 0 0 0 0 0 292
"1990" "hh" 31 "d" 6 189 1 0 574 574 574 574 2582 0 0 0 0 0 574
"1991" "hh" 31 "d" 7 0 0 0 0 0 0 0 2582 0 0 0 0 0 0
"1992" "hh" 31 "d" 8 0 0 0 0 0 0 0 2582 0 0 0 0 0 0
"1993" "hh" 33 "c" 1 178 1 0 315 315 315 315 315 0 0 0 0 0 315
"1994" "hh" 33 "c" 2 191 1 0 644 644 644 644 959 0 0 0 0 0 644
"1995" "hh" 33 "c" 3 377 1 0 926 926 926 926 1885 0 0 0 0 0 926
"1996" "hh" 33 "c" 4 272 1 0 533 533 791 533 2418 258 0 258 0 0 258
"1997" "hh" 33 "c" 5 0 0 0 0 0 0 0 2418 0 0 0 0 0 0
"1998" "hh" 33 "c" 6 241 1 0 241 2447 2447 2705 5123 2206 2206 0 1 1 2206
"1999" "hh" 33 "c" 7 0 0 0 0 0 0 0 5123 0 0 0 0 0 0
"2000" "hh" 33 "c" 8 0 0 0 0 0 0 0 5123 0 0 0 0 0 0
"2001" "hh" 34 "b" 1 190 1 0 326 326 326 326 326 0 0 0 0 0 326
"2002" "hh" 34 "b" 2 182 1 182 182 182 182 182 508 0 0 0 0 0 182
"2003" "hh" 34 "b" 3 92 1 0 578 578 578 578 1086 0 0 0 0 0 578
"2004" "hh" 34 "b" 4 231 1 0 602 602 602 602 1688 0 0 0 0 0 602
"2005" "hh" 34 "b" 5 0 0 0 0 0 0 0 1688 0 0 0 0 0 0
"2006" "hh" 34 "b" 6 0 0 0 0 0 0 0 1688 0 0 0 0 0 0
"2007" "hh" 34 "b" 7 220 1 0 1323 1323 1323 1323 3011 0 0 0 0 0 1323
"2008" "hh" 34 "b" 8 0 0 0 0 0 0 0 3011 0 0 0 0 0 0
"2009" "hh" 35 "a" 1 194 1 0 538 538 538 538 538 0 0 0 0 0 538
"2010" "hh" 35 "a" 2 100 1 100 100 100 100 100 638 0 0 0 0 0 100
"2011" "hh" 35 "a" 3 132 1 0 561 561 561 561 1199 0 0 0 0 0 561
"2012" "hh" 35 "a" 4 229 1 229 229 229 229 229 1428 0 0 0 0 0 229
"2013" "hh" 35 "a" 5 0 0 0 0 0 0 0 1428 0 0 0 0 0 0
"2014" "hh" 35 "a" 6 179 1 0 1393 1393 1393 1393 2821 0 0 0 0 0 1393
"2015" "hh" 35 "a" 7 0 0 0 0 0 0 0 2821 0 0 0 0 0 0
"2016" "hh" 35 "a" 8 0 0 0 0 0 0 0 2821 0 0 0 0 0 0
"2017" "hh" 36 "d" 1 196 1 0 343 343 343 343 343 0 0 0 0 0 343
"2018" "hh" 36 "d" 2 264 1 0 429 429 429 429 772 0 0 0 0 0 429
"2019" "hh" 36 "d" 3 89 1 0 869 869 869 869 1641 0 0 0 0 0 869
"2020" "hh" 36 "d" 4 153 1 0 314 314 314 314 1955 0 0 0 0 0 314
"2021" "hh" 36 "d" 5 0 0 0 0 0 0 0 1955 0 0 0 0 0 0
"2022" "hh" 36 "d" 6 220 1 220 220 220 220 220 2175 0 0 0 0 0 220
"2023" "hh" 36 "d" 7 377 1 0 1259 1259 1259 1259 3434 0 0 0 0 0 1259
"2024" "hh" 36 "d" 8 0 0 0 0 0 0 0 3434 0 0 0 0 0 0
"2025" "hr" 1 "d" 1 176 1 176 176 176 176 176 176 0 0 0 0 0 176
"2026" "hr" 1 "d" 2 226 1 226 226 226 226 226 402 0 0 0 0 0 226
"2027" "hr" 1 "d" 3 508 1 0 736 736 736 736 1138 0 0 0 0 0 736
"2028" "hr" 1 "d" 4 262 1 262 262 262 262 262 1400 0 0 0 0 0 262
"2029" "hr" 1 "d" 5 265 1 265 265 265 265 265 1665 0 0 0 0 0 265
"2030" "hr" 1 "d" 6 0 0 0 0 0 0 0 1665 0 0 0 0 0 0
"2031" "hr" 1 "d" 7 246 1 0 530 530 530 530 2195 0 0 0 0 0 530
"2032" "hr" 1 "d" 8 0 0 0 0 0 0 0 2195 0 0 0 0 0 0
"2033" "hr" 2 "c" 1 183 1 183 183 183 183 183 183 0 0 0 0 0 183
"2034" "hr" 2 "c" 2 199 1 199 199 199 199 199 382 0 0 0 0 0 199
"2035" "hr" 2 "c" 3 180 1 180 180 180 180 180 562 0 0 0 0 0 180
"2036" "hr" 2 "c" 4 381 1 381 381 381 381 381 943 0 0 0 0 0 381
"2037" "hr" 2 "c" 5 0 0 0 0 0 0 0 943 0 0 0 0 0 0
"2038" "hr" 2 "c" 6 344 1 0 1065 1065 1065 1065 2008 0 0 0 0 0 1065
"2039" "hr" 2 "c" 7 0 0 0 0 0 0 0 2008 0 0 0 0 0 0
"2040" "hr" 2 "c" 8 0 0 0 0 0 0 0 2008 0 0 0 0 0 0
"2041" "hr" 3 "b" 1 197 1 197 197 197 197 197 197 0 0 0 0 0 197
"2042" "hr" 3 "b" 2 136 1 136 136 136 136 136 333 0 0 0 0 0 136
"2043" "hr" 3 "b" 3 202 1 0 723 723 1009 723 1056 286 0 286 0 0 286
"2044" "hr" 3 "b" 4 224 1 224 224 224 224 224 1280 0 0 0 0 0 224
"2045" "hr" 3 "b" 5 246 1 246 246 246 246 246 1526 0 0 0 0 0 246
"2046" "hr" 3 "b" 6 608 1 608 608 608 608 608 2134 0 0 0 0 0 608
"2047" "hr" 3 "b" 7 240 1 0 1566 1711 1711 1997 4131 145 145 0 1 1 145
"2048" "hr" 3 "b" 8 0 0 0 0 0 0 0 4131 0 0 0 0 0 0
"2049" "hr" 4 "a" 1 181 1 181 181 181 181 181 181 0 0 0 0 0 181
"2050" "hr" 4 "a" 2 261 1 261 261 261 261 261 442 0 0 0 0 0 261
"2051" "hr" 4 "a" 3 299 1 299 299 299 299 299 741 0 0 0 0 0 299
"2052" "hr" 4 "a" 4 0 0 0 0 0 0 0 741 0 0 0 0 0 0
"2053" "hr" 4 "a" 5 169 1 169 169 169 169 169 910 0 0 0 0 0 169
"2054" "hr" 4 "a" 6 209 1 0 372 372 372 372 1282 0 0 0 0 0 372
"2055" "hr" 4 "a" 7 0 0 0 0 0 0 0 1282 0 0 0 0 0 0
"2056" "hr" 4 "a" 8 0 0 0 0 0 0 0 1282 0 0 0 0 0 0
"2057" "hr" 6 "d" 1 51 1 0 245 245 245 245 245 0 0 0 0 0 245
"2058" "hr" 6 "d" 2 197 1 197 197 197 197 197 442 0 0 0 0 0 197
"2059" "hr" 6 "d" 3 376 1 0 627 627 627 627 1069 0 0 0 0 0 627
"2060" "hr" 6 "d" 4 239 1 239 239 239 239 239 1308 0 0 0 0 0 239
"2061" "hr" 6 "d" 5 302 1 302 302 302 302 302 1610 0 0 0 0 0 302
"2062" "hr" 6 "d" 6 0 0 0 0 0 0 0 1610 0 0 0 0 0 0
"2063" "hr" 6 "d" 7 208 1 0 587 587 587 587 2197 0 0 0 0 0 587
"2064" "hr" 6 "d" 8 0 0 0 0 0 0 0 2197 0 0 0 0 0 0
"2065" "hr" 7 "c" 1 182 1 182 182 182 182 182 182 0 0 0 0 0 182
"2066" "hr" 7 "c" 2 288 1 288 288 288 288 288 470 0 0 0 0 0 288
"2067" "hr" 7 "c" 3 344 1 344 344 344 344 344 814 0 0 0 0 0 344
"2068" "hr" 7 "c" 4 251 1 251 251 251 251 251 1065 0 0 0 0 0 251
"2069" "hr" 7 "c" 5 0 0 0 0 0 0 0 1065 0 0 0 0 0 0
"2070" "hr" 7 "c" 6 269 1 0 630 630 630 630 1695 0 0 0 0 0 630
"2071" "hr" 7 "c" 7 0 0 0 0 0 0 0 1695 0 0 0 0 0 0
"2072" "hr" 7 "c" 8 0 0 0 0 0 0 0 1695 0 0 0 0 0 0
"2073" "hr" 8 "b" 1 195 1 195 195 195 195 195 195 0 0 0 0 0 195
"2074" "hr" 8 "b" 2 177 1 0 442 442 442 442 637 0 0 0 0 0 442
"2075" "hr" 8 "b" 3 275 1 0 622 622 622 622 1259 0 0 0 0 0 622
"2076" "hr" 8 "b" 4 258 1 258 258 258 258 258 1517 0 0 0 0 0 258
"2077" "hr" 8 "b" 5 400 1 400 400 400 400 400 1917 0 0 0 0 0 400
"2078" "hr" 8 "b" 6 0 0 0 0 0 0 0 1917 0 0 0 0 0 0
"2079" "hr" 8 "b" 7 244 1 0 1013 1013 1013 1013 2930 0 0 0 0 0 1013
"2080" "hr" 8 "b" 8 0 0 0 0 0 0 0 2930 0 0 0 0 0 0
"2081" "hr" 10 "a" 1 0 0 0 0 0 0 0 0 0 0 0 0 0 0
"2082" "hr" 10 "a" 2 180 1 0 338 338 338 338 338 0 0 0 0 0 338
"2083" "hr" 10 "a" 3 269 1 269 269 269 269 269 607 0 0 0 0 0 269
"2084" "hr" 10 "a" 4 0 0 0 0 0 0 0 607 0 0 0 0 0 0
"2085" "hr" 10 "a" 5 265 1 265 265 265 265 265 872 0 0 0 0 0 265
"2086" "hr" 10 "a" 6 275 1 0 927 927 927 927 1799 0 0 0 0 0 927
"2087" "hr" 10 "a" 7 0 0 0 0 0 0 0 1799 0 0 0 0 0 0
"2088" "hr" 10 "a" 8 0 0 0 0 0 0 0 1799 0 0 0 0 0 0
"2089" "hr" 11 "d" 1 166 1 166 166 166 166 166 166 0 0 0 0 0 166
"2090" "hr" 11 "d" 2 220 1 0 220 220 391 220 386 171 0 171 0 0 171
"2091" "hr" 11 "d" 3 258 1 0 466 794 1035 965 1351 569 328 241 1 1 241
"2092" "hr" 11 "d" 4 305 1 0 305 633 633 874 2225 328 328 0 1 1 328
"2093" "hr" 11 "d" 5 171 1 0 385 385 385 385 2610 0 0 0 0 0 385
"2094" "hr" 11 "d" 6 0 0 0 0 0 0 0 2610 0 0 0 0 0 0
"2095" "hr" 11 "d" 7 318 1 0 1382 1382 1382 1382 3992 0 0 0 0 0 1382
"2096" "hr" 11 "d" 8 0 0 0 0 0 0 0 3992 0 0 0 0 0 0
"2097" "hr" 12 "c" 1 0 0 0 0 0 0 0 0 0 0 0 0 0 0
"2098" "hr" 12 "c" 2 197 1 0 337 337 337 337 337 0 0 0 0 0 337
"2099" "hr" 12 "c" 3 204 1 204 204 204 204 204 541 0 0 0 0 0 204
"2100" "hr" 12 "c" 4 305 1 305 305 305 305 305 846 0 0 0 0 0 305
"2101" "hr" 12 "c" 5 0 0 0 0 0 0 0 846 0 0 0 0 0 0
"2102" "hr" 12 "c" 6 220 1 0 1080 1080 1080 1080 1926 0 0 0 0 0 1080
"2103" "hr" 12 "c" 7 0 0 0 0 0 0 0 1926 0 0 0 0 0 0
"2104" "hr" 12 "c" 8 0 0 0 0 0 0 0 1926 0 0 0 0 0 0
"2105" "hr" 13 "b" 1 183 1 183 183 183 183 183 183 0 0 0 0 0 183
"2106" "hr" 13 "b" 2 0 0 0 0 0 273 0 183 273 0 273 0 0 273
"2107" "hr" 13 "b" 3 139 1 0 139 1178 1178 1451 1634 1039 1039 0 1 1 1039
"2108" "hr" 13 "b" 4 0 0 0 0 0 0 0 1634 0 0 0 0 0 0
"2109" "hr" 13 "b" 5 348 1 348 348 348 348 348 1982 0 0 0 0 0 348
"2110" "hr" 13 "b" 6 0 0 0 0 0 0 0 1982 0 0 0 0 0 0
"2111" "hr" 13 "b" 7 374 1 0 2265 2265 2265 2265 4247 0 0 0 0 0 2265
"2112" "hr" 13 "b" 8 0 0 0 0 0 0 0 4247 0 0 0 0 0 0
"2113" "hr" 14 "a" 1 182 1 182 182 182 182 182 182 0 0 0 0 0 182
"2114" "hr" 14 "a" 2 539 1 539 539 539 539 539 721 0 0 0 0 0 539
"2115" "hr" 14 "a" 3 221 1 221 221 221 221 221 942 0 0 0 0 0 221
"2116" "hr" 14 "a" 4 0 0 0 0 0 0 0 942 0 0 0 0 0 0
"2117" "hr" 14 "a" 5 0 0 0 0 0 0 0 942 0 0 0 0 0 0
"2118" "hr" 14 "a" 6 222 1 0 3612 3612 3612 3612 4554 0 0 0 0 0 3612
"2119" "hr" 14 "a" 7 0 0 0 0 0 0 0 4554 0 0 0 0 0 0
"2120" "hr" 14 "a" 8 0 0 0 0 0 0 0 4554 0 0 0 0 0 0
"2121" "hr" 15 "d" 1 182 1 0 182 182 583 182 182 401 0 401 0 0 215
"2122" "hr" 15 "d" 2 323 1 0 323 323 589 323 505 266 0 266 0 1 266
"2123" "hr" 15 "d" 3 251 1 0 251 1680 1680 2347 2852 1429 1429 0 2 2 786
"2124" "hr" 15 "d" 4 317 1 317 317 317 317 317 3169 0 0 0 0 0 317
"2125" "hr" 15 "d" 5 0 0 0 0 0 0 0 3169 0 0 0 0 0 0
"2126" "hr" 15 "d" 6 418 1 418 418 418 418 418 3587 0 0 0 0 0 418
"2127" "hr" 15 "d" 7 264 1 0 1321 1321 1321 1321 4908 0 0 0 0 0 1321
"2128" "hr" 15 "d" 8 0 0 0 0 0 0 0 4908 0 0 0 0 0 0
"2129" "hr" 16 "c" 1 170 1 170 170 170 170 170 170 0 0 0 0 0 170
"2130" "hr" 16 "c" 2 296 1 296 296 296 296 296 466 0 0 0 0 0 296
"2131" "hr" 16 "c" 3 0 0 0 0 0 0 0 466 0 0 0 0 0 0
"2132" "hr" 16 "c" 4 310 1 310 310 310 310 310 776 0 0 0 0 0 310
"2133" "hr" 16 "c" 5 0 0 0 0 0 0 0 776 0 0 0 0 0 0
"2134" "hr" 16 "c" 6 216 1 0 383 383 383 383 1159 0 0 0 0 0 383
"2135" "hr" 16 "c" 7 0 0 0 0 0 0 0 1159 0 0 0 0 0 0
"2136" "hr" 16 "c" 8 0 0 0 0 0 0 0 1159 0 0 0 0 0 0
"2137" "hr" 17 "b" 1 180 1 180 180 180 180 180 180 0 0 0 0 0 180
"2138" "hr" 17 "b" 2 305 1 305 305 305 305 305 485 0 0 0 0 0 305
"2139" "hr" 17 "b" 3 175 1 0 705 705 705 705 1190 0 0 0 0 0 705
"2140" "hr" 17 "b" 4 207 1 207 207 207 207 207 1397 0 0 0 0 0 207
"2141" "hr" 17 "b" 5 278 1 278 278 278 278 278 1675 0 0 0 0 0 278
"2142" "hr" 17 "b" 6 0 0 0 0 0 0 0 1675 0 0 0 0 0 0
"2143" "hr" 17 "b" 7 268 1 0 730 730 730 730 2405 0 0 0 0 0 730
"2144" "hr" 17 "b" 8 0 0 0 0 0 0 0 2405 0 0 0 0 0 0
"2145" "hr" 18 "a" 1 174 1 174 174 174 174 174 174 0 0 0 0 0 174
"2146" "hr" 18 "a" 2 147 1 0 345 345 345 345 519 0 0 0 0 0 345
"2147" "hr" 18 "a" 3 0 0 0 0 0 0 0 519 0 0 0 0 0 0
"2148" "hr" 18 "a" 4 0 0 0 0 0 0 0 519 0 0 0 0 0 0
"2149" "hr" 18 "a" 5 0 0 0 0 0 0 0 519 0 0 0 0 0 0
"2150" "hr" 18 "a" 6 266 1 0 744 744 744 744 1263 0 0 0 0 0 744
"2151" "hr" 18 "a" 7 0 0 0 0 0 0 0 1263 0 0 0 0 0 0
"2152" "hr" 18 "a" 8 0 0 0 0 0 0 0 1263 0 0 0 0 0 0
"2153" "hr" 19 "d" 1 186 1 186 186 186 186 186 186 0 0 0 0 0 186
"2154" "hr" 19 "d" 2 479 1 479 479 479 479 479 665 0 0 0 0 0 479
"2155" "hr" 19 "d" 3 328 1 0 1271 1271 1271 1271 1936 0 0 0 0 0 1271
"2156" "hr" 19 "d" 4 233 1 0 479 479 479 479 2415 0 0 0 0 0 479
"2157" "hr" 19 "d" 5 474 1 474 474 474 474 474 2889 0 0 0 0 0 474
"2158" "hr" 19 "d" 6 0 0 0 0 0 0 0 2889 0 0 0 0 0 0
"2159" "hr" 19 "d" 7 302 1 0 2464 2464 2464 2464 5353 0 0 0 0 0 2464
"2160" "hr" 19 "d" 8 0 0 0 0 0 0 0 5353 0 0 0 0 0 0
"2161" "hr" 20 "c" 1 184 1 184 184 184 184 184 184 0 0 0 0 0 184
"2162" "hr" 20 "c" 2 169 1 0 409 409 409 409 593 0 0 0 0 0 409
"2163" "hr" 20 "c" 3 0 0 0 0 0 0 0 593 0 0 0 0 0 0
"2164" "hr" 20 "c" 4 230 1 230 230 230 230 230 823 0 0 0 0 0 230
"2165" "hr" 20 "c" 5 341 1 341 341 341 341 341 1164 0 0 0 0 0 341
"2166" "hr" 20 "c" 6 295 1 0 1448 1448 1448 1448 2612 0 0 0 0 0 1448
"2167" "hr" 20 "c" 7 0 0 0 0 0 0 0 2612 0 0 0 0 0 0
"2168" "hr" 20 "c" 8 0 0 0 0 0 0 0 2612 0 0 0 0 0 0
"2169" "hr" 21 "b" 1 207 1 0 354 354 354 354 354 0 0 0 0 0 354
"2170" "hr" 21 "b" 2 207 1 207 207 207 207 207 561 0 0 0 0 0 207
"2171" "hr" 21 "b" 3 309 1 0 920 920 920 920 1481 0 0 0 0 0 920
"2172" "hr" 21 "b" 4 359 1 359 359 359 359 359 1840 0 0 0 0 0 359
"2173" "hr" 21 "b" 5 0 0 0 0 0 0 0 1840 0 0 0 0 0 0
"2174" "hr" 21 "b" 6 0 0 0 0 0 0 0 1840 0 0 0 0 0 0
"2175" "hr" 21 "b" 7 200 1 0 562 562 562 562 2402 0 0 0 0 0 562
"2176" "hr" 21 "b" 8 0 0 0 0 0 0 0 2402 0 0 0 0 0 0
"2177" "hr" 22 "a" 1 159 1 159 159 159 159 159 159 0 0 0 0 0 159
"2178" "hr" 22 "a" 2 266 1 266 266 266 266 266 425 0 0 0 0 0 266
"2179" "hr" 22 "a" 3 0 0 0 0 0 0 0 425 0 0 0 0 0 0
"2180" "hr" 22 "a" 4 402 1 402 402 402 402 402 827 0 0 0 0 0 402
"2181" "hr" 22 "a" 5 0 0 0 0 0 0 0 827 0 0 0 0 0 0
"2182" "hr" 22 "a" 6 237 1 0 1296 1296 1296 1296 2123 0 0 0 0 0 1296
"2183" "hr" 22 "a" 7 0 0 0 0 0 0 0 2123 0 0 0 0 0 0
"2184" "hr" 22 "a" 8 0 0 0 0 0 0 0 2123 0 0 0 0 0 0
"2185" "hr" 23 "d" 1 185 1 0 371 371 371 371 371 0 0 0 0 0 371
"2186" "hr" 23 "d" 2 190 1 0 461 461 461 461 832 0 0 0 0 0 461
"2187" "hr" 23 "d" 3 238 1 0 525 525 698 525 1357 173 0 173 0 0 173
"2188" "hr" 23 "d" 4 382 1 382 382 382 382 555 1912 0 0 0 1 1 382
"2189" "hr" 23 "d" 5 252 1 252 252 252 252 252 2164 0 0 0 0 0 252
"2190" "hr" 23 "d" 6 0 0 0 0 0 0 0 2164 0 0 0 0 0 0
"2191" "hr" 23 "d" 7 300 1 0 732 732 732 732 2896 0 0 0 0 0 732
"2192" "hr" 23 "d" 8 0 0 0 0 0 0 0 2896 0 0 0 0 0 0
"2193" "hr" 24 "c" 1 200 1 0 200 200 370 200 200 170 0 170 0 0 170
"2194" "hr" 24 "c" 2 0 0 0 0 0 605 0 200 605 0 605 0 0 344
"2195" "hr" 24 "c" 3 0 0 0 0 0 337 0 200 337 0 337 0 0 337
"2196" "hr" 24 "c" 4 0 0 0 0 0 259 0 200 259 0 259 0 0 259
"2197" "hr" 24 "c" 5 0 0 0 0 0 0 0 200 0 0 0 0 0 0
"2198" "hr" 24 "c" 6 98 1 0 98 1586 1586 2957 3157 1488 1488 0 2 2 439
"2199" "hr" 24 "c" 7 0 0 0 0 0 0 0 3157 0 0 0 0 0 0
"2200" "hr" 24 "c" 8 0 0 0 0 0 0 0 3157 0 0 0 0 0 0
"2201" "hr" 25 "b" 1 187 1 187 187 187 187 187 187 0 0 0 0 0 187
"2202" "hr" 25 "b" 2 184 1 0 368 368 368 368 555 0 0 0 0 0 368
"2203" "hr" 25 "b" 3 265 1 0 772 772 772 772 1327 0 0 0 0 0 772
"2204" "hr" 25 "b" 4 0 0 0 0 0 0 0 1327 0 0 0 0 0 0
"2205" "hr" 25 "b" 5 0 0 0 0 0 0 0 1327 0 0 0 0 0 0
"2206" "hr" 25 "b" 6 240 1 240 240 240 240 240 1567 0 0 0 0 0 240
"2207" "hr" 25 "b" 7 270 1 270 270 270 270 270 1837 0 0 0 0 0 270
"2208" "hr" 25 "b" 8 0 0 0 0 0 0 0 1837 0 0 0 0 0 0
"2209" "hr" 27 "a" 1 185 1 185 185 185 185 185 185 0 0 0 0 0 185
"2210" "hr" 27 "a" 2 263 1 263 263 263 263 263 448 0 0 0 0 0 263
"2211" "hr" 27 "a" 3 0 0 0 0 0 0 0 448 0 0 0 0 0 0
"2212" "hr" 27 "a" 4 278 1 278 278 278 278 278 726 0 0 0 0 0 278
"2213" "hr" 27 "a" 5 0 0 0 0 0 0 0 726 0 0 0 0 0 0
"2214" "hr" 27 "a" 6 302 1 0 1060 1060 1060 1060 1786 0 0 0 0 0 1060
"2215" "hr" 27 "a" 7 0 0 0 0 0 0 0 1786 0 0 0 0 0 0
"2216" "hr" 27 "a" 8 0 0 0 0 0 0 0 1786 0 0 0 0 0 0
"2217" "hr" 28 "d" 1 169 1 169 169 169 169 169 169 0 0 0 0 0 169
"2218" "hr" 28 "d" 2 184 1 0 832 832 832 832 1001 0 0 0 0 0 832
"2219" "hr" 28 "d" 3 456 1 0 986 986 986 986 1987 0 0 0 0 0 986
"2220" "hr" 28 "d" 4 425 1 0 425 425 688 425 2412 263 0 263 0 0 263
"2221" "hr" 28 "d" 5 189 1 189 189 189 189 452 2864 0 0 0 1 1 189
"2222" "hr" 28 "d" 6 244 1 244 244 244 244 244 3108 0 0 0 0 0 244
"2223" "hr" 28 "d" 7 249 1 0 1264 1264 1264 1264 4372 0 0 0 0 0 1264
"2224" "hr" 28 "d" 8 0 0 0 0 0 0 0 4372 0 0 0 0 0 0
"2225" "hr" 29 "c" 1 180 1 180 180 180 180 180 180 0 0 0 0 0 180
"2226" "hr" 29 "c" 2 238 1 238 238 238 238 238 418 0 0 0 0 0 238
"2227" "hr" 29 "c" 3 305 1 305 305 305 305 305 723 0 0 0 0 0 305
"2228" "hr" 29 "c" 4 0 0 0 0 0 0 0 723 0 0 0 0 0 0
"2229" "hr" 29 "c" 5 424 1 424 424 424 424 424 1147 0 0 0 0 0 424
"2230" "hr" 29 "c" 6 335 1 0 696 696 696 696 1843 0 0 0 0 0 696
"2231" "hr" 29 "c" 7 0 0 0 0 0 0 0 1843 0 0 0 0 0 0
"2232" "hr" 29 "c" 8 0 0 0 0 0 0 0 1843 0 0 0 0 0 0
"2233" "hr" 30 "b" 1 168 1 168 168 168 168 168 168 0 0 0 0 0 168
"2234" "hr" 30 "b" 2 247 1 247 247 247 247 247 415 0 0 0 0 0 247
"2235" "hr" 30 "b" 3 301 1 0 614 614 614 614 1029 0 0 0 0 0 614
"2236" "hr" 30 "b" 4 247 1 0 1477 1477 1477 1477 2506 0 0 0 0 0 1477
"2237" "hr" 30 "b" 5 0 0 0 0 0 0 0 2506 0 0 0 0 0 0
"2238" "hr" 30 "b" 6 344 1 0 344 344 632 344 2850 288 0 288 0 0 288
"2239" "hr" 30 "b" 7 147 1 0 147 1511 1511 1799 4649 1364 1364 0 1 1 1364
"2240" "hr" 30 "b" 8 0 0 0 0 0 0 0 4649 0 0 0 0 0 0
"2241" "hr" 31 "a" 1 199 1 199 199 199 199 199 199 0 0 0 0 0 199
"2242" "hr" 31 "a" 2 252 1 252 252 252 252 252 451 0 0 0 0 0 252
"2243" "hr" 31 "a" 3 194 1 0 461 461 461 461 912 0 0 0 0 0 461
"2244" "hr" 31 "a" 4 258 1 258 258 258 258 258 1170 0 0 0 0 0 258
"2245" "hr" 31 "a" 5 0 0 0 0 0 0 0 1170 0 0 0 0 0 0
"2246" "hr" 31 "a" 6 236 1 0 762 762 762 762 1932 0 0 0 0 0 762
"2247" "hr" 31 "a" 7 0 0 0 0 0 0 0 1932 0 0 0 0 0 0
"2248" "hr" 31 "a" 8 0 0 0 0 0 0 0 1932 0 0 0 0 0 0
"2249" "hr" 33 "d" 1 176 1 176 176 176 176 176 176 0 0 0 0 0 176
"2250" "hr" 33 "d" 2 264 1 264 264 264 264 264 440 0 0 0 0 0 264
"2251" "hr" 33 "d" 3 172 1 0 1231 1231 1231 1231 1671 0 0 0 0 0 1231
"2252" "hr" 33 "d" 4 347 1 0 740 740 740 740 2411 0 0 0 0 0 740
"2253" "hr" 33 "d" 5 395 1 0 395 395 706 395 2806 311 0 311 0 0 311
"2254" "hr" 33 "d" 6 0 0 0 0 0 0 0 2806 0 0 0 0 0 0
"2255" "hr" 33 "d" 7 287 1 0 287 1243 1243 1554 4360 956 956 0 1 1 956
"2256" "hr" 33 "d" 8 0 0 0 0 0 0 0 4360 0 0 0 0 0 0
"2257" "hr" 34 "c" 1 169 1 169 169 169 169 169 169 0 0 0 0 0 169
"2258" "hr" 34 "c" 2 158 1 0 493 493 940 493 662 447 0 447 0 0 447
"2259" "hr" 34 "c" 3 295 1 0 518 1023 1023 1470 2132 505 505 0 1 1 505
"2260" "hr" 34 "c" 4 341 1 341 341 341 341 341 2473 0 0 0 0 0 341
"2261" "hr" 34 "c" 5 0 0 0 0 0 0 0 2473 0 0 0 0 0 0
"2262" "hr" 34 "c" 6 343 1 0 2150 2150 2150 2150 4623 0 0 0 0 0 2150
"2263" "hr" 34 "c" 7 0 0 0 0 0 0 0 4623 0 0 0 0 0 0
"2264" "hr" 34 "c" 8 0 0 0 0 0 0 0 4623 0 0 0 0 0 0
"2265" "hr" 35 "b" 1 212 1 0 212 212 350 212 212 138 0 138 0 0 138
"2266" "hr" 35 "b" 2 162 1 162 162 162 162 300 512 0 0 0 1 1 162
"2267" "hr" 35 "b" 3 181 1 0 669 669 669 669 1181 0 0 0 0 0 669
"2268" "hr" 35 "b" 4 194 1 0 516 516 516 516 1697 0 0 0 0 0 516
"2269" "hr" 35 "b" 5 350 1 350 350 350 350 350 2047 0 0 0 0 0 350
"2270" "hr" 35 "b" 6 0 0 0 0 0 0 0 2047 0 0 0 0 0 0
"2271" "hr" 35 "b" 7 314 1 0 1118 1118 1118 1118 3165 0 0 0 0 0 1118
"2272" "hr" 35 "b" 8 0 0 0 0 0 0 0 3165 0 0 0 0 0 0
"2273" "hr" 36 "a" 1 197 1 197 197 197 197 197 197 0 0 0 0 0 197
"2274" "hr" 36 "a" 2 138 1 0 412 412 412 412 609 0 0 0 0 0 412
"2275" "hr" 36 "a" 3 290 1 290 290 290 290 290 899 0 0 0 0 0 290
"2276" "hr" 36 "a" 4 0 0 0 0 0 0 0 899 0 0 0 0 0 0
"2277" "hr" 36 "a" 5 0 0 0 0 0 0 0 899 0 0 0 0 0 0
"2278" "hr" 36 "a" 6 215 1 0 1319 1319 1319 1319 2218 0 0 0 0 0 1319
"2279" "hr" 36 "a" 7 0 0 0 0 0 0 0 2218 0 0 0 0 0 0
"2280" "hr" 36 "a" 8 0 0 0 0 0 0 0 2218 0 0 0 0 0 0
"2281" "ir" 1 "c" 1 395 1 395 395 395 395 395 395 0 0 0 0 0 395
"2282" "ir" 1 "c" 2 195 1 195 195 195 195 195 590 0 0 0 0 0 195
"2283" "ir" 1 "c" 3 329 1 329 329 329 329 329 919 0 0 0 0 0 329
"2284" "ir" 1 "c" 4 212 1 212 212 212 212 212 1131 0 0 0 0 0 212
"2285" "ir" 1 "c" 5 252 1 252 252 252 252 252 1383 0 0 0 0 0 252
"2286" "ir" 1 "c" 6 207 1 0 525 525 525 525 1908 0 0 0 0 0 525
"2287" "ir" 1 "c" 7 0 0 0 0 0 0 0 1908 0 0 0 0 0 0
"2288" "ir" 1 "c" 8 0 0 0 0 0 0 0 1908 0 0 0 0 0 0
"2289" "ir" 2 "b" 1 285 1 285 285 285 285 285 285 0 0 0 0 0 285
"2290" "ir" 2 "b" 2 545 1 545 545 545 545 545 830 0 0 0 0 0 545
"2291" "ir" 2 "b" 3 269 1 0 1117 1117 1117 1117 1947 0 0 0 0 0 1117
"2292" "ir" 2 "b" 4 227 1 0 459 459 459 459 2406 0 0 0 0 0 459
"2293" "ir" 2 "b" 5 0 0 0 0 0 0 0 2406 0 0 0 0 0 0
"2294" "ir" 2 "b" 6 0 0 0 0 0 0 0 2406 0 0 0 0 0 0
"2295" "ir" 2 "b" 7 325 1 0 1361 1361 1361 1361 3767 0 0 0 0 0 1361
"2296" "ir" 2 "b" 8 0 0 0 0 0 0 0 3767 0 0 0 0 0 0
"2297" "ir" 3 "a" 1 376 1 0 559 559 559 559 559 0 0 0 0 0 559
"2298" "ir" 3 "a" 2 0 0 0 0 0 0 0 559 0 0 0 0 0 0
"2299" "ir" 3 "a" 3 270 1 0 1276 1276 1276 1276 1835 0 0 0 0 0 1276
"2300" "ir" 3 "a" 4 198 1 198 198 198 198 198 2033 0 0 0 0 0 198
"2301" "ir" 3 "a" 5 101 1 101 101 101 101 101 2134 0 0 0 0 0 101
"2302" "ir" 3 "a" 6 300 1 0 987 987 987 987 3121 0 0 0 0 0 987
"2303" "ir" 3 "a" 7 0 0 0 0 0 0 0 3121 0 0 0 0 0 0
"2304" "ir" 3 "a" 8 0 0 0 0 0 0 0 3121 0 0 0 0 0 0
"2305" "ir" 4 "d" 1 373 1 373 373 373 373 373 373 0 0 0 0 0 373
"2306" "ir" 4 "d" 2 336 1 336 336 336 336 336 709 0 0 0 0 0 336
"2307" "ir" 4 "d" 3 273 1 0 1143 1143 1143 1143 1852 0 0 0 0 0 1143
"2308" "ir" 4 "d" 4 236 1 0 630 630 630 630 2482 0 0 0 0 0 630
"2309" "ir" 4 "d" 5 0 0 0 0 0 0 0 2482 0 0 0 0 0 0
"2310" "ir" 4 "d" 6 0 0 0 0 0 0 0 2482 0 0 0 0 0 0
"2311" "ir" 4 "d" 7 321 1 0 1032 1032 1032 1032 3514 0 0 0 0 0 1032
"2312" "ir" 4 "d" 8 0 0 0 0 0 0 0 3514 0 0 0 0 0 0
"2313" "ir" 6 "c" 1 32 1 0 230 230 230 230 230 0 0 0 0 0 230
"2314" "ir" 6 "c" 2 195 1 0 1547 1547 1547 1547 1777 0 0 0 0 0 1547
"2315" "ir" 6 "c" 3 377 1 0 633 633 633 633 2410 0 0 0 0 0 633
"2316" "ir" 6 "c" 4 0 0 0 0 0 0 0 2410 0 0 0 0 0 0
"2317" "ir" 6 "c" 5 0 0 0 0 0 0 0 2410 0 0 0 0 0 0
"2318" "ir" 6 "c" 6 91 1 0 322 322 322 322 2732 0 0 0 0 0 322
"2319" "ir" 6 "c" 7 0 0 0 0 0 0 0 2732 0 0 0 0 0 0
"2320" "ir" 6 "c" 8 0 0 0 0 0 0 0 2732 0 0 0 0 0 0
"2321" "ir" 7 "b" 1 352 1 352 352 352 352 352 352 0 0 0 0 0 352
"2322" "ir" 7 "b" 2 377 1 0 535 535 535 535 887 0 0 0 0 0 535
"2323" "ir" 7 "b" 3 246 1 0 1360 1360 1360 1360 2247 0 0 0 0 0 1360
"2324" "ir" 7 "b" 4 312 1 312 312 312 312 312 2559 0 0 0 0 0 312
"2325" "ir" 7 "b" 5 696 1 696 696 696 696 696 3255 0 0 0 0 0 696
"2326" "ir" 7 "b" 6 0 0 0 0 0 0 0 3255 0 0 0 0 0 0
"2327" "ir" 7 "b" 7 311 1 0 1191 1191 1191 1191 4446 0 0 0 0 0 1191
"2328" "ir" 7 "b" 8 0 0 0 0 0 0 0 4446 0 0 0 0 0 0
"2329" "ir" 8 "a" 1 237 1 237 237 237 237 237 237 0 0 0 0 0 237
"2330" "ir" 8 "a" 2 412 1 0 611 611 611 611 848 0 0 0 0 0 611
"2331" "ir" 8 "a" 3 0 0 0 0 0 0 0 848 0 0 0 0 0 0
"2332" "ir" 8 "a" 4 584 1 584 584 584 584 584 1432 0 0 0 0 0 584
"2333" "ir" 8 "a" 5 0 0 0 0 0 0 0 1432 0 0 0 0 0 0
"2334" "ir" 8 "a" 6 272 1 0 1088 1088 1088 1088 2520 0 0 0 0 0 1088
"2335" "ir" 8 "a" 7 0 0 0 0 0 0 0 2520 0 0 0 0 0 0
"2336" "ir" 8 "a" 8 0 0 0 0 0 0 0 2520 0 0 0 0 0 0
"2337" "ir" 10 "d" 1 164 1 0 609 609 609 609 609 0 0 0 0 0 609
"2338" "ir" 10 "d" 2 0 0 0 0 0 0 0 609 0 0 0 0 0 0
"2339" "ir" 10 "d" 3 236 1 0 767 767 767 767 1376 0 0 0 0 0 767
"2340" "ir" 10 "d" 4 175 1 175 175 175 175 175 1551 0 0 0 0 0 175
"2341" "ir" 10 "d" 5 275 1 0 464 464 464 464 2015 0 0 0 0 0 464
"2342" "ir" 10 "d" 6 0 0 0 0 0 0 0 2015 0 0 0 0 0 0
"2343" "ir" 10 "d" 7 284 1 0 872 872 872 872 2887 0 0 0 0 0 872
"2344" "ir" 10 "d" 8 0 0 0 0 0 0 0 2887 0 0 0 0 0 0
"2345" "ir" 11 "c" 1 430 1 430 430 430 430 430 430 0 0 0 0 0 430
"2346" "ir" 11 "c" 2 183 1 0 558 558 558 558 988 0 0 0 0 0 558
"2347" "ir" 11 "c" 3 185 1 0 360 360 360 360 1348 0 0 0 0 0 360
"2348" "ir" 11 "c" 4 167 1 0 377 377 377 377 1725 0 0 0 0 0 377
"2349" "ir" 11 "c" 5 0 0 0 0 0 0 0 1725 0 0 0 0 0 0
"2350" "ir" 11 "c" 6 337 1 0 2331 2331 2331 2331 4056 0 0 0 0 0 2331
"2351" "ir" 11 "c" 7 0 0 0 0 0 0 0 4056 0 0 0 0 0 0
"2352" "ir" 11 "c" 8 0 0 0 0 0 0 0 4056 0 0 0 0 0 0
"2353" "ir" 12 "b" 1 431 1 431 431 431 431 431 431 0 0 0 0 0 431
"2354" "ir" 12 "b" 2 363 1 363 363 363 363 363 794 0 0 0 0 0 363
"2355" "ir" 12 "b" 3 314 1 0 1233 1233 1233 1233 2027 0 0 0 0 0 1233
"2356" "ir" 12 "b" 4 0 0 0 0 0 0 0 2027 0 0 0 0 0 0
"2357" "ir" 12 "b" 5 0 0 0 0 0 0 0 2027 0 0 0 0 0 0
"2358" "ir" 12 "b" 6 404 1 404 404 404 404 404 2431 0 0 0 0 0 404
"2359" "ir" 12 "b" 7 613 1 0 1501 1501 1501 1501 3932 0 0 0 0 0 1501
"2360" "ir" 12 "b" 8 0 0 0 0 0 0 0 3932 0 0 0 0 0 0
"2361" "ir" 13 "a" 1 383 1 383 383 383 383 383 383 0 0 0 0 0 383
"2362" "ir" 13 "a" 2 258 1 258 258 258 258 258 641 0 0 0 0 0 258
"2363" "ir" 13 "a" 3 278 1 278 278 278 278 278 919 0 0 0 0 0 278
"2364" "ir" 13 "a" 4 0 0 0 0 0 0 0 919 0 0 0 0 0 0
"2365" "ir" 13 "a" 5 0 0 0 0 0 0 0 919 0 0 0 0 0 0
"2366" "ir" 13 "a" 6 238 1 0 1980 1980 1980 1980 2899 0 0 0 0 0 1980
"2367" "ir" 13 "a" 7 0 0 0 0 0 0 0 2899 0 0 0 0 0 0
"2368" "ir" 13 "a" 8 0 0 0 0 0 0 0 2899 0 0 0 0 0 0
"2369" "ir" 14 "d" 1 69 1 0 216 216 216 216 216 0 0 0 0 0 216
"2370" "ir" 14 "d" 2 435 1 435 435 435 435 435 651 0 0 0 0 0 435
"2371" "ir" 14 "d" 3 219 1 0 907 907 907 907 1558 0 0 0 0 0 907
"2372" "ir" 14 "d" 4 331 1 331 331 331 331 331 1889 0 0 0 0 0 331
"2373" "ir" 14 "d" 5 277 1 277 277 277 277 277 2166 0 0 0 0 0 277
"2374" "ir" 14 "d" 6 0 0 0 0 0 0 0 2166 0 0 0 0 0 0
"2375" "ir" 14 "d" 7 249 1 0 1205 1205 1205 1205 3371 0 0 0 0 0 1205
"2376" "ir" 14 "d" 8 0 0 0 0 0 0 0 3371 0 0 0 0 0 0
"2377" "ir" 15 "c" 1 208 1 208 208 208 208 208 208 0 0 0 0 0 208
"2378" "ir" 15 "c" 2 273 1 0 460 460 460 460 668 0 0 0 0 0 460
"2379" "ir" 15 "c" 3 173 1 0 368 368 368 368 1036 0 0 0 0 0 368
"2380" "ir" 15 "c" 4 266 1 0 432 432 432 432 1468 0 0 0 0 0 432
"2381" "ir" 15 "c" 5 0 0 0 0 0 0 0 1468 0 0 0 0 0 0
"2382" "ir" 15 "c" 6 402 1 0 3370 3370 3370 3370 4838 0 0 0 0 0 3370
"2383" "ir" 15 "c" 7 0 0 0 0 0 0 0 4838 0 0 0 0 0 0
"2384" "ir" 15 "c" 8 0 0 0 0 0 0 0 4838 0 0 0 0 0 0
"2385" "ir" 16 "b" 1 358 1 358 358 358 358 358 358 0 0 0 0 0 358
"2386" "ir" 16 "b" 2 570 1 0 734 734 734 734 1092 0 0 0 0 0 734
"2387" "ir" 16 "b" 3 251 1 0 835 835 835 835 1927 0 0 0 0 0 835
"2388" "ir" 16 "b" 4 248 1 0 615 615 615 615 2542 0 0 0 0 0 615
"2389" "ir" 16 "b" 5 0 0 0 0 0 0 0 2542 0 0 0 0 0 0
"2390" "ir" 16 "b" 6 0 0 0 0 0 0 0 2542 0 0 0 0 0 0
"2391" "ir" 16 "b" 7 260 1 0 984 984 984 984 3526 0 0 0 0 0 984
"2392" "ir" 16 "b" 8 0 0 0 0 0 0 0 3526 0 0 0 0 0 0
"2393" "ir" 17 "a" 1 365 1 365 365 365 365 365 365 0 0 0 0 0 365
"2394" "ir" 17 "a" 2 310 1 310 310 310 310 310 675 0 0 0 0 0 310
"2395" "ir" 17 "a" 3 160 1 160 160 160 160 160 835 0 0 0 0 0 160
"2396" "ir" 17 "a" 4 360 1 360 360 360 360 360 1195 0 0 0 0 0 360
"2397" "ir" 17 "a" 5 0 0 0 0 0 0 0 1195 0 0 0 0 0 0
"2398" "ir" 17 "a" 6 304 1 0 2050 2050 2050 2050 3245 0 0 0 0 0 2050
"2399" "ir" 17 "a" 7 0 0 0 0 0 0 0 3245 0 0 0 0 0 0
"2400" "ir" 17 "a" 8 0 0 0 0 0 0 0 3245 0 0 0 0 0 0
"2401" "ir" 18 "d" 1 70 1 0 231 231 231 231 231 0 0 0 0 0 231
"2402" "ir" 18 "d" 2 436 1 0 436 436 1166 436 667 730 0 730 0 0 730
"2403" "ir" 18 "d" 3 195 1 0 661 1446 1446 2176 2843 785 785 0 1 1 785
"2404" "ir" 18 "d" 4 248 1 248 248 248 248 248 3091 0 0 0 0 0 248
"2405" "ir" 18 "d" 5 156 1 0 499 499 499 499 3590 0 0 0 0 0 499
"2406" "ir" 18 "d" 6 0 0 0 0 0 0 0 3590 0 0 0 0 0 0
"2407" "ir" 18 "d" 7 299 1 0 1750 1750 1750 1750 5340 0 0 0 0 0 1750
"2408" "ir" 18 "d" 8 0 0 0 0 0 0 0 5340 0 0 0 0 0 0
"2409" "ir" 19 "c" 1 98 1 0 225 225 225 225 225 0 0 0 0 0 225
"2410" "ir" 19 "c" 2 503 1 0 674 674 674 674 899 0 0 0 0 0 674
"2411" "ir" 19 "c" 3 208 1 208 208 208 208 208 1107 0 0 0 0 0 208
"2412" "ir" 19 "c" 4 276 1 276 276 276 276 276 1383 0 0 0 0 0 276
"2413" "ir" 19 "c" 5 0 0 0 0 0 0 0 1383 0 0 0 0 0 0
"2414" "ir" 19 "c" 6 424 1 0 2787 2787 2787 2787 4170 0 0 0 0 0 2787
"2415" "ir" 19 "c" 7 0 0 0 0 0 0 0 4170 0 0 0 0 0 0
"2416" "ir" 19 "c" 8 0 0 0 0 0 0 0 4170 0 0 0 0 0 0
"2417" "ir" 20 "b" 1 198 1 0 379 379 379 379 379 0 0 0 0 0 379
"2418" "ir" 20 "b" 2 206 1 206 206 206 206 206 585 0 0 0 0 0 206
"2419" "ir" 20 "b" 3 217 1 0 797 797 797 797 1382 0 0 0 0 0 797
"2420" "ir" 20 "b" 4 288 1 288 288 288 288 288 1670 0 0 0 0 0 288
"2421" "ir" 20 "b" 5 0 0 0 0 0 0 0 1670 0 0 0 0 0 0
"2422" "ir" 20 "b" 6 0 0 0 0 0 0 0 1670 0 0 0 0 0 0
"2423" "ir" 20 "b" 7 110 1 0 1498 1498 1498 1498 3168 0 0 0 0 0 1498
"2424" "ir" 20 "b" 8 0 0 0 0 0 0 0 3168 0 0 0 0 0 0
"2425" "ir" 21 "a" 1 61 1 0 389 389 540 389 389 151 0 151 0 0 151
"2426" "ir" 21 "a" 2 337 1 0 557 557 812 557 946 255 0 255 0 0 255
"2427" "ir" 21 "a" 3 199 1 0 639 639 946 639 1585 307 0 307 0 1 251
"2428" "ir" 21 "a" 4 0 0 0 0 0 358 0 1585 358 0 358 0 0 358
"2429" "ir" 21 "a" 5 0 0 0 0 0 0 0 1585 0 0 0 0 0 0
"2430" "ir" 21 "a" 6 335 1 0 1765 3644 3644 4715 6300 1879 1879 0 1 1 1879
"2431" "ir" 21 "a" 7 0 0 0 0 0 0 0 6300 0 0 0 0 0 0
"2432" "ir" 21 "a" 8 0 0 0 0 0 0 0 6300 0 0 0 0 0 0
"2433" "ir" 22 "d" 1 278 1 278 278 278 278 278 278 0 0 0 0 0 278
"2434" "ir" 22 "d" 2 152 1 0 439 439 439 439 717 0 0 0 0 0 439
"2435" "ir" 22 "d" 3 195 1 0 615 615 615 615 1332 0 0 0 0 0 615
"2436" "ir" 22 "d" 4 0 0 0 0 0 0 0 1332 0 0 0 0 0 0
"2437" "ir" 22 "d" 5 233 1 0 384 384 384 384 1716 0 0 0 0 0 384
"2438" "ir" 22 "d" 6 0 0 0 0 0 0 0 1716 0 0 0 0 0 0
"2439" "ir" 22 "d" 7 268 1 0 1736 1736 1736 1736 3452 0 0 0 0 0 1736
"2440" "ir" 22 "d" 8 0 0 0 0 0 0 0 3452 0 0 0 0 0 0
"2441" "ir" 23 "c" 1 40 1 0 780 780 780 780 780 0 0 0 0 0 780
"2442" "ir" 23 "c" 2 279 1 0 396 396 396 396 1176 0 0 0 0 0 396
"2443" "ir" 23 "c" 3 222 1 0 435 435 435 435 1611 0 0 0 0 0 435
"2444" "ir" 23 "c" 4 0 0 0 0 0 0 0 1611 0 0 0 0 0 0
"2445" "ir" 23 "c" 5 332 1 332 332 332 332 332 1943 0 0 0 0 0 332
"2446" "ir" 23 "c" 6 295 1 0 1409 1409 1409 1409 3352 0 0 0 0 0 1409
"2447" "ir" 23 "c" 7 0 0 0 0 0 0 0 3352 0 0 0 0 0 0
"2448" "ir" 23 "c" 8 0 0 0 0 0 0 0 3352 0 0 0 0 0 0
"2449" "ir" 24 "b" 1 300 1 0 822 822 822 822 822 0 0 0 0 0 822
"2450" "ir" 24 "b" 2 0 0 0 0 0 0 0 822 0 0 0 0 0 0
"2451" "ir" 24 "b" 3 233 1 0 1030 1030 1030 1030 1852 0 0 0 0 0 1030
"2452" "ir" 24 "b" 4 0 0 0 0 0 0 0 1852 0 0 0 0 0 0
"2453" "ir" 24 "b" 5 251 1 0 375 375 375 375 2227 0 0 0 0 0 375
"2454" "ir" 24 "b" 6 0 0 0 0 0 0 0 2227 0 0 0 0 0 0
"2455" "ir" 24 "b" 7 243 1 0 1236 1236 1236 1236 3463 0 0 0 0 0 1236
"2456" "ir" 24 "b" 8 0 0 0 0 0 0 0 3463 0 0 0 0 0 0
"2457" "ir" 25 "a" 1 232 1 232 232 232 232 232 232 0 0 0 0 0 232
"2458" "ir" 25 "a" 2 191 1 0 497 497 497 497 729 0 0 0 0 0 497
"2459" "ir" 25 "a" 3 0 0 0 0 0 0 0 729 0 0 0 0 0 0
"2460" "ir" 25 "a" 4 231 1 0 474 474 474 474 1203 0 0 0 0 0 474
"2461" "ir" 25 "a" 5 0 0 0 0 0 0 0 1203 0 0 0 0 0 0
"2462" "ir" 25 "a" 6 377 1 0 2190 2190 2190 2190 3393 0 0 0 0 0 2190
"2463" "ir" 25 "a" 7 0 0 0 0 0 0 0 3393 0 0 0 0 0 0
"2464" "ir" 25 "a" 8 0 0 0 0 0 0 0 3393 0 0 0 0 0 0
"2465" "ir" 27 "d" 1 46 1 0 639 639 639 639 639 0 0 0 0 0 639
"2466" "ir" 27 "d" 2 0 0 0 0 0 308 0 639 308 0 308 0 0 308
"2467" "ir" 27 "d" 3 220 1 0 902 902 1964 902 1541 1062 0 1062 0 1 935
"2468" "ir" 27 "d" 4 267 1 0 267 267 535 267 1808 268 0 268 0 0 268
"2469" "ir" 27 "d" 5 445 1 0 445 445 918 445 2253 473 0 473 0 0 473
"2470" "ir" 27 "d" 6 0 0 0 0 0 0 0 2253 0 0 0 0 0 0
"2471" "ir" 27 "d" 7 290 1 0 1966 4297 4297 6408 8661 2331 2331 0 1 1 2331
"2472" "ir" 27 "d" 8 0 0 0 0 0 0 0 8661 0 0 0 0 0 0
"2473" "ir" 28 "c" 1 192 1 0 577 577 577 577 577 0 0 0 0 0 577
"2474" "ir" 28 "c" 2 419 1 0 650 650 1168 650 1227 518 0 518 0 0 518
"2475" "ir" 28 "c" 3 361 1 0 361 1135 1135 1653 2880 774 774 0 1 1 774
"2476" "ir" 28 "c" 4 501 1 501 501 501 501 501 3381 0 0 0 0 0 501
"2477" "ir" 28 "c" 5 0 0 0 0 0 0 0 3381 0 0 0 0 0 0
"2478" "ir" 28 "c" 6 459 1 0 1889 1889 1889 1889 5270 0 0 0 0 0 1889
"2479" "ir" 28 "c" 7 0 0 0 0 0 0 0 5270 0 0 0 0 0 0
"2480" "ir" 28 "c" 8 0 0 0 0 0 0 0 5270 0 0 0 0 0 0
"2481" "ir" 29 "b" 1 185 1 0 447 447 447 447 447 0 0 0 0 0 447
"2482" "ir" 29 "b" 2 232 1 232 232 232 232 232 679 0 0 0 0 0 232
"2483" "ir" 29 "b" 3 261 1 0 788 788 788 788 1467 0 0 0 0 0 788
"2484" "ir" 29 "b" 4 134 1 134 134 134 134 134 1601 0 0 0 0 0 134
"2485" "ir" 29 "b" 5 253 1 253 253 253 253 253 1854 0 0 0 0 0 253
"2486" "ir" 29 "b" 6 333 1 0 1607 1607 1607 1607 3461 0 0 0 0 0 1607
"2487" "ir" 29 "b" 7 0 0 0 0 0 0 0 3461 0 0 0 0 0 0
"2488" "ir" 29 "b" 8 0 0 0 0 0 0 0 3461 0 0 0 0 0 0
"2489" "ir" 30 "a" 1 384 1 384 384 384 384 384 384 0 0 0 0 0 384
"2490" "ir" 30 "a" 2 216 1 216 216 216 216 216 600 0 0 0 0 0 216
"2491" "ir" 30 "a" 3 449 1 0 659 659 659 659 1259 0 0 0 0 0 659
"2492" "ir" 30 "a" 4 0 0 0 0 0 0 0 1259 0 0 0 0 0 0
"2493" "ir" 30 "a" 5 348 1 0 533 533 533 533 1792 0 0 0 0 0 533
"2494" "ir" 30 "a" 6 200 1 0 2289 2289 2289 2289 4081 0 0 0 0 0 2289
"2495" "ir" 30 "a" 7 0 0 0 0 0 0 0 4081 0 0 0 0 0 0
"2496" "ir" 30 "a" 8 0 0 0 0 0 0 0 4081 0 0 0 0 0 0
"2497" "ir" 31 "d" 1 408 1 408 408 408 408 408 408 0 0 0 0 0 408
"2498" "ir" 31 "d" 2 208 1 208 208 208 208 208 616 0 0 0 0 0 208
"2499" "ir" 31 "d" 3 215 1 0 1178 1178 1178 1178 1794 0 0 0 0 0 1178
"2500" "ir" 31 "d" 4 334 1 334 334 334 334 334 2128 0 0 0 0 0 334
"2501" "ir" 31 "d" 5 244 1 244 244 244 244 244 2372 0 0 0 0 0 244
"2502" "ir" 31 "d" 6 244 1 0 1128 1128 1128 1128 3500 0 0 0 0 0 1128
"2503" "ir" 31 "d" 7 0 0 0 0 0 0 0 3500 0 0 0 0 0 0
"2504" "ir" 31 "d" 8 0 0 0 0 0 0 0 3500 0 0 0 0 0 0
"2505" "ir" 33 "c" 1 455 1 455 455 455 455 455 455 0 0 0 0 0 455
"2506" "ir" 33 "c" 2 548 1 548 548 548 548 548 1003 0 0 0 0 0 548
"2507" "ir" 33 "c" 3 253 1 0 1728 1728 1728 1728 2731 0 0 0 0 0 1728
"2508" "ir" 33 "c" 4 378 1 378 378 378 378 378 3109 0 0 0 0 0 378
"2509" "ir" 33 "c" 5 264 1 264 264 264 264 264 3373 0 0 0 0 0 264
"2510" "ir" 33 "c" 6 265 1 0 790 790 790 790 4163 0 0 0 0 0 790
"2511" "ir" 33 "c" 7 0 0 0 0 0 0 0 4163 0 0 0 0 0 0
"2512" "ir" 33 "c" 8 0 0 0 0 0 0 0 4163 0 0 0 0 0 0
"2513" "ir" 34 "b" 1 228 1 0 490 490 490 490 490 0 0 0 0 0 490
"2514" "ir" 34 "b" 2 195 1 195 195 195 195 195 685 0 0 0 0 0 195
"2515" "ir" 34 "b" 3 284 1 0 793 793 793 793 1478 0 0 0 0 0 793
"2516" "ir" 34 "b" 4 265 1 0 758 758 758 758 2236 0 0 0 0 0 758
"2517" "ir" 34 "b" 5 231 1 0 383 383 383 383 2619 0 0 0 0 0 383
"2518" "ir" 34 "b" 6 0 0 0 0 0 0 0 2619 0 0 0 0 0 0
"2519" "ir" 34 "b" 7 367 1 0 2072 2072 2072 2072 4691 0 0 0 0 0 2072
"2520" "ir" 34 "b" 8 0 0 0 0 0 0 0 4691 0 0 0 0 0 0
"2521" "ir" 35 "a" 1 605 1 605 605 605 605 605 605 0 0 0 0 0 605
"2522" "ir" 35 "a" 2 326 1 0 491 491 792 491 1096 301 0 301 0 0 301
"2523" "ir" 35 "a" 3 290 1 0 593 593 971 593 1689 378 0 378 0 0 378
"2524" "ir" 35 "a" 4 233 1 0 671 671 884 671 2360 213 0 213 0 0 213
"2525" "ir" 35 "a" 5 0 0 0 0 0 0 0 2360 0 0 0 0 0 0
"2526" "ir" 35 "a" 6 272 1 0 4325 5830 5830 6722 9082 1505 1505 0 1 1 1505
"2527" "ir" 35 "a" 7 0 0 0 0 0 0 0 9082 0 0 0 0 0 0
"2528" "ir" 35 "a" 8 0 0 0 0 0 0 0 9082 0 0 0 0 0 0
"2529" "ir" 36 "d" 1 229 1 229 229 229 229 229 229 0 0 0 0 0 229
"2530" "ir" 36 "d" 2 372 1 0 890 890 890 890 1119 0 0 0 0 0 890
"2531" "ir" 36 "d" 3 248 1 0 1271 1271 1271 1271 2390 0 0 0 0 0 1271
"2532" "ir" 36 "d" 4 263 1 263 263 263 263 263 2653 0 0 0 0 0 263
"2533" "ir" 36 "d" 5 278 1 0 421 421 421 421 3074 0 0 0 0 0 421
"2534" "ir" 36 "d" 6 0 0 0 0 0 0 0 3074 0 0 0 0 0 0
"2535" "ir" 36 "d" 7 310 1 0 927 927 927 927 4001 0 0 0 0 0 927
"2536" "ir" 36 "d" 8 0 0 0 0 0 0 0 4001 0 0 0 0 0 0
"2537" "ksh" 1 "b" 1 0 0 0 0 0 54 0 0 54 0 54 0 0 54
"2538" "ksh" 1 "b" 2 178 1 178 178 178 178 232 232 0 0 0 1 1 178
"2539" "ksh" 1 "b" 3 262 1 0 1075 1075 1075 1075 1307 0 0 0 0 0 1075
"2540" "ksh" 1 "b" 4 169 1 169 169 169 169 169 1476 0 0 0 0 0 169
"2541" "ksh" 1 "b" 5 0 0 0 0 0 0 0 1476 0 0 0 0 0 0
"2542" "ksh" 1 "b" 6 326 1 326 326 326 326 326 1802 0 0 0 0 0 326
"2543" "ksh" 1 "b" 7 356 1 0 1289 1289 1289 1289 3091 0 0 0 0 0 1289
"2544" "ksh" 1 "b" 8 0 0 0 0 0 0 0 3091 0 0 0 0 0 0
"2545" "ksh" 2 "a" 1 0 0 0 0 0 0 0 0 0 0 0 0 0 0
"2546" "ksh" 2 "a" 2 178 1 0 272 272 272 272 272 0 0 0 0 0 272
"2547" "ksh" 2 "a" 3 160 1 160 160 160 160 160 432 0 0 0 0 0 160
"2548" "ksh" 2 "a" 4 487 1 487 487 487 487 487 919 0 0 0 0 0 487
"2549" "ksh" 2 "a" 5 0 0 0 0 0 0 0 919 0 0 0 0 0 0
"2550" "ksh" 2 "a" 6 167 1 0 904 904 904 904 1823 0 0 0 0 0 904
"2551" "ksh" 2 "a" 7 0 0 0 0 0 0 0 1823 0 0 0 0 0 0
"2552" "ksh" 2 "a" 8 0 0 0 0 0 0 0 1823 0 0 0 0 0 0
"2553" "ksh" 3 "d" 1 0 0 0 0 0 83 0 0 83 0 83 0 0 83
"2554" "ksh" 3 "d" 2 177 1 0 177 385 385 468 468 208 208 0 1 1 208
"2555" "ksh" 3 "d" 3 203 1 0 439 439 439 439 907 0 0 0 0 0 439
"2556" "ksh" 3 "d" 4 111 1 0 326 326 326 326 1233 0 0 0 0 0 326
"2557" "ksh" 3 "d" 5 0 0 0 0 0 0 0 1233 0 0 0 0 0 0
"2558" "ksh" 3 "d" 6 0 0 0 0 0 0 0 1233 0 0 0 0 0 0
"2559" "ksh" 3 "d" 7 183 1 0 847 847 847 847 2080 0 0 0 0 0 847
"2560" "ksh" 3 "d" 8 0 0 0 0 0 0 0 2080 0 0 0 0 0 0
"2561" "ksh" 4 "c" 1 0 0 0 0 0 0 0 0 0 0 0 0 0 0
"2562" "ksh" 4 "c" 2 172 1 0 472 472 472 472 472 0 0 0 0 0 472
"2563" "ksh" 4 "c" 3 0 0 0 0 0 0 0 472 0 0 0 0 0 0
"2564" "ksh" 4 "c" 4 238 1 0 370 370 370 370 842 0 0 0 0 0 370
"2565" "ksh" 4 "c" 5 0 0 0 0 0 0 0 842 0 0 0 0 0 0
"2566" "ksh" 4 "c" 6 260 1 0 429 429 429 429 1271 0 0 0 0 0 429
"2567" "ksh" 4 "c" 7 0 0 0 0 0 0 0 1271 0 0 0 0 0 0
"2568" "ksh" 4 "c" 8 0 0 0 0 0 0 0 1271 0 0 0 0 0 0
"2569" "ksh" 6 "b" 1 0 0 0 0 0 196 0 0 196 0 196 0 0 196
"2570" "ksh" 6 "b" 2 172 1 0 172 382 819 578 578 647 210 437 1 1 437
"2571" "ksh" 6 "b" 3 161 1 0 161 715 715 1152 1730 554 554 0 1 1 554
"2572" "ksh" 6 "b" 4 196 1 196 196 196 196 196 1926 0 0 0 0 0 196
"2573" "ksh" 6 "b" 5 0 0 0 0 0 0 0 1926 0 0 0 0 0 0
"2574" "ksh" 6 "b" 6 237 1 0 405 405 405 405 2331 0 0 0 0 0 405
"2575" "ksh" 6 "b" 7 195 1 0 420 420 420 420 2751 0 0 0 0 0 420
"2576" "ksh" 6 "b" 8 0 0 0 0 0 0 0 2751 0 0 0 0 0 0
"2577" "ksh" 7 "a" 1 194 1 0 313 313 313 313 313 0 0 0 0 0 313
"2578" "ksh" 7 "a" 2 194 1 194 194 194 194 194 507 0 0 0 0 0 194
"2579" "ksh" 7 "a" 3 0 0 0 0 0 0 0 507 0 0 0 0 0 0
"2580" "ksh" 7 "a" 4 336 1 336 336 336 336 336 843 0 0 0 0 0 336
"2581" "ksh" 7 "a" 5 0 0 0 0 0 0 0 843 0 0 0 0 0 0
"2582" "ksh" 7 "a" 6 0 0 0 0 0 0 0 843 0 0 0 0 0 0
"2583" "ksh" 7 "a" 7 165 1 0 968 968 968 968 1811 0 0 0 0 0 968
"2584" "ksh" 7 "a" 8 0 0 0 0 0 0 0 1811 0 0 0 0 0 0
"2585" "ksh" 8 "d" 1 0 0 0 0 0 0 0 0 0 0 0 0 0 0
"2586" "ksh" 8 "d" 2 156 1 0 473 473 1221 473 473 748 0 748 0 0 156
"2587" "ksh" 8 "d" 3 157 1 0 157 845 845 1437 1910 688 688 0 2 2 424
"2588" "ksh" 8 "d" 4 0 0 0 0 0 0 0 1910 0 0 0 0 0 0
"2589" "ksh" 8 "d" 5 386 1 386 386 386 386 386 2296 0 0 0 0 0 386
"2590" "ksh" 8 "d" 6 0 0 0 0 0 0 0 2296 0 0 0 0 0 0
"2591" "ksh" 8 "d" 7 208 1 0 671 671 671 827 3123 0 0 0 1 1 671
"2592" "ksh" 8 "d" 8 0 0 0 0 0 0 0 3123 0 0 0 0 0 0
"2593" "ksh" 10 "c" 1 0 0 0 0 0 282 0 0 282 0 282 0 0 282
"2594" "ksh" 10 "c" 2 0 0 0 0 0 0 0 0 0 0 0 0 0 0
"2595" "ksh" 10 "c" 3 164 1 0 164 297 297 579 579 133 133 0 1 1 133
"2596" "ksh" 10 "c" 4 226 1 0 442 442 442 442 1021 0 0 0 0 0 442
"2597" "ksh" 10 "c" 5 0 0 0 0 0 0 0 1021 0 0 0 0 0 0
"2598" "ksh" 10 "c" 6 205 1 0 855 855 855 855 1876 0 0 0 0 0 855
"2599" "ksh" 10 "c" 7 0 0 0 0 0 0 0 1876 0 0 0 0 0 0
"2600" "ksh" 10 "c" 8 0 0 0 0 0 0 0 1876 0 0 0 0 0 0
"2601" "ksh" 11 "b" 1 0 0 0 0 0 0 0 0 0 0 0 0 0 0
"2602" "ksh" 11 "b" 2 174 1 0 455 455 455 455 455 0 0 0 0 0 455
"2603" "ksh" 11 "b" 3 207 1 0 648 648 648 648 1103 0 0 0 0 0 648
"2604" "ksh" 11 "b" 4 262 1 262 262 262 262 262 1365 0 0 0 0 0 262
"2605" "ksh" 11 "b" 5 0 0 0 0 0 0 0 1365 0 0 0 0 0 0
"2606" "ksh" 11 "b" 6 195 1 195 195 195 195 195 1560 0 0 0 0 0 195
"2607" "ksh" 11 "b" 7 220 1 0 658 658 658 658 2218 0 0 0 0 0 658
"2608" "ksh" 11 "b" 8 0 0 0 0 0 0 0 2218 0 0 0 0 0 0
"2609" "ksh" 12 "a" 1 0 0 0 0 0 153 0 0 153 0 153 0 0 153
"2610" "ksh" 12 "a" 2 173 1 0 173 449 449 602 602 276 276 0 1 1 276
"2611" "ksh" 12 "a" 3 178 1 178 178 178 178 178 780 0 0 0 0 0 178
"2612" "ksh" 12 "a" 4 0 0 0 0 0 0 0 780 0 0 0 0 0 0
"2613" "ksh" 12 "a" 5 221 1 221 221 221 221 221 1001 0 0 0 0 0 221
"2614" "ksh" 12 "a" 6 232 1 0 606 606 606 606 1607 0 0 0 0 0 606
"2615" "ksh" 12 "a" 7 0 0 0 0 0 0 0 1607 0 0 0 0 0 0
"2616" "ksh" 12 "a" 8 0 0 0 0 0 0 0 1607 0 0 0 0 0 0
"2617" "ksh" 13 "d" 1 150 1 0 150 150 326 150 150 176 0 176 0 0 176
"2618" "ksh" 13 "d" 2 156 1 0 156 156 323 156 306 167 0 167 0 0 167
"2619" "ksh" 13 "d" 3 140 1 0 140 1200 1200 1543 1849 1060 1060 0 1 1 1060
"2620" "ksh" 13 "d" 4 0 0 0 0 0 0 0 1849 0 0 0 0 0 0
"2621" "ksh" 13 "d" 5 193 1 193 193 193 193 193 2042 0 0 0 0 0 193
"2622" "ksh" 13 "d" 6 0 0 0 0 0 0 0 2042 0 0 0 0 0 0
"2623" "ksh" 13 "d" 7 141 1 0 741 741 741 741 2783 0 0 0 0 0 741
"2624" "ksh" 13 "d" 8 0 0 0 0 0 0 0 2783 0 0 0 0 0 0
"2625" "ksh" 14 "c" 1 0 0 0 0 0 166 0 0 166 0 166 0 0 166
"2626" "ksh" 14 "c" 2 165 1 165 165 165 165 331 331 0 0 0 1 1 165
"2627" "ksh" 14 "c" 3 351 1 351 351 351 351 351 682 0 0 0 0 0 351
"2628" "ksh" 14 "c" 4 216 1 216 216 216 216 216 898 0 0 0 0 0 216
"2629" "ksh" 14 "c" 5 0 0 0 0 0 0 0 898 0 0 0 0 0 0
"2630" "ksh" 14 "c" 6 103 1 0 807 807 807 807 1705 0 0 0 0 0 807
"2631" "ksh" 14 "c" 7 0 0 0 0 0 0 0 1705 0 0 0 0 0 0
"2632" "ksh" 14 "c" 8 0 0 0 0 0 0 0 1705 0 0 0 0 0 0
"2633" "ksh" 15 "b" 1 168 1 0 285 285 285 285 285 0 0 0 0 0 285
"2634" "ksh" 15 "b" 2 197 1 197 197 197 197 197 482 0 0 0 0 0 197
"2635" "ksh" 15 "b" 3 218 1 0 495 495 495 495 977 0 0 0 0 0 495
"2636" "ksh" 15 "b" 4 0 0 0 0 0 0 0 977 0 0 0 0 0 0
"2637" "ksh" 15 "b" 5 299 1 299 299 299 299 299 1276 0 0 0 0 0 299
"2638" "ksh" 15 "b" 6 0 0 0 0 0 0 0 1276 0 0 0 0 0 0
"2639" "ksh" 15 "b" 7 189 1 0 930 930 930 930 2206 0 0 0 0 0 930
"2640" "ksh" 15 "b" 8 0 0 0 0 0 0 0 2206 0 0 0 0 0 0
"2641" "ksh" 16 "a" 1 0 0 0 0 0 0 0 0 0 0 0 0 0 0
"2642" "ksh" 16 "a" 2 180 1 0 528 528 528 528 528 0 0 0 0 0 528
"2643" "ksh" 16 "a" 3 159 1 0 411 411 411 411 939 0 0 0 0 0 411
"2644" "ksh" 16 "a" 4 0 0 0 0 0 0 0 939 0 0 0 0 0 0
"2645" "ksh" 16 "a" 5 0 0 0 0 0 0 0 939 0 0 0 0 0 0
"2646" "ksh" 16 "a" 6 193 1 0 918 918 918 918 1857 0 0 0 0 0 918
"2647" "ksh" 16 "a" 7 0 0 0 0 0 0 0 1857 0 0 0 0 0 0
"2648" "ksh" 16 "a" 8 0 0 0 0 0 0 0 1857 0 0 0 0 0 0
"2649" "ksh" 17 "d" 1 0 0 0 0 0 0 0 0 0 0 0 0 0 0
"2650" "ksh" 17 "d" 2 0 0 0 0 0 210 0 0 210 0 210 0 0 210
"2651" "ksh" 17 "d" 3 170 1 0 170 774 774 984 984 604 604 0 1 1 604
"2652" "ksh" 17 "d" 4 269 1 269 269 269 269 269 1253 0 0 0 0 0 269
"2653" "ksh" 17 "d" 5 298 1 298 298 298 298 298 1551 0 0 0 0 0 298
"2654" "ksh" 17 "d" 6 0 0 0 0 0 0 0 1551 0 0 0 0 0 0
"2655" "ksh" 17 "d" 7 213 1 0 1553 1553 1553 1553 3104 0 0 0 0 0 1553
"2656" "ksh" 17 "d" 8 0 0 0 0 0 0 0 3104 0 0 0 0 0 0
"2657" "ksh" 18 "c" 1 206 1 0 206 206 372 206 206 166 0 166 0 0 166
"2658" "ksh" 18 "c" 2 297 1 0 297 572 572 738 944 275 275 0 1 1 275
"2659" "ksh" 18 "c" 3 0 0 0 0 0 0 0 944 0 0 0 0 0 0
"2660" "ksh" 18 "c" 4 243 1 243 243 243 243 243 1187 0 0 0 0 0 243
"2661" "ksh" 18 "c" 5 0 0 0 0 0 0 0 1187 0 0 0 0 0 0
"2662" "ksh" 18 "c" 6 188 1 0 1206 1206 1206 1206 2393 0 0 0 0 0 1206
"2663" "ksh" 18 "c" 7 0 0 0 0 0 0 0 2393 0 0 0 0 0 0
"2664" "ksh" 18 "c" 8 0 0 0 0 0 0 0 2393 0 0 0 0 0 0
"2665" "ksh" 19 "b" 1 0 0 0 0 0 118 0 0 118 0 118 0 0 118
"2666" "ksh" 19 "b" 2 167 1 0 167 368 368 486 486 201 201 0 1 1 201
"2667" "ksh" 19 "b" 3 0 0 0 0 0 0 0 486 0 0 0 0 0 0
"2668" "ksh" 19 "b" 4 197 1 0 1241 1241 1241 1241 1727 0 0 0 0 0 1241
"2669" "ksh" 19 "b" 5 0 0 0 0 0 0 0 1727 0 0 0 0 0 0
"2670" "ksh" 19 "b" 6 0 0 0 0 0 0 0 1727 0 0 0 0 0 0
"2671" "ksh" 19 "b" 7 0 0 0 0 0 0 0 1727 0 0 0 0 0 0
"2672" "ksh" 19 "b" 8 287 1 0 965 965 965 965 2692 0 0 0 0 0 965
"2673" "ksh" 20 "a" 1 0 0 0 0 0 0 0 0 0 0 0 0 0 0
"2674" "ksh" 20 "a" 2 173 1 0 554 554 554 554 554 0 0 0 0 0 554
"2675" "ksh" 20 "a" 3 0 0 0 0 0 0 0 554 0 0 0 0 0 0
"2676" "ksh" 20 "a" 4 736 1 736 736 736 736 736 1290 0 0 0 0 0 736
"2677" "ksh" 20 "a" 5 0 0 0 0 0 0 0 1290 0 0 0 0 0 0
"2678" "ksh" 20 "a" 6 150 1 0 1224 1224 1224 1224 2514 0 0 0 0 0 1224
"2679" "ksh" 20 "a" 7 0 0 0 0 0 0 0 2514 0 0 0 0 0 0
"2680" "ksh" 20 "a" 8 0 0 0 0 0 0 0 2514 0 0 0 0 0 0
"2681" "ksh" 21 "d" 1 183 1 0 416 416 416 416 416 0 0 0 0 0 416
"2682" "ksh" 21 "d" 2 278 1 278 278 278 278 278 694 0 0 0 0 0 278
"2683" "ksh" 21 "d" 3 679 1 0 1082 1082 1082 1082 1776 0 0 0 0 0 1082
"2684" "ksh" 21 "d" 4 174 1 174 174 174 174 174 1950 0 0 0 0 0 174
"2685" "ksh" 21 "d" 5 0 0 0 0 0 0 0 1950 0 0 0 0 0 0
"2686" "ksh" 21 "d" 6 182 1 182 182 182 182 182 2132 0 0 0 0 0 182
"2687" "ksh" 21 "d" 7 174 1 0 328 328 328 328 2460 0 0 0 0 0 328
"2688" "ksh" 21 "d" 8 0 0 0 0 0 0 0 2460 0 0 0 0 0 0
"2689" "ksh" 22 "c" 1 149 1 0 149 149 242 149 149 93 0 93 0 0 93
"2690" "ksh" 22 "c" 2 391 1 0 391 391 537 391 540 146 0 146 0 1 146
"2691" "ksh" 22 "c" 3 0 0 0 0 0 0 0 540 0 0 0 0 0 0
"2692" "ksh" 22 "c" 4 230 1 230 230 230 230 230 770 0 0 0 0 0 230
"2693" "ksh" 22 "c" 5 143 1 143 143 143 143 143 913 0 0 0 0 0 143
"2694" "ksh" 22 "c" 6 228 1 0 1105 1105 1105 1344 2257 0 0 0 1 1 1105
"2695" "ksh" 22 "c" 7 0 0 0 0 0 0 0 2257 0 0 0 0 0 0
"2696" "ksh" 22 "c" 8 0 0 0 0 0 0 0 2257 0 0 0 0 0 0
"2697" "ksh" 23 "b" 1 195 1 0 195 195 1036 195 195 841 0 841 0 0 284
"2698" "ksh" 23 "b" 2 357 1 0 357 1384 1384 2225 2420 1027 1027 0 2 2 856
"2699" "ksh" 23 "b" 3 268 1 0 606 606 606 606 3026 0 0 0 0 0 606
"2700" "ksh" 23 "b" 4 0 0 0 0 0 0 0 3026 0 0 0 0 0 0
"2701" "ksh" 23 "b" 5 275 1 275 275 275 275 275 3301 0 0 0 0 0 275
"2702" "ksh" 23 "b" 6 0 0 0 0 0 0 0 3301 0 0 0 0 0 0
"2703" "ksh" 23 "b" 7 157 1 0 1204 1204 1204 1204 4505 0 0 0 0 0 1204
"2704" "ksh" 23 "b" 8 0 0 0 0 0 0 0 4505 0 0 0 0 0 0
"2705" "ksh" 24 "a" 1 0 0 0 0 0 121 0 0 121 0 121 0 0 121
"2706" "ksh" 24 "a" 2 175 1 0 175 329 329 450 450 154 154 0 1 1 154
"2707" "ksh" 24 "a" 3 0 0 0 0 0 181 0 450 181 0 181 0 0 181
"2708" "ksh" 24 "a" 4 181 1 181 181 181 181 362 812 0 0 0 1 1 181
"2709" "ksh" 24 "a" 5 0 0 0 0 0 0 0 812 0 0 0 0 0 0
"2710" "ksh" 24 "a" 6 143 1 0 845 845 845 845 1657 0 0 0 0 0 845
"2711" "ksh" 24 "a" 7 0 0 0 0 0 0 0 1657 0 0 0 0 0 0
"2712" "ksh" 24 "a" 8 0 0 0 0 0 0 0 1657 0 0 0 0 0 0
"2713" "ksh" 25 "d" 1 30 1 30 30 30 30 30 30 0 0 0 0 0 30
"2714" "ksh" 25 "d" 2 150 1 0 362 362 362 362 392 0 0 0 0 0 362
"2715" "ksh" 25 "d" 3 159 1 0 900 900 900 900 1292 0 0 0 0 0 900
"2716" "ksh" 25 "d" 4 0 0 0 0 0 0 0 1292 0 0 0 0 0 0
"2717" "ksh" 25 "d" 5 0 0 0 0 0 0 0 1292 0 0 0 0 0 0
"2718" "ksh" 25 "d" 6 0 0 0 0 0 0 0 1292 0 0 0 0 0 0
"2719" "ksh" 25 "d" 7 307 1 0 1919 1919 1919 1919 3211 0 0 0 0 0 1919
"2720" "ksh" 25 "d" 8 0 0 0 0 0 0 0 3211 0 0 0 0 0 0
"2721" "ksh" 27 "c" 1 0 0 0 0 0 0 0 0 0 0 0 0 0 0
"2722" "ksh" 27 "c" 2 176 1 0 292 292 292 292 292 0 0 0 0 0 292
"2723" "ksh" 27 "c" 3 135 1 135 135 135 135 135 427 0 0 0 0 0 135
"2724" "ksh" 27 "c" 4 236 1 236 236 236 236 236 663 0 0 0 0 0 236
"2725" "ksh" 27 "c" 5 0 0 0 0 0 0 0 663 0 0 0 0 0 0
"2726" "ksh" 27 "c" 6 167 1 0 1081 1081 1081 1081 1744 0 0 0 0 0 1081
"2727" "ksh" 27 "c" 7 0 0 0 0 0 0 0 1744 0 0 0 0 0 0
"2728" "ksh" 27 "c" 8 0 0 0 0 0 0 0 1744 0 0 0 0 0 0
"2729" "ksh" 28 "b" 1 0 0 0 0 0 120 0 0 120 0 120 0 0 120
"2730" "ksh" 28 "b" 2 29 1 0 464 619 1000 739 739 536 155 381 1 1 381
"2731" "ksh" 28 "b" 3 200 1 0 371 371 1117 371 1110 746 0 746 0 0 469
"2732" "ksh" 28 "b" 4 259 1 0 259 466 684 743 1853 425 207 218 1 1 218
"2733" "ksh" 28 "b" 5 188 1 0 188 188 416 188 2041 228 0 228 0 0 228
"2734" "ksh" 28 "b" 6 0 0 0 0 0 0 0 2041 0 0 0 0 0 0
"2735" "ksh" 28 "b" 7 405 1 0 1734 2308 2308 3604 5645 574 574 0 1 1 574
"2736" "ksh" 28 "b" 8 0 0 0 0 0 0 0 5645 0 0 0 0 0 0
"2737" "ksh" 29 "a" 1 203 1 0 203 203 915 203 203 712 0 712 0 0 712
"2738" "ksh" 29 "a" 2 255 1 0 430 430 430 430 633 0 0 0 0 0 430
"2739" "ksh" 29 "a" 3 0 0 0 0 0 0 0 633 0 0 0 0 0 0
"2740" "ksh" 29 "a" 4 194 1 0 194 194 375 194 827 181 0 181 0 0 181
"2741" "ksh" 29 "a" 5 203 1 203 203 203 203 384 1211 0 0 0 1 1 203
"2742" "ksh" 29 "a" 6 169 1 0 1098 1098 1098 1810 3021 0 0 0 1 1 1098
"2743" "ksh" 29 "a" 7 0 0 0 0 0 0 0 3021 0 0 0 0 0 0
"2744" "ksh" 29 "a" 8 0 0 0 0 0 0 0 3021 0 0 0 0 0 0
"2745" "ksh" 30 "d" 1 0 0 0 0 0 0 0 0 0 0 0 0 0 0
"2746" "ksh" 30 "d" 2 233 1 0 417 417 417 417 417 0 0 0 0 0 417
"2747" "ksh" 30 "d" 3 178 1 0 809 809 809 809 1226 0 0 0 0 0 809
"2748" "ksh" 30 "d" 4 136 1 0 405 405 405 405 1631 0 0 0 0 0 405
"2749" "ksh" 30 "d" 5 260 1 260 260 260 260 260 1891 0 0 0 0 0 260
"2750" "ksh" 30 "d" 6 0 0 0 0 0 0 0 1891 0 0 0 0 0 0
"2751" "ksh" 30 "d" 7 204 1 0 678 678 678 678 2569 0 0 0 0 0 678
"2752" "ksh" 30 "d" 8 0 0 0 0 0 0 0 2569 0 0 0 0 0 0
"2753" "ksh" 31 "c" 1 0 0 0 0 0 154 0 0 154 0 154 0 0 154
"2754" "ksh" 31 "c" 2 181 1 181 181 181 181 335 335 0 0 0 1 1 181
"2755" "ksh" 31 "c" 3 199 1 0 460 460 460 460 795 0 0 0 0 0 460
"2756" "ksh" 31 "c" 4 167 1 167 167 167 167 167 962 0 0 0 0 0 167
"2757" "ksh" 31 "c" 5 0 0 0 0 0 0 0 962 0 0 0 0 0 0
"2758" "ksh" 31 "c" 6 175 1 0 1076 1076 1076 1076 2038 0 0 0 0 0 1076
"2759" "ksh" 31 "c" 7 0 0 0 0 0 0 0 2038 0 0 0 0 0 0
"2760" "ksh" 31 "c" 8 0 0 0 0 0 0 0 2038 0 0 0 0 0 0
"2761" "ksh" 33 "b" 1 0 0 0 0 0 159 0 0 159 0 159 0 0 159
"2762" "ksh" 33 "b" 2 165 1 0 165 383 383 542 542 218 218 0 1 1 218
"2763" "ksh" 33 "b" 3 144 1 0 685 685 685 685 1227 0 0 0 0 0 685
"2764" "ksh" 33 "b" 4 309 1 309 309 309 309 309 1536 0 0 0 0 0 309
"2765" "ksh" 33 "b" 5 187 1 187 187 187 187 187 1723 0 0 0 0 0 187
"2766" "ksh" 33 "b" 6 434 1 434 434 434 434 434 2157 0 0 0 0 0 434
"2767" "ksh" 33 "b" 7 241 1 0 1884 1884 1884 1884 4041 0 0 0 0 0 1884
"2768" "ksh" 33 "b" 8 0 0 0 0 0 0 0 4041 0 0 0 0 0 0
"2769" "ksh" 34 "a" 1 244 1 244 244 244 244 244 244 0 0 0 0 0 244
"2770" "ksh" 34 "a" 2 242 1 242 242 242 242 242 486 0 0 0 0 0 242
"2771" "ksh" 34 "a" 3 167 1 0 547 547 547 547 1033 0 0 0 0 0 547
"2772" "ksh" 34 "a" 4 0 0 0 0 0 0 0 1033 0 0 0 0 0 0
"2773" "ksh" 34 "a" 5 0 0 0 0 0 0 0 1033 0 0 0 0 0 0
"2774" "ksh" 34 "a" 6 189 1 0 1194 1194 1194 1194 2227 0 0 0 0 0 1194
"2775" "ksh" 34 "a" 7 0 0 0 0 0 0 0 2227 0 0 0 0 0 0
"2776" "ksh" 34 "a" 8 0 0 0 0 0 0 0 2227 0 0 0 0 0 0
"2777" "ksh" 35 "d" 1 160 1 160 160 160 160 160 160 0 0 0 0 0 160
"2778" "ksh" 35 "d" 2 155 1 0 300 300 432 300 460 132 0 132 0 0 132
"2779" "ksh" 35 "d" 3 251 1 0 251 427 427 559 1019 176 176 0 1 1 176
"2780" "ksh" 35 "d" 4 172 1 0 383 383 383 383 1402 0 0 0 0 0 383
"2781" "ksh" 35 "d" 5 191 1 191 191 191 191 191 1593 0 0 0 0 0 191
"2782" "ksh" 35 "d" 6 0 0 0 0 0 0 0 1593 0 0 0 0 0 0
"2783" "ksh" 35 "d" 7 163 1 0 725 725 725 725 2318 0 0 0 0 0 725
"2784" "ksh" 35 "d" 8 0 0 0 0 0 0 0 2318 0 0 0 0 0 0
"2785" "ksh" 36 "c" 1 178 1 0 239 239 239 239 239 0 0 0 0 0 239
"2786" "ksh" 36 "c" 2 438 1 0 951 951 951 951 1190 0 0 0 0 0 951
"2787" "ksh" 36 "c" 3 181 1 181 181 181 181 181 1371 0 0 0 0 0 181
"2788" "ksh" 36 "c" 4 268 1 268 268 268 268 268 1639 0 0 0 0 0 268
"2789" "ksh" 36 "c" 5 0 0 0 0 0 0 0 1639 0 0 0 0 0 0
"2790" "ksh" 36 "c" 6 192 1 0 742 742 742 742 2381 0 0 0 0 0 742
"2791" "ksh" 36 "c" 7 0 0 0 0 0 0 0 2381 0 0 0 0 0 0
"2792" "ksh" 36 "c" 8 0 0 0 0 0 0 0 2381 0 0 0 0 0 0
"2793" "ky" 1 "a" 1 45 1 0 442 442 442 442 442 0 0 0 0 0 442
"2794" "ky" 1 "a" 2 291 1 291 291 291 291 291 733 0 0 0 0 0 291
"2795" "ky" 1 "a" 3 263 1 0 606 606 606 606 1339 0 0 0 0 0 606
"2796" "ky" 1 "a" 4 230 1 230 230 230 230 230 1569 0 0 0 0 0 230
"2797" "ky" 1 "a" 5 0 0 0 0 0 0 0 1569 0 0 0 0 0 0
"2798" "ky" 1 "a" 6 267 1 0 2187 2187 2187 2187 3756 0 0 0 0 0 2187
"2799" "ky" 1 "a" 7 0 0 0 0 0 0 0 3756 0 0 0 0 0 0
"2800" "ky" 1 "a" 8 0 0 0 0 0 0 0 3756 0 0 0 0 0 0
"2801" "ky" 2 "d" 1 194 1 194 194 194 194 194 194 0 0 0 0 0 194
"2802" "ky" 2 "d" 2 0 0 0 0 0 389 0 194 389 0 389 0 0 389
"2803" "ky" 2 "d" 3 189 1 0 189 1274 1477 1663 1857 1288 1085 203 1 1 203
"2804" "ky" 2 "d" 4 266 1 0 266 773 773 976 2833 507 507 0 1 1 507
"2805" "ky" 2 "d" 5 202 1 202 202 202 202 202 3035 0 0 0 0 0 202
"2806" "ky" 2 "d" 6 0 0 0 0 0 0 0 3035 0 0 0 0 0 0
"2807" "ky" 2 "d" 7 331 1 0 861 861 861 861 3896 0 0 0 0 0 861
"2808" "ky" 2 "d" 8 0 0 0 0 0 0 0 3896 0 0 0 0 0 0
"2809" "ky" 3 "c" 1 94 1 0 94 94 790 94 94 696 0 696 0 0 696
"2810" "ky" 3 "c" 2 160 1 0 160 384 384 1080 1174 224 224 0 1 1 224
"2811" "ky" 3 "c" 3 236 1 0 516 516 516 516 1690 0 0 0 0 0 516
"2812" "ky" 3 "c" 4 341 1 341 341 341 341 341 2031 0 0 0 0 0 341
"2813" "ky" 3 "c" 5 0 0 0 0 0 0 0 2031 0 0 0 0 0 0
"2814" "ky" 3 "c" 6 354 1 0 1776 1776 1776 1776 3807 0 0 0 0 0 1776
"2815" "ky" 3 "c" 7 0 0 0 0 0 0 0 3807 0 0 0 0 0 0
"2816" "ky" 3 "c" 8 0 0 0 0 0 0 0 3807 0 0 0 0 0 0
"2817" "ky" 4 "b" 1 14 1 0 387 387 387 387 387 0 0 0 0 0 387
"2818" "ky" 4 "b" 2 594 1 0 777 777 1088 777 1164 311 0 311 0 0 311
"2819" "ky" 4 "b" 3 279 1 0 279 1529 1529 1840 3004 1250 1250 0 1 1 1250
"2820" "ky" 4 "b" 4 295 1 295 295 295 295 295 3299 0 0 0 0 0 295
"2821" "ky" 4 "b" 5 243 1 243 243 243 243 243 3542 0 0 0 0 0 243
"2822" "ky" 4 "b" 6 0 0 0 0 0 0 0 3542 0 0 0 0 0 0
"2823" "ky" 4 "b" 7 312 1 0 3934 3934 3934 3934 7476 0 0 0 0 0 3934
"2824" "ky" 4 "b" 8 0 0 0 0 0 0 0 7476 0 0 0 0 0 0
"2825" "ky" 6 "a" 1 231 1 0 653 653 802 653 653 149 0 149 0 0 149
"2826" "ky" 6 "a" 2 194 1 0 194 448 769 597 1250 575 254 321 1 1 321
"2827" "ky" 6 "a" 3 407 1 407 407 407 407 728 1978 0 0 0 1 1 407
"2828" "ky" 6 "a" 4 345 1 0 696 696 696 696 2674 0 0 0 0 0 696
"2829" "ky" 6 "a" 5 342 1 342 342 342 342 342 3016 0 0 0 0 0 342
"2830" "ky" 6 "a" 6 232 1 0 424 424 424 424 3440 0 0 0 0 0 424
"2831" "ky" 6 "a" 7 305 1 0 531 531 531 531 3971 0 0 0 0 0 531
"2832" "ky" 6 "a" 8 0 0 0 0 0 0 0 3971 0 0 0 0 0 0
"2833" "ky" 7 "d" 1 229 1 0 1223 1223 1627 1223 1223 404 0 404 0 0 404
"2834" "ky" 7 "d" 2 0 0 0 0 0 194 0 1223 194 0 194 0 0 194
"2835" "ky" 7 "d" 3 249 1 0 546 2025 2025 2623 3846 1479 1479 0 1 1 1479
"2836" "ky" 7 "d" 4 485 1 485 485 485 485 485 4331 0 0 0 0 0 485
"2837" "ky" 7 "d" 5 252 1 0 655 655 655 655 4986 0 0 0 0 0 655
"2838" "ky" 7 "d" 6 0 0 0 0 0 0 0 4986 0 0 0 0 0 0
"2839" "ky" 7 "d" 7 224 1 0 1793 1793 1793 1793 6779 0 0 0 0 0 1793
"2840" "ky" 7 "d" 8 0 0 0 0 0 0 0 6779 0 0 0 0 0 0
"2841" "ky" 8 "c" 1 0 0 0 0 0 0 0 0 0 0 0 0 0 0
"2842" "ky" 8 "c" 2 157 1 0 157 157 793 157 157 636 0 636 0 0 636
"2843" "ky" 8 "c" 3 179 1 0 179 454 454 1090 1247 275 275 0 1 1 275
"2844" "ky" 8 "c" 4 309 1 309 309 309 309 309 1556 0 0 0 0 0 309
"2845" "ky" 8 "c" 5 0 0 0 0 0 0 0 1556 0 0 0 0 0 0
"2846" "ky" 8 "c" 6 294 1 0 1149 1149 1149 1149 2705 0 0 0 0 0 1149
"2847" "ky" 8 "c" 7 0 0 0 0 0 0 0 2705 0 0 0 0 0 0
"2848" "ky" 8 "c" 8 0 0 0 0 0 0 0 2705 0 0 0 0 0 0
"2849" "ky" 10 "b" 1 180 1 180 180 180 180 180 180 0 0 0 0 0 180
"2850" "ky" 10 "b" 2 0 0 0 0 0 448 0 180 448 0 448 0 0 448
"2851" "ky" 10 "b" 3 164 1 0 164 1295 1295 1743 1923 1131 1131 0 1 1 1131
"2852" "ky" 10 "b" 4 317 1 317 317 317 317 317 2240 0 0 0 0 0 317
"2853" "ky" 10 "b" 5 288 1 288 288 288 288 288 2528 0 0 0 0 0 288
"2854" "ky" 10 "b" 6 0 0 0 0 0 0 0 2528 0 0 0 0 0 0
"2855" "ky" 10 "b" 7 347 1 0 1288 1288 1288 1288 3816 0 0 0 0 0 1288
"2856" "ky" 10 "b" 8 0 0 0 0 0 0 0 3816 0 0 0 0 0 0
"2857" "ky" 11 "a" 1 197 1 197 197 197 197 197 197 0 0 0 0 0 197
"2858" "ky" 11 "a" 2 0 0 0 0 0 1130 0 197 1130 0 1130 0 0 1130
"2859" "ky" 11 "a" 3 155 1 0 155 155 1070 1285 1482 915 0 915 1 1 915
"2860" "ky" 11 "a" 4 0 0 0 0 0 0 0 1482 0 0 0 0 0 0
"2861" "ky" 11 "a" 5 175 1 0 175 1860 1860 2775 4257 1685 1685 0 1 1 1685
"2862" "ky" 11 "a" 6 0 0 0 0 0 0 0 4257 0 0 0 0 0 0
"2863" "ky" 11 "a" 7 0 0 0 0 0 0 0 4257 0 0 0 0 0 0
"2864" "ky" 11 "a" 8 0 0 0 0 0 0 0 4257 0 0 0 0 0 0
"2865" "ky" 12 "d" 1 100 1 0 514 514 514 514 514 0 0 0 0 0 514
"2866" "ky" 12 "d" 2 277 1 0 277 277 593 277 791 316 0 316 0 0 316
"2867" "ky" 12 "d" 3 228 1 0 1227 1227 1721 1227 2018 494 0 494 0 0 494
"2868" "ky" 12 "d" 4 333 1 333 333 333 333 333 2351 0 0 0 0 0 333
"2869" "ky" 12 "d" 5 258 1 0 258 258 393 258 2609 135 0 135 0 1 135
"2870" "ky" 12 "d" 6 0 0 0 0 0 0 0 2609 0 0 0 0 0 0
"2871" "ky" 12 "d" 7 593 1 0 593 1545 1545 2490 5099 952 952 0 1 1 952
"2872" "ky" 12 "d" 8 0 0 0 0 0 0 0 5099 0 0 0 0 0 0
"2873" "ky" 13 "c" 1 206 1 0 206 206 668 206 206 462 0 462 0 0 462
"2874" "ky" 13 "c" 2 434 1 0 434 434 633 434 640 199 0 199 0 0 199
"2875" "ky" 13 "c" 3 170 1 0 170 403 873 602 1242 703 233 470 1 2 242
"2876" "ky" 13 "c" 4 535 1 0 535 659 659 1591 2833 124 124 0 1 1 124
"2877" "ky" 13 "c" 5 0 0 0 0 0 105 0 2833 105 0 105 0 0 105
"2878" "ky" 13 "c" 6 386 1 0 386 2530 2530 2635 5468 2144 2144 0 1 1 2144
"2879" "ky" 13 "c" 7 0 0 0 0 0 0 0 5468 0 0 0 0 0 0
"2880" "ky" 13 "c" 8 0 0 0 0 0 0 0 5468 0 0 0 0 0 0
"2881" "ky" 14 "b" 1 201 1 0 201 201 402 201 201 201 0 201 0 0 201
"2882" "ky" 14 "b" 2 178 1 0 178 475 475 676 877 297 297 0 1 1 297
"2883" "ky" 14 "b" 3 409 1 0 1647 1647 1719 1647 2524 72 0 72 0 0 72
"2884" "ky" 14 "b" 4 314 1 314 314 314 314 314 2838 0 0 0 0 0 314
"2885" "ky" 14 "b" 5 247 1 247 247 247 247 247 3085 0 0 0 0 0 247
"2886" "ky" 14 "b" 6 0 0 0 0 0 0 0 3085 0 0 0 0 0 0
"2887" "ky" 14 "b" 7 291 1 0 1995 1995 1995 2067 5152 0 0 0 1 1 1995
"2888" "ky" 14 "b" 8 0 0 0 0 0 0 0 5152 0 0 0 0 0 0
"2889" "ky" 15 "a" 1 218 1 0 218 218 627 218 218 409 0 409 0 0 195
"2890" "ky" 15 "a" 2 359 1 0 359 1083 1083 1492 1710 724 724 0 2 2 506
"2891" "ky" 15 "a" 3 329 1 329 329 329 329 329 2039 0 0 0 0 0 329
"2892" "ky" 15 "a" 4 0 0 0 0 0 0 0 2039 0 0 0 0 0 0
"2893" "ky" 15 "a" 5 0 0 0 0 0 0 0 2039 0 0 0 0 0 0
"2894" "ky" 15 "a" 6 470 1 0 2843 2843 2843 2843 4882 0 0 0 0 0 2843
"2895" "ky" 15 "a" 7 0 0 0 0 0 0 0 4882 0 0 0 0 0 0
"2896" "ky" 15 "a" 8 0 0 0 0 0 0 0 4882 0 0 0 0 0 0
"2897" "ky" 16 "d" 1 181 1 0 181 181 562 181 181 381 0 381 0 0 381
"2898" "ky" 16 "d" 2 245 1 0 245 409 409 790 971 164 164 0 1 1 164
"2899" "ky" 16 "d" 3 295 1 0 1243 1243 1243 1243 2214 0 0 0 0 0 1243
"2900" "ky" 16 "d" 4 332 1 332 332 332 332 332 2546 0 0 0 0 0 332
"2901" "ky" 16 "d" 5 179 1 179 179 179 179 179 2725 0 0 0 0 0 179
"2902" "ky" 16 "d" 6 0 0 0 0 0 0 0 2725 0 0 0 0 0 0
"2903" "ky" 16 "d" 7 318 1 0 1312 1312 1312 1312 4037 0 0 0 0 0 1312
"2904" "ky" 16 "d" 8 0 0 0 0 0 0 0 4037 0 0 0 0 0 0
"2905" "ky" 17 "c" 1 0 0 0 0 0 543 0 0 543 0 543 0 0 209
"2906" "ky" 17 "c" 2 0 0 0 0 0 251 0 0 251 0 251 0 0 251
"2907" "ky" 17 "c" 3 140 1 0 140 686 686 1480 1480 546 546 0 2 2 370
"2908" "ky" 17 "c" 4 192 1 192 192 192 192 192 1672 0 0 0 0 0 192
"2909" "ky" 17 "c" 5 0 0 0 0 0 0 0 1672 0 0 0 0 0 0
"2910" "ky" 17 "c" 6 340 1 0 1513 1513 1513 1513 3185 0 0 0 0 0 1513
"2911" "ky" 17 "c" 7 0 0 0 0 0 0 0 3185 0 0 0 0 0 0
"2912" "ky" 17 "c" 8 0 0 0 0 0 0 0 3185 0 0 0 0 0 0
"2913" "ky" 18 "b" 1 64 1 0 64 64 345 64 64 281 0 281 0 0 281
"2914" "ky" 18 "b" 2 202 1 0 202 677 677 958 1022 475 475 0 1 1 475
"2915" "ky" 18 "b" 3 246 1 0 1719 1719 1719 1719 2741 0 0 0 0 0 1719
"2916" "ky" 18 "b" 4 359 1 359 359 359 359 359 3100 0 0 0 0 0 359
"2917" "ky" 18 "b" 5 0 0 0 0 0 0 0 3100 0 0 0 0 0 0
"2918" "ky" 18 "b" 6 204 1 204 204 204 204 204 3304 0 0 0 0 0 204
"2919" "ky" 18 "b" 7 275 1 0 2181 2181 2181 2181 5485 0 0 0 0 0 2181
"2920" "ky" 18 "b" 8 0 0 0 0 0 0 0 5485 0 0 0 0 0 0
"2921" "ky" 19 "a" 1 72 1 0 72 72 262 72 72 190 0 190 0 0 190
"2922" "ky" 19 "a" 2 157 1 0 157 615 615 805 877 458 458 0 1 1 458
"2923" "ky" 19 "a" 3 285 1 285 285 285 285 285 1162 0 0 0 0 0 285
"2924" "ky" 19 "a" 4 200 1 200 200 200 200 200 1362 0 0 0 0 0 200
"2925" "ky" 19 "a" 5 0 0 0 0 0 0 0 1362 0 0 0 0 0 0
"2926" "ky" 19 "a" 6 226 1 0 1805 1805 1805 1805 3167 0 0 0 0 0 1805
"2927" "ky" 19 "a" 7 0 0 0 0 0 0 0 3167 0 0 0 0 0 0
"2928" "ky" 19 "a" 8 0 0 0 0 0 0 0 3167 0 0 0 0 0 0
"2929" "ky" 20 "d" 1 176 1 0 176 176 882 176 176 706 0 706 0 0 251
"2930" "ky" 20 "d" 2 0 0 0 0 0 815 0 176 815 0 815 0 1 549
"2931" "ky" 20 "d" 3 0 0 0 0 0 1292 0 176 1292 0 1292 0 0 1292
"2932" "ky" 20 "d" 4 0 0 0 0 0 232 0 176 232 0 232 0 0 232
"2933" "ky" 20 "d" 5 0 0 0 0 0 477 0 176 477 0 477 0 0 477
"2934" "ky" 20 "d" 6 109 1 109 109 109 109 3631 3807 0 0 0 1 1 109
"2935" "ky" 20 "d" 7 300 1 0 1447 1447 1447 1447 5254 0 0 0 0 0 1447
"2936" "ky" 20 "d" 8 0 0 0 0 0 0 0 5254 0 0 0 0 0 0
"2937" "ky" 21 "c" 1 220 1 0 1780 1780 1780 1780 1780 0 0 0 0 0 1780
"2938" "ky" 21 "c" 2 332 1 332 332 332 332 332 2112 0 0 0 0 0 332
"2939" "ky" 21 "c" 3 213 1 213 213 213 213 213 2325 0 0 0 0 0 213
"2940" "ky" 21 "c" 4 396 1 396 396 396 396 396 2721 0 0 0 0 0 396
"2941" "ky" 21 "c" 5 0 0 0 0 0 0 0 2721 0 0 0 0 0 0
"2942" "ky" 21 "c" 6 396 1 0 1197 1197 1197 1197 3918 0 0 0 0 0 1197
"2943" "ky" 21 "c" 7 0 0 0 0 0 0 0 3918 0 0 0 0 0 0
"2944" "ky" 21 "c" 8 0 0 0 0 0 0 0 3918 0 0 0 0 0 0
"2945" "ky" 22 "b" 1 0 0 0 0 0 494 0 0 494 0 494 0 0 494
"2946" "ky" 22 "b" 2 216 1 0 439 648 648 1142 1142 209 209 0 1 1 209
"2947" "ky" 22 "b" 3 209 1 0 1212 1212 1212 1212 2354 0 0 0 0 0 1212
"2948" "ky" 22 "b" 4 316 1 316 316 316 316 316 2670 0 0 0 0 0 316
"2949" "ky" 22 "b" 5 238 1 238 238 238 238 238 2908 0 0 0 0 0 238
"2950" "ky" 22 "b" 6 0 0 0 0 0 0 0 2908 0 0 0 0 0 0
"2951" "ky" 22 "b" 7 339 1 0 1852 1852 1852 1852 4760 0 0 0 0 0 1852
"2952" "ky" 22 "b" 8 0 0 0 0 0 0 0 4760 0 0 0 0 0 0
"2953" "ky" 23 "a" 1 196 1 0 1644 1644 1644 1644 1644 0 0 0 0 0 1644
"2954" "ky" 23 "a" 2 450 1 0 724 724 724 724 2368 0 0 0 0 0 724
"2955" "ky" 23 "a" 3 232 1 0 232 232 409 232 2600 177 0 177 0 0 177
"2956" "ky" 23 "a" 4 331 1 331 331 331 331 331 2931 0 0 0 0 0 331
"2957" "ky" 23 "a" 5 0 0 0 0 0 0 0 2931 0 0 0 0 0 0
"2958" "ky" 23 "a" 6 305 1 0 3983 4276 4276 4453 7384 293 293 0 1 1 293
"2959" "ky" 23 "a" 7 0 0 0 0 0 0 0 7384 0 0 0 0 0 0
"2960" "ky" 23 "a" 8 0 0 0 0 0 0 0 7384 0 0 0 0 0 0
"2961" "ky" 24 "d" 1 98 1 0 98 98 287 98 98 189 0 189 0 0 189
"2962" "ky" 24 "d" 2 160 1 0 160 382 736 571 669 576 222 354 1 1 354
"2963" "ky" 24 "d" 3 287 1 0 1069 1069 1275 1069 1738 206 0 206 0 0 206
"2964" "ky" 24 "d" 4 250 1 0 703 703 703 703 2441 0 0 0 0 0 703
"2965" "ky" 24 "d" 5 292 1 292 292 292 292 292 2733 0 0 0 0 0 292
"2966" "ky" 24 "d" 6 0 0 0 0 0 0 0 2733 0 0 0 0 0 0
"2967" "ky" 24 "d" 7 386 1 0 1401 1591 1591 2151 4884 190 190 0 1 1 190
"2968" "ky" 24 "d" 8 0 0 0 0 0 0 0 4884 0 0 0 0 0 0
"2969" "ky" 25 "c" 1 203 1 0 203 203 422 203 203 219 0 219 0 0 219
"2970" "ky" 25 "c" 2 199 1 0 199 702 702 921 1124 503 503 0 1 1 503
"2971" "ky" 25 "c" 3 277 1 277 277 277 277 277 1401 0 0 0 0 0 277
"2972" "ky" 25 "c" 4 219 1 219 219 219 219 219 1620 0 0 0 0 0 219
"2973" "ky" 25 "c" 5 0 0 0 0 0 0 0 1620 0 0 0 0 0 0
"2974" "ky" 25 "c" 6 337 1 0 2896 2896 2896 2896 4516 0 0 0 0 0 2896
"2975" "ky" 25 "c" 7 0 0 0 0 0 0 0 4516 0 0 0 0 0 0
"2976" "ky" 25 "c" 8 0 0 0 0 0 0 0 4516 0 0 0 0 0 0
"2977" "ky" 27 "b" 1 0 0 0 0 0 305 0 0 305 0 305 0 0 305
"2978" "ky" 27 "b" 2 27 1 0 27 319 781 624 624 754 292 462 1 1 462
"2979" "ky" 27 "b" 3 329 1 0 1309 2615 2615 3077 3701 1306 1306 0 1 1 1306
"2980" "ky" 27 "b" 4 341 1 341 341 341 341 341 4042 0 0 0 0 0 341
"2981" "ky" 27 "b" 5 243 1 243 243 243 243 243 4285 0 0 0 0 0 243
"2982" "ky" 27 "b" 6 0 0 0 0 0 0 0 4285 0 0 0 0 0 0
"2983" "ky" 27 "b" 7 510 1 0 1322 1322 1322 1322 5607 0 0 0 0 0 1322
"2984" "ky" 27 "b" 8 0 0 0 0 0 0 0 5607 0 0 0 0 0 0
"2985" "ky" 28 "a" 1 0 0 0 0 0 0 0 0 0 0 0 0 0 0
"2986" "ky" 28 "a" 2 0 0 0 0 0 707 0 0 707 0 707 0 0 707
"2987" "ky" 28 "a" 3 0 0 0 0 0 787 0 0 787 0 787 0 0 173
"2988" "ky" 28 "a" 4 0 0 0 0 0 415 0 0 415 0 415 0 1 179
"2989" "ky" 28 "a" 5 0 0 0 0 0 0 0 0 0 0 0 0 0 0
"2990" "ky" 28 "a" 6 120 1 0 120 1813 1813 3722 3722 1693 1693 0 1 1 1693
"2991" "ky" 28 "a" 7 0 0 0 0 0 0 0 3722 0 0 0 0 0 0
"2992" "ky" 28 "a" 8 0 0 0 0 0 0 0 3722 0 0 0 0 0 0
"2993" "ky" 29 "d" 1 0 0 0 0 0 375 0 0 375 0 375 0 0 375
"2994" "ky" 29 "d" 2 197 1 0 197 197 365 197 197 168 0 168 0 0 168
"2995" "ky" 29 "d" 3 152 1 0 152 1790 2194 2333 2530 2042 1638 404 1 1 404
"2996" "ky" 29 "d" 4 525 1 525 525 525 525 525 3055 0 0 0 0 0 525
"2997" "ky" 29 "d" 5 697 1 0 697 919 919 1323 4378 222 222 0 1 1 222
"2998" "ky" 29 "d" 6 444 1 0 1485 1485 1485 1485 5863 0 0 0 0 0 1485
"2999" "ky" 29 "d" 7 0 0 0 0 0 0 0 5863 0 0 0 0 0 0
"3000" "ky" 29 "d" 8 0 0 0 0 0 0 0 5863 0 0 0 0 0 0
"3001" "ky" 30 "c" 1 270 1 270 270 270 270 270 270 0 0 0 0 0 270
"3002" "ky" 30 "c" 2 254 1 254 254 254 254 254 524 0 0 0 0 0 254
"3003" "ky" 30 "c" 3 389 1 0 1076 1076 1076 1076 1600 0 0 0 0 0 1076
"3004" "ky" 30 "c" 4 305 1 0 305 305 592 305 1905 287 0 287 0 0 287
"3005" "ky" 30 "c" 5 0 0 0 0 0 0 0 1905 0 0 0 0 0 0
"3006" "ky" 30 "c" 6 315 1 0 315 1234 1234 1521 3426 919 919 0 1 1 919
"3007" "ky" 30 "c" 7 0 0 0 0 0 0 0 3426 0 0 0 0 0 0
"3008" "ky" 30 "c" 8 0 0 0 0 0 0 0 3426 0 0 0 0 0 0
"3009" "ky" 31 "b" 1 0 0 0 0 0 595 0 0 595 0 595 0 0 258
"3010" "ky" 31 "b" 2 207 1 0 207 1019 1019 1614 1614 812 812 0 2 2 373
"3011" "ky" 31 "b" 3 379 1 0 1265 1265 1265 1265 2879 0 0 0 0 0 1265
"3012" "ky" 31 "b" 4 313 1 0 1084 1084 1084 1084 3963 0 0 0 0 0 1084
"3013" "ky" 31 "b" 5 0 0 0 0 0 0 0 3963 0 0 0 0 0 0
"3014" "ky" 31 "b" 6 348 1 348 348 348 348 348 4311 0 0 0 0 0 348
"3015" "ky" 31 "b" 7 316 1 0 2216 2216 2216 2216 6527 0 0 0 0 0 2216
"3016" "ky" 31 "b" 8 0 0 0 0 0 0 0 6527 0 0 0 0 0 0
"3017" "ky" 33 "a" 1 214 1 214 214 214 214 214 214 0 0 0 0 0 214
"3018" "ky" 33 "a" 2 195 1 0 759 759 759 759 973 0 0 0 0 0 759
"3019" "ky" 33 "a" 3 406 1 0 1251 1251 1251 1251 2224 0 0 0 0 0 1251
"3020" "ky" 33 "a" 4 243 1 243 243 243 243 243 2467 0 0 0 0 0 243
"3021" "ky" 33 "a" 5 243 1 243 243 243 243 243 2710 0 0 0 0 0 243
"3022" "ky" 33 "a" 6 270 1 0 2163 2163 2163 2163 4873 0 0 0 0 0 2163
"3023" "ky" 33 "a" 7 0 0 0 0 0 0 0 4873 0 0 0 0 0 0
"3024" "ky" 33 "a" 8 0 0 0 0 0 0 0 4873 0 0 0 0 0 0
"3025" "ky" 34 "d" 1 205 1 0 1143 1143 1143 1143 1143 0 0 0 0 0 1143
"3026" "ky" 34 "d" 2 379 1 379 379 379 379 379 1522 0 0 0 0 0 379
"3027" "ky" 34 "d" 3 272 1 0 901 901 901 901 2423 0 0 0 0 0 901
"3028" "ky" 34 "d" 4 225 1 0 444 444 444 444 2867 0 0 0 0 0 444
"3029" "ky" 34 "d" 5 397 1 397 397 397 397 397 3264 0 0 0 0 0 397
"3030" "ky" 34 "d" 6 0 0 0 0 0 0 0 3264 0 0 0 0 0 0
"3031" "ky" 34 "d" 7 227 1 0 2359 2359 2359 2359 5623 0 0 0 0 0 2359
"3032" "ky" 34 "d" 8 0 0 0 0 0 0 0 5623 0 0 0 0 0 0
"3033" "ky" 35 "c" 1 428 1 0 675 675 675 675 675 0 0 0 0 0 675
"3034" "ky" 35 "c" 2 269 1 269 269 269 269 269 944 0 0 0 0 0 269
"3035" "ky" 35 "c" 3 423 1 0 1374 1374 1585 1374 2318 211 0 211 0 0 211
"3036" "ky" 35 "c" 4 197 1 0 197 449 449 660 2978 252 252 0 1 1 252
"3037" "ky" 35 "c" 5 0 0 0 0 0 0 0 2978 0 0 0 0 0 0
"3038" "ky" 35 "c" 6 291 1 0 1162 1162 1162 1162 4140 0 0 0 0 0 1162
"3039" "ky" 35 "c" 7 0 0 0 0 0 0 0 4140 0 0 0 0 0 0
"3040" "ky" 35 "c" 8 0 0 0 0 0 0 0 4140 0 0 0 0 0 0
"3041" "ky" 36 "b" 1 194 1 0 194 194 445 194 194 251 0 251 0 0 251
"3042" "ky" 36 "b" 2 176 1 0 176 479 479 730 924 303 303 0 1 1 303
"3043" "ky" 36 "b" 3 306 1 0 1516 1516 1516 1516 2440 0 0 0 0 0 1516
"3044" "ky" 36 "b" 4 289 1 289 289 289 289 289 2729 0 0 0 0 0 289
"3045" "ky" 36 "b" 5 233 1 233 233 233 233 233 2962 0 0 0 0 0 233
"3046" "ky" 36 "b" 6 308 1 308 308 308 308 308 3270 0 0 0 0 0 308
"3047" "ky" 36 "b" 7 288 1 0 1449 1449 1449 1449 4719 0 0 0 0 0 1449
"3048" "ky" 36 "b" 8 0 0 0 0 0 0 0 4719 0 0 0 0 0 0
"3049" "ls" 1 "c" 1 189 1 0 440 440 440 440 440 0 0 0 0 0 440
"3050" "ls" 1 "c" 2 0 0 0 0 0 305 0 440 305 0 305 0 0 305
"3051" "ls" 1 "c" 3 299 1 0 567 567 567 567 1007 0 0 0 0 0 567
"3052" "ls" 1 "c" 4 0 0 0 0 0 0 0 1007 0 0 0 0 0 0
"3053" "ls" 1 "c" 5 205 1 205 205 205 205 205 1212 0 0 0 0 0 205
"3054" "ls" 1 "c" 6 317 1 0 590 590 590 895 2107 0 0 0 1 1 590
"3055" "ls" 1 "c" 7 0 0 0 0 0 0 0 2107 0 0 0 0 0 0
"3056" "ls" 1 "c" 8 0 0 0 0 0 0 0 2107 0 0 0 0 0 0
"3057" "ls" 2 "b" 1 228 1 228 228 228 228 228 228 0 0 0 0 0 228
"3058" "ls" 2 "b" 2 173 1 173 173 173 173 173 401 0 0 0 0 0 173
"3059" "ls" 2 "b" 3 237 1 0 440 440 440 440 841 0 0 0 0 0 440
"3060" "ls" 2 "b" 4 221 1 221 221 221 221 221 1062 0 0 0 0 0 221
"3061" "ls" 2 "b" 5 0 0 0 0 0 0 0 1062 0 0 0 0 0 0
"3062" "ls" 2 "b" 6 0 0 0 0 0 0 0 1062 0 0 0 0 0 0
"3063" "ls" 2 "b" 7 222 1 0 877 877 877 877 1939 0 0 0 0 0 877
"3064" "ls" 2 "b" 8 0 0 0 0 0 0 0 1939 0 0 0 0 0 0
"3065" "ls" 3 "a" 1 275 1 275 275 275 275 275 275 0 0 0 0 0 275
"3066" "ls" 3 "a" 2 0 0 0 0 0 0 0 275 0 0 0 0 0 0
"3067" "ls" 3 "a" 3 454 1 0 454 454 660 454 729 206 0 206 0 0 206
"3068" "ls" 3 "a" 4 260 1 0 260 260 498 260 989 238 0 238 0 0 238
"3069" "ls" 3 "a" 5 0 0 0 0 0 0 0 989 0 0 0 0 0 0
"3070" "ls" 3 "a" 6 310 1 0 541 1296 1296 1740 2729 755 755 0 1 1 755
"3071" "ls" 3 "a" 7 0 0 0 0 0 0 0 2729 0 0 0 0 0 0
"3072" "ls" 3 "a" 8 0 0 0 0 0 0 0 2729 0 0 0 0 0 0
"3073" "ls" 4 "d" 1 173 1 0 173 173 710 173 173 537 0 537 0 0 537
"3074" "ls" 4 "d" 2 157 1 157 157 157 157 157 330 0 0 0 0 0 157
"3075" "ls" 4 "d" 3 324 1 0 1312 1312 1699 1312 1642 387 0 387 0 1 387
"3076" "ls" 4 "d" 4 0 0 0 0 0 0 0 1642 0 0 0 0 0 0
"3077" "ls" 4 "d" 5 383 1 0 585 585 585 585 2227 0 0 0 0 0 585
"3078" "ls" 4 "d" 6 0 0 0 0 0 0 0 2227 0 0 0 0 0 0
"3079" "ls" 4 "d" 7 231 1 0 551 551 551 1475 3702 0 0 0 1 1 551
"3080" "ls" 4 "d" 8 0 0 0 0 0 0 0 3702 0 0 0 0 0 0
"3081" "ls" 6 "c" 1 185 1 0 351 351 647 351 351 296 0 296 0 0 296
"3082" "ls" 6 "c" 2 294 1 0 294 499 499 795 1146 205 205 0 1 1 205
"3083" "ls" 6 "c" 3 350 1 0 350 350 635 350 1496 285 0 285 0 0 285
"3084" "ls" 6 "c" 4 247 1 247 247 247 247 247 1743 0 0 0 0 0 247
"3085" "ls" 6 "c" 5 0 0 0 0 0 0 0 1743 0 0 0 0 0 0
"3086" "ls" 6 "c" 6 297 1 0 1198 1198 1198 1483 3226 0 0 0 1 1 1198
"3087" "ls" 6 "c" 7 0 0 0 0 0 0 0 3226 0 0 0 0 0 0
"3088" "ls" 6 "c" 8 0 0 0 0 0 0 0 3226 0 0 0 0 0 0
"3089" "ls" 7 "b" 1 158 1 0 329 329 329 329 329 0 0 0 0 0 329
"3090" "ls" 7 "b" 2 256 1 256 256 256 256 256 585 0 0 0 0 0 256
"3091" "ls" 7 "b" 3 320 1 0 1199 1199 1199 1199 1784 0 0 0 0 0 1199
"3092" "ls" 7 "b" 4 235 1 235 235 235 235 235 2019 0 0 0 0 0 235
"3093" "ls" 7 "b" 5 0 0 0 0 0 0 0 2019 0 0 0 0 0 0
"3094" "ls" 7 "b" 6 0 0 0 0 0 0 0 2019 0 0 0 0 0 0
"3095" "ls" 7 "b" 7 233 1 0 1396 1396 1396 1396 3415 0 0 0 0 0 1396
"3096" "ls" 7 "b" 8 0 0 0 0 0 0 0 3415 0 0 0 0 0 0
"3097" "ls" 8 "a" 1 186 1 0 423 423 423 423 423 0 0 0 0 0 423
"3098" "ls" 8 "a" 2 0 0 0 0 0 0 0 423 0 0 0 0 0 0
"3099" "ls" 8 "a" 3 360 1 0 550 550 820 550 973 270 0 270 0 0 270
"3100" "ls" 8 "a" 4 0 0 0 0 0 0 0 973 0 0 0 0 0 0
"3101" "ls" 8 "a" 5 0 0 0 0 0 0 0 973 0 0 0 0 0 0
"3102" "ls" 8 "a" 6 252 1 0 2149 2149 2149 2419 3392 0 0 0 1 1 2149
"3103" "ls" 8 "a" 7 0 0 0 0 0 0 0 3392 0 0 0 0 0 0
"3104" "ls" 8 "a" 8 0 0 0 0 0 0 0 3392 0 0 0 0 0 0
"3105" "ls" 10 "d" 1 176 1 0 176 176 394 176 176 218 0 218 0 0 218
"3106" "ls" 10 "d" 2 173 1 173 173 173 173 173 349 0 0 0 0 0 173
"3107" "ls" 10 "d" 3 283 1 0 524 524 1222 524 873 698 0 698 0 1 439
"3108" "ls" 10 "d" 4 229 1 229 229 229 229 229 1102 0 0 0 0 0 229
"3109" "ls" 10 "d" 5 454 1 454 454 454 454 454 1556 0 0 0 0 0 454
"3110" "ls" 10 "d" 6 0 0 0 0 0 0 0 1556 0 0 0 0 0 0
"3111" "ls" 10 "d" 7 323 1 0 1538 1538 1538 2454 4010 0 0 0 1 1 1538
"3112" "ls" 10 "d" 8 0 0 0 0 0 0 0 4010 0 0 0 0 0 0
"3113" "ls" 11 "c" 1 202 1 0 202 202 412 202 202 210 0 210 0 0 210
"3114" "ls" 11 "c" 2 176 1 176 176 176 176 176 378 0 0 0 0 0 176
"3115" "ls" 11 "c" 3 320 1 320 320 320 320 320 698 0 0 0 0 0 320
"3116" "ls" 11 "c" 4 278 1 278 278 278 278 278 976 0 0 0 0 0 278
"3117" "ls" 11 "c" 5 0 0 0 0 0 0 0 976 0 0 0 0 0 0
"3118" "ls" 11 "c" 6 241 1 0 1406 1406 1406 1616 2592 0 0 0 1 1 1406
"3119" "ls" 11 "c" 7 0 0 0 0 0 0 0 2592 0 0 0 0 0 0
"3120" "ls" 11 "c" 8 0 0 0 0 0 0 0 2592 0 0 0 0 0 0
"3121" "ls" 12 "b" 1 169 1 0 169 169 441 169 169 272 0 272 0 0 272
"3122" "ls" 12 "b" 2 210 1 210 210 210 210 210 379 0 0 0 0 0 210
"3123" "ls" 12 "b" 3 318 1 0 1027 1027 1464 1027 1406 437 0 437 0 0 437
"3124" "ls" 12 "b" 4 280 1 280 280 280 280 280 1686 0 0 0 0 0 280
"3125" "ls" 12 "b" 5 0 0 0 0 0 0 0 1686 0 0 0 0 0 0
"3126" "ls" 12 "b" 6 0 0 0 0 0 0 0 1686 0 0 0 0 0 0
"3127" "ls" 12 "b" 7 199 1 0 949 1501 1501 2210 3896 552 552 0 1 1 552
"3128" "ls" 12 "b" 8 0 0 0 0 0 0 0 3896 0 0 0 0 0 0
"3129" "ls" 13 "a" 1 201 1 201 201 201 201 201 201 0 0 0 0 0 201
"3130" "ls" 13 "a" 2 181 1 181 181 181 181 181 382 0 0 0 0 0 181
"3131" "ls" 13 "a" 3 280 1 0 440 440 440 440 822 0 0 0 0 0 440
"3132" "ls" 13 "a" 4 0 0 0 0 0 0 0 822 0 0 0 0 0 0
"3133" "ls" 13 "a" 5 0 0 0 0 0 0 0 822 0 0 0 0 0 0
"3134" "ls" 13 "a" 6 215 1 0 2014 2014 2014 2014 2836 0 0 0 0 0 2014
"3135" "ls" 13 "a" 7 0 0 0 0 0 0 0 2836 0 0 0 0 0 0
"3136" "ls" 13 "a" 8 0 0 0 0 0 0 0 2836 0 0 0 0 0 0
"3137" "ls" 14 "d" 1 172 1 0 336 336 336 336 336 0 0 0 0 0 336
"3138" "ls" 14 "d" 2 243 1 243 243 243 243 243 579 0 0 0 0 0 243
"3139" "ls" 14 "d" 3 416 1 0 721 721 875 721 1300 154 0 154 0 0 154
"3140" "ls" 14 "d" 4 324 1 0 324 587 587 741 2041 263 263 0 1 1 263
"3141" "ls" 14 "d" 5 0 0 0 0 0 0 0 2041 0 0 0 0 0 0
"3142" "ls" 14 "d" 6 0 0 0 0 0 0 0 2041 0 0 0 0 0 0
"3143" "ls" 14 "d" 7 190 1 0 888 888 888 888 2929 0 0 0 0 0 888
"3144" "ls" 14 "d" 8 0 0 0 0 0 0 0 2929 0 0 0 0 0 0
"3145" "ls" 15 "c" 1 200 1 200 200 200 200 200 200 0 0 0 0 0 200
"3146" "ls" 15 "c" 2 241 1 0 241 241 443 241 441 202 0 202 0 0 202
"3147" "ls" 15 "c" 3 280 1 0 455 455 672 455 896 217 0 217 0 0 217
"3148" "ls" 15 "c" 4 263 1 263 263 263 263 263 1159 0 0 0 0 0 263
"3149" "ls" 15 "c" 5 0 0 0 0 0 0 0 1159 0 0 0 0 0 0
"3150" "ls" 15 "c" 6 196 1 0 1467 1467 1467 1886 3045 0 0 0 1 1 1467
"3151" "ls" 15 "c" 7 0 0 0 0 0 0 0 3045 0 0 0 0 0 0
"3152" "ls" 15 "c" 8 0 0 0 0 0 0 0 3045 0 0 0 0 0 0
"3153" "ls" 16 "b" 1 166 1 0 393 393 393 393 393 0 0 0 0 0 393
"3154" "ls" 16 "b" 2 236 1 0 236 236 440 236 629 204 0 204 0 0 204
"3155" "ls" 16 "b" 3 219 1 0 653 653 653 653 1282 0 0 0 0 0 653
"3156" "ls" 16 "b" 4 0 0 0 0 0 0 0 1282 0 0 0 0 0 0
"3157" "ls" 16 "b" 5 283 1 283 283 283 283 283 1565 0 0 0 0 0 283
"3158" "ls" 16 "b" 6 0 0 0 0 0 0 0 1565 0 0 0 0 0 0
"3159" "ls" 16 "b" 7 217 1 0 706 706 706 910 2475 0 0 0 1 1 706
"3160" "ls" 16 "b" 8 0 0 0 0 0 0 0 2475 0 0 0 0 0 0
"3161" "ls" 17 "a" 1 158 1 158 158 158 158 158 158 0 0 0 0 0 158
"3162" "ls" 17 "a" 2 211 1 211 211 211 211 211 369 0 0 0 0 0 211
"3163" "ls" 17 "a" 3 261 1 261 261 261 261 261 630 0 0 0 0 0 261
"3164" "ls" 17 "a" 4 184 1 184 184 184 184 184 814 0 0 0 0 0 184
"3165" "ls" 17 "a" 5 0 0 0 0 0 0 0 814 0 0 0 0 0 0
"3166" "ls" 17 "a" 6 274 1 0 1234 1234 1234 1234 2048 0 0 0 0 0 1234
"3167" "ls" 17 "a" 7 0 0 0 0 0 0 0 2048 0 0 0 0 0 0
"3168" "ls" 17 "a" 8 0 0 0 0 0 0 0 2048 0 0 0 0 0 0
"3169" "ls" 18 "d" 1 167 1 0 361 361 361 361 361 0 0 0 0 0 361
"3170" "ls" 18 "d" 2 252 1 0 252 252 532 252 613 280 0 280 0 0 280
"3171" "ls" 18 "d" 3 339 1 0 742 742 942 742 1355 200 0 200 0 0 200
"3172" "ls" 18 "d" 4 225 1 0 225 225 624 225 1580 399 0 399 0 0 399
"3173" "ls" 18 "d" 5 291 1 0 291 291 446 291 1871 155 0 155 0 0 155
"3174" "ls" 18 "d" 6 0 0 0 0 0 0 0 1871 0 0 0 0 0 0
"3175" "ls" 18 "d" 7 241 1 0 1435 1599 1599 2633 4504 164 164 0 1 1 164
"3176" "ls" 18 "d" 8 0 0 0 0 0 0 0 4504 0 0 0 0 0 0
"3177" "ls" 19 "c" 1 171 1 0 171 171 427 171 171 256 0 256 0 0 256
"3178" "ls" 19 "c" 2 196 1 0 385 385 385 385 556 0 0 0 0 0 385
"3179" "ls" 19 "c" 3 325 1 0 325 325 796 325 881 471 0 471 0 0 471
"3180" "ls" 19 "c" 4 141 1 0 141 141 435 141 1022 294 0 294 0 0 294
"3181" "ls" 19 "c" 5 0 0 0 0 0 0 0 1022 0 0 0 0 0 0
"3182" "ls" 19 "c" 6 337 1 0 1746 2593 2593 3614 4636 847 847 0 2 2 588
"3183" "ls" 19 "c" 7 0 0 0 0 0 0 0 4636 0 0 0 0 0 0
"3184" "ls" 19 "c" 8 0 0 0 0 0 0 0 4636 0 0 0 0 0 0
"3185" "ls" 20 "b" 1 165 1 0 165 165 501 165 165 336 0 336 0 0 336
"3186" "ls" 20 "b" 2 211 1 0 673 877 877 1213 1378 204 204 0 1 1 204
"3187" "ls" 20 "b" 3 246 1 0 1106 1106 1106 1106 2484 0 0 0 0 0 1106
"3188" "ls" 20 "b" 4 298 1 0 298 298 549 298 2782 251 0 251 0 0 251
"3189" "ls" 20 "b" 5 0 0 0 0 0 361 0 2782 361 0 361 0 1 361
"3190" "ls" 20 "b" 6 0 0 0 0 0 0 0 2782 0 0 0 0 0 0
"3191" "ls" 20 "b" 7 244 1 0 244 2133 2133 2745 5527 1889 1889 0 1 1 1889
"3192" "ls" 20 "b" 8 0 0 0 0 0 0 0 5527 0 0 0 0 0 0
"3193" "ls" 21 "a" 1 170 1 0 321 321 321 321 321 0 0 0 0 0 321
"3194" "ls" 21 "a" 2 281 1 281 281 281 281 281 602 0 0 0 0 0 281
"3195" "ls" 21 "a" 3 252 1 252 252 252 252 252 854 0 0 0 0 0 252
"3196" "ls" 21 "a" 4 243 1 243 243 243 243 243 1097 0 0 0 0 0 243
"3197" "ls" 21 "a" 5 0 0 0 0 0 0 0 1097 0 0 0 0 0 0
"3198" "ls" 21 "a" 6 278 1 0 1362 1362 1362 1362 2459 0 0 0 0 0 1362
"3199" "ls" 21 "a" 7 0 0 0 0 0 0 0 2459 0 0 0 0 0 0
"3200" "ls" 21 "a" 8 0 0 0 0 0 0 0 2459 0 0 0 0 0 0
"3201" "ls" 22 "d" 1 219 1 219 219 219 219 219 219 0 0 0 0 0 219
"3202" "ls" 22 "d" 2 134 1 0 313 313 529 313 532 216 0 216 0 0 216
"3203" "ls" 22 "d" 3 383 1 0 383 383 720 383 915 337 0 337 0 0 337
"3204" "ls" 22 "d" 4 452 1 0 603 603 603 603 1518 0 0 0 0 0 603
"3205" "ls" 22 "d" 5 0 0 0 0 0 0 0 1518 0 0 0 0 0 0
"3206" "ls" 22 "d" 6 191 1 191 191 191 191 191 1709 0 0 0 0 0 191
"3207" "ls" 22 "d" 7 267 1 0 1494 3035 3035 3588 5297 1541 1541 0 1 1 1541
"3208" "ls" 22 "d" 8 0 0 0 0 0 0 0 5297 0 0 0 0 0 0
"3209" "ls" 23 "c" 1 192 1 0 379 379 591 379 379 212 0 212 0 0 212
"3210" "ls" 23 "c" 2 199 1 199 199 199 199 411 790 0 0 0 1 1 199
"3211" "ls" 23 "c" 3 368 1 368 368 368 368 368 1158 0 0 0 0 0 368
"3212" "ls" 23 "c" 4 314 1 0 484 484 484 484 1642 0 0 0 0 0 484
"3213" "ls" 23 "c" 5 0 0 0 0 0 0 0 1642 0 0 0 0 0 0
"3214" "ls" 23 "c" 6 395 1 0 1151 1151 1151 1151 2793 0 0 0 0 0 1151
"3215" "ls" 23 "c" 7 0 0 0 0 0 0 0 2793 0 0 0 0 0 0
"3216" "ls" 23 "c" 8 0 0 0 0 0 0 0 2793 0 0 0 0 0 0
"3217" "ls" 24 "b" 1 191 1 0 256 256 256 256 256 0 0 0 0 0 256
"3218" "ls" 24 "b" 2 0 0 0 0 0 252 0 256 252 0 252 0 0 174
"3219" "ls" 24 "b" 3 200 1 0 200 1138 1433 1216 1472 1233 938 295 1 1 295
"3220" "ls" 24 "b" 4 0 0 0 0 0 0 0 1472 0 0 0 0 0 0
"3221" "ls" 24 "b" 5 407 1 407 407 407 407 407 1879 0 0 0 0 0 407
"3222" "ls" 24 "b" 6 181 1 181 181 181 181 181 2060 0 0 0 0 0 181
"3223" "ls" 24 "b" 7 232 1 0 1493 2255 2255 2724 4784 762 762 0 1 1 762
"3224" "ls" 24 "b" 8 0 0 0 0 0 0 0 4784 0 0 0 0 0 0
"3225" "ls" 25 "a" 1 192 1 192 192 192 192 192 192 0 0 0 0 0 192
"3226" "ls" 25 "a" 2 404 1 404 404 404 404 404 596 0 0 0 0 0 404
"3227" "ls" 25 "a" 3 271 1 271 271 271 271 271 867 0 0 0 0 0 271
"3228" "ls" 25 "a" 4 0 0 0 0 0 0 0 867 0 0 0 0 0 0
"3229" "ls" 25 "a" 5 348 1 348 348 348 348 348 1215 0 0 0 0 0 348
"3230" "ls" 25 "a" 6 265 1 0 739 739 739 739 1954 0 0 0 0 0 739
"3231" "ls" 25 "a" 7 0 0 0 0 0 0 0 1954 0 0 0 0 0 0
"3232" "ls" 25 "a" 8 0 0 0 0 0 0 0 1954 0 0 0 0 0 0
"3233" "ls" 27 "d" 1 170 1 0 335 335 335 335 335 0 0 0 0 0 335
"3234" "ls" 27 "d" 2 157 1 0 157 157 409 157 492 252 0 252 0 0 252
"3235" "ls" 27 "d" 3 358 1 0 519 519 519 519 1011 0 0 0 0 0 519
"3236" "ls" 27 "d" 4 251 1 251 251 251 251 251 1262 0 0 0 0 0 251
"3237" "ls" 27 "d" 5 455 1 455 455 455 455 455 1717 0 0 0 0 0 455
"3238" "ls" 27 "d" 6 0 0 0 0 0 0 0 1717 0 0 0 0 0 0
"3239" "ls" 27 "d" 7 189 1 0 1508 1508 1508 1760 3477 0 0 0 1 1 1508
"3240" "ls" 27 "d" 8 0 0 0 0 0 0 0 3477 0 0 0 0 0 0
"3241" "ls" 28 "c" 1 184 1 0 362 362 362 362 362 0 0 0 0 0 362
"3242" "ls" 28 "c" 2 357 1 0 357 357 1429 357 719 1072 0 1072 0 0 278
"3243" "ls" 28 "c" 3 338 1 0 338 338 1619 338 1057 1281 0 1281 0 1 318
"3244" "ls" 28 "c" 4 204 1 0 204 391 921 586 1643 717 187 530 1 1 220
"3245" "ls" 28 "c" 5 0 0 0 0 0 0 0 1643 0 0 0 0 0 0
"3246" "ls" 28 "c" 6 251 1 0 1571 3093 3093 5781 7424 1522 1522 0 2 2 180
"3247" "ls" 28 "c" 7 0 0 0 0 0 0 0 7424 0 0 0 0 0 0
"3248" "ls" 28 "c" 8 0 0 0 0 0 0 0 7424 0 0 0 0 0 0
"3249" "ls" 29 "b" 1 221 1 0 221 221 770 221 221 549 0 549 0 0 333
"3250" "ls" 29 "b" 2 0 0 0 0 0 353 0 221 353 0 353 0 1 353
"3251" "ls" 29 "b" 3 207 1 0 207 1103 1939 1319 1540 1732 896 836 1 1 836
"3252" "ls" 29 "b" 4 327 1 327 327 327 327 327 1867 0 0 0 0 0 327
"3253" "ls" 29 "b" 5 362 1 362 362 362 362 362 2229 0 0 0 0 0 362
"3254" "ls" 29 "b" 6 291 1 0 1496 1496 1496 3018 5247 0 0 0 1 1 1496
"3255" "ls" 29 "b" 7 0 0 0 0 0 0 0 5247 0 0 0 0 0 0
"3256" "ls" 29 "b" 8 0 0 0 0 0 0 0 5247 0 0 0 0 0 0
"3257" "ls" 30 "a" 1 190 1 190 190 190 190 190 190 0 0 0 0 0 190
"3258" "ls" 30 "a" 2 177 1 0 177 177 348 177 367 171 0 171 0 0 171
"3259" "ls" 30 "a" 3 242 1 0 448 448 1119 448 815 671 0 671 0 1 507
"3260" "ls" 30 "a" 4 0 0 0 0 0 0 0 815 0 0 0 0 0 0
"3261" "ls" 30 "a" 5 378 1 0 378 378 611 378 1193 233 0 233 0 0 233
"3262" "ls" 30 "a" 6 283 1 0 283 3462 3462 4537 5730 3179 3179 0 2 2 1520
"3263" "ls" 30 "a" 7 0 0 0 0 0 0 0 5730 0 0 0 0 0 0
"3264" "ls" 30 "a" 8 0 0 0 0 0 0 0 5730 0 0 0 0 0 0
"3265" "ls" 31 "d" 1 206 1 206 206 206 206 206 206 0 0 0 0 0 206
"3266" "ls" 31 "d" 2 219 1 0 425 425 993 425 631 568 0 568 0 0 568
"3267" "ls" 31 "d" 3 296 1 0 824 824 1047 824 1455 223 0 223 0 0 223
"3268" "ls" 31 "d" 4 318 1 318 318 318 318 318 1773 0 0 0 0 0 318
"3269" "ls" 31 "d" 5 273 1 273 273 273 273 273 2046 0 0 0 0 0 273
"3270" "ls" 31 "d" 6 409 1 0 1185 1185 1185 1976 4022 0 0 0 1 1 1185
"3271" "ls" 31 "d" 7 0 0 0 0 0 0 0 4022 0 0 0 0 0 0
"3272" "ls" 31 "d" 8 0 0 0 0 0 0 0 4022 0 0 0 0 0 0
"3273" "ls" 33 "c" 1 242 1 0 242 242 433 242 242 191 0 191 0 0 191
"3274" "ls" 33 "c" 2 295 1 0 295 295 1363 295 537 1068 0 1068 0 0 252
"3275" "ls" 33 "c" 3 219 1 0 219 961 1958 1777 2314 1739 742 997 2 3 335
"3276" "ls" 33 "c" 4 178 1 0 178 609 814 1044 3358 636 431 205 2 2 205
"3277" "ls" 33 "c" 5 0 0 0 0 0 0 0 3358 0 0 0 0 0 0
"3278" "ls" 33 "c" 6 266 1 0 2894 3549 3549 4759 8117 655 655 0 1 1 655
"3279" "ls" 33 "c" 7 0 0 0 0 0 0 0 8117 0 0 0 0 0 0
"3280" "ls" 33 "c" 8 0 0 0 0 0 0 0 8117 0 0 0 0 0 0
"3281" "ls" 34 "b" 1 184 1 0 380 380 380 380 380 0 0 0 0 0 380
"3282" "ls" 34 "b" 2 248 1 248 248 248 248 248 628 0 0 0 0 0 248
"3283" "ls" 34 "b" 3 232 1 0 637 637 637 637 1265 0 0 0 0 0 637
"3284" "ls" 34 "b" 4 230 1 0 459 459 459 459 1724 0 0 0 0 0 459
"3285" "ls" 34 "b" 5 0 0 0 0 0 0 0 1724 0 0 0 0 0 0
"3286" "ls" 34 "b" 6 0 0 0 0 0 0 0 1724 0 0 0 0 0 0
"3287" "ls" 34 "b" 7 230 1 0 1100 1100 1100 1100 2824 0 0 0 0 0 1100
"3288" "ls" 34 "b" 8 0 0 0 0 0 0 0 2824 0 0 0 0 0 0
"3289" "ls" 35 "a" 1 188 1 0 332 332 547 332 332 215 0 215 0 0 215
"3290" "ls" 35 "a" 2 194 1 194 194 194 194 194 526 0 0 0 0 0 194
"3291" "ls" 35 "a" 3 246 1 0 246 246 876 246 772 630 0 630 0 1 630
"3292" "ls" 35 "a" 4 217 1 0 217 217 429 217 989 212 0 212 0 0 212
"3293" "ls" 35 "a" 5 0 0 0 0 0 0 0 989 0 0 0 0 0 0
"3294" "ls" 35 "a" 6 211 1 0 1974 1974 1974 3031 4020 0 0 0 1 1 1974
"3295" "ls" 35 "a" 7 0 0 0 0 0 0 0 4020 0 0 0 0 0 0
"3296" "ls" 35 "a" 8 0 0 0 0 0 0 0 4020 0 0 0 0 0 0
"3297" "ls" 36 "d" 1 170 1 0 170 170 456 170 170 286 0 286 0 0 286
"3298" "ls" 36 "d" 2 167 1 0 548 548 914 548 718 366 0 366 0 1 366
"3299" "ls" 36 "d" 3 291 1 0 1010 1010 1583 1010 1728 573 0 573 0 0 573
"3300" "ls" 36 "d" 4 283 1 283 283 283 283 283 2011 0 0 0 0 0 283
"3301" "ls" 36 "d" 5 0 0 0 0 0 0 0 2011 0 0 0 0 0 0
"3302" "ls" 36 "d" 6 255 1 255 255 255 255 255 2266 0 0 0 0 0 255
"3303" "ls" 36 "d" 7 270 1 0 734 734 734 1959 4225 0 0 0 1 1 734
"3304" "ls" 36 "d" 8 0 0 0 0 0 0 0 4225 0 0 0 0 0 0
"3305" "ma" 1 "b" 1 0 0 0 0 0 256 0 0 256 0 256 0 0 256
"3306" "ma" 1 "b" 2 219 1 0 869 869 1112 869 869 243 0 243 0 0 243
"3307" "ma" 1 "b" 3 305 1 0 305 1260 1646 1503 2372 1341 955 386 1 1 386
"3308" "ma" 1 "b" 4 197 1 0 197 457 457 1099 3471 260 260 0 1 1 260
"3309" "ma" 1 "b" 5 282 1 282 282 282 282 282 3753 0 0 0 0 0 282
"3310" "ma" 1 "b" 6 0 0 0 0 0 0 0 3753 0 0 0 0 0 0
"3311" "ma" 1 "b" 7 160 1 0 922 922 922 922 4675 0 0 0 0 0 922
"3312" "ma" 1 "b" 8 0 0 0 0 0 0 0 4675 0 0 0 0 0 0
"3313" "ma" 2 "a" 1 24 1 24 24 24 24 24 24 0 0 0 0 0 24
"3314" "ma" 2 "a" 2 0 0 0 0 0 338 0 24 338 0 338 0 0 338
"3315" "ma" 2 "a" 3 152 1 0 152 498 498 836 860 346 346 0 1 1 346
"3316" "ma" 2 "a" 4 231 1 231 231 231 231 231 1091 0 0 0 0 0 231
"3317" "ma" 2 "a" 5 0 0 0 0 0 0 0 1091 0 0 0 0 0 0
"3318" "ma" 2 "a" 6 261 1 0 1142 1142 1142 1142 2233 0 0 0 0 0 1142
"3319" "ma" 2 "a" 7 0 0 0 0 0 0 0 2233 0 0 0 0 0 0
"3320" "ma" 2 "a" 8 0 0 0 0 0 0 0 2233 0 0 0 0 0 0
"3321" "ma" 3 "d" 1 0 0 0 0 0 224 0 0 224 0 224 0 0 224
"3322" "ma" 3 "d" 2 0 0 0 0 0 520 0 0 520 0 520 0 0 119
"3323" "ma" 3 "d" 3 138 1 0 138 795 1665 1196 1196 1527 657 870 1 1 386
"3324" "ma" 3 "d" 4 253 1 0 440 440 440 440 1636 0 0 0 0 0 440
"3325" "ma" 3 "d" 5 0 0 0 0 0 78 0 1636 78 0 78 0 0 78
"3326" "ma" 3 "d" 6 0 0 0 0 0 280 0 1636 280 0 280 0 1 280
"3327" "ma" 3 "d" 7 273 1 0 1136 1781 1781 3352 4988 645 645 0 1 1 645
"3328" "ma" 3 "d" 8 0 0 0 0 0 0 0 4988 0 0 0 0 0 0
"3329" "ma" 4 "c" 1 21 1 0 21 21 445 21 21 424 0 424 0 0 201
"3330" "ma" 4 "c" 2 0 0 0 0 0 760 0 21 760 0 760 0 1 73
"3331" "ma" 4 "c" 3 0 0 0 0 0 658 0 21 658 0 658 0 1 189
"3332" "ma" 4 "c" 4 0 0 0 0 0 275 0 21 275 0 275 0 0 275
"3333" "ma" 4 "c" 5 122 1 0 122 122 262 1829 1850 140 0 140 1 2 140
"3334" "ma" 4 "c" 6 274 1 0 723 723 723 1273 3123 0 0 0 1 1 723
"3335" "ma" 4 "c" 7 0 0 0 0 0 0 0 3123 0 0 0 0 0 0
"3336" "ma" 4 "c" 8 0 0 0 0 0 0 0 3123 0 0 0 0 0 0
"3337" "ma" 6 "b" 1 85 1 0 85 85 438 85 85 353 0 353 0 0 353
"3338" "ma" 6 "b" 2 100 1 0 100 372 372 725 810 272 272 0 1 1 272
"3339" "ma" 6 "b" 3 509 1 0 1075 1075 1075 1075 1885 0 0 0 0 0 1075
"3340" "ma" 6 "b" 4 214 1 0 362 362 362 362 2247 0 0 0 0 0 362
"3341" "ma" 6 "b" 5 0 0 0 0 0 0 0 2247 0 0 0 0 0 0
"3342" "ma" 6 "b" 6 437 1 0 682 682 682 682 2929 0 0 0 0 0 682
"3343" "ma" 6 "b" 7 264 1 0 1321 1321 1321 1321 4250 0 0 0 0 0 1321
"3344" "ma" 6 "b" 8 0 0 0 0 0 0 0 4250 0 0 0 0 0 0
"3345" "ma" 7 "a" 1 196 1 0 303 303 303 303 303 0 0 0 0 0 303
"3346" "ma" 7 "a" 2 222 1 0 222 222 309 222 525 87 0 87 0 0 87
"3347" "ma" 7 "a" 3 0 0 0 0 0 0 0 525 0 0 0 0 0 0
"3348" "ma" 7 "a" 4 385 1 0 385 574 762 661 1186 377 189 188 1 1 188
"3349" "ma" 7 "a" 5 334 1 334 334 334 334 522 1708 0 0 0 1 1 334
"3350" "ma" 7 "a" 6 0 0 0 0 0 0 0 1708 0 0 0 0 0 0
"3351" "ma" 7 "a" 7 328 1 0 1085 1085 1085 1085 2793 0 0 0 0 0 1085
"3352" "ma" 7 "a" 8 0 0 0 0 0 0 0 2793 0 0 0 0 0 0
"3353" "ma" 8 "d" 1 0 0 0 0 0 0 0 0 0 0 0 0 0 0
"3354" "ma" 8 "d" 2 107 1 0 827 827 827 827 827 0 0 0 0 0 827
"3355" "ma" 8 "d" 3 375 1 0 1061 1061 1389 1061 1888 328 0 328 0 0 328
"3356" "ma" 8 "d" 4 212 1 0 212 545 545 873 2761 333 333 0 1 1 333
"3357" "ma" 8 "d" 5 205 1 205 205 205 205 205 2966 0 0 0 0 0 205
"3358" "ma" 8 "d" 6 0 0 0 0 0 0 0 2966 0 0 0 0 0 0
"3359" "ma" 8 "d" 7 484 1 0 1049 1049 1049 1049 4015 0 0 0 0 0 1049
"3360" "ma" 8 "d" 8 0 0 0 0 0 0 0 4015 0 0 0 0 0 0
"3361" "ma" 10 "c" 1 0 0 0 0 0 0 0 0 0 0 0 0 0 0
"3362" "ma" 10 "c" 2 123 1 0 123 123 678 123 123 555 0 555 0 0 555
"3363" "ma" 10 "c" 3 0 0 0 0 0 630 0 123 630 0 630 0 0 630
"3364" "ma" 10 "c" 4 60 1 0 60 408 408 1593 1716 348 348 0 1 1 348
"3365" "ma" 10 "c" 5 0 0 0 0 0 0 0 1716 0 0 0 0 0 0
"3366" "ma" 10 "c" 6 287 1 0 1055 1055 1055 1055 2771 0 0 0 0 0 1055
"3367" "ma" 10 "c" 7 0 0 0 0 0 0 0 2771 0 0 0 0 0 0
"3368" "ma" 10 "c" 8 0 0 0 0 0 0 0 2771 0 0 0 0 0 0
"3369" "ma" 11 "b" 1 218 1 218 218 218 218 218 218 0 0 0 0 0 218
"3370" "ma" 11 "b" 2 368 1 0 368 368 827 368 586 459 0 459 0 0 459
"3371" "ma" 11 "b" 3 328 1 0 1025 1025 1398 1025 1611 373 0 373 0 0 373
"3372" "ma" 11 "b" 4 318 1 0 318 612 832 985 2596 514 294 220 1 1 220
"3373" "ma" 11 "b" 5 602 1 602 602 602 602 822 3418 0 0 0 1 1 602
"3374" "ma" 11 "b" 6 0 0 0 0 0 0 0 3418 0 0 0 0 0 0
"3375" "ma" 11 "b" 7 371 1 0 1456 1456 1456 1915 5333 0 0 0 1 1 1456
"3376" "ma" 11 "b" 8 0 0 0 0 0 0 0 5333 0 0 0 0 0 0
"3377" "ma" 12 "a" 1 45 1 45 45 45 45 45 45 0 0 0 0 0 45
"3378" "ma" 12 "a" 2 0 0 0 0 0 1064 0 45 1064 0 1064 0 0 1064
"3379" "ma" 12 "a" 3 0 0 0 0 0 186 0 45 186 0 186 0 0 186
"3380" "ma" 12 "a" 4 0 0 0 0 0 0 0 45 0 0 0 0 0 0
"3381" "ma" 12 "a" 5 141 1 0 141 444 444 1694 1739 303 303 0 1 1 303
"3382" "ma" 12 "a" 6 284 1 0 967 967 967 967 2706 0 0 0 0 0 967
"3383" "ma" 12 "a" 7 0 0 0 0 0 0 0 2706 0 0 0 0 0 0
"3384" "ma" 12 "a" 8 0 0 0 0 0 0 0 2706 0 0 0 0 0 0
"3385" "ma" 13 "d" 1 0 0 0 0 0 0 0 0 0 0 0 0 0 0
"3386" "ma" 13 "d" 2 0 0 0 0 0 762 0 0 762 0 762 0 0 189
"3387" "ma" 13 "d" 3 161 1 0 161 2045 2045 2807 2807 1884 1884 0 2 2 171
"3388" "ma" 13 "d" 4 172 1 0 172 172 375 172 2979 203 0 203 0 0 203
"3389" "ma" 13 "d" 5 367 1 0 367 521 521 724 3703 154 154 0 1 1 154
"3390" "ma" 13 "d" 6 0 0 0 0 0 0 0 3703 0 0 0 0 0 0
"3391" "ma" 13 "d" 7 245 1 0 800 800 800 800 4503 0 0 0 0 0 800
"3392" "ma" 13 "d" 8 0 0 0 0 0 0 0 4503 0 0 0 0 0 0
"3393" "ma" 14 "c" 1 204 1 0 275 275 564 275 275 289 0 289 0 0 289
"3394" "ma" 14 "c" 2 292 1 0 292 292 641 292 567 349 0 349 0 0 349
"3395" "ma" 14 "c" 3 166 1 166 166 166 166 166 733 0 0 0 0 0 166
"3396" "ma" 14 "c" 4 202 1 0 202 202 459 202 935 257 0 257 0 0 257
"3397" "ma" 14 "c" 5 0 0 0 0 0 0 0 935 0 0 0 0 0 0
"3398" "ma" 14 "c" 6 272 1 0 1505 1932 1932 2827 3762 427 427 0 1 1 427
"3399" "ma" 14 "c" 7 0 0 0 0 0 0 0 3762 0 0 0 0 0 0
"3400" "ma" 14 "c" 8 0 0 0 0 0 0 0 3762 0 0 0 0 0 0
"3401" "ma" 15 "b" 1 0 0 0 0 0 171 0 0 171 0 171 0 0 171
"3402" "ma" 15 "b" 2 0 0 0 0 0 380 0 0 380 0 380 0 1 255
"3403" "ma" 15 "b" 3 0 0 0 0 0 790 0 0 790 0 790 0 0 790
"3404" "ma" 15 "b" 4 0 0 0 0 0 0 0 0 0 0 0 0 0 0
"3405" "ma" 15 "b" 5 0 0 0 0 0 271 0 0 271 0 271 0 0 271
"3406" "ma" 15 "b" 6 0 0 0 0 0 0 0 0 0 0 0 0 0 0
"3407" "ma" 15 "b" 7 150 1 0 150 1787 1787 3399 3399 1637 1637 0 1 1 1637
"3408" "ma" 15 "b" 8 0 0 0 0 0 0 0 3399 0 0 0 0 0 0
"3409" "ma" 16 "a" 1 0 0 0 0 0 250 0 0 250 0 250 0 0 250
"3410" "ma" 16 "a" 2 173 1 0 173 402 402 652 652 229 229 0 1 1 229
"3411" "ma" 16 "a" 3 309 1 0 479 479 479 479 1131 0 0 0 0 0 479
"3412" "ma" 16 "a" 4 0 0 0 0 0 0 0 1131 0 0 0 0 0 0
"3413" "ma" 16 "a" 5 0 0 0 0 0 0 0 1131 0 0 0 0 0 0
"3414" "ma" 16 "a" 6 285 1 0 1120 1120 1120 1120 2251 0 0 0 0 0 1120
"3415" "ma" 16 "a" 7 0 0 0 0 0 0 0 2251 0 0 0 0 0 0
"3416" "ma" 16 "a" 8 0 0 0 0 0 0 0 2251 0 0 0 0 0 0
"3417" "ma" 17 "d" 1 205 1 0 320 320 320 320 320 0 0 0 0 0 320
"3418" "ma" 17 "d" 2 244 1 244 244 244 244 244 564 0 0 0 0 0 244
"3419" "ma" 17 "d" 3 282 1 0 1031 1031 1031 1031 1595 0 0 0 0 0 1031
"3420" "ma" 17 "d" 4 288 1 288 288 288 288 288 1883 0 0 0 0 0 288
"3421" "ma" 17 "d" 5 295 1 295 295 295 295 295 2178 0 0 0 0 0 295
"3422" "ma" 17 "d" 6 0 0 0 0 0 0 0 2178 0 0 0 0 0 0
"3423" "ma" 17 "d" 7 225 1 0 2013 2013 2013 2013 4191 0 0 0 0 0 2013
"3424" "ma" 17 "d" 8 0 0 0 0 0 0 0 4191 0 0 0 0 0 0
"3425" "ma" 18 "c" 1 23 1 0 23 23 300 23 23 277 0 277 0 0 277
"3426" "ma" 18 "c" 2 0 0 0 0 0 915 0 23 915 0 915 0 0 193
"3427" "ma" 18 "c" 3 0 0 0 0 0 201 0 23 201 0 201 0 0 201
"3428" "ma" 18 "c" 4 0 0 0 0 0 504 0 23 504 0 504 0 0 504
"3429" "ma" 18 "c" 5 146 1 146 146 146 146 1573 1596 0 0 0 1 1 146
"3430" "ma" 18 "c" 6 465 1 0 1759 1759 1759 2229 3825 0 0 0 1 1 1759
"3431" "ma" 18 "c" 7 0 0 0 0 0 0 0 3825 0 0 0 0 0 0
"3432" "ma" 18 "c" 8 0 0 0 0 0 0 0 3825 0 0 0 0 0 0
"3433" "ma" 19 "b" 1 0 0 0 0 0 0 0 0 0 0 0 0 0 0
"3434" "ma" 19 "b" 2 165 1 0 838 838 991 838 838 153 0 153 0 0 153
"3435" "ma" 19 "b" 3 0 0 0 0 0 150 0 838 150 0 150 0 0 150
"3436" "ma" 19 "b" 4 251 1 0 1791 1791 3471 1791 2629 1680 0 1680 0 0 1680
"3437" "ma" 19 "b" 5 0 0 0 0 0 0 0 2629 0 0 0 0 0 0
"3438" "ma" 19 "b" 6 219 1 0 219 219 490 219 2848 271 0 271 0 0 271
"3439" "ma" 19 "b" 7 0 0 0 0 0 0 0 2848 0 0 0 0 0 0
"3440" "ma" 19 "b" 8 327 1 0 831 1671 1671 3925 6773 840 840 0 1 1 840
"3441" "ma" 20 "a" 1 45 1 45 45 45 45 45 45 0 0 0 0 0 45
"3442" "ma" 20 "a" 2 0 0 0 0 0 393 0 45 393 0 393 0 0 393
"3443" "ma" 20 "a" 3 156 1 0 156 511 511 904 949 355 355 0 1 1 355
"3444" "ma" 20 "a" 4 0 0 0 0 0 0 0 949 0 0 0 0 0 0
"3445" "ma" 20 "a" 5 376 1 376 376 376 376 376 1325 0 0 0 0 0 376
"3446" "ma" 20 "a" 6 254 1 0 1612 1612 1612 1612 2937 0 0 0 0 0 1612
"3447" "ma" 20 "a" 7 0 0 0 0 0 0 0 2937 0 0 0 0 0 0
"3448" "ma" 20 "a" 8 0 0 0 0 0 0 0 2937 0 0 0 0 0 0
"3449" "ma" 21 "d" 1 0 0 0 0 0 400 0 0 400 0 400 0 0 400
"3450" "ma" 21 "d" 2 0 0 0 0 0 530 0 0 530 0 530 0 0 530
"3451" "ma" 21 "d" 3 152 1 0 152 1655 2231 2585 2585 2079 1503 576 1 1 576
"3452" "ma" 21 "d" 4 387 1 0 387 577 577 1153 3738 190 190 0 1 1 190
"3453" "ma" 21 "d" 5 410 1 410 410 410 410 410 4148 0 0 0 0 0 410
"3454" "ma" 21 "d" 6 0 0 0 0 0 0 0 4148 0 0 0 0 0 0
"3455" "ma" 21 "d" 7 218 1 0 982 982 982 982 5130 0 0 0 0 0 982
"3456" "ma" 21 "d" 8 0 0 0 0 0 0 0 5130 0 0 0 0 0 0
"3457" "ma" 22 "c" 1 42 1 0 42 42 296 42 42 254 0 254 0 0 254
"3458" "ma" 22 "c" 2 0 0 0 0 0 729 0 42 729 0 729 0 1 170
"3459" "ma" 22 "c" 3 142 1 142 142 142 142 701 743 0 0 0 1 1 142
"3460" "ma" 22 "c" 4 253 1 253 253 253 253 253 996 0 0 0 0 0 253
"3461" "ma" 22 "c" 5 223 1 223 223 223 223 223 1219 0 0 0 0 0 223
"3462" "ma" 22 "c" 6 259 1 0 1678 1678 1678 2102 3321 0 0 0 1 1 1678
"3463" "ma" 22 "c" 7 0 0 0 0 0 0 0 3321 0 0 0 0 0 0
"3464" "ma" 22 "c" 8 0 0 0 0 0 0 0 3321 0 0 0 0 0 0
"3465" "ma" 23 "b" 1 21 1 0 21 21 654 21 21 633 0 633 0 0 633
"3466" "ma" 23 "b" 2 174 1 0 174 617 617 1250 1271 443 443 0 1 1 443
"3467" "ma" 23 "b" 3 254 1 0 918 918 918 918 2189 0 0 0 0 0 918
"3468" "ma" 23 "b" 4 263 1 263 263 263 263 263 2452 0 0 0 0 0 263
"3469" "ma" 23 "b" 5 288 1 288 288 288 288 288 2740 0 0 0 0 0 288
"3470" "ma" 23 "b" 6 0 0 0 0 0 0 0 2740 0 0 0 0 0 0
"3471" "ma" 23 "b" 7 256 1 0 2626 2626 2626 2626 5366 0 0 0 0 0 2626
"3472" "ma" 23 "b" 8 0 0 0 0 0 0 0 5366 0 0 0 0 0 0
"3473" "ma" 24 "a" 1 88 1 0 88 88 307 88 88 219 0 219 0 0 219
"3474" "ma" 24 "a" 2 0 0 0 0 0 312 0 88 312 0 312 0 0 312
"3475" "ma" 24 "a" 3 0 0 0 0 0 333 0 88 333 0 333 0 1 250
"3476" "ma" 24 "a" 4 0 0 0 0 0 0 0 88 0 0 0 0 0 0
"3477" "ma" 24 "a" 5 0 0 0 0 0 136 0 88 136 0 136 0 0 136
"3478" "ma" 24 "a" 6 65 1 0 65 1098 1098 2098 2186 1033 1033 0 1 1 1033
"3479" "ma" 24 "a" 7 0 0 0 0 0 0 0 2186 0 0 0 0 0 0
"3480" "ma" 24 "a" 8 0 0 0 0 0 0 0 2186 0 0 0 0 0 0
"3481" "ma" 25 "d" 1 0 0 0 0 0 316 0 0 316 0 316 0 0 316
"3482" "ma" 25 "d" 2 0 0 0 0 0 1227 0 0 1227 0 1227 0 1 864
"3483" "ma" 25 "d" 3 0 0 0 0 0 2188 0 0 2188 0 2188 0 1 1008
"3484" "ma" 25 "d" 4 0 0 0 0 0 0 0 0 0 0 0 0 0 0
"3485" "ma" 25 "d" 5 0 0 0 0 0 562 0 0 562 0 562 0 0 332
"3486" "ma" 25 "d" 6 0 0 0 0 0 0 0 0 0 0 0 0 0 0
"3487" "ma" 25 "d" 7 148 1 0 148 6258 6258 10551 10551 6110 6110 0 2 2 3853
"3488" "ma" 25 "d" 8 0 0 0 0 0 0 0 10551 0 0 0 0 0 0
"3489" "ma" 27 "c" 1 188 1 188 188 188 188 188 188 0 0 0 0 0 188
"3490" "ma" 27 "c" 2 214 1 0 923 923 923 923 1111 0 0 0 0 0 923
"3491" "ma" 27 "c" 3 239 1 239 239 239 239 239 1350 0 0 0 0 0 239
"3492" "ma" 27 "c" 4 485 1 485 485 485 485 485 1835 0 0 0 0 0 485
"3493" "ma" 27 "c" 5 0 0 0 0 0 0 0 1835 0 0 0 0 0 0
"3494" "ma" 27 "c" 6 150 1 0 1644 1644 1644 1644 3479 0 0 0 0 0 1644
"3495" "ma" 27 "c" 7 0 0 0 0 0 0 0 3479 0 0 0 0 0 0
"3496" "ma" 27 "c" 8 0 0 0 0 0 0 0 3479 0 0 0 0 0 0
"3497" "ma" 28 "b" 1 188 1 0 283 283 283 283 283 0 0 0 0 0 283
"3498" "ma" 28 "b" 2 251 1 0 251 251 570 251 534 319 0 319 0 0 319
"3499" "ma" 28 "b" 3 255 1 0 1513 1513 2170 1513 2047 657 0 657 0 0 657
"3500" "ma" 28 "b" 4 397 1 0 397 397 550 397 2444 153 0 153 0 0 153
"3501" "ma" 28 "b" 5 351 1 351 351 351 351 351 2795 0 0 0 0 0 351
"3502" "ma" 28 "b" 6 0 0 0 0 0 0 0 2795 0 0 0 0 0 0
"3503" "ma" 28 "b" 7 251 1 0 1901 1901 1901 3030 5825 0 0 0 1 1 1901
"3504" "ma" 28 "b" 8 0 0 0 0 0 0 0 5825 0 0 0 0 0 0
"3505" "ma" 29 "a" 1 74 1 74 74 74 74 74 74 0 0 0 0 0 74
"3506" "ma" 29 "a" 2 0 0 0 0 0 2198 0 74 2198 0 2198 0 0 734
"3507" "ma" 29 "a" 3 104 1 0 104 429 1486 934 1008 1382 325 1057 1 3 369
"3508" "ma" 29 "a" 4 241 1 0 241 241 1795 241 1249 1554 0 1554 0 0 581
"3509" "ma" 29 "a" 5 0 0 0 0 0 343 0 1249 343 0 343 0 0 343
"3510" "ma" 29 "a" 6 376 1 0 1338 2282 2282 6929 8178 944 944 0 2 2 336
"3511" "ma" 29 "a" 7 0 0 0 0 0 0 0 8178 0 0 0 0 0 0
"3512" "ma" 29 "a" 8 0 0 0 0 0 0 0 8178 0 0 0 0 0 0
"3513" "ma" 30 "d" 1 30 1 30 30 30 30 30 30 0 0 0 0 0 30
"3514" "ma" 30 "d" 2 147 1 0 364 364 364 364 394 0 0 0 0 0 364
"3515" "ma" 30 "d" 3 221 1 0 994 994 994 994 1388 0 0 0 0 0 994
"3516" "ma" 30 "d" 4 269 1 0 642 642 642 642 2030 0 0 0 0 0 642
"3517" "ma" 30 "d" 5 262 1 262 262 262 262 262 2292 0 0 0 0 0 262
"3518" "ma" 30 "d" 6 0 0 0 0 0 0 0 2292 0 0 0 0 0 0
"3519" "ma" 30 "d" 7 145 1 0 941 941 941 941 3233 0 0 0 0 0 941
"3520" "ma" 30 "d" 8 0 0 0 0 0 0 0 3233 0 0 0 0 0 0
"3521" "ma" 31 "c" 1 66 1 0 66 66 360 66 66 294 0 294 0 0 294
"3522" "ma" 31 "c" 2 0 0 0 0 0 541 0 66 541 0 541 0 0 541
"3523" "ma" 31 "c" 3 78 1 0 78 548 548 1089 1155 470 470 0 1 1 470
"3524" "ma" 31 "c" 4 434 1 434 434 434 434 434 1589 0 0 0 0 0 434
"3525" "ma" 31 "c" 5 0 0 0 0 0 0 0 1589 0 0 0 0 0 0
"3526" "ma" 31 "c" 6 263 1 0 1458 1458 1458 1752 3341 0 0 0 1 1 1458
"3527" "ma" 31 "c" 7 0 0 0 0 0 0 0 3341 0 0 0 0 0 0
"3528" "ma" 31 "c" 8 0 0 0 0 0 0 0 3341 0 0 0 0 0 0
"3529" "ma" 33 "b" 1 250 1 250 250 250 250 250 250 0 0 0 0 0 250
"3530" "ma" 33 "b" 2 451 1 0 451 451 1544 451 701 1093 0 1093 0 0 559
"3531" "ma" 33 "b" 3 272 1 0 973 973 3108 973 1674 2135 0 2135 0 1 777
"3532" "ma" 33 "b" 4 384 1 0 556 556 1866 556 2230 1310 0 1310 0 1 596
"3533" "ma" 33 "b" 5 0 0 0 0 0 363 0 2230 363 0 363 0 1 110
"3534" "ma" 33 "b" 6 271 1 0 271 271 959 271 2501 688 0 688 0 0 324
"3535" "ma" 33 "b" 7 424 1 0 424 4448 4448 10037 12538 4024 4024 0 3 3 1313
"3536" "ma" 33 "b" 8 0 0 0 0 0 0 0 12538 0 0 0 0 0 0
"3537" "ma" 34 "a" 1 53 1 0 53 53 164 53 53 111 0 111 0 0 111
"3538" "ma" 34 "a" 2 156 1 0 156 379 379 490 543 223 223 0 1 1 223
"3539" "ma" 34 "a" 3 328 1 0 820 820 820 820 1363 0 0 0 0 0 820
"3540" "ma" 34 "a" 4 569 1 569 569 569 569 569 1932 0 0 0 0 0 569
"3541" "ma" 34 "a" 5 0 0 0 0 0 0 0 1932 0 0 0 0 0 0
"3542" "ma" 34 "a" 6 277 1 0 1527 1527 1527 1527 3459 0 0 0 0 0 1527
"3543" "ma" 34 "a" 7 0 0 0 0 0 0 0 3459 0 0 0 0 0 0
"3544" "ma" 34 "a" 8 0 0 0 0 0 0 0 3459 0 0 0 0 0 0
"3545" "ma" 35 "d" 1 70 1 0 70 70 271 70 70 201 0 201 0 0 201
"3546" "ma" 35 "d" 2 0 0 0 0 0 832 0 70 832 0 832 0 1 161
"3547" "ma" 35 "d" 3 109 1 0 109 909 1017 1580 1650 908 800 108 1 2 108
"3548" "ma" 35 "d" 4 294 1 0 679 679 679 679 2329 0 0 0 0 0 679
"3549" "ma" 35 "d" 5 354 1 354 354 354 354 354 2683 0 0 0 0 0 354
"3550" "ma" 35 "d" 6 0 0 0 0 0 0 0 2683 0 0 0 0 0 0
"3551" "ma" 35 "d" 7 337 1 0 1243 1243 1243 1713 4396 0 0 0 1 1 1243
"3552" "ma" 35 "d" 8 0 0 0 0 0 0 0 4396 0 0 0 0 0 0
"3553" "ma" 36 "c" 1 0 0 0 0 0 210 0 0 210 0 210 0 0 210
"3554" "ma" 36 "c" 2 165 1 0 836 836 1191 836 836 355 0 355 0 1 218
"3555" "ma" 36 "c" 3 413 1 413 413 413 413 413 1249 0 0 0 0 0 413
"3556" "ma" 36 "c" 4 304 1 304 304 304 304 304 1553 0 0 0 0 0 304
"3557" "ma" 36 "c" 5 0 0 0 0 0 0 0 1553 0 0 0 0 0 0
"3558" "ma" 36 "c" 6 226 1 0 1400 1400 1400 1965 3518 0 0 0 1 1 1400
"3559" "ma" 36 "c" 7 0 0 0 0 0 0 0 3518 0 0 0 0 0 0
"3560" "ma" 36 "c" 8 0 0 0 0 0 0 0 3518 0 0 0 0 0 0
"3561" "ma2" 1 "a" 1 188 1 188 188 188 188 188 188 0 0 0 0 0 188
"3562" "ma2" 1 "a" 2 237 1 237 237 237 237 237 425 0 0 0 0 0 237
"3563" "ma2" 1 "a" 3 238 1 238 238 238 238 238 663 0 0 0 0 0 238
"3564" "ma2" 1 "a" 4 0 0 0 0 0 0 0 663 0 0 0 0 0 0
"3565" "ma2" 1 "a" 5 0 0 0 0 0 0 0 663 0 0 0 0 0 0
"3566" "ma2" 1 "a" 6 205 1 0 653 653 653 653 1316 0 0 0 0 0 653
"3567" "ma2" 1 "a" 7 0 0 0 0 0 0 0 1316 0 0 0 0 0 0
"3568" "ma2" 1 "a" 8 0 0 0 0 0 0 0 1316 0 0 0 0 0 0
"3569" "ma2" 2 "d" 1 0 0 0 0 0 198 0 0 198 0 198 0 0 198
"3570" "ma2" 2 "d" 2 198 1 0 393 393 393 393 393 0 0 0 0 0 393
"3571" "ma2" 2 "d" 3 247 1 0 1218 1218 2282 1218 1611 1064 0 1064 0 0 368
"3572" "ma2" 2 "d" 4 266 1 0 266 266 817 266 1877 551 0 551 0 1 156
"3573" "ma2" 2 "d" 5 335 1 0 335 335 998 335 2212 663 0 663 0 0 418
"3574" "ma2" 2 "d" 6 0 0 0 0 0 490 0 2212 490 0 490 0 1 316
"3575" "ma2" 2 "d" 7 163 1 0 323 1671 1671 4637 6849 1348 1348 0 4 4 405
"3576" "ma2" 2 "d" 8 0 0 0 0 0 0 0 6849 0 0 0 0 0 0
"3577" "ma2" 3 "c" 1 187 1 187 187 187 187 187 187 0 0 0 0 0 187
"3578" "ma2" 3 "c" 2 201 1 201 201 201 201 201 388 0 0 0 0 0 201
"3579" "ma2" 3 "c" 3 226 1 226 226 226 226 226 614 0 0 0 0 0 226
"3580" "ma2" 3 "c" 4 0 0 0 0 0 0 0 614 0 0 0 0 0 0
"3581" "ma2" 3 "c" 5 333 1 333 333 333 333 333 947 0 0 0 0 0 333
"3582" "ma2" 3 "c" 6 247 1 0 860 860 860 860 1807 0 0 0 0 0 860
"3583" "ma2" 3 "c" 7 0 0 0 0 0 0 0 1807 0 0 0 0 0 0
"3584" "ma2" 3 "c" 8 0 0 0 0 0 0 0 1807 0 0 0 0 0 0
"3585" "ma2" 4 "b" 1 190 1 190 190 190 190 190 190 0 0 0 0 0 190
"3586" "ma2" 4 "b" 2 206 1 0 206 206 1269 206 396 1063 0 1063 0 0 283
"3587" "ma2" 4 "b" 3 279 1 0 802 802 1362 802 1198 560 0 560 0 0 560
"3588" "ma2" 4 "b" 4 0 0 0 0 0 289 0 1198 289 0 289 0 0 289
"3589" "ma2" 4 "b" 5 332 1 332 332 332 332 332 1530 0 0 0 0 0 332
"3590" "ma2" 4 "b" 6 0 0 0 0 0 0 0 1530 0 0 0 0 0 0
"3591" "ma2" 4 "b" 7 103 1 0 511 1673 1673 3585 5115 1162 1162 0 3 3 762
"3592" "ma2" 4 "b" 8 0 0 0 0 0 0 0 5115 0 0 0 0 0 0
"3593" "ma2" 6 "a" 1 196 1 196 196 196 196 196 196 0 0 0 0 0 196
"3594" "ma2" 6 "a" 2 504 1 0 780 780 780 780 976 0 0 0 0 0 780
"3595" "ma2" 6 "a" 3 0 0 0 0 0 0 0 976 0 0 0 0 0 0
"3596" "ma2" 6 "a" 4 214 1 214 214 214 214 214 1190 0 0 0 0 0 214
"3597" "ma2" 6 "a" 5 289 1 289 289 289 289 289 1479 0 0 0 0 0 289
"3598" "ma2" 6 "a" 6 184 1 0 184 184 668 184 1663 484 0 484 0 0 484
"3599" "ma2" 6 "a" 7 161 1 0 553 769 769 1253 2916 216 216 0 1 1 216
"3600" "ma2" 6 "a" 8 0 0 0 0 0 0 0 2916 0 0 0 0 0 0
"3601" "ma2" 7 "d" 1 187 1 187 187 187 187 187 187 0 0 0 0 0 187
"3602" "ma2" 7 "d" 2 293 1 0 293 293 2376 293 480 2083 0 2083 0 0 286
"3603" "ma2" 7 "d" 3 311 1 0 563 1592 2542 1914 2394 1979 1029 950 1 2 833
"3604" "ma2" 7 "d" 4 295 1 295 295 295 295 295 2689 0 0 0 0 0 295
"3605" "ma2" 7 "d" 5 272 1 0 272 272 539 272 2961 267 0 267 0 0 267
"3606" "ma2" 7 "d" 6 0 0 0 0 0 0 0 2961 0 0 0 0 0 0
"3607" "ma2" 7 "d" 7 183 1 0 752 1685 1685 4663 7624 933 933 0 2 2 933
"3608" "ma2" 7 "d" 8 0 0 0 0 0 0 0 7624 0 0 0 0 0 0
"3609" "ma2" 8 "c" 1 222 1 222 222 222 222 222 222 0 0 0 0 0 222
"3610" "ma2" 8 "c" 2 238 1 0 507 507 507 507 729 0 0 0 0 0 507
"3611" "ma2" 8 "c" 3 339 1 339 339 339 339 339 1068 0 0 0 0 0 339
"3612" "ma2" 8 "c" 4 0 0 0 0 0 0 0 1068 0 0 0 0 0 0
"3613" "ma2" 8 "c" 5 0 0 0 0 0 0 0 1068 0 0 0 0 0 0
"3614" "ma2" 8 "c" 6 256 1 0 2464 2464 2464 2464 3532 0 0 0 0 0 2464
"3615" "ma2" 8 "c" 7 0 0 0 0 0 0 0 3532 0 0 0 0 0 0
"3616" "ma2" 8 "c" 8 0 0 0 0 0 0 0 3532 0 0 0 0 0 0
"3617" "ma2" 10 "b" 1 181 1 181 181 181 181 181 181 0 0 0 0 0 181
"3618" "ma2" 10 "b" 2 173 1 173 173 173 173 173 354 0 0 0 0 0 173
"3619" "ma2" 10 "b" 3 238 1 0 667 667 667 667 1021 0 0 0 0 0 667
"3620" "ma2" 10 "b" 4 164 1 164 164 164 164 164 1185 0 0 0 0 0 164
"3621" "ma2" 10 "b" 5 0 0 0 0 0 0 0 1185 0 0 0 0 0 0
"3622" "ma2" 10 "b" 6 381 1 381 381 381 381 381 1566 0 0 0 0 0 381
"3623" "ma2" 10 "b" 7 232 1 0 1386 1386 1386 1386 2952 0 0 0 0 0 1386
"3624" "ma2" 10 "b" 8 0 0 0 0 0 0 0 2952 0 0 0 0 0 0
"3625" "ma2" 11 "a" 1 189 1 189 189 189 189 189 189 0 0 0 0 0 189
"3626" "ma2" 11 "a" 2 257 1 0 257 257 414 257 446 157 0 157 0 0 157
"3627" "ma2" 11 "a" 3 361 1 0 361 542 542 699 1145 181 181 0 1 1 181
"3628" "ma2" 11 "a" 4 0 0 0 0 0 0 0 1145 0 0 0 0 0 0
"3629" "ma2" 11 "a" 5 252 1 0 5146 5146 5146 5146 6291 0 0 0 0 0 5146
"3630" "ma2" 11 "a" 6 0 0 0 0 0 0 0 6291 0 0 0 0 0 0
"3631" "ma2" 11 "a" 7 0 0 0 0 0 0 0 6291 0 0 0 0 0 0
"3632" "ma2" 11 "a" 8 0 0 0 0 0 0 0 6291 0 0 0 0 0 0
"3633" "ma2" 12 "d" 1 29 1 29 29 29 29 29 29 0 0 0 0 0 29
"3634" "ma2" 12 "d" 2 366 1 0 366 366 883 366 395 517 0 517 0 0 334
"3635" "ma2" 12 "d" 3 237 1 0 688 688 2257 688 1083 1569 0 1569 0 2 1081
"3636" "ma2" 12 "d" 4 274 1 0 274 274 553 274 1357 279 0 279 0 0 279
"3637" "ma2" 12 "d" 5 0 0 0 0 0 0 0 1357 0 0 0 0 0 0
"3638" "ma2" 12 "d" 6 0 0 0 0 0 0 0 1357 0 0 0 0 0 0
"3639" "ma2" 12 "d" 7 220 1 0 878 3957 3957 6322 7679 3079 3079 0 2 2 1840
"3640" "ma2" 12 "d" 8 0 0 0 0 0 0 0 7679 0 0 0 0 0 0
"3641" "ma2" 13 "c" 1 51 1 51 51 51 51 51 51 0 0 0 0 0 51
"3642" "ma2" 13 "c" 2 0 0 0 0 0 319 0 51 319 0 319 0 0 319
"3643" "ma2" 13 "c" 3 169 1 0 169 396 396 715 766 227 227 0 1 1 227
"3644" "ma2" 13 "c" 4 211 1 211 211 211 211 211 977 0 0 0 0 0 211
"3645" "ma2" 13 "c" 5 0 0 0 0 0 0 0 977 0 0 0 0 0 0
"3646" "ma2" 13 "c" 6 164 1 0 633 633 633 633 1610 0 0 0 0 0 633
"3647" "ma2" 13 "c" 7 0 0 0 0 0 0 0 1610 0 0 0 0 0 0
"3648" "ma2" 13 "c" 8 0 0 0 0 0 0 0 1610 0 0 0 0 0 0
"3649" "ma2" 14 "b" 1 193 1 193 193 193 193 193 193 0 0 0 0 0 193
"3650" "ma2" 14 "b" 2 239 1 239 239 239 239 239 432 0 0 0 0 0 239
"3651" "ma2" 14 "b" 3 221 1 0 1001 1001 1001 1001 1433 0 0 0 0 0 1001
"3652" "ma2" 14 "b" 4 175 1 175 175 175 175 175 1608 0 0 0 0 0 175
"3653" "ma2" 14 "b" 5 0 0 0 0 0 0 0 1608 0 0 0 0 0 0
"3654" "ma2" 14 "b" 6 0 0 0 0 0 0 0 1608 0 0 0 0 0 0
"3655" "ma2" 14 "b" 7 248 1 0 1137 1137 1137 1137 2745 0 0 0 0 0 1137
"3656" "ma2" 14 "b" 8 0 0 0 0 0 0 0 2745 0 0 0 0 0 0
"3657" "ma2" 15 "a" 1 40 1 0 40 40 251 40 40 211 0 211 0 0 211
"3658" "ma2" 15 "a" 2 165 1 0 165 341 341 552 592 176 176 0 1 1 176
"3659" "ma2" 15 "a" 3 372 1 372 372 372 372 372 964 0 0 0 0 0 372
"3660" "ma2" 15 "a" 4 0 0 0 0 0 0 0 964 0 0 0 0 0 0
"3661" "ma2" 15 "a" 5 0 0 0 0 0 0 0 964 0 0 0 0 0 0
"3662" "ma2" 15 "a" 6 194 1 0 883 883 883 883 1847 0 0 0 0 0 883
"3663" "ma2" 15 "a" 7 0 0 0 0 0 0 0 1847 0 0 0 0 0 0
"3664" "ma2" 15 "a" 8 0 0 0 0 0 0 0 1847 0 0 0 0 0 0
"3665" "ma2" 16 "d" 1 172 1 172 172 172 172 172 172 0 0 0 0 0 172
"3666" "ma2" 16 "d" 2 287 1 287 287 287 287 287 459 0 0 0 0 0 287
"3667" "ma2" 16 "d" 3 177 1 0 424 424 424 424 883 0 0 0 0 0 424
"3668" "ma2" 16 "d" 4 0 0 0 0 0 0 0 883 0 0 0 0 0 0
"3669" "ma2" 16 "d" 5 320 1 320 320 320 320 320 1203 0 0 0 0 0 320
"3670" "ma2" 16 "d" 6 0 0 0 0 0 0 0 1203 0 0 0 0 0 0
"3671" "ma2" 16 "d" 7 206 1 0 1530 1530 1530 1530 2733 0 0 0 0 0 1530
"3672" "ma2" 16 "d" 8 0 0 0 0 0 0 0 2733 0 0 0 0 0 0
"3673" "ma2" 17 "c" 1 62 1 0 62 62 470 62 62 408 0 408 0 0 408
"3674" "ma2" 17 "c" 2 173 1 0 332 332 332 332 394 0 0 0 0 0 332
"3675" "ma2" 17 "c" 3 0 0 0 0 0 0 0 394 0 0 0 0 0 0
"3676" "ma2" 17 "c" 4 234 1 0 234 521 521 929 1323 287 287 0 1 1 287
"3677" "ma2" 17 "c" 5 0 0 0 0 0 0 0 1323 0 0 0 0 0 0
"3678" "ma2" 17 "c" 6 203 1 0 790 790 790 790 2113 0 0 0 0 0 790
"3679" "ma2" 17 "c" 7 0 0 0 0 0 0 0 2113 0 0 0 0 0 0
"3680" "ma2" 17 "c" 8 0 0 0 0 0 0 0 2113 0 0 0 0 0 0
"3681" "ma2" 18 "b" 1 191 1 191 191 191 191 191 191 0 0 0 0 0 191
"3682" "ma2" 18 "b" 2 217 1 0 402 402 402 402 593 0 0 0 0 0 402
"3683" "ma2" 18 "b" 3 352 1 352 352 352 352 352 945 0 0 0 0 0 352
"3684" "ma2" 18 "b" 4 265 1 265 265 265 265 265 1210 0 0 0 0 0 265
"3685" "ma2" 18 "b" 5 0 0 0 0 0 0 0 1210 0 0 0 0 0 0
"3686" "ma2" 18 "b" 6 347 1 347 347 347 347 347 1557 0 0 0 0 0 347
"3687" "ma2" 18 "b" 7 250 1 0 555 555 555 555 2112 0 0 0 0 0 555
"3688" "ma2" 18 "b" 8 0 0 0 0 0 0 0 2112 0 0 0 0 0 0
"3689" "ma2" 19 "a" 1 72 1 0 72 72 591 72 72 519 0 519 0 0 196
"3690" "ma2" 19 "a" 2 145 1 0 145 331 1265 654 726 1120 186 934 1 1 383
"3691" "ma2" 19 "a" 3 0 0 0 0 0 801 0 726 801 0 801 0 0 301
"3692" "ma2" 19 "a" 4 241 1 0 241 241 828 241 967 587 0 587 0 0 240
"3693" "ma2" 19 "a" 5 0 0 0 0 0 0 0 967 0 0 0 0 0 0
"3694" "ma2" 19 "a" 6 246 1 0 246 3217 3217 5735 6702 2971 2971 0 4 4 417
"3695" "ma2" 19 "a" 7 0 0 0 0 0 0 0 6702 0 0 0 0 0 0
"3696" "ma2" 19 "a" 8 0 0 0 0 0 0 0 6702 0 0 0 0 0 0
"3697" "ma2" 20 "d" 1 0 0 0 0 0 0 0 0 0 0 0 0 0 0
"3698" "ma2" 20 "d" 2 182 1 0 691 691 691 691 691 0 0 0 0 0 691
"3699" "ma2" 20 "d" 3 222 1 0 497 497 497 497 1188 0 0 0 0 0 497
"3700" "ma2" 20 "d" 4 0 0 0 0 0 0 0 1188 0 0 0 0 0 0
"3701" "ma2" 20 "d" 5 245 1 245 245 245 245 245 1433 0 0 0 0 0 245
"3702" "ma2" 20 "d" 6 0 0 0 0 0 0 0 1433 0 0 0 0 0 0
"3703" "ma2" 20 "d" 7 228 1 0 936 936 936 936 2369 0 0 0 0 0 936
"3704" "ma2" 20 "d" 8 0 0 0 0 0 0 0 2369 0 0 0 0 0 0
"3705" "ma2" 21 "c" 1 78 1 0 325 325 467 325 325 142 0 142 0 0 142
"3706" "ma2" 21 "c" 2 208 1 0 208 208 917 208 533 709 0 709 0 0 148
"3707" "ma2" 21 "c" 3 261 1 0 518 747 1088 1007 1540 570 229 341 1 2 196
"3708" "ma2" 21 "c" 4 0 0 0 0 0 499 0 1540 499 0 499 0 1 82
"3709" "ma2" 21 "c" 5 0 0 0 0 0 273 0 1540 273 0 273 0 1 273
"3710" "ma2" 21 "c" 6 175 1 0 467 1250 1250 2954 4494 783 783 0 2 2 783
"3711" "ma2" 21 "c" 7 0 0 0 0 0 0 0 4494 0 0 0 0 0 0
"3712" "ma2" 21 "c" 8 0 0 0 0 0 0 0 4494 0 0 0 0 0 0
"3713" "ma2" 22 "b" 1 40 1 40 40 40 40 40 40 0 0 0 0 0 40
"3714" "ma2" 22 "b" 2 0 0 0 0 0 1101 0 40 1101 0 1101 0 0 423
"3715" "ma2" 22 "b" 3 162 1 0 162 677 677 1355 1395 515 515 0 1 1 515
"3716" "ma2" 22 "b" 4 214 1 214 214 214 214 214 1609 0 0 0 0 0 214
"3717" "ma2" 22 "b" 5 0 0 0 0 0 0 0 1609 0 0 0 0 0 0
"3718" "ma2" 22 "b" 6 0 0 0 0 0 0 0 1609 0 0 0 0 0 0
"3719" "ma2" 22 "b" 7 328 1 0 2787 2787 2787 3210 4819 0 0 0 1 1 2787
"3720" "ma2" 22 "b" 8 0 0 0 0 0 0 0 4819 0 0 0 0 0 0
"3721" "ma2" 23 "a" 1 196 1 196 196 196 196 196 196 0 0 0 0 0 196
"3722" "ma2" 23 "a" 2 487 1 0 487 487 974 487 683 487 0 487 0 0 197
"3723" "ma2" 23 "a" 3 162 1 0 162 162 319 162 845 157 0 157 0 1 157
"3724" "ma2" 23 "a" 4 225 1 225 225 225 225 225 1070 0 0 0 0 0 225
"3725" "ma2" 23 "a" 5 0 0 0 0 0 162 0 1070 162 0 162 0 1 162
"3726" "ma2" 23 "a" 6 313 1 0 2341 3634 3634 4440 5510 1293 1293 0 2 2 1293
"3727" "ma2" 23 "a" 7 0 0 0 0 0 0 0 5510 0 0 0 0 0 0
"3728" "ma2" 23 "a" 8 0 0 0 0 0 0 0 5510 0 0 0 0 0 0
"3729" "ma2" 24 "d" 1 38 1 0 38 38 319 38 38 281 0 281 0 0 281
"3730" "ma2" 24 "d" 2 0 0 0 0 0 647 0 38 647 0 647 0 0 104
"3731" "ma2" 24 "d" 3 166 1 0 166 1254 3404 1535 1573 3238 1088 2150 1 3 552
"3732" "ma2" 24 "d" 4 0 0 0 0 0 605 0 1573 605 0 605 0 0 287
"3733" "ma2" 24 "d" 5 278 1 0 278 278 867 278 1851 589 0 589 0 0 310
"3734" "ma2" 24 "d" 6 0 0 0 0 0 0 0 1851 0 0 0 0 0 0
"3735" "ma2" 24 "d" 7 214 1 0 575 6372 6372 10363 12214 5797 5797 0 3 3 2647
"3736" "ma2" 24 "d" 8 0 0 0 0 0 0 0 12214 0 0 0 0 0 0
"3737" "ma2" 25 "c" 1 181 1 181 181 181 181 181 181 0 0 0 0 0 181
"3738" "ma2" 25 "c" 2 203 1 0 306 306 306 306 487 0 0 0 0 0 306
"3739" "ma2" 25 "c" 3 246 1 246 246 246 246 246 733 0 0 0 0 0 246
"3740" "ma2" 25 "c" 4 0 0 0 0 0 0 0 733 0 0 0 0 0 0
"3741" "ma2" 25 "c" 5 295 1 295 295 295 295 295 1028 0 0 0 0 0 295
"3742" "ma2" 25 "c" 6 184 1 0 1416 1416 1416 1416 2444 0 0 0 0 0 1416
"3743" "ma2" 25 "c" 7 0 0 0 0 0 0 0 2444 0 0 0 0 0 0
"3744" "ma2" 25 "c" 8 0 0 0 0 0 0 0 2444 0 0 0 0 0 0
"3745" "ma2" 27 "b" 1 195 1 195 195 195 195 195 195 0 0 0 0 0 195
"3746" "ma2" 27 "b" 2 0 0 0 0 0 0 0 195 0 0 0 0 0 0
"3747" "ma2" 27 "b" 3 220 1 0 960 960 960 960 1155 0 0 0 0 0 960
"3748" "ma2" 27 "b" 4 0 0 0 0 0 202 0 1155 202 0 202 0 0 202
"3749" "ma2" 27 "b" 5 414 1 414 414 414 414 414 1569 0 0 0 0 0 414
"3750" "ma2" 27 "b" 6 0 0 0 0 0 233 0 1569 233 0 233 0 0 233
"3751" "ma2" 27 "b" 7 94 1 0 94 717 717 1152 2721 623 623 0 1 1 623
"3752" "ma2" 27 "b" 8 0 0 0 0 0 0 0 2721 0 0 0 0 0 0
"3753" "ma2" 28 "a" 1 202 1 202 202 202 202 202 202 0 0 0 0 0 202
"3754" "ma2" 28 "a" 2 208 1 0 208 208 390 208 410 182 0 182 0 0 182
"3755" "ma2" 28 "a" 3 216 1 0 216 216 762 216 626 546 0 546 0 1 333
"3756" "ma2" 28 "a" 4 0 0 0 0 0 127 0 626 127 0 127 0 1 127
"3757" "ma2" 28 "a" 5 353 1 353 353 353 353 353 979 0 0 0 0 0 353
"3758" "ma2" 28 "a" 6 237 1 0 10184 13195 13195 14050 15029 3011 3011 0 1 1 3011
"3759" "ma2" 28 "a" 7 0 0 0 0 0 0 0 15029 0 0 0 0 0 0
"3760" "ma2" 28 "a" 8 0 0 0 0 0 0 0 15029 0 0 0 0 0 0
"3761" "ma2" 29 "d" 1 187 1 187 187 187 187 187 187 0 0 0 0 0 187
"3762" "ma2" 29 "d" 2 253 1 0 253 253 1455 253 440 1202 0 1202 0 0 395
"3763" "ma2" 29 "d" 3 479 1 0 841 1241 3787 1503 1943 2946 400 2546 1 3 566
"3764" "ma2" 29 "d" 4 0 0 0 0 0 662 0 1943 662 0 662 0 1 232
"3765" "ma2" 29 "d" 5 458 1 0 681 681 2140 681 2624 1459 0 1459 0 0 858
"3766" "ma2" 29 "d" 6 267 1 0 267 2396 2396 8003 10627 2129 2129 0 3 3 808
"3767" "ma2" 29 "d" 7 0 0 0 0 0 0 0 10627 0 0 0 0 0 0
"3768" "ma2" 29 "d" 8 0 0 0 0 0 0 0 10627 0 0 0 0 0 0
"3769" "ma2" 30 "c" 1 178 1 178 178 178 178 178 178 0 0 0 0 0 178
"3770" "ma2" 30 "c" 2 213 1 0 213 213 584 213 391 371 0 371 0 0 371
"3771" "ma2" 30 "c" 3 211 1 0 211 211 458 211 602 247 0 247 0 0 247
"3772" "ma2" 30 "c" 4 199 1 199 199 199 199 199 801 0 0 0 0 0 199
"3773" "ma2" 30 "c" 5 193 1 193 193 193 193 193 994 0 0 0 0 0 193
"3774" "ma2" 30 "c" 6 220 1 0 392 886 886 1504 2498 494 494 0 1 1 494
"3775" "ma2" 30 "c" 7 0 0 0 0 0 0 0 2498 0 0 0 0 0 0
"3776" "ma2" 30 "c" 8 0 0 0 0 0 0 0 2498 0 0 0 0 0 0
"3777" "ma2" 31 "b" 1 74 1 74 74 74 74 74 74 0 0 0 0 0 74
"3778" "ma2" 31 "b" 2 422 1 0 422 422 813 422 496 391 0 391 0 0 391
"3779" "ma2" 31 "b" 3 360 1 0 360 978 978 1369 1865 618 618 0 1 1 618
"3780" "ma2" 31 "b" 4 234 1 234 234 234 234 234 2099 0 0 0 0 0 234
"3781" "ma2" 31 "b" 5 0 0 0 0 0 0 0 2099 0 0 0 0 0 0
"3782" "ma2" 31 "b" 6 0 0 0 0 0 0 0 2099 0 0 0 0 0 0
"3783" "ma2" 31 "b" 7 280 1 0 561 561 561 561 2660 0 0 0 0 0 561
"3784" "ma2" 31 "b" 8 0 0 0 0 0 0 0 2660 0 0 0 0 0 0
"3785" "ma2" 33 "a" 1 182 1 182 182 182 182 182 182 0 0 0 0 0 182
"3786" "ma2" 33 "a" 2 126 1 0 371 371 831 371 553 460 0 460 0 0 219
"3787" "ma2" 33 "a" 3 380 1 0 380 631 1333 872 1425 953 251 702 1 1 418
"3788" "ma2" 33 "a" 4 265 1 0 265 265 523 549 1974 258 0 258 1 1 258
"3789" "ma2" 33 "a" 5 0 0 0 0 0 269 0 1974 269 0 269 0 0 269
"3790" "ma2" 33 "a" 6 313 1 0 1656 2281 2281 3445 5419 625 625 0 2 2 496
"3791" "ma2" 33 "a" 7 0 0 0 0 0 0 0 5419 0 0 0 0 0 0
"3792" "ma2" 33 "a" 8 0 0 0 0 0 0 0 5419 0 0 0 0 0 0
"3793" "ma2" 34 "d" 1 177 1 0 177 177 698 177 177 521 0 521 0 0 253
"3794" "ma2" 34 "d" 2 495 1 0 495 495 839 495 672 344 0 344 0 1 140
"3795" "ma2" 34 "d" 3 275 1 0 275 275 1452 275 947 1177 0 1177 0 1 450
"3796" "ma2" 34 "d" 4 339 1 0 564 564 1734 564 1511 1170 0 1170 0 2 468
"3797" "ma2" 34 "d" 5 197 1 0 197 197 544 197 1708 347 0 347 0 1 347
"3798" "ma2" 34 "d" 6 0 0 0 0 0 0 0 1708 0 0 0 0 0 0
"3799" "ma2" 34 "d" 7 278 1 0 1535 3206 3206 6765 8473 1671 1671 0 2 2 1025
"3800" "ma2" 34 "d" 8 0 0 0 0 0 0 0 8473 0 0 0 0 0 0
"3801" "ma2" 35 "c" 1 81 1 0 81 81 303 81 81 222 0 222 0 0 222
"3802" "ma2" 35 "c" 2 187 1 0 187 479 1273 701 782 1086 292 794 1 1 348
"3803" "ma2" 35 "c" 3 255 1 0 255 255 1069 255 1037 814 0 814 0 2 286
"3804" "ma2" 35 "c" 4 192 1 0 192 192 912 192 1229 720 0 720 0 1 281
"3805" "ma2" 35 "c" 5 476 1 476 476 476 476 476 1705 0 0 0 0 0 476
"3806" "ma2" 35 "c" 6 195 1 0 694 2171 2171 4499 6204 1477 1477 0 1 1 1477
"3807" "ma2" 35 "c" 7 0 0 0 0 0 0 0 6204 0 0 0 0 0 0
"3808" "ma2" 35 "c" 8 0 0 0 0 0 0 0 6204 0 0 0 0 0 0
"3809" "ma2" 36 "b" 1 194 1 194 194 194 194 194 194 0 0 0 0 0 194
"3810" "ma2" 36 "b" 2 308 1 308 308 308 308 308 502 0 0 0 0 0 308
"3811" "ma2" 36 "b" 3 316 1 0 1004 1004 1004 1004 1506 0 0 0 0 0 1004
"3812" "ma2" 36 "b" 4 0 0 0 0 0 0 0 1506 0 0 0 0 0 0
"3813" "ma2" 36 "b" 5 270 1 270 270 270 270 270 1776 0 0 0 0 0 270
"3814" "ma2" 36 "b" 6 0 0 0 0 0 0 0 1776 0 0 0 0 0 0
"3815" "ma2" 36 "b" 7 237 1 0 762 762 762 762 2538 0 0 0 0 0 762
"3816" "ma2" 36 "b" 8 0 0 0 0 0 0 0 2538 0 0 0 0 0 0
"3817" "man" 1 "a" 1 185 1 185 185 185 185 185 185 0 0 0 0 0 185
"3818" "man" 1 "a" 2 145 1 145 145 145 145 145 330 0 0 0 0 0 145
"3819" "man" 1 "a" 3 164 1 164 164 164 164 164 494 0 0 0 0 0 164
"3820" "man" 1 "a" 4 182 1 182 182 182 182 182 676 0 0 0 0 0 182
"3821" "man" 1 "a" 5 0 0 0 0 0 0 0 676 0 0 0 0 0 0
"3822" "man" 1 "a" 6 179 1 0 613 613 613 613 1289 0 0 0 0 0 613
"3823" "man" 1 "a" 7 0 0 0 0 0 0 0 1289 0 0 0 0 0 0
"3824" "man" 1 "a" 8 0 0 0 0 0 0 0 1289 0 0 0 0 0 0
"3825" "man" 2 "d" 1 177 1 177 177 177 177 177 177 0 0 0 0 0 177
"3826" "man" 2 "d" 2 162 1 162 162 162 162 162 339 0 0 0 0 0 162
"3827" "man" 2 "d" 3 96 1 0 487 487 487 487 826 0 0 0 0 0 487
"3828" "man" 2 "d" 4 0 0 0 0 0 0 0 826 0 0 0 0 0 0
"3829" "man" 2 "d" 5 173 1 173 173 173 173 173 999 0 0 0 0 0 173
"3830" "man" 2 "d" 6 0 0 0 0 0 0 0 999 0 0 0 0 0 0
"3831" "man" 2 "d" 7 183 1 0 501 501 501 501 1500 0 0 0 0 0 501
"3832" "man" 2 "d" 8 0 0 0 0 0 0 0 1500 0 0 0 0 0 0
"3833" "man" 3 "c" 1 185 1 185 185 185 185 185 185 0 0 0 0 0 185
"3834" "man" 3 "c" 2 156 1 156 156 156 156 156 341 0 0 0 0 0 156
"3835" "man" 3 "c" 3 190 1 190 190 190 190 190 531 0 0 0 0 0 190
"3836" "man" 3 "c" 4 179 1 179 179 179 179 179 710 0 0 0 0 0 179
"3837" "man" 3 "c" 5 0 0 0 0 0 0 0 710 0 0 0 0 0 0
"3838" "man" 3 "c" 6 193 1 0 1293 1293 1293 1293 2003 0 0 0 0 0 1293
"3839" "man" 3 "c" 7 0 0 0 0 0 0 0 2003 0 0 0 0 0 0
"3840" "man" 3 "c" 8 0 0 0 0 0 0 0 2003 0 0 0 0 0 0
"3841" "man" 4 "b" 1 176 1 0 313 313 313 313 313 0 0 0 0 0 313
"3842" "man" 4 "b" 2 170 1 170 170 170 170 170 483 0 0 0 0 0 170
"3843" "man" 4 "b" 3 283 1 0 1015 1015 1015 1015 1498 0 0 0 0 0 1015
"3844" "man" 4 "b" 4 173 1 173 173 173 173 173 1671 0 0 0 0 0 173
"3845" "man" 4 "b" 5 184 1 184 184 184 184 184 1855 0 0 0 0 0 184
"3846" "man" 4 "b" 6 0 0 0 0 0 0 0 1855 0 0 0 0 0 0
"3847" "man" 4 "b" 7 152 1 0 1008 1008 1008 1008 2863 0 0 0 0 0 1008
"3848" "man" 4 "b" 8 0 0 0 0 0 0 0 2863 0 0 0 0 0 0
"3849" "man" 6 "a" 1 169 1 0 316 316 316 316 316 0 0 0 0 0 316
"3850" "man" 6 "a" 2 235 1 235 235 235 235 235 551 0 0 0 0 0 235
"3851" "man" 6 "a" 3 0 0 0 0 0 0 0 551 0 0 0 0 0 0
"3852" "man" 6 "a" 4 263 1 263 263 263 263 263 814 0 0 0 0 0 263
"3853" "man" 6 "a" 5 334 1 334 334 334 334 334 1148 0 0 0 0 0 334
"3854" "man" 6 "a" 6 96 1 96 96 96 96 96 1244 0 0 0 0 0 96
"3855" "man" 6 "a" 7 185 1 0 806 806 806 806 2050 0 0 0 0 0 806
"3856" "man" 6 "a" 8 0 0 0 0 0 0 0 2050 0 0 0 0 0 0
"3857" "man" 7 "d" 1 167 1 0 342 342 342 342 342 0 0 0 0 0 342
"3858" "man" 7 "d" 2 203 1 0 203 203 357 203 545 154 0 154 0 0 154
"3859" "man" 7 "d" 3 194 1 0 654 654 1503 654 1199 849 0 849 0 1 661
"3860" "man" 7 "d" 4 221 1 0 221 404 404 1407 2606 183 183 0 1 1 183
"3861" "man" 7 "d" 5 176 1 176 176 176 176 176 2782 0 0 0 0 0 176
"3862" "man" 7 "d" 6 0 0 0 0 0 0 0 2782 0 0 0 0 0 0
"3863" "man" 7 "d" 7 155 1 0 1012 1012 1012 1012 3794 0 0 0 0 0 1012
"3864" "man" 7 "d" 8 0 0 0 0 0 0 0 3794 0 0 0 0 0 0
"3865" "man" 8 "c" 1 182 1 182 182 182 182 182 182 0 0 0 0 0 182
"3866" "man" 8 "c" 2 138 1 0 303 303 303 303 485 0 0 0 0 0 303
"3867" "man" 8 "c" 3 173 1 173 173 173 173 173 658 0 0 0 0 0 173
"3868" "man" 8 "c" 4 0 0 0 0 0 0 0 658 0 0 0 0 0 0
"3869" "man" 8 "c" 5 80 1 80 80 80 80 80 738 0 0 0 0 0 80
"3870" "man" 8 "c" 6 234 1 0 671 671 671 671 1409 0 0 0 0 0 671
"3871" "man" 8 "c" 7 0 0 0 0 0 0 0 1409 0 0 0 0 0 0
"3872" "man" 8 "c" 8 0 0 0 0 0 0 0 1409 0 0 0 0 0 0
"3873" "man" 10 "b" 1 196 1 196 196 196 196 196 196 0 0 0 0 0 196
"3874" "man" 10 "b" 2 135 1 0 135 135 337 135 331 202 0 202 0 0 202
"3875" "man" 10 "b" 3 199 1 0 597 597 1005 597 928 408 0 408 0 0 408
"3876" "man" 10 "b" 4 319 1 0 435 435 597 435 1363 162 0 162 0 0 162
"3877" "man" 10 "b" 5 0 0 0 0 0 0 0 1363 0 0 0 0 0 0
"3878" "man" 10 "b" 6 188 1 0 188 188 379 188 1551 191 0 191 0 0 191
"3879" "man" 10 "b" 7 183 1 0 439 903 903 1866 3417 464 464 0 1 1 464
"3880" "man" 10 "b" 8 0 0 0 0 0 0 0 3417 0 0 0 0 0 0
"3881" "man" 11 "a" 1 163 1 163 163 163 163 163 163 0 0 0 0 0 163
"3882" "man" 11 "a" 2 130 1 130 130 130 130 130 293 0 0 0 0 0 130
"3883" "man" 11 "a" 3 186 1 0 407 407 407 407 700 0 0 0 0 0 407
"3884" "man" 11 "a" 4 0 0 0 0 0 0 0 700 0 0 0 0 0 0
"3885" "man" 11 "a" 5 201 1 0 795 795 795 795 1495 0 0 0 0 0 795
"3886" "man" 11 "a" 6 0 0 0 0 0 0 0 1495 0 0 0 0 0 0
"3887" "man" 11 "a" 7 0 0 0 0 0 0 0 1495 0 0 0 0 0 0
"3888" "man" 11 "a" 8 0 0 0 0 0 0 0 1495 0 0 0 0 0 0
"3889" "man" 12 "d" 1 197 1 197 197 197 197 197 197 0 0 0 0 0 197
"3890" "man" 12 "d" 2 168 1 168 168 168 168 168 365 0 0 0 0 0 168
"3891" "man" 12 "d" 3 201 1 0 505 505 1285 505 870 780 0 780 0 0 780
"3892" "man" 12 "d" 4 347 1 0 548 548 637 548 1418 89 0 89 0 0 89
"3893" "man" 12 "d" 5 0 0 0 0 0 471 0 1418 471 0 471 0 1 471
"3894" "man" 12 "d" 6 0 0 0 0 0 0 0 1418 0 0 0 0 0 0
"3895" "man" 12 "d" 7 233 1 0 1392 2062 2062 3402 4820 670 670 0 1 1 670
"3896" "man" 12 "d" 8 0 0 0 0 0 0 0 4820 0 0 0 0 0 0
"3897" "man" 13 "c" 1 94 1 94 94 94 94 94 94 0 0 0 0 0 94
"3898" "man" 13 "c" 2 0 0 0 0 0 0 0 94 0 0 0 0 0 0
"3899" "man" 13 "c" 3 212 1 212 212 212 212 212 306 0 0 0 0 0 212
"3900" "man" 13 "c" 4 159 1 0 363 363 363 363 669 0 0 0 0 0 363
"3901" "man" 13 "c" 5 0 0 0 0 0 0 0 669 0 0 0 0 0 0
"3902" "man" 13 "c" 6 116 1 0 1080 1080 1080 1080 1749 0 0 0 0 0 1080
"3903" "man" 13 "c" 7 0 0 0 0 0 0 0 1749 0 0 0 0 0 0
"3904" "man" 13 "c" 8 0 0 0 0 0 0 0 1749 0 0 0 0 0 0
"3905" "man" 14 "b" 1 43 1 43 43 43 43 43 43 0 0 0 0 0 43
"3906" "man" 14 "b" 2 308 1 0 547 547 547 547 590 0 0 0 0 0 547
"3907" "man" 14 "b" 3 244 1 0 489 489 489 489 1079 0 0 0 0 0 489
"3908" "man" 14 "b" 4 164 1 164 164 164 164 164 1243 0 0 0 0 0 164
"3909" "man" 14 "b" 5 0 0 0 0 0 0 0 1243 0 0 0 0 0 0
"3910" "man" 14 "b" 6 0 0 0 0 0 0 0 1243 0 0 0 0 0 0
"3911" "man" 14 "b" 7 207 1 0 832 832 832 832 2075 0 0 0 0 0 832
"3912" "man" 14 "b" 8 0 0 0 0 0 0 0 2075 0 0 0 0 0 0
"3913" "man" 15 "a" 1 270 1 270 270 270 270 270 270 0 0 0 0 0 270
"3914" "man" 15 "a" 2 174 1 0 174 174 437 174 444 263 0 263 0 0 263
"3915" "man" 15 "a" 3 0 0 0 0 0 214 0 444 214 0 214 0 0 214
"3916" "man" 15 "a" 4 0 0 0 0 0 248 0 444 248 0 248 0 0 248
"3917" "man" 15 "a" 5 0 0 0 0 0 0 0 444 0 0 0 0 0 0
"3918" "man" 15 "a" 6 357 1 0 3791 4292 4292 5017 5461 501 501 0 1 1 501
"3919" "man" 15 "a" 7 0 0 0 0 0 0 0 5461 0 0 0 0 0 0
"3920" "man" 15 "a" 8 0 0 0 0 0 0 0 5461 0 0 0 0 0 0
"3921" "man" 16 "d" 1 177 1 177 177 177 177 177 177 0 0 0 0 0 177
"3922" "man" 16 "d" 2 232 1 232 232 232 232 232 409 0 0 0 0 0 232
"3923" "man" 16 "d" 3 151 1 0 381 381 381 381 790 0 0 0 0 0 381
"3924" "man" 16 "d" 4 0 0 0 0 0 0 0 790 0 0 0 0 0 0
"3925" "man" 16 "d" 5 201 1 201 201 201 201 201 991 0 0 0 0 0 201
"3926" "man" 16 "d" 6 0 0 0 0 0 0 0 991 0 0 0 0 0 0
"3927" "man" 16 "d" 7 183 1 0 976 976 976 976 1967 0 0 0 0 0 976
"3928" "man" 16 "d" 8 0 0 0 0 0 0 0 1967 0 0 0 0 0 0
"3929" "man" 17 "c" 1 173 1 173 173 173 173 173 173 0 0 0 0 0 173
"3930" "man" 17 "c" 2 144 1 144 144 144 144 144 317 0 0 0 0 0 144
"3931" "man" 17 "c" 3 0 0 0 0 0 0 0 317 0 0 0 0 0 0
"3932" "man" 17 "c" 4 199 1 0 384 384 384 384 701 0 0 0 0 0 384
"3933" "man" 17 "c" 5 0 0 0 0 0 0 0 701 0 0 0 0 0 0
"3934" "man" 17 "c" 6 181 1 0 886 886 886 886 1587 0 0 0 0 0 886
"3935" "man" 17 "c" 7 0 0 0 0 0 0 0 1587 0 0 0 0 0 0
"3936" "man" 17 "c" 8 0 0 0 0 0 0 0 1587 0 0 0 0 0 0
"3937" "man" 18 "b" 1 0 0 0 0 0 0 0 0 0 0 0 0 0 0
"3938" "man" 18 "b" 2 324 1 0 485 485 485 485 485 0 0 0 0 0 485
"3939" "man" 18 "b" 3 201 1 0 421 421 421 421 906 0 0 0 0 0 421
"3940" "man" 18 "b" 4 0 0 0 0 0 0 0 906 0 0 0 0 0 0
"3941" "man" 18 "b" 5 0 0 0 0 0 0 0 906 0 0 0 0 0 0
"3942" "man" 18 "b" 6 0 0 0 0 0 0 0 906 0 0 0 0 0 0
"3943" "man" 18 "b" 7 229 1 0 768 768 768 768 1674 0 0 0 0 0 768
"3944" "man" 18 "b" 8 0 0 0 0 0 0 0 1674 0 0 0 0 0 0
"3945" "man" 19 "a" 1 198 1 198 198 198 198 198 198 0 0 0 0 0 198
"3946" "man" 19 "a" 2 222 1 222 222 222 222 222 420 0 0 0 0 0 222
"3947" "man" 19 "a" 3 174 1 174 174 174 174 174 594 0 0 0 0 0 174
"3948" "man" 19 "a" 4 0 0 0 0 0 0 0 594 0 0 0 0 0 0
"3949" "man" 19 "a" 5 0 0 0 0 0 0 0 594 0 0 0 0 0 0
"3950" "man" 19 "a" 6 220 1 0 2081 2081 2081 2081 2675 0 0 0 0 0 2081
"3951" "man" 19 "a" 7 0 0 0 0 0 0 0 2675 0 0 0 0 0 0
"3952" "man" 19 "a" 8 0 0 0 0 0 0 0 2675 0 0 0 0 0 0
"3953" "man" 20 "d" 1 195 1 195 195 195 195 195 195 0 0 0 0 0 195
"3954" "man" 20 "d" 2 249 1 0 650 650 650 650 845 0 0 0 0 0 650
"3955" "man" 20 "d" 3 301 1 0 484 484 484 484 1329 0 0 0 0 0 484
"3956" "man" 20 "d" 4 156 1 156 156 156 156 156 1485 0 0 0 0 0 156
"3957" "man" 20 "d" 5 0 0 0 0 0 0 0 1485 0 0 0 0 0 0
"3958" "man" 20 "d" 6 190 1 190 190 190 190 190 1675 0 0 0 0 0 190
"3959" "man" 20 "d" 7 207 1 0 823 823 823 823 2498 0 0 0 0 0 823
"3960" "man" 20 "d" 8 0 0 0 0 0 0 0 2498 0 0 0 0 0 0
"3961" "man" 21 "c" 1 192 1 0 354 354 354 354 354 0 0 0 0 0 354
"3962" "man" 21 "c" 2 209 1 209 209 209 209 209 563 0 0 0 0 0 209
"3963" "man" 21 "c" 3 224 1 224 224 224 224 224 787 0 0 0 0 0 224
"3964" "man" 21 "c" 4 279 1 279 279 279 279 279 1066 0 0 0 0 0 279
"3965" "man" 21 "c" 5 0 0 0 0 0 0 0 1066 0 0 0 0 0 0
"3966" "man" 21 "c" 6 211 1 0 974 974 974 974 2040 0 0 0 0 0 974
"3967" "man" 21 "c" 7 0 0 0 0 0 0 0 2040 0 0 0 0 0 0
"3968" "man" 21 "c" 8 0 0 0 0 0 0 0 2040 0 0 0 0 0 0
"3969" "man" 22 "b" 1 181 1 181 181 181 181 181 181 0 0 0 0 0 181
"3970" "man" 22 "b" 2 136 1 136 136 136 136 136 317 0 0 0 0 0 136
"3971" "man" 22 "b" 3 143 1 0 418 418 418 418 735 0 0 0 0 0 418
"3972" "man" 22 "b" 4 114 1 114 114 114 114 114 849 0 0 0 0 0 114
"3973" "man" 22 "b" 5 0 0 0 0 0 0 0 849 0 0 0 0 0 0
"3974" "man" 22 "b" 6 0 0 0 0 0 0 0 849 0 0 0 0 0 0
"3975" "man" 22 "b" 7 167 1 0 1033 1033 1033 1033 1882 0 0 0 0 0 1033
"3976" "man" 22 "b" 8 0 0 0 0 0 0 0 1882 0 0 0 0 0 0
"3977" "man" 23 "a" 1 162 1 0 350 350 350 350 350 0 0 0 0 0 350
"3978" "man" 23 "a" 2 270 1 270 270 270 270 270 620 0 0 0 0 0 270
"3979" "man" 23 "a" 3 170 1 170 170 170 170 170 790 0 0 0 0 0 170
"3980" "man" 23 "a" 4 189 1 189 189 189 189 189 979 0 0 0 0 0 189
"3981" "man" 23 "a" 5 0 0 0 0 0 0 0 979 0 0 0 0 0 0
"3982" "man" 23 "a" 6 235 1 0 1592 1592 1592 1592 2571 0 0 0 0 0 1592
"3983" "man" 23 "a" 7 0 0 0 0 0 0 0 2571 0 0 0 0 0 0
"3984" "man" 23 "a" 8 0 0 0 0 0 0 0 2571 0 0 0 0 0 0
"3985" "man" 24 "d" 1 187 1 187 187 187 187 187 187 0 0 0 0 0 187
"3986" "man" 24 "d" 2 168 1 168 168 168 168 168 355 0 0 0 0 0 168
"3987" "man" 24 "d" 3 195 1 0 636 636 636 636 991 0 0 0 0 0 636
"3988" "man" 24 "d" 4 0 0 0 0 0 0 0 991 0 0 0 0 0 0
"3989" "man" 24 "d" 5 199 1 199 199 199 199 199 1190 0 0 0 0 0 199
"3990" "man" 24 "d" 6 0 0 0 0 0 0 0 1190 0 0 0 0 0 0
"3991" "man" 24 "d" 7 180 1 0 651 651 651 651 1841 0 0 0 0 0 651
"3992" "man" 24 "d" 8 0 0 0 0 0 0 0 1841 0 0 0 0 0 0
"3993" "man" 25 "c" 1 185 1 0 319 319 319 319 319 0 0 0 0 0 319
"3994" "man" 25 "c" 2 178 1 178 178 178 178 178 497 0 0 0 0 0 178
"3995" "man" 25 "c" 3 187 1 187 187 187 187 187 684 0 0 0 0 0 187
"3996" "man" 25 "c" 4 0 0 0 0 0 0 0 684 0 0 0 0 0 0
"3997" "man" 25 "c" 5 0 0 0 0 0 0 0 684 0 0 0 0 0 0
"3998" "man" 25 "c" 6 155 1 0 1022 1022 1022 1022 1706 0 0 0 0 0 1022
"3999" "man" 25 "c" 7 0 0 0 0 0 0 0 1706 0 0 0 0 0 0
"4000" "man" 25 "c" 8 0 0 0 0 0 0 0 1706 0 0 0 0 0 0
"4001" "man" 27 "b" 1 182 1 182 182 182 182 182 182 0 0 0 0 0 182
"4002" "man" 27 "b" 2 219 1 219 219 219 219 219 401 0 0 0 0 0 219
"4003" "man" 27 "b" 3 169 1 0 605 605 605 605 1006 0 0 0 0 0 605
"4004" "man" 27 "b" 4 156 1 156 156 156 156 156 1162 0 0 0 0 0 156
"4005" "man" 27 "b" 5 0 0 0 0 0 0 0 1162 0 0 0 0 0 0
"4006" "man" 27 "b" 6 0 0 0 0 0 0 0 1162 0 0 0 0 0 0
"4007" "man" 27 "b" 7 231 1 0 770 770 770 770 1932 0 0 0 0 0 770
"4008" "man" 27 "b" 8 0 0 0 0 0 0 0 1932 0 0 0 0 0 0
"4009" "man" 28 "a" 1 188 1 188 188 188 188 188 188 0 0 0 0 0 188
"4010" "man" 28 "a" 2 156 1 0 359 359 359 359 547 0 0 0 0 0 359
"4011" "man" 28 "a" 3 327 1 0 511 511 511 511 1058 0 0 0 0 0 511
"4012" "man" 28 "a" 4 0 0 0 0 0 0 0 1058 0 0 0 0 0 0
"4013" "man" 28 "a" 5 0 0 0 0 0 0 0 1058 0 0 0 0 0 0
"4014" "man" 28 "a" 6 161 1 0 1591 1591 1591 1591 2649 0 0 0 0 0 1591
"4015" "man" 28 "a" 7 0 0 0 0 0 0 0 2649 0 0 0 0 0 0
"4016" "man" 28 "a" 8 0 0 0 0 0 0 0 2649 0 0 0 0 0 0
"4017" "man" 29 "d" 1 201 1 201 201 201 201 201 201 0 0 0 0 0 201
"4018" "man" 29 "d" 2 237 1 237 237 237 237 237 438 0 0 0 0 0 237
"4019" "man" 29 "d" 3 167 1 0 725 725 725 725 1163 0 0 0 0 0 725
"4020" "man" 29 "d" 4 179 1 179 179 179 179 179 1342 0 0 0 0 0 179
"4021" "man" 29 "d" 5 0 0 0 0 0 0 0 1342 0 0 0 0 0 0
"4022" "man" 29 "d" 6 189 1 0 2767 2767 2767 2767 4109 0 0 0 0 0 2767
"4023" "man" 29 "d" 7 0 0 0 0 0 0 0 4109 0 0 0 0 0 0
"4024" "man" 29 "d" 8 0 0 0 0 0 0 0 4109 0 0 0 0 0 0
"4025" "man" 30 "c" 1 188 1 188 188 188 188 188 188 0 0 0 0 0 188
"4026" "man" 30 "c" 2 153 1 153 153 153 153 153 341 0 0 0 0 0 153
"4027" "man" 30 "c" 3 170 1 0 332 332 332 332 673 0 0 0 0 0 332
"4028" "man" 30 "c" 4 167 1 167 167 167 167 167 840 0 0 0 0 0 167
"4029" "man" 30 "c" 5 0 0 0 0 0 0 0 840 0 0 0 0 0 0
"4030" "man" 30 "c" 6 212 1 0 543 543 543 543 1383 0 0 0 0 0 543
"4031" "man" 30 "c" 7 0 0 0 0 0 0 0 1383 0 0 0 0 0 0
"4032" "man" 30 "c" 8 0 0 0 0 0 0 0 1383 0 0 0 0 0 0
"4033" "man" 31 "b" 1 42 1 42 42 42 42 42 42 0 0 0 0 0 42
"4034" "man" 31 "b" 2 301 1 0 492 492 492 492 534 0 0 0 0 0 492
"4035" "man" 31 "b" 3 191 1 0 367 367 367 367 901 0 0 0 0 0 367
"4036" "man" 31 "b" 4 76 1 0 278 278 278 278 1179 0 0 0 0 0 278
"4037" "man" 31 "b" 5 0 0 0 0 0 0 0 1179 0 0 0 0 0 0
"4038" "man" 31 "b" 6 159 1 159 159 159 159 159 1338 0 0 0 0 0 159
"4039" "man" 31 "b" 7 183 1 0 691 691 691 691 2029 0 0 0 0 0 691
"4040" "man" 31 "b" 8 0 0 0 0 0 0 0 2029 0 0 0 0 0 0
"4041" "man" 33 "a" 1 196 1 196 196 196 196 196 196 0 0 0 0 0 196
"4042" "man" 33 "a" 2 0 0 0 0 0 158 0 196 158 0 158 0 0 158
"4043" "man" 33 "a" 3 0 0 0 0 0 347 0 196 347 0 347 0 1 174
"4044" "man" 33 "a" 4 0 0 0 0 0 391 0 196 391 0 391 0 0 214
"4045" "man" 33 "a" 5 0 0 0 0 0 115 0 196 115 0 115 0 0 115
"4046" "man" 33 "a" 6 99 1 0 99 2170 2170 3181 3377 2071 2071 0 2 2 1735
"4047" "man" 33 "a" 7 0 0 0 0 0 0 0 3377 0 0 0 0 0 0
"4048" "man" 33 "a" 8 0 0 0 0 0 0 0 3377 0 0 0 0 0 0
"4049" "man" 34 "d" 1 193 1 0 351 351 351 351 351 0 0 0 0 0 351
"4050" "man" 34 "d" 2 0 0 0 0 0 683 0 351 683 0 683 0 0 683
"4051" "man" 34 "d" 3 361 1 0 822 1644 1644 2327 2678 822 822 0 1 1 822
"4052" "man" 34 "d" 4 234 1 234 234 234 234 234 2912 0 0 0 0 0 234
"4053" "man" 34 "d" 5 162 1 162 162 162 162 162 3074 0 0 0 0 0 162
"4054" "man" 34 "d" 6 0 0 0 0 0 0 0 3074 0 0 0 0 0 0
"4055" "man" 34 "d" 7 156 1 0 944 944 944 944 4018 0 0 0 0 0 944
"4056" "man" 34 "d" 8 0 0 0 0 0 0 0 4018 0 0 0 0 0 0
"4057" "man" 35 "c" 1 188 1 188 188 188 188 188 188 0 0 0 0 0 188
"4058" "man" 35 "c" 2 138 1 138 138 138 138 138 326 0 0 0 0 0 138
"4059" "man" 35 "c" 3 235 1 0 487 487 1056 487 813 569 0 569 0 0 569
"4060" "man" 35 "c" 4 168 1 168 168 168 168 168 981 0 0 0 0 0 168
"4061" "man" 35 "c" 5 0 0 0 0 0 0 0 981 0 0 0 0 0 0
"4062" "man" 35 "c" 6 206 1 0 206 1162 1162 1731 2712 956 956 0 1 1 956
"4063" "man" 35 "c" 7 0 0 0 0 0 0 0 2712 0 0 0 0 0 0
"4064" "man" 35 "c" 8 0 0 0 0 0 0 0 2712 0 0 0 0 0 0
"4065" "man" 36 "b" 1 186 1 0 335 335 335 335 335 0 0 0 0 0 335
"4066" "man" 36 "b" 2 185 1 0 185 185 542 185 520 357 0 357 0 0 357
"4067" "man" 36 "b" 3 227 1 0 672 672 1293 672 1192 621 0 621 0 0 621
"4068" "man" 36 "b" 4 206 1 0 206 206 342 206 1398 136 0 136 0 0 136
"4069" "man" 36 "b" 5 0 0 0 0 0 0 0 1398 0 0 0 0 0 0
"4070" "man" 36 "b" 6 197 1 197 197 197 197 197 1595 0 0 0 0 0 197
"4071" "man" 36 "b" 7 171 1 0 600 1550 1550 2664 4259 950 950 0 2 2 758
"4072" "man" 36 "b" 8 0 0 0 0 0 0 0 4259 0 0 0 0 0 0
"4073" "map" 1 "d" 1 180 1 180 180 180 180 180 180 0 0 0 0 0 180
"4074" "map" 1 "d" 2 303 1 303 303 303 303 303 483 0 0 0 0 0 303
"4075" "map" 1 "d" 3 296 1 0 520 520 520 520 1003 0 0 0 0 0 520
"4076" "map" 1 "d" 4 0 0 0 0 0 0 0 1003 0 0 0 0 0 0
"4077" "map" 1 "d" 5 223 1 223 223 223 223 223 1226 0 0 0 0 0 223
"4078" "map" 1 "d" 6 0 0 0 0 0 0 0 1226 0 0 0 0 0 0
"4079" "map" 1 "d" 7 228 1 0 400 400 400 400 1626 0 0 0 0 0 400
"4080" "map" 1 "d" 8 0 0 0 0 0 0 0 1626 0 0 0 0 0 0
"4081" "map" 2 "c" 1 0 0 0 0 0 186 0 0 186 0 186 0 0 186
"4082" "map" 2 "c" 2 207 1 207 207 207 207 393 393 0 0 0 1 1 207
"4083" "map" 2 "c" 3 208 1 208 208 208 208 208 601 0 0 0 0 0 208
"4084" "map" 2 "c" 4 199 1 199 199 199 199 199 800 0 0 0 0 0 199
"4085" "map" 2 "c" 5 0 0 0 0 0 0 0 800 0 0 0 0 0 0
"4086" "map" 2 "c" 6 378 1 0 752 752 752 752 1552 0 0 0 0 0 752
"4087" "map" 2 "c" 7 0 0 0 0 0 0 0 1552 0 0 0 0 0 0
"4088" "map" 2 "c" 8 0 0 0 0 0 0 0 1552 0 0 0 0 0 0
"4089" "map" 3 "b" 1 93 1 0 93 93 325 93 93 232 0 232 0 0 232
"4090" "map" 3 "b" 2 196 1 0 407 407 554 407 500 147 0 147 0 0 147
"4091" "map" 3 "b" 3 278 1 0 597 820 820 1199 1699 223 223 0 1 1 223
"4092" "map" 3 "b" 4 284 1 284 284 284 284 284 1983 0 0 0 0 0 284
"4093" "map" 3 "b" 5 234 1 234 234 234 234 234 2217 0 0 0 0 0 234
"4094" "map" 3 "b" 6 0 0 0 0 0 0 0 2217 0 0 0 0 0 0
"4095" "map" 3 "b" 7 328 1 0 847 847 847 847 3064 0 0 0 0 0 847
"4096" "map" 3 "b" 8 0 0 0 0 0 0 0 3064 0 0 0 0 0 0
"4097" "map" 4 "a" 1 177 1 0 395 395 395 395 395 0 0 0 0 0 395
"4098" "map" 4 "a" 2 199 1 199 199 199 199 199 594 0 0 0 0 0 199
"4099" "map" 4 "a" 3 336 1 336 336 336 336 336 930 0 0 0 0 0 336
"4100" "map" 4 "a" 4 0 0 0 0 0 0 0 930 0 0 0 0 0 0
"4101" "map" 4 "a" 5 233 1 233 233 233 233 233 1163 0 0 0 0 0 233
"4102" "map" 4 "a" 6 216 1 216 216 216 216 216 1379 0 0 0 0 0 216
"4103" "map" 4 "a" 7 0 0 0 0 0 0 0 1379 0 0 0 0 0 0
"4104" "map" 4 "a" 8 0 0 0 0 0 0 0 1379 0 0 0 0 0 0
"4105" "map" 6 "d" 1 203 1 0 365 365 365 365 365 0 0 0 0 0 365
"4106" "map" 6 "d" 2 218 1 218 218 218 218 218 583 0 0 0 0 0 218
"4107" "map" 6 "d" 3 319 1 0 966 966 966 966 1549 0 0 0 0 0 966
"4108" "map" 6 "d" 4 326 1 326 326 326 326 326 1875 0 0 0 0 0 326
"4109" "map" 6 "d" 5 246 1 246 246 246 246 246 2121 0 0 0 0 0 246
"4110" "map" 6 "d" 6 0 0 0 0 0 0 0 2121 0 0 0 0 0 0
"4111" "map" 6 "d" 7 252 1 0 490 490 490 490 2611 0 0 0 0 0 490
"4112" "map" 6 "d" 8 0 0 0 0 0 0 0 2611 0 0 0 0 0 0
"4113" "map" 7 "c" 1 147 1 147 147 147 147 147 147 0 0 0 0 0 147
"4114" "map" 7 "c" 2 169 1 0 476 476 476 476 623 0 0 0 0 0 476
"4115" "map" 7 "c" 3 575 1 575 575 575 575 575 1198 0 0 0 0 0 575
"4116" "map" 7 "c" 4 302 1 302 302 302 302 302 1500 0 0 0 0 0 302
"4117" "map" 7 "c" 5 0 0 0 0 0 0 0 1500 0 0 0 0 0 0
"4118" "map" 7 "c" 6 255 1 0 954 954 954 954 2454 0 0 0 0 0 954
"4119" "map" 7 "c" 7 0 0 0 0 0 0 0 2454 0 0 0 0 0 0
"4120" "map" 7 "c" 8 0 0 0 0 0 0 0 2454 0 0 0 0 0 0
"4121" "map" 8 "b" 1 33 1 0 33 33 230 33 33 197 0 197 0 0 197
"4122" "map" 8 "b" 2 200 1 0 200 364 364 561 594 164 164 0 1 1 164
"4123" "map" 8 "b" 3 360 1 360 360 360 360 360 954 0 0 0 0 0 360
"4124" "map" 8 "b" 4 0 0 0 0 0 0 0 954 0 0 0 0 0 0
"4125" "map" 8 "b" 5 360 1 360 360 360 360 360 1314 0 0 0 0 0 360
"4126" "map" 8 "b" 6 0 0 0 0 0 0 0 1314 0 0 0 0 0 0
"4127" "map" 8 "b" 7 279 1 0 789 789 789 789 2103 0 0 0 0 0 789
"4128" "map" 8 "b" 8 0 0 0 0 0 0 0 2103 0 0 0 0 0 0
"4129" "map" 10 "a" 1 0 0 0 0 0 0 0 0 0 0 0 0 0 0
"4130" "map" 10 "a" 2 197 1 0 374 374 374 374 374 0 0 0 0 0 374
"4131" "map" 10 "a" 3 252 1 252 252 252 252 252 626 0 0 0 0 0 252
"4132" "map" 10 "a" 4 0 0 0 0 0 0 0 626 0 0 0 0 0 0
"4133" "map" 10 "a" 5 198 1 198 198 198 198 198 824 0 0 0 0 0 198
"4134" "map" 10 "a" 6 307 1 0 620 620 620 620 1444 0 0 0 0 0 620
"4135" "map" 10 "a" 7 0 0 0 0 0 0 0 1444 0 0 0 0 0 0
"4136" "map" 10 "a" 8 0 0 0 0 0 0 0 1444 0 0 0 0 0 0
"4137" "map" 11 "d" 1 0 0 0 0 0 0 0 0 0 0 0 0 0 0
"4138" "map" 11 "d" 2 0 0 0 0 0 515 0 0 515 0 515 0 0 515
"4139" "map" 11 "d" 3 204 1 0 204 806 806 1321 1321 602 602 0 1 1 602
"4140" "map" 11 "d" 4 287 1 287 287 287 287 287 1608 0 0 0 0 0 287
"4141" "map" 11 "d" 5 0 0 0 0 0 0 0 1608 0 0 0 0 0 0
"4142" "map" 11 "d" 6 167 1 167 167 167 167 167 1775 0 0 0 0 0 167
"4143" "map" 11 "d" 7 320 1 0 518 518 518 518 2293 0 0 0 0 0 518
"4144" "map" 11 "d" 8 0 0 0 0 0 0 0 2293 0 0 0 0 0 0
"4145" "map" 12 "c" 1 0 0 0 0 0 165 0 0 165 0 165 0 0 165
"4146" "map" 12 "c" 2 193 1 0 193 395 549 560 560 356 202 154 1 1 154
"4147" "map" 12 "c" 3 305 1 305 305 305 305 305 865 0 0 0 0 0 305
"4148" "map" 12 "c" 4 202 1 202 202 202 202 202 1067 0 0 0 0 0 202
"4149" "map" 12 "c" 5 0 0 0 0 0 0 0 1067 0 0 0 0 0 0
"4150" "map" 12 "c" 6 375 1 0 1203 1203 1203 1357 2424 0 0 0 1 1 1203
"4151" "map" 12 "c" 7 0 0 0 0 0 0 0 2424 0 0 0 0 0 0
"4152" "map" 12 "c" 8 0 0 0 0 0 0 0 2424 0 0 0 0 0 0
"4153" "map" 13 "b" 1 152 1 152 152 152 152 152 152 0 0 0 0 0 152
"4154" "map" 13 "b" 2 183 1 0 361 361 361 361 513 0 0 0 0 0 361
"4155" "map" 13 "b" 3 289 1 0 529 529 529 529 1042 0 0 0 0 0 529
"4156" "map" 13 "b" 4 0 0 0 0 0 0 0 1042 0 0 0 0 0 0
"4157" "map" 13 "b" 5 351 1 351 351 351 351 351 1393 0 0 0 0 0 351
"4158" "map" 13 "b" 6 0 0 0 0 0 0 0 1393 0 0 0 0 0 0
"4159" "map" 13 "b" 7 384 1 0 1373 1373 1373 1373 2766 0 0 0 0 0 1373
"4160" "map" 13 "b" 8 0 0 0 0 0 0 0 2766 0 0 0 0 0 0
"4161" "map" 14 "a" 1 210 1 210 210 210 210 210 210 0 0 0 0 0 210
"4162" "map" 14 "a" 2 335 1 335 335 335 335 335 545 0 0 0 0 0 335
"4163" "map" 14 "a" 3 0 0 0 0 0 0 0 545 0 0 0 0 0 0
"4164" "map" 14 "a" 4 367 1 367 367 367 367 367 912 0 0 0 0 0 367
"4165" "map" 14 "a" 5 0 0 0 0 0 0 0 912 0 0 0 0 0 0
"4166" "map" 14 "a" 6 242 1 0 831 831 831 831 1743 0 0 0 0 0 831
"4167" "map" 14 "a" 7 0 0 0 0 0 0 0 1743 0 0 0 0 0 0
"4168" "map" 14 "a" 8 0 0 0 0 0 0 0 1743 0 0 0 0 0 0
"4169" "map" 15 "d" 1 202 1 0 345 345 345 345 345 0 0 0 0 0 345
"4170" "map" 15 "d" 2 227 1 227 227 227 227 227 572 0 0 0 0 0 227
"4171" "map" 15 "d" 3 291 1 0 747 747 747 747 1319 0 0 0 0 0 747
"4172" "map" 15 "d" 4 268 1 268 268 268 268 268 1587 0 0 0 0 0 268
"4173" "map" 15 "d" 5 0 0 0 0 0 0 0 1587 0 0 0 0 0 0
"4174" "map" 15 "d" 6 329 1 329 329 329 329 329 1916 0 0 0 0 0 329
"4175" "map" 15 "d" 7 313 1 0 793 793 793 793 2709 0 0 0 0 0 793
"4176" "map" 15 "d" 8 0 0 0 0 0 0 0 2709 0 0 0 0 0 0
"4177" "map" 16 "c" 1 260 1 260 260 260 260 260 260 0 0 0 0 0 260
"4178" "map" 16 "c" 2 471 1 471 471 471 471 471 731 0 0 0 0 0 471
"4179" "map" 16 "c" 3 0 0 0 0 0 0 0 731 0 0 0 0 0 0
"4180" "map" 16 "c" 4 328 1 328 328 328 328 328 1059 0 0 0 0 0 328
"4181" "map" 16 "c" 5 0 0 0 0 0 0 0 1059 0 0 0 0 0 0
"4182" "map" 16 "c" 6 210 1 0 939 939 939 939 1998 0 0 0 0 0 939
"4183" "map" 16 "c" 7 0 0 0 0 0 0 0 1998 0 0 0 0 0 0
"4184" "map" 16 "c" 8 0 0 0 0 0 0 0 1998 0 0 0 0 0 0
"4185" "map" 17 "b" 1 34 1 34 34 34 34 34 34 0 0 0 0 0 34
"4186" "map" 17 "b" 2 445 1 445 445 445 445 445 479 0 0 0 0 0 445
"4187" "map" 17 "b" 3 144 1 0 577 577 577 577 1056 0 0 0 0 0 577
"4188" "map" 17 "b" 4 227 1 227 227 227 227 227 1283 0 0 0 0 0 227
"4189" "map" 17 "b" 5 0 0 0 0 0 0 0 1283 0 0 0 0 0 0
"4190" "map" 17 "b" 6 0 0 0 0 0 0 0 1283 0 0 0 0 0 0
"4191" "map" 17 "b" 7 280 1 0 1651 1651 1651 1651 2934 0 0 0 0 0 1651
"4192" "map" 17 "b" 8 0 0 0 0 0 0 0 2934 0 0 0 0 0 0
"4193" "map" 18 "a" 1 0 0 0 0 0 0 0 0 0 0 0 0 0 0
"4194" "map" 18 "a" 2 0 0 0 0 0 369 0 0 369 0 369 0 0 369
"4195" "map" 18 "a" 3 233 1 0 233 381 381 750 750 148 148 0 1 1 148
"4196" "map" 18 "a" 4 0 0 0 0 0 0 0 750 0 0 0 0 0 0
"4197" "map" 18 "a" 5 0 0 0 0 0 0 0 750 0 0 0 0 0 0
"4198" "map" 18 "a" 6 317 1 0 1178 1178 1178 1178 1928 0 0 0 0 0 1178
"4199" "map" 18 "a" 7 0 0 0 0 0 0 0 1928 0 0 0 0 0 0
"4200" "map" 18 "a" 8 0 0 0 0 0 0 0 1928 0 0 0 0 0 0
"4201" "map" 19 "d" 1 219 1 0 424 424 424 424 424 0 0 0 0 0 424
"4202" "map" 19 "d" 2 578 1 578 578 578 578 578 1002 0 0 0 0 0 578
"4203" "map" 19 "d" 3 261 1 0 829 829 829 829 1831 0 0 0 0 0 829
"4204" "map" 19 "d" 4 284 1 284 284 284 284 284 2115 0 0 0 0 0 284
"4205" "map" 19 "d" 5 263 1 263 263 263 263 263 2378 0 0 0 0 0 263
"4206" "map" 19 "d" 6 0 0 0 0 0 0 0 2378 0 0 0 0 0 0
"4207" "map" 19 "d" 7 210 1 0 562 562 562 562 2940 0 0 0 0 0 562
"4208" "map" 19 "d" 8 0 0 0 0 0 0 0 2940 0 0 0 0 0 0
"4209" "map" 20 "c" 1 0 0 0 0 0 188 0 0 188 0 188 0 0 188
"4210" "map" 20 "c" 2 215 1 0 215 615 615 803 803 400 400 0 1 1 400
"4211" "map" 20 "c" 3 259 1 259 259 259 259 259 1062 0 0 0 0 0 259
"4212" "map" 20 "c" 4 230 1 230 230 230 230 230 1292 0 0 0 0 0 230
"4213" "map" 20 "c" 5 0 0 0 0 0 0 0 1292 0 0 0 0 0 0
"4214" "map" 20 "c" 6 244 1 0 861 861 861 861 2153 0 0 0 0 0 861
"4215" "map" 20 "c" 7 0 0 0 0 0 0 0 2153 0 0 0 0 0 0
"4216" "map" 20 "c" 8 0 0 0 0 0 0 0 2153 0 0 0 0 0 0
"4217" "map" 21 "b" 1 0 0 0 0 0 216 0 0 216 0 216 0 0 216
"4218" "map" 21 "b" 2 0 0 0 0 0 269 0 0 269 0 269 0 0 269
"4219" "map" 21 "b" 3 193 1 0 193 842 842 1327 1327 649 649 0 1 1 649
"4220" "map" 21 "b" 4 402 1 402 402 402 402 402 1729 0 0 0 0 0 402
"4221" "map" 21 "b" 5 0 0 0 0 0 0 0 1729 0 0 0 0 0 0
"4222" "map" 21 "b" 6 0 0 0 0 0 0 0 1729 0 0 0 0 0 0
"4223" "map" 21 "b" 7 376 1 0 1156 1156 1156 1156 2885 0 0 0 0 0 1156
"4224" "map" 21 "b" 8 0 0 0 0 0 0 0 2885 0 0 0 0 0 0
"4225" "map" 22 "a" 1 202 1 0 459 459 459 459 459 0 0 0 0 0 459
"4226" "map" 22 "a" 2 248 1 0 248 248 576 248 707 328 0 328 0 0 328
"4227" "map" 22 "a" 3 0 0 0 0 0 243 0 707 243 0 243 0 0 243
"4228" "map" 22 "a" 4 435 1 435 435 435 435 435 1142 0 0 0 0 0 435
"4229" "map" 22 "a" 5 0 0 0 0 0 0 0 1142 0 0 0 0 0 0
"4230" "map" 22 "a" 6 403 1 0 1570 1667 1667 2238 3380 97 97 0 1 1 97
"4231" "map" 22 "a" 7 0 0 0 0 0 0 0 3380 0 0 0 0 0 0
"4232" "map" 22 "a" 8 0 0 0 0 0 0 0 3380 0 0 0 0 0 0
"4233" "map" 23 "d" 1 0 0 0 0 0 1028 0 0 1028 0 1028 0 0 774
"4234" "map" 23 "d" 2 200 1 0 200 443 604 697 697 404 243 161 1 1 161
"4235" "map" 23 "d" 3 197 1 0 288 553 553 1488 2185 265 265 0 1 1 265
"4236" "map" 23 "d" 4 0 0 0 0 0 0 0 2185 0 0 0 0 0 0
"4237" "map" 23 "d" 5 0 0 0 0 0 0 0 2185 0 0 0 0 0 0
"4238" "map" 23 "d" 6 0 0 0 0 0 0 0 2185 0 0 0 0 0 0
"4239" "map" 23 "d" 7 144 1 0 620 620 620 620 2805 0 0 0 0 0 620
"4240" "map" 23 "d" 8 0 0 0 0 0 0 0 2805 0 0 0 0 0 0
"4241" "map" 24 "c" 1 162 1 0 162 162 438 162 162 276 0 276 0 0 276
"4242" "map" 24 "c" 2 168 1 0 543 543 1077 543 705 534 0 534 0 0 534
"4243" "map" 24 "c" 3 239 1 239 239 239 239 239 944 0 0 0 0 0 239
"4244" "map" 24 "c" 4 264 1 264 264 264 264 264 1208 0 0 0 0 0 264
"4245" "map" 24 "c" 5 0 0 0 0 0 0 0 1208 0 0 0 0 0 0
"4246" "map" 24 "c" 6 298 1 0 1627 2337 2337 3147 4355 710 710 0 1 1 710
"4247" "map" 24 "c" 7 0 0 0 0 0 0 0 4355 0 0 0 0 0 0
"4248" "map" 24 "c" 8 0 0 0 0 0 0 0 4355 0 0 0 0 0 0
"4249" "map" 25 "b" 1 184 1 0 355 355 355 355 355 0 0 0 0 0 355
"4250" "map" 25 "b" 2 285 1 0 285 285 736 285 640 451 0 451 0 0 451
"4251" "map" 25 "b" 3 193 1 0 677 677 826 677 1317 149 0 149 0 0 149
"4252" "map" 25 "b" 4 0 0 0 0 0 0 0 1317 0 0 0 0 0 0
"4253" "map" 25 "b" 5 254 1 254 254 254 254 254 1571 0 0 0 0 0 254
"4254" "map" 25 "b" 6 0 0 0 0 0 0 0 1571 0 0 0 0 0 0
"4255" "map" 25 "b" 7 309 1 0 724 724 724 1324 2895 0 0 0 1 1 724
"4256" "map" 25 "b" 8 0 0 0 0 0 0 0 2895 0 0 0 0 0 0
"4257" "map" 27 "a" 1 0 0 0 0 0 227 0 0 227 0 227 0 0 227
"4258" "map" 27 "a" 2 195 1 195 195 195 195 422 422 0 0 0 1 1 195
"4259" "map" 27 "a" 3 286 1 286 286 286 286 286 708 0 0 0 0 0 286
"4260" "map" 27 "a" 4 167 1 167 167 167 167 167 875 0 0 0 0 0 167
"4261" "map" 27 "a" 5 0 0 0 0 0 0 0 875 0 0 0 0 0 0
"4262" "map" 27 "a" 6 286 1 0 1022 1022 1022 1022 1897 0 0 0 0 0 1022
"4263" "map" 27 "a" 7 0 0 0 0 0 0 0 1897 0 0 0 0 0 0
"4264" "map" 27 "a" 8 0 0 0 0 0 0 0 1897 0 0 0 0 0 0
"4265" "map" 28 "d" 1 163 1 163 163 163 163 163 163 0 0 0 0 0 163
"4266" "map" 28 "d" 2 149 1 0 410 410 410 410 573 0 0 0 0 0 410
"4267" "map" 28 "d" 3 260 1 0 706 706 706 706 1279 0 0 0 0 0 706
"4268" "map" 28 "d" 4 393 1 393 393 393 393 393 1672 0 0 0 0 0 393
"4269" "map" 28 "d" 5 0 0 0 0 0 0 0 1672 0 0 0 0 0 0
"4270" "map" 28 "d" 6 858 1 858 858 858 858 858 2530 0 0 0 0 0 858
"4271" "map" 28 "d" 7 295 1 0 933 933 933 933 3463 0 0 0 0 0 933
"4272" "map" 28 "d" 8 0 0 0 0 0 0 0 3463 0 0 0 0 0 0
"4273" "map" 29 "c" 1 0 0 0 0 0 360 0 0 360 0 360 0 0 360
"4274" "map" 29 "c" 2 0 0 0 0 0 373 0 0 373 0 373 0 0 373
"4275" "map" 29 "c" 3 0 0 0 0 0 271 0 0 271 0 271 0 0 271
"4276" "map" 29 "c" 4 196 1 0 196 528 528 1532 1532 332 332 0 1 1 332
"4277" "map" 29 "c" 5 0 0 0 0 0 0 0 1532 0 0 0 0 0 0
"4278" "map" 29 "c" 6 313 1 0 612 612 612 612 2144 0 0 0 0 0 612
"4279" "map" 29 "c" 7 0 0 0 0 0 0 0 2144 0 0 0 0 0 0
"4280" "map" 29 "c" 8 0 0 0 0 0 0 0 2144 0 0 0 0 0 0
"4281" "map" 30 "b" 1 0 0 0 0 0 0 0 0 0 0 0 0 0 0
"4282" "map" 30 "b" 2 0 0 0 0 0 295 0 0 295 0 295 0 0 295
"4283" "map" 30 "b" 3 193 1 0 193 637 637 932 932 444 444 0 1 1 444
"4284" "map" 30 "b" 4 358 1 358 358 358 358 358 1290 0 0 0 0 0 358
"4285" "map" 30 "b" 5 0 0 0 0 0 266 0 1290 266 0 266 0 0 266
"4286" "map" 30 "b" 6 292 1 292 292 292 292 558 1848 0 0 0 1 1 292
"4287" "map" 30 "b" 7 146 1 0 955 955 955 955 2803 0 0 0 0 0 955
"4288" "map" 30 "b" 8 0 0 0 0 0 0 0 2803 0 0 0 0 0 0
"4289" "map" 31 "a" 1 209 1 0 364 364 364 364 364 0 0 0 0 0 364
"4290" "map" 31 "a" 2 235 1 235 235 235 235 235 599 0 0 0 0 0 235
"4291" "map" 31 "a" 3 477 1 477 477 477 477 477 1076 0 0 0 0 0 477
"4292" "map" 31 "a" 4 228 1 228 228 228 228 228 1304 0 0 0 0 0 228
"4293" "map" 31 "a" 5 0 0 0 0 0 0 0 1304 0 0 0 0 0 0
"4294" "map" 31 "a" 6 217 1 0 539 539 539 539 1843 0 0 0 0 0 539
"4295" "map" 31 "a" 7 0 0 0 0 0 0 0 1843 0 0 0 0 0 0
"4296" "map" 31 "a" 8 0 0 0 0 0 0 0 1843 0 0 0 0 0 0
"4297" "map" 33 "d" 1 169 1 169 169 169 169 169 169 0 0 0 0 0 169
"4298" "map" 33 "d" 2 0 0 0 0 0 282 0 169 282 0 282 0 0 282
"4299" "map" 33 "d" 3 167 1 0 167 962 962 1244 1413 795 795 0 1 1 795
"4300" "map" 33 "d" 4 311 1 0 523 523 523 523 1936 0 0 0 0 0 523
"4301" "map" 33 "d" 5 276 1 276 276 276 276 276 2212 0 0 0 0 0 276
"4302" "map" 33 "d" 6 0 0 0 0 0 0 0 2212 0 0 0 0 0 0
"4303" "map" 33 "d" 7 277 1 0 515 515 515 515 2727 0 0 0 0 0 515
"4304" "map" 33 "d" 8 0 0 0 0 0 0 0 2727 0 0 0 0 0 0
"4305" "map" 34 "c" 1 0 0 0 0 0 390 0 0 390 0 390 0 0 390
"4306" "map" 34 "c" 2 205 1 0 205 379 379 769 769 174 174 0 1 1 174
"4307" "map" 34 "c" 3 463 1 0 873 873 873 873 1642 0 0 0 0 0 873
"4308" "map" 34 "c" 4 0 0 0 0 0 0 0 1642 0 0 0 0 0 0
"4309" "map" 34 "c" 5 0 0 0 0 0 0 0 1642 0 0 0 0 0 0
"4310" "map" 34 "c" 6 275 1 0 1114 1114 1114 1114 2756 0 0 0 0 0 1114
"4311" "map" 34 "c" 7 0 0 0 0 0 0 0 2756 0 0 0 0 0 0
"4312" "map" 34 "c" 8 0 0 0 0 0 0 0 2756 0 0 0 0 0 0
"4313" "map" 35 "b" 1 0 0 0 0 0 209 0 0 209 0 209 0 0 209
"4314" "map" 35 "b" 2 0 0 0 0 0 237 0 0 237 0 237 0 1 237
"4315" "map" 35 "b" 3 195 1 0 195 914 914 1360 1360 719 719 0 1 1 719
"4316" "map" 35 "b" 4 362 1 0 597 597 597 597 1957 0 0 0 0 0 597
"4317" "map" 35 "b" 5 388 1 388 388 388 388 388 2345 0 0 0 0 0 388
"4318" "map" 35 "b" 6 0 0 0 0 0 0 0 2345 0 0 0 0 0 0
"4319" "map" 35 "b" 7 289 1 0 1362 1362 1362 1362 3707 0 0 0 0 0 1362
"4320" "map" 35 "b" 8 0 0 0 0 0 0 0 3707 0 0 0 0 0 0
"4321" "map" 36 "a" 1 0 0 0 0 0 234 0 0 234 0 234 0 0 234
"4322" "map" 36 "a" 2 0 0 0 0 0 214 0 0 214 0 214 0 0 214
"4323" "map" 36 "a" 3 0 0 0 0 0 414 0 0 414 0 414 0 0 414
"4324" "map" 36 "a" 4 192 1 192 192 192 192 1054 1054 0 0 0 1 1 192
"4325" "map" 36 "a" 5 0 0 0 0 0 0 0 1054 0 0 0 0 0 0
"4326" "map" 36 "a" 6 187 1 0 954 954 954 954 2008 0 0 0 0 0 954
"4327" "map" 36 "a" 7 0 0 0 0 0 0 0 2008 0 0 0 0 0 0
"4328" "map" 36 "a" 8 0 0 0 0 0 0 0 2008 0 0 0 0 0 0
"4329" "mb" 1 "c" 1 0 0 0 0 0 135 0 0 135 0 135 0 0 135
"4330" "mb" 1 "c" 2 200 1 0 200 364 364 499 499 164 164 0 1 1 164
"4331" "mb" 1 "c" 3 0 0 0 0 0 0 0 499 0 0 0 0 0 0
"4332" "mb" 1 "c" 4 308 1 308 308 308 308 308 807 0 0 0 0 0 308
"4333" "mb" 1 "c" 5 143 1 143 143 143 143 143 950 0 0 0 0 0 143
"4334" "mb" 1 "c" 6 212 1 0 542 542 542 542 1492 0 0 0 0 0 542
"4335" "mb" 1 "c" 7 0 0 0 0 0 0 0 1492 0 0 0 0 0 0
"4336" "mb" 1 "c" 8 0 0 0 0 0 0 0 1492 0 0 0 0 0 0
"4337" "mb" 2 "b" 1 0 0 0 0 0 0 0 0 0 0 0 0 0 0
"4338" "mb" 2 "b" 2 204 1 0 323 323 323 323 323 0 0 0 0 0 323
"4339" "mb" 2 "b" 3 174 1 0 584 584 584 584 907 0 0 0 0 0 584
"4340" "mb" 2 "b" 4 382 1 0 580 580 580 580 1487 0 0 0 0 0 580
"4341" "mb" 2 "b" 5 0 0 0 0 0 0 0 1487 0 0 0 0 0 0
"4342" "mb" 2 "b" 6 331 1 331 331 331 331 331 1818 0 0 0 0 0 331
"4343" "mb" 2 "b" 7 194 1 0 634 634 634 634 2452 0 0 0 0 0 634
"4344" "mb" 2 "b" 8 0 0 0 0 0 0 0 2452 0 0 0 0 0 0
"4345" "mb" 3 "a" 1 72 1 0 72 72 167 72 72 95 0 95 0 0 95
"4346" "mb" 3 "a" 2 116 1 116 116 116 116 211 283 0 0 0 1 1 116
"4347" "mb" 3 "a" 3 251 1 0 251 251 525 251 534 274 0 274 0 0 274
"4348" "mb" 3 "a" 4 263 1 0 263 263 453 263 797 190 0 190 0 0 190
"4349" "mb" 3 "a" 5 0 0 0 0 0 0 0 797 0 0 0 0 0 0
"4350" "mb" 3 "a" 6 228 1 0 228 1279 1279 1743 2540 1051 1051 0 1 1 1051
"4351" "mb" 3 "a" 7 0 0 0 0 0 0 0 2540 0 0 0 0 0 0
"4352" "mb" 3 "a" 8 0 0 0 0 0 0 0 2540 0 0 0 0 0 0
"4353" "mb" 4 "d" 1 150 1 0 150 150 409 150 150 259 0 259 0 0 259
"4354" "mb" 4 "d" 2 294 1 0 443 443 1529 443 593 1086 0 1086 0 1 225
"4355" "mb" 4 "d" 3 425 1 0 425 1479 1849 2824 3417 1424 1054 370 2 2 370
"4356" "mb" 4 "d" 4 0 0 0 0 0 525 0 3417 525 0 525 0 0 222
"4357" "mb" 4 "d" 5 175 1 0 175 175 530 478 3895 355 0 355 1 1 355
"4358" "mb" 4 "d" 6 0 0 0 0 0 0 0 3895 0 0 0 0 0 0
"4359" "mb" 4 "d" 7 196 1 0 196 852 852 1799 5694 656 656 0 2 2 518
"4360" "mb" 4 "d" 8 0 0 0 0 0 0 0 5694 0 0 0 0 0 0
"4361" "mb" 6 "c" 1 186 1 0 478 478 478 478 478 0 0 0 0 0 478
"4362" "mb" 6 "c" 2 273 1 273 273 273 273 273 751 0 0 0 0 0 273
"4363" "mb" 6 "c" 3 255 1 0 1117 1117 1117 1117 1868 0 0 0 0 0 1117
"4364" "mb" 6 "c" 4 414 1 0 753 753 753 753 2621 0 0 0 0 0 753
"4365" "mb" 6 "c" 5 0 0 0 0 0 0 0 2621 0 0 0 0 0 0
"4366" "mb" 6 "c" 6 179 1 0 1227 1227 1227 1227 3848 0 0 0 0 0 1227
"4367" "mb" 6 "c" 7 0 0 0 0 0 0 0 3848 0 0 0 0 0 0
"4368" "mb" 6 "c" 8 0 0 0 0 0 0 0 3848 0 0 0 0 0 0
"4369" "mb" 7 "b" 1 212 1 0 348 348 575 348 348 227 0 227 0 0 227
"4370" "mb" 7 "b" 2 274 1 0 274 274 806 274 622 532 0 532 0 1 207
"4371" "mb" 7 "b" 3 207 1 0 207 928 1063 1687 2309 856 721 135 1 1 135
"4372" "mb" 7 "b" 4 0 0 0 0 0 325 0 2309 325 0 325 0 1 154
"4373" "mb" 7 "b" 5 222 1 0 222 222 523 222 2531 301 0 301 0 1 279
"4374" "mb" 7 "b" 6 0 0 0 0 0 0 0 2531 0 0 0 0 0 0
"4375" "mb" 7 "b" 7 164 1 0 222 966 966 1727 4258 744 744 0 1 1 744
"4376" "mb" 7 "b" 8 0 0 0 0 0 0 0 4258 0 0 0 0 0 0
"4377" "mb" 8 "a" 1 0 0 0 0 0 120 0 0 120 0 120 0 0 120
"4378" "mb" 8 "a" 2 198 1 0 198 490 1096 610 610 898 292 606 1 1 419
"4379" "mb" 8 "a" 3 218 1 0 218 471 471 658 1268 253 253 0 1 1 253
"4380" "mb" 8 "a" 4 0 0 0 0 0 0 0 1268 0 0 0 0 0 0
"4381" "mb" 8 "a" 5 203 1 203 203 203 203 203 1471 0 0 0 0 0 203
"4382" "mb" 8 "a" 6 345 1 0 2038 2336 2336 2755 4226 298 298 0 1 1 298
"4383" "mb" 8 "a" 7 0 0 0 0 0 0 0 4226 0 0 0 0 0 0
"4384" "mb" 8 "a" 8 0 0 0 0 0 0 0 4226 0 0 0 0 0 0
"4385" "mb" 10 "d" 1 206 1 0 404 404 404 404 404 0 0 0 0 0 404
"4386" "mb" 10 "d" 2 137 1 137 137 137 137 137 541 0 0 0 0 0 137
"4387" "mb" 10 "d" 3 321 1 0 321 321 776 321 862 455 0 455 0 0 455
"4388" "mb" 10 "d" 4 265 1 0 265 582 582 1037 1899 317 317 0 1 1 317
"4389" "mb" 10 "d" 5 0 0 0 0 0 96 0 1899 96 0 96 0 0 96
"4390" "mb" 10 "d" 6 288 1 288 288 288 288 288 2187 0 0 0 0 0 288
"4391" "mb" 10 "d" 7 353 1 0 442 1375 1375 1471 3658 933 933 0 1 1 933
"4392" "mb" 10 "d" 8 0 0 0 0 0 0 0 3658 0 0 0 0 0 0
"4393" "mb" 11 "c" 1 0 0 0 0 0 129 0 0 129 0 129 0 0 129
"4394" "mb" 11 "c" 2 206 1 0 206 403 403 532 532 197 197 0 1 1 197
"4395" "mb" 11 "c" 3 249 1 249 249 249 249 249 781 0 0 0 0 0 249
"4396" "mb" 11 "c" 4 147 1 0 296 296 296 296 1077 0 0 0 0 0 296
"4397" "mb" 11 "c" 5 0 0 0 0 0 0 0 1077 0 0 0 0 0 0
"4398" "mb" 11 "c" 6 224 1 0 831 831 831 831 1908 0 0 0 0 0 831
"4399" "mb" 11 "c" 7 0 0 0 0 0 0 0 1908 0 0 0 0 0 0
"4400" "mb" 11 "c" 8 0 0 0 0 0 0 0 1908 0 0 0 0 0 0
"4401" "mb" 12 "b" 1 50 1 0 50 50 337 50 50 287 0 287 0 0 124
"4402" "mb" 12 "b" 2 0 0 0 0 0 1126 0 50 1126 0 1126 0 2 170
"4403" "mb" 12 "b" 3 0 0 0 0 0 1584 0 50 1584 0 1584 0 1 304
"4404" "mb" 12 "b" 4 100 1 0 100 312 503 2537 2587 403 212 191 1 1 191
"4405" "mb" 12 "b" 5 0 0 0 0 0 370 0 2587 370 0 370 0 0 370
"4406" "mb" 12 "b" 6 0 0 0 0 0 0 0 2587 0 0 0 0 0 0
"4407" "mb" 12 "b" 7 320 1 0 320 2287 2287 3620 6207 1967 1967 0 2 2 591
"4408" "mb" 12 "b" 8 0 0 0 0 0 0 0 6207 0 0 0 0 0 0
"4409" "mb" 13 "a" 1 0 0 0 0 0 0 0 0 0 0 0 0 0 0
"4410" "mb" 13 "a" 2 165 1 0 561 561 782 561 561 221 0 221 0 0 221
"4411" "mb" 13 "a" 3 0 0 0 0 0 189 0 561 189 0 189 0 0 189
"4412" "mb" 13 "a" 4 0 0 0 0 0 0 0 561 0 0 0 0 0 0
"4413" "mb" 13 "a" 5 273 1 273 273 273 273 273 834 0 0 0 0 0 273
"4414" "mb" 13 "a" 6 344 1 0 2379 2831 2831 3241 4075 452 452 0 1 1 452
"4415" "mb" 13 "a" 7 0 0 0 0 0 0 0 4075 0 0 0 0 0 0
"4416" "mb" 13 "a" 8 0 0 0 0 0 0 0 4075 0 0 0 0 0 0
"4417" "mb" 14 "d" 1 21 1 0 21 21 346 21 21 325 0 325 0 0 325
"4418" "mb" 14 "d" 2 0 0 0 0 0 498 0 21 498 0 498 0 0 158
"4419" "mb" 14 "d" 3 167 1 0 167 1339 1439 2162 2183 1272 1172 100 2 2 100
"4420" "mb" 14 "d" 4 220 1 220 220 220 220 320 2503 0 0 0 1 1 220
"4421" "mb" 14 "d" 5 319 1 319 319 319 319 319 2822 0 0 0 0 0 319
"4422" "mb" 14 "d" 6 0 0 0 0 0 0 0 2822 0 0 0 0 0 0
"4423" "mb" 14 "d" 7 148 1 0 2405 2405 2405 2405 5227 0 0 0 0 0 2405
"4424" "mb" 14 "d" 8 0 0 0 0 0 0 0 5227 0 0 0 0 0 0
"4425" "mb" 15 "c" 1 15 1 0 15 15 369 15 15 354 0 354 0 0 354
"4426" "mb" 15 "c" 2 0 0 0 0 0 431 0 15 431 0 431 0 0 431
"4427" "mb" 15 "c" 3 176 1 0 176 688 688 1473 1488 512 512 0 2 2 301
"4428" "mb" 15 "c" 4 254 1 254 254 254 254 254 1742 0 0 0 0 0 254
"4429" "mb" 15 "c" 5 0 0 0 0 0 0 0 1742 0 0 0 0 0 0
"4430" "mb" 15 "c" 6 156 1 0 1677 1677 1677 1677 3419 0 0 0 0 0 1677
"4431" "mb" 15 "c" 7 0 0 0 0 0 0 0 3419 0 0 0 0 0 0
"4432" "mb" 15 "c" 8 0 0 0 0 0 0 0 3419 0 0 0 0 0 0
"4433" "mb" 16 "b" 1 0 0 0 0 0 125 0 0 125 0 125 0 0 125
"4434" "mb" 16 "b" 2 203 1 0 203 426 426 551 551 223 223 0 1 1 223
"4435" "mb" 16 "b" 3 244 1 0 1426 1426 2350 1426 1977 924 0 924 0 0 924
"4436" "mb" 16 "b" 4 0 0 0 0 0 158 0 1977 158 0 158 0 1 158
"4437" "mb" 16 "b" 5 0 0 0 0 0 354 0 1977 354 0 354 0 0 354
"4438" "mb" 16 "b" 6 188 1 188 188 188 188 188 2165 0 0 0 0 0 188
"4439" "mb" 16 "b" 7 343 1 0 494 741 741 2177 4342 247 247 0 1 1 247
"4440" "mb" 16 "b" 8 0 0 0 0 0 0 0 4342 0 0 0 0 0 0
"4441" "mb" 17 "a" 1 0 0 0 0 0 125 0 0 125 0 125 0 0 125
"4442" "mb" 17 "a" 2 192 1 0 192 386 386 511 511 194 194 0 1 1 194
"4443" "mb" 17 "a" 3 0 0 0 0 0 0 0 511 0 0 0 0 0 0
"4444" "mb" 17 "a" 4 203 1 203 203 203 203 203 714 0 0 0 0 0 203
"4445" "mb" 17 "a" 5 0 0 0 0 0 0 0 714 0 0 0 0 0 0
"4446" "mb" 17 "a" 6 158 1 0 1340 1340 1340 1340 2054 0 0 0 0 0 1340
"4447" "mb" 17 "a" 7 0 0 0 0 0 0 0 2054 0 0 0 0 0 0
"4448" "mb" 17 "a" 8 0 0 0 0 0 0 0 2054 0 0 0 0 0 0
"4449" "mb" 18 "d" 1 16 1 0 16 16 191 16 16 175 0 175 0 0 175
"4450" "mb" 18 "d" 2 172 1 0 172 465 1188 640 656 1016 293 723 1 1 723
"4451" "mb" 18 "d" 3 350 1 0 350 1491 1491 2214 2870 1141 1141 0 1 1 1141
"4452" "mb" 18 "d" 4 285 1 285 285 285 285 285 3155 0 0 0 0 0 285
"4453" "mb" 18 "d" 5 478 1 478 478 478 478 478 3633 0 0 0 0 0 478
"4454" "mb" 18 "d" 6 0 0 0 0 0 0 0 3633 0 0 0 0 0 0
"4455" "mb" 18 "d" 7 400 1 0 727 727 727 727 4360 0 0 0 0 0 727
"4456" "mb" 18 "d" 8 0 0 0 0 0 0 0 4360 0 0 0 0 0 0
"4457" "mb" 19 "c" 1 59 1 0 288 288 288 288 288 0 0 0 0 0 288
"4458" "mb" 19 "c" 2 168 1 0 479 479 479 479 767 0 0 0 0 0 479
"4459" "mb" 19 "c" 3 279 1 279 279 279 279 279 1046 0 0 0 0 0 279
"4460" "mb" 19 "c" 4 176 1 176 176 176 176 176 1222 0 0 0 0 0 176
"4461" "mb" 19 "c" 5 0 0 0 0 0 0 0 1222 0 0 0 0 0 0
"4462" "mb" 19 "c" 6 276 1 0 1247 1247 1247 1247 2469 0 0 0 0 0 1247
"4463" "mb" 19 "c" 7 0 0 0 0 0 0 0 2469 0 0 0 0 0 0
"4464" "mb" 19 "c" 8 0 0 0 0 0 0 0 2469 0 0 0 0 0 0
"4465" "mb" 20 "b" 1 0 0 0 0 0 0 0 0 0 0 0 0 0 0
"4466" "mb" 20 "b" 2 68 1 0 412 412 724 412 412 312 0 312 0 0 312
"4467" "mb" 20 "b" 3 242 1 0 761 761 2030 761 1173 1269 0 1269 0 0 618
"4468" "mb" 20 "b" 4 0 0 0 0 0 381 0 1173 381 0 381 0 1 236
"4469" "mb" 20 "b" 5 275 1 0 275 275 602 275 1448 327 0 327 0 0 327
"4470" "mb" 20 "b" 6 0 0 0 0 0 0 0 1448 0 0 0 0 0 0
"4471" "mb" 20 "b" 7 193 1 0 193 1800 1800 4089 5537 1607 1607 0 2 2 1414
"4472" "mb" 20 "b" 8 0 0 0 0 0 0 0 5537 0 0 0 0 0 0
"4473" "mb" 21 "a" 1 217 1 0 322 322 322 322 322 0 0 0 0 0 322
"4474" "mb" 21 "a" 2 307 1 0 486 486 486 486 808 0 0 0 0 0 486
"4475" "mb" 21 "a" 3 414 1 414 414 414 414 414 1222 0 0 0 0 0 414
"4476" "mb" 21 "a" 4 0 0 0 0 0 0 0 1222 0 0 0 0 0 0
"4477" "mb" 21 "a" 5 0 0 0 0 0 0 0 1222 0 0 0 0 0 0
"4478" "mb" 21 "a" 6 149 1 0 1304 1304 1304 1304 2526 0 0 0 0 0 1304
"4479" "mb" 21 "a" 7 0 0 0 0 0 0 0 2526 0 0 0 0 0 0
"4480" "mb" 21 "a" 8 0 0 0 0 0 0 0 2526 0 0 0 0 0 0
"4481" "mb" 22 "d" 1 36 1 36 36 36 36 36 36 0 0 0 0 0 36
"4482" "mb" 22 "d" 2 152 1 0 711 711 912 711 747 201 0 201 0 0 201
"4483" "mb" 22 "d" 3 389 1 0 389 919 1135 1120 1867 746 530 216 1 1 216
"4484" "mb" 22 "d" 4 150 1 0 150 360 360 576 2443 210 210 0 1 1 210
"4485" "mb" 22 "d" 5 292 1 292 292 292 292 292 2735 0 0 0 0 0 292
"4486" "mb" 22 "d" 6 0 0 0 0 0 0 0 2735 0 0 0 0 0 0
"4487" "mb" 22 "d" 7 274 1 0 2318 2318 2318 2318 5053 0 0 0 0 0 2318
"4488" "mb" 22 "d" 8 0 0 0 0 0 0 0 5053 0 0 0 0 0 0
"4489" "mb" 23 "c" 1 297 1 0 738 738 738 738 738 0 0 0 0 0 738
"4490" "mb" 23 "c" 2 354 1 0 483 483 483 483 1221 0 0 0 0 0 483
"4491" "mb" 23 "c" 3 247 1 247 247 247 247 247 1468 0 0 0 0 0 247
"4492" "mb" 23 "c" 4 230 1 0 230 230 684 230 1698 454 0 454 0 0 454
"4493" "mb" 23 "c" 5 0 0 0 0 0 0 0 1698 0 0 0 0 0 0
"4494" "mb" 23 "c" 6 158 1 0 232 1453 1453 1907 3605 1221 1221 0 1 1 1221
"4495" "mb" 23 "c" 7 0 0 0 0 0 0 0 3605 0 0 0 0 0 0
"4496" "mb" 23 "c" 8 0 0 0 0 0 0 0 3605 0 0 0 0 0 0
"4497" "mb" 24 "b" 1 46 1 0 46 46 311 46 46 265 0 265 0 0 265
"4498" "mb" 24 "b" 2 0 0 0 0 0 0 0 46 0 0 0 0 0 0
"4499" "mb" 24 "b" 3 138 1 0 138 1106 1106 1371 1417 968 968 0 1 1 968
"4500" "mb" 24 "b" 4 225 1 225 225 225 225 225 1642 0 0 0 0 0 225
"4501" "mb" 24 "b" 5 0 0 0 0 0 0 0 1642 0 0 0 0 0 0
"4502" "mb" 24 "b" 6 238 1 238 238 238 238 238 1880 0 0 0 0 0 238
"4503" "mb" 24 "b" 7 355 1 0 1489 1489 1489 1489 3369 0 0 0 0 0 1489
"4504" "mb" 24 "b" 8 0 0 0 0 0 0 0 3369 0 0 0 0 0 0
"4505" "mb" 25 "a" 1 146 1 146 146 146 146 146 146 0 0 0 0 0 146
"4506" "mb" 25 "a" 2 0 0 0 0 0 252 0 146 252 0 252 0 0 252
"4507" "mb" 25 "a" 3 107 1 0 107 174 174 426 572 67 67 0 1 1 67
"4508" "mb" 25 "a" 4 243 1 243 243 243 243 243 815 0 0 0 0 0 243
"4509" "mb" 25 "a" 5 0 0 0 0 0 0 0 815 0 0 0 0 0 0
"4510" "mb" 25 "a" 6 265 1 0 1186 1186 1186 1186 2001 0 0 0 0 0 1186
"4511" "mb" 25 "a" 7 0 0 0 0 0 0 0 2001 0 0 0 0 0 0
"4512" "mb" 25 "a" 8 0 0 0 0 0 0 0 2001 0 0 0 0 0 0
"4513" "mb" 27 "d" 1 189 1 0 252 252 252 252 252 0 0 0 0 0 252
"4514" "mb" 27 "d" 2 152 1 0 255 255 255 255 507 0 0 0 0 0 255
"4515" "mb" 27 "d" 3 318 1 0 913 913 913 913 1420 0 0 0 0 0 913
"4516" "mb" 27 "d" 4 122 1 122 122 122 122 122 1542 0 0 0 0 0 122
"4517" "mb" 27 "d" 5 370 1 0 627 627 627 627 2169 0 0 0 0 0 627
"4518" "mb" 27 "d" 6 0 0 0 0 0 0 0 2169 0 0 0 0 0 0
"4519" "mb" 27 "d" 7 221 1 0 1589 1589 1589 1589 3758 0 0 0 0 0 1589
"4520" "mb" 27 "d" 8 0 0 0 0 0 0 0 3758 0 0 0 0 0 0
"4521" "mb" 28 "c" 1 0 0 0 0 0 159 0 0 159 0 159 0 0 159
"4522" "mb" 28 "c" 2 329 1 0 329 882 882 1041 1041 553 553 0 1 1 553
"4523" "mb" 28 "c" 3 350 1 0 901 901 1028 901 1942 127 0 127 0 0 127
"4524" "mb" 28 "c" 4 339 1 0 941 941 941 1068 3010 0 0 0 1 1 941
"4525" "mb" 28 "c" 5 0 0 0 0 0 0 0 3010 0 0 0 0 0 0
"4526" "mb" 28 "c" 6 212 1 0 895 895 895 895 3905 0 0 0 0 0 895
"4527" "mb" 28 "c" 7 0 0 0 0 0 0 0 3905 0 0 0 0 0 0
"4528" "mb" 28 "c" 8 0 0 0 0 0 0 0 3905 0 0 0 0 0 0
"4529" "mb" 29 "b" 1 186 1 186 186 186 186 186 186 0 0 0 0 0 186
"4530" "mb" 29 "b" 2 161 1 0 266 266 487 266 452 221 0 221 0 0 221
"4531" "mb" 29 "b" 3 220 1 0 371 866 1102 1087 1539 731 495 236 1 1 236
"4532" "mb" 29 "b" 4 188 1 0 188 188 589 188 1727 401 0 401 0 1 202
"4533" "mb" 29 "b" 5 129 1 0 129 322 322 959 2686 193 193 0 1 1 193
"4534" "mb" 29 "b" 6 232 1 0 2287 2287 2287 2287 4973 0 0 0 0 0 2287
"4535" "mb" 29 "b" 7 0 0 0 0 0 0 0 4973 0 0 0 0 0 0
"4536" "mb" 29 "b" 8 0 0 0 0 0 0 0 4973 0 0 0 0 0 0
"4537" "mb" 30 "a" 1 0 0 0 0 0 0 0 0 0 0 0 0 0 0
"4538" "mb" 30 "a" 2 0 0 0 0 0 180 0 0 180 0 180 0 0 180
"4539" "mb" 30 "a" 3 179 1 0 179 420 952 600 600 773 241 532 1 1 532
"4540" "mb" 30 "a" 4 134 1 134 134 134 134 666 1266 0 0 0 1 1 134
"4541" "mb" 30 "a" 5 191 1 191 191 191 191 191 1457 0 0 0 0 0 191
"4542" "mb" 30 "a" 6 305 1 0 2140 2140 2140 2140 3597 0 0 0 0 0 2140
"4543" "mb" 30 "a" 7 0 0 0 0 0 0 0 3597 0 0 0 0 0 0
"4544" "mb" 30 "a" 8 0 0 0 0 0 0 0 3597 0 0 0 0 0 0
"4545" "mb" 31 "d" 1 29 1 0 318 318 318 318 318 0 0 0 0 0 318
"4546" "mb" 31 "d" 2 215 1 215 215 215 215 215 533 0 0 0 0 0 215
"4547" "mb" 31 "d" 3 415 1 0 1022 1022 1022 1022 1555 0 0 0 0 0 1022
"4548" "mb" 31 "d" 4 229 1 0 229 229 628 229 1784 399 0 399 0 0 399
"4549" "mb" 31 "d" 5 126 1 126 126 126 126 525 2309 0 0 0 1 1 126
"4550" "mb" 31 "d" 6 280 1 0 1029 1029 1029 1029 3338 0 0 0 0 0 1029
"4551" "mb" 31 "d" 7 0 0 0 0 0 0 0 3338 0 0 0 0 0 0
"4552" "mb" 31 "d" 8 0 0 0 0 0 0 0 3338 0 0 0 0 0 0
"4553" "mb" 33 "c" 1 43 1 43 43 43 43 43 43 0 0 0 0 0 43
"4554" "mb" 33 "c" 2 0 0 0 0 0 3043 0 43 3043 0 3043 0 0 802
"4555" "mb" 33 "c" 3 160 1 0 160 1511 3354 2458 2501 3194 1351 1843 2 3 920
"4556" "mb" 33 "c" 4 425 1 0 715 715 957 715 3216 242 0 242 0 0 242
"4557" "mb" 33 "c" 5 195 1 195 195 195 195 195 3411 0 0 0 0 0 195
"4558" "mb" 33 "c" 6 282 1 0 800 1278 1278 5459 8870 478 478 0 1 1 478
"4559" "mb" 33 "c" 7 0 0 0 0 0 0 0 8870 0 0 0 0 0 0
"4560" "mb" 33 "c" 8 0 0 0 0 0 0 0 8870 0 0 0 0 0 0
"4561" "mb" 34 "b" 1 201 1 0 332 332 332 332 332 0 0 0 0 0 332
"4562" "mb" 34 "b" 2 167 1 0 167 167 474 167 499 307 0 307 0 0 307
"4563" "mb" 34 "b" 3 322 1 0 1167 1167 1436 1167 1666 269 0 269 0 0 269
"4564" "mb" 34 "b" 4 281 1 0 527 1085 1085 1661 3327 558 558 0 1 1 558
"4565" "mb" 34 "b" 5 405 1 405 405 405 405 405 3732 0 0 0 0 0 405
"4566" "mb" 34 "b" 6 0 0 0 0 0 0 0 3732 0 0 0 0 0 0
"4567" "mb" 34 "b" 7 156 1 0 1064 1064 1064 1064 4796 0 0 0 0 0 1064
"4568" "mb" 34 "b" 8 0 0 0 0 0 0 0 4796 0 0 0 0 0 0
"4569" "mb" 35 "a" 1 0 0 0 0 0 1928 0 0 1928 0 1928 0 0 243
"4570" "mb" 35 "a" 2 129 1 0 129 571 1278 2005 2005 1149 442 707 2 3 355
"4571" "mb" 35 "a" 3 248 1 0 248 248 1413 248 2253 1165 0 1165 0 0 158
"4572" "mb" 35 "a" 4 337 1 0 337 337 1570 337 2590 1233 0 1233 0 3 102
"4573" "mb" 35 "a" 5 0 0 0 0 0 0 0 2590 0 0 0 0 0 0
"4574" "mb" 35 "a" 6 159 1 0 159 4466 4466 8065 10655 4307 4307 0 5 5 1666
"4575" "mb" 35 "a" 7 0 0 0 0 0 0 0 10655 0 0 0 0 0 0
"4576" "mb" 35 "a" 8 0 0 0 0 0 0 0 10655 0 0 0 0 0 0
"4577" "mb" 36 "d" 1 128 1 128 128 128 128 128 128 0 0 0 0 0 128
"4578" "mb" 36 "d" 2 0 0 0 0 0 778 0 128 778 0 778 0 0 778
"4579" "mb" 36 "d" 3 89 1 0 89 761 761 1539 1667 672 672 0 1 1 672
"4580" "mb" 36 "d" 4 0 0 0 0 0 0 0 1667 0 0 0 0 0 0
"4581" "mb" 36 "d" 5 410 1 0 410 410 705 410 2077 295 0 295 0 0 295
"4582" "mb" 36 "d" 6 0 0 0 0 0 0 0 2077 0 0 0 0 0 0
"4583" "mb" 36 "d" 7 175 1 0 304 979 979 1274 3351 675 675 0 1 1 675
"4584" "mb" 36 "d" 8 0 0 0 0 0 0 0 3351 0 0 0 0 0 0
"4585" "me" 1 "d" 1 184 1 184 184 184 184 184 184 0 0 0 0 0 184
"4586" "me" 1 "d" 2 404 1 404 404 404 404 404 588 0 0 0 0 0 404
"4587" "me" 1 "d" 3 212 1 0 687 687 687 687 1275 0 0 0 0 0 687
"4588" "me" 1 "d" 4 277 1 277 277 277 277 277 1552 0 0 0 0 0 277
"4589" "me" 1 "d" 5 230 1 0 535 535 535 535 2087 0 0 0 0 0 535
"4590" "me" 1 "d" 6 0 0 0 0 0 0 0 2087 0 0 0 0 0 0
"4591" "me" 1 "d" 7 398 1 0 770 770 770 770 2857 0 0 0 0 0 770
"4592" "me" 1 "d" 8 0 0 0 0 0 0 0 2857 0 0 0 0 0 0
"4593" "me" 2 "c" 1 189 1 189 189 189 189 189 189 0 0 0 0 0 189
"4594" "me" 2 "c" 2 206 1 206 206 206 206 206 395 0 0 0 0 0 206
"4595" "me" 2 "c" 3 175 1 0 513 513 513 513 908 0 0 0 0 0 513
"4596" "me" 2 "c" 4 164 1 164 164 164 164 164 1072 0 0 0 0 0 164
"4597" "me" 2 "c" 5 309 1 309 309 309 309 309 1381 0 0 0 0 0 309
"4598" "me" 2 "c" 6 369 1 0 1014 1014 1014 1014 2395 0 0 0 0 0 1014
"4599" "me" 2 "c" 7 0 0 0 0 0 0 0 2395 0 0 0 0 0 0
"4600" "me" 2 "c" 8 0 0 0 0 0 0 0 2395 0 0 0 0 0 0
"4601" "me" 3 "b" 1 182 1 182 182 182 182 182 182 0 0 0 0 0 182
"4602" "me" 3 "b" 2 150 1 0 472 472 472 472 654 0 0 0 0 0 472
"4603" "me" 3 "b" 3 202 1 0 419 419 419 419 1073 0 0 0 0 0 419
"4604" "me" 3 "b" 4 229 1 229 229 229 229 229 1302 0 0 0 0 0 229
"4605" "me" 3 "b" 5 219 1 219 219 219 219 219 1521 0 0 0 0 0 219
"4606" "me" 3 "b" 6 0 0 0 0 0 0 0 1521 0 0 0 0 0 0
"4607" "me" 3 "b" 7 270 1 0 1751 1751 1751 1751 3272 0 0 0 0 0 1751
"4608" "me" 3 "b" 8 0 0 0 0 0 0 0 3272 0 0 0 0 0 0
"4609" "me" 4 "a" 1 203 1 0 340 340 340 340 340 0 0 0 0 0 340
"4610" "me" 4 "a" 2 245 1 245 245 245 245 245 585 0 0 0 0 0 245
"4611" "me" 4 "a" 3 217 1 217 217 217 217 217 802 0 0 0 0 0 217
"4612" "me" 4 "a" 4 267 1 267 267 267 267 267 1069 0 0 0 0 0 267
"4613" "me" 4 "a" 5 0 0 0 0 0 0 0 1069 0 0 0 0 0 0
"4614" "me" 4 "a" 6 287 1 0 938 938 938 938 2007 0 0 0 0 0 938
"4615" "me" 4 "a" 7 0 0 0 0 0 0 0 2007 0 0 0 0 0 0
"4616" "me" 4 "a" 8 0 0 0 0 0 0 0 2007 0 0 0 0 0 0
"4617" "me" 6 "d" 1 20 1 0 371 371 1219 371 371 848 0 848 0 0 848
"4618" "me" 6 "d" 2 356 1 0 356 356 714 356 727 358 0 358 0 1 204
"4619" "me" 6 "d" 3 202 1 0 870 870 1843 870 1597 973 0 973 0 1 883
"4620" "me" 6 "d" 4 258 1 0 258 258 507 258 1855 249 0 249 0 0 249
"4621" "me" 6 "d" 5 162 1 0 162 162 346 162 2017 184 0 184 0 0 184
"4622" "me" 6 "d" 6 0 0 0 0 0 0 0 2017 0 0 0 0 0 0
"4623" "me" 6 "d" 7 179 1 0 795 2146 2146 4758 6775 1351 1351 0 1 1 1351
"4624" "me" 6 "d" 8 0 0 0 0 0 0 0 6775 0 0 0 0 0 0
"4625" "me" 7 "c" 1 188 1 0 320 320 320 320 320 0 0 0 0 0 320
"4626" "me" 7 "c" 2 203 1 203 203 203 203 203 523 0 0 0 0 0 203
"4627" "me" 7 "c" 3 260 1 260 260 260 260 260 783 0 0 0 0 0 260
"4628" "me" 7 "c" 4 302 1 302 302 302 302 302 1085 0 0 0 0 0 302
"4629" "me" 7 "c" 5 0 0 0 0 0 0 0 1085 0 0 0 0 0 0
"4630" "me" 7 "c" 6 175 1 0 2311 2311 2311 2311 3396 0 0 0 0 0 2311
"4631" "me" 7 "c" 7 0 0 0 0 0 0 0 3396 0 0 0 0 0 0
"4632" "me" 7 "c" 8 0 0 0 0 0 0 0 3396 0 0 0 0 0 0
"4633" "me" 8 "b" 1 0 0 0 0 0 144 0 0 144 0 144 0 0 144
"4634" "me" 8 "b" 2 184 1 0 184 429 429 573 573 245 245 0 1 1 245
"4635" "me" 8 "b" 3 257 1 0 713 713 713 713 1286 0 0 0 0 0 713
"4636" "me" 8 "b" 4 192 1 192 192 192 192 192 1478 0 0 0 0 0 192
"4637" "me" 8 "b" 5 196 1 0 196 196 359 196 1674 163 0 163 0 0 163
"4638" "me" 8 "b" 6 0 0 0 0 0 0 0 1674 0 0 0 0 0 0
"4639" "me" 8 "b" 7 273 1 0 441 2554 2554 2717 4391 2113 2113 0 1 1 2113
"4640" "me" 8 "b" 8 0 0 0 0 0 0 0 4391 0 0 0 0 0 0
"4641" "me" 10 "a" 1 80 1 0 222 222 222 222 222 0 0 0 0 0 222
"4642" "me" 10 "a" 2 198 1 198 198 198 198 198 420 0 0 0 0 0 198
"4643" "me" 10 "a" 3 220 1 220 220 220 220 220 640 0 0 0 0 0 220
"4644" "me" 10 "a" 4 169 1 169 169 169 169 169 809 0 0 0 0 0 169
"4645" "me" 10 "a" 5 0 0 0 0 0 0 0 809 0 0 0 0 0 0
"4646" "me" 10 "a" 6 224 1 0 1593 1593 1593 1593 2402 0 0 0 0 0 1593
"4647" "me" 10 "a" 7 0 0 0 0 0 0 0 2402 0 0 0 0 0 0
"4648" "me" 10 "a" 8 0 0 0 0 0 0 0 2402 0 0 0 0 0 0
"4649" "me" 11 "d" 1 190 1 0 331 331 331 331 331 0 0 0 0 0 331
"4650" "me" 11 "d" 2 275 1 275 275 275 275 275 606 0 0 0 0 0 275
"4651" "me" 11 "d" 3 197 1 0 611 611 611 611 1217 0 0 0 0 0 611
"4652" "me" 11 "d" 4 223 1 0 384 384 384 384 1601 0 0 0 0 0 384
"4653" "me" 11 "d" 5 0 0 0 0 0 167 0 1601 167 0 167 0 0 167
"4654" "me" 11 "d" 6 302 1 302 302 302 302 302 1903 0 0 0 0 0 302
"4655" "me" 11 "d" 7 171 1 0 171 1700 1700 1867 3770 1529 1529 0 1 1 1529
"4656" "me" 11 "d" 8 0 0 0 0 0 0 0 3770 0 0 0 0 0 0
"4657" "me" 12 "c" 1 191 1 0 347 347 347 347 347 0 0 0 0 0 347
"4658" "me" 12 "c" 2 243 1 243 243 243 243 243 590 0 0 0 0 0 243
"4659" "me" 12 "c" 3 0 0 0 0 0 0 0 590 0 0 0 0 0 0
"4660" "me" 12 "c" 4 207 1 0 525 525 525 525 1115 0 0 0 0 0 525
"4661" "me" 12 "c" 5 0 0 0 0 0 0 0 1115 0 0 0 0 0 0
"4662" "me" 12 "c" 6 174 1 0 875 875 875 875 1990 0 0 0 0 0 875
"4663" "me" 12 "c" 7 0 0 0 0 0 0 0 1990 0 0 0 0 0 0
"4664" "me" 12 "c" 8 0 0 0 0 0 0 0 1990 0 0 0 0 0 0
"4665" "me" 13 "b" 1 185 1 185 185 185 185 185 185 0 0 0 0 0 185
"4666" "me" 13 "b" 2 127 1 0 376 376 376 376 561 0 0 0 0 0 376
"4667" "me" 13 "b" 3 181 1 0 934 934 934 934 1495 0 0 0 0 0 934
"4668" "me" 13 "b" 4 228 1 228 228 228 228 228 1723 0 0 0 0 0 228
"4669" "me" 13 "b" 5 0 0 0 0 0 0 0 1723 0 0 0 0 0 0
"4670" "me" 13 "b" 6 0 0 0 0 0 0 0 1723 0 0 0 0 0 0
"4671" "me" 13 "b" 7 192 1 0 2671 2671 2671 2671 4394 0 0 0 0 0 2671
"4672" "me" 13 "b" 8 0 0 0 0 0 0 0 4394 0 0 0 0 0 0
"4673" "me" 14 "a" 1 347 1 347 347 347 347 347 347 0 0 0 0 0 347
"4674" "me" 14 "a" 2 414 1 414 414 414 414 414 761 0 0 0 0 0 414
"4675" "me" 14 "a" 3 0 0 0 0 0 0 0 761 0 0 0 0 0 0
"4676" "me" 14 "a" 4 0 0 0 0 0 0 0 761 0 0 0 0 0 0
"4677" "me" 14 "a" 5 487 1 487 487 487 487 487 1248 0 0 0 0 0 487
"4678" "me" 14 "a" 6 162 1 0 1658 1658 1658 1658 2906 0 0 0 0 0 1658
"4679" "me" 14 "a" 7 0 0 0 0 0 0 0 2906 0 0 0 0 0 0
"4680" "me" 14 "a" 8 0 0 0 0 0 0 0 2906 0 0 0 0 0 0
"4681" "me" 15 "d" 1 174 1 0 339 339 339 339 339 0 0 0 0 0 339
"4682" "me" 15 "d" 2 489 1 489 489 489 489 489 828 0 0 0 0 0 489
"4683" "me" 15 "d" 3 215 1 0 767 767 924 767 1595 157 0 157 0 0 157
"4684" "me" 15 "d" 4 138 1 0 138 541 541 698 2293 403 403 0 1 1 403
"4685" "me" 15 "d" 5 514 1 514 514 514 514 514 2807 0 0 0 0 0 514
"4686" "me" 15 "d" 6 0 0 0 0 0 0 0 2807 0 0 0 0 0 0
"4687" "me" 15 "d" 7 197 1 0 1746 1746 1746 1746 4553 0 0 0 0 0 1746
"4688" "me" 15 "d" 8 0 0 0 0 0 0 0 4553 0 0 0 0 0 0
"4689" "me" 16 "c" 1 364 1 364 364 364 364 364 364 0 0 0 0 0 364
"4690" "me" 16 "c" 2 287 1 287 287 287 287 287 651 0 0 0 0 0 287
"4691" "me" 16 "c" 3 190 1 190 190 190 190 190 841 0 0 0 0 0 190
"4692" "me" 16 "c" 4 261 1 261 261 261 261 261 1102 0 0 0 0 0 261
"4693" "me" 16 "c" 5 0 0 0 0 0 0 0 1102 0 0 0 0 0 0
"4694" "me" 16 "c" 6 216 1 0 1295 1295 1295 1295 2397 0 0 0 0 0 1295
"4695" "me" 16 "c" 7 0 0 0 0 0 0 0 2397 0 0 0 0 0 0
"4696" "me" 16 "c" 8 0 0 0 0 0 0 0 2397 0 0 0 0 0 0
"4697" "me" 17 "b" 1 340 1 340 340 340 340 340 340 0 0 0 0 0 340
"4698" "me" 17 "b" 2 362 1 0 362 362 919 362 702 557 0 557 0 0 557
"4699" "me" 17 "b" 3 236 1 0 653 653 1235 653 1355 582 0 582 0 0 170
"4700" "me" 17 "b" 4 245 1 0 245 245 720 245 1600 475 0 475 0 1 231
"4701" "me" 17 "b" 5 229 1 0 229 229 414 229 1829 185 0 185 0 0 185
"4702" "me" 17 "b" 6 0 0 0 0 0 0 0 1829 0 0 0 0 0 0
"4703" "me" 17 "b" 7 192 1 0 1660 2787 2787 4586 6415 1127 1127 0 1 1 1127
"4704" "me" 17 "b" 8 0 0 0 0 0 0 0 6415 0 0 0 0 0 0
"4705" "me" 18 "a" 1 217 1 0 422 422 422 422 422 0 0 0 0 0 422
"4706" "me" 18 "a" 2 208 1 0 405 405 405 405 827 0 0 0 0 0 405
"4707" "me" 18 "a" 3 0 0 0 0 0 0 0 827 0 0 0 0 0 0
"4708" "me" 18 "a" 4 209 1 0 209 209 395 209 1036 186 0 186 0 0 186
"4709" "me" 18 "a" 5 295 1 295 295 295 295 295 1331 0 0 0 0 0 295
"4710" "me" 18 "a" 6 266 1 0 1842 2324 2324 2510 3841 482 482 0 1 1 482
"4711" "me" 18 "a" 7 0 0 0 0 0 0 0 3841 0 0 0 0 0 0
"4712" "me" 18 "a" 8 0 0 0 0 0 0 0 3841 0 0 0 0 0 0
"4713" "me" 19 "d" 1 178 1 178 178 178 178 178 178 0 0 0 0 0 178
"4714" "me" 19 "d" 2 163 1 0 399 399 399 399 577 0 0 0 0 0 399
"4715" "me" 19 "d" 3 211 1 0 1093 1093 1093 1093 1670 0 0 0 0 0 1093
"4716" "me" 19 "d" 4 173 1 173 173 173 173 173 1843 0 0 0 0 0 173
"4717" "me" 19 "d" 5 166 1 0 439 439 439 439 2282 0 0 0 0 0 439
"4718" "me" 19 "d" 6 0 0 0 0 0 0 0 2282 0 0 0 0 0 0
"4719" "me" 19 "d" 7 309 1 0 3341 3341 3341 3341 5623 0 0 0 0 0 3341
"4720" "me" 19 "d" 8 0 0 0 0 0 0 0 5623 0 0 0 0 0 0
"4721" "me" 20 "c" 1 280 1 0 509 509 700 509 509 191 0 191 0 0 191
"4722" "me" 20 "c" 2 235 1 0 235 474 474 665 1174 239 239 0 1 1 239
"4723" "me" 20 "c" 3 0 0 0 0 0 0 0 1174 0 0 0 0 0 0
"4724" "me" 20 "c" 4 263 1 263 263 263 263 263 1437 0 0 0 0 0 263
"4725" "me" 20 "c" 5 355 1 355 355 355 355 355 1792 0 0 0 0 0 355
"4726" "me" 20 "c" 6 218 1 0 1217 1217 1217 1217 3009 0 0 0 0 0 1217
"4727" "me" 20 "c" 7 0 0 0 0 0 0 0 3009 0 0 0 0 0 0
"4728" "me" 20 "c" 8 0 0 0 0 0 0 0 3009 0 0 0 0 0 0
"4729" "me" 21 "b" 1 179 1 0 338 338 338 338 338 0 0 0 0 0 338
"4730" "me" 21 "b" 2 264 1 0 546 546 546 546 884 0 0 0 0 0 546
"4731" "me" 21 "b" 3 231 1 0 840 840 840 840 1724 0 0 0 0 0 840
"4732" "me" 21 "b" 4 271 1 271 271 271 271 271 1995 0 0 0 0 0 271
"4733" "me" 21 "b" 5 276 1 276 276 276 276 276 2271 0 0 0 0 0 276
"4734" "me" 21 "b" 6 0 0 0 0 0 0 0 2271 0 0 0 0 0 0
"4735" "me" 21 "b" 7 246 1 0 2419 2419 2419 2419 4690 0 0 0 0 0 2419
"4736" "me" 21 "b" 8 0 0 0 0 0 0 0 4690 0 0 0 0 0 0
"4737" "me" 22 "a" 1 339 1 339 339 339 339 339 339 0 0 0 0 0 339
"4738" "me" 22 "a" 2 335 1 335 335 335 335 335 674 0 0 0 0 0 335
"4739" "me" 22 "a" 3 0 0 0 0 0 0 0 674 0 0 0 0 0 0
"4740" "me" 22 "a" 4 211 1 211 211 211 211 211 885 0 0 0 0 0 211
"4741" "me" 22 "a" 5 0 0 0 0 0 0 0 885 0 0 0 0 0 0
"4742" "me" 22 "a" 6 178 1 0 1567 1567 1567 1567 2452 0 0 0 0 0 1567
"4743" "me" 22 "a" 7 0 0 0 0 0 0 0 2452 0 0 0 0 0 0
"4744" "me" 22 "a" 8 0 0 0 0 0 0 0 2452 0 0 0 0 0 0
"4745" "me" 23 "d" 1 166 1 0 166 166 734 166 166 568 0 568 0 0 568
"4746" "me" 23 "d" 2 207 1 0 518 1032 1032 1600 1766 514 514 0 1 1 514
"4747" "me" 23 "d" 3 269 1 0 801 801 801 801 2567 0 0 0 0 0 801
"4748" "me" 23 "d" 4 208 1 208 208 208 208 208 2775 0 0 0 0 0 208
"4749" "me" 23 "d" 5 572 1 0 572 572 848 572 3347 276 0 276 0 0 276
"4750" "me" 23 "d" 6 149 1 149 149 149 149 425 3772 0 0 0 1 1 149
"4751" "me" 23 "d" 7 131 1 0 2749 2749 2749 2749 6521 0 0 0 0 0 2749
"4752" "me" 23 "d" 8 0 0 0 0 0 0 0 6521 0 0 0 0 0 0
"4753" "me" 24 "c" 1 183 1 183 183 183 183 183 183 0 0 0 0 0 183
"4754" "me" 24 "c" 2 175 1 0 395 395 395 395 578 0 0 0 0 0 395
"4755" "me" 24 "c" 3 232 1 232 232 232 232 232 810 0 0 0 0 0 232
"4756" "me" 24 "c" 4 282 1 282 282 282 282 282 1092 0 0 0 0 0 282
"4757" "me" 24 "c" 5 0 0 0 0 0 0 0 1092 0 0 0 0 0 0
"4758" "me" 24 "c" 6 228 1 0 1101 1101 1101 1101 2193 0 0 0 0 0 1101
"4759" "me" 24 "c" 7 0 0 0 0 0 0 0 2193 0 0 0 0 0 0
"4760" "me" 24 "c" 8 0 0 0 0 0 0 0 2193 0 0 0 0 0 0
"4761" "me" 25 "b" 1 186 1 186 186 186 186 186 186 0 0 0 0 0 186
"4762" "me" 25 "b" 2 149 1 0 540 540 540 540 726 0 0 0 0 0 540
"4763" "me" 25 "b" 3 221 1 0 1047 1047 1047 1047 1773 0 0 0 0 0 1047
"4764" "me" 25 "b" 4 0 0 0 0 0 0 0 1773 0 0 0 0 0 0
"4765" "me" 25 "b" 5 225 1 225 225 225 225 225 1998 0 0 0 0 0 225
"4766" "me" 25 "b" 6 0 0 0 0 0 0 0 1998 0 0 0 0 0 0
"4767" "me" 25 "b" 7 259 1 0 1384 1384 1384 1384 3382 0 0 0 0 0 1384
"4768" "me" 25 "b" 8 0 0 0 0 0 0 0 3382 0 0 0 0 0 0
"4769" "me" 27 "a" 1 207 1 0 337 337 337 337 337 0 0 0 0 0 337
"4770" "me" 27 "a" 2 205 1 205 205 205 205 205 542 0 0 0 0 0 205
"4771" "me" 27 "a" 3 0 0 0 0 0 0 0 542 0 0 0 0 0 0
"4772" "me" 27 "a" 4 204 1 204 204 204 204 204 746 0 0 0 0 0 204
"4773" "me" 27 "a" 5 315 1 315 315 315 315 315 1061 0 0 0 0 0 315
"4774" "me" 27 "a" 6 133 1 0 900 900 900 900 1961 0 0 0 0 0 900
"4775" "me" 27 "a" 7 0 0 0 0 0 0 0 1961 0 0 0 0 0 0
"4776" "me" 27 "a" 8 0 0 0 0 0 0 0 1961 0 0 0 0 0 0
"4777" "me" 28 "d" 1 204 1 0 355 355 355 355 355 0 0 0 0 0 355
"4778" "me" 28 "d" 2 294 1 294 294 294 294 294 649 0 0 0 0 0 294
"4779" "me" 28 "d" 3 220 1 0 927 927 927 927 1576 0 0 0 0 0 927
"4780" "me" 28 "d" 4 276 1 0 276 276 523 276 1852 247 0 247 0 0 247
"4781" "me" 28 "d" 5 343 1 0 651 651 835 651 2503 184 0 184 0 0 184
"4782" "me" 28 "d" 6 0 0 0 0 0 277 0 2503 277 0 277 0 0 277
"4783" "me" 28 "d" 7 167 1 0 167 1759 1759 2467 4970 1592 1592 0 2 2 1328
"4784" "me" 28 "d" 8 0 0 0 0 0 0 0 4970 0 0 0 0 0 0
"4785" "me" 29 "c" 1 183 1 183 183 183 183 183 183 0 0 0 0 0 183
"4786" "me" 29 "c" 2 305 1 0 491 491 724 491 674 233 0 233 0 0 233
"4787" "me" 29 "c" 3 253 1 0 906 906 906 906 1580 0 0 0 0 0 906
"4788" "me" 29 "c" 4 0 0 0 0 0 0 0 1580 0 0 0 0 0 0
"4789" "me" 29 "c" 5 0 0 0 0 0 0 0 1580 0 0 0 0 0 0
"4790" "me" 29 "c" 6 280 1 0 1417 1591 1591 1824 3404 174 174 0 1 1 174
"4791" "me" 29 "c" 7 0 0 0 0 0 0 0 3404 0 0 0 0 0 0
"4792" "me" 29 "c" 8 0 0 0 0 0 0 0 3404 0 0 0 0 0 0
"4793" "me" 30 "b" 1 178 1 178 178 178 178 178 178 0 0 0 0 0 178
"4794" "me" 30 "b" 2 245 1 245 245 245 245 245 423 0 0 0 0 0 245
"4795" "me" 30 "b" 3 173 1 0 1058 1058 1058 1058 1481 0 0 0 0 0 1058
"4796" "me" 30 "b" 4 294 1 0 562 562 562 562 2043 0 0 0 0 0 562
"4797" "me" 30 "b" 5 135 1 0 271 271 271 271 2314 0 0 0 0 0 271
"4798" "me" 30 "b" 6 265 1 265 265 265 265 265 2579 0 0 0 0 0 265
"4799" "me" 30 "b" 7 186 1 0 2763 2763 2763 2763 5342 0 0 0 0 0 2763
"4800" "me" 30 "b" 8 0 0 0 0 0 0 0 5342 0 0 0 0 0 0
"4801" "me" 31 "a" 1 180 1 0 330 330 330 330 330 0 0 0 0 0 330
"4802" "me" 31 "a" 2 307 1 307 307 307 307 307 637 0 0 0 0 0 307
"4803" "me" 31 "a" 3 207 1 0 417 417 417 417 1054 0 0 0 0 0 417
"4804" "me" 31 "a" 4 0 0 0 0 0 0 0 1054 0 0 0 0 0 0
"4805" "me" 31 "a" 5 359 1 359 359 359 359 359 1413 0 0 0 0 0 359
"4806" "me" 31 "a" 6 220 1 0 885 885 885 885 2298 0 0 0 0 0 885
"4807" "me" 31 "a" 7 0 0 0 0 0 0 0 2298 0 0 0 0 0 0
"4808" "me" 31 "a" 8 0 0 0 0 0 0 0 2298 0 0 0 0 0 0
"4809" "me" 33 "d" 1 193 1 0 193 193 703 193 193 510 0 510 0 0 312
"4810" "me" 33 "d" 2 163 1 0 619 619 2269 619 812 1650 0 1650 0 2 206
"4811" "me" 33 "d" 3 213 1 0 937 937 2104 937 1749 1167 0 1167 0 0 592
"4812" "me" 33 "d" 4 192 1 0 446 446 1356 446 2195 910 0 910 0 1 498
"4813" "me" 33 "d" 5 247 1 0 506 506 1088 506 2701 582 0 582 0 0 170
"4814" "me" 33 "d" 6 0 0 0 0 0 222 0 2701 222 0 222 0 0 222
"4815" "me" 33 "d" 7 350 1 0 2165 5106 5106 10147 12848 2941 2941 0 3 3 1281
"4816" "me" 33 "d" 8 0 0 0 0 0 0 0 12848 0 0 0 0 0 0
"4817" "me" 34 "c" 1 0 0 0 0 0 142 0 0 142 0 142 0 0 142
"4818" "me" 34 "c" 2 174 1 0 174 449 624 591 591 450 275 175 1 1 175
"4819" "me" 34 "c" 3 324 1 0 324 1068 1068 1243 1834 744 744 0 1 1 744
"4820" "me" 34 "c" 4 298 1 298 298 298 298 298 2132 0 0 0 0 0 298
"4821" "me" 34 "c" 5 0 0 0 0 0 0 0 2132 0 0 0 0 0 0
"4822" "me" 34 "c" 6 196 1 0 2206 2206 2206 2206 4338 0 0 0 0 0 2206
"4823" "me" 34 "c" 7 0 0 0 0 0 0 0 4338 0 0 0 0 0 0
"4824" "me" 34 "c" 8 0 0 0 0 0 0 0 4338 0 0 0 0 0 0
"4825" "me" 35 "b" 1 177 1 177 177 177 177 177 177 0 0 0 0 0 177
"4826" "me" 35 "b" 2 272 1 0 492 492 492 492 669 0 0 0 0 0 492
"4827" "me" 35 "b" 3 235 1 0 418 418 418 418 1087 0 0 0 0 0 418
"4828" "me" 35 "b" 4 184 1 0 407 407 407 407 1494 0 0 0 0 0 407
"4829" "me" 35 "b" 5 206 1 206 206 206 206 206 1700 0 0 0 0 0 206
"4830" "me" 35 "b" 6 0 0 0 0 0 0 0 1700 0 0 0 0 0 0
"4831" "me" 35 "b" 7 256 1 0 2169 2169 2169 2169 3869 0 0 0 0 0 2169
"4832" "me" 35 "b" 8 0 0 0 0 0 0 0 3869 0 0 0 0 0 0
"4833" "me" 36 "a" 1 188 1 0 324 324 324 324 324 0 0 0 0 0 324
"4834" "me" 36 "a" 2 460 1 0 460 460 1058 460 784 598 0 598 0 0 364
"4835" "me" 36 "a" 3 208 1 0 461 461 956 461 1245 495 0 495 0 1 373
"4836" "me" 36 "a" 4 0 0 0 0 0 0 0 1245 0 0 0 0 0 0
"4837" "me" 36 "a" 5 0 0 0 0 0 245 0 1245 245 0 245 0 0 245
"4838" "me" 36 "a" 6 282 1 0 2336 2942 2942 4280 5525 606 606 0 1 1 606
"4839" "me" 36 "a" 7 0 0 0 0 0 0 0 5525 0 0 0 0 0 0
"4840" "me" 36 "a" 8 0 0 0 0 0 0 0 5525 0 0 0 0 0 0
"4841" "mhm" 1 "a" 1 91 1 0 274 274 274 274 274 0 0 0 0 0 274
"4842" "mhm" 1 "a" 2 251 1 0 504 504 504 504 778 0 0 0 0 0 504
"4843" "mhm" 1 "a" 3 163 1 163 163 163 163 163 941 0 0 0 0 0 163
"4844" "mhm" 1 "a" 4 179 1 179 179 179 179 179 1120 0 0 0 0 0 179
"4845" "mhm" 1 "a" 5 639 1 639 639 639 639 639 1759 0 0 0 0 0 639
"4846" "mhm" 1 "a" 6 202 1 0 1494 1494 1494 1494 3253 0 0 0 0 0 1494
"4847" "mhm" 1 "a" 7 0 0 0 0 0 0 0 3253 0 0 0 0 0 0
"4848" "mhm" 1 "a" 8 0 0 0 0 0 0 0 3253 0 0 0 0 0 0
"4849" "mhm" 2 "d" 1 179 1 179 179 179 179 179 179 0 0 0 0 0 179
"4850" "mhm" 2 "d" 2 121 1 0 418 418 787 418 597 369 0 369 0 0 369
"4851" "mhm" 2 "d" 3 186 1 0 186 972 972 1341 1938 786 786 0 1 1 786
"4852" "mhm" 2 "d" 4 278 1 278 278 278 278 278 2216 0 0 0 0 0 278
"4853" "mhm" 2 "d" 5 268 1 268 268 268 268 268 2484 0 0 0 0 0 268
"4854" "mhm" 2 "d" 6 154 1 154 154 154 154 154 2638 0 0 0 0 0 154
"4855" "mhm" 2 "d" 7 249 1 0 2005 2005 2005 2005 4643 0 0 0 0 0 2005
"4856" "mhm" 2 "d" 8 0 0 0 0 0 0 0 4643 0 0 0 0 0 0
"4857" "mhm" 3 "c" 1 334 1 0 334 334 569 334 334 235 0 235 0 0 235
"4858" "mhm" 3 "c" 2 282 1 0 282 454 454 689 1023 172 172 0 1 1 172
"4859" "mhm" 3 "c" 3 157 1 157 157 157 157 157 1180 0 0 0 0 0 157
"4860" "mhm" 3 "c" 4 181 1 0 353 353 353 353 1533 0 0 0 0 0 353
"4861" "mhm" 3 "c" 5 0 0 0 0 0 0 0 1533 0 0 0 0 0 0
"4862" "mhm" 3 "c" 6 271 1 0 961 961 961 961 2494 0 0 0 0 0 961
"4863" "mhm" 3 "c" 7 0 0 0 0 0 0 0 2494 0 0 0 0 0 0
"4864" "mhm" 3 "c" 8 0 0 0 0 0 0 0 2494 0 0 0 0 0 0
"4865" "mhm" 4 "b" 1 172 1 0 301 301 301 301 301 0 0 0 0 0 301
"4866" "mhm" 4 "b" 2 267 1 0 421 421 716 421 722 295 0 295 0 0 295
"4867" "mhm" 4 "b" 3 178 1 0 442 1491 1491 1786 2508 1049 1049 0 1 1 1049
"4868" "mhm" 4 "b" 4 199 1 199 199 199 199 199 2707 0 0 0 0 0 199
"4869" "mhm" 4 "b" 5 232 1 232 232 232 232 232 2939 0 0 0 0 0 232
"4870" "mhm" 4 "b" 6 0 0 0 0 0 0 0 2939 0 0 0 0 0 0
"4871" "mhm" 4 "b" 7 266 1 0 1487 1487 1487 1487 4426 0 0 0 0 0 1487
"4872" "mhm" 4 "b" 8 0 0 0 0 0 0 0 4426 0 0 0 0 0 0
"4873" "mhm" 6 "a" 1 187 1 0 438 438 863 438 438 425 0 425 0 0 425
"4874" "mhm" 6 "a" 2 203 1 0 203 486 486 911 1349 283 283 0 1 1 283
"4875" "mhm" 6 "a" 3 0 0 0 0 0 0 0 1349 0 0 0 0 0 0
"4876" "mhm" 6 "a" 4 153 1 0 316 316 316 316 1665 0 0 0 0 0 316
"4877" "mhm" 6 "a" 5 164 1 164 164 164 164 164 1829 0 0 0 0 0 164
"4878" "mhm" 6 "a" 6 181 1 0 410 410 410 410 2239 0 0 0 0 0 410
"4879" "mhm" 6 "a" 7 246 1 0 518 518 518 518 2757 0 0 0 0 0 518
"4880" "mhm" 6 "a" 8 0 0 0 0 0 0 0 2757 0 0 0 0 0 0
"4881" "mhm" 7 "d" 1 180 1 0 274 274 274 274 274 0 0 0 0 0 274
"4882" "mhm" 7 "d" 2 385 1 0 385 385 1070 385 659 685 0 685 0 0 426
"4883" "mhm" 7 "d" 3 191 1 0 191 1768 1768 2453 3112 1577 1577 0 2 2 1577
"4884" "mhm" 7 "d" 4 198 1 0 198 198 355 198 3310 157 0 157 0 0 157
"4885" "mhm" 7 "d" 5 183 1 0 183 1015 1015 1172 4482 832 832 0 1 1 832
"4886" "mhm" 7 "d" 6 0 0 0 0 0 0 0 4482 0 0 0 0 0 0
"4887" "mhm" 7 "d" 7 173 1 0 1835 1835 1835 1835 6317 0 0 0 0 0 1835
"4888" "mhm" 7 "d" 8 0 0 0 0 0 0 0 6317 0 0 0 0 0 0
"4889" "mhm" 8 "c" 1 177 1 177 177 177 177 177 177 0 0 0 0 0 177
"4890" "mhm" 8 "c" 2 130 1 0 422 422 422 422 599 0 0 0 0 0 422
"4891" "mhm" 8 "c" 3 193 1 193 193 193 193 193 792 0 0 0 0 0 193
"4892" "mhm" 8 "c" 4 230 1 230 230 230 230 230 1022 0 0 0 0 0 230
"4893" "mhm" 8 "c" 5 0 0 0 0 0 0 0 1022 0 0 0 0 0 0
"4894" "mhm" 8 "c" 6 207 1 0 1584 1584 1584 1584 2606 0 0 0 0 0 1584
"4895" "mhm" 8 "c" 7 0 0 0 0 0 0 0 2606 0 0 0 0 0 0
"4896" "mhm" 8 "c" 8 0 0 0 0 0 0 0 2606 0 0 0 0 0 0
"4897" "mhm" 10 "b" 1 0 0 0 0 0 0 0 0 0 0 0 0 0 0
"4898" "mhm" 10 "b" 2 305 1 0 511 511 511 511 511 0 0 0 0 0 511
"4899" "mhm" 10 "b" 3 161 1 0 1427 1427 1427 1427 1938 0 0 0 0 0 1427
"4900" "mhm" 10 "b" 4 200 1 200 200 200 200 200 2138 0 0 0 0 0 200
"4901" "mhm" 10 "b" 5 169 1 169 169 169 169 169 2307 0 0 0 0 0 169
"4902" "mhm" 10 "b" 6 0 0 0 0 0 0 0 2307 0 0 0 0 0 0
"4903" "mhm" 10 "b" 7 226 1 0 1416 1416 1416 1416 3723 0 0 0 0 0 1416
"4904" "mhm" 10 "b" 8 0 0 0 0 0 0 0 3723 0 0 0 0 0 0
"4905" "mhm" 11 "a" 1 26 1 0 319 319 319 319 319 0 0 0 0 0 319
"4906" "mhm" 11 "a" 2 258 1 258 258 258 258 258 577 0 0 0 0 0 258
"4907" "mhm" 11 "a" 3 188 1 0 744 744 744 744 1321 0 0 0 0 0 744
"4908" "mhm" 11 "a" 4 0 0 0 0 0 0 0 1321 0 0 0 0 0 0
"4909" "mhm" 11 "a" 5 212 1 0 1027 1027 1027 1027 2348 0 0 0 0 0 1027
"4910" "mhm" 11 "a" 6 0 0 0 0 0 0 0 2348 0 0 0 0 0 0
"4911" "mhm" 11 "a" 7 0 0 0 0 0 0 0 2348 0 0 0 0 0 0
"4912" "mhm" 11 "a" 8 0 0 0 0 0 0 0 2348 0 0 0 0 0 0
"4913" "mhm" 12 "d" 1 267 1 267 267 267 267 267 267 0 0 0 0 0 267
"4914" "mhm" 12 "d" 2 162 1 0 324 324 324 324 591 0 0 0 0 0 324
"4915" "mhm" 12 "d" 3 201 1 0 824 824 824 824 1415 0 0 0 0 0 824
"4916" "mhm" 12 "d" 4 0 0 0 0 0 0 0 1415 0 0 0 0 0 0
"4917" "mhm" 12 "d" 5 171 1 0 411 411 411 411 1826 0 0 0 0 0 411
"4918" "mhm" 12 "d" 6 0 0 0 0 0 0 0 1826 0 0 0 0 0 0
"4919" "mhm" 12 "d" 7 161 1 0 990 990 990 990 2816 0 0 0 0 0 990
"4920" "mhm" 12 "d" 8 0 0 0 0 0 0 0 2816 0 0 0 0 0 0
"4921" "mhm" 13 "c" 1 72 1 0 305 305 474 305 305 169 0 169 0 0 169
"4922" "mhm" 13 "c" 2 128 1 0 128 298 298 467 772 170 170 0 1 1 170
"4923" "mhm" 13 "c" 3 205 1 205 205 205 205 205 977 0 0 0 0 0 205
"4924" "mhm" 13 "c" 4 290 1 0 505 505 941 505 1482 436 0 436 0 0 436
"4925" "mhm" 13 "c" 5 0 0 0 0 0 0 0 1482 0 0 0 0 0 0
"4926" "mhm" 13 "c" 6 134 1 0 134 1991 1991 2427 3909 1857 1857 0 1 1 1857
"4927" "mhm" 13 "c" 7 0 0 0 0 0 0 0 3909 0 0 0 0 0 0
"4928" "mhm" 13 "c" 8 0 0 0 0 0 0 0 3909 0 0 0 0 0 0
"4929" "mhm" 14 "b" 1 66 1 0 346 346 346 346 346 0 0 0 0 0 346
"4930" "mhm" 14 "b" 2 265 1 0 558 558 558 558 904 0 0 0 0 0 558
"4931" "mhm" 14 "b" 3 179 1 0 1473 1473 1473 1473 2377 0 0 0 0 0 1473
"4932" "mhm" 14 "b" 4 235 1 235 235 235 235 235 2612 0 0 0 0 0 235
"4933" "mhm" 14 "b" 5 0 0 0 0 0 0 0 2612 0 0 0 0 0 0
"4934" "mhm" 14 "b" 6 214 1 214 214 214 214 214 2826 0 0 0 0 0 214
"4935" "mhm" 14 "b" 7 216 1 0 2129 2129 2129 2129 4955 0 0 0 0 0 2129
"4936" "mhm" 14 "b" 8 0 0 0 0 0 0 0 4955 0 0 0 0 0 0
"4937" "mhm" 15 "a" 1 166 1 0 259 259 409 259 259 150 0 150 0 0 150
"4938" "mhm" 15 "a" 2 289 1 0 289 549 549 699 958 260 260 0 1 1 260
"4939" "mhm" 15 "a" 3 168 1 0 466 466 466 466 1424 0 0 0 0 0 466
"4940" "mhm" 15 "a" 4 0 0 0 0 0 0 0 1424 0 0 0 0 0 0
"4941" "mhm" 15 "a" 5 0 0 0 0 0 0 0 1424 0 0 0 0 0 0
"4942" "mhm" 15 "a" 6 266 1 0 1766 1766 1766 1766 3190 0 0 0 0 0 1766
"4943" "mhm" 15 "a" 7 0 0 0 0 0 0 0 3190 0 0 0 0 0 0
"4944" "mhm" 15 "a" 8 0 0 0 0 0 0 0 3190 0 0 0 0 0 0
"4945" "mhm" 16 "d" 1 257 1 0 257 257 415 257 257 158 0 158 0 0 158
"4946" "mhm" 16 "d" 2 229 1 0 229 394 394 552 809 165 165 0 1 1 165
"4947" "mhm" 16 "d" 3 175 1 0 573 573 573 573 1382 0 0 0 0 0 573
"4948" "mhm" 16 "d" 4 0 0 0 0 0 0 0 1382 0 0 0 0 0 0
"4949" "mhm" 16 "d" 5 179 1 179 179 179 179 179 1561 0 0 0 0 0 179
"4950" "mhm" 16 "d" 6 191 1 191 191 191 191 191 1752 0 0 0 0 0 191
"4951" "mhm" 16 "d" 7 219 1 0 845 845 845 845 2597 0 0 0 0 0 845
"4952" "mhm" 16 "d" 8 0 0 0 0 0 0 0 2597 0 0 0 0 0 0
"4953" "mhm" 17 "c" 1 173 1 0 309 309 674 309 309 365 0 365 0 0 365
"4954" "mhm" 17 "c" 2 149 1 0 284 477 477 842 1151 193 193 0 1 1 193
"4955" "mhm" 17 "c" 3 172 1 172 172 172 172 172 1323 0 0 0 0 0 172
"4956" "mhm" 17 "c" 4 315 1 315 315 315 315 315 1638 0 0 0 0 0 315
"4957" "mhm" 17 "c" 5 191 1 191 191 191 191 191 1829 0 0 0 0 0 191
"4958" "mhm" 17 "c" 6 216 1 0 1491 1491 1491 1491 3320 0 0 0 0 0 1491
"4959" "mhm" 17 "c" 7 0 0 0 0 0 0 0 3320 0 0 0 0 0 0
"4960" "mhm" 17 "c" 8 0 0 0 0 0 0 0 3320 0 0 0 0 0 0
"4961" "mhm" 18 "b" 1 181 1 0 269 269 430 269 269 161 0 161 0 0 161
"4962" "mhm" 18 "b" 2 416 1 0 416 416 719 416 685 303 0 303 0 1 139
"4963" "mhm" 18 "b" 3 172 1 0 532 532 882 532 1217 350 0 350 0 0 350
"4964" "mhm" 18 "b" 4 232 1 232 232 232 232 232 1449 0 0 0 0 0 232
"4965" "mhm" 18 "b" 5 213 1 0 213 213 450 213 1662 237 0 237 0 0 237
"4966" "mhm" 18 "b" 6 0 0 0 0 0 0 0 1662 0 0 0 0 0 0
"4967" "mhm" 18 "b" 7 214 1 0 2455 2759 2759 3810 5472 304 304 0 1 1 304
"4968" "mhm" 18 "b" 8 0 0 0 0 0 0 0 5472 0 0 0 0 0 0
"4969" "mhm" 19 "a" 1 37 1 0 265 265 265 265 265 0 0 0 0 0 265
"4970" "mhm" 19 "a" 2 285 1 0 569 569 569 569 834 0 0 0 0 0 569
"4971" "mhm" 19 "a" 3 174 1 174 174 174 174 174 1008 0 0 0 0 0 174
"4972" "mhm" 19 "a" 4 258 1 258 258 258 258 258 1266 0 0 0 0 0 258
"4973" "mhm" 19 "a" 5 0 0 0 0 0 0 0 1266 0 0 0 0 0 0
"4974" "mhm" 19 "a" 6 156 1 0 1305 1305 1305 1305 2571 0 0 0 0 0 1305
"4975" "mhm" 19 "a" 7 0 0 0 0 0 0 0 2571 0 0 0 0 0 0
"4976" "mhm" 19 "a" 8 0 0 0 0 0 0 0 2571 0 0 0 0 0 0
"4977" "mhm" 20 "d" 1 28 1 0 283 283 283 283 283 0 0 0 0 0 283
"4978" "mhm" 20 "d" 2 245 1 0 378 378 378 378 661 0 0 0 0 0 378
"4979" "mhm" 20 "d" 3 234 1 0 458 458 458 458 1119 0 0 0 0 0 458
"4980" "mhm" 20 "d" 4 172 1 172 172 172 172 172 1291 0 0 0 0 0 172
"4981" "mhm" 20 "d" 5 180 1 180 180 180 180 180 1471 0 0 0 0 0 180
"4982" "mhm" 20 "d" 6 211 1 211 211 211 211 211 1682 0 0 0 0 0 211
"4983" "mhm" 20 "d" 7 220 1 0 1501 1501 1501 1501 3183 0 0 0 0 0 1501
"4984" "mhm" 20 "d" 8 0 0 0 0 0 0 0 3183 0 0 0 0 0 0
"4985" "mhm" 21 "c" 1 92 1 0 678 678 678 678 678 0 0 0 0 0 678
"4986" "mhm" 21 "c" 2 186 1 0 186 186 669 186 864 483 0 483 0 0 483
"4987" "mhm" 21 "c" 3 163 1 0 163 584 715 1067 1931 552 421 131 1 1 131
"4988" "mhm" 21 "c" 4 378 1 378 378 378 378 378 2309 0 0 0 0 0 378
"4989" "mhm" 21 "c" 5 0 0 0 0 0 0 0 2309 0 0 0 0 0 0
"4990" "mhm" 21 "c" 6 267 1 0 1709 1909 1909 2040 4349 200 200 0 1 1 200
"4991" "mhm" 21 "c" 7 0 0 0 0 0 0 0 4349 0 0 0 0 0 0
"4992" "mhm" 21 "c" 8 0 0 0 0 0 0 0 4349 0 0 0 0 0 0
"4993" "mhm" 22 "b" 1 164 1 0 252 252 252 252 252 0 0 0 0 0 252
"4994" "mhm" 22 "b" 2 272 1 272 272 272 272 272 524 0 0 0 0 0 272
"4995" "mhm" 22 "b" 3 165 1 0 798 798 798 798 1322 0 0 0 0 0 798
"4996" "mhm" 22 "b" 4 210 1 210 210 210 210 210 1532 0 0 0 0 0 210
"4997" "mhm" 22 "b" 5 259 1 259 259 259 259 259 1791 0 0 0 0 0 259
"4998" "mhm" 22 "b" 6 0 0 0 0 0 0 0 1791 0 0 0 0 0 0
"4999" "mhm" 22 "b" 7 223 1 0 2235 2235 2235 2235 4026 0 0 0 0 0 2235
"5000" "mhm" 22 "b" 8 0 0 0 0 0 0 0 4026 0 0 0 0 0 0
"5001" "mhm" 23 "a" 1 115 1 0 115 115 1241 115 115 1126 0 1126 0 0 480
"5002" "mhm" 23 "a" 2 0 0 0 0 0 329 0 115 329 0 329 0 0 152
"5003" "mhm" 23 "a" 3 0 0 0 0 0 244 0 115 244 0 244 0 0 79
"5004" "mhm" 23 "a" 4 72 1 0 72 369 917 1357 1472 845 297 548 1 1 176
"5005" "mhm" 23 "a" 5 0 0 0 0 0 0 0 1472 0 0 0 0 0 0
"5006" "mhm" 23 "a" 6 148 1 0 348 6012 6012 7271 8743 5664 5664 0 2 2 1819
"5007" "mhm" 23 "a" 7 0 0 0 0 0 0 0 8743 0 0 0 0 0 0
"5008" "mhm" 23 "a" 8 0 0 0 0 0 0 0 8743 0 0 0 0 0 0
"5009" "mhm" 24 "d" 1 258 1 258 258 258 258 258 258 0 0 0 0 0 258
"5010" "mhm" 24 "d" 2 308 1 308 308 308 308 308 566 0 0 0 0 0 308
"5011" "mhm" 24 "d" 3 99 1 0 797 797 797 797 1363 0 0 0 0 0 797
"5012" "mhm" 24 "d" 4 277 1 277 277 277 277 277 1640 0 0 0 0 0 277
"5013" "mhm" 24 "d" 5 356 1 356 356 356 356 356 1996 0 0 0 0 0 356
"5014" "mhm" 24 "d" 6 0 0 0 0 0 0 0 1996 0 0 0 0 0 0
"5015" "mhm" 24 "d" 7 186 1 0 1245 1245 1245 1245 3241 0 0 0 0 0 1245
"5016" "mhm" 24 "d" 8 0 0 0 0 0 0 0 3241 0 0 0 0 0 0
"5017" "mhm" 25 "c" 1 117 1 0 408 408 408 408 408 0 0 0 0 0 408
"5018" "mhm" 25 "c" 2 213 1 213 213 213 213 213 621 0 0 0 0 0 213
"5019" "mhm" 25 "c" 3 189 1 189 189 189 189 189 810 0 0 0 0 0 189
"5020" "mhm" 25 "c" 4 204 1 204 204 204 204 204 1014 0 0 0 0 0 204
"5021" "mhm" 25 "c" 5 0 0 0 0 0 0 0 1014 0 0 0 0 0 0
"5022" "mhm" 25 "c" 6 205 1 0 2471 2471 2471 2471 3485 0 0 0 0 0 2471
"5023" "mhm" 25 "c" 7 0 0 0 0 0 0 0 3485 0 0 0 0 0 0
"5024" "mhm" 25 "c" 8 0 0 0 0 0 0 0 3485 0 0 0 0 0 0
"5025" "mhm" 27 "b" 1 169 1 0 288 288 288 288 288 0 0 0 0 0 288
"5026" "mhm" 27 "b" 2 192 1 0 192 192 308 192 480 116 0 116 0 0 116
"5027" "mhm" 27 "b" 3 228 1 0 383 1271 1271 1387 1867 888 888 0 1 1 888
"5028" "mhm" 27 "b" 4 0 0 0 0 0 0 0 1867 0 0 0 0 0 0
"5029" "mhm" 27 "b" 5 200 1 200 200 200 200 200 2067 0 0 0 0 0 200
"5030" "mhm" 27 "b" 6 348 1 348 348 348 348 348 2415 0 0 0 0 0 348
"5031" "mhm" 27 "b" 7 225 1 0 975 975 975 975 3390 0 0 0 0 0 975
"5032" "mhm" 27 "b" 8 0 0 0 0 0 0 0 3390 0 0 0 0 0 0
"5033" "mhm" 28 "a" 1 277 1 277 277 277 277 277 277 0 0 0 0 0 277
"5034" "mhm" 28 "a" 2 360 1 0 502 502 771 502 779 269 0 269 0 0 269
"5035" "mhm" 28 "a" 3 315 1 0 315 315 480 315 1094 165 0 165 0 0 165
"5036" "mhm" 28 "a" 4 238 1 238 238 238 238 238 1332 0 0 0 0 0 238
"5037" "mhm" 28 "a" 5 0 0 0 0 0 0 0 1332 0 0 0 0 0 0
"5038" "mhm" 28 "a" 6 164 1 0 1838 1838 1838 2272 3604 0 0 0 1 1 1838
"5039" "mhm" 28 "a" 7 0 0 0 0 0 0 0 3604 0 0 0 0 0 0
"5040" "mhm" 28 "a" 8 0 0 0 0 0 0 0 3604 0 0 0 0 0 0
"5041" "mhm" 29 "d" 1 112 1 0 112 112 3032 112 112 2920 0 2920 0 0 182
"5042" "mhm" 29 "d" 2 86 1 0 86 380 3851 509 621 3765 294 3471 1 5 188
"5043" "mhm" 29 "d" 3 207 1 0 932 932 5669 932 1553 4737 0 4737 0 2 726
"5044" "mhm" 29 "d" 4 459 1 0 459 459 1582 459 2012 1123 0 1123 0 1 363
"5045" "mhm" 29 "d" 5 481 1 0 481 481 2043 481 2493 1562 0 1562 0 1 337
"5046" "mhm" 29 "d" 6 183 1 0 2004 6567 6567 20251 22744 4563 4563 0 4 4 909
"5047" "mhm" 29 "d" 7 0 0 0 0 0 0 0 22744 0 0 0 0 0 0
"5048" "mhm" 29 "d" 8 0 0 0 0 0 0 0 22744 0 0 0 0 0 0
"5049" "mhm" 30 "c" 1 68 1 0 282 282 282 282 282 0 0 0 0 0 282
"5050" "mhm" 30 "c" 2 180 1 0 328 328 328 328 610 0 0 0 0 0 328
"5051" "mhm" 30 "c" 3 212 1 0 710 710 710 710 1320 0 0 0 0 0 710
"5052" "mhm" 30 "c" 4 233 1 233 233 233 233 233 1553 0 0 0 0 0 233
"5053" "mhm" 30 "c" 5 0 0 0 0 0 0 0 1553 0 0 0 0 0 0
"5054" "mhm" 30 "c" 6 150 1 0 887 887 887 887 2440 0 0 0 0 0 887
"5055" "mhm" 30 "c" 7 0 0 0 0 0 0 0 2440 0 0 0 0 0 0
"5056" "mhm" 30 "c" 8 0 0 0 0 0 0 0 2440 0 0 0 0 0 0
"5057" "mhm" 31 "b" 1 154 1 0 283 283 283 283 283 0 0 0 0 0 283
"5058" "mhm" 31 "b" 2 250 1 250 250 250 250 250 533 0 0 0 0 0 250
"5059" "mhm" 31 "b" 3 186 1 0 1249 1249 1249 1249 1782 0 0 0 0 0 1249
"5060" "mhm" 31 "b" 4 247 1 0 412 412 412 412 2194 0 0 0 0 0 412
"5061" "mhm" 31 "b" 5 177 1 177 177 177 177 177 2371 0 0 0 0 0 177
"5062" "mhm" 31 "b" 6 146 1 146 146 146 146 146 2517 0 0 0 0 0 146
"5063" "mhm" 31 "b" 7 288 1 0 881 881 881 881 3398 0 0 0 0 0 881
"5064" "mhm" 31 "b" 8 0 0 0 0 0 0 0 3398 0 0 0 0 0 0
"5065" "mhm" 33 "a" 1 167 1 0 288 288 288 288 288 0 0 0 0 0 288
"5066" "mhm" 33 "a" 2 204 1 0 378 378 485 378 666 107 0 107 0 0 107
"5067" "mhm" 33 "a" 3 205 1 0 672 672 672 672 1338 0 0 0 0 0 672
"5068" "mhm" 33 "a" 4 488 1 488 488 488 488 488 1826 0 0 0 0 0 488
"5069" "mhm" 33 "a" 5 158 1 158 158 158 158 158 1984 0 0 0 0 0 158
"5070" "mhm" 33 "a" 6 230 1 0 1284 1584 1584 1691 3675 300 300 0 1 1 300
"5071" "mhm" 33 "a" 7 0 0 0 0 0 0 0 3675 0 0 0 0 0 0
"5072" "mhm" 33 "a" 8 0 0 0 0 0 0 0 3675 0 0 0 0 0 0
"5073" "mhm" 34 "d" 1 157 1 0 245 245 402 245 245 157 0 157 0 0 157
"5074" "mhm" 34 "d" 2 422 1 0 422 1181 1181 1338 1583 759 759 0 1 1 759
"5075" "mhm" 34 "d" 3 177 1 0 1649 1649 1649 1649 3232 0 0 0 0 0 1649
"5076" "mhm" 34 "d" 4 247 1 0 822 822 822 822 4054 0 0 0 0 0 822
"5077" "mhm" 34 "d" 5 192 1 0 737 737 737 737 4791 0 0 0 0 0 737
"5078" "mhm" 34 "d" 6 0 0 0 0 0 0 0 4791 0 0 0 0 0 0
"5079" "mhm" 34 "d" 7 139 1 0 2143 2143 2143 2143 6934 0 0 0 0 0 2143
"5080" "mhm" 34 "d" 8 0 0 0 0 0 0 0 6934 0 0 0 0 0 0
"5081" "mhm" 35 "c" 1 150 1 0 455 455 661 455 455 206 0 206 0 0 206
"5082" "mhm" 35 "c" 2 160 1 0 160 363 363 569 1024 203 203 0 1 1 203
"5083" "mhm" 35 "c" 3 327 1 0 814 814 814 814 1838 0 0 0 0 0 814
"5084" "mhm" 35 "c" 4 212 1 212 212 212 212 212 2050 0 0 0 0 0 212
"5085" "mhm" 35 "c" 5 0 0 0 0 0 0 0 2050 0 0 0 0 0 0
"5086" "mhm" 35 "c" 6 223 1 0 1291 1291 1291 1291 3341 0 0 0 0 0 1291
"5087" "mhm" 35 "c" 7 0 0 0 0 0 0 0 3341 0 0 0 0 0 0
"5088" "mhm" 35 "c" 8 0 0 0 0 0 0 0 3341 0 0 0 0 0 0
"5089" "mhm" 36 "b" 1 154 1 0 268 268 268 268 268 0 0 0 0 0 268
"5090" "mhm" 36 "b" 2 497 1 0 798 798 798 798 1066 0 0 0 0 0 798
"5091" "mhm" 36 "b" 3 167 1 0 1037 1037 1037 1037 2103 0 0 0 0 0 1037
"5092" "mhm" 36 "b" 4 388 1 0 611 611 611 611 2714 0 0 0 0 0 611
"5093" "mhm" 36 "b" 5 0 0 0 0 0 0 0 2714 0 0 0 0 0 0
"5094" "mhm" 36 "b" 6 356 1 356 356 356 356 356 3070 0 0 0 0 0 356
"5095" "mhm" 36 "b" 7 242 1 0 1075 1075 1075 1075 4145 0 0 0 0 0 1075
"5096" "mhm" 36 "b" 8 0 0 0 0 0 0 0 4145 0 0 0 0 0 0
"5097" "mj2" 1 "a" 1 66 1 0 66 66 242 66 66 176 0 176 0 0 176
"5098" "mj2" 1 "a" 2 151 1 0 151 324 324 500 566 173 173 0 1 1 173
"5099" "mj2" 1 "a" 3 218 1 218 218 218 218 218 784 0 0 0 0 0 218
"5100" "mj2" 1 "a" 4 0 0 0 0 0 0 0 784 0 0 0 0 0 0
"5101" "mj2" 1 "a" 5 158 1 158 158 158 158 158 942 0 0 0 0 0 158
"5102" "mj2" 1 "a" 6 175 1 0 1545 1545 1545 1545 2487 0 0 0 0 0 1545
"5103" "mj2" 1 "a" 7 0 0 0 0 0 0 0 2487 0 0 0 0 0 0
"5104" "mj2" 1 "a" 8 0 0 0 0 0 0 0 2487 0 0 0 0 0 0
"5105" "mj2" 2 "d" 1 183 1 0 420 420 1011 420 420 591 0 591 0 0 277
"5106" "mj2" 2 "d" 2 0 0 0 0 0 70 0 420 70 0 70 0 1 70
"5107" "mj2" 2 "d" 3 207 1 0 644 644 1198 644 1064 554 0 554 0 1 414
"5108" "mj2" 2 "d" 4 239 1 0 239 239 420 239 1303 181 0 181 0 0 181
"5109" "mj2" 2 "d" 5 179 1 0 179 179 366 179 1482 187 0 187 0 0 187
"5110" "mj2" 2 "d" 6 174 1 174 174 174 174 174 1656 0 0 0 0 0 174
"5111" "mj2" 2 "d" 7 232 1 0 1631 2948 2948 4531 6187 1317 1317 0 3 3 525
"5112" "mj2" 2 "d" 8 0 0 0 0 0 0 0 6187 0 0 0 0 0 0
"5113" "mj2" 3 "c" 1 49 1 0 320 320 320 320 320 0 0 0 0 0 320
"5114" "mj2" 3 "c" 2 191 1 191 191 191 191 191 511 0 0 0 0 0 191
"5115" "mj2" 3 "c" 3 174 1 174 174 174 174 174 685 0 0 0 0 0 174
"5116" "mj2" 3 "c" 4 249 1 249 249 249 249 249 934 0 0 0 0 0 249
"5117" "mj2" 3 "c" 5 0 0 0 0 0 0 0 934 0 0 0 0 0 0
"5118" "mj2" 3 "c" 6 368 1 0 1481 1481 1481 1481 2415 0 0 0 0 0 1481
"5119" "mj2" 3 "c" 7 0 0 0 0 0 0 0 2415 0 0 0 0 0 0
"5120" "mj2" 3 "c" 8 0 0 0 0 0 0 0 2415 0 0 0 0 0 0
"5121" "mj2" 4 "b" 1 180 1 0 311 311 311 311 311 0 0 0 0 0 311
"5122" "mj2" 4 "b" 2 249 1 249 249 249 249 249 560 0 0 0 0 0 249
"5123" "mj2" 4 "b" 3 173 1 0 845 845 845 845 1405 0 0 0 0 0 845
"5124" "mj2" 4 "b" 4 264 1 264 264 264 264 264 1669 0 0 0 0 0 264
"5125" "mj2" 4 "b" 5 173 1 173 173 173 173 173 1842 0 0 0 0 0 173
"5126" "mj2" 4 "b" 6 0 0 0 0 0 0 0 1842 0 0 0 0 0 0
"5127" "mj2" 4 "b" 7 213 1 0 1010 1010 1010 1010 2852 0 0 0 0 0 1010
"5128" "mj2" 4 "b" 8 0 0 0 0 0 0 0 2852 0 0 0 0 0 0
"5129" "mj2" 6 "a" 1 175 1 0 377 377 377 377 377 0 0 0 0 0 377
"5130" "mj2" 6 "a" 2 207 1 207 207 207 207 207 584 0 0 0 0 0 207
"5131" "mj2" 6 "a" 3 0 0 0 0 0 0 0 584 0 0 0 0 0 0
"5132" "mj2" 6 "a" 4 423 1 0 603 603 603 603 1187 0 0 0 0 0 603
"5133" "mj2" 6 "a" 5 0 0 0 0 0 0 0 1187 0 0 0 0 0 0
"5134" "mj2" 6 "a" 6 192 1 0 348 348 348 348 1535 0 0 0 0 0 348
"5135" "mj2" 6 "a" 7 190 1 190 190 190 190 190 1725 0 0 0 0 0 190
"5136" "mj2" 6 "a" 8 0 0 0 0 0 0 0 1725 0 0 0 0 0 0
"5137" "mj2" 7 "d" 1 197 1 0 361 361 361 361 361 0 0 0 0 0 361
"5138" "mj2" 7 "d" 2 336 1 336 336 336 336 336 697 0 0 0 0 0 336
"5139" "mj2" 7 "d" 3 203 1 0 729 729 729 729 1426 0 0 0 0 0 729
"5140" "mj2" 7 "d" 4 215 1 215 215 215 215 215 1641 0 0 0 0 0 215
"5141" "mj2" 7 "d" 5 283 1 283 283 283 283 283 1924 0 0 0 0 0 283
"5142" "mj2" 7 "d" 6 0 0 0 0 0 0 0 1924 0 0 0 0 0 0
"5143" "mj2" 7 "d" 7 193 1 0 1945 1945 1945 1945 3869 0 0 0 0 0 1945
"5144" "mj2" 7 "d" 8 0 0 0 0 0 0 0 3869 0 0 0 0 0 0
"5145" "mj2" 8 "c" 1 37 1 0 344 344 344 344 344 0 0 0 0 0 344
"5146" "mj2" 8 "c" 2 184 1 184 184 184 184 184 528 0 0 0 0 0 184
"5147" "mj2" 8 "c" 3 194 1 194 194 194 194 194 722 0 0 0 0 0 194
"5148" "mj2" 8 "c" 4 170 1 170 170 170 170 170 892 0 0 0 0 0 170
"5149" "mj2" 8 "c" 5 0 0 0 0 0 0 0 892 0 0 0 0 0 0
"5150" "mj2" 8 "c" 6 203 1 0 990 990 990 990 1882 0 0 0 0 0 990
"5151" "mj2" 8 "c" 7 0 0 0 0 0 0 0 1882 0 0 0 0 0 0
"5152" "mj2" 8 "c" 8 0 0 0 0 0 0 0 1882 0 0 0 0 0 0
"5153" "mj2" 10 "b" 1 41 1 0 359 359 359 359 359 0 0 0 0 0 359
"5154" "mj2" 10 "b" 2 0 0 0 0 0 0 0 359 0 0 0 0 0 0
"5155" "mj2" 10 "b" 3 164 1 0 584 584 584 584 943 0 0 0 0 0 584
"5156" "mj2" 10 "b" 4 173 1 173 173 173 173 173 1116 0 0 0 0 0 173
"5157" "mj2" 10 "b" 5 248 1 248 248 248 248 248 1364 0 0 0 0 0 248
"5158" "mj2" 10 "b" 6 186 1 186 186 186 186 186 1550 0 0 0 0 0 186
"5159" "mj2" 10 "b" 7 277 1 0 746 746 746 746 2296 0 0 0 0 0 746
"5160" "mj2" 10 "b" 8 0 0 0 0 0 0 0 2296 0 0 0 0 0 0
"5161" "mj2" 11 "a" 1 199 1 0 341 341 341 341 341 0 0 0 0 0 341
"5162" "mj2" 11 "a" 2 189 1 189 189 189 189 189 530 0 0 0 0 0 189
"5163" "mj2" 11 "a" 3 244 1 0 417 417 417 417 947 0 0 0 0 0 417
"5164" "mj2" 11 "a" 4 0 0 0 0 0 0 0 947 0 0 0 0 0 0
"5165" "mj2" 11 "a" 5 208 1 0 2255 2255 2255 2255 3202 0 0 0 0 0 2255
"5166" "mj2" 11 "a" 6 0 0 0 0 0 0 0 3202 0 0 0 0 0 0
"5167" "mj2" 11 "a" 7 0 0 0 0 0 0 0 3202 0 0 0 0 0 0
"5168" "mj2" 11 "a" 8 0 0 0 0 0 0 0 3202 0 0 0 0 0 0
"5169" "mj2" 12 "d" 1 17 1 0 356 356 593 356 356 237 0 237 0 0 237
"5170" "mj2" 12 "d" 2 0 0 0 0 0 0 0 356 0 0 0 0 0 0
"5171" "mj2" 12 "d" 3 201 1 0 694 694 694 694 1050 0 0 0 0 0 694
"5172" "mj2" 12 "d" 4 221 1 221 221 221 221 221 1271 0 0 0 0 0 221
"5173" "mj2" 12 "d" 5 0 0 0 0 0 0 0 1271 0 0 0 0 0 0
"5174" "mj2" 12 "d" 6 230 1 230 230 230 230 230 1501 0 0 0 0 0 230
"5175" "mj2" 12 "d" 7 202 1 0 1206 1206 1206 1443 2944 0 0 0 1 1 1206
"5176" "mj2" 12 "d" 8 0 0 0 0 0 0 0 2944 0 0 0 0 0 0
"5177" "mj2" 13 "c" 1 244 1 0 472 472 656 472 472 184 0 184 0 0 184
"5178" "mj2" 13 "c" 2 259 1 259 259 259 259 443 915 0 0 0 1 1 259
"5179" "mj2" 13 "c" 3 244 1 244 244 244 244 244 1159 0 0 0 0 0 244
"5180" "mj2" 13 "c" 4 235 1 235 235 235 235 235 1394 0 0 0 0 0 235
"5181" "mj2" 13 "c" 5 0 0 0 0 0 0 0 1394 0 0 0 0 0 0
"5182" "mj2" 13 "c" 6 326 1 0 990 990 990 990 2384 0 0 0 0 0 990
"5183" "mj2" 13 "c" 7 0 0 0 0 0 0 0 2384 0 0 0 0 0 0
"5184" "mj2" 13 "c" 8 0 0 0 0 0 0 0 2384 0 0 0 0 0 0
"5185" "mj2" 14 "b" 1 48 1 0 48 48 241 48 48 193 0 193 0 0 193
"5186" "mj2" 14 "b" 2 138 1 0 138 379 722 572 620 584 241 343 1 1 343
"5187" "mj2" 14 "b" 3 598 1 0 891 1605 1605 1948 2568 714 714 0 1 1 714
"5188" "mj2" 14 "b" 4 0 0 0 0 0 0 0 2568 0 0 0 0 0 0
"5189" "mj2" 14 "b" 5 189 1 189 189 189 189 189 2757 0 0 0 0 0 189
"5190" "mj2" 14 "b" 6 0 0 0 0 0 0 0 2757 0 0 0 0 0 0
"5191" "mj2" 14 "b" 7 202 1 0 974 974 974 974 3731 0 0 0 0 0 974
"5192" "mj2" 14 "b" 8 0 0 0 0 0 0 0 3731 0 0 0 0 0 0
"5193" "mj2" 15 "a" 1 62 1 0 319 319 319 319 319 0 0 0 0 0 319
"5194" "mj2" 15 "a" 2 225 1 0 410 410 410 410 729 0 0 0 0 0 410
"5195" "mj2" 15 "a" 3 272 1 272 272 272 272 272 1001 0 0 0 0 0 272
"5196" "mj2" 15 "a" 4 0 0 0 0 0 0 0 1001 0 0 0 0 0 0
"5197" "mj2" 15 "a" 5 0 0 0 0 0 0 0 1001 0 0 0 0 0 0
"5198" "mj2" 15 "a" 6 219 1 0 1281 1281 1281 1281 2282 0 0 0 0 0 1281
"5199" "mj2" 15 "a" 7 0 0 0 0 0 0 0 2282 0 0 0 0 0 0
"5200" "mj2" 15 "a" 8 0 0 0 0 0 0 0 2282 0 0 0 0 0 0
"5201" "mj2" 16 "d" 1 401 1 401 401 401 401 401 401 0 0 0 0 0 401
"5202" "mj2" 16 "d" 2 216 1 216 216 216 216 216 617 0 0 0 0 0 216
"5203" "mj2" 16 "d" 3 251 1 0 638 638 638 638 1255 0 0 0 0 0 638
"5204" "mj2" 16 "d" 4 0 0 0 0 0 0 0 1255 0 0 0 0 0 0
"5205" "mj2" 16 "d" 5 237 1 237 237 237 237 237 1492 0 0 0 0 0 237
"5206" "mj2" 16 "d" 6 207 1 207 207 207 207 207 1699 0 0 0 0 0 207
"5207" "mj2" 16 "d" 7 219 1 0 1775 1775 1775 1775 3474 0 0 0 0 0 1775
"5208" "mj2" 16 "d" 8 0 0 0 0 0 0 0 3474 0 0 0 0 0 0
"5209" "mj2" 17 "c" 1 191 1 0 333 333 333 333 333 0 0 0 0 0 333
"5210" "mj2" 17 "c" 2 219 1 219 219 219 219 219 552 0 0 0 0 0 219
"5211" "mj2" 17 "c" 3 271 1 271 271 271 271 271 823 0 0 0 0 0 271
"5212" "mj2" 17 "c" 4 204 1 204 204 204 204 204 1027 0 0 0 0 0 204
"5213" "mj2" 17 "c" 5 0 0 0 0 0 0 0 1027 0 0 0 0 0 0
"5214" "mj2" 17 "c" 6 237 1 0 1716 1716 1716 1716 2743 0 0 0 0 0 1716
"5215" "mj2" 17 "c" 7 0 0 0 0 0 0 0 2743 0 0 0 0 0 0
"5216" "mj2" 17 "c" 8 0 0 0 0 0 0 0 2743 0 0 0 0 0 0
"5217" "mj2" 18 "b" 1 71 1 0 385 385 631 385 385 246 0 246 0 0 246
"5218" "mj2" 18 "b" 2 185 1 185 185 185 185 185 570 0 0 0 0 0 185
"5219" "mj2" 18 "b" 3 206 1 0 531 531 662 531 1101 131 0 131 0 1 131
"5220" "mj2" 18 "b" 4 249 1 249 249 249 249 249 1350 0 0 0 0 0 249
"5221" "mj2" 18 "b" 5 187 1 187 187 187 187 187 1537 0 0 0 0 0 187
"5222" "mj2" 18 "b" 6 0 0 0 0 0 0 0 1537 0 0 0 0 0 0
"5223" "mj2" 18 "b" 7 214 1 0 1338 1543 1543 1920 3457 205 205 0 1 1 205
"5224" "mj2" 18 "b" 8 0 0 0 0 0 0 0 3457 0 0 0 0 0 0
"5225" "mj2" 19 "a" 1 93 1 0 93 93 334 93 93 241 0 241 0 0 241
"5226" "mj2" 19 "a" 2 116 1 0 116 344 493 585 678 377 228 149 1 1 149
"5227" "mj2" 19 "a" 3 248 1 0 486 486 486 635 1313 0 0 0 1 1 486
"5228" "mj2" 19 "a" 4 186 1 186 186 186 186 186 1499 0 0 0 0 0 186
"5229" "mj2" 19 "a" 5 0 0 0 0 0 0 0 1499 0 0 0 0 0 0
"5230" "mj2" 19 "a" 6 199 1 0 796 796 796 796 2295 0 0 0 0 0 796
"5231" "mj2" 19 "a" 7 0 0 0 0 0 0 0 2295 0 0 0 0 0 0
"5232" "mj2" 19 "a" 8 0 0 0 0 0 0 0 2295 0 0 0 0 0 0
"5233" "mj2" 20 "d" 1 198 1 0 352 352 352 352 352 0 0 0 0 0 352
"5234" "mj2" 20 "d" 2 191 1 191 191 191 191 191 543 0 0 0 0 0 191
"5235" "mj2" 20 "d" 3 209 1 0 750 750 750 750 1293 0 0 0 0 0 750
"5236" "mj2" 20 "d" 4 0 0 0 0 0 0 0 1293 0 0 0 0 0 0
"5237" "mj2" 20 "d" 5 225 1 225 225 225 225 225 1518 0 0 0 0 0 225
"5238" "mj2" 20 "d" 6 0 0 0 0 0 0 0 1518 0 0 0 0 0 0
"5239" "mj2" 20 "d" 7 265 1 0 1099 1099 1099 1099 2617 0 0 0 0 0 1099
"5240" "mj2" 20 "d" 8 0 0 0 0 0 0 0 2617 0 0 0 0 0 0
"5241" "mj2" 21 "c" 1 276 1 276 276 276 276 276 276 0 0 0 0 0 276
"5242" "mj2" 21 "c" 2 390 1 390 390 390 390 390 666 0 0 0 0 0 390
"5243" "mj2" 21 "c" 3 295 1 0 510 510 510 510 1176 0 0 0 0 0 510
"5244" "mj2" 21 "c" 4 500 1 500 500 500 500 500 1676 0 0 0 0 0 500
"5245" "mj2" 21 "c" 5 0 0 0 0 0 0 0 1676 0 0 0 0 0 0
"5246" "mj2" 21 "c" 6 222 1 0 1083 1083 1083 1083 2759 0 0 0 0 0 1083
"5247" "mj2" 21 "c" 7 0 0 0 0 0 0 0 2759 0 0 0 0 0 0
"5248" "mj2" 21 "c" 8 0 0 0 0 0 0 0 2759 0 0 0 0 0 0
"5249" "mj2" 22 "b" 1 41 1 0 41 41 305 41 41 264 0 264 0 0 264
"5250" "mj2" 22 "b" 2 173 1 0 173 389 389 653 694 216 216 0 1 1 216
"5251" "mj2" 22 "b" 3 211 1 0 406 406 406 406 1100 0 0 0 0 0 406
"5252" "mj2" 22 "b" 4 292 1 292 292 292 292 292 1392 0 0 0 0 0 292
"5253" "mj2" 22 "b" 5 249 1 249 249 249 249 249 1641 0 0 0 0 0 249
"5254" "mj2" 22 "b" 6 0 0 0 0 0 0 0 1641 0 0 0 0 0 0
"5255" "mj2" 22 "b" 7 209 1 0 1185 1185 1185 1185 2826 0 0 0 0 0 1185
"5256" "mj2" 22 "b" 8 0 0 0 0 0 0 0 2826 0 0 0 0 0 0
"5257" "mj2" 23 "a" 1 221 1 0 409 409 727 409 409 318 0 318 0 0 318
"5258" "mj2" 23 "a" 2 308 1 0 308 507 507 825 1234 199 199 0 1 1 199
"5259" "mj2" 23 "a" 3 188 1 188 188 188 188 188 1422 0 0 0 0 0 188
"5260" "mj2" 23 "a" 4 158 1 158 158 158 158 158 1580 0 0 0 0 0 158
"5261" "mj2" 23 "a" 5 0 0 0 0 0 0 0 1580 0 0 0 0 0 0
"5262" "mj2" 23 "a" 6 204 1 0 3046 3046 3046 3046 4626 0 0 0 0 0 3046
"5263" "mj2" 23 "a" 7 0 0 0 0 0 0 0 4626 0 0 0 0 0 0
"5264" "mj2" 23 "a" 8 0 0 0 0 0 0 0 4626 0 0 0 0 0 0
"5265" "mj2" 24 "d" 1 172 1 0 323 323 323 323 323 0 0 0 0 0 323
"5266" "mj2" 24 "d" 2 181 1 181 181 181 181 181 504 0 0 0 0 0 181
"5267" "mj2" 24 "d" 3 199 1 0 727 727 727 727 1231 0 0 0 0 0 727
"5268" "mj2" 24 "d" 4 0 0 0 0 0 0 0 1231 0 0 0 0 0 0
"5269" "mj2" 24 "d" 5 257 1 257 257 257 257 257 1488 0 0 0 0 0 257
"5270" "mj2" 24 "d" 6 0 0 0 0 0 0 0 1488 0 0 0 0 0 0
"5271" "mj2" 24 "d" 7 299 1 0 877 877 877 877 2365 0 0 0 0 0 877
"5272" "mj2" 24 "d" 8 0 0 0 0 0 0 0 2365 0 0 0 0 0 0
"5273" "mj2" 25 "c" 1 56 1 0 56 56 339 56 56 283 0 283 0 0 283
"5274" "mj2" 25 "c" 2 149 1 0 149 342 342 625 681 193 193 0 1 1 193
"5275" "mj2" 25 "c" 3 217 1 217 217 217 217 217 898 0 0 0 0 0 217
"5276" "mj2" 25 "c" 4 0 0 0 0 0 0 0 898 0 0 0 0 0 0
"5277" "mj2" 25 "c" 5 0 0 0 0 0 0 0 898 0 0 0 0 0 0
"5278" "mj2" 25 "c" 6 202 1 0 1891 1891 1891 1891 2789 0 0 0 0 0 1891
"5279" "mj2" 25 "c" 7 0 0 0 0 0 0 0 2789 0 0 0 0 0 0
"5280" "mj2" 25 "c" 8 0 0 0 0 0 0 0 2789 0 0 0 0 0 0
"5281" "mj2" 27 "b" 1 195 1 0 351 351 351 351 351 0 0 0 0 0 351
"5282" "mj2" 27 "b" 2 194 1 0 194 194 490 194 545 296 0 296 0 0 296
"5283" "mj2" 27 "b" 3 193 1 0 852 852 1010 852 1397 158 0 158 0 1 158
"5284" "mj2" 27 "b" 4 215 1 0 215 215 349 215 1612 134 0 134 0 0 134
"5285" "mj2" 27 "b" 5 0 0 0 0 0 0 0 1612 0 0 0 0 0 0
"5286" "mj2" 27 "b" 6 182 1 182 182 182 182 182 1794 0 0 0 0 0 182
"5287" "mj2" 27 "b" 7 281 1 0 1096 2042 2042 2630 4424 946 946 0 1 1 946
"5288" "mj2" 27 "b" 8 0 0 0 0 0 0 0 4424 0 0 0 0 0 0
"5289" "mj2" 28 "a" 1 212 1 0 358 358 358 358 358 0 0 0 0 0 358
"5290" "mj2" 28 "a" 2 193 1 0 193 193 491 193 551 298 0 298 0 0 298
"5291" "mj2" 28 "a" 3 221 1 0 453 453 622 453 1004 169 0 169 0 0 169
"5292" "mj2" 28 "a" 4 174 1 174 174 174 174 174 1178 0 0 0 0 0 174
"5293" "mj2" 28 "a" 5 0 0 0 0 0 0 0 1178 0 0 0 0 0 0
"5294" "mj2" 28 "a" 6 197 1 0 1210 1463 1463 1930 3108 253 253 0 1 1 253
"5295" "mj2" 28 "a" 7 0 0 0 0 0 0 0 3108 0 0 0 0 0 0
"5296" "mj2" 28 "a" 8 0 0 0 0 0 0 0 3108 0 0 0 0 0 0
"5297" "mj2" 29 "d" 1 0 0 0 0 0 301 0 0 301 0 301 0 0 301
"5298" "mj2" 29 "d" 2 183 1 0 183 368 368 669 669 185 185 0 1 1 185
"5299" "mj2" 29 "d" 3 213 1 0 1134 1134 1134 1134 1803 0 0 0 0 0 1134
"5300" "mj2" 29 "d" 4 512 1 512 512 512 512 512 2315 0 0 0 0 0 512
"5301" "mj2" 29 "d" 5 435 1 435 435 435 435 435 2750 0 0 0 0 0 435
"5302" "mj2" 29 "d" 6 253 1 0 1489 1489 1489 1489 4239 0 0 0 0 0 1489
"5303" "mj2" 29 "d" 7 0 0 0 0 0 0 0 4239 0 0 0 0 0 0
"5304" "mj2" 29 "d" 8 0 0 0 0 0 0 0 4239 0 0 0 0 0 0
"5305" "mj2" 30 "c" 1 0 0 0 0 0 184 0 0 184 0 184 0 0 184
"5306" "mj2" 30 "c" 2 169 1 169 169 169 169 353 353 0 0 0 1 1 169
"5307" "mj2" 30 "c" 3 203 1 0 480 480 480 480 833 0 0 0 0 0 480
"5308" "mj2" 30 "c" 4 294 1 0 294 294 478 294 1127 184 0 184 0 0 184
"5309" "mj2" 30 "c" 5 0 0 0 0 0 0 0 1127 0 0 0 0 0 0
"5310" "mj2" 30 "c" 6 205 1 0 205 647 647 831 1958 442 442 0 1 1 442
"5311" "mj2" 30 "c" 7 0 0 0 0 0 0 0 1958 0 0 0 0 0 0
"5312" "mj2" 30 "c" 8 0 0 0 0 0 0 0 1958 0 0 0 0 0 0
"5313" "mj2" 31 "b" 1 27 1 0 27 27 266 27 27 239 0 239 0 0 239
"5314" "mj2" 31 "b" 2 163 1 0 163 493 493 732 759 330 330 0 1 1 330
"5315" "mj2" 31 "b" 3 217 1 0 780 780 780 780 1539 0 0 0 0 0 780
"5316" "mj2" 31 "b" 4 255 1 255 255 255 255 255 1794 0 0 0 0 0 255
"5317" "mj2" 31 "b" 5 208 1 208 208 208 208 208 2002 0 0 0 0 0 208
"5318" "mj2" 31 "b" 6 0 0 0 0 0 0 0 2002 0 0 0 0 0 0
"5319" "mj2" 31 "b" 7 185 1 0 638 638 638 638 2640 0 0 0 0 0 638
"5320" "mj2" 31 "b" 8 0 0 0 0 0 0 0 2640 0 0 0 0 0 0
"5321" "mj2" 33 "a" 1 52 1 0 52 52 271 52 52 219 0 219 0 0 219
"5322" "mj2" 33 "a" 2 136 1 0 136 370 370 589 641 234 234 0 1 1 234
"5323" "mj2" 33 "a" 3 269 1 0 449 449 449 449 1090 0 0 0 0 0 449
"5324" "mj2" 33 "a" 4 242 1 242 242 242 242 242 1332 0 0 0 0 0 242
"5325" "mj2" 33 "a" 5 227 1 227 227 227 227 227 1559 0 0 0 0 0 227
"5326" "mj2" 33 "a" 6 193 1 0 1378 1378 1378 1378 2937 0 0 0 0 0 1378
"5327" "mj2" 33 "a" 7 0 0 0 0 0 0 0 2937 0 0 0 0 0 0
"5328" "mj2" 33 "a" 8 0 0 0 0 0 0 0 2937 0 0 0 0 0 0
"5329" "mj2" 34 "d" 1 99 1 0 755 755 1038 755 755 283 0 283 0 0 283
"5330" "mj2" 34 "d" 2 281 1 0 281 281 525 281 1036 244 0 244 0 1 244
"5331" "mj2" 34 "d" 3 244 1 0 244 1062 1062 1589 2625 818 818 0 1 1 818
"5332" "mj2" 34 "d" 4 196 1 0 506 506 506 506 3131 0 0 0 0 0 506
"5333" "mj2" 34 "d" 5 325 1 325 325 325 325 325 3456 0 0 0 0 0 325
"5334" "mj2" 34 "d" 6 0 0 0 0 0 0 0 3456 0 0 0 0 0 0
"5335" "mj2" 34 "d" 7 249 1 0 1962 1962 1962 1962 5418 0 0 0 0 0 1962
"5336" "mj2" 34 "d" 8 0 0 0 0 0 0 0 5418 0 0 0 0 0 0
"5337" "mj2" 35 "c" 1 58 1 0 410 410 410 410 410 0 0 0 0 0 410
"5338" "mj2" 35 "c" 2 226 1 226 226 226 226 226 636 0 0 0 0 0 226
"5339" "mj2" 35 "c" 3 229 1 0 460 460 460 460 1096 0 0 0 0 0 460
"5340" "mj2" 35 "c" 4 235 1 235 235 235 235 235 1331 0 0 0 0 0 235
"5341" "mj2" 35 "c" 5 0 0 0 0 0 0 0 1331 0 0 0 0 0 0
"5342" "mj2" 35 "c" 6 165 1 0 1184 1184 1184 1184 2515 0 0 0 0 0 1184
"5343" "mj2" 35 "c" 7 0 0 0 0 0 0 0 2515 0 0 0 0 0 0
"5344" "mj2" 35 "c" 8 0 0 0 0 0 0 0 2515 0 0 0 0 0 0
"5345" "mj2" 36 "b" 1 245 1 245 245 245 245 245 245 0 0 0 0 0 245
"5346" "mj2" 36 "b" 2 234 1 0 234 234 401 234 479 167 0 167 0 0 167
"5347" "mj2" 36 "b" 3 259 1 0 259 983 983 1150 1629 724 724 0 1 1 724
"5348" "mj2" 36 "b" 4 221 1 221 221 221 221 221 1850 0 0 0 0 0 221
"5349" "mj2" 36 "b" 5 0 0 0 0 0 0 0 1850 0 0 0 0 0 0
"5350" "mj2" 36 "b" 6 201 1 201 201 201 201 201 2051 0 0 0 0 0 201
"5351" "mj2" 36 "b" 7 250 1 0 692 692 692 692 2743 0 0 0 0 0 692
"5352" "mj2" 36 "b" 8 0 0 0 0 0 0 0 2743 0 0 0 0 0 0
"5353" "mk" 1 "c" 1 191 1 0 364 364 364 364 364 0 0 0 0 0 364
"5354" "mk" 1 "c" 2 252 1 252 252 252 252 252 616 0 0 0 0 0 252
"5355" "mk" 1 "c" 3 146 1 0 653 653 653 653 1269 0 0 0 0 0 653
"5356" "mk" 1 "c" 4 162 1 162 162 162 162 162 1431 0 0 0 0 0 162
"5357" "mk" 1 "c" 5 323 1 323 323 323 323 323 1754 0 0 0 0 0 323
"5358" "mk" 1 "c" 6 212 1 0 982 982 982 982 2736 0 0 0 0 0 982
"5359" "mk" 1 "c" 7 0 0 0 0 0 0 0 2736 0 0 0 0 0 0
"5360" "mk" 1 "c" 8 0 0 0 0 0 0 0 2736 0 0 0 0 0 0
"5361" "mk" 2 "b" 1 184 1 0 333 333 509 333 333 176 0 176 0 0 176
"5362" "mk" 2 "b" 2 240 1 0 240 633 633 809 1142 393 393 0 1 1 393
"5363" "mk" 2 "b" 3 186 1 0 1654 1654 1654 1654 2796 0 0 0 0 0 1654
"5364" "mk" 2 "b" 4 202 1 0 439 439 439 439 3235 0 0 0 0 0 439
"5365" "mk" 2 "b" 5 333 1 333 333 333 333 333 3568 0 0 0 0 0 333
"5366" "mk" 2 "b" 6 0 0 0 0 0 0 0 3568 0 0 0 0 0 0
"5367" "mk" 2 "b" 7 299 1 0 3226 3226 3226 3226 6794 0 0 0 0 0 3226
"5368" "mk" 2 "b" 8 0 0 0 0 0 0 0 6794 0 0 0 0 0 0
"5369" "mk" 3 "a" 1 205 1 0 477 477 477 477 477 0 0 0 0 0 477
"5370" "mk" 3 "a" 2 396 1 396 396 396 396 396 873 0 0 0 0 0 396
"5371" "mk" 3 "a" 3 212 1 0 453 453 453 453 1326 0 0 0 0 0 453
"5372" "mk" 3 "a" 4 0 0 0 0 0 0 0 1326 0 0 0 0 0 0
"5373" "mk" 3 "a" 5 230 1 230 230 230 230 230 1556 0 0 0 0 0 230
"5374" "mk" 3 "a" 6 158 1 0 1136 1136 1136 1136 2692 0 0 0 0 0 1136
"5375" "mk" 3 "a" 7 0 0 0 0 0 0 0 2692 0 0 0 0 0 0
"5376" "mk" 3 "a" 8 0 0 0 0 0 0 0 2692 0 0 0 0 0 0
"5377" "mk" 4 "d" 1 196 1 0 325 325 325 325 325 0 0 0 0 0 325
"5378" "mk" 4 "d" 2 345 1 345 345 345 345 345 670 0 0 0 0 0 345
"5379" "mk" 4 "d" 3 290 1 0 1387 1387 1387 1387 2057 0 0 0 0 0 1387
"5380" "mk" 4 "d" 4 262 1 262 262 262 262 262 2319 0 0 0 0 0 262
"5381" "mk" 4 "d" 5 265 1 0 721 721 721 721 3040 0 0 0 0 0 721
"5382" "mk" 4 "d" 6 0 0 0 0 0 0 0 3040 0 0 0 0 0 0
"5383" "mk" 4 "d" 7 212 1 0 1081 1081 1081 1081 4121 0 0 0 0 0 1081
"5384" "mk" 4 "d" 8 0 0 0 0 0 0 0 4121 0 0 0 0 0 0
"5385" "mk" 6 "c" 1 192 1 0 543 543 543 543 543 0 0 0 0 0 543
"5386" "mk" 6 "c" 2 155 1 0 368 368 368 368 911 0 0 0 0 0 368
"5387" "mk" 6 "c" 3 205 1 0 634 634 634 634 1545 0 0 0 0 0 634
"5388" "mk" 6 "c" 4 306 1 0 538 538 538 538 2083 0 0 0 0 0 538
"5389" "mk" 6 "c" 5 0 0 0 0 0 0 0 2083 0 0 0 0 0 0
"5390" "mk" 6 "c" 6 281 1 0 1165 1165 1165 1165 3248 0 0 0 0 0 1165
"5391" "mk" 6 "c" 7 0 0 0 0 0 0 0 3248 0 0 0 0 0 0
"5392" "mk" 6 "c" 8 0 0 0 0 0 0 0 3248 0 0 0 0 0 0
"5393" "mk" 7 "b" 1 144 1 0 294 294 396 294 294 102 0 102 0 0 102
"5394" "mk" 7 "b" 2 258 1 0 258 638 638 740 1034 380 380 0 1 1 380
"5395" "mk" 7 "b" 3 213 1 0 1873 1873 1873 1873 2907 0 0 0 0 0 1873
"5396" "mk" 7 "b" 4 266 1 0 499 499 499 499 3406 0 0 0 0 0 499
"5397" "mk" 7 "b" 5 0 0 0 0 0 0 0 3406 0 0 0 0 0 0
"5398" "mk" 7 "b" 6 250 1 250 250 250 250 250 3656 0 0 0 0 0 250
"5399" "mk" 7 "b" 7 136 1 0 1855 1855 1855 1855 5511 0 0 0 0 0 1855
"5400" "mk" 7 "b" 8 0 0 0 0 0 0 0 5511 0 0 0 0 0 0
"5401" "mk" 8 "a" 1 84 1 0 256 256 256 256 256 0 0 0 0 0 256
"5402" "mk" 8 "a" 2 310 1 0 310 310 487 310 566 177 0 177 0 0 177
"5403" "mk" 8 "a" 3 277 1 0 277 521 521 698 1264 244 244 0 1 1 244
"5404" "mk" 8 "a" 4 253 1 253 253 253 253 253 1517 0 0 0 0 0 253
"5405" "mk" 8 "a" 5 0 0 0 0 0 0 0 1517 0 0 0 0 0 0
"5406" "mk" 8 "a" 6 203 1 0 1475 1475 1475 1475 2992 0 0 0 0 0 1475
"5407" "mk" 8 "a" 7 0 0 0 0 0 0 0 2992 0 0 0 0 0 0
"5408" "mk" 8 "a" 8 0 0 0 0 0 0 0 2992 0 0 0 0 0 0
"5409" "mk" 10 "d" 1 190 1 0 287 287 287 287 287 0 0 0 0 0 287
"5410" "mk" 10 "d" 2 290 1 290 290 290 290 290 577 0 0 0 0 0 290
"5411" "mk" 10 "d" 3 201 1 0 1003 1003 1003 1003 1580 0 0 0 0 0 1003
"5412" "mk" 10 "d" 4 399 1 399 399 399 399 399 1979 0 0 0 0 0 399
"5413" "mk" 10 "d" 5 174 1 0 439 439 439 439 2418 0 0 0 0 0 439
"5414" "mk" 10 "d" 6 0 0 0 0 0 0 0 2418 0 0 0 0 0 0
"5415" "mk" 10 "d" 7 245 1 0 1538 1538 1538 1538 3956 0 0 0 0 0 1538
"5416" "mk" 10 "d" 8 0 0 0 0 0 0 0 3956 0 0 0 0 0 0
"5417" "mk" 11 "c" 1 152 1 0 152 152 331 152 152 179 0 179 0 0 179
"5418" "mk" 11 "c" 2 156 1 0 524 1354 1354 1533 1685 830 830 0 1 1 830
"5419" "mk" 11 "c" 3 314 1 0 650 650 650 650 2335 0 0 0 0 0 650
"5420" "mk" 11 "c" 4 311 1 0 717 717 848 717 3052 131 0 131 0 0 131
"5421" "mk" 11 "c" 5 0 0 0 0 0 0 0 3052 0 0 0 0 0 0
"5422" "mk" 11 "c" 6 210 1 0 210 1719 1719 1850 4902 1509 1509 0 1 1 1509
"5423" "mk" 11 "c" 7 0 0 0 0 0 0 0 4902 0 0 0 0 0 0
"5424" "mk" 11 "c" 8 0 0 0 0 0 0 0 4902 0 0 0 0 0 0
"5425" "mk" 12 "b" 1 181 1 0 310 310 310 310 310 0 0 0 0 0 310
"5426" "mk" 12 "b" 2 467 1 467 467 467 467 467 777 0 0 0 0 0 467
"5427" "mk" 12 "b" 3 175 1 0 1825 1825 1825 1825 2602 0 0 0 0 0 1825
"5428" "mk" 12 "b" 4 223 1 223 223 223 223 223 2825 0 0 0 0 0 223
"5429" "mk" 12 "b" 5 0 0 0 0 0 0 0 2825 0 0 0 0 0 0
"5430" "mk" 12 "b" 6 371 1 371 371 371 371 371 3196 0 0 0 0 0 371
"5431" "mk" 12 "b" 7 267 1 0 1124 1124 1124 1124 4320 0 0 0 0 0 1124
"5432" "mk" 12 "b" 8 0 0 0 0 0 0 0 4320 0 0 0 0 0 0
"5433" "mk" 13 "a" 1 200 1 0 413 413 413 413 413 0 0 0 0 0 413
"5434" "mk" 13 "a" 2 202 1 0 564 564 564 564 977 0 0 0 0 0 564
"5435" "mk" 13 "a" 3 247 1 247 247 247 247 247 1224 0 0 0 0 0 247
"5436" "mk" 13 "a" 4 300 1 300 300 300 300 300 1524 0 0 0 0 0 300
"5437" "mk" 13 "a" 5 0 0 0 0 0 0 0 1524 0 0 0 0 0 0
"5438" "mk" 13 "a" 6 233 1 0 2606 2606 2606 2606 4130 0 0 0 0 0 2606
"5439" "mk" 13 "a" 7 0 0 0 0 0 0 0 4130 0 0 0 0 0 0
"5440" "mk" 13 "a" 8 0 0 0 0 0 0 0 4130 0 0 0 0 0 0
"5441" "mk" 14 "d" 1 151 1 151 151 151 151 151 151 0 0 0 0 0 151
"5442" "mk" 14 "d" 2 178 1 0 482 482 482 482 633 0 0 0 0 0 482
"5443" "mk" 14 "d" 3 161 1 0 1468 1468 1468 1468 2101 0 0 0 0 0 1468
"5444" "mk" 14 "d" 4 235 1 235 235 235 235 235 2336 0 0 0 0 0 235
"5445" "mk" 14 "d" 5 290 1 0 516 516 516 516 2852 0 0 0 0 0 516
"5446" "mk" 14 "d" 6 0 0 0 0 0 0 0 2852 0 0 0 0 0 0
"5447" "mk" 14 "d" 7 212 1 0 1124 1124 1124 1124 3976 0 0 0 0 0 1124
"5448" "mk" 14 "d" 8 0 0 0 0 0 0 0 3976 0 0 0 0 0 0
"5449" "mk" 15 "c" 1 196 1 0 745 745 745 745 745 0 0 0 0 0 745
"5450" "mk" 15 "c" 2 205 1 0 401 401 401 401 1146 0 0 0 0 0 401
"5451" "mk" 15 "c" 3 113 1 0 421 421 421 421 1567 0 0 0 0 0 421
"5452" "mk" 15 "c" 4 196 1 196 196 196 196 196 1763 0 0 0 0 0 196
"5453" "mk" 15 "c" 5 0 0 0 0 0 0 0 1763 0 0 0 0 0 0
"5454" "mk" 15 "c" 6 353 1 0 1923 1923 1923 1923 3686 0 0 0 0 0 1923
"5455" "mk" 15 "c" 7 0 0 0 0 0 0 0 3686 0 0 0 0 0 0
"5456" "mk" 15 "c" 8 0 0 0 0 0 0 0 3686 0 0 0 0 0 0
"5457" "mk" 16 "b" 1 139 1 0 139 139 293 139 139 154 0 154 0 0 154
"5458" "mk" 16 "b" 2 80 1 0 251 454 454 608 747 203 203 0 1 1 203
"5459" "mk" 16 "b" 3 273 1 0 913 913 913 913 1660 0 0 0 0 0 913
"5460" "mk" 16 "b" 4 234 1 234 234 234 234 234 1894 0 0 0 0 0 234
"5461" "mk" 16 "b" 5 223 1 223 223 223 223 223 2117 0 0 0 0 0 223
"5462" "mk" 16 "b" 6 0 0 0 0 0 0 0 2117 0 0 0 0 0 0
"5463" "mk" 16 "b" 7 281 1 0 1289 1289 1289 1289 3406 0 0 0 0 0 1289
"5464" "mk" 16 "b" 8 0 0 0 0 0 0 0 3406 0 0 0 0 0 0
"5465" "mk" 17 "a" 1 173 1 0 324 324 324 324 324 0 0 0 0 0 324
"5466" "mk" 17 "a" 2 247 1 0 486 486 486 486 810 0 0 0 0 0 486
"5467" "mk" 17 "a" 3 193 1 193 193 193 193 193 1003 0 0 0 0 0 193
"5468" "mk" 17 "a" 4 203 1 203 203 203 203 203 1206 0 0 0 0 0 203
"5469" "mk" 17 "a" 5 0 0 0 0 0 0 0 1206 0 0 0 0 0 0
"5470" "mk" 17 "a" 6 136 1 0 2172 2172 2172 2172 3378 0 0 0 0 0 2172
"5471" "mk" 17 "a" 7 0 0 0 0 0 0 0 3378 0 0 0 0 0 0
"5472" "mk" 17 "a" 8 0 0 0 0 0 0 0 3378 0 0 0 0 0 0
"5473" "mk" 18 "d" 1 145 1 0 772 772 772 772 772 0 0 0 0 0 772
"5474" "mk" 18 "d" 2 208 1 0 572 572 1445 572 1344 873 0 873 0 0 619
"5475" "mk" 18 "d" 3 201 1 0 201 3626 3626 4499 5843 3425 3425 0 2 2 3259
"5476" "mk" 18 "d" 4 179 1 0 689 689 854 689 6532 165 0 165 0 0 165
"5477" "mk" 18 "d" 5 207 1 0 207 364 364 529 7061 157 157 0 1 1 157
"5478" "mk" 18 "d" 6 183 1 183 183 183 183 183 7244 0 0 0 0 0 183
"5479" "mk" 18 "d" 7 198 1 0 1395 1395 1395 1395 8639 0 0 0 0 0 1395
"5480" "mk" 18 "d" 8 0 0 0 0 0 0 0 8639 0 0 0 0 0 0
"5481" "mk" 19 "c" 1 182 1 0 182 182 498 182 182 316 0 316 0 0 316
"5482" "mk" 19 "c" 2 103 1 0 103 528 528 844 1026 425 425 0 1 1 425
"5483" "mk" 19 "c" 3 225 1 0 463 463 463 463 1489 0 0 0 0 0 463
"5484" "mk" 19 "c" 4 175 1 175 175 175 175 175 1664 0 0 0 0 0 175
"5485" "mk" 19 "c" 5 0 0 0 0 0 0 0 1664 0 0 0 0 0 0
"5486" "mk" 19 "c" 6 235 1 0 2105 2105 2105 2105 3769 0 0 0 0 0 2105
"5487" "mk" 19 "c" 7 0 0 0 0 0 0 0 3769 0 0 0 0 0 0
"5488" "mk" 19 "c" 8 0 0 0 0 0 0 0 3769 0 0 0 0 0 0
"5489" "mk" 20 "b" 1 188 1 0 321 321 321 321 321 0 0 0 0 0 321
"5490" "mk" 20 "b" 2 23 1 0 468 468 1441 468 789 973 0 973 0 0 850
"5491" "mk" 20 "b" 3 185 1 0 443 1156 2090 1279 2068 1647 713 934 1 1 482
"5492" "mk" 20 "b" 4 112 1 0 112 112 347 564 2632 235 0 235 1 1 235
"5493" "mk" 20 "b" 5 860 1 0 860 1057 1057 2624 5256 197 197 0 1 1 197
"5494" "mk" 20 "b" 6 0 0 0 0 0 0 0 5256 0 0 0 0 0 0
"5495" "mk" 20 "b" 7 139 1 0 1994 1994 1994 1994 7250 0 0 0 0 0 1994
"5496" "mk" 20 "b" 8 0 0 0 0 0 0 0 7250 0 0 0 0 0 0
"5497" "mk" 21 "a" 1 187 1 0 523 523 523 523 523 0 0 0 0 0 523
"5498" "mk" 21 "a" 2 171 1 0 809 809 809 809 1332 0 0 0 0 0 809
"5499" "mk" 21 "a" 3 183 1 0 387 387 387 387 1719 0 0 0 0 0 387
"5500" "mk" 21 "a" 4 307 1 307 307 307 307 307 2026 0 0 0 0 0 307
"5501" "mk" 21 "a" 5 0 0 0 0 0 0 0 2026 0 0 0 0 0 0
"5502" "mk" 21 "a" 6 460 1 0 4189 4189 4189 4189 6215 0 0 0 0 0 4189
"5503" "mk" 21 "a" 7 0 0 0 0 0 0 0 6215 0 0 0 0 0 0
"5504" "mk" 21 "a" 8 0 0 0 0 0 0 0 6215 0 0 0 0 0 0
"5505" "mk" 22 "d" 1 181 1 0 334 334 538 334 334 204 0 204 0 0 204
"5506" "mk" 22 "d" 2 607 1 607 607 607 607 811 1145 0 0 0 1 1 607
"5507" "mk" 22 "d" 3 327 1 0 972 972 972 972 2117 0 0 0 0 0 972
"5508" "mk" 22 "d" 4 0 0 0 0 0 185 0 2117 185 0 185 0 0 185
"5509" "mk" 22 "d" 5 140 1 0 140 414 414 599 2716 274 274 0 1 1 274
"5510" "mk" 22 "d" 6 0 0 0 0 0 0 0 2716 0 0 0 0 0 0
"5511" "mk" 22 "d" 7 217 1 0 2452 2452 2452 2452 5168 0 0 0 0 0 2452
"5512" "mk" 22 "d" 8 0 0 0 0 0 0 0 5168 0 0 0 0 0 0
"5513" "mk" 23 "c" 1 192 1 0 1476 1476 1476 1476 1476 0 0 0 0 0 1476
"5514" "mk" 23 "c" 2 192 1 0 508 508 508 508 1984 0 0 0 0 0 508
"5515" "mk" 23 "c" 3 255 1 0 479 479 479 479 2463 0 0 0 0 0 479
"5516" "mk" 23 "c" 4 166 1 166 166 166 166 166 2629 0 0 0 0 0 166
"5517" "mk" 23 "c" 5 0 0 0 0 0 0 0 2629 0 0 0 0 0 0
"5518" "mk" 23 "c" 6 410 1 0 2040 2040 2040 2040 4669 0 0 0 0 0 2040
"5519" "mk" 23 "c" 7 0 0 0 0 0 0 0 4669 0 0 0 0 0 0
"5520" "mk" 23 "c" 8 0 0 0 0 0 0 0 4669 0 0 0 0 0 0
"5521" "mk" 24 "b" 1 211 1 0 445 445 599 445 445 154 0 154 0 0 154
"5522" "mk" 24 "b" 2 312 1 0 312 471 471 625 1070 159 159 0 1 1 159
"5523" "mk" 24 "b" 3 278 1 0 1465 1465 1465 1465 2535 0 0 0 0 0 1465
"5524" "mk" 24 "b" 4 242 1 242 242 242 242 242 2777 0 0 0 0 0 242
"5525" "mk" 24 "b" 5 289 1 289 289 289 289 289 3066 0 0 0 0 0 289
"5526" "mk" 24 "b" 6 0 0 0 0 0 0 0 3066 0 0 0 0 0 0
"5527" "mk" 24 "b" 7 219 1 0 920 920 920 920 3986 0 0 0 0 0 920
"5528" "mk" 24 "b" 8 0 0 0 0 0 0 0 3986 0 0 0 0 0 0
"5529" "mk" 25 "a" 1 187 1 0 187 187 597 187 187 410 0 410 0 0 410
"5530" "mk" 25 "a" 2 221 1 0 221 725 725 1135 1322 504 504 0 1 1 504
"5531" "mk" 25 "a" 3 152 1 0 307 307 307 307 1629 0 0 0 0 0 307
"5532" "mk" 25 "a" 4 203 1 203 203 203 203 203 1832 0 0 0 0 0 203
"5533" "mk" 25 "a" 5 0 0 0 0 0 0 0 1832 0 0 0 0 0 0
"5534" "mk" 25 "a" 6 309 1 0 1772 1772 1772 1772 3604 0 0 0 0 0 1772
"5535" "mk" 25 "a" 7 0 0 0 0 0 0 0 3604 0 0 0 0 0 0
"5536" "mk" 25 "a" 8 0 0 0 0 0 0 0 3604 0 0 0 0 0 0
"5537" "mk" 27 "d" 1 151 1 0 324 324 494 324 324 170 0 170 0 0 170
"5538" "mk" 27 "d" 2 189 1 0 189 589 589 759 1083 400 400 0 1 1 400
"5539" "mk" 27 "d" 3 183 1 0 1530 1530 1530 1530 2613 0 0 0 0 0 1530
"5540" "mk" 27 "d" 4 230 1 230 230 230 230 230 2843 0 0 0 0 0 230
"5541" "mk" 27 "d" 5 226 1 0 956 956 956 956 3799 0 0 0 0 0 956
"5542" "mk" 27 "d" 6 0 0 0 0 0 0 0 3799 0 0 0 0 0 0
"5543" "mk" 27 "d" 7 218 1 0 2186 2186 2186 2186 5985 0 0 0 0 0 2186
"5544" "mk" 27 "d" 8 0 0 0 0 0 0 0 5985 0 0 0 0 0 0
"5545" "mk" 28 "c" 1 185 1 0 410 410 410 410 410 0 0 0 0 0 410
"5546" "mk" 28 "c" 2 398 1 0 690 690 690 690 1100 0 0 0 0 0 690
"5547" "mk" 28 "c" 3 206 1 0 1215 1215 1215 1215 2315 0 0 0 0 0 1215
"5548" "mk" 28 "c" 4 221 1 221 221 221 221 221 2536 0 0 0 0 0 221
"5549" "mk" 28 "c" 5 198 1 198 198 198 198 198 2734 0 0 0 0 0 198
"5550" "mk" 28 "c" 6 190 1 0 2054 2054 2054 2054 4788 0 0 0 0 0 2054
"5551" "mk" 28 "c" 7 0 0 0 0 0 0 0 4788 0 0 0 0 0 0
"5552" "mk" 28 "c" 8 0 0 0 0 0 0 0 4788 0 0 0 0 0 0
"5553" "mk" 29 "b" 1 149 1 0 322 322 535 322 322 213 0 213 0 0 170
"5554" "mk" 29 "b" 2 135 1 0 135 190 317 403 725 182 55 127 2 2 127
"5555" "mk" 29 "b" 3 231 1 0 231 1434 1434 1561 2286 1203 1203 0 1 1 1203
"5556" "mk" 29 "b" 4 197 1 197 197 197 197 197 2483 0 0 0 0 0 197
"5557" "mk" 29 "b" 5 181 1 0 778 778 778 778 3261 0 0 0 0 0 778
"5558" "mk" 29 "b" 6 209 1 0 1369 1369 1369 1369 4630 0 0 0 0 0 1369
"5559" "mk" 29 "b" 7 0 0 0 0 0 0 0 4630 0 0 0 0 0 0
"5560" "mk" 29 "b" 8 0 0 0 0 0 0 0 4630 0 0 0 0 0 0
"5561" "mk" 30 "a" 1 149 1 149 149 149 149 149 149 0 0 0 0 0 149
"5562" "mk" 30 "a" 2 150 1 0 324 324 324 324 473 0 0 0 0 0 324
"5563" "mk" 30 "a" 3 161 1 0 640 640 640 640 1113 0 0 0 0 0 640
"5564" "mk" 30 "a" 4 313 1 313 313 313 313 313 1426 0 0 0 0 0 313
"5565" "mk" 30 "a" 5 219 1 219 219 219 219 219 1645 0 0 0 0 0 219
"5566" "mk" 30 "a" 6 220 1 0 2613 2613 2613 2613 4258 0 0 0 0 0 2613
"5567" "mk" 30 "a" 7 0 0 0 0 0 0 0 4258 0 0 0 0 0 0
"5568" "mk" 30 "a" 8 0 0 0 0 0 0 0 4258 0 0 0 0 0 0
"5569" "mk" 31 "d" 1 163 1 0 163 163 375 163 163 212 0 212 0 0 212
"5570" "mk" 31 "d" 2 146 1 0 146 358 358 570 733 212 212 0 1 1 212
"5571" "mk" 31 "d" 3 188 1 0 1513 1513 1513 1513 2246 0 0 0 0 0 1513
"5572" "mk" 31 "d" 4 163 1 0 488 488 488 488 2734 0 0 0 0 0 488
"5573" "mk" 31 "d" 5 192 1 192 192 192 192 192 2926 0 0 0 0 0 192
"5574" "mk" 31 "d" 6 265 1 0 1556 1556 1556 1556 4482 0 0 0 0 0 1556
"5575" "mk" 31 "d" 7 0 0 0 0 0 0 0 4482 0 0 0 0 0 0
"5576" "mk" 31 "d" 8 0 0 0 0 0 0 0 4482 0 0 0 0 0 0
"5577" "mk" 33 "c" 1 203 1 0 370 370 495 370 370 125 0 125 0 0 125
"5578" "mk" 33 "c" 2 109 1 0 1926 1926 3257 1926 2296 1331 0 1331 0 1 1191
"5579" "mk" 33 "c" 3 294 1 0 1479 1479 1837 1479 3775 358 0 358 0 0 358
"5580" "mk" 33 "c" 4 309 1 0 309 309 894 309 4084 585 0 585 0 1 294
"5581" "mk" 33 "c" 5 174 1 0 174 384 384 2783 6867 210 210 0 1 1 210
"5582" "mk" 33 "c" 6 272 1 0 1450 1450 1450 1450 8317 0 0 0 0 0 1450
"5583" "mk" 33 "c" 7 0 0 0 0 0 0 0 8317 0 0 0 0 0 0
"5584" "mk" 33 "c" 8 0 0 0 0 0 0 0 8317 0 0 0 0 0 0
"5585" "mk" 34 "b" 1 172 1 0 336 336 336 336 336 0 0 0 0 0 336
"5586" "mk" 34 "b" 2 263 1 0 598 598 786 598 934 188 0 188 0 0 188
"5587" "mk" 34 "b" 3 463 1 0 463 1336 1336 1524 2458 873 873 0 1 1 873
"5588" "mk" 34 "b" 4 197 1 0 772 772 772 772 3230 0 0 0 0 0 772
"5589" "mk" 34 "b" 5 0 0 0 0 0 0 0 3230 0 0 0 0 0 0
"5590" "mk" 34 "b" 6 0 0 0 0 0 0 0 3230 0 0 0 0 0 0
"5591" "mk" 34 "b" 7 236 1 0 1863 1863 1863 1863 5093 0 0 0 0 0 1863
"5592" "mk" 34 "b" 8 0 0 0 0 0 0 0 5093 0 0 0 0 0 0
"5593" "mk" 35 "a" 1 196 1 0 448 448 615 448 448 167 0 167 0 0 167
"5594" "mk" 35 "a" 2 282 1 0 282 282 620 282 730 338 0 338 0 1 252
"5595" "mk" 35 "a" 3 199 1 0 808 808 1272 808 1538 464 0 464 0 0 464
"5596" "mk" 35 "a" 4 152 1 0 405 405 670 405 1943 265 0 265 0 0 265
"5597" "mk" 35 "a" 5 0 0 0 0 0 0 0 1943 0 0 0 0 0 0
"5598" "mk" 35 "a" 6 254 1 0 2786 4597 4597 5831 7774 1811 1811 0 1 1 1811
"5599" "mk" 35 "a" 7 0 0 0 0 0 0 0 7774 0 0 0 0 0 0
"5600" "mk" 35 "a" 8 0 0 0 0 0 0 0 7774 0 0 0 0 0 0
"5601" "mk" 36 "d" 1 198 1 0 398 398 419 398 398 21 0 21 0 0 21
"5602" "mk" 36 "d" 2 178 1 0 178 1286 1286 1307 1705 1108 1108 0 1 1 1108
"5603" "mk" 36 "d" 3 236 1 0 1079 1079 1079 1079 2784 0 0 0 0 0 1079
"5604" "mk" 36 "d" 4 262 1 262 262 262 262 262 3046 0 0 0 0 0 262
"5605" "mk" 36 "d" 5 255 1 0 528 528 528 528 3574 0 0 0 0 0 528
"5606" "mk" 36 "d" 6 0 0 0 0 0 0 0 3574 0 0 0 0 0 0
"5607" "mk" 36 "d" 7 217 1 0 1372 1372 1372 1372 4946 0 0 0 0 0 1372
"5608" "mk" 36 "d" 8 0 0 0 0 0 0 0 4946 0 0 0 0 0 0
"5609" "mm" 1 "c" 1 521 1 521 521 521 521 521 521 0 0 0 0 0 521
"5610" "mm" 1 "c" 2 172 1 0 564 564 564 564 1085 0 0 0 0 0 564
"5611" "mm" 1 "c" 3 223 1 0 382 382 382 382 1467 0 0 0 0 0 382
"5612" "mm" 1 "c" 4 219 1 219 219 219 219 219 1686 0 0 0 0 0 219
"5613" "mm" 1 "c" 5 528 1 528 528 528 528 528 2214 0 0 0 0 0 528
"5614" "mm" 1 "c" 6 192 1 0 666 666 666 666 2880 0 0 0 0 0 666
"5615" "mm" 1 "c" 7 0 0 0 0 0 0 0 2880 0 0 0 0 0 0
"5616" "mm" 1 "c" 8 0 0 0 0 0 0 0 2880 0 0 0 0 0 0
"5617" "mm" 2 "b" 1 194 1 0 315 315 315 315 315 0 0 0 0 0 315
"5618" "mm" 2 "b" 2 252 1 252 252 252 252 252 567 0 0 0 0 0 252
"5619" "mm" 2 "b" 3 188 1 0 894 894 894 894 1461 0 0 0 0 0 894
"5620" "mm" 2 "b" 4 232 1 0 408 408 606 408 1869 198 0 198 0 0 198
"5621" "mm" 2 "b" 5 271 1 0 271 963 963 1161 3030 692 692 0 1 1 692
"5622" "mm" 2 "b" 6 0 0 0 0 0 0 0 3030 0 0 0 0 0 0
"5623" "mm" 2 "b" 7 236 1 0 2087 2087 2087 2087 5117 0 0 0 0 0 2087
"5624" "mm" 2 "b" 8 0 0 0 0 0 0 0 5117 0 0 0 0 0 0
"5625" "mm" 3 "a" 1 0 0 0 0 0 428 0 0 428 0 428 0 0 428
"5626" "mm" 3 "a" 2 0 0 0 0 0 579 0 0 579 0 579 0 0 150
"5627" "mm" 3 "a" 3 169 1 0 169 1562 1562 2569 2569 1393 1393 0 2 2 826
"5628" "mm" 3 "a" 4 197 1 197 197 197 197 197 2766 0 0 0 0 0 197
"5629" "mm" 3 "a" 5 0 0 0 0 0 0 0 2766 0 0 0 0 0 0
"5630" "mm" 3 "a" 6 218 1 0 1420 1420 1420 1420 4186 0 0 0 0 0 1420
"5631" "mm" 3 "a" 7 0 0 0 0 0 0 0 4186 0 0 0 0 0 0
"5632" "mm" 3 "a" 8 0 0 0 0 0 0 0 4186 0 0 0 0 0 0
"5633" "mm" 4 "d" 1 208 1 0 725 725 725 725 725 0 0 0 0 0 725
"5634" "mm" 4 "d" 2 196 1 0 708 708 708 708 1433 0 0 0 0 0 708
"5635" "mm" 4 "d" 3 74 1 0 942 942 942 942 2375 0 0 0 0 0 942
"5636" "mm" 4 "d" 4 188 1 188 188 188 188 188 2563 0 0 0 0 0 188
"5637" "mm" 4 "d" 5 279 1 0 741 741 741 741 3304 0 0 0 0 0 741
"5638" "mm" 4 "d" 6 0 0 0 0 0 0 0 3304 0 0 0 0 0 0
"5639" "mm" 4 "d" 7 229 1 0 2086 2086 2086 2086 5390 0 0 0 0 0 2086
"5640" "mm" 4 "d" 8 0 0 0 0 0 0 0 5390 0 0 0 0 0 0
"5641" "mm" 6 "c" 1 184 1 0 595 595 806 595 595 211 0 211 0 0 211
"5642" "mm" 6 "c" 2 297 1 0 679 679 854 679 1274 175 0 175 0 0 175
"5643" "mm" 6 "c" 3 131 1 0 809 809 809 809 2083 0 0 0 0 0 809
"5644" "mm" 6 "c" 4 496 1 0 674 674 674 674 2757 0 0 0 0 0 674
"5645" "mm" 6 "c" 5 0 0 0 0 0 0 0 2757 0 0 0 0 0 0
"5646" "mm" 6 "c" 6 180 1 0 1915 1915 1915 2301 5058 0 0 0 1 1 1915
"5647" "mm" 6 "c" 7 0 0 0 0 0 0 0 5058 0 0 0 0 0 0
"5648" "mm" 6 "c" 8 0 0 0 0 0 0 0 5058 0 0 0 0 0 0
"5649" "mm" 7 "b" 1 194 1 0 319 319 319 319 319 0 0 0 0 0 319
"5650" "mm" 7 "b" 2 150 1 0 314 314 314 314 633 0 0 0 0 0 314
"5651" "mm" 7 "b" 3 226 1 0 876 876 876 876 1509 0 0 0 0 0 876
"5652" "mm" 7 "b" 4 239 1 239 239 239 239 239 1748 0 0 0 0 0 239
"5653" "mm" 7 "b" 5 847 1 847 847 847 847 847 2595 0 0 0 0 0 847
"5654" "mm" 7 "b" 6 399 1 399 399 399 399 399 2994 0 0 0 0 0 399
"5655" "mm" 7 "b" 7 129 1 0 2041 2041 2041 2041 5035 0 0 0 0 0 2041
"5656" "mm" 7 "b" 8 0 0 0 0 0 0 0 5035 0 0 0 0 0 0
"5657" "mm" 8 "a" 1 189 1 0 316 316 533 316 316 217 0 217 0 0 217
"5658" "mm" 8 "a" 2 162 1 0 162 533 533 750 1066 371 371 0 1 1 371
"5659" "mm" 8 "a" 3 165 1 165 165 165 165 165 1231 0 0 0 0 0 165
"5660" "mm" 8 "a" 4 559 1 559 559 559 559 559 1790 0 0 0 0 0 559
"5661" "mm" 8 "a" 5 166 1 166 166 166 166 166 1956 0 0 0 0 0 166
"5662" "mm" 8 "a" 6 155 1 0 1604 1604 1604 1604 3560 0 0 0 0 0 1604
"5663" "mm" 8 "a" 7 0 0 0 0 0 0 0 3560 0 0 0 0 0 0
"5664" "mm" 8 "a" 8 0 0 0 0 0 0 0 3560 0 0 0 0 0 0
"5665" "mm" 10 "d" 1 192 1 0 590 590 997 590 590 407 0 407 0 0 407
"5666" "mm" 10 "d" 2 383 1 0 383 636 636 1043 1633 253 253 0 1 1 253
"5667" "mm" 10 "d" 3 155 1 0 1303 1303 1303 1303 2936 0 0 0 0 0 1303
"5668" "mm" 10 "d" 4 220 1 0 220 220 417 220 3156 197 0 197 0 0 197
"5669" "mm" 10 "d" 5 304 1 0 749 1501 1501 1698 4854 752 752 0 1 1 752
"5670" "mm" 10 "d" 6 0 0 0 0 0 0 0 4854 0 0 0 0 0 0
"5671" "mm" 10 "d" 7 101 1 0 666 666 666 666 5520 0 0 0 0 0 666
"5672" "mm" 10 "d" 8 0 0 0 0 0 0 0 5520 0 0 0 0 0 0
"5673" "mm" 11 "c" 1 358 1 358 358 358 358 358 358 0 0 0 0 0 358
"5674" "mm" 11 "c" 2 159 1 0 854 854 854 854 1212 0 0 0 0 0 854
"5675" "mm" 11 "c" 3 544 1 0 789 789 789 789 2001 0 0 0 0 0 789
"5676" "mm" 11 "c" 4 562 1 0 769 769 769 769 2770 0 0 0 0 0 769
"5677" "mm" 11 "c" 5 0 0 0 0 0 0 0 2770 0 0 0 0 0 0
"5678" "mm" 11 "c" 6 238 1 0 3673 3673 3673 3673 6443 0 0 0 0 0 3673
"5679" "mm" 11 "c" 7 0 0 0 0 0 0 0 6443 0 0 0 0 0 0
"5680" "mm" 11 "c" 8 0 0 0 0 0 0 0 6443 0 0 0 0 0 0
"5681" "mm" 12 "b" 1 194 1 0 320 320 456 320 320 136 0 136 0 0 136
"5682" "mm" 12 "b" 2 258 1 0 258 258 944 258 578 686 0 686 0 1 537
"5683" "mm" 12 "b" 3 125 1 0 1029 1029 1092 1029 1607 63 0 63 0 1 63
"5684" "mm" 12 "b" 4 219 1 0 663 663 663 663 2270 0 0 0 0 0 663
"5685" "mm" 12 "b" 5 256 1 256 256 256 256 256 2526 0 0 0 0 0 256
"5686" "mm" 12 "b" 6 173 1 173 173 173 173 173 2699 0 0 0 0 0 173
"5687" "mm" 12 "b" 7 228 1 0 907 907 907 1792 4491 0 0 0 1 1 907
"5688" "mm" 12 "b" 8 0 0 0 0 0 0 0 4491 0 0 0 0 0 0
"5689" "mm" 13 "a" 1 192 1 0 317 317 317 317 317 0 0 0 0 0 317
"5690" "mm" 13 "a" 2 150 1 0 288 288 497 288 605 209 0 209 0 0 209
"5691" "mm" 13 "a" 3 170 1 170 170 170 170 170 775 0 0 0 0 0 170
"5692" "mm" 13 "a" 4 0 0 0 0 0 0 0 775 0 0 0 0 0 0
"5693" "mm" 13 "a" 5 0 0 0 0 0 0 0 775 0 0 0 0 0 0
"5694" "mm" 13 "a" 6 331 1 0 2552 2552 2552 2761 3536 0 0 0 1 1 2552
"5695" "mm" 13 "a" 7 0 0 0 0 0 0 0 3536 0 0 0 0 0 0
"5696" "mm" 13 "a" 8 0 0 0 0 0 0 0 3536 0 0 0 0 0 0
"5697" "mm" 14 "d" 1 200 1 0 443 443 443 443 443 0 0 0 0 0 443
"5698" "mm" 14 "d" 2 215 1 0 461 461 461 461 904 0 0 0 0 0 461
"5699" "mm" 14 "d" 3 201 1 0 1054 1054 1054 1054 1958 0 0 0 0 0 1054
"5700" "mm" 14 "d" 4 0 0 0 0 0 0 0 1958 0 0 0 0 0 0
"5701" "mm" 14 "d" 5 338 1 0 960 960 960 960 2918 0 0 0 0 0 960
"5702" "mm" 14 "d" 6 0 0 0 0 0 0 0 2918 0 0 0 0 0 0
"5703" "mm" 14 "d" 7 149 1 0 1091 1091 1091 1091 4009 0 0 0 0 0 1091
"5704" "mm" 14 "d" 8 0 0 0 0 0 0 0 4009 0 0 0 0 0 0
"5705" "mm" 15 "c" 1 185 1 0 473 473 473 473 473 0 0 0 0 0 473
"5706" "mm" 15 "c" 2 307 1 0 428 428 428 428 901 0 0 0 0 0 428
"5707" "mm" 15 "c" 3 172 1 0 454 454 454 454 1355 0 0 0 0 0 454
"5708" "mm" 15 "c" 4 178 1 0 178 178 313 178 1533 135 0 135 0 0 135
"5709" "mm" 15 "c" 5 0 0 0 0 0 0 0 1533 0 0 0 0 0 0
"5710" "mm" 15 "c" 6 312 1 0 312 2017 2017 2152 3685 1705 1705 0 1 1 1705
"5711" "mm" 15 "c" 7 0 0 0 0 0 0 0 3685 0 0 0 0 0 0
"5712" "mm" 15 "c" 8 0 0 0 0 0 0 0 3685 0 0 0 0 0 0
"5713" "mm" 16 "b" 1 153 1 0 465 465 465 465 465 0 0 0 0 0 465
"5714" "mm" 16 "b" 2 194 1 0 375 375 375 375 840 0 0 0 0 0 375
"5715" "mm" 16 "b" 3 238 1 0 666 666 666 666 1506 0 0 0 0 0 666
"5716" "mm" 16 "b" 4 237 1 237 237 237 237 237 1743 0 0 0 0 0 237
"5717" "mm" 16 "b" 5 593 1 593 593 593 593 593 2336 0 0 0 0 0 593
"5718" "mm" 16 "b" 6 0 0 0 0 0 0 0 2336 0 0 0 0 0 0
"5719" "mm" 16 "b" 7 177 1 0 2451 2451 2451 2451 4787 0 0 0 0 0 2451
"5720" "mm" 16 "b" 8 0 0 0 0 0 0 0 4787 0 0 0 0 0 0
"5721" "mm" 17 "a" 1 126 1 0 312 312 661 312 312 349 0 349 0 0 155
"5722" "mm" 17 "a" 2 212 1 0 212 458 458 807 1119 246 246 0 2 2 165
"5723" "mm" 17 "a" 3 257 1 257 257 257 257 257 1376 0 0 0 0 0 257
"5724" "mm" 17 "a" 4 229 1 229 229 229 229 229 1605 0 0 0 0 0 229
"5725" "mm" 17 "a" 5 195 1 195 195 195 195 195 1800 0 0 0 0 0 195
"5726" "mm" 17 "a" 6 210 1 0 2123 2123 2123 2123 3923 0 0 0 0 0 2123
"5727" "mm" 17 "a" 7 0 0 0 0 0 0 0 3923 0 0 0 0 0 0
"5728" "mm" 17 "a" 8 0 0 0 0 0 0 0 3923 0 0 0 0 0 0
"5729" "mm" 18 "d" 1 175 1 0 357 357 357 357 357 0 0 0 0 0 357
"5730" "mm" 18 "d" 2 160 1 0 255 255 255 255 612 0 0 0 0 0 255
"5731" "mm" 18 "d" 3 295 1 0 1318 1318 1318 1318 1930 0 0 0 0 0 1318
"5732" "mm" 18 "d" 4 215 1 215 215 215 215 215 2145 0 0 0 0 0 215
"5733" "mm" 18 "d" 5 275 1 0 1179 1179 1179 1179 3324 0 0 0 0 0 1179
"5734" "mm" 18 "d" 6 0 0 0 0 0 0 0 3324 0 0 0 0 0 0
"5735" "mm" 18 "d" 7 252 1 0 2347 2347 2347 2347 5671 0 0 0 0 0 2347
"5736" "mm" 18 "d" 8 0 0 0 0 0 0 0 5671 0 0 0 0 0 0
"5737" "mm" 19 "c" 1 183 1 0 310 310 522 310 310 212 0 212 0 0 212
"5738" "mm" 19 "c" 2 247 1 0 400 400 762 400 710 362 0 362 0 0 362
"5739" "mm" 19 "c" 3 129 1 0 129 345 345 707 1417 216 216 0 1 1 216
"5740" "mm" 19 "c" 4 154 1 0 520 520 520 520 1937 0 0 0 0 0 520
"5741" "mm" 19 "c" 5 0 0 0 0 0 0 0 1937 0 0 0 0 0 0
"5742" "mm" 19 "c" 6 173 1 0 2741 2741 2741 2953 4890 0 0 0 1 1 2741
"5743" "mm" 19 "c" 7 0 0 0 0 0 0 0 4890 0 0 0 0 0 0
"5744" "mm" 19 "c" 8 0 0 0 0 0 0 0 4890 0 0 0 0 0 0
"5745" "mm" 20 "b" 1 182 1 0 422 422 683 422 422 261 0 261 0 0 261
"5746" "mm" 20 "b" 2 188 1 0 341 341 2287 341 763 1946 0 1946 0 1 907
"5747" "mm" 20 "b" 3 235 1 0 235 1282 1282 3489 4252 1047 1047 0 1 1 1047
"5748" "mm" 20 "b" 4 213 1 0 464 464 464 464 4716 0 0 0 0 0 464
"5749" "mm" 20 "b" 5 1032 1 1032 1032 1032 1032 1032 5748 0 0 0 0 0 1032
"5750" "mm" 20 "b" 6 0 0 0 0 0 0 0 5748 0 0 0 0 0 0
"5751" "mm" 20 "b" 7 181 1 0 1599 1599 1599 1599 7347 0 0 0 0 0 1599
"5752" "mm" 20 "b" 8 0 0 0 0 0 0 0 7347 0 0 0 0 0 0
"5753" "mm" 21 "a" 1 181 1 0 1074 1074 1540 1074 1074 466 0 466 0 0 466
"5754" "mm" 21 "a" 2 160 1 0 401 401 583 401 1475 182 0 182 0 0 182
"5755" "mm" 21 "a" 3 176 1 0 375 375 931 375 1850 556 0 556 0 0 556
"5756" "mm" 21 "a" 4 0 0 0 0 0 135 0 1850 135 0 135 0 0 135
"5757" "mm" 21 "a" 5 0 0 0 0 0 0 0 1850 0 0 0 0 0 0
"5758" "mm" 21 "a" 6 154 1 0 2263 2774 2774 4113 5963 511 511 0 1 1 511
"5759" "mm" 21 "a" 7 0 0 0 0 0 0 0 5963 0 0 0 0 0 0
"5760" "mm" 21 "a" 8 0 0 0 0 0 0 0 5963 0 0 0 0 0 0
"5761" "mm" 22 "d" 1 186 1 0 410 410 410 410 410 0 0 0 0 0 410
"5762" "mm" 22 "d" 2 271 1 0 395 395 395 395 805 0 0 0 0 0 395
"5763" "mm" 22 "d" 3 201 1 0 651 651 651 651 1456 0 0 0 0 0 651
"5764" "mm" 22 "d" 4 0 0 0 0 0 0 0 1456 0 0 0 0 0 0
"5765" "mm" 22 "d" 5 356 1 0 592 592 592 592 2048 0 0 0 0 0 592
"5766" "mm" 22 "d" 6 0 0 0 0 0 0 0 2048 0 0 0 0 0 0
"5767" "mm" 22 "d" 7 341 1 0 2137 2137 2137 2137 4185 0 0 0 0 0 2137
"5768" "mm" 22 "d" 8 0 0 0 0 0 0 0 4185 0 0 0 0 0 0
"5769" "mm" 23 "c" 1 228 1 0 1081 1081 1081 1081 1081 0 0 0 0 0 1081
"5770" "mm" 23 "c" 2 227 1 0 385 385 385 385 1466 0 0 0 0 0 385
"5771" "mm" 23 "c" 3 203 1 203 203 203 203 203 1669 0 0 0 0 0 203
"5772" "mm" 23 "c" 4 611 1 0 611 611 677 611 2280 66 0 66 0 0 66
"5773" "mm" 23 "c" 5 337 1 337 337 337 337 337 2617 0 0 0 0 0 337
"5774" "mm" 23 "c" 6 406 1 0 1874 3191 3191 3257 5874 1317 1317 0 1 1 1317
"5775" "mm" 23 "c" 7 0 0 0 0 0 0 0 5874 0 0 0 0 0 0
"5776" "mm" 23 "c" 8 0 0 0 0 0 0 0 5874 0 0 0 0 0 0
"5777" "mm" 24 "b" 1 118 1 0 746 746 746 746 746 0 0 0 0 0 746
"5778" "mm" 24 "b" 2 0 0 0 0 0 0 0 746 0 0 0 0 0 0
"5779" "mm" 24 "b" 3 198 1 0 2266 2266 2266 2266 3012 0 0 0 0 0 2266
"5780" "mm" 24 "b" 4 263 1 0 435 435 435 435 3447 0 0 0 0 0 435
"5781" "mm" 24 "b" 5 182 1 182 182 182 182 182 3629 0 0 0 0 0 182
"5782" "mm" 24 "b" 6 0 0 0 0 0 0 0 3629 0 0 0 0 0 0
"5783" "mm" 24 "b" 7 124 1 0 902 902 902 902 4531 0 0 0 0 0 902
"5784" "mm" 24 "b" 8 0 0 0 0 0 0 0 4531 0 0 0 0 0 0
"5785" "mm" 25 "a" 1 197 1 0 563 563 563 563 563 0 0 0 0 0 563
"5786" "mm" 25 "a" 2 261 1 0 451 451 780 451 1014 329 0 329 0 0 329
"5787" "mm" 25 "a" 3 218 1 0 218 218 361 218 1232 143 0 143 0 0 143
"5788" "mm" 25 "a" 4 601 1 0 601 601 779 601 1833 178 0 178 0 0 178
"5789" "mm" 25 "a" 5 0 0 0 0 0 0 0 1833 0 0 0 0 0 0
"5790" "mm" 25 "a" 6 196 1 0 1733 3258 3258 3908 5741 1525 1525 0 1 1 1525
"5791" "mm" 25 "a" 7 0 0 0 0 0 0 0 5741 0 0 0 0 0 0
"5792" "mm" 25 "a" 8 0 0 0 0 0 0 0 5741 0 0 0 0 0 0
"5793" "mm" 27 "d" 1 213 1 0 723 723 723 723 723 0 0 0 0 0 723
"5794" "mm" 27 "d" 2 175 1 0 483 483 483 483 1206 0 0 0 0 0 483
"5795" "mm" 27 "d" 3 199 1 0 731 731 731 731 1937 0 0 0 0 0 731
"5796" "mm" 27 "d" 4 0 0 0 0 0 0 0 1937 0 0 0 0 0 0
"5797" "mm" 27 "d" 5 182 1 0 1064 1064 1064 1064 3001 0 0 0 0 0 1064
"5798" "mm" 27 "d" 6 0 0 0 0 0 0 0 3001 0 0 0 0 0 0
"5799" "mm" 27 "d" 7 159 1 0 1657 1657 1657 1657 4658 0 0 0 0 0 1657
"5800" "mm" 27 "d" 8 0 0 0 0 0 0 0 4658 0 0 0 0 0 0
"5801" "mm" 28 "c" 1 180 1 180 180 180 180 180 180 0 0 0 0 0 180
"5802" "mm" 28 "c" 2 131 1 0 291 291 291 291 471 0 0 0 0 0 291
"5803" "mm" 28 "c" 3 242 1 0 400 400 931 400 871 531 0 531 0 0 339
"5804" "mm" 28 "c" 4 131 1 0 131 848 848 1379 2250 717 717 0 2 2 385
"5805" "mm" 28 "c" 5 0 0 0 0 0 0 0 2250 0 0 0 0 0 0
"5806" "mm" 28 "c" 6 461 1 0 1772 1772 1772 1772 4022 0 0 0 0 0 1772
"5807" "mm" 28 "c" 7 0 0 0 0 0 0 0 4022 0 0 0 0 0 0
"5808" "mm" 28 "c" 8 0 0 0 0 0 0 0 4022 0 0 0 0 0 0
"5809" "mm" 29 "b" 1 241 1 0 1553 1553 1553 1553 1553 0 0 0 0 0 1553
"5810" "mm" 29 "b" 2 344 1 0 506 506 506 506 2059 0 0 0 0 0 506
"5811" "mm" 29 "b" 3 160 1 0 1435 1435 1435 1435 3494 0 0 0 0 0 1435
"5812" "mm" 29 "b" 4 320 1 320 320 320 320 320 3814 0 0 0 0 0 320
"5813" "mm" 29 "b" 5 213 1 0 1082 1082 1082 1082 4896 0 0 0 0 0 1082
"5814" "mm" 29 "b" 6 725 1 0 1535 1535 1535 1535 6431 0 0 0 0 0 1535
"5815" "mm" 29 "b" 7 0 0 0 0 0 0 0 6431 0 0 0 0 0 0
"5816" "mm" 29 "b" 8 0 0 0 0 0 0 0 6431 0 0 0 0 0 0
"5817" "mm" 30 "a" 1 179 1 0 262 262 262 262 262 0 0 0 0 0 262
"5818" "mm" 30 "a" 2 191 1 0 191 191 355 191 453 164 0 164 0 0 164
"5819" "mm" 30 "a" 3 148 1 0 148 525 525 689 1142 377 377 0 1 1 377
"5820" "mm" 30 "a" 4 0 0 0 0 0 0 0 1142 0 0 0 0 0 0
"5821" "mm" 30 "a" 5 264 1 264 264 264 264 264 1406 0 0 0 0 0 264
"5822" "mm" 30 "a" 6 140 1 0 4211 4211 4211 4211 5617 0 0 0 0 0 4211
"5823" "mm" 30 "a" 7 0 0 0 0 0 0 0 5617 0 0 0 0 0 0
"5824" "mm" 30 "a" 8 0 0 0 0 0 0 0 5617 0 0 0 0 0 0
"5825" "mm" 31 "d" 1 176 1 0 418 418 418 418 418 0 0 0 0 0 418
"5826" "mm" 31 "d" 2 195 1 195 195 195 195 195 613 0 0 0 0 0 195
"5827" "mm" 31 "d" 3 188 1 0 1586 1586 1586 1586 2199 0 0 0 0 0 1586
"5828" "mm" 31 "d" 4 204 1 0 521 521 521 521 2720 0 0 0 0 0 521
"5829" "mm" 31 "d" 5 518 1 0 1772 1772 1772 1772 4492 0 0 0 0 0 1772
"5830" "mm" 31 "d" 6 197 1 0 842 842 842 842 5334 0 0 0 0 0 842
"5831" "mm" 31 "d" 7 0 0 0 0 0 0 0 5334 0 0 0 0 0 0
"5832" "mm" 31 "d" 8 0 0 0 0 0 0 0 5334 0 0 0 0 0 0
"5833" "mm" 33 "c" 1 280 1 0 280 280 1855 280 280 1575 0 1575 0 0 419
"5834" "mm" 33 "c" 2 182 1 0 182 1114 4992 1306 1586 4810 932 3878 1 5 1294
"5835" "mm" 33 "c" 3 306 1 0 556 1176 2358 3618 5204 1802 620 1182 1 2 974
"5836" "mm" 33 "c" 4 396 1 0 396 642 642 4643 9847 246 246 0 1 1 246
"5837" "mm" 33 "c" 5 0 0 0 0 0 0 0 9847 0 0 0 0 0 0
"5838" "mm" 33 "c" 6 278 1 0 2205 2205 2205 2205 12052 0 0 0 0 0 2205
"5839" "mm" 33 "c" 7 0 0 0 0 0 0 0 12052 0 0 0 0 0 0
"5840" "mm" 33 "c" 8 0 0 0 0 0 0 0 12052 0 0 0 0 0 0
"5841" "mm" 34 "b" 1 186 1 0 412 412 412 412 412 0 0 0 0 0 412
"5842" "mm" 34 "b" 2 141 1 0 425 425 425 425 837 0 0 0 0 0 425
"5843" "mm" 34 "b" 3 256 1 0 740 740 740 740 1577 0 0 0 0 0 740
"5844" "mm" 34 "b" 4 203 1 0 1366 1366 1366 1366 2943 0 0 0 0 0 1366
"5845" "mm" 34 "b" 5 1090 1 1090 1090 1090 1090 1090 4033 0 0 0 0 0 1090
"5846" "mm" 34 "b" 6 0 0 0 0 0 0 0 4033 0 0 0 0 0 0
"5847" "mm" 34 "b" 7 134 1 0 3535 3535 3535 3535 7568 0 0 0 0 0 3535
"5848" "mm" 34 "b" 8 0 0 0 0 0 0 0 7568 0 0 0 0 0 0
"5849" "mm" 35 "a" 1 188 1 0 418 418 418 418 418 0 0 0 0 0 418
"5850" "mm" 35 "a" 2 92 1 0 257 257 257 257 675 0 0 0 0 0 257
"5851" "mm" 35 "a" 3 125 1 0 1012 1012 1012 1012 1687 0 0 0 0 0 1012
"5852" "mm" 35 "a" 4 779 1 779 779 779 779 779 2466 0 0 0 0 0 779
"5853" "mm" 35 "a" 5 0 0 0 0 0 0 0 2466 0 0 0 0 0 0
"5854" "mm" 35 "a" 6 194 1 0 4352 4352 4352 4352 6818 0 0 0 0 0 4352
"5855" "mm" 35 "a" 7 0 0 0 0 0 0 0 6818 0 0 0 0 0 0
"5856" "mm" 35 "a" 8 0 0 0 0 0 0 0 6818 0 0 0 0 0 0
"5857" "mm" 36 "d" 1 200 1 0 518 518 518 518 518 0 0 0 0 0 518
"5858" "mm" 36 "d" 2 204 1 0 617 617 825 617 1135 208 0 208 0 0 208
"5859" "mm" 36 "d" 3 295 1 0 819 2591 2591 2799 3934 1772 1772 0 1 1 1772
"5860" "mm" 36 "d" 4 111 1 0 346 346 346 346 4280 0 0 0 0 0 346
"5861" "mm" 36 "d" 5 250 1 250 250 250 250 250 4530 0 0 0 0 0 250
"5862" "mm" 36 "d" 6 0 0 0 0 0 0 0 4530 0 0 0 0 0 0
"5863" "mm" 36 "d" 7 604 1 0 1412 1412 1412 1412 5942 0 0 0 0 0 1412
"5864" "mm" 36 "d" 8 0 0 0 0 0 0 0 5942 0 0 0 0 0 0
"5865" "mmi" 1 "b" 1 192 1 192 192 192 192 192 192 0 0 0 0 0 192
"5866" "mmi" 1 "b" 2 83 1 0 266 266 266 266 458 0 0 0 0 0 266
"5867" "mmi" 1 "b" 3 172 1 0 509 509 954 509 967 445 0 445 0 0 445
"5868" "mmi" 1 "b" 4 0 0 0 0 0 169 0 967 169 0 169 0 0 169
"5869" "mmi" 1 "b" 5 211 1 211 211 211 211 211 1178 0 0 0 0 0 211
"5870" "mmi" 1 "b" 6 204 1 204 204 204 204 204 1382 0 0 0 0 0 204
"5871" "mmi" 1 "b" 7 194 1 0 847 1271 1271 1885 3267 424 424 0 1 1 424
"5872" "mmi" 1 "b" 8 0 0 0 0 0 0 0 3267 0 0 0 0 0 0
"5873" "mmi" 2 "a" 1 193 1 193 193 193 193 193 193 0 0 0 0 0 193
"5874" "mmi" 2 "a" 2 142 1 0 330 330 330 330 523 0 0 0 0 0 330
"5875" "mmi" 2 "a" 3 178 1 0 178 178 1119 178 701 941 0 941 0 0 202
"5876" "mmi" 2 "a" 4 0 0 0 0 0 0 0 701 0 0 0 0 0 0
"5877" "mmi" 2 "a" 5 326 1 0 326 326 725 326 1027 399 0 399 0 1 399
"5878" "mmi" 2 "a" 6 273 1 0 1151 1645 1645 2985 4012 494 494 0 1 1 494
"5879" "mmi" 2 "a" 7 0 0 0 0 0 0 0 4012 0 0 0 0 0 0
"5880" "mmi" 2 "a" 8 0 0 0 0 0 0 0 4012 0 0 0 0 0 0
"5881" "mmi" 3 "d" 1 186 1 186 186 186 186 186 186 0 0 0 0 0 186
"5882" "mmi" 3 "d" 2 144 1 0 144 144 362 144 330 218 0 218 0 0 218
"5883" "mmi" 3 "d" 3 182 1 0 553 553 553 553 883 0 0 0 0 0 553
"5884" "mmi" 3 "d" 4 274 1 274 274 274 274 274 1157 0 0 0 0 0 274
"5885" "mmi" 3 "d" 5 0 0 0 0 0 0 0 1157 0 0 0 0 0 0
"5886" "mmi" 3 "d" 6 0 0 0 0 0 0 0 1157 0 0 0 0 0 0
"5887" "mmi" 3 "d" 7 214 1 0 994 994 994 1212 2369 0 0 0 1 1 994
"5888" "mmi" 3 "d" 8 0 0 0 0 0 0 0 2369 0 0 0 0 0 0
"5889" "mmi" 4 "c" 1 175 1 175 175 175 175 175 175 0 0 0 0 0 175
"5890" "mmi" 4 "c" 2 144 1 144 144 144 144 144 319 0 0 0 0 0 144
"5891" "mmi" 4 "c" 3 160 1 160 160 160 160 160 479 0 0 0 0 0 160
"5892" "mmi" 4 "c" 4 177 1 177 177 177 177 177 656 0 0 0 0 0 177
"5893" "mmi" 4 "c" 5 235 1 235 235 235 235 235 891 0 0 0 0 0 235
"5894" "mmi" 4 "c" 6 196 1 0 311 311 311 311 1202 0 0 0 0 0 311
"5895" "mmi" 4 "c" 7 0 0 0 0 0 0 0 1202 0 0 0 0 0 0
"5896" "mmi" 4 "c" 8 0 0 0 0 0 0 0 1202 0 0 0 0 0 0
"5897" "mmi" 6 "b" 1 171 1 0 171 171 501 171 171 330 0 330 0 0 180
"5898" "mmi" 6 "b" 2 163 1 0 460 460 1019 460 631 559 0 559 0 1 177
"5899" "mmi" 6 "b" 3 264 1 0 641 641 1800 641 1272 1159 0 1159 0 1 441
"5900" "mmi" 6 "b" 4 214 1 0 214 214 506 214 1486 292 0 292 0 0 292
"5901" "mmi" 6 "b" 5 0 0 0 0 0 0 0 1486 0 0 0 0 0 0
"5902" "mmi" 6 "b" 6 233 1 0 233 233 605 233 1719 372 0 372 0 1 203
"5903" "mmi" 6 "b" 7 388 1 0 388 874 874 3586 5305 486 486 0 2 2 486
"5904" "mmi" 6 "b" 8 0 0 0 0 0 0 0 5305 0 0 0 0 0 0
"5905" "mmi" 7 "a" 1 199 1 0 199 199 352 199 199 153 0 153 0 0 153
"5906" "mmi" 7 "a" 2 137 1 0 363 363 580 363 562 217 0 217 0 0 217
"5907" "mmi" 7 "a" 3 0 0 0 0 0 0 0 562 0 0 0 0 0 0
"5908" "mmi" 7 "a" 4 211 1 0 211 211 429 211 773 218 0 218 0 0 218
"5909" "mmi" 7 "a" 5 248 1 248 248 248 248 248 1021 0 0 0 0 0 248
"5910" "mmi" 7 "a" 6 0 0 0 0 0 0 0 1021 0 0 0 0 0 0
"5911" "mmi" 7 "a" 7 172 1 0 1279 2259 2259 2847 3868 980 980 0 1 1 980
"5912" "mmi" 7 "a" 8 0 0 0 0 0 0 0 3868 0 0 0 0 0 0
"5913" "mmi" 8 "d" 1 209 1 209 209 209 209 209 209 0 0 0 0 0 209
"5914" "mmi" 8 "d" 2 199 1 0 657 657 1220 657 866 563 0 563 0 0 232
"5915" "mmi" 8 "d" 3 171 1 0 171 949 1343 1280 2146 1172 778 394 1 1 394
"5916" "mmi" 8 "d" 4 150 1 150 150 150 150 150 2296 0 0 0 0 0 150
"5917" "mmi" 8 "d" 5 0 0 0 0 0 181 0 2296 181 0 181 0 0 181
"5918" "mmi" 8 "d" 6 291 1 291 291 291 291 291 2587 0 0 0 0 0 291
"5919" "mmi" 8 "d" 7 190 1 0 2295 2407 2407 3214 5801 112 112 0 1 1 112
"5920" "mmi" 8 "d" 8 0 0 0 0 0 0 0 5801 0 0 0 0 0 0
"5921" "mmi" 10 "c" 1 182 1 0 328 328 696 328 328 368 0 368 0 0 173
"5922" "mmi" 10 "c" 2 0 0 0 0 0 269 0 328 269 0 269 0 0 269
"5923" "mmi" 10 "c" 3 284 1 0 284 439 688 634 962 404 155 249 1 1 249
"5924" "mmi" 10 "c" 4 194 1 0 472 472 860 472 1434 388 0 388 0 0 388
"5925" "mmi" 10 "c" 5 0 0 0 0 0 0 0 1434 0 0 0 0 0 0
"5926" "mmi" 10 "c" 6 221 1 0 1844 1966 1966 3045 4479 122 122 0 1 1 122
"5927" "mmi" 10 "c" 7 0 0 0 0 0 0 0 4479 0 0 0 0 0 0
"5928" "mmi" 10 "c" 8 0 0 0 0 0 0 0 4479 0 0 0 0 0 0
"5929" "mmi" 11 "b" 1 184 1 0 329 329 329 329 329 0 0 0 0 0 329
"5930" "mmi" 11 "b" 2 183 1 183 183 183 183 183 512 0 0 0 0 0 183
"5931" "mmi" 11 "b" 3 380 1 0 747 747 747 747 1259 0 0 0 0 0 747
"5932" "mmi" 11 "b" 4 207 1 207 207 207 207 207 1466 0 0 0 0 0 207
"5933" "mmi" 11 "b" 5 0 0 0 0 0 0 0 1466 0 0 0 0 0 0
"5934" "mmi" 11 "b" 6 288 1 288 288 288 288 288 1754 0 0 0 0 0 288
"5935" "mmi" 11 "b" 7 198 1 0 777 777 777 777 2531 0 0 0 0 0 777
"5936" "mmi" 11 "b" 8 0 0 0 0 0 0 0 2531 0 0 0 0 0 0
"5937" "mmi" 12 "a" 1 185 1 185 185 185 185 185 185 0 0 0 0 0 185
"5938" "mmi" 12 "a" 2 144 1 0 330 330 1131 330 515 801 0 801 0 0 318
"5939" "mmi" 12 "a" 3 0 0 0 0 0 4907 0 515 4907 0 4907 0 0 2664
"5940" "mmi" 12 "a" 4 207 1 0 207 207 574 437 952 367 0 367 1 1 367
"5941" "mmi" 12 "a" 5 197 1 0 197 197 718 197 1149 521 0 521 0 0 294
"5942" "mmi" 12 "a" 6 147 1 0 912 6077 6077 12443 13592 5165 5165 0 6 6 883
"5943" "mmi" 12 "a" 7 0 0 0 0 0 0 0 13592 0 0 0 0 0 0
"5944" "mmi" 12 "a" 8 0 0 0 0 0 0 0 13592 0 0 0 0 0 0
"5945" "mmi" 13 "d" 1 189 1 189 189 189 189 189 189 0 0 0 0 0 189
"5946" "mmi" 13 "d" 2 160 1 0 160 160 403 160 349 243 0 243 0 0 243
"5947" "mmi" 13 "d" 3 155 1 0 813 813 1182 813 1162 369 0 369 0 0 369
"5948" "mmi" 13 "d" 4 148 1 148 148 148 148 148 1310 0 0 0 0 0 148
"5949" "mmi" 13 "d" 5 242 1 0 242 242 675 242 1552 433 0 433 0 1 323
"5950" "mmi" 13 "d" 6 0 0 0 0 0 0 0 1552 0 0 0 0 0 0
"5951" "mmi" 13 "d" 7 288 1 0 387 1449 1449 2494 4046 1062 1062 0 2 2 1062
"5952" "mmi" 13 "d" 8 0 0 0 0 0 0 0 4046 0 0 0 0 0 0
"5953" "mmi" 14 "c" 1 196 1 0 281 281 458 281 281 177 0 177 0 0 177
"5954" "mmi" 14 "c" 2 0 0 0 0 0 0 0 281 0 0 0 0 0 0
"5955" "mmi" 14 "c" 3 198 1 0 198 198 358 198 479 160 0 160 0 0 160
"5956" "mmi" 14 "c" 4 472 1 0 472 472 797 472 951 325 0 325 0 0 325
"5957" "mmi" 14 "c" 5 0 0 0 0 0 0 0 951 0 0 0 0 0 0
"5958" "mmi" 14 "c" 6 177 1 0 1501 2016 2016 2678 3629 515 515 0 1 1 515
"5959" "mmi" 14 "c" 7 0 0 0 0 0 0 0 3629 0 0 0 0 0 0
"5960" "mmi" 14 "c" 8 0 0 0 0 0 0 0 3629 0 0 0 0 0 0
"5961" "mmi" 15 "b" 1 182 1 182 182 182 182 182 182 0 0 0 0 0 182
"5962" "mmi" 15 "b" 2 129 1 0 349 349 1022 349 531 673 0 673 0 0 282
"5963" "mmi" 15 "b" 3 177 1 0 368 368 827 368 899 459 0 459 0 1 459
"5964" "mmi" 15 "b" 4 0 0 0 0 0 0 0 899 0 0 0 0 0 0
"5965" "mmi" 15 "b" 5 0 0 0 0 0 0 0 899 0 0 0 0 0 0
"5966" "mmi" 15 "b" 6 0 0 0 0 0 0 0 899 0 0 0 0 0 0
"5967" "mmi" 15 "b" 7 247 1 0 606 1622 1622 2754 3653 1016 1016 0 2 2 1016
"5968" "mmi" 15 "b" 8 0 0 0 0 0 0 0 3653 0 0 0 0 0 0
"5969" "mmi" 16 "a" 1 230 1 0 402 402 402 402 402 0 0 0 0 0 402
"5970" "mmi" 16 "a" 2 465 1 0 465 465 699 465 867 234 0 234 0 0 234
"5971" "mmi" 16 "a" 3 393 1 0 393 393 598 393 1260 205 0 205 0 0 205
"5972" "mmi" 16 "a" 4 0 0 0 0 0 0 0 1260 0 0 0 0 0 0
"5973" "mmi" 16 "a" 5 0 0 0 0 0 0 0 1260 0 0 0 0 0 0
"5974" "mmi" 16 "a" 6 231 1 0 870 870 870 1309 2569 0 0 0 1 1 870
"5975" "mmi" 16 "a" 7 0 0 0 0 0 0 0 2569 0 0 0 0 0 0
"5976" "mmi" 16 "a" 8 0 0 0 0 0 0 0 2569 0 0 0 0 0 0
"5977" "mmi" 17 "d" 1 182 1 0 315 315 315 315 315 0 0 0 0 0 315
"5978" "mmi" 17 "d" 2 173 1 173 173 173 173 173 488 0 0 0 0 0 173
"5979" "mmi" 17 "d" 3 207 1 0 388 388 388 388 876 0 0 0 0 0 388
"5980" "mmi" 17 "d" 4 167 1 167 167 167 167 167 1043 0 0 0 0 0 167
"5981" "mmi" 17 "d" 5 354 1 354 354 354 354 354 1397 0 0 0 0 0 354
"5982" "mmi" 17 "d" 6 0 0 0 0 0 0 0 1397 0 0 0 0 0 0
"5983" "mmi" 17 "d" 7 203 1 0 840 840 840 840 2237 0 0 0 0 0 840
"5984" "mmi" 17 "d" 8 0 0 0 0 0 0 0 2237 0 0 0 0 0 0
"5985" "mmi" 18 "c" 1 198 1 198 198 198 198 198 198 0 0 0 0 0 198
"5986" "mmi" 18 "c" 2 142 1 0 292 292 396 292 490 104 0 104 0 0 104
"5987" "mmi" 18 "c" 3 0 0 0 0 0 0 0 490 0 0 0 0 0 0
"5988" "mmi" 18 "c" 4 228 1 228 228 228 228 228 718 0 0 0 0 0 228
"5989" "mmi" 18 "c" 5 0 0 0 0 0 0 0 718 0 0 0 0 0 0
"5990" "mmi" 18 "c" 6 157 1 0 1022 1022 1022 1126 1844 0 0 0 1 1 1022
"5991" "mmi" 18 "c" 7 0 0 0 0 0 0 0 1844 0 0 0 0 0 0
"5992" "mmi" 18 "c" 8 0 0 0 0 0 0 0 1844 0 0 0 0 0 0
"5993" "mmi" 19 "b" 1 189 1 0 189 189 376 189 189 187 0 187 0 0 187
"5994" "mmi" 19 "b" 2 135 1 0 370 370 1902 370 559 1532 0 1532 0 0 218
"5995" "mmi" 19 "b" 3 0 0 0 0 0 0 0 559 0 0 0 0 0 0
"5996" "mmi" 19 "b" 4 201 1 0 391 391 2792 391 950 2401 0 2401 0 1 218
"5997" "mmi" 19 "b" 5 327 1 0 327 327 1582 327 1277 1255 0 1255 0 1 143
"5998" "mmi" 19 "b" 6 0 0 0 0 0 0 0 1277 0 0 0 0 0 0
"5999" "mmi" 19 "b" 7 175 1 0 175 175 404 175 1452 229 0 229 0 0 229
"6000" "mmi" 19 "b" 8 203 1 0 525 2755 2755 8359 9811 2230 2230 0 4 4 1134
"6001" "mmi" 20 "a" 1 197 1 0 197 197 1079 197 197 882 0 882 0 0 719
"6002" "mmi" 20 "a" 2 201 1 0 339 339 1003 339 536 664 0 664 0 0 262
"6003" "mmi" 20 "a" 3 156 1 0 156 156 338 156 692 182 0 182 0 0 182
"6004" "mmi" 20 "a" 4 179 1 0 179 179 739 380 1072 560 0 560 1 1 339
"6005" "mmi" 20 "a" 5 0 0 0 0 0 1088 0 1072 1088 0 1088 0 1 609
"6006" "mmi" 20 "a" 6 60 1 0 60 4179 4179 7354 8426 4119 4119 0 3 3 2910
"6007" "mmi" 20 "a" 7 0 0 0 0 0 0 0 8426 0 0 0 0 0 0
"6008" "mmi" 20 "a" 8 0 0 0 0 0 0 0 8426 0 0 0 0 0 0
"6009" "mmi" 21 "d" 1 211 1 0 2935 2935 4546 2935 2935 1611 0 1611 0 0 1042
"6010" "mmi" 21 "d" 2 728 1 0 728 989 1148 1558 4493 420 261 159 1 1 159
"6011" "mmi" 21 "d" 3 146 1 0 854 854 1495 854 5347 641 0 641 0 0 150
"6012" "mmi" 21 "d" 4 191 1 0 191 191 473 191 5538 282 0 282 0 0 81
"6013" "mmi" 21 "d" 5 249 1 0 510 510 905 510 6048 395 0 395 0 0 395
"6014" "mmi" 21 "d" 6 0 0 0 0 0 0 0 6048 0 0 0 0 0 0
"6015" "mmi" 21 "d" 7 235 1 0 1198 1743 1743 4262 10310 545 545 0 2 2 545
"6016" "mmi" 21 "d" 8 0 0 0 0 0 0 0 10310 0 0 0 0 0 0
"6017" "mmi" 22 "c" 1 175 1 175 175 175 175 175 175 0 0 0 0 0 175
"6018" "mmi" 22 "c" 2 145 1 145 145 145 145 145 320 0 0 0 0 0 145
"6019" "mmi" 22 "c" 3 191 1 0 191 191 870 191 511 679 0 679 0 0 679
"6020" "mmi" 22 "c" 4 0 0 0 0 0 0 0 511 0 0 0 0 0 0
"6021" "mmi" 22 "c" 5 240 1 0 240 240 484 240 751 244 0 244 0 0 244
"6022" "mmi" 22 "c" 6 214 1 0 2130 3070 3070 3993 4744 940 940 0 1 1 940
"6023" "mmi" 22 "c" 7 0 0 0 0 0 0 0 4744 0 0 0 0 0 0
"6024" "mmi" 22 "c" 8 0 0 0 0 0 0 0 4744 0 0 0 0 0 0
"6025" "mmi" 23 "b" 1 191 1 0 323 323 884 323 323 561 0 561 0 0 561
"6026" "mmi" 23 "b" 2 201 1 0 1000 1235 1385 1796 2119 385 235 150 1 1 150
"6027" "mmi" 23 "b" 3 208 1 0 1137 1869 1869 2019 4138 732 732 0 1 1 732
"6028" "mmi" 23 "b" 4 175 1 175 175 175 175 175 4313 0 0 0 0 0 175
"6029" "mmi" 23 "b" 5 277 1 277 277 277 277 277 4590 0 0 0 0 0 277
"6030" "mmi" 23 "b" 6 0 0 0 0 0 0 0 4590 0 0 0 0 0 0
"6031" "mmi" 23 "b" 7 235 1 0 2410 2410 2410 2410 7000 0 0 0 0 0 2410
"6032" "mmi" 23 "b" 8 0 0 0 0 0 0 0 7000 0 0 0 0 0 0
"6033" "mmi" 24 "a" 1 193 1 193 193 193 193 193 193 0 0 0 0 0 193
"6034" "mmi" 24 "a" 2 169 1 169 169 169 169 169 362 0 0 0 0 0 169
"6035" "mmi" 24 "a" 3 183 1 183 183 183 183 183 545 0 0 0 0 0 183
"6036" "mmi" 24 "a" 4 194 1 194 194 194 194 194 739 0 0 0 0 0 194
"6037" "mmi" 24 "a" 5 0 0 0 0 0 0 0 739 0 0 0 0 0 0
"6038" "mmi" 24 "a" 6 157 1 0 1321 1321 1321 1321 2060 0 0 0 0 0 1321
"6039" "mmi" 24 "a" 7 0 0 0 0 0 0 0 2060 0 0 0 0 0 0
"6040" "mmi" 24 "a" 8 0 0 0 0 0 0 0 2060 0 0 0 0 0 0
"6041" "mmi" 25 "d" 1 201 1 201 201 201 201 201 201 0 0 0 0 0 201
"6042" "mmi" 25 "d" 2 179 1 0 397 397 1023 397 598 626 0 626 0 0 626
"6043" "mmi" 25 "d" 3 245 1 0 1312 1312 2332 1312 1910 1020 0 1020 0 0 1020
"6044" "mmi" 25 "d" 4 206 1 206 206 206 206 206 2116 0 0 0 0 0 206
"6045" "mmi" 25 "d" 5 0 0 0 0 0 0 0 2116 0 0 0 0 0 0
"6046" "mmi" 25 "d" 6 0 0 0 0 0 234 0 2116 234 0 234 0 0 234
"6047" "mmi" 25 "d" 7 236 1 0 1475 2250 2250 4130 6246 775 775 0 1 1 775
"6048" "mmi" 25 "d" 8 0 0 0 0 0 0 0 6246 0 0 0 0 0 0
"6049" "mmi" 27 "c" 1 191 1 0 339 339 339 339 339 0 0 0 0 0 339
"6050" "mmi" 27 "c" 2 184 1 0 184 184 476 184 523 292 0 292 0 0 292
"6051" "mmi" 27 "c" 3 0 0 0 0 0 0 0 523 0 0 0 0 0 0
"6052" "mmi" 27 "c" 4 181 1 0 439 439 846 439 962 407 0 407 0 0 162
"6053" "mmi" 27 "c" 5 0 0 0 0 0 0 0 962 0 0 0 0 0 0
"6054" "mmi" 27 "c" 6 211 1 0 391 2305 2305 3004 3966 1914 1914 0 3 3 618
"6055" "mmi" 27 "c" 7 0 0 0 0 0 0 0 3966 0 0 0 0 0 0
"6056" "mmi" 27 "c" 8 0 0 0 0 0 0 0 3966 0 0 0 0 0 0
"6057" "mmi" 28 "b" 1 193 1 193 193 193 193 193 193 0 0 0 0 0 193
"6058" "mmi" 28 "b" 2 299 1 0 573 573 906 573 766 333 0 333 0 0 333
"6059" "mmi" 28 "b" 3 194 1 0 820 820 1287 820 1586 467 0 467 0 0 467
"6060" "mmi" 28 "b" 4 200 1 0 200 200 456 200 1786 256 0 256 0 0 256
"6061" "mmi" 28 "b" 5 224 1 0 224 224 433 224 2010 209 0 209 0 0 209
"6062" "mmi" 28 "b" 6 0 0 0 0 0 0 0 2010 0 0 0 0 0 0
"6063" "mmi" 28 "b" 7 278 1 0 1150 1654 1654 2919 4929 504 504 0 1 1 504
"6064" "mmi" 28 "b" 8 0 0 0 0 0 0 0 4929 0 0 0 0 0 0
"6065" "mmi" 29 "a" 1 187 1 187 187 187 187 187 187 0 0 0 0 0 187
"6066" "mmi" 29 "a" 2 161 1 0 161 161 402 161 348 241 0 241 0 0 241
"6067" "mmi" 29 "a" 3 225 1 225 225 225 225 225 573 0 0 0 0 0 225
"6068" "mmi" 29 "a" 4 261 1 0 261 261 742 261 834 481 0 481 0 0 481
"6069" "mmi" 29 "a" 5 0 0 0 0 0 0 0 834 0 0 0 0 0 0
"6070" "mmi" 29 "a" 6 178 1 0 939 1334 1334 2056 2890 395 395 0 1 1 395
"6071" "mmi" 29 "a" 7 0 0 0 0 0 0 0 2890 0 0 0 0 0 0
"6072" "mmi" 29 "a" 8 0 0 0 0 0 0 0 2890 0 0 0 0 0 0
"6073" "mmi" 30 "d" 1 205 1 205 205 205 205 205 205 0 0 0 0 0 205
"6074" "mmi" 30 "d" 2 58 1 0 196 196 277 196 401 81 0 81 0 0 81
"6075" "mmi" 30 "d" 3 151 1 0 528 528 528 528 929 0 0 0 0 0 528
"6076" "mmi" 30 "d" 4 215 1 215 215 215 215 215 1144 0 0 0 0 0 215
"6077" "mmi" 30 "d" 5 149 1 149 149 149 149 149 1293 0 0 0 0 0 149
"6078" "mmi" 30 "d" 6 0 0 0 0 0 0 0 1293 0 0 0 0 0 0
"6079" "mmi" 30 "d" 7 287 1 0 768 768 768 849 2142 0 0 0 1 1 768
"6080" "mmi" 30 "d" 8 0 0 0 0 0 0 0 2142 0 0 0 0 0 0
"6081" "mmi" 31 "c" 1 197 1 0 328 328 328 328 328 0 0 0 0 0 328
"6082" "mmi" 31 "c" 2 176 1 0 176 176 570 176 504 394 0 394 0 0 168
"6083" "mmi" 31 "c" 3 224 1 0 224 224 674 224 728 450 0 450 0 0 202
"6084" "mmi" 31 "c" 4 159 1 0 159 159 675 159 887 516 0 516 0 0 263
"6085" "mmi" 31 "c" 5 166 1 0 166 166 401 166 1053 235 0 235 0 0 235
"6086" "mmi" 31 "c" 6 264 1 0 785 1642 1642 3237 4290 857 857 0 2 2 282
"6087" "mmi" 31 "c" 7 0 0 0 0 0 0 0 4290 0 0 0 0 0 0
"6088" "mmi" 31 "c" 8 0 0 0 0 0 0 0 4290 0 0 0 0 0 0
"6089" "mmi" 33 "b" 1 187 1 187 187 187 187 187 187 0 0 0 0 0 187
"6090" "mmi" 33 "b" 2 167 1 0 355 355 1069 355 542 714 0 714 0 0 243
"6091" "mmi" 33 "b" 3 223 1 0 618 618 2426 618 1160 1808 0 1808 0 0 378
"6092" "mmi" 33 "b" 4 206 1 0 387 387 1081 387 1547 694 0 694 0 0 266
"6093" "mmi" 33 "b" 5 0 0 0 0 0 459 0 1547 459 0 459 0 0 229
"6094" "mmi" 33 "b" 6 270 1 0 270 270 548 270 1817 278 0 278 0 0 278
"6095" "mmi" 33 "b" 7 243 1 0 827 2905 2905 6858 8675 2078 2078 0 3 3 1224
"6096" "mmi" 33 "b" 8 0 0 0 0 0 0 0 8675 0 0 0 0 0 0
"6097" "mmi" 34 "a" 1 197 1 0 364 364 364 364 364 0 0 0 0 0 364
"6098" "mmi" 34 "a" 2 206 1 0 526 526 947 526 890 421 0 421 0 0 421
"6099" "mmi" 34 "a" 3 210 1 0 432 432 864 432 1322 432 0 432 0 0 432
"6100" "mmi" 34 "a" 4 333 1 333 333 333 333 333 1655 0 0 0 0 0 333
"6101" "mmi" 34 "a" 5 0 0 0 0 0 0 0 1655 0 0 0 0 0 0
"6102" "mmi" 34 "a" 6 262 1 0 807 1156 1156 2009 3664 349 349 0 1 1 349
"6103" "mmi" 34 "a" 7 0 0 0 0 0 0 0 3664 0 0 0 0 0 0
"6104" "mmi" 34 "a" 8 0 0 0 0 0 0 0 3664 0 0 0 0 0 0
"6105" "mmi" 35 "d" 1 192 1 0 192 192 607 192 192 415 0 415 0 0 415
"6106" "mmi" 35 "d" 2 131 1 0 317 317 774 317 509 457 0 457 0 0 211
"6107" "mmi" 35 "d" 3 185 1 0 185 1597 1819 2469 2978 1634 1412 222 2 2 222
"6108" "mmi" 35 "d" 4 335 1 0 829 829 1384 829 3807 555 0 555 0 0 398
"6109" "mmi" 35 "d" 5 183 1 0 183 503 661 660 4467 478 320 158 1 1 158
"6110" "mmi" 35 "d" 6 0 0 0 0 0 0 0 4467 0 0 0 0 0 0
"6111" "mmi" 35 "d" 7 194 1 0 909 1068 1068 1846 6313 159 159 0 1 1 159
"6112" "mmi" 35 "d" 8 0 0 0 0 0 0 0 6313 0 0 0 0 0 0
"6113" "mmi" 36 "c" 1 194 1 194 194 194 194 194 194 0 0 0 0 0 194
"6114" "mmi" 36 "c" 2 172 1 0 415 415 972 415 609 557 0 557 0 0 369
"6115" "mmi" 36 "c" 3 189 1 0 189 374 504 562 1171 315 185 130 1 1 130
"6116" "mmi" 36 "c" 4 228 1 228 228 228 228 228 1399 0 0 0 0 0 228
"6117" "mmi" 36 "c" 5 0 0 0 0 0 0 0 1399 0 0 0 0 0 0
"6118" "mmi" 36 "c" 6 208 1 0 803 803 803 1302 2701 0 0 0 1 1 803
"6119" "mmi" 36 "c" 7 0 0 0 0 0 0 0 2701 0 0 0 0 0 0
"6120" "mmi" 36 "c" 8 0 0 0 0 0 0 0 2701 0 0 0 0 0 0
"6121" "mmo" 1 "a" 1 218 1 0 380 380 380 380 380 0 0 0 0 0 380
"6122" "mmo" 1 "a" 2 288 1 288 288 288 288 288 668 0 0 0 0 0 288
"6123" "mmo" 1 "a" 3 292 1 292 292 292 292 292 960 0 0 0 0 0 292
"6124" "mmo" 1 "a" 4 257 1 257 257 257 257 257 1217 0 0 0 0 0 257
"6125" "mmo" 1 "a" 5 0 0 0 0 0 0 0 1217 0 0 0 0 0 0
"6126" "mmo" 1 "a" 6 294 1 0 2250 2250 2250 2250 3467 0 0 0 0 0 2250
"6127" "mmo" 1 "a" 7 0 0 0 0 0 0 0 3467 0 0 0 0 0 0
"6128" "mmo" 1 "a" 8 0 0 0 0 0 0 0 3467 0 0 0 0 0 0
"6129" "mmo" 2 "d" 1 223 1 223 223 223 223 223 223 0 0 0 0 0 223
"6130" "mmo" 2 "d" 2 264 1 0 448 448 448 448 671 0 0 0 0 0 448
"6131" "mmo" 2 "d" 3 264 1 0 667 667 667 667 1338 0 0 0 0 0 667
"6132" "mmo" 2 "d" 4 383 1 383 383 383 383 383 1721 0 0 0 0 0 383
"6133" "mmo" 2 "d" 5 253 1 253 253 253 253 253 1974 0 0 0 0 0 253
"6134" "mmo" 2 "d" 6 0 0 0 0 0 0 0 1974 0 0 0 0 0 0
"6135" "mmo" 2 "d" 7 449 1 0 1826 1826 1826 1826 3800 0 0 0 0 0 1826
"6136" "mmo" 2 "d" 8 0 0 0 0 0 0 0 3800 0 0 0 0 0 0
"6137" "mmo" 3 "c" 1 193 1 193 193 193 193 193 193 0 0 0 0 0 193
"6138" "mmo" 3 "c" 2 244 1 244 244 244 244 244 437 0 0 0 0 0 244
"6139" "mmo" 3 "c" 3 262 1 0 547 547 547 547 984 0 0 0 0 0 547
"6140" "mmo" 3 "c" 4 341 1 341 341 341 341 341 1325 0 0 0 0 0 341
"6141" "mmo" 3 "c" 5 0 0 0 0 0 0 0 1325 0 0 0 0 0 0
"6142" "mmo" 3 "c" 6 348 1 0 1732 1732 1732 1732 3057 0 0 0 0 0 1732
"6143" "mmo" 3 "c" 7 0 0 0 0 0 0 0 3057 0 0 0 0 0 0
"6144" "mmo" 3 "c" 8 0 0 0 0 0 0 0 3057 0 0 0 0 0 0
"6145" "mmo" 4 "b" 1 206 1 0 335 335 335 335 335 0 0 0 0 0 335
"6146" "mmo" 4 "b" 2 327 1 327 327 327 327 327 662 0 0 0 0 0 327
"6147" "mmo" 4 "b" 3 324 1 0 1113 1113 1113 1113 1775 0 0 0 0 0 1113
"6148" "mmo" 4 "b" 4 356 1 356 356 356 356 356 2131 0 0 0 0 0 356
"6149" "mmo" 4 "b" 5 175 1 175 175 175 175 175 2306 0 0 0 0 0 175
"6150" "mmo" 4 "b" 6 0 0 0 0 0 0 0 2306 0 0 0 0 0 0
"6151" "mmo" 4 "b" 7 269 1 0 1259 1259 1259 1259 3565 0 0 0 0 0 1259
"6152" "mmo" 4 "b" 8 0 0 0 0 0 0 0 3565 0 0 0 0 0 0
"6153" "mmo" 6 "a" 1 317 1 317 317 317 317 317 317 0 0 0 0 0 317
"6154" "mmo" 6 "a" 2 270 1 0 423 423 423 423 740 0 0 0 0 0 423
"6155" "mmo" 6 "a" 3 0 0 0 0 0 0 0 740 0 0 0 0 0 0
"6156" "mmo" 6 "a" 4 233 1 233 233 233 233 233 973 0 0 0 0 0 233
"6157" "mmo" 6 "a" 5 273 1 273 273 273 273 273 1246 0 0 0 0 0 273
"6158" "mmo" 6 "a" 6 381 1 381 381 381 381 381 1627 0 0 0 0 0 381
"6159" "mmo" 6 "a" 7 292 1 0 796 796 796 796 2423 0 0 0 0 0 796
"6160" "mmo" 6 "a" 8 0 0 0 0 0 0 0 2423 0 0 0 0 0 0
"6161" "mmo" 7 "d" 1 195 1 0 347 347 347 347 347 0 0 0 0 0 347
"6162" "mmo" 7 "d" 2 434 1 0 434 434 960 434 781 526 0 526 0 0 253
"6163" "mmo" 7 "d" 3 195 1 0 195 1573 2421 1846 2627 2226 1378 848 1 2 497
"6164" "mmo" 7 "d" 4 0 0 0 0 0 0 0 2627 0 0 0 0 0 0
"6165" "mmo" 7 "d" 5 286 1 0 927 927 927 927 3554 0 0 0 0 0 927
"6166" "mmo" 7 "d" 6 0 0 0 0 0 0 0 3554 0 0 0 0 0 0
"6167" "mmo" 7 "d" 7 251 1 0 2404 2830 2830 3931 7485 426 426 0 1 1 426
"6168" "mmo" 7 "d" 8 0 0 0 0 0 0 0 7485 0 0 0 0 0 0
"6169" "mmo" 8 "c" 1 200 1 0 335 335 335 335 335 0 0 0 0 0 335
"6170" "mmo" 8 "c" 2 149 1 0 373 373 373 373 708 0 0 0 0 0 373
"6171" "mmo" 8 "c" 3 415 1 415 415 415 415 415 1123 0 0 0 0 0 415
"6172" "mmo" 8 "c" 4 169 1 169 169 169 169 169 1292 0 0 0 0 0 169
"6173" "mmo" 8 "c" 5 0 0 0 0 0 0 0 1292 0 0 0 0 0 0
"6174" "mmo" 8 "c" 6 384 1 0 2126 2126 2126 2126 3418 0 0 0 0 0 2126
"6175" "mmo" 8 "c" 7 0 0 0 0 0 0 0 3418 0 0 0 0 0 0
"6176" "mmo" 8 "c" 8 0 0 0 0 0 0 0 3418 0 0 0 0 0 0
"6177" "mmo" 10 "b" 1 187 1 187 187 187 187 187 187 0 0 0 0 0 187
"6178" "mmo" 10 "b" 2 305 1 305 305 305 305 305 492 0 0 0 0 0 305
"6179" "mmo" 10 "b" 3 220 1 0 1160 1160 1160 1160 1652 0 0 0 0 0 1160
"6180" "mmo" 10 "b" 4 466 1 466 466 466 466 466 2118 0 0 0 0 0 466
"6181" "mmo" 10 "b" 5 0 0 0 0 0 0 0 2118 0 0 0 0 0 0
"6182" "mmo" 10 "b" 6 0 0 0 0 0 0 0 2118 0 0 0 0 0 0
"6183" "mmo" 10 "b" 7 366 1 0 1948 1948 1948 1948 4066 0 0 0 0 0 1948
"6184" "mmo" 10 "b" 8 0 0 0 0 0 0 0 4066 0 0 0 0 0 0
"6185" "mmo" 11 "a" 1 208 1 208 208 208 208 208 208 0 0 0 0 0 208
"6186" "mmo" 11 "a" 2 174 1 0 438 438 438 438 646 0 0 0 0 0 438
"6187" "mmo" 11 "a" 3 463 1 0 716 716 716 716 1362 0 0 0 0 0 716
"6188" "mmo" 11 "a" 4 0 0 0 0 0 0 0 1362 0 0 0 0 0 0
"6189" "mmo" 11 "a" 5 295 1 0 1101 1101 1101 1101 2463 0 0 0 0 0 1101
"6190" "mmo" 11 "a" 6 0 0 0 0 0 0 0 2463 0 0 0 0 0 0
"6191" "mmo" 11 "a" 7 0 0 0 0 0 0 0 2463 0 0 0 0 0 0
"6192" "mmo" 11 "a" 8 0 0 0 0 0 0 0 2463 0 0 0 0 0 0
"6193" "mmo" 12 "d" 1 193 1 0 341 341 341 341 341 0 0 0 0 0 341
"6194" "mmo" 12 "d" 2 285 1 285 285 285 285 285 626 0 0 0 0 0 285
"6195" "mmo" 12 "d" 3 316 1 0 615 615 615 615 1241 0 0 0 0 0 615
"6196" "mmo" 12 "d" 4 0 0 0 0 0 0 0 1241 0 0 0 0 0 0
"6197" "mmo" 12 "d" 5 271 1 271 271 271 271 271 1512 0 0 0 0 0 271
"6198" "mmo" 12 "d" 6 0 0 0 0 0 0 0 1512 0 0 0 0 0 0
"6199" "mmo" 12 "d" 7 189 1 0 1062 1062 1062 1062 2574 0 0 0 0 0 1062
"6200" "mmo" 12 "d" 8 0 0 0 0 0 0 0 2574 0 0 0 0 0 0
"6201" "mmo" 13 "c" 1 184 1 0 368 368 368 368 368 0 0 0 0 0 368
"6202" "mmo" 13 "c" 2 294 1 294 294 294 294 294 662 0 0 0 0 0 294
"6203" "mmo" 13 "c" 3 0 0 0 0 0 0 0 662 0 0 0 0 0 0
"6204" "mmo" 13 "c" 4 390 1 390 390 390 390 390 1052 0 0 0 0 0 390
"6205" "mmo" 13 "c" 5 175 1 175 175 175 175 175 1227 0 0 0 0 0 175
"6206" "mmo" 13 "c" 6 355 1 0 934 934 934 934 2161 0 0 0 0 0 934
"6207" "mmo" 13 "c" 7 0 0 0 0 0 0 0 2161 0 0 0 0 0 0
"6208" "mmo" 13 "c" 8 0 0 0 0 0 0 0 2161 0 0 0 0 0 0
"6209" "mmo" 14 "b" 1 227 1 0 423 423 423 423 423 0 0 0 0 0 423
"6210" "mmo" 14 "b" 2 149 1 0 315 315 315 315 738 0 0 0 0 0 315
"6211" "mmo" 14 "b" 3 289 1 0 1158 1158 1158 1158 1896 0 0 0 0 0 1158
"6212" "mmo" 14 "b" 4 310 1 310 310 310 310 310 2206 0 0 0 0 0 310
"6213" "mmo" 14 "b" 5 362 1 362 362 362 362 362 2568 0 0 0 0 0 362
"6214" "mmo" 14 "b" 6 0 0 0 0 0 0 0 2568 0 0 0 0 0 0
"6215" "mmo" 14 "b" 7 418 1 0 1555 1555 1555 1555 4123 0 0 0 0 0 1555
"6216" "mmo" 14 "b" 8 0 0 0 0 0 0 0 4123 0 0 0 0 0 0
"6217" "mmo" 15 "a" 1 230 1 0 375 375 375 375 375 0 0 0 0 0 375
"6218" "mmo" 15 "a" 2 397 1 397 397 397 397 397 772 0 0 0 0 0 397
"6219" "mmo" 15 "a" 3 575 1 575 575 575 575 575 1347 0 0 0 0 0 575
"6220" "mmo" 15 "a" 4 0 0 0 0 0 0 0 1347 0 0 0 0 0 0
"6221" "mmo" 15 "a" 5 0 0 0 0 0 0 0 1347 0 0 0 0 0 0
"6222" "mmo" 15 "a" 6 315 1 0 1728 1728 1728 1728 3075 0 0 0 0 0 1728
"6223" "mmo" 15 "a" 7 0 0 0 0 0 0 0 3075 0 0 0 0 0 0
"6224" "mmo" 15 "a" 8 0 0 0 0 0 0 0 3075 0 0 0 0 0 0
"6225" "mmo" 16 "d" 1 202 1 0 202 202 508 202 202 306 0 306 0 0 306
"6226" "mmo" 16 "d" 2 305 1 0 442 442 442 748 950 0 0 0 1 1 442
"6227" "mmo" 16 "d" 3 250 1 0 787 787 787 787 1737 0 0 0 0 0 787
"6228" "mmo" 16 "d" 4 0 0 0 0 0 0 0 1737 0 0 0 0 0 0
"6229" "mmo" 16 "d" 5 0 0 0 0 0 265 0 1737 265 0 265 0 0 265
"6230" "mmo" 16 "d" 6 383 1 383 383 383 383 648 2385 0 0 0 1 1 383
"6231" "mmo" 16 "d" 7 428 1 0 2645 2645 2645 2645 5030 0 0 0 0 0 2645
"6232" "mmo" 16 "d" 8 0 0 0 0 0 0 0 5030 0 0 0 0 0 0
"6233" "mmo" 17 "c" 1 190 1 0 340 340 511 340 340 171 0 171 0 0 171
"6234" "mmo" 17 "c" 2 150 1 0 292 292 292 463 803 0 0 0 1 1 292
"6235" "mmo" 17 "c" 3 197 1 197 197 197 197 197 1000 0 0 0 0 0 197
"6236" "mmo" 17 "c" 4 314 1 314 314 314 314 314 1314 0 0 0 0 0 314
"6237" "mmo" 17 "c" 5 0 0 0 0 0 0 0 1314 0 0 0 0 0 0
"6238" "mmo" 17 "c" 6 406 1 0 2328 2328 2328 2328 3642 0 0 0 0 0 2328
"6239" "mmo" 17 "c" 7 0 0 0 0 0 0 0 3642 0 0 0 0 0 0
"6240" "mmo" 17 "c" 8 0 0 0 0 0 0 0 3642 0 0 0 0 0 0
"6241" "mmo" 18 "b" 1 176 1 0 341 341 341 341 341 0 0 0 0 0 341
"6242" "mmo" 18 "b" 2 278 1 278 278 278 278 278 619 0 0 0 0 0 278
"6243" "mmo" 18 "b" 3 180 1 0 688 688 688 688 1307 0 0 0 0 0 688
"6244" "mmo" 18 "b" 4 191 1 191 191 191 191 191 1498 0 0 0 0 0 191
"6245" "mmo" 18 "b" 5 0 0 0 0 0 394 0 1498 394 0 394 0 0 394
"6246" "mmo" 18 "b" 6 283 1 283 283 283 283 677 2175 0 0 0 1 1 283
"6247" "mmo" 18 "b" 7 249 1 0 1561 1561 1561 1561 3736 0 0 0 0 0 1561
"6248" "mmo" 18 "b" 8 0 0 0 0 0 0 0 3736 0 0 0 0 0 0
"6249" "mmo" 19 "a" 1 203 1 0 356 356 356 356 356 0 0 0 0 0 356
"6250" "mmo" 19 "a" 2 285 1 285 285 285 285 285 641 0 0 0 0 0 285
"6251" "mmo" 19 "a" 3 232 1 232 232 232 232 232 873 0 0 0 0 0 232
"6252" "mmo" 19 "a" 4 423 1 423 423 423 423 423 1296 0 0 0 0 0 423
"6253" "mmo" 19 "a" 5 0 0 0 0 0 0 0 1296 0 0 0 0 0 0
"6254" "mmo" 19 "a" 6 480 1 0 1776 1776 1776 1776 3072 0 0 0 0 0 1776
"6255" "mmo" 19 "a" 7 0 0 0 0 0 0 0 3072 0 0 0 0 0 0
"6256" "mmo" 19 "a" 8 0 0 0 0 0 0 0 3072 0 0 0 0 0 0
"6257" "mmo" 20 "d" 1 258 1 258 258 258 258 258 258 0 0 0 0 0 258
"6258" "mmo" 20 "d" 2 256 1 256 256 256 256 256 514 0 0 0 0 0 256
"6259" "mmo" 20 "d" 3 418 1 0 1571 1571 2083 1571 2085 512 0 512 0 0 512
"6260" "mmo" 20 "d" 4 0 0 0 0 0 0 0 2085 0 0 0 0 0 0
"6261" "mmo" 20 "d" 5 484 1 0 484 484 822 484 2569 338 0 338 0 0 338
"6262" "mmo" 20 "d" 6 0 0 0 0 0 0 0 2569 0 0 0 0 0 0
"6263" "mmo" 20 "d" 7 251 1 0 1750 1750 1750 2600 5169 0 0 0 1 1 1750
"6264" "mmo" 20 "d" 8 0 0 0 0 0 0 0 5169 0 0 0 0 0 0
"6265" "mmo" 21 "c" 1 203 1 0 344 344 344 344 344 0 0 0 0 0 344
"6266" "mmo" 21 "c" 2 481 1 0 481 481 683 481 825 202 0 202 0 0 202
"6267" "mmo" 21 "c" 3 396 1 0 396 598 598 800 1625 202 202 0 1 1 202
"6268" "mmo" 21 "c" 4 562 1 562 562 562 562 562 2187 0 0 0 0 0 562
"6269" "mmo" 21 "c" 5 0 0 0 0 0 0 0 2187 0 0 0 0 0 0
"6270" "mmo" 21 "c" 6 285 1 0 1064 1064 1064 1064 3251 0 0 0 0 0 1064
"6271" "mmo" 21 "c" 7 0 0 0 0 0 0 0 3251 0 0 0 0 0 0
"6272" "mmo" 21 "c" 8 0 0 0 0 0 0 0 3251 0 0 0 0 0 0
"6273" "mmo" 22 "b" 1 194 1 0 346 346 346 346 346 0 0 0 0 0 346
"6274" "mmo" 22 "b" 2 326 1 326 326 326 326 326 672 0 0 0 0 0 326
"6275" "mmo" 22 "b" 3 342 1 0 709 709 709 709 1381 0 0 0 0 0 709
"6276" "mmo" 22 "b" 4 0 0 0 0 0 0 0 1381 0 0 0 0 0 0
"6277" "mmo" 22 "b" 5 390 1 390 390 390 390 390 1771 0 0 0 0 0 390
"6278" "mmo" 22 "b" 6 0 0 0 0 0 0 0 1771 0 0 0 0 0 0
"6279" "mmo" 22 "b" 7 280 1 0 2362 2362 2362 2362 4133 0 0 0 0 0 2362
"6280" "mmo" 22 "b" 8 0 0 0 0 0 0 0 4133 0 0 0 0 0 0
"6281" "mmo" 23 "a" 1 212 1 0 384 384 771 384 384 387 0 387 0 0 387
"6282" "mmo" 23 "a" 2 178 1 0 448 708 708 1095 1479 260 260 0 1 1 260
"6283" "mmo" 23 "a" 3 0 0 0 0 0 0 0 1479 0 0 0 0 0 0
"6284" "mmo" 23 "a" 4 297 1 297 297 297 297 297 1776 0 0 0 0 0 297
"6285" "mmo" 23 "a" 5 0 0 0 0 0 0 0 1776 0 0 0 0 0 0
"6286" "mmo" 23 "a" 6 337 1 0 2315 2315 2315 2315 4091 0 0 0 0 0 2315
"6287" "mmo" 23 "a" 7 0 0 0 0 0 0 0 4091 0 0 0 0 0 0
"6288" "mmo" 23 "a" 8 0 0 0 0 0 0 0 4091 0 0 0 0 0 0
"6289" "mmo" 24 "d" 1 233 1 0 563 563 563 563 563 0 0 0 0 0 563
"6290" "mmo" 24 "d" 2 0 0 0 0 0 247 0 563 247 0 247 0 0 247
"6291" "mmo" 24 "d" 3 211 1 0 1031 1031 1527 1031 1594 496 0 496 0 0 496
"6292" "mmo" 24 "d" 4 0 0 0 0 0 0 0 1594 0 0 0 0 0 0
"6293" "mmo" 24 "d" 5 234 1 234 234 234 234 234 1828 0 0 0 0 0 234
"6294" "mmo" 24 "d" 6 0 0 0 0 0 0 0 1828 0 0 0 0 0 0
"6295" "mmo" 24 "d" 7 620 1 0 1497 1792 1792 2535 4363 295 295 0 1 1 295
"6296" "mmo" 24 "d" 8 0 0 0 0 0 0 0 4363 0 0 0 0 0 0
"6297" "mmo" 25 "c" 1 224 1 0 482 482 482 482 482 0 0 0 0 0 482
"6298" "mmo" 25 "c" 2 178 1 0 178 178 321 178 660 143 0 143 0 0 143
"6299" "mmo" 25 "c" 3 378 1 378 378 378 378 521 1181 0 0 0 1 1 378
"6300" "mmo" 25 "c" 4 0 0 0 0 0 0 0 1181 0 0 0 0 0 0
"6301" "mmo" 25 "c" 5 0 0 0 0 0 179 0 1181 179 0 179 0 0 179
"6302" "mmo" 25 "c" 6 181 1 0 181 2014 2014 2193 3374 1833 1833 0 1 1 1833
"6303" "mmo" 25 "c" 7 0 0 0 0 0 0 0 3374 0 0 0 0 0 0
"6304" "mmo" 25 "c" 8 0 0 0 0 0 0 0 3374 0 0 0 0 0 0
"6305" "mmo" 27 "b" 1 216 1 0 362 362 362 362 362 0 0 0 0 0 362
"6306" "mmo" 27 "b" 2 273 1 273 273 273 273 273 635 0 0 0 0 0 273
"6307" "mmo" 27 "b" 3 250 1 0 1692 1692 1692 1692 2327 0 0 0 0 0 1692
"6308" "mmo" 27 "b" 4 284 1 284 284 284 284 284 2611 0 0 0 0 0 284
"6309" "mmo" 27 "b" 5 0 0 0 0 0 0 0 2611 0 0 0 0 0 0
"6310" "mmo" 27 "b" 6 155 1 155 155 155 155 155 2766 0 0 0 0 0 155
"6311" "mmo" 27 "b" 7 376 1 0 1564 1564 1564 1564 4330 0 0 0 0 0 1564
"6312" "mmo" 27 "b" 8 0 0 0 0 0 0 0 4330 0 0 0 0 0 0
"6313" "mmo" 28 "a" 1 0 0 0 0 0 165 0 0 165 0 165 0 0 165
"6314" "mmo" 28 "a" 2 182 1 0 182 362 810 527 527 628 180 448 1 1 448
"6315" "mmo" 28 "a" 3 305 1 0 305 563 563 1011 1538 258 258 0 1 1 258
"6316" "mmo" 28 "a" 4 273 1 273 273 273 273 273 1811 0 0 0 0 0 273
"6317" "mmo" 28 "a" 5 0 0 0 0 0 0 0 1811 0 0 0 0 0 0
"6318" "mmo" 28 "a" 6 343 1 0 2087 2087 2087 2087 3898 0 0 0 0 0 2087
"6319" "mmo" 28 "a" 7 0 0 0 0 0 0 0 3898 0 0 0 0 0 0
"6320" "mmo" 28 "a" 8 0 0 0 0 0 0 0 3898 0 0 0 0 0 0
"6321" "mmo" 29 "d" 1 194 1 0 194 194 656 194 194 462 0 462 0 0 328
"6322" "mmo" 29 "d" 2 414 1 0 414 414 1646 414 608 1232 0 1232 0 2 350
"6323" "mmo" 29 "d" 3 313 1 0 746 746 1764 746 1354 1018 0 1018 0 1 849
"6324" "mmo" 29 "d" 4 478 1 0 478 478 1091 478 1832 613 0 613 0 0 337
"6325" "mmo" 29 "d" 5 614 1 0 714 714 992 1740 3572 278 0 278 1 1 278
"6326" "mmo" 29 "d" 6 291 1 0 1061 1942 1942 4519 8091 881 881 0 1 1 881
"6327" "mmo" 29 "d" 7 0 0 0 0 0 0 0 8091 0 0 0 0 0 0
"6328" "mmo" 29 "d" 8 0 0 0 0 0 0 0 8091 0 0 0 0 0 0
"6329" "mmo" 30 "c" 1 203 1 0 365 365 365 365 365 0 0 0 0 0 365
"6330" "mmo" 30 "c" 2 173 1 173 173 173 173 173 538 0 0 0 0 0 173
"6331" "mmo" 30 "c" 3 189 1 0 485 485 2077 485 1023 1592 0 1592 0 0 577
"6332" "mmo" 30 "c" 4 658 1 0 658 658 915 917 1940 257 0 257 1 1 257
"6333" "mmo" 30 "c" 5 0 0 0 0 0 0 0 1940 0 0 0 0 0 0
"6334" "mmo" 30 "c" 6 302 1 0 570 2067 2067 3657 5597 1497 1497 0 2 2 508
"6335" "mmo" 30 "c" 7 0 0 0 0 0 0 0 5597 0 0 0 0 0 0
"6336" "mmo" 30 "c" 8 0 0 0 0 0 0 0 5597 0 0 0 0 0 0
"6337" "mmo" 31 "b" 1 200 1 0 356 356 356 356 356 0 0 0 0 0 356
"6338" "mmo" 31 "b" 2 341 1 341 341 341 341 341 697 0 0 0 0 0 341
"6339" "mmo" 31 "b" 3 212 1 0 695 695 695 695 1392 0 0 0 0 0 695
"6340" "mmo" 31 "b" 4 269 1 0 643 643 643 643 2035 0 0 0 0 0 643
"6341" "mmo" 31 "b" 5 0 0 0 0 0 0 0 2035 0 0 0 0 0 0
"6342" "mmo" 31 "b" 6 239 1 239 239 239 239 239 2274 0 0 0 0 0 239
"6343" "mmo" 31 "b" 7 487 1 0 1411 1411 1411 1411 3685 0 0 0 0 0 1411
"6344" "mmo" 31 "b" 8 0 0 0 0 0 0 0 3685 0 0 0 0 0 0
"6345" "mmo" 33 "a" 1 213 1 213 213 213 213 213 213 0 0 0 0 0 213
"6346" "mmo" 33 "a" 2 180 1 0 426 426 426 426 639 0 0 0 0 0 426
"6347" "mmo" 33 "a" 3 278 1 0 549 549 549 549 1188 0 0 0 0 0 549
"6348" "mmo" 33 "a" 4 0 0 0 0 0 0 0 1188 0 0 0 0 0 0
"6349" "mmo" 33 "a" 5 536 1 536 536 536 536 536 1724 0 0 0 0 0 536
"6350" "mmo" 33 "a" 6 341 1 0 2376 2376 2376 2376 4100 0 0 0 0 0 2376
"6351" "mmo" 33 "a" 7 0 0 0 0 0 0 0 4100 0 0 0 0 0 0
"6352" "mmo" 33 "a" 8 0 0 0 0 0 0 0 4100 0 0 0 0 0 0
"6353" "mmo" 34 "d" 1 224 1 224 224 224 224 224 224 0 0 0 0 0 224
"6354" "mmo" 34 "d" 2 156 1 0 484 484 484 484 708 0 0 0 0 0 484
"6355" "mmo" 34 "d" 3 386 1 0 871 871 871 871 1579 0 0 0 0 0 871
"6356" "mmo" 34 "d" 4 299 1 0 470 470 745 470 2049 275 0 275 0 0 275
"6357" "mmo" 34 "d" 5 370 1 370 370 370 370 370 2419 0 0 0 0 0 370
"6358" "mmo" 34 "d" 6 0 0 0 0 0 0 0 2419 0 0 0 0 0 0
"6359" "mmo" 34 "d" 7 288 1 0 2365 2719 2719 2994 5413 354 354 0 1 1 354
"6360" "mmo" 34 "d" 8 0 0 0 0 0 0 0 5413 0 0 0 0 0 0
"6361" "mmo" 35 "c" 1 224 1 224 224 224 224 224 224 0 0 0 0 0 224
"6362" "mmo" 35 "c" 2 227 1 0 398 398 398 398 622 0 0 0 0 0 398
"6363" "mmo" 35 "c" 3 265 1 0 527 527 527 527 1149 0 0 0 0 0 527
"6364" "mmo" 35 "c" 4 396 1 396 396 396 396 396 1545 0 0 0 0 0 396
"6365" "mmo" 35 "c" 5 0 0 0 0 0 0 0 1545 0 0 0 0 0 0
"6366" "mmo" 35 "c" 6 277 1 0 1151 1151 1151 1151 2696 0 0 0 0 0 1151
"6367" "mmo" 35 "c" 7 0 0 0 0 0 0 0 2696 0 0 0 0 0 0
"6368" "mmo" 35 "c" 8 0 0 0 0 0 0 0 2696 0 0 0 0 0 0
"6369" "mmo" 36 "b" 1 185 1 0 336 336 336 336 336 0 0 0 0 0 336
"6370" "mmo" 36 "b" 2 334 1 334 334 334 334 334 670 0 0 0 0 0 334
"6371" "mmo" 36 "b" 3 328 1 0 1135 1135 1135 1135 1805 0 0 0 0 0 1135
"6372" "mmo" 36 "b" 4 336 1 336 336 336 336 336 2141 0 0 0 0 0 336
"6373" "mmo" 36 "b" 5 0 0 0 0 0 0 0 2141 0 0 0 0 0 0
"6374" "mmo" 36 "b" 6 256 1 256 256 256 256 256 2397 0 0 0 0 0 256
"6375" "mmo" 36 "b" 7 398 1 0 1937 1937 1937 1937 4334 0 0 0 0 0 1937
"6376" "mmo" 36 "b" 8 0 0 0 0 0 0 0 4334 0 0 0 0 0 0
"6377" "momo" 1 "c" 1 183 1 183 183 183 183 183 183 0 0 0 0 0 183
"6378" "momo" 1 "c" 2 183 1 183 183 183 183 183 366 0 0 0 0 0 183
"6379" "momo" 1 "c" 3 96 1 0 319 319 319 319 685 0 0 0 0 0 319
"6380" "momo" 1 "c" 4 0 0 0 0 0 0 0 685 0 0 0 0 0 0
"6381" "momo" 1 "c" 5 172 1 172 172 172 172 172 857 0 0 0 0 0 172
"6382" "momo" 1 "c" 6 166 1 0 397 397 397 397 1254 0 0 0 0 0 397
"6383" "momo" 1 "c" 7 0 0 0 0 0 0 0 1254 0 0 0 0 0 0
"6384" "momo" 1 "c" 8 0 0 0 0 0 0 0 1254 0 0 0 0 0 0
"6385" "momo" 2 "b" 1 180 1 180 180 180 180 180 180 0 0 0 0 0 180
"6386" "momo" 2 "b" 2 126 1 126 126 126 126 126 306 0 0 0 0 0 126
"6387" "momo" 2 "b" 3 156 1 0 610 610 610 610 916 0 0 0 0 0 610
"6388" "momo" 2 "b" 4 164 1 0 309 309 309 309 1225 0 0 0 0 0 309
"6389" "momo" 2 "b" 5 0 0 0 0 0 0 0 1225 0 0 0 0 0 0
"6390" "momo" 2 "b" 6 0 0 0 0 0 0 0 1225 0 0 0 0 0 0
"6391" "momo" 2 "b" 7 263 1 0 1336 1336 1336 1336 2561 0 0 0 0 0 1336
"6392" "momo" 2 "b" 8 0 0 0 0 0 0 0 2561 0 0 0 0 0 0
"6393" "momo" 3 "a" 1 182 1 0 312 312 312 312 312 0 0 0 0 0 312
"6394" "momo" 3 "a" 2 0 0 0 0 0 0 0 312 0 0 0 0 0 0
"6395" "momo" 3 "a" 3 213 1 0 468 468 468 468 780 0 0 0 0 0 468
"6396" "momo" 3 "a" 4 0 0 0 0 0 0 0 780 0 0 0 0 0 0
"6397" "momo" 3 "a" 5 0 0 0 0 0 0 0 780 0 0 0 0 0 0
"6398" "momo" 3 "a" 6 149 1 0 859 859 859 859 1639 0 0 0 0 0 859
"6399" "momo" 3 "a" 7 0 0 0 0 0 0 0 1639 0 0 0 0 0 0
"6400" "momo" 3 "a" 8 0 0 0 0 0 0 0 1639 0 0 0 0 0 0
"6401" "momo" 4 "d" 1 203 1 0 335 335 335 335 335 0 0 0 0 0 335
"6402" "momo" 4 "d" 2 186 1 0 186 186 766 186 521 580 0 580 0 0 147
"6403" "momo" 4 "d" 3 280 1 0 893 893 1919 893 1414 1026 0 1026 0 2 751
"6404" "momo" 4 "d" 4 213 1 213 213 213 213 213 1627 0 0 0 0 0 213
"6405" "momo" 4 "d" 5 369 1 0 369 369 557 369 1996 188 0 188 0 0 188
"6406" "momo" 4 "d" 6 0 0 0 0 0 0 0 1996 0 0 0 0 0 0
"6407" "momo" 4 "d" 7 208 1 0 208 1975 1975 3769 5765 1767 1767 0 1 1 1767
"6408" "momo" 4 "d" 8 0 0 0 0 0 0 0 5765 0 0 0 0 0 0
"6409" "momo" 6 "c" 1 185 1 0 329 329 329 329 329 0 0 0 0 0 329
"6410" "momo" 6 "c" 2 198 1 198 198 198 198 198 527 0 0 0 0 0 198
"6411" "momo" 6 "c" 3 217 1 0 487 487 487 487 1014 0 0 0 0 0 487
"6412" "momo" 6 "c" 4 0 0 0 0 0 0 0 1014 0 0 0 0 0 0
"6413" "momo" 6 "c" 5 0 0 0 0 0 0 0 1014 0 0 0 0 0 0
"6414" "momo" 6 "c" 6 181 1 0 680 680 680 680 1694 0 0 0 0 0 680
"6415" "momo" 6 "c" 7 0 0 0 0 0 0 0 1694 0 0 0 0 0 0
"6416" "momo" 6 "c" 8 0 0 0 0 0 0 0 1694 0 0 0 0 0 0
"6417" "momo" 7 "b" 1 178 1 0 332 332 332 332 332 0 0 0 0 0 332
"6418" "momo" 7 "b" 2 190 1 190 190 190 190 190 522 0 0 0 0 0 190
"6419" "momo" 7 "b" 3 214 1 0 689 689 689 689 1211 0 0 0 0 0 689
"6420" "momo" 7 "b" 4 220 1 220 220 220 220 220 1431 0 0 0 0 0 220
"6421" "momo" 7 "b" 5 0 0 0 0 0 0 0 1431 0 0 0 0 0 0
"6422" "momo" 7 "b" 6 0 0 0 0 0 0 0 1431 0 0 0 0 0 0
"6423" "momo" 7 "b" 7 215 1 0 963 963 963 963 2394 0 0 0 0 0 963
"6424" "momo" 7 "b" 8 0 0 0 0 0 0 0 2394 0 0 0 0 0 0
"6425" "momo" 8 "a" 1 190 1 190 190 190 190 190 190 0 0 0 0 0 190
"6426" "momo" 8 "a" 2 207 1 207 207 207 207 207 397 0 0 0 0 0 207
"6427" "momo" 8 "a" 3 216 1 216 216 216 216 216 613 0 0 0 0 0 216
"6428" "momo" 8 "a" 4 172 1 172 172 172 172 172 785 0 0 0 0 0 172
"6429" "momo" 8 "a" 5 0 0 0 0 0 0 0 785 0 0 0 0 0 0
"6430" "momo" 8 "a" 6 184 1 0 521 521 521 521 1306 0 0 0 0 0 521
"6431" "momo" 8 "a" 7 0 0 0 0 0 0 0 1306 0 0 0 0 0 0
"6432" "momo" 8 "a" 8 0 0 0 0 0 0 0 1306 0 0 0 0 0 0
"6433" "momo" 10 "d" 1 171 1 0 330 330 330 330 330 0 0 0 0 0 330
"6434" "momo" 10 "d" 2 158 1 158 158 158 158 158 488 0 0 0 0 0 158
"6435" "momo" 10 "d" 3 195 1 0 603 603 603 603 1091 0 0 0 0 0 603
"6436" "momo" 10 "d" 4 295 1 295 295 295 295 295 1386 0 0 0 0 0 295
"6437" "momo" 10 "d" 5 0 0 0 0 0 0 0 1386 0 0 0 0 0 0
"6438" "momo" 10 "d" 6 0 0 0 0 0 0 0 1386 0 0 0 0 0 0
"6439" "momo" 10 "d" 7 211 1 0 666 666 666 666 2052 0 0 0 0 0 666
"6440" "momo" 10 "d" 8 0 0 0 0 0 0 0 2052 0 0 0 0 0 0
"6441" "momo" 11 "c" 1 192 1 0 315 315 315 315 315 0 0 0 0 0 315
"6442" "momo" 11 "c" 2 156 1 0 156 156 243 156 471 87 0 87 0 0 87
"6443" "momo" 11 "c" 3 603 1 603 603 603 603 690 1161 0 0 0 1 1 603
"6444" "momo" 11 "c" 4 176 1 176 176 176 176 176 1337 0 0 0 0 0 176
"6445" "momo" 11 "c" 5 0 0 0 0 0 0 0 1337 0 0 0 0 0 0
"6446" "momo" 11 "c" 6 212 1 0 585 585 585 585 1922 0 0 0 0 0 585
"6447" "momo" 11 "c" 7 0 0 0 0 0 0 0 1922 0 0 0 0 0 0
"6448" "momo" 11 "c" 8 0 0 0 0 0 0 0 1922 0 0 0 0 0 0
"6449" "momo" 12 "b" 1 181 1 0 328 328 328 328 328 0 0 0 0 0 328
"6450" "momo" 12 "b" 2 241 1 241 241 241 241 241 569 0 0 0 0 0 241
"6451" "momo" 12 "b" 3 246 1 0 638 638 638 638 1207 0 0 0 0 0 638
"6452" "momo" 12 "b" 4 0 0 0 0 0 0 0 1207 0 0 0 0 0 0
"6453" "momo" 12 "b" 5 204 1 204 204 204 204 204 1411 0 0 0 0 0 204
"6454" "momo" 12 "b" 6 0 0 0 0 0 0 0 1411 0 0 0 0 0 0
"6455" "momo" 12 "b" 7 215 1 0 648 648 648 648 2059 0 0 0 0 0 648
"6456" "momo" 12 "b" 8 0 0 0 0 0 0 0 2059 0 0 0 0 0 0
"6457" "momo" 13 "a" 1 183 1 183 183 183 183 183 183 0 0 0 0 0 183
"6458" "momo" 13 "a" 2 159 1 159 159 159 159 159 342 0 0 0 0 0 159
"6459" "momo" 13 "a" 3 189 1 189 189 189 189 189 531 0 0 0 0 0 189
"6460" "momo" 13 "a" 4 0 0 0 0 0 0 0 531 0 0 0 0 0 0
"6461" "momo" 13 "a" 5 179 1 179 179 179 179 179 710 0 0 0 0 0 179
"6462" "momo" 13 "a" 6 240 1 0 904 904 904 904 1614 0 0 0 0 0 904
"6463" "momo" 13 "a" 7 0 0 0 0 0 0 0 1614 0 0 0 0 0 0
"6464" "momo" 13 "a" 8 0 0 0 0 0 0 0 1614 0 0 0 0 0 0
"6465" "momo" 14 "d" 1 191 1 0 305 305 305 305 305 0 0 0 0 0 305
"6466" "momo" 14 "d" 2 434 1 0 434 434 534 434 739 100 0 100 0 0 100
"6467" "momo" 14 "d" 3 328 1 0 503 503 503 503 1242 0 0 0 0 0 503
"6468" "momo" 14 "d" 4 175 1 175 175 175 175 175 1417 0 0 0 0 0 175
"6469" "momo" 14 "d" 5 168 1 168 168 168 168 168 1585 0 0 0 0 0 168
"6470" "momo" 14 "d" 6 0 0 0 0 0 0 0 1585 0 0 0 0 0 0
"6471" "momo" 14 "d" 7 263 1 0 965 965 965 1065 2650 0 0 0 1 1 965
"6472" "momo" 14 "d" 8 0 0 0 0 0 0 0 2650 0 0 0 0 0 0
"6473" "momo" 15 "c" 1 347 1 347 347 347 347 347 347 0 0 0 0 0 347
"6474" "momo" 15 "c" 2 160 1 160 160 160 160 160 507 0 0 0 0 0 160
"6475" "momo" 15 "c" 3 244 1 0 504 504 504 504 1011 0 0 0 0 0 504
"6476" "momo" 15 "c" 4 0 0 0 0 0 0 0 1011 0 0 0 0 0 0
"6477" "momo" 15 "c" 5 0 0 0 0 0 0 0 1011 0 0 0 0 0 0
"6478" "momo" 15 "c" 6 234 1 0 1240 1240 1240 1240 2251 0 0 0 0 0 1240
"6479" "momo" 15 "c" 7 0 0 0 0 0 0 0 2251 0 0 0 0 0 0
"6480" "momo" 15 "c" 8 0 0 0 0 0 0 0 2251 0 0 0 0 0 0
"6481" "momo" 16 "b" 1 345 1 345 345 345 345 345 345 0 0 0 0 0 345
"6482" "momo" 16 "b" 2 141 1 0 306 306 306 306 651 0 0 0 0 0 306
"6483" "momo" 16 "b" 3 238 1 0 459 459 459 459 1110 0 0 0 0 0 459
"6484" "momo" 16 "b" 4 214 1 214 214 214 214 214 1324 0 0 0 0 0 214
"6485" "momo" 16 "b" 5 0 0 0 0 0 0 0 1324 0 0 0 0 0 0
"6486" "momo" 16 "b" 6 0 0 0 0 0 0 0 1324 0 0 0 0 0 0
"6487" "momo" 16 "b" 7 165 1 165 165 165 165 165 1489 0 0 0 0 0 165
"6488" "momo" 16 "b" 8 0 0 0 0 0 0 0 1489 0 0 0 0 0 0
"6489" "momo" 17 "a" 1 175 1 0 300 300 300 300 300 0 0 0 0 0 300
"6490" "momo" 17 "a" 2 199 1 199 199 199 199 199 499 0 0 0 0 0 199
"6491" "momo" 17 "a" 3 275 1 275 275 275 275 275 774 0 0 0 0 0 275
"6492" "momo" 17 "a" 4 211 1 211 211 211 211 211 985 0 0 0 0 0 211
"6493" "momo" 17 "a" 5 0 0 0 0 0 0 0 985 0 0 0 0 0 0
"6494" "momo" 17 "a" 6 234 1 0 1288 1288 1288 1288 2273 0 0 0 0 0 1288
"6495" "momo" 17 "a" 7 0 0 0 0 0 0 0 2273 0 0 0 0 0 0
"6496" "momo" 17 "a" 8 0 0 0 0 0 0 0 2273 0 0 0 0 0 0
"6497" "momo" 18 "d" 1 172 1 0 366 366 366 366 366 0 0 0 0 0 366
"6498" "momo" 18 "d" 2 182 1 182 182 182 182 182 548 0 0 0 0 0 182
"6499" "momo" 18 "d" 3 421 1 0 933 933 933 933 1481 0 0 0 0 0 933
"6500" "momo" 18 "d" 4 0 0 0 0 0 0 0 1481 0 0 0 0 0 0
"6501" "momo" 18 "d" 5 254 1 254 254 254 254 254 1735 0 0 0 0 0 254
"6502" "momo" 18 "d" 6 0 0 0 0 0 0 0 1735 0 0 0 0 0 0
"6503" "momo" 18 "d" 7 119 1 0 994 994 994 994 2729 0 0 0 0 0 994
"6504" "momo" 18 "d" 8 0 0 0 0 0 0 0 2729 0 0 0 0 0 0
"6505" "momo" 19 "c" 1 164 1 0 412 412 412 412 412 0 0 0 0 0 412
"6506" "momo" 19 "c" 2 195 1 195 195 195 195 195 607 0 0 0 0 0 195
"6507" "momo" 19 "c" 3 0 0 0 0 0 0 0 607 0 0 0 0 0 0
"6508" "momo" 19 "c" 4 176 1 176 176 176 176 176 783 0 0 0 0 0 176
"6509" "momo" 19 "c" 5 0 0 0 0 0 0 0 783 0 0 0 0 0 0
"6510" "momo" 19 "c" 6 270 1 0 625 625 625 625 1408 0 0 0 0 0 625
"6511" "momo" 19 "c" 7 0 0 0 0 0 0 0 1408 0 0 0 0 0 0
"6512" "momo" 19 "c" 8 0 0 0 0 0 0 0 1408 0 0 0 0 0 0
"6513" "momo" 20 "b" 1 174 1 174 174 174 174 174 174 0 0 0 0 0 174
"6514" "momo" 20 "b" 2 155 1 0 304 304 304 304 478 0 0 0 0 0 304
"6515" "momo" 20 "b" 3 488 1 0 733 733 733 733 1211 0 0 0 0 0 733
"6516" "momo" 20 "b" 4 331 1 331 331 331 331 331 1542 0 0 0 0 0 331
"6517" "momo" 20 "b" 5 0 0 0 0 0 0 0 1542 0 0 0 0 0 0
"6518" "momo" 20 "b" 6 0 0 0 0 0 0 0 1542 0 0 0 0 0 0
"6519" "momo" 20 "b" 7 179 1 0 1153 1153 1153 1153 2695 0 0 0 0 0 1153
"6520" "momo" 20 "b" 8 0 0 0 0 0 0 0 2695 0 0 0 0 0 0
"6521" "momo" 21 "a" 1 191 1 0 265 265 265 265 265 0 0 0 0 0 265
"6522" "momo" 21 "a" 2 321 1 321 321 321 321 321 586 0 0 0 0 0 321
"6523" "momo" 21 "a" 3 306 1 306 306 306 306 306 892 0 0 0 0 0 306
"6524" "momo" 21 "a" 4 0 0 0 0 0 0 0 892 0 0 0 0 0 0
"6525" "momo" 21 "a" 5 0 0 0 0 0 0 0 892 0 0 0 0 0 0
"6526" "momo" 21 "a" 6 310 1 0 617 617 617 617 1509 0 0 0 0 0 617
"6527" "momo" 21 "a" 7 0 0 0 0 0 0 0 1509 0 0 0 0 0 0
"6528" "momo" 21 "a" 8 0 0 0 0 0 0 0 1509 0 0 0 0 0 0
"6529" "momo" 22 "d" 1 187 1 187 187 187 187 187 187 0 0 0 0 0 187
"6530" "momo" 22 "d" 2 181 1 0 361 361 361 361 548 0 0 0 0 0 361
"6531" "momo" 22 "d" 3 212 1 0 444 444 444 444 992 0 0 0 0 0 444
"6532" "momo" 22 "d" 4 225 1 225 225 225 225 225 1217 0 0 0 0 0 225
"6533" "momo" 22 "d" 5 227 1 227 227 227 227 227 1444 0 0 0 0 0 227
[truncated: 227,030 more chars]
