# Supplementary material for: Dependency Resolution Difficulty Increases with Distance in Persian Separable Complex Predicates: Evidence for Expectation and Memory-Based Accounts
Source: Front Psychol. 2016 Mar 30;7:403. doi: 10.3389/fpsyg.2016.00403 (PMC4812816; doi:10.3389/fpsyg.2016.00403)
Supplement: Supplementary file 1 [file DataSheet1.zip › SafaviEtAl2016DataCode/ET/ET2-final.txt]

"subj" "id" "cond" "roi" "FFD" "FFP" "SFD" "FPRT" "RBRT" "TFT" "RPD" "CRPD" "RRT" "RRTP" "RRTR" "RBRC" "TRC" "LPRT"
"1" 1 1 "a" 1 200 1 200 200 200 200 200 200 0 0 0 0 0 200
"2" 1 1 "a" 2 177 1 0 177 177 378 177 377 201 0 201 0 0 201
"3" 1 1 "a" 3 177 1 177 177 177 177 378 755 0 0 0 1 1 177
"4" 1 1 "a" 4 252 1 252 252 252 252 252 1007 0 0 0 0 0 252
"5" 1 1 "a" 5 233 1 233 233 233 233 233 1240 0 0 0 0 0 233
"6" 1 1 "a" 6 227 1 0 2075 2075 2075 2075 3315 0 0 0 0 0 2075
"7" 1 1 "a" 7 0 0 0 0 0 0 0 3315 0 0 0 0 0 0
"8" 1 2 "d" 1 58 1 58 58 58 58 58 58 0 0 0 0 0 58
"9" 1 2 "d" 2 139 1 0 378 378 378 378 436 0 0 0 0 0 378
"10" 1 2 "d" 3 202 1 0 527 527 527 527 963 0 0 0 0 0 527
"11" 1 2 "d" 4 241 1 241 241 241 241 241 1204 0 0 0 0 0 241
"12" 1 2 "d" 5 0 0 0 0 0 0 0 1204 0 0 0 0 0 0
"13" 1 2 "d" 6 308 1 0 925 925 925 925 2129 0 0 0 0 0 925
"14" 1 2 "d" 7 0 0 0 0 0 0 0 2129 0 0 0 0 0 0
"15" 1 3 "c" 1 173 1 173 173 173 173 173 173 0 0 0 0 0 173
"16" 1 3 "c" 2 151 1 0 534 534 534 534 707 0 0 0 0 0 534
"17" 1 3 "c" 3 0 0 0 0 0 0 0 707 0 0 0 0 0 0
"18" 1 3 "c" 4 224 1 224 224 224 224 224 931 0 0 0 0 0 224
"19" 1 3 "c" 5 0 0 0 0 0 0 0 931 0 0 0 0 0 0
"20" 1 3 "c" 6 298 1 0 999 999 999 999 1930 0 0 0 0 0 999
"21" 1 3 "c" 7 0 0 0 0 0 0 0 1930 0 0 0 0 0 0
"22" 1 4 "b" 1 189 1 189 189 189 189 189 189 0 0 0 0 0 189
"23" 1 4 "b" 2 181 1 0 467 467 826 467 656 359 0 359 0 0 359
"24" 1 4 "b" 3 215 1 0 1178 1178 2491 1178 1834 1313 0 1313 0 1 920
"25" 1 4 "b" 4 185 1 185 185 185 185 185 2019 0 0 0 0 0 185
"26" 1 4 "b" 5 0 0 0 0 0 0 0 2019 0 0 0 0 0 0
"27" 1 4 "b" 6 327 1 0 1196 1463 1463 3135 5154 267 267 0 1 1 267
"28" 1 4 "b" 7 0 0 0 0 0 0 0 5154 0 0 0 0 0 0
"29" 1 6 "a" 1 42 1 0 42 42 228 42 42 186 0 186 0 0 186
"30" 1 6 "a" 2 167 1 0 167 397 397 583 625 230 230 0 1 1 230
"31" 1 6 "a" 3 0 0 0 0 0 0 0 625 0 0 0 0 0 0
"32" 1 6 "a" 4 231 1 231 231 231 231 231 856 0 0 0 0 0 231
"33" 1 6 "a" 5 0 0 0 0 0 0 0 856 0 0 0 0 0 0
"34" 1 6 "a" 6 237 1 237 237 237 237 237 1093 0 0 0 0 0 237
"35" 1 6 "a" 7 640 1 0 1373 1373 1373 1373 2466 0 0 0 0 0 1373
"36" 1 7 "d" 1 67 1 0 430 430 430 430 430 0 0 0 0 0 430
"37" 1 7 "d" 2 185 1 185 185 185 185 185 615 0 0 0 0 0 185
"38" 1 7 "d" 3 147 1 0 1301 1301 1301 1301 1916 0 0 0 0 0 1301
"39" 1 7 "d" 4 343 1 343 343 343 343 343 2259 0 0 0 0 0 343
"40" 1 7 "d" 5 0 0 0 0 0 0 0 2259 0 0 0 0 0 0
"41" 1 7 "d" 6 208 1 0 902 902 902 902 3161 0 0 0 0 0 902
"42" 1 7 "d" 7 0 0 0 0 0 0 0 3161 0 0 0 0 0 0
"43" 1 8 "c" 1 191 1 191 191 191 191 191 191 0 0 0 0 0 191
"44" 1 8 "c" 2 230 1 0 437 437 437 437 628 0 0 0 0 0 437
"45" 1 8 "c" 3 310 1 310 310 310 310 310 938 0 0 0 0 0 310
"46" 1 8 "c" 4 153 1 153 153 153 153 153 1091 0 0 0 0 0 153
"47" 1 8 "c" 5 0 0 0 0 0 0 0 1091 0 0 0 0 0 0
"48" 1 8 "c" 6 218 1 0 2434 2434 2434 2434 3525 0 0 0 0 0 2434
"49" 1 8 "c" 7 0 0 0 0 0 0 0 3525 0 0 0 0 0 0
"50" 1 10 "b" 1 184 1 184 184 184 184 184 184 0 0 0 0 0 184
"51" 1 10 "b" 2 171 1 0 171 171 377 171 355 206 0 206 0 0 206
"52" 1 10 "b" 3 390 1 0 565 1175 1891 1381 1736 1326 610 716 1 1 287
"53" 1 10 "b" 4 214 1 0 214 568 568 997 2733 354 354 0 2 2 354
"54" 1 10 "b" 5 265 1 265 265 265 265 265 2998 0 0 0 0 0 265
"55" 1 10 "b" 6 377 1 0 1193 1193 1193 1480 4478 0 0 0 1 1 1193
"56" 1 10 "b" 7 0 0 0 0 0 0 0 4478 0 0 0 0 0 0
"57" 1 11 "a" 1 187 1 187 187 187 187 187 187 0 0 0 0 0 187
"58" 1 11 "a" 2 197 1 197 197 197 197 197 384 0 0 0 0 0 197
"59" 1 11 "a" 3 312 1 312 312 312 312 312 696 0 0 0 0 0 312
"60" 1 11 "a" 4 431 1 431 431 431 431 431 1127 0 0 0 0 0 431
"61" 1 11 "a" 5 0 0 0 0 0 0 0 1127 0 0 0 0 0 0
"62" 1 11 "a" 6 237 1 0 1852 1852 1852 1852 2979 0 0 0 0 0 1852
"63" 1 11 "a" 7 0 0 0 0 0 0 0 2979 0 0 0 0 0 0
"64" 1 12 "d" 1 18 1 18 18 18 18 18 18 0 0 0 0 0 18
"65" 1 12 "d" 2 368 1 0 368 368 866 368 386 498 0 498 0 0 498
"66" 1 12 "d" 3 302 1 0 1139 1139 3208 1139 1525 2069 0 2069 0 0 1794
"67" 1 12 "d" 4 462 1 0 462 1014 1682 1289 2814 1220 552 668 1 1 668
"68" 1 12 "d" 5 0 0 0 0 0 0 0 2814 0 0 0 0 0 0
"69" 1 12 "d" 6 341 1 0 871 1489 1489 4449 7263 618 618 0 1 1 618
"70" 1 12 "d" 7 0 0 0 0 0 0 0 7263 0 0 0 0 0 0
"71" 1 13 "c" 1 191 1 191 191 191 191 191 191 0 0 0 0 0 191
"72" 1 13 "c" 2 421 1 421 421 421 421 421 612 0 0 0 0 0 421
"73" 1 13 "c" 3 353 1 353 353 353 353 353 965 0 0 0 0 0 353
"74" 1 13 "c" 4 255 1 255 255 255 255 255 1220 0 0 0 0 0 255
"75" 1 13 "c" 5 0 0 0 0 0 0 0 1220 0 0 0 0 0 0
"76" 1 13 "c" 6 297 1 0 2001 2001 2001 2001 3221 0 0 0 0 0 2001
"77" 1 13 "c" 7 0 0 0 0 0 0 0 3221 0 0 0 0 0 0
"78" 1 14 "b" 1 77 1 0 391 391 391 391 391 0 0 0 0 0 391
"79" 1 14 "b" 2 172 1 172 172 172 172 172 563 0 0 0 0 0 172
"80" 1 14 "b" 3 322 1 0 729 729 729 729 1292 0 0 0 0 0 729
"81" 1 14 "b" 4 366 1 366 366 366 366 366 1658 0 0 0 0 0 366
"82" 1 14 "b" 5 0 0 0 0 0 0 0 1658 0 0 0 0 0 0
"83" 1 14 "b" 6 125 1 0 2145 2145 2145 2145 3803 0 0 0 0 0 2145
"84" 1 14 "b" 7 0 0 0 0 0 0 0 3803 0 0 0 0 0 0
"85" 1 15 "a" 1 93 1 0 242 242 466 242 242 224 0 224 0 0 224
"86" 1 15 "a" 2 321 1 0 321 510 510 734 976 189 189 0 1 1 189
"87" 1 15 "a" 3 228 1 228 228 228 228 228 1204 0 0 0 0 0 228
"88" 1 15 "a" 4 183 1 183 183 183 183 183 1387 0 0 0 0 0 183
"89" 1 15 "a" 5 267 1 0 1127 1127 1127 1127 2514 0 0 0 0 0 1127
"90" 1 15 "a" 6 0 0 0 0 0 0 0 2514 0 0 0 0 0 0
"91" 1 15 "a" 7 0 0 0 0 0 0 0 2514 0 0 0 0 0 0
"92" 1 16 "d" 1 201 1 0 382 382 382 382 382 0 0 0 0 0 382
"93" 1 16 "d" 2 148 1 0 148 148 924 148 530 776 0 776 0 0 776
"94" 1 16 "d" 3 256 1 0 632 632 1322 632 1162 690 0 690 0 0 690
"95" 1 16 "d" 4 870 1 0 870 870 1162 870 2032 292 0 292 0 0 292
"96" 1 16 "d" 5 0 0 0 0 0 0 0 2032 0 0 0 0 0 0
"97" 1 16 "d" 6 303 1 0 4201 4485 4485 6243 8275 284 284 0 1 1 284
"98" 1 16 "d" 7 0 0 0 0 0 0 0 8275 0 0 0 0 0 0
"99" 1 17 "c" 1 0 0 0 0 0 0 0 0 0 0 0 0 0 0
"100" 1 17 "c" 2 668 1 668 668 668 668 668 668 0 0 0 0 0 668
"101" 1 17 "c" 3 166 1 166 166 166 166 166 834 0 0 0 0 0 166
"102" 1 17 "c" 4 214 1 214 214 214 214 214 1048 0 0 0 0 0 214
"103" 1 17 "c" 5 0 0 0 0 0 0 0 1048 0 0 0 0 0 0
"104" 1 17 "c" 6 494 1 0 2884 2884 2884 2884 3932 0 0 0 0 0 2884
"105" 1 17 "c" 7 0 0 0 0 0 0 0 3932 0 0 0 0 0 0
"106" 1 18 "b" 1 187 1 0 319 319 319 319 319 0 0 0 0 0 319
"107" 1 18 "b" 2 184 1 184 184 184 184 184 503 0 0 0 0 0 184
"108" 1 18 "b" 3 223 1 0 811 811 811 811 1314 0 0 0 0 0 811
"109" 1 18 "b" 4 251 1 251 251 251 251 251 1565 0 0 0 0 0 251
"110" 1 18 "b" 5 0 0 0 0 0 0 0 1565 0 0 0 0 0 0
"111" 1 18 "b" 6 241 1 0 1290 1290 1290 1290 2855 0 0 0 0 0 1290
"112" 1 18 "b" 7 0 0 0 0 0 0 0 2855 0 0 0 0 0 0
"113" 1 19 "a" 1 178 1 0 633 633 633 633 633 0 0 0 0 0 633
"114" 1 19 "a" 2 320 1 320 320 320 320 320 953 0 0 0 0 0 320
"115" 1 19 "a" 3 236 1 236 236 236 236 236 1189 0 0 0 0 0 236
"116" 1 19 "a" 4 167 1 167 167 167 167 167 1356 0 0 0 0 0 167
"117" 1 19 "a" 5 0 0 0 0 0 0 0 1356 0 0 0 0 0 0
"118" 1 19 "a" 6 364 1 0 1981 1981 1981 1981 3337 0 0 0 0 0 1981
"119" 1 19 "a" 7 0 0 0 0 0 0 0 3337 0 0 0 0 0 0
"120" 1 20 "d" 1 0 0 0 0 0 0 0 0 0 0 0 0 0 0
"121" 1 20 "d" 2 231 1 0 441 441 1073 441 441 632 0 632 0 0 369
"122" 1 20 "d" 3 234 1 0 408 1018 1306 1281 1722 898 610 288 1 1 288
"123" 1 20 "d" 4 523 1 523 523 523 523 523 2245 0 0 0 0 0 523
"124" 1 20 "d" 5 0 0 0 0 0 0 0 2245 0 0 0 0 0 0
"125" 1 20 "d" 6 312 1 0 1381 1381 1381 2038 4283 0 0 0 1 1 1381
"126" 1 20 "d" 7 0 0 0 0 0 0 0 4283 0 0 0 0 0 0
"127" 1 21 "c" 1 19 1 0 19 19 353 19 19 334 0 334 0 0 334
"128" 1 21 "c" 2 207 1 0 207 507 507 841 860 300 300 0 1 1 300
"129" 1 21 "c" 3 211 1 0 211 211 607 211 1071 396 0 396 0 0 396
"130" 1 21 "c" 4 280 1 0 280 280 554 280 1351 274 0 274 0 0 274
"131" 1 21 "c" 5 0 0 0 0 0 0 0 1351 0 0 0 0 0 0
"132" 1 21 "c" 6 316 1 0 1172 1407 1407 2077 3428 235 235 0 1 1 235
"133" 1 21 "c" 7 0 0 0 0 0 0 0 3428 0 0 0 0 0 0
"134" 1 22 "b" 1 0 0 0 0 0 0 0 0 0 0 0 0 0 0
"135" 1 22 "b" 2 165 1 0 692 692 1145 692 692 453 0 453 0 0 453
"136" 1 22 "b" 3 235 1 0 2238 2238 3399 2238 2930 1161 0 1161 0 1 496
"137" 1 22 "b" 4 246 1 0 246 246 692 246 3176 446 0 446 0 1 268
"138" 1 22 "b" 5 0 0 0 0 0 0 0 3176 0 0 0 0 0 0
"139" 1 22 "b" 6 246 1 0 2248 3857 3857 5917 9093 1609 1609 0 1 1 1609
"140" 1 22 "b" 7 0 0 0 0 0 0 0 9093 0 0 0 0 0 0
"141" 1 23 "a" 1 502 1 502 502 502 502 502 502 0 0 0 0 0 502
"142" 1 23 "a" 2 328 1 0 605 605 605 605 1107 0 0 0 0 0 605
"143" 1 23 "a" 3 297 1 297 297 297 297 297 1404 0 0 0 0 0 297
"144" 1 23 "a" 4 302 1 302 302 302 302 302 1706 0 0 0 0 0 302
"145" 1 23 "a" 5 0 0 0 0 0 0 0 1706 0 0 0 0 0 0
"146" 1 23 "a" 6 239 1 0 3992 3992 3992 3992 5698 0 0 0 0 0 3992
"147" 1 23 "a" 7 0 0 0 0 0 0 0 5698 0 0 0 0 0 0
"148" 1 24 "d" 1 0 0 0 0 0 0 0 0 0 0 0 0 0 0
"149" 1 24 "d" 2 194 1 0 708 708 1519 708 708 811 0 811 0 0 811
"150" 1 24 "d" 3 218 1 0 1511 1511 2100 1511 2219 589 0 589 0 0 589
"151" 1 24 "d" 4 292 1 0 292 292 490 292 2511 198 0 198 0 0 198
"152" 1 24 "d" 5 0 0 0 0 0 0 0 2511 0 0 0 0 0 0
"153" 1 24 "d" 6 268 1 0 1591 2912 2912 4510 7021 1321 1321 0 1 1 1321
"154" 1 24 "d" 7 0 0 0 0 0 0 0 7021 0 0 0 0 0 0
"155" 1 25 "c" 1 186 1 0 376 376 376 376 376 0 0 0 0 0 376
"156" 1 25 "c" 2 151 1 151 151 151 151 151 527 0 0 0 0 0 151
"157" 1 25 "c" 3 0 0 0 0 0 0 0 527 0 0 0 0 0 0
"158" 1 25 "c" 4 317 1 317 317 317 317 317 844 0 0 0 0 0 317
"159" 1 25 "c" 5 0 0 0 0 0 0 0 844 0 0 0 0 0 0
"160" 1 25 "c" 6 279 1 0 1305 1305 1305 1305 2149 0 0 0 0 0 1305
"161" 1 25 "c" 7 0 0 0 0 0 0 0 2149 0 0 0 0 0 0
"162" 1 27 "b" 1 186 1 186 186 186 186 186 186 0 0 0 0 0 186
"163" 1 27 "b" 2 214 1 214 214 214 214 214 400 0 0 0 0 0 214
"164" 1 27 "b" 3 393 1 0 1007 1007 1007 1007 1407 0 0 0 0 0 1007
"165" 1 27 "b" 4 495 1 495 495 495 495 495 1902 0 0 0 0 0 495
"166" 1 27 "b" 5 0 0 0 0 0 0 0 1902 0 0 0 0 0 0
"167" 1 27 "b" 6 302 1 0 1454 1454 1454 1454 3356 0 0 0 0 0 1454
"168" 1 27 "b" 7 0 0 0 0 0 0 0 3356 0 0 0 0 0 0
"169" 1 28 "a" 1 196 1 196 196 196 196 196 196 0 0 0 0 0 196
"170" 1 28 "a" 2 357 1 0 602 602 602 602 798 0 0 0 0 0 602
"171" 1 28 "a" 3 199 1 0 199 199 327 199 997 128 0 128 0 0 128
"172" 1 28 "a" 4 223 1 223 223 223 223 351 1348 0 0 0 1 1 223
"173" 1 28 "a" 5 0 0 0 0 0 0 0 1348 0 0 0 0 0 0
"174" 1 28 "a" 6 390 1 0 2415 2415 2415 2415 3763 0 0 0 0 0 2415
"175" 1 28 "a" 7 0 0 0 0 0 0 0 3763 0 0 0 0 0 0
"176" 1 29 "d" 1 30 1 30 30 30 30 30 30 0 0 0 0 0 30
"177" 1 29 "d" 2 408 1 0 408 408 1211 408 438 803 0 803 0 0 803
"178" 1 29 "d" 3 238 1 238 238 238 238 238 676 0 0 0 0 0 238
"179" 1 29 "d" 4 173 1 0 1996 1996 3591 1996 2672 1595 0 1595 0 0 1595
"180" 1 29 "d" 5 0 0 0 0 0 0 0 2672 0 0 0 0 0 0
"181" 1 29 "d" 6 0 0 0 0 0 0 0 2672 0 0 0 0 0 0
"182" 1 29 "d" 7 257 1 0 736 1698 1698 4096 6768 962 962 0 1 1 962
"183" 1 30 "c" 1 191 1 191 191 191 191 191 191 0 0 0 0 0 191
"184" 1 30 "c" 2 205 1 205 205 205 205 205 396 0 0 0 0 0 205
"185" 1 30 "c" 3 310 1 0 519 519 519 519 915 0 0 0 0 0 519
"186" 1 30 "c" 4 276 1 0 491 491 491 491 1406 0 0 0 0 0 491
"187" 1 30 "c" 5 0 0 0 0 0 0 0 1406 0 0 0 0 0 0
"188" 1 30 "c" 6 599 1 0 1820 1820 1820 1820 3226 0 0 0 0 0 1820
"189" 1 30 "c" 7 0 0 0 0 0 0 0 3226 0 0 0 0 0 0
"190" 1 31 "b" 1 203 1 203 203 203 203 203 203 0 0 0 0 0 203
"191" 1 31 "b" 2 556 1 0 1310 1310 1310 1310 1513 0 0 0 0 0 1310
"192" 1 31 "b" 3 305 1 0 1143 1143 1143 1143 2656 0 0 0 0 0 1143
"193" 1 31 "b" 4 342 1 342 342 342 342 342 2998 0 0 0 0 0 342
"194" 1 31 "b" 5 0 0 0 0 0 0 0 2998 0 0 0 0 0 0
"195" 1 31 "b" 6 413 1 0 1913 1913 1913 1913 4911 0 0 0 0 0 1913
"196" 1 31 "b" 7 0 0 0 0 0 0 0 4911 0 0 0 0 0 0
"197" 1 33 "a" 1 48 1 48 48 48 48 48 48 0 0 0 0 0 48
"198" 1 33 "a" 2 144 1 0 234 234 234 234 282 0 0 0 0 0 234
"199" 1 33 "a" 3 268 1 0 1217 1217 1217 1217 1499 0 0 0 0 0 1217
"200" 1 33 "a" 4 257 1 257 257 257 257 257 1756 0 0 0 0 0 257
"201" 1 33 "a" 5 0 0 0 0 0 0 0 1756 0 0 0 0 0 0
"202" 1 33 "a" 6 290 1 0 1819 1819 1819 1819 3575 0 0 0 0 0 1819
"203" 1 33 "a" 7 0 0 0 0 0 0 0 3575 0 0 0 0 0 0
"204" 1 34 "d" 1 33 1 0 465 465 465 465 465 0 0 0 0 0 465
"205" 1 34 "d" 2 0 0 0 0 0 0 0 465 0 0 0 0 0 0
"206" 1 34 "d" 3 206 1 0 907 907 907 907 1372 0 0 0 0 0 907
"207" 1 34 "d" 4 545 1 545 545 545 545 545 1917 0 0 0 0 0 545
"208" 1 34 "d" 5 0 0 0 0 0 0 0 1917 0 0 0 0 0 0
"209" 1 34 "d" 6 240 1 0 3768 3768 3768 3768 5685 0 0 0 0 0 3768
"210" 1 34 "d" 7 0 0 0 0 0 0 0 5685 0 0 0 0 0 0
"211" 1 35 "c" 1 201 1 201 201 201 201 201 201 0 0 0 0 0 201
"212" 1 35 "c" 2 211 1 211 211 211 211 211 412 0 0 0 0 0 211
"213" 1 35 "c" 3 308 1 0 557 557 557 557 969 0 0 0 0 0 557
"214" 1 35 "c" 4 420 1 420 420 420 420 420 1389 0 0 0 0 0 420
"215" 1 35 "c" 5 0 0 0 0 0 0 0 1389 0 0 0 0 0 0
"216" 1 35 "c" 6 279 1 0 2441 2441 2441 2441 3830 0 0 0 0 0 2441
"217" 1 35 "c" 7 0 0 0 0 0 0 0 3830 0 0 0 0 0 0
"218" 1 36 "b" 1 188 1 188 188 188 188 188 188 0 0 0 0 0 188
"219" 1 36 "b" 2 149 1 149 149 149 149 149 337 0 0 0 0 0 149
"220" 1 36 "b" 3 303 1 0 1142 1142 1142 1142 1479 0 0 0 0 0 1142
"221" 1 36 "b" 4 0 0 0 0 0 0 0 1479 0 0 0 0 0 0
"222" 1 36 "b" 5 0 0 0 0 0 0 0 1479 0 0 0 0 0 0
"223" 1 36 "b" 6 234 1 0 733 733 733 733 2212 0 0 0 0 0 733
"224" 1 36 "b" 7 0 0 0 0 0 0 0 2212 0 0 0 0 0 0
"225" 2 1 "d" 1 75 1 0 522 522 522 522 522 0 0 0 0 0 522
"226" 2 1 "d" 2 194 1 194 194 194 194 194 716 0 0 0 0 0 194
"227" 2 1 "d" 3 302 1 0 1509 1509 1509 1509 2225 0 0 0 0 0 1509
"228" 2 1 "d" 4 0 0 0 0 0 0 0 2225 0 0 0 0 0 0
"229" 2 1 "d" 5 199 1 199 199 199 199 199 2424 0 0 0 0 0 199
"230" 2 1 "d" 6 182 1 0 631 631 631 631 3055 0 0 0 0 0 631
"231" 2 1 "d" 7 0 0 0 0 0 0 0 3055 0 0 0 0 0 0
"232" 2 2 "c" 1 87 1 0 247 247 247 247 247 0 0 0 0 0 247
"233" 2 2 "c" 2 235 1 235 235 235 235 235 482 0 0 0 0 0 235
"234" 2 2 "c" 3 197 1 0 326 326 326 326 808 0 0 0 0 0 326
"235" 2 2 "c" 4 243 1 243 243 243 243 243 1051 0 0 0 0 0 243
"236" 2 2 "c" 5 0 0 0 0 0 0 0 1051 0 0 0 0 0 0
"237" 2 2 "c" 6 253 1 0 688 688 688 688 1739 0 0 0 0 0 688
"238" 2 2 "c" 7 0 0 0 0 0 0 0 1739 0 0 0 0 0 0
"239" 2 3 "b" 1 182 1 0 812 812 1008 812 812 196 0 196 0 0 196
"240" 2 3 "b" 2 328 1 0 328 611 611 807 1619 283 283 0 1 1 283
"241" 2 3 "b" 3 185 1 0 1345 1345 1345 1345 2964 0 0 0 0 0 1345
"242" 2 3 "b" 4 238 1 238 238 238 238 238 3202 0 0 0 0 0 238
"243" 2 3 "b" 5 0 0 0 0 0 0 0 3202 0 0 0 0 0 0
"244" 2 3 "b" 6 278 1 0 2230 2230 2230 2230 5432 0 0 0 0 0 2230
"245" 2 3 "b" 7 0 0 0 0 0 0 0 5432 0 0 0 0 0 0
"246" 2 4 "a" 1 30 1 30 30 30 30 30 30 0 0 0 0 0 30
"247" 2 4 "a" 2 0 0 0 0 0 0 0 30 0 0 0 0 0 0
"248" 2 4 "a" 3 0 0 0 0 0 0 0 30 0 0 0 0 0 0
"249" 2 4 "a" 4 0 0 0 0 0 0 0 30 0 0 0 0 0 0
"250" 2 4 "a" 5 0 0 0 0 0 0 0 30 0 0 0 0 0 0
"251" 2 4 "a" 6 0 0 0 0 0 0 0 30 0 0 0 0 0 0
"252" 2 4 "a" 7 0 0 0 0 0 0 0 30 0 0 0 0 0 0
"253" 2 6 "d" 1 527 1 0 726 726 726 726 726 0 0 0 0 0 726
"254" 2 6 "d" 2 242 1 242 242 242 242 242 968 0 0 0 0 0 242
"255" 2 6 "d" 3 254 1 0 1833 1833 1833 1833 2801 0 0 0 0 0 1833
"256" 2 6 "d" 4 0 0 0 0 0 0 0 2801 0 0 0 0 0 0
"257" 2 6 "d" 5 283 1 283 283 283 283 283 3084 0 0 0 0 0 283
"258" 2 6 "d" 6 205 1 0 609 609 609 609 3693 0 0 0 0 0 609
"259" 2 6 "d" 7 0 0 0 0 0 0 0 3693 0 0 0 0 0 0
"260" 2 7 "c" 1 359 1 359 359 359 359 359 359 0 0 0 0 0 359
"261" 2 7 "c" 2 301 1 301 301 301 301 301 660 0 0 0 0 0 301
"262" 2 7 "c" 3 206 1 0 387 387 387 387 1047 0 0 0 0 0 387
"263" 2 7 "c" 4 223 1 223 223 223 223 223 1270 0 0 0 0 0 223
"264" 2 7 "c" 5 0 0 0 0 0 0 0 1270 0 0 0 0 0 0
"265" 2 7 "c" 6 339 1 0 1891 1891 1891 1891 3161 0 0 0 0 0 1891
"266" 2 7 "c" 7 0 0 0 0 0 0 0 3161 0 0 0 0 0 0
"267" 2 8 "b" 1 206 1 0 603 603 603 603 603 0 0 0 0 0 603
"268" 2 8 "b" 2 373 1 0 1191 1191 1740 1191 1794 549 0 549 0 0 549
"269" 2 8 "b" 3 188 1 0 188 1010 1010 1559 3353 822 822 0 1 1 822
"270" 2 8 "b" 4 212 1 212 212 212 212 212 3565 0 0 0 0 0 212
"271" 2 8 "b" 5 0 0 0 0 0 0 0 3565 0 0 0 0 0 0
"272" 2 8 "b" 6 227 1 0 777 777 777 777 4342 0 0 0 0 0 777
"273" 2 8 "b" 7 0 0 0 0 0 0 0 4342 0 0 0 0 0 0
"274" 2 10 "a" 1 174 1 174 174 174 174 174 174 0 0 0 0 0 174
"275" 2 10 "a" 2 214 1 0 685 685 685 685 859 0 0 0 0 0 685
"276" 2 10 "a" 3 352 1 0 575 575 575 575 1434 0 0 0 0 0 575
"277" 2 10 "a" 4 0 0 0 0 0 0 0 1434 0 0 0 0 0 0
"278" 2 10 "a" 5 339 1 339 339 339 339 339 1773 0 0 0 0 0 339
"279" 2 10 "a" 6 159 1 0 3073 3073 3073 3073 4846 0 0 0 0 0 3073
"280" 2 10 "a" 7 0 0 0 0 0 0 0 4846 0 0 0 0 0 0
"281" 2 11 "d" 1 470 1 470 470 470 470 470 470 0 0 0 0 0 470
"282" 2 11 "d" 2 471 1 471 471 471 471 471 941 0 0 0 0 0 471
"283" 2 11 "d" 3 518 1 0 1536 1536 1536 1536 2477 0 0 0 0 0 1536
"284" 2 11 "d" 4 254 1 254 254 254 254 254 2731 0 0 0 0 0 254
"285" 2 11 "d" 5 0 0 0 0 0 0 0 2731 0 0 0 0 0 0
"286" 2 11 "d" 6 299 1 0 1309 1309 1309 1309 4040 0 0 0 0 0 1309
"287" 2 11 "d" 7 0 0 0 0 0 0 0 4040 0 0 0 0 0 0
"288" 2 12 "c" 1 210 1 0 1041 1041 1041 1041 1041 0 0 0 0 0 1041
"289" 2 12 "c" 2 332 1 332 332 332 332 332 1373 0 0 0 0 0 332
"290" 2 12 "c" 3 237 1 0 535 535 535 535 1908 0 0 0 0 0 535
"291" 2 12 "c" 4 370 1 370 370 370 370 370 2278 0 0 0 0 0 370
"292" 2 12 "c" 5 212 1 212 212 212 212 212 2490 0 0 0 0 0 212
"293" 2 12 "c" 6 265 1 0 1101 1101 1101 1101 3591 0 0 0 0 0 1101
"294" 2 12 "c" 7 0 0 0 0 0 0 0 3591 0 0 0 0 0 0
"295" 2 13 "b" 1 31 1 0 374 374 374 374 374 0 0 0 0 0 374
"296" 2 13 "b" 2 198 1 198 198 198 198 198 572 0 0 0 0 0 198
"297" 2 13 "b" 3 207 1 0 672 672 672 672 1244 0 0 0 0 0 672
"298" 2 13 "b" 4 357 1 357 357 357 357 357 1601 0 0 0 0 0 357
"299" 2 13 "b" 5 0 0 0 0 0 0 0 1601 0 0 0 0 0 0
"300" 2 13 "b" 6 235 1 0 839 839 839 839 2440 0 0 0 0 0 839
"301" 2 13 "b" 7 0 0 0 0 0 0 0 2440 0 0 0 0 0 0
"302" 2 14 "a" 1 406 1 406 406 406 406 406 406 0 0 0 0 0 406
"303" 2 14 "a" 2 287 1 287 287 287 287 287 693 0 0 0 0 0 287
"304" 2 14 "a" 3 268 1 0 438 438 438 438 1131 0 0 0 0 0 438
"305" 2 14 "a" 4 0 0 0 0 0 0 0 1131 0 0 0 0 0 0
"306" 2 14 "a" 5 0 0 0 0 0 0 0 1131 0 0 0 0 0 0
"307" 2 14 "a" 6 201 1 0 1078 1078 1078 1078 2209 0 0 0 0 0 1078
"308" 2 14 "a" 7 0 0 0 0 0 0 0 2209 0 0 0 0 0 0
"309" 2 15 "d" 1 425 1 0 425 425 1153 425 425 728 0 728 0 0 181
"310" 2 15 "d" 2 238 1 0 560 560 3212 560 985 2652 0 2652 0 1 167
"311" 2 15 "d" 3 155 1 0 824 2057 5437 2780 3765 4613 1233 3380 1 6 109
"312" 2 15 "d" 4 0 0 0 0 0 1310 0 3765 1310 0 1310 0 1 174
"313" 2 15 "d" 5 0 0 0 0 0 553 0 3765 553 0 553 0 2 286
"314" 2 15 "d" 6 274 1 0 728 2227 2227 10127 13892 1499 1499 0 2 2 597
"315" 2 15 "d" 7 0 0 0 0 0 0 0 13892 0 0 0 0 0 0
"316" 2 16 "c" 1 443 1 443 443 443 443 443 443 0 0 0 0 0 443
"317" 2 16 "c" 2 278 1 0 430 430 430 430 873 0 0 0 0 0 430
"318" 2 16 "c" 3 253 1 253 253 253 253 253 1126 0 0 0 0 0 253
"319" 2 16 "c" 4 321 1 321 321 321 321 321 1447 0 0 0 0 0 321
"320" 2 16 "c" 5 0 0 0 0 0 0 0 1447 0 0 0 0 0 0
"321" 2 16 "c" 6 276 1 0 1191 1191 1191 1191 2638 0 0 0 0 0 1191
"322" 2 16 "c" 7 0 0 0 0 0 0 0 2638 0 0 0 0 0 0
"323" 2 17 "b" 1 107 1 0 357 357 357 357 357 0 0 0 0 0 357
"324" 2 17 "b" 2 210 1 0 380 380 380 380 737 0 0 0 0 0 380
"325" 2 17 "b" 3 327 1 0 903 903 903 903 1640 0 0 0 0 0 903
"326" 2 17 "b" 4 0 0 0 0 0 0 0 1640 0 0 0 0 0 0
"327" 2 17 "b" 5 271 1 271 271 271 271 271 1911 0 0 0 0 0 271
"328" 2 17 "b" 6 223 1 0 723 723 723 723 2634 0 0 0 0 0 723
"329" 2 17 "b" 7 0 0 0 0 0 0 0 2634 0 0 0 0 0 0
"330" 2 18 "a" 1 598 1 598 598 598 598 598 598 0 0 0 0 0 598
"331" 2 18 "a" 2 255 1 0 514 514 514 514 1112 0 0 0 0 0 514
"332" 2 18 "a" 3 394 1 394 394 394 394 394 1506 0 0 0 0 0 394
"333" 2 18 "a" 4 0 0 0 0 0 0 0 1506 0 0 0 0 0 0
"334" 2 18 "a" 5 281 1 281 281 281 281 281 1787 0 0 0 0 0 281
"335" 2 18 "a" 6 225 1 0 1552 1552 1552 1552 3339 0 0 0 0 0 1552
"336" 2 18 "a" 7 0 0 0 0 0 0 0 3339 0 0 0 0 0 0
"337" 2 19 "d" 1 171 1 0 1318 1318 1318 1318 1318 0 0 0 0 0 1318
"338" 2 19 "d" 2 317 1 0 704 704 704 704 2022 0 0 0 0 0 704
"339" 2 19 "d" 3 436 1 0 1392 1392 1392 1392 3414 0 0 0 0 0 1392
"340" 2 19 "d" 4 197 1 197 197 197 197 197 3611 0 0 0 0 0 197
"341" 2 19 "d" 5 0 0 0 0 0 0 0 3611 0 0 0 0 0 0
"342" 2 19 "d" 6 225 1 0 999 999 999 999 4610 0 0 0 0 0 999
"343" 2 19 "d" 7 0 0 0 0 0 0 0 4610 0 0 0 0 0 0
"344" 2 20 "c" 1 163 1 0 429 429 429 429 429 0 0 0 0 0 429
"345" 2 20 "c" 2 347 1 347 347 347 347 347 776 0 0 0 0 0 347
"346" 2 20 "c" 3 200 1 0 1341 1341 1341 1341 2117 0 0 0 0 0 1341
"347" 2 20 "c" 4 327 1 327 327 327 327 327 2444 0 0 0 0 0 327
"348" 2 20 "c" 5 0 0 0 0 0 0 0 2444 0 0 0 0 0 0
"349" 2 20 "c" 6 253 1 0 844 844 844 844 3288 0 0 0 0 0 844
"350" 2 20 "c" 7 0 0 0 0 0 0 0 3288 0 0 0 0 0 0
"351" 2 21 "b" 1 184 1 0 1318 1318 1318 1318 1318 0 0 0 0 0 1318
"352" 2 21 "b" 2 300 1 300 300 300 300 300 1618 0 0 0 0 0 300
"353" 2 21 "b" 3 237 1 0 1061 1061 1061 1061 2679 0 0 0 0 0 1061
"354" 2 21 "b" 4 332 1 332 332 332 332 332 3011 0 0 0 0 0 332
"355" 2 21 "b" 5 0 0 0 0 0 0 0 3011 0 0 0 0 0 0
"356" 2 21 "b" 6 254 1 0 981 981 981 981 3992 0 0 0 0 0 981
"357" 2 21 "b" 7 0 0 0 0 0 0 0 3992 0 0 0 0 0 0
"358" 2 22 "a" 1 245 1 0 245 245 470 245 245 225 0 225 0 0 225
"359" 2 22 "a" 2 140 1 0 441 617 617 842 1087 176 176 0 1 1 176
"360" 2 22 "a" 3 205 1 205 205 205 205 205 1292 0 0 0 0 0 205
"361" 2 22 "a" 4 395 1 0 395 395 582 395 1687 187 0 187 0 0 187
"362" 2 22 "a" 5 0 0 0 0 0 0 0 1687 0 0 0 0 0 0
"363" 2 22 "a" 6 164 1 0 164 2314 2314 2501 4188 2150 2150 0 1 1 2150
"364" 2 22 "a" 7 0 0 0 0 0 0 0 4188 0 0 0 0 0 0
"365" 2 23 "d" 1 517 1 0 694 694 914 694 694 220 0 220 0 0 220
"366" 2 23 "d" 2 278 1 0 278 709 709 929 1623 431 431 0 1 1 431
"367" 2 23 "d" 3 191 1 0 1881 1881 2073 1881 3504 192 0 192 0 0 192
"368" 2 23 "d" 4 158 1 158 158 158 158 350 3854 0 0 0 1 1 158
"369" 2 23 "d" 5 0 0 0 0 0 0 0 3854 0 0 0 0 0 0
"370" 2 23 "d" 6 237 1 0 863 863 863 863 4717 0 0 0 0 0 863
"371" 2 23 "d" 7 0 0 0 0 0 0 0 4717 0 0 0 0 0 0
"372" 2 24 "c" 1 1137 1 1137 1137 1137 1137 1137 1137 0 0 0 0 0 1137
"373" 2 24 "c" 2 250 1 0 407 407 610 407 1544 203 0 203 0 0 203
"374" 2 24 "c" 3 186 1 0 401 401 401 401 1945 0 0 0 0 0 401
"375" 2 24 "c" 4 228 1 228 228 228 228 228 2173 0 0 0 0 0 228
"376" 2 24 "c" 5 219 1 219 219 219 219 219 2392 0 0 0 0 0 219
"377" 2 24 "c" 6 657 1 0 1378 2065 2065 2268 4660 687 687 0 1 1 687
"378" 2 24 "c" 7 0 0 0 0 0 0 0 4660 0 0 0 0 0 0
"379" 2 25 "b" 1 483 1 0 483 483 1815 483 483 1332 0 1332 0 0 1332
"380" 2 25 "b" 2 184 1 0 184 430 430 1762 2245 246 246 0 1 1 246
"381" 2 25 "b" 3 273 1 0 520 520 520 520 2765 0 0 0 0 0 520
"382" 2 25 "b" 4 240 1 240 240 240 240 240 3005 0 0 0 0 0 240
"383" 2 25 "b" 5 0 0 0 0 0 0 0 3005 0 0 0 0 0 0
"384" 2 25 "b" 6 247 1 0 901 901 901 901 3906 0 0 0 0 0 901
"385" 2 25 "b" 7 0 0 0 0 0 0 0 3906 0 0 0 0 0 0
"386" 2 27 "a" 1 188 1 0 353 353 828 353 353 475 0 475 0 0 195
"387" 2 27 "a" 2 143 1 0 932 932 1326 932 1285 394 0 394 0 1 191
"388" 2 27 "a" 3 506 1 506 506 506 506 506 1791 0 0 0 0 0 506
"389" 2 27 "a" 4 0 0 0 0 0 0 0 1791 0 0 0 0 0 0
"390" 2 27 "a" 5 254 1 254 254 254 254 254 2045 0 0 0 0 0 254
"391" 2 27 "a" 6 432 1 0 2115 3799 3799 4668 6713 1684 1684 0 2 2 1039
"392" 2 27 "a" 7 0 0 0 0 0 0 0 6713 0 0 0 0 0 0
"393" 2 28 "d" 1 276 1 276 276 276 276 276 276 0 0 0 0 0 276
"394" 2 28 "d" 2 364 1 0 588 588 588 588 864 0 0 0 0 0 588
"395" 2 28 "d" 3 393 1 0 941 941 941 941 1805 0 0 0 0 0 941
"396" 2 28 "d" 4 181 1 0 315 315 315 315 2120 0 0 0 0 0 315
"397" 2 28 "d" 5 0 0 0 0 0 0 0 2120 0 0 0 0 0 0
"398" 2 28 "d" 6 161 1 0 1109 1109 1109 1109 3229 0 0 0 0 0 1109
"399" 2 28 "d" 7 0 0 0 0 0 0 0 3229 0 0 0 0 0 0
"400" 2 29 "c" 1 53 1 0 417 417 1325 417 417 908 0 908 0 0 645
"401" 2 29 "c" 2 180 1 0 180 511 1445 774 1191 1265 331 934 1 1 934
"402" 2 29 "c" 3 281 1 0 281 281 1217 281 1472 936 0 936 0 1 458
"403" 2 29 "c" 4 296 1 0 296 957 957 3472 4944 661 661 0 2 2 359
"404" 2 29 "c" 5 0 0 0 0 0 0 0 4944 0 0 0 0 0 0
"405" 2 29 "c" 6 358 1 0 1435 1435 1435 1435 6379 0 0 0 0 0 1435
"406" 2 29 "c" 7 0 0 0 0 0 0 0 6379 0 0 0 0 0 0
"407" 2 30 "b" 1 162 1 162 162 162 162 162 162 0 0 0 0 0 162
"408" 2 30 "b" 2 239 1 239 239 239 239 239 401 0 0 0 0 0 239
"409" 2 30 "b" 3 189 1 0 1948 1948 1948 1948 2349 0 0 0 0 0 1948
"410" 2 30 "b" 4 294 1 294 294 294 294 294 2643 0 0 0 0 0 294
"411" 2 30 "b" 5 197 1 0 587 587 587 587 3230 0 0 0 0 0 587
"412" 2 30 "b" 6 175 1 0 1670 1670 1670 1670 4900 0 0 0 0 0 1670
"413" 2 30 "b" 7 0 0 0 0 0 0 0 4900 0 0 0 0 0 0
"414" 2 31 "a" 1 497 1 497 497 497 497 497 497 0 0 0 0 0 497
"415" 2 31 "a" 2 322 1 0 485 485 485 485 982 0 0 0 0 0 485
"416" 2 31 "a" 3 369 1 0 616 616 616 616 1598 0 0 0 0 0 616
"417" 2 31 "a" 4 325 1 325 325 325 325 325 1923 0 0 0 0 0 325
"418" 2 31 "a" 5 0 0 0 0 0 0 0 1923 0 0 0 0 0 0
"419" 2 31 "a" 6 294 1 0 1069 1069 1069 1069 2992 0 0 0 0 0 1069
"420" 2 31 "a" 7 0 0 0 0 0 0 0 2992 0 0 0 0 0 0
"421" 2 33 "d" 1 160 1 160 160 160 160 160 160 0 0 0 0 0 160
"422" 2 33 "d" 2 118 1 0 820 820 820 820 980 0 0 0 0 0 820
"423" 2 33 "d" 3 373 1 0 1428 1428 1428 1428 2408 0 0 0 0 0 1428
"424" 2 33 "d" 4 282 1 282 282 282 282 282 2690 0 0 0 0 0 282
"425" 2 33 "d" 5 290 1 290 290 290 290 290 2980 0 0 0 0 0 290
"426" 2 33 "d" 6 283 1 0 1986 1986 1986 1986 4966 0 0 0 0 0 1986
"427" 2 33 "d" 7 0 0 0 0 0 0 0 4966 0 0 0 0 0 0
"428" 2 34 "c" 1 139 1 0 335 335 335 335 335 0 0 0 0 0 335
"429" 2 34 "c" 2 256 1 0 500 500 500 500 835 0 0 0 0 0 500
"430" 2 34 "c" 3 261 1 0 504 504 504 504 1339 0 0 0 0 0 504
"431" 2 34 "c" 4 285 1 285 285 285 285 285 1624 0 0 0 0 0 285
"432" 2 34 "c" 5 0 0 0 0 0 0 0 1624 0 0 0 0 0 0
"433" 2 34 "c" 6 291 1 0 1578 1578 1578 1578 3202 0 0 0 0 0 1578
"434" 2 34 "c" 7 0 0 0 0 0 0 0 3202 0 0 0 0 0 0
"435" 2 35 "b" 1 496 1 496 496 496 496 496 496 0 0 0 0 0 496
"436" 2 35 "b" 2 367 1 367 367 367 367 367 863 0 0 0 0 0 367
"437" 2 35 "b" 3 277 1 0 1431 1431 1431 1431 2294 0 0 0 0 0 1431
"438" 2 35 "b" 4 215 1 215 215 215 215 215 2509 0 0 0 0 0 215
"439" 2 35 "b" 5 0 0 0 0 0 0 0 2509 0 0 0 0 0 0
"440" 2 35 "b" 6 267 1 0 1547 1547 1547 1547 4056 0 0 0 0 0 1547
"441" 2 35 "b" 7 0 0 0 0 0 0 0 4056 0 0 0 0 0 0
"442" 2 36 "a" 1 170 1 0 329 329 329 329 329 0 0 0 0 0 329
"443" 2 36 "a" 2 189 1 0 509 509 509 509 838 0 0 0 0 0 509
"444" 2 36 "a" 3 146 1 0 453 453 453 453 1291 0 0 0 0 0 453
"445" 2 36 "a" 4 193 1 193 193 193 193 193 1484 0 0 0 0 0 193
"446" 2 36 "a" 5 0 0 0 0 0 0 0 1484 0 0 0 0 0 0
"447" 2 36 "a" 6 201 1 0 1072 1072 1072 1072 2556 0 0 0 0 0 1072
"448" 2 36 "a" 7 0 0 0 0 0 0 0 2556 0 0 0 0 0 0
"449" 3 1 "a" 1 24 1 24 24 24 24 24 24 0 0 0 0 0 24
"450" 3 1 "a" 2 172 1 0 283 283 283 283 307 0 0 0 0 0 283
"451" 3 1 "a" 3 202 1 202 202 202 202 202 509 0 0 0 0 0 202
"452" 3 1 "a" 4 316 1 316 316 316 316 316 825 0 0 0 0 0 316
"453" 3 1 "a" 5 0 0 0 0 0 0 0 825 0 0 0 0 0 0
"454" 3 1 "a" 6 216 1 0 750 750 750 750 1575 0 0 0 0 0 750
"455" 3 1 "a" 7 0 0 0 0 0 0 0 1575 0 0 0 0 0 0
"456" 3 2 "d" 1 144 1 144 144 144 144 144 144 0 0 0 0 0 144
"457" 3 2 "d" 2 147 1 147 147 147 147 147 291 0 0 0 0 0 147
"458" 3 2 "d" 3 196 1 0 831 831 831 831 1122 0 0 0 0 0 831
"459" 3 2 "d" 4 0 0 0 0 0 0 0 1122 0 0 0 0 0 0
"460" 3 2 "d" 5 0 0 0 0 0 0 0 1122 0 0 0 0 0 0
"461" 3 2 "d" 6 204 1 0 741 741 741 741 1863 0 0 0 0 0 741
"462" 3 2 "d" 7 0 0 0 0 0 0 0 1863 0 0 0 0 0 0
"463" 3 4 "b" 1 153 1 153 153 153 153 153 153 0 0 0 0 0 153
"464" 3 4 "b" 2 173 1 173 173 173 173 173 326 0 0 0 0 0 173
"465" 3 4 "b" 3 308 1 0 2168 2168 2168 2168 2494 0 0 0 0 0 2168
"466" 3 4 "b" 4 0 0 0 0 0 0 0 2494 0 0 0 0 0 0
"467" 3 4 "b" 5 0 0 0 0 0 0 0 2494 0 0 0 0 0 0
"468" 3 4 "b" 6 216 1 0 725 725 725 725 3219 0 0 0 0 0 725
"469" 3 4 "b" 7 0 0 0 0 0 0 0 3219 0 0 0 0 0 0
"470" 3 6 "a" 1 0 0 0 0 0 247 0 0 247 0 247 0 0 247
"471" 3 6 "a" 2 177 1 0 177 332 332 579 579 155 155 0 1 1 155
"472" 3 6 "a" 3 0 0 0 0 0 0 0 579 0 0 0 0 0 0
"473" 3 6 "a" 4 0 0 0 0 0 0 0 579 0 0 0 0 0 0
"474" 3 6 "a" 5 211 1 211 211 211 211 211 790 0 0 0 0 0 211
"475" 3 6 "a" 6 0 0 0 0 0 0 0 790 0 0 0 0 0 0
"476" 3 6 "a" 7 286 1 0 1033 1033 1033 1033 1823 0 0 0 0 0 1033
"477" 3 7 "d" 1 0 0 0 0 0 0 0 0 0 0 0 0 0 0
"478" 3 7 "d" 2 0 0 0 0 0 228 0 0 228 0 228 0 0 228
"479" 3 7 "d" 3 176 1 0 176 887 887 1115 1115 711 711 0 1 1 711
"480" 3 7 "d" 4 113 1 113 113 113 113 113 1228 0 0 0 0 0 113
"481" 3 7 "d" 5 0 0 0 0 0 0 0 1228 0 0 0 0 0 0
"482" 3 7 "d" 6 259 1 0 1257 1257 1257 1257 2485 0 0 0 0 0 1257
"483" 3 7 "d" 7 0 0 0 0 0 0 0 2485 0 0 0 0 0 0
"484" 3 8 "c" 1 169 1 169 169 169 169 169 169 0 0 0 0 0 169
"485" 3 8 "c" 2 138 1 0 538 538 538 538 707 0 0 0 0 0 538
"486" 3 8 "c" 3 207 1 207 207 207 207 207 914 0 0 0 0 0 207
"487" 3 8 "c" 4 0 0 0 0 0 0 0 914 0 0 0 0 0 0
"488" 3 8 "c" 5 0 0 0 0 0 0 0 914 0 0 0 0 0 0
"489" 3 8 "c" 6 543 1 0 927 927 927 927 1841 0 0 0 0 0 927
"490" 3 8 "c" 7 0 0 0 0 0 0 0 1841 0 0 0 0 0 0
"491" 3 10 "b" 1 0 0 0 0 0 0 0 0 0 0 0 0 0 0
"492" 3 10 "b" 2 186 1 0 270 270 270 270 270 0 0 0 0 0 270
"493" 3 10 "b" 3 207 1 0 717 717 1358 717 987 641 0 641 0 0 641
"494" 3 10 "b" 4 0 0 0 0 0 0 0 987 0 0 0 0 0 0
"495" 3 10 "b" 5 443 1 443 443 443 443 1084 2071 0 0 0 1 1 443
"496" 3 10 "b" 6 258 1 0 379 379 379 379 2450 0 0 0 0 0 379
"497" 3 10 "b" 7 0 0 0 0 0 0 0 2450 0 0 0 0 0 0
"498" 3 11 "a" 1 145 1 145 145 145 145 145 145 0 0 0 0 0 145
"499" 3 11 "a" 2 0 0 0 0 0 147 0 145 147 0 147 0 0 147
"500" 3 11 "a" 3 211 1 0 211 339 339 486 631 128 128 0 1 1 128
"501" 3 11 "a" 4 0 0 0 0 0 0 0 631 0 0 0 0 0 0
"502" 3 11 "a" 5 0 0 0 0 0 0 0 631 0 0 0 0 0 0
"503" 3 11 "a" 6 397 1 0 1253 1253 1253 1253 1884 0 0 0 0 0 1253
"504" 3 11 "a" 7 0 0 0 0 0 0 0 1884 0 0 0 0 0 0
"505" 3 12 "d" 1 13 1 13 13 13 13 13 13 0 0 0 0 0 13
"506" 3 12 "d" 2 234 1 0 234 234 369 234 247 135 0 135 0 0 135
"507" 3 12 "d" 3 306 1 0 306 1103 1103 1238 1485 797 797 0 1 1 797
"508" 3 12 "d" 4 139 1 139 139 139 139 139 1624 0 0 0 0 0 139
"509" 3 12 "d" 5 0 0 0 0 0 0 0 1624 0 0 0 0 0 0
"510" 3 12 "d" 6 217 1 0 404 404 404 404 2028 0 0 0 0 0 404
"511" 3 12 "d" 7 0 0 0 0 0 0 0 2028 0 0 0 0 0 0
"512" 3 13 "c" 1 168 1 168 168 168 168 168 168 0 0 0 0 0 168
"513" 3 13 "c" 2 172 1 172 172 172 172 172 340 0 0 0 0 0 172
"514" 3 13 "c" 3 268 1 268 268 268 268 268 608 0 0 0 0 0 268
"515" 3 13 "c" 4 498 1 498 498 498 498 498 1106 0 0 0 0 0 498
"516" 3 13 "c" 5 0 0 0 0 0 0 0 1106 0 0 0 0 0 0
"517" 3 13 "c" 6 264 1 0 735 735 735 735 1841 0 0 0 0 0 735
"518" 3 13 "c" 7 0 0 0 0 0 0 0 1841 0 0 0 0 0 0
"519" 3 14 "b" 1 0 0 0 0 0 0 0 0 0 0 0 0 0 0
"520" 3 14 "b" 2 0 0 0 0 0 298 0 0 298 0 298 0 0 298
"521" 3 14 "b" 3 181 1 0 181 1101 1101 1399 1399 920 920 0 1 1 920
"522" 3 14 "b" 4 0 0 0 0 0 0 0 1399 0 0 0 0 0 0
"523" 3 14 "b" 5 0 0 0 0 0 0 0 1399 0 0 0 0 0 0
"524" 3 14 "b" 6 195 1 0 988 988 988 988 2387 0 0 0 0 0 988
"525" 3 14 "b" 7 0 0 0 0 0 0 0 2387 0 0 0 0 0 0
"526" 3 15 "a" 1 260 1 260 260 260 260 260 260 0 0 0 0 0 260
"527" 3 15 "a" 2 192 1 192 192 192 192 192 452 0 0 0 0 0 192
"528" 3 15 "a" 3 410 1 410 410 410 410 410 862 0 0 0 0 0 410
"529" 3 15 "a" 4 0 0 0 0 0 0 0 862 0 0 0 0 0 0
"530" 3 15 "a" 5 182 1 0 318 318 318 318 1180 0 0 0 0 0 318
"531" 3 15 "a" 6 0 0 0 0 0 0 0 1180 0 0 0 0 0 0
"532" 3 15 "a" 7 0 0 0 0 0 0 0 1180 0 0 0 0 0 0
"533" 3 16 "d" 1 17 1 0 17 17 214 17 17 197 0 197 0 0 197
"534" 3 16 "d" 2 179 1 179 179 179 179 376 393 0 0 0 1 1 179
"535" 3 16 "d" 3 323 1 0 986 986 986 986 1379 0 0 0 0 0 986
"536" 3 16 "d" 4 0 0 0 0 0 0 0 1379 0 0 0 0 0 0
"537" 3 16 "d" 5 0 0 0 0 0 0 0 1379 0 0 0 0 0 0
"538" 3 16 "d" 6 213 1 0 549 549 549 549 1928 0 0 0 0 0 549
"539" 3 16 "d" 7 0 0 0 0 0 0 0 1928 0 0 0 0 0 0
"540" 3 17 "c" 1 0 0 0 0 0 0 0 0 0 0 0 0 0 0
"541" 3 17 "c" 2 0 0 0 0 0 138 0 0 138 0 138 0 0 138
"542" 3 17 "c" 3 181 1 0 181 366 366 504 504 185 185 0 1 1 185
"543" 3 17 "c" 4 93 1 93 93 93 93 93 597 0 0 0 0 0 93
"544" 3 17 "c" 5 0 0 0 0 0 0 0 597 0 0 0 0 0 0
"545" 3 17 "c" 6 338 1 0 1059 1059 1059 1059 1656 0 0 0 0 0 1059
"546" 3 17 "c" 7 0 0 0 0 0 0 0 1656 0 0 0 0 0 0
"547" 3 18 "b" 1 158 1 158 158 158 158 158 158 0 0 0 0 0 158
"548" 3 18 "b" 2 143 1 0 143 143 240 143 301 97 0 97 0 0 97
"549" 3 18 "b" 3 171 1 0 877 1111 1353 1208 1509 476 234 242 1 1 242
"550" 3 18 "b" 4 138 1 138 138 138 138 138 1647 0 0 0 0 0 138
"551" 3 18 "b" 5 0 0 0 0 0 0 0 1647 0 0 0 0 0 0
"552" 3 18 "b" 6 283 1 0 384 1603 1603 1845 3492 1219 1219 0 1 1 1219
"553" 3 18 "b" 7 0 0 0 0 0 0 0 3492 0 0 0 0 0 0
"554" 3 19 "a" 1 54 1 54 54 54 54 54 54 0 0 0 0 0 54
"555" 3 19 "a" 2 252 1 0 496 496 496 496 550 0 0 0 0 0 496
"556" 3 19 "a" 3 302 1 302 302 302 302 302 852 0 0 0 0 0 302
"557" 3 19 "a" 4 0 0 0 0 0 216 0 852 216 0 216 0 0 216
"558" 3 19 "a" 5 0 0 0 0 0 0 0 852 0 0 0 0 0 0
"559" 3 19 "a" 6 194 1 0 703 1379 1379 1595 2447 676 676 0 1 1 676
"560" 3 19 "a" 7 0 0 0 0 0 0 0 2447 0 0 0 0 0 0
"561" 3 20 "d" 1 0 0 0 0 0 0 0 0 0 0 0 0 0 0
"562" 3 20 "d" 2 0 0 0 0 0 621 0 0 621 0 621 0 0 208
"563" 3 20 "d" 3 170 1 0 170 762 1285 1175 1175 1115 592 523 2 3 291
"564" 3 20 "d" 4 195 1 0 195 474 474 1205 2380 279 279 0 1 1 279
"565" 3 20 "d" 5 0 0 0 0 0 0 0 2380 0 0 0 0 0 0
"566" 3 20 "d" 6 212 1 0 510 510 510 510 2890 0 0 0 0 0 510
"567" 3 20 "d" 7 0 0 0 0 0 0 0 2890 0 0 0 0 0 0
"568" 3 21 "c" 1 260 1 260 260 260 260 260 260 0 0 0 0 0 260
"569" 3 21 "c" 2 378 1 0 518 518 518 518 778 0 0 0 0 0 518
"570" 3 21 "c" 3 287 1 287 287 287 287 287 1065 0 0 0 0 0 287
"571" 3 21 "c" 4 154 1 154 154 154 154 154 1219 0 0 0 0 0 154
"572" 3 21 "c" 5 0 0 0 0 0 0 0 1219 0 0 0 0 0 0
"573" 3 21 "c" 6 246 1 0 980 980 980 980 2199 0 0 0 0 0 980
"574" 3 21 "c" 7 0 0 0 0 0 0 0 2199 0 0 0 0 0 0
"575" 3 22 "b" 1 0 0 0 0 0 0 0 0 0 0 0 0 0 0
"576" 3 22 "b" 2 0 0 0 0 0 659 0 0 659 0 659 0 0 151
"577" 3 22 "b" 3 55 1 0 55 1113 1496 1621 1621 1441 1058 383 2 3 383
"578" 3 22 "b" 4 393 1 393 393 393 393 393 2014 0 0 0 0 0 393
"579" 3 22 "b" 5 0 0 0 0 0 0 0 2014 0 0 0 0 0 0
"580" 3 22 "b" 6 278 1 0 1904 2243 2243 2777 4791 339 339 0 1 1 339
"581" 3 22 "b" 7 0 0 0 0 0 0 0 4791 0 0 0 0 0 0
"582" 3 23 "a" 1 0 0 0 0 0 255 0 0 255 0 255 0 0 255
"583" 3 23 "a" 2 181 1 0 181 429 429 684 684 248 248 0 1 1 248
"584" 3 23 "a" 3 533 1 533 533 533 533 533 1217 0 0 0 0 0 533
"585" 3 23 "a" 4 0 0 0 0 0 0 0 1217 0 0 0 0 0 0
"586" 3 23 "a" 5 0 0 0 0 0 0 0 1217 0 0 0 0 0 0
"587" 3 23 "a" 6 177 1 0 1400 1400 1400 1400 2617 0 0 0 0 0 1400
"588" 3 23 "a" 7 0 0 0 0 0 0 0 2617 0 0 0 0 0 0
"589" 3 24 "d" 1 168 1 168 168 168 168 168 168 0 0 0 0 0 168
"590" 3 24 "d" 2 148 1 0 148 148 278 148 316 130 0 130 0 0 130
"591" 3 24 "d" 3 263 1 0 661 853 853 983 1299 192 192 0 1 1 192
"592" 3 24 "d" 4 0 0 0 0 0 0 0 1299 0 0 0 0 0 0
"593" 3 24 "d" 5 0 0 0 0 0 0 0 1299 0 0 0 0 0 0
"594" 3 24 "d" 6 157 1 0 769 769 769 769 2068 0 0 0 0 0 769
"595" 3 24 "d" 7 0 0 0 0 0 0 0 2068 0 0 0 0 0 0
"596" 3 25 "c" 1 58 1 58 58 58 58 58 58 0 0 0 0 0 58
"597" 3 25 "c" 2 117 1 0 277 277 277 277 335 0 0 0 0 0 277
"598" 3 25 "c" 3 245 1 245 245 245 245 245 580 0 0 0 0 0 245
"599" 3 25 "c" 4 153 1 153 153 153 153 153 733 0 0 0 0 0 153
"600" 3 25 "c" 5 0 0 0 0 0 0 0 733 0 0 0 0 0 0
"601" 3 25 "c" 6 433 1 0 1267 1267 1267 1267 2000 0 0 0 0 0 1267
"602" 3 25 "c" 7 0 0 0 0 0 0 0 2000 0 0 0 0 0 0
"603" 3 27 "b" 1 54 1 54 54 54 54 54 54 0 0 0 0 0 54
"604" 3 27 "b" 2 0 0 0 0 0 129 0 54 129 0 129 0 0 129
"605" 3 27 "b" 3 151 1 0 151 866 866 995 1049 715 715 0 1 1 715
"606" 3 27 "b" 4 522 1 522 522 522 522 522 1571 0 0 0 0 0 522
"607" 3 27 "b" 5 0 0 0 0 0 0 0 1571 0 0 0 0 0 0
"608" 3 27 "b" 6 432 1 0 1828 1828 1828 1828 3399 0 0 0 0 0 1828
"609" 3 27 "b" 7 0 0 0 0 0 0 0 3399 0 0 0 0 0 0
"610" 3 28 "a" 1 179 1 179 179 179 179 179 179 0 0 0 0 0 179
"611" 3 28 "a" 2 147 1 0 147 147 657 147 326 510 0 510 0 0 270
"612" 3 28 "a" 3 263 1 0 416 682 1124 922 1248 708 266 442 1 2 329
"613" 3 28 "a" 4 142 1 0 315 315 874 315 1563 559 0 559 0 0 559
"614" 3 28 "a" 5 0 0 0 0 0 0 0 1563 0 0 0 0 0 0
"615" 3 28 "a" 6 180 1 0 1084 2081 2081 3352 4915 997 997 0 1 1 997
"616" 3 28 "a" 7 0 0 0 0 0 0 0 4915 0 0 0 0 0 0
"617" 3 29 "d" 1 180 1 180 180 180 180 180 180 0 0 0 0 0 180
"618" 3 29 "d" 2 180 1 0 180 180 502 180 360 322 0 322 0 0 322
"619" 3 29 "d" 3 413 1 0 413 413 946 413 773 533 0 533 0 1 377
"620" 3 29 "d" 4 219 1 0 835 835 1435 835 1608 600 0 600 0 0 600
"621" 3 29 "d" 5 0 0 0 0 0 0 0 1608 0 0 0 0 0 0
"622" 3 29 "d" 6 0 0 0 0 0 0 0 1608 0 0 0 0 0 0
"623" 3 29 "d" 7 224 1 0 817 1197 1197 2652 4260 380 380 0 1 1 380
"624" 3 30 "c" 1 124 1 124 124 124 124 124 124 0 0 0 0 0 124
"625" 3 30 "c" 2 212 1 0 445 445 779 445 569 334 0 334 0 0 334
"626" 3 30 "c" 3 202 1 0 628 628 628 962 1531 0 0 0 1 1 628
"627" 3 30 "c" 4 304 1 0 608 608 760 608 2139 152 0 152 0 0 152
"628" 3 30 "c" 5 0 0 0 0 0 0 0 2139 0 0 0 0 0 0
"629" 3 30 "c" 6 200 1 0 200 788 788 940 3079 588 588 0 1 1 588
"630" 3 30 "c" 7 0 0 0 0 0 0 0 3079 0 0 0 0 0 0
"631" 3 31 "b" 1 231 1 231 231 231 231 231 231 0 0 0 0 0 231
"632" 3 31 "b" 2 316 1 0 316 316 481 316 547 165 0 165 0 0 165
"633" 3 31 "b" 3 279 1 0 279 568 568 733 1280 289 289 0 1 1 289
"634" 3 31 "b" 4 200 1 200 200 200 200 200 1480 0 0 0 0 0 200
"635" 3 31 "b" 5 0 0 0 0 0 0 0 1480 0 0 0 0 0 0
"636" 3 31 "b" 6 237 1 0 423 423 423 423 1903 0 0 0 0 0 423
"637" 3 31 "b" 7 0 0 0 0 0 0 0 1903 0 0 0 0 0 0
"638" 3 33 "a" 1 154 1 154 154 154 154 154 154 0 0 0 0 0 154
"639" 3 33 "a" 2 146 1 0 146 146 258 146 300 112 0 112 0 0 112
"640" 3 33 "a" 3 214 1 0 589 1204 1204 1316 1616 615 615 0 1 1 615
"641" 3 33 "a" 4 213 1 213 213 213 213 213 1829 0 0 0 0 0 213
"642" 3 33 "a" 5 0 0 0 0 0 0 0 1829 0 0 0 0 0 0
"643" 3 33 "a" 6 297 1 0 1974 1974 1974 1974 3803 0 0 0 0 0 1974
"644" 3 33 "a" 7 0 0 0 0 0 0 0 3803 0 0 0 0 0 0
"645" 3 34 "d" 1 0 0 0 0 0 0 0 0 0 0 0 0 0 0
"646" 3 34 "d" 2 199 1 0 339 339 645 339 339 306 0 306 0 0 306
"647" 3 34 "d" 3 202 1 0 202 1082 1082 1388 1727 880 880 0 1 1 880
"648" 3 34 "d" 4 263 1 263 263 263 263 263 1990 0 0 0 0 0 263
"649" 3 34 "d" 5 0 0 0 0 0 0 0 1990 0 0 0 0 0 0
"650" 3 34 "d" 6 147 1 0 885 885 885 885 2875 0 0 0 0 0 885
"651" 3 34 "d" 7 0 0 0 0 0 0 0 2875 0 0 0 0 0 0
"652" 3 35 "c" 1 23 1 0 23 23 178 23 23 155 0 155 0 0 155
"653" 3 35 "c" 2 159 1 0 159 320 320 475 498 161 161 0 1 1 161
"654" 3 35 "c" 3 381 1 0 505 505 505 505 1003 0 0 0 0 0 505
"655" 3 35 "c" 4 467 1 467 467 467 467 467 1470 0 0 0 0 0 467
"656" 3 35 "c" 5 0 0 0 0 0 0 0 1470 0 0 0 0 0 0
"657" 3 35 "c" 6 212 1 0 699 699 699 699 2169 0 0 0 0 0 699
"658" 3 35 "c" 7 0 0 0 0 0 0 0 2169 0 0 0 0 0 0
"659" 3 36 "b" 1 156 1 156 156 156 156 156 156 0 0 0 0 0 156
"660" 3 36 "b" 2 434 1 434 434 434 434 434 590 0 0 0 0 0 434
"661" 3 36 "b" 3 281 1 0 829 829 829 829 1419 0 0 0 0 0 829
"662" 3 36 "b" 4 0 0 0 0 0 0 0 1419 0 0 0 0 0 0
"663" 3 36 "b" 5 0 0 0 0 0 0 0 1419 0 0 0 0 0 0
"664" 3 36 "b" 6 200 1 0 901 901 901 901 2320 0 0 0 0 0 901
"665" 3 36 "b" 7 0 0 0 0 0 0 0 2320 0 0 0 0 0 0
"666" 4 1 "c" 1 97 1 0 379 379 379 379 379 0 0 0 0 0 379
"667" 4 1 "c" 2 144 1 144 144 144 144 144 523 0 0 0 0 0 144
"668" 4 1 "c" 3 175 1 175 175 175 175 175 698 0 0 0 0 0 175
"669" 4 1 "c" 4 248 1 248 248 248 248 248 946 0 0 0 0 0 248
"670" 4 1 "c" 5 0 0 0 0 0 0 0 946 0 0 0 0 0 0
"671" 4 1 "c" 6 198 1 0 705 705 705 705 1651 0 0 0 0 0 705
"672" 4 1 "c" 7 0 0 0 0 0 0 0 1651 0 0 0 0 0 0
"673" 4 2 "b" 1 188 1 188 188 188 188 188 188 0 0 0 0 0 188
"674" 4 2 "b" 2 183 1 0 296 296 296 296 484 0 0 0 0 0 296
"675" 4 2 "b" 3 192 1 0 717 717 717 717 1201 0 0 0 0 0 717
"676" 4 2 "b" 4 0 0 0 0 0 0 0 1201 0 0 0 0 0 0
"677" 4 2 "b" 5 144 1 144 144 144 144 144 1345 0 0 0 0 0 144
"678" 4 2 "b" 6 204 1 0 1523 1523 1523 1523 2868 0 0 0 0 0 1523
"679" 4 2 "b" 7 0 0 0 0 0 0 0 2868 0 0 0 0 0 0
"680" 4 3 "a" 1 99 1 0 398 398 398 398 398 0 0 0 0 0 398
"681" 4 3 "a" 2 0 0 0 0 0 0 0 398 0 0 0 0 0 0
"682" 4 3 "a" 3 165 1 0 401 401 615 401 799 214 0 214 0 0 214
"683" 4 3 "a" 4 160 1 160 160 160 160 374 1173 0 0 0 1 1 160
"684" 4 3 "a" 5 191 1 191 191 191 191 191 1364 0 0 0 0 0 191
"685" 4 3 "a" 6 204 1 0 754 754 754 754 2118 0 0 0 0 0 754
"686" 4 3 "a" 7 0 0 0 0 0 0 0 2118 0 0 0 0 0 0
"687" 4 4 "d" 1 187 1 0 390 390 390 390 390 0 0 0 0 0 390
"688" 4 4 "d" 2 138 1 0 138 138 513 138 528 375 0 375 0 0 375
"689" 4 4 "d" 3 203 1 0 203 203 373 203 731 170 0 170 0 0 170
"690" 4 4 "d" 4 155 1 0 1557 1557 2673 1557 2288 1116 0 1116 0 0 1116
"691" 4 4 "d" 5 123 1 0 123 123 334 123 2411 211 0 211 0 0 211
"692" 4 4 "d" 6 279 1 279 279 279 279 279 2690 0 0 0 0 0 279
"693" 4 4 "d" 7 169 1 0 169 886 886 2758 5448 717 717 0 1 1 717
"694" 4 6 "c" 1 103 1 0 587 587 587 587 587 0 0 0 0 0 587
"695" 4 6 "c" 2 148 1 148 148 148 148 148 735 0 0 0 0 0 148
"696" 4 6 "c" 3 346 1 346 346 346 346 346 1081 0 0 0 0 0 346
"697" 4 6 "c" 4 250 1 250 250 250 250 250 1331 0 0 0 0 0 250
"698" 4 6 "c" 5 224 1 224 224 224 224 224 1555 0 0 0 0 0 224
"699" 4 6 "c" 6 167 1 0 994 994 994 994 2549 0 0 0 0 0 994
"700" 4 6 "c" 7 0 0 0 0 0 0 0 2549 0 0 0 0 0 0
"701" 4 7 "b" 1 178 1 0 519 519 519 519 519 0 0 0 0 0 519
"702" 4 7 "b" 2 0 0 0 0 0 0 0 519 0 0 0 0 0 0
"703" 4 7 "b" 3 425 1 0 1540 1540 1540 1540 2059 0 0 0 0 0 1540
"704" 4 7 "b" 4 0 0 0 0 0 0 0 2059 0 0 0 0 0 0
"705" 4 7 "b" 5 0 0 0 0 0 0 0 2059 0 0 0 0 0 0
"706" 4 7 "b" 6 177 1 0 1115 1115 1115 1115 3174 0 0 0 0 0 1115
"707" 4 7 "b" 7 0 0 0 0 0 0 0 3174 0 0 0 0 0 0
"708" 4 8 "a" 1 187 1 187 187 187 187 187 187 0 0 0 0 0 187
"709" 4 8 "a" 2 335 1 335 335 335 335 335 522 0 0 0 0 0 335
"710" 4 8 "a" 3 167 1 167 167 167 167 167 689 0 0 0 0 0 167
"711" 4 8 "a" 4 254 1 254 254 254 254 254 943 0 0 0 0 0 254
"712" 4 8 "a" 5 177 1 177 177 177 177 177 1120 0 0 0 0 0 177
"713" 4 8 "a" 6 174 1 0 953 953 953 953 2073 0 0 0 0 0 953
"714" 4 8 "a" 7 0 0 0 0 0 0 0 2073 0 0 0 0 0 0
"715" 4 10 "d" 1 75 1 0 488 488 488 488 488 0 0 0 0 0 488
"716" 4 10 "d" 2 0 0 0 0 0 0 0 488 0 0 0 0 0 0
"717" 4 10 "d" 3 147 1 0 1461 1461 1461 1461 1949 0 0 0 0 0 1461
"718" 4 10 "d" 4 222 1 0 222 222 416 222 2171 194 0 194 0 0 194
"719" 4 10 "d" 5 0 0 0 0 0 0 0 2171 0 0 0 0 0 0
"720" 4 10 "d" 6 265 1 0 265 747 747 941 3112 482 482 0 1 1 482
"721" 4 10 "d" 7 0 0 0 0 0 0 0 3112 0 0 0 0 0 0
"722" 4 11 "c" 1 196 1 196 196 196 196 196 196 0 0 0 0 0 196
"723" 4 11 "c" 2 198 1 0 326 326 326 326 522 0 0 0 0 0 326
"724" 4 11 "c" 3 237 1 237 237 237 237 237 759 0 0 0 0 0 237
"725" 4 11 "c" 4 212 1 212 212 212 212 212 971 0 0 0 0 0 212
"726" 4 11 "c" 5 0 0 0 0 0 0 0 971 0 0 0 0 0 0
"727" 4 11 "c" 6 198 1 0 1323 1323 1323 1323 2294 0 0 0 0 0 1323
"728" 4 11 "c" 7 0 0 0 0 0 0 0 2294 0 0 0 0 0 0
"729" 4 12 "b" 1 82 1 0 387 387 387 387 387 0 0 0 0 0 387
"730" 4 12 "b" 2 322 1 322 322 322 322 322 709 0 0 0 0 0 322
"731" 4 12 "b" 3 175 1 0 1117 1117 1117 1117 1826 0 0 0 0 0 1117
"732" 4 12 "b" 4 159 1 159 159 159 159 159 1985 0 0 0 0 0 159
"733" 4 12 "b" 5 0 0 0 0 0 0 0 1985 0 0 0 0 0 0
"734" 4 12 "b" 6 210 1 0 785 785 785 785 2770 0 0 0 0 0 785
"735" 4 12 "b" 7 0 0 0 0 0 0 0 2770 0 0 0 0 0 0
"736" 4 13 "a" 1 87 1 0 413 413 413 413 413 0 0 0 0 0 413
"737" 4 13 "a" 2 142 1 142 142 142 142 142 555 0 0 0 0 0 142
"738" 4 13 "a" 3 162 1 0 355 355 355 355 910 0 0 0 0 0 355
"739" 4 13 "a" 4 0 0 0 0 0 0 0 910 0 0 0 0 0 0
"740" 4 13 "a" 5 0 0 0 0 0 0 0 910 0 0 0 0 0 0
"741" 4 13 "a" 6 196 1 0 739 739 739 739 1649 0 0 0 0 0 739
"742" 4 13 "a" 7 0 0 0 0 0 0 0 1649 0 0 0 0 0 0
"743" 4 14 "d" 1 180 1 0 502 502 502 502 502 0 0 0 0 0 502
"744" 4 14 "d" 2 0 0 0 0 0 0 0 502 0 0 0 0 0 0
"745" 4 14 "d" 3 248 1 0 1024 1024 1024 1024 1526 0 0 0 0 0 1024
"746" 4 14 "d" 4 190 1 190 190 190 190 190 1716 0 0 0 0 0 190
"747" 4 14 "d" 5 0 0 0 0 0 0 0 1716 0 0 0 0 0 0
"748" 4 14 "d" 6 199 1 0 1010 1010 1010 1010 2726 0 0 0 0 0 1010
"749" 4 14 "d" 7 0 0 0 0 0 0 0 2726 0 0 0 0 0 0
"750" 4 15 "c" 1 366 1 366 366 366 366 366 366 0 0 0 0 0 366
"751" 4 15 "c" 2 188 1 188 188 188 188 188 554 0 0 0 0 0 188
"752" 4 15 "c" 3 157 1 0 816 816 816 816 1370 0 0 0 0 0 816
"753" 4 15 "c" 4 369 1 369 369 369 369 369 1739 0 0 0 0 0 369
"754" 4 15 "c" 5 0 0 0 0 0 0 0 1739 0 0 0 0 0 0
"755" 4 15 "c" 6 194 1 0 739 739 739 739 2478 0 0 0 0 0 739
"756" 4 15 "c" 7 0 0 0 0 0 0 0 2478 0 0 0 0 0 0
"757" 4 16 "b" 1 0 0 0 0 0 278 0 0 278 0 278 0 0 278
"758" 4 16 "b" 2 206 1 0 206 375 375 653 653 169 169 0 1 1 169
"759" 4 16 "b" 3 200 1 0 648 648 648 648 1301 0 0 0 0 0 648
"760" 4 16 "b" 4 394 1 394 394 394 394 394 1695 0 0 0 0 0 394
"761" 4 16 "b" 5 0 0 0 0 0 0 0 1695 0 0 0 0 0 0
"762" 4 16 "b" 6 245 1 0 547 547 547 547 2242 0 0 0 0 0 547
"763" 4 16 "b" 7 0 0 0 0 0 0 0 2242 0 0 0 0 0 0
"764" 4 17 "a" 1 87 1 0 370 370 370 370 370 0 0 0 0 0 370
"765" 4 17 "a" 2 190 1 0 336 336 336 336 706 0 0 0 0 0 336
"766" 4 17 "a" 3 185 1 185 185 185 185 185 891 0 0 0 0 0 185
"767" 4 17 "a" 4 164 1 164 164 164 164 164 1055 0 0 0 0 0 164
"768" 4 17 "a" 5 0 0 0 0 0 0 0 1055 0 0 0 0 0 0
"769" 4 17 "a" 6 218 1 0 417 417 417 417 1472 0 0 0 0 0 417
"770" 4 17 "a" 7 0 0 0 0 0 0 0 1472 0 0 0 0 0 0
"771" 4 18 "d" 1 197 1 0 360 360 360 360 360 0 0 0 0 0 360
"772" 4 18 "d" 2 196 1 196 196 196 196 196 556 0 0 0 0 0 196
"773" 4 18 "d" 3 205 1 0 963 963 1166 963 1519 203 0 203 0 0 203
"774" 4 18 "d" 4 126 1 0 126 291 560 494 2013 434 165 269 1 1 269
"775" 4 18 "d" 5 0 0 0 0 0 0 0 2013 0 0 0 0 0 0
"776" 4 18 "d" 6 308 1 0 308 900 900 1169 3182 592 592 0 1 1 592
"777" 4 18 "d" 7 0 0 0 0 0 0 0 3182 0 0 0 0 0 0
"778" 4 19 "c" 1 192 1 0 619 619 619 619 619 0 0 0 0 0 619
"779" 4 19 "c" 2 0 0 0 0 0 0 0 619 0 0 0 0 0 0
"780" 4 19 "c" 3 177 1 0 424 424 424 424 1043 0 0 0 0 0 424
"781" 4 19 "c" 4 187 1 187 187 187 187 187 1230 0 0 0 0 0 187
"782" 4 19 "c" 5 0 0 0 0 0 0 0 1230 0 0 0 0 0 0
"783" 4 19 "c" 6 189 1 0 1209 1209 1209 1209 2439 0 0 0 0 0 1209
"784" 4 19 "c" 7 0 0 0 0 0 0 0 2439 0 0 0 0 0 0
"785" 4 20 "b" 1 187 1 0 322 322 322 322 322 0 0 0 0 0 322
"786" 4 20 "b" 2 172 1 172 172 172 172 172 494 0 0 0 0 0 172
"787" 4 20 "b" 3 183 1 0 1374 1374 1374 1374 1868 0 0 0 0 0 1374
"788" 4 20 "b" 4 192 1 192 192 192 192 192 2060 0 0 0 0 0 192
"789" 4 20 "b" 5 0 0 0 0 0 0 0 2060 0 0 0 0 0 0
"790" 4 20 "b" 6 181 1 0 2330 2330 2330 2330 4390 0 0 0 0 0 2330
"791" 4 20 "b" 7 0 0 0 0 0 0 0 4390 0 0 0 0 0 0
"792" 4 21 "a" 1 379 1 0 527 527 527 527 527 0 0 0 0 0 527
"793" 4 21 "a" 2 188 1 188 188 188 188 188 715 0 0 0 0 0 188
"794" 4 21 "a" 3 220 1 0 630 630 630 630 1345 0 0 0 0 0 630
"795" 4 21 "a" 4 0 0 0 0 0 0 0 1345 0 0 0 0 0 0
"796" 4 21 "a" 5 0 0 0 0 0 0 0 1345 0 0 0 0 0 0
"797" 4 21 "a" 6 196 1 0 1248 1248 1248 1248 2593 0 0 0 0 0 1248
"798" 4 21 "a" 7 0 0 0 0 0 0 0 2593 0 0 0 0 0 0
"799" 4 22 "d" 1 0 0 0 0 0 0 0 0 0 0 0 0 0 0
"800" 4 22 "d" 2 633 1 633 633 633 633 633 633 0 0 0 0 0 633
"801" 4 22 "d" 3 152 1 0 770 770 770 770 1403 0 0 0 0 0 770
"802" 4 22 "d" 4 257 1 257 257 257 257 257 1660 0 0 0 0 0 257
"803" 4 22 "d" 5 0 0 0 0 0 0 0 1660 0 0 0 0 0 0
"804" 4 22 "d" 6 194 1 0 1946 1946 1946 1946 3606 0 0 0 0 0 1946
"805" 4 22 "d" 7 0 0 0 0 0 0 0 3606 0 0 0 0 0 0
"806" 4 23 "c" 1 422 1 0 577 577 908 577 577 331 0 331 0 0 331
"807" 4 23 "c" 2 164 1 0 164 608 608 939 1516 444 444 0 1 1 444
"808" 4 23 "c" 3 0 0 0 0 0 0 0 1516 0 0 0 0 0 0
"809" 4 23 "c" 4 267 1 267 267 267 267 267 1783 0 0 0 0 0 267
"810" 4 23 "c" 5 0 0 0 0 0 0 0 1783 0 0 0 0 0 0
"811" 4 23 "c" 6 171 1 0 1213 1213 1213 1213 2996 0 0 0 0 0 1213
"812" 4 23 "c" 7 0 0 0 0 0 0 0 2996 0 0 0 0 0 0
"813" 4 24 "b" 1 172 1 172 172 172 172 172 172 0 0 0 0 0 172
"814" 4 24 "b" 2 394 1 394 394 394 394 394 566 0 0 0 0 0 394
"815" 4 24 "b" 3 370 1 0 801 801 801 801 1367 0 0 0 0 0 801
"816" 4 24 "b" 4 226 1 0 398 398 398 398 1765 0 0 0 0 0 398
"817" 4 24 "b" 5 0 0 0 0 0 0 0 1765 0 0 0 0 0 0
"818" 4 24 "b" 6 253 1 0 1400 1400 1400 1400 3165 0 0 0 0 0 1400
"819" 4 24 "b" 7 0 0 0 0 0 0 0 3165 0 0 0 0 0 0
"820" 4 25 "a" 1 184 1 184 184 184 184 184 184 0 0 0 0 0 184
"821" 4 25 "a" 2 149 1 0 305 305 305 305 489 0 0 0 0 0 305
"822" 4 25 "a" 3 158 1 158 158 158 158 158 647 0 0 0 0 0 158
"823" 4 25 "a" 4 171 1 0 333 333 333 333 980 0 0 0 0 0 333
"824" 4 25 "a" 5 0 0 0 0 0 0 0 980 0 0 0 0 0 0
"825" 4 25 "a" 6 232 1 0 1338 1338 1338 1338 2318 0 0 0 0 0 1338
"826" 4 25 "a" 7 0 0 0 0 0 0 0 2318 0 0 0 0 0 0
"827" 4 27 "d" 1 107 1 0 429 429 429 429 429 0 0 0 0 0 429
"828" 4 27 "d" 2 150 1 150 150 150 150 150 579 0 0 0 0 0 150
"829" 4 27 "d" 3 237 1 0 688 688 688 688 1267 0 0 0 0 0 688
"830" 4 27 "d" 4 223 1 223 223 223 223 223 1490 0 0 0 0 0 223
"831" 4 27 "d" 5 222 1 222 222 222 222 222 1712 0 0 0 0 0 222
"832" 4 27 "d" 6 154 1 0 1790 1790 1790 1790 3502 0 0 0 0 0 1790
"833" 4 27 "d" 7 0 0 0 0 0 0 0 3502 0 0 0 0 0 0
"834" 4 28 "c" 1 182 1 0 387 387 387 387 387 0 0 0 0 0 387
"835" 4 28 "c" 2 179 1 0 179 179 308 179 566 129 0 129 0 0 129
"836" 4 28 "c" 3 299 1 0 381 518 518 647 1213 137 137 0 1 1 137
"837" 4 28 "c" 4 199 1 199 199 199 199 199 1412 0 0 0 0 0 199
"838" 4 28 "c" 5 0 0 0 0 0 0 0 1412 0 0 0 0 0 0
"839" 4 28 "c" 6 169 1 0 1097 1097 1097 1097 2509 0 0 0 0 0 1097
"840" 4 28 "c" 7 0 0 0 0 0 0 0 2509 0 0 0 0 0 0
"841" 4 29 "b" 1 63 1 0 386 386 386 386 386 0 0 0 0 0 386
"842" 4 29 "b" 2 146 1 146 146 146 146 146 532 0 0 0 0 0 146
"843" 4 29 "b" 3 366 1 0 1076 1076 1076 1076 1608 0 0 0 0 0 1076
"844" 4 29 "b" 4 171 1 0 369 369 369 369 1977 0 0 0 0 0 369
"845" 4 29 "b" 5 192 1 0 911 911 911 911 2888 0 0 0 0 0 911
"846" 4 29 "b" 6 0 0 0 0 0 0 0 2888 0 0 0 0 0 0
"847" 4 29 "b" 7 0 0 0 0 0 0 0 2888 0 0 0 0 0 0
"848" 4 30 "a" 1 103 1 0 395 395 395 395 395 0 0 0 0 0 395
"849" 4 30 "a" 2 0 0 0 0 0 0 0 395 0 0 0 0 0 0
"850" 4 30 "a" 3 208 1 0 1018 1018 1018 1018 1413 0 0 0 0 0 1018
"851" 4 30 "a" 4 144 1 144 144 144 144 144 1557 0 0 0 0 0 144
"852" 4 30 "a" 5 0 0 0 0 0 0 0 1557 0 0 0 0 0 0
"853" 4 30 "a" 6 347 1 0 769 769 769 769 2326 0 0 0 0 0 769
"854" 4 30 "a" 7 0 0 0 0 0 0 0 2326 0 0 0 0 0 0
"855" 4 31 "d" 1 345 1 345 345 345 345 345 345 0 0 0 0 0 345
"856" 4 31 "d" 2 163 1 0 163 163 431 163 508 268 0 268 0 0 268
"857" 4 31 "d" 3 226 1 0 1090 1090 1795 1090 1598 705 0 705 0 1 558
"858" 4 31 "d" 4 217 1 217 217 217 217 217 1815 0 0 0 0 0 217
"859" 4 31 "d" 5 0 0 0 0 0 0 0 1815 0 0 0 0 0 0
"860" 4 31 "d" 6 179 1 0 879 1231 1231 2204 4019 352 352 0 1 1 352
"861" 4 31 "d" 7 0 0 0 0 0 0 0 4019 0 0 0 0 0 0
"862" 4 33 "c" 1 203 1 203 203 203 203 203 203 0 0 0 0 0 203
"863" 4 33 "c" 2 211 1 0 342 342 665 342 545 323 0 323 0 0 323
"864" 4 33 "c" 3 266 1 0 950 950 1511 950 1495 561 0 561 0 0 561
"865" 4 33 "c" 4 332 1 0 436 781 875 1342 2837 439 345 94 1 1 94
"866" 4 33 "c" 5 0 0 0 0 0 291 0 2837 291 0 291 0 1 291
"867" 4 33 "c" 6 189 1 0 1317 1648 1648 2356 5193 331 331 0 1 1 331
"868" 4 33 "c" 7 0 0 0 0 0 0 0 5193 0 0 0 0 0 0
"869" 4 34 "b" 1 181 1 0 309 309 309 309 309 0 0 0 0 0 309
"870" 4 34 "b" 2 176 1 176 176 176 176 176 485 0 0 0 0 0 176
"871" 4 34 "b" 3 212 1 0 1315 1315 1315 1315 1800 0 0 0 0 0 1315
"872" 4 34 "b" 4 0 0 0 0 0 0 0 1800 0 0 0 0 0 0
"873" 4 34 "b" 5 0 0 0 0 0 0 0 1800 0 0 0 0 0 0
"874" 4 34 "b" 6 154 1 0 1362 1362 1362 1362 3162 0 0 0 0 0 1362
"875" 4 34 "b" 7 0 0 0 0 0 0 0 3162 0 0 0 0 0 0
"876" 4 35 "a" 1 194 1 0 353 353 353 353 353 0 0 0 0 0 353
"877" 4 35 "a" 2 172 1 172 172 172 172 172 525 0 0 0 0 0 172
"878" 4 35 "a" 3 217 1 0 607 607 607 607 1132 0 0 0 0 0 607
"879" 4 35 "a" 4 195 1 195 195 195 195 195 1327 0 0 0 0 0 195
"880" 4 35 "a" 5 0 0 0 0 0 0 0 1327 0 0 0 0 0 0
"881" 4 35 "a" 6 186 1 0 1689 1689 1689 1689 3016 0 0 0 0 0 1689
"882" 4 35 "a" 7 0 0 0 0 0 0 0 3016 0 0 0 0 0 0
"883" 4 36 "d" 1 99 1 0 245 245 245 245 245 0 0 0 0 0 245
"884" 4 36 "d" 2 369 1 0 729 729 729 729 974 0 0 0 0 0 729
"885" 4 36 "d" 3 164 1 0 827 827 1221 827 1801 394 0 394 0 0 394
"886" 4 36 "d" 4 0 0 0 0 0 171 0 1801 171 0 171 0 0 171
"887" 4 36 "d" 5 0 0 0 0 0 0 0 1801 0 0 0 0 0 0
"888" 4 36 "d" 6 163 1 0 613 1509 1509 2074 3875 896 896 0 1 1 896
"889" 4 36 "d" 7 0 0 0 0 0 0 0 3875 0 0 0 0 0 0
"890" 5 1 "a" 1 79 1 0 331 331 331 331 331 0 0 0 0 0 331
"891" 5 1 "a" 2 138 1 0 305 305 305 305 636 0 0 0 0 0 305
"892" 5 1 "a" 3 228 1 228 228 228 228 228 864 0 0 0 0 0 228
"893" 5 1 "a" 4 197 1 197 197 197 197 197 1061 0 0 0 0 0 197
"894" 5 1 "a" 5 228 1 228 228 228 228 228 1289 0 0 0 0 0 228
"895" 5 1 "a" 6 212 1 0 1368 1368 1368 1368 2657 0 0 0 0 0 1368
"896" 5 1 "a" 7 0 0 0 0 0 0 0 2657 0 0 0 0 0 0
"897" 5 2 "d" 1 51 1 0 51 51 135 51 51 84 0 84 0 0 84
"898" 5 2 "d" 2 388 1 0 388 542 542 626 677 154 154 0 1 1 154
"899" 5 2 "d" 3 162 1 0 599 599 599 599 1276 0 0 0 0 0 599
"900" 5 2 "d" 4 260 1 260 260 260 260 260 1536 0 0 0 0 0 260
"901" 5 2 "d" 5 0 0 0 0 0 0 0 1536 0 0 0 0 0 0
"902" 5 2 "d" 6 310 1 0 858 858 858 858 2394 0 0 0 0 0 858
"903" 5 2 "d" 7 0 0 0 0 0 0 0 2394 0 0 0 0 0 0
"904" 5 3 "c" 1 172 1 0 605 605 605 605 605 0 0 0 0 0 605
"905" 5 3 "c" 2 0 0 0 0 0 0 0 605 0 0 0 0 0 0
"906" 5 3 "c" 3 243 1 0 458 458 458 458 1063 0 0 0 0 0 458
"907" 5 3 "c" 4 321 1 321 321 321 321 321 1384 0 0 0 0 0 321
"908" 5 3 "c" 5 0 0 0 0 0 0 0 1384 0 0 0 0 0 0
"909" 5 3 "c" 6 299 1 0 1498 1498 1498 1498 2882 0 0 0 0 0 1498
"910" 5 3 "c" 7 0 0 0 0 0 0 0 2882 0 0 0 0 0 0
"911" 5 4 "b" 1 173 1 0 311 311 311 311 311 0 0 0 0 0 311
"912" 5 4 "b" 2 514 1 0 674 674 674 674 985 0 0 0 0 0 674
"913" 5 4 "b" 3 91 1 0 1394 1394 1394 1394 2379 0 0 0 0 0 1394
"914" 5 4 "b" 4 162 1 162 162 162 162 162 2541 0 0 0 0 0 162
"915" 5 4 "b" 5 0 0 0 0 0 0 0 2541 0 0 0 0 0 0
"916" 5 4 "b" 6 449 1 0 1372 1372 1372 1372 3913 0 0 0 0 0 1372
"917" 5 4 "b" 7 0 0 0 0 0 0 0 3913 0 0 0 0 0 0
"918" 5 6 "a" 1 192 1 0 348 348 619 348 348 271 0 271 0 0 271
"919" 5 6 "a" 2 261 1 0 261 618 618 889 1237 357 357 0 1 1 357
"920" 5 6 "a" 3 248 1 248 248 248 248 248 1485 0 0 0 0 0 248
"921" 5 6 "a" 4 153 1 153 153 153 153 153 1638 0 0 0 0 0 153
"922" 5 6 "a" 5 0 0 0 0 0 0 0 1638 0 0 0 0 0 0
"923" 5 6 "a" 6 259 1 259 259 259 259 259 1897 0 0 0 0 0 259
"924" 5 6 "a" 7 244 1 0 616 616 616 616 2513 0 0 0 0 0 616
"925" 5 7 "d" 1 171 1 0 309 309 1000 309 309 691 0 691 0 0 438
"926" 5 7 "d" 2 303 1 0 303 575 575 828 1137 272 272 0 1 1 272
"927" 5 7 "d" 3 129 1 0 129 1566 1566 2004 3141 1437 1437 0 1 1 1437
"928" 5 7 "d" 4 291 1 291 291 291 291 291 3432 0 0 0 0 0 291
"929" 5 7 "d" 5 0 0 0 0 0 0 0 3432 0 0 0 0 0 0
"930" 5 7 "d" 6 251 1 0 1593 1593 1593 1593 5025 0 0 0 0 0 1593
"931" 5 7 "d" 7 0 0 0 0 0 0 0 5025 0 0 0 0 0 0
"932" 5 8 "c" 1 116 1 116 116 116 116 116 116 0 0 0 0 0 116
"933" 5 8 "c" 2 98 1 0 534 534 534 534 650 0 0 0 0 0 534
"934" 5 8 "c" 3 287 1 287 287 287 287 287 937 0 0 0 0 0 287
"935" 5 8 "c" 4 146 1 146 146 146 146 146 1083 0 0 0 0 0 146
"936" 5 8 "c" 5 0 0 0 0 0 0 0 1083 0 0 0 0 0 0
"937" 5 8 "c" 6 371 1 0 1487 1487 1487 1487 2570 0 0 0 0 0 1487
"938" 5 8 "c" 7 0 0 0 0 0 0 0 2570 0 0 0 0 0 0
"939" 5 10 "b" 1 72 1 0 72 72 203 72 72 131 0 131 0 0 131
"940" 5 10 "b" 2 154 1 0 154 154 439 285 357 285 0 285 1 1 285
"941" 5 10 "b" 3 314 1 0 1328 1328 3259 1328 1685 1931 0 1931 0 0 1271
"942" 5 10 "b" 4 175 1 0 175 638 638 2854 4539 463 463 0 2 2 144
"943" 5 10 "b" 5 0 0 0 0 0 0 0 4539 0 0 0 0 0 0
"944" 5 10 "b" 6 249 1 0 1246 1246 1246 1246 5785 0 0 0 0 0 1246
"945" 5 10 "b" 7 0 0 0 0 0 0 0 5785 0 0 0 0 0 0
"946" 5 11 "a" 1 168 1 0 412 412 412 412 412 0 0 0 0 0 412
"947" 5 11 "a" 2 431 1 431 431 431 431 431 843 0 0 0 0 0 431
"948" 5 11 "a" 3 426 1 426 426 426 426 426 1269 0 0 0 0 0 426
"949" 5 11 "a" 4 186 1 186 186 186 186 186 1455 0 0 0 0 0 186
"950" 5 11 "a" 5 0 0 0 0 0 0 0 1455 0 0 0 0 0 0
"951" 5 11 "a" 6 346 1 0 1685 1685 1685 1685 3140 0 0 0 0 0 1685
"952" 5 11 "a" 7 0 0 0 0 0 0 0 3140 0 0 0 0 0 0
"953" 5 12 "d" 1 162 1 0 347 347 347 347 347 0 0 0 0 0 347
"954" 5 12 "d" 2 273 1 273 273 273 273 273 620 0 0 0 0 0 273
"955" 5 12 "d" 3 230 1 0 1460 1460 1460 1460 2080 0 0 0 0 0 1460
"956" 5 12 "d" 4 274 1 0 474 474 474 474 2554 0 0 0 0 0 474
"957" 5 12 "d" 5 0 0 0 0 0 0 0 2554 0 0 0 0 0 0
"958" 5 12 "d" 6 221 1 0 928 928 928 928 3482 0 0 0 0 0 928
"959" 5 12 "d" 7 0 0 0 0 0 0 0 3482 0 0 0 0 0 0
"960" 5 13 "c" 1 134 1 0 294 294 601 294 294 307 0 307 0 0 307
"961" 5 13 "c" 2 140 1 140 140 140 140 447 741 0 0 0 1 1 140
"962" 5 13 "c" 3 280 1 280 280 280 280 280 1021 0 0 0 0 0 280
"963" 5 13 "c" 4 209 1 209 209 209 209 209 1230 0 0 0 0 0 209
"964" 5 13 "c" 5 0 0 0 0 0 0 0 1230 0 0 0 0 0 0
"965" 5 13 "c" 6 260 1 0 769 769 769 769 1999 0 0 0 0 0 769
"966" 5 13 "c" 7 0 0 0 0 0 0 0 1999 0 0 0 0 0 0
"967" 5 14 "b" 1 98 1 0 453 453 453 453 453 0 0 0 0 0 453
"968" 5 14 "b" 2 346 1 346 346 346 346 346 799 0 0 0 0 0 346
"969" 5 14 "b" 3 270 1 0 2130 2130 2130 2130 2929 0 0 0 0 0 2130
"970" 5 14 "b" 4 0 0 0 0 0 0 0 2929 0 0 0 0 0 0
"971" 5 14 "b" 5 146 1 146 146 146 146 146 3075 0 0 0 0 0 146
"972" 5 14 "b" 6 233 1 0 1890 1890 1890 1890 4965 0 0 0 0 0 1890
"973" 5 14 "b" 7 0 0 0 0 0 0 0 4965 0 0 0 0 0 0
"974" 5 15 "a" 1 34 1 0 334 334 334 334 334 0 0 0 0 0 334
"975" 5 15 "a" 2 225 1 0 405 405 405 405 739 0 0 0 0 0 405
"976" 5 15 "a" 3 228 1 228 228 228 228 228 967 0 0 0 0 0 228
"977" 5 15 "a" 4 132 1 132 132 132 132 132 1099 0 0 0 0 0 132
"978" 5 15 "a" 5 254 1 0 870 870 870 870 1969 0 0 0 0 0 870
"979" 5 15 "a" 6 0 0 0 0 0 0 0 1969 0 0 0 0 0 0
"980" 5 15 "a" 7 0 0 0 0 0 0 0 1969 0 0 0 0 0 0
"981" 5 16 "d" 1 34 1 0 565 565 565 565 565 0 0 0 0 0 565
"982" 5 16 "d" 2 0 0 0 0 0 0 0 565 0 0 0 0 0 0
"983" 5 16 "d" 3 177 1 0 733 733 733 733 1298 0 0 0 0 0 733
"984" 5 16 "d" 4 318 1 318 318 318 318 318 1616 0 0 0 0 0 318
"985" 5 16 "d" 5 0 0 0 0 0 0 0 1616 0 0 0 0 0 0
"986" 5 16 "d" 6 233 1 0 951 951 951 951 2567 0 0 0 0 0 951
"987" 5 16 "d" 7 0 0 0 0 0 0 0 2567 0 0 0 0 0 0
"988" 5 17 "c" 1 195 1 0 316 316 316 316 316 0 0 0 0 0 316
"989" 5 17 "c" 2 219 1 219 219 219 219 219 535 0 0 0 0 0 219
"990" 5 17 "c" 3 0 0 0 0 0 0 0 535 0 0 0 0 0 0
"991" 5 17 "c" 4 269 1 0 499 499 499 499 1034 0 0 0 0 0 499
"992" 5 17 "c" 5 0 0 0 0 0 0 0 1034 0 0 0 0 0 0
"993" 5 17 "c" 6 207 1 0 1110 1110 1110 1110 2144 0 0 0 0 0 1110
"994" 5 17 "c" 7 0 0 0 0 0 0 0 2144 0 0 0 0 0 0
"995" 5 18 "b" 1 186 1 0 377 377 377 377 377 0 0 0 0 0 377
"996" 5 18 "b" 2 291 1 291 291 291 291 291 668 0 0 0 0 0 291
"997" 5 18 "b" 3 188 1 0 899 899 899 899 1567 0 0 0 0 0 899
"998" 5 18 "b" 4 379 1 379 379 379 379 379 1946 0 0 0 0 0 379
"999" 5 18 "b" 5 0 0 0 0 0 0 0 1946 0 0 0 0 0 0
"1000" 5 18 "b" 6 177 1 0 1563 1563 1563 1563 3509 0 0 0 0 0 1563
"1001" 5 18 "b" 7 0 0 0 0 0 0 0 3509 0 0 0 0 0 0
"1002" 5 19 "a" 1 190 1 0 326 326 670 326 326 344 0 344 0 0 344
"1003" 5 19 "a" 2 300 1 0 300 530 530 874 1200 230 230 0 1 1 230
"1004" 5 19 "a" 3 251 1 251 251 251 251 251 1451 0 0 0 0 0 251
"1005" 5 19 "a" 4 166 1 166 166 166 166 166 1617 0 0 0 0 0 166
"1006" 5 19 "a" 5 0 0 0 0 0 0 0 1617 0 0 0 0 0 0
"1007" 5 19 "a" 6 352 1 0 1352 1352 1352 1352 2969 0 0 0 0 0 1352
"1008" 5 19 "a" 7 0 0 0 0 0 0 0 2969 0 0 0 0 0 0
"1009" 5 20 "d" 1 339 1 339 339 339 339 339 339 0 0 0 0 0 339
"1010" 5 20 "d" 2 170 1 170 170 170 170 170 509 0 0 0 0 0 170
"1011" 5 20 "d" 3 337 1 0 781 781 781 781 1290 0 0 0 0 0 781
"1012" 5 20 "d" 4 246 1 246 246 246 246 246 1536 0 0 0 0 0 246
"1013" 5 20 "d" 5 0 0 0 0 0 0 0 1536 0 0 0 0 0 0
"1014" 5 20 "d" 6 353 1 0 1398 1398 1398 1398 2934 0 0 0 0 0 1398
"1015" 5 20 "d" 7 0 0 0 0 0 0 0 2934 0 0 0 0 0 0
"1016" 5 21 "c" 1 164 1 0 1222 1222 1222 1222 1222 0 0 0 0 0 1222
"1017" 5 21 "c" 2 381 1 0 381 381 749 381 1603 368 0 368 0 0 368
"1018" 5 21 "c" 3 544 1 0 544 544 670 544 2147 126 0 126 0 0 126
"1019" 5 21 "c" 4 371 1 0 371 519 519 1013 3160 148 148 0 1 1 148
"1020" 5 21 "c" 5 0 0 0 0 0 0 0 3160 0 0 0 0 0 0
"1021" 5 21 "c" 6 211 1 0 843 843 843 843 4003 0 0 0 0 0 843
"1022" 5 21 "c" 7 0 0 0 0 0 0 0 4003 0 0 0 0 0 0
"1023" 5 22 "b" 1 183 1 183 183 183 183 183 183 0 0 0 0 0 183
"1024" 5 22 "b" 2 347 1 0 497 497 1143 497 680 646 0 646 0 0 646
"1025" 5 22 "b" 3 269 1 0 916 2241 2241 2887 3567 1325 1325 0 1 1 1325
"1026" 5 22 "b" 4 211 1 211 211 211 211 211 3778 0 0 0 0 0 211
"1027" 5 22 "b" 5 0 0 0 0 0 0 0 3778 0 0 0 0 0 0
"1028" 5 22 "b" 6 462 1 0 2610 2610 2610 2610 6388 0 0 0 0 0 2610
"1029" 5 22 "b" 7 0 0 0 0 0 0 0 6388 0 0 0 0 0 0
"1030" 5 23 "a" 1 56 1 0 1081 1081 1081 1081 1081 0 0 0 0 0 1081
"1031" 5 23 "a" 2 240 1 0 413 413 413 413 1494 0 0 0 0 0 413
"1032" 5 23 "a" 3 200 1 200 200 200 200 200 1694 0 0 0 0 0 200
"1033" 5 23 "a" 4 106 1 106 106 106 106 106 1800 0 0 0 0 0 106
"1034" 5 23 "a" 5 0 0 0 0 0 0 0 1800 0 0 0 0 0 0
"1035" 5 23 "a" 6 245 1 0 2619 2619 2619 2619 4419 0 0 0 0 0 2619
"1036" 5 23 "a" 7 0 0 0 0 0 0 0 4419 0 0 0 0 0 0
"1037" 5 24 "d" 1 180 1 0 342 342 736 342 342 394 0 394 0 0 188
"1038" 5 24 "d" 2 212 1 0 212 212 698 212 554 486 0 486 0 1 175
"1039" 5 24 "d" 3 657 1 0 1467 2507 2507 3387 3941 1040 1040 0 1 1 1040
"1040" 5 24 "d" 4 291 1 291 291 291 291 291 4232 0 0 0 0 0 291
"1041" 5 24 "d" 5 0 0 0 0 0 0 0 4232 0 0 0 0 0 0
"1042" 5 24 "d" 6 533 1 0 1200 1200 1200 1200 5432 0 0 0 0 0 1200
"1043" 5 24 "d" 7 0 0 0 0 0 0 0 5432 0 0 0 0 0 0
"1044" 5 25 "c" 1 33 1 0 432 432 432 432 432 0 0 0 0 0 432
"1045" 5 25 "c" 2 211 1 211 211 211 211 211 643 0 0 0 0 0 211
"1046" 5 25 "c" 3 172 1 172 172 172 172 172 815 0 0 0 0 0 172
"1047" 5 25 "c" 4 143 1 143 143 143 143 143 958 0 0 0 0 0 143
"1048" 5 25 "c" 5 0 0 0 0 0 0 0 958 0 0 0 0 0 0
"1049" 5 25 "c" 6 227 1 0 1869 1869 1869 1869 2827 0 0 0 0 0 1869
"1050" 5 25 "c" 7 0 0 0 0 0 0 0 2827 0 0 0 0 0 0
"1051" 5 27 "b" 1 181 1 0 331 331 331 331 331 0 0 0 0 0 331
"1052" 5 27 "b" 2 369 1 369 369 369 369 369 700 0 0 0 0 0 369
"1053" 5 27 "b" 3 222 1 0 1063 1063 1063 1063 1763 0 0 0 0 0 1063
"1054" 5 27 "b" 4 291 1 291 291 291 291 291 2054 0 0 0 0 0 291
"1055" 5 27 "b" 5 0 0 0 0 0 0 0 2054 0 0 0 0 0 0
"1056" 5 27 "b" 6 228 1 0 1574 1574 1574 1574 3628 0 0 0 0 0 1574
"1057" 5 27 "b" 7 0 0 0 0 0 0 0 3628 0 0 0 0 0 0
"1058" 5 28 "a" 1 180 1 0 300 300 565 300 300 265 0 265 0 0 265
"1059" 5 28 "a" 2 247 1 0 474 589 589 854 1154 115 115 0 1 1 115
"1060" 5 28 "a" 3 258 1 0 507 507 507 507 1661 0 0 0 0 0 507
"1061" 5 28 "a" 4 0 0 0 0 0 0 0 1661 0 0 0 0 0 0
"1062" 5 28 "a" 5 0 0 0 0 0 0 0 1661 0 0 0 0 0 0
"1063" 5 28 "a" 6 166 1 0 1569 1569 1569 1569 3230 0 0 0 0 0 1569
"1064" 5 28 "a" 7 0 0 0 0 0 0 0 3230 0 0 0 0 0 0
"1065" 5 29 "d" 1 203 1 0 327 327 542 327 327 215 0 215 0 0 215
"1066" 5 29 "d" 2 242 1 0 242 242 375 242 569 133 0 133 0 0 133
"1067" 5 29 "d" 3 233 1 233 233 233 233 233 802 0 0 0 0 0 233
"1068" 5 29 "d" 4 224 1 0 1594 1594 1594 1594 2396 0 0 0 0 0 1594
"1069" 5 29 "d" 5 216 1 216 216 216 216 216 2612 0 0 0 0 0 216
"1070" 5 29 "d" 6 0 0 0 0 0 0 0 2612 0 0 0 0 0 0
"1071" 5 29 "d" 7 248 1 0 818 818 818 1166 3778 0 0 0 1 1 818
"1072" 5 30 "c" 1 174 1 0 304 304 579 304 304 275 0 275 0 0 275
"1073" 5 30 "c" 2 155 1 0 155 155 366 155 459 211 0 211 0 0 211
"1074" 5 30 "c" 3 226 1 0 1140 1140 1952 1140 1599 812 0 812 0 0 812
"1075" 5 30 "c" 4 247 1 0 247 247 659 247 1846 412 0 412 0 0 412
"1076" 5 30 "c" 5 0 0 0 0 0 0 0 1846 0 0 0 0 0 0
"1077" 5 30 "c" 6 280 1 0 1236 2501 2501 4211 6057 1265 1265 0 1 1 1265
"1078" 5 30 "c" 7 0 0 0 0 0 0 0 6057 0 0 0 0 0 0
"1079" 5 31 "b" 1 29 1 0 310 310 310 310 310 0 0 0 0 0 310
"1080" 5 31 "b" 2 259 1 259 259 259 259 259 569 0 0 0 0 0 259
"1081" 5 31 "b" 3 148 1 0 743 743 743 743 1312 0 0 0 0 0 743
"1082" 5 31 "b" 4 0 0 0 0 0 152 0 1312 152 0 152 0 0 152
"1083" 5 31 "b" 5 453 1 453 453 453 453 605 1917 0 0 0 1 1 453
"1084" 5 31 "b" 6 334 1 0 2227 2227 2227 2227 4144 0 0 0 0 0 2227
"1085" 5 31 "b" 7 0 0 0 0 0 0 0 4144 0 0 0 0 0 0
"1086" 5 33 "a" 1 195 1 0 324 324 324 324 324 0 0 0 0 0 324
"1087" 5 33 "a" 2 241 1 0 370 370 370 370 694 0 0 0 0 0 370
"1088" 5 33 "a" 3 211 1 0 764 764 764 764 1458 0 0 0 0 0 764
"1089" 5 33 "a" 4 312 1 312 312 312 312 312 1770 0 0 0 0 0 312
"1090" 5 33 "a" 5 319 1 319 319 319 319 319 2089 0 0 0 0 0 319
"1091" 5 33 "a" 6 109 1 0 1577 1577 1577 1577 3666 0 0 0 0 0 1577
"1092" 5 33 "a" 7 0 0 0 0 0 0 0 3666 0 0 0 0 0 0
"1093" 5 34 "d" 1 71 1 0 631 631 631 631 631 0 0 0 0 0 631
"1094" 5 34 "d" 2 0 0 0 0 0 0 0 631 0 0 0 0 0 0
"1095" 5 34 "d" 3 160 1 0 1021 1021 1021 1021 1652 0 0 0 0 0 1021
"1096" 5 34 "d" 4 496 1 496 496 496 496 496 2148 0 0 0 0 0 496
"1097" 5 34 "d" 5 0 0 0 0 0 0 0 2148 0 0 0 0 0 0
"1098" 5 34 "d" 6 320 1 0 2184 2184 2184 2184 4332 0 0 0 0 0 2184
"1099" 5 34 "d" 7 0 0 0 0 0 0 0 4332 0 0 0 0 0 0
"1100" 5 35 "c" 1 100 1 0 409 409 577 409 409 168 0 168 0 0 168
"1101" 5 35 "c" 2 225 1 0 225 225 478 225 634 253 0 253 0 1 119
"1102" 5 35 "c" 3 304 1 0 991 991 1557 991 1625 566 0 566 0 0 566
"1103" 5 35 "c" 4 248 1 0 248 248 478 248 1873 230 0 230 0 0 230
"1104" 5 35 "c" 5 0 0 0 0 0 0 0 1873 0 0 0 0 0 0
"1105" 5 35 "c" 6 234 1 0 1543 2059 2059 3276 5149 516 516 0 1 1 516
"1106" 5 35 "c" 7 0 0 0 0 0 0 0 5149 0 0 0 0 0 0
"1107" 5 36 "b" 1 85 1 0 232 232 443 232 232 211 0 211 0 0 211
"1108" 5 36 "b" 2 499 1 0 621 621 944 621 853 323 0 323 0 0 323
"1109" 5 36 "b" 3 232 1 0 1204 1204 2291 1204 2057 1087 0 1087 0 0 1087
"1110" 5 36 "b" 4 0 0 0 0 0 0 0 2057 0 0 0 0 0 0
"1111" 5 36 "b" 5 0 0 0 0 0 0 0 2057 0 0 0 0 0 0
"1112" 5 36 "b" 6 485 1 0 1409 2516 2516 4137 6194 1107 1107 0 1 1 1107
"1113" 5 36 "b" 7 0 0 0 0 0 0 0 6194 0 0 0 0 0 0
"1114" 6 1 "d" 1 104 1 0 177 177 177 177 177 0 0 0 0 0 177
"1115" 6 1 "d" 2 187 1 0 422 422 578 422 599 156 0 156 0 0 156
"1116" 6 1 "d" 3 484 1 0 484 2501 3519 2657 3256 3035 2017 1018 1 1 1018
"1117" 6 1 "d" 4 350 1 0 350 591 591 1609 4865 241 241 0 1 1 241
"1118" 6 1 "d" 5 377 1 377 377 377 377 377 5242 0 0 0 0 0 377
"1119" 6 1 "d" 6 240 1 0 2118 2118 2118 2118 7360 0 0 0 0 0 2118
"1120" 6 1 "d" 7 0 0 0 0 0 0 0 7360 0 0 0 0 0 0
"1121" 6 2 "c" 1 0 0 0 0 0 144 0 0 144 0 144 0 0 144
"1122" 6 2 "c" 2 172 1 0 172 1106 1305 1250 1250 1133 934 199 1 1 199
"1123" 6 2 "c" 3 293 1 0 931 931 931 931 2181 0 0 0 0 0 931
"1124" 6 2 "c" 4 234 1 0 234 234 354 234 2415 120 0 120 0 1 120
"1125" 6 2 "c" 5 153 1 153 153 153 153 153 2568 0 0 0 0 0 153
"1126" 6 2 "c" 6 241 1 0 2404 2404 2404 2723 5291 0 0 0 1 1 2404
"1127" 6 2 "c" 7 0 0 0 0 0 0 0 5291 0 0 0 0 0 0
"1128" 6 3 "b" 1 78 1 0 78 78 255 78 78 177 0 177 0 0 177
"1129" 6 3 "b" 2 125 1 0 125 838 838 1015 1093 713 713 0 1 1 713
"1130" 6 3 "b" 3 476 1 0 2520 2520 2520 2520 3613 0 0 0 0 0 2520
"1131" 6 3 "b" 4 255 1 255 255 255 255 255 3868 0 0 0 0 0 255
"1132" 6 3 "b" 5 0 0 0 0 0 0 0 3868 0 0 0 0 0 0
"1133" 6 3 "b" 6 268 1 0 2175 2175 2175 2175 6043 0 0 0 0 0 2175
"1134" 6 3 "b" 7 0 0 0 0 0 0 0 6043 0 0 0 0 0 0
"1135" 6 4 "a" 1 182 1 0 270 270 270 270 270 0 0 0 0 0 270
"1136" 6 4 "a" 2 235 1 0 970 970 970 970 1240 0 0 0 0 0 970
"1137" 6 4 "a" 3 235 1 0 703 703 703 703 1943 0 0 0 0 0 703
"1138" 6 4 "a" 4 363 1 363 363 363 363 363 2306 0 0 0 0 0 363
"1139" 6 4 "a" 5 0 0 0 0 0 0 0 2306 0 0 0 0 0 0
"1140" 6 4 "a" 6 250 1 0 2123 2123 2123 2123 4429 0 0 0 0 0 2123
"1141" 6 4 "a" 7 0 0 0 0 0 0 0 4429 0 0 0 0 0 0
"1142" 6 6 "d" 1 78 1 0 1308 1308 1308 1308 1308 0 0 0 0 0 1308
"1143" 6 6 "d" 2 566 1 0 566 566 606 566 1874 40 0 40 0 0 40
"1144" 6 6 "d" 3 358 1 0 4166 4166 4569 4166 6040 403 0 403 0 1 403
"1145" 6 6 "d" 4 282 1 282 282 282 282 282 6322 0 0 0 0 0 282
"1146" 6 6 "d" 5 353 1 353 353 353 353 353 6675 0 0 0 0 0 353
"1147" 6 6 "d" 6 229 1 0 1897 1897 1897 2340 9015 0 0 0 1 1 1897
"1148" 6 6 "d" 7 0 0 0 0 0 0 0 9015 0 0 0 0 0 0
"1149" 6 7 "c" 1 208 1 0 933 933 933 933 933 0 0 0 0 0 933
"1150" 6 7 "c" 2 212 1 0 1001 1001 1001 1001 1934 0 0 0 0 0 1001
"1151" 6 7 "c" 3 289 1 0 764 764 914 764 2698 150 0 150 0 0 150
"1152" 6 7 "c" 4 293 1 0 293 293 550 293 2991 257 0 257 0 1 257
"1153" 6 7 "c" 5 290 1 0 290 290 559 290 3281 269 0 269 0 0 269
"1154" 6 7 "c" 6 151 1 0 151 2947 2947 3623 6904 2796 2796 0 1 1 2796
"1155" 6 7 "c" 7 0 0 0 0 0 0 0 6904 0 0 0 0 0 0
"1156" 6 8 "b" 1 186 1 0 410 410 410 410 410 0 0 0 0 0 410
"1157" 6 8 "b" 2 237 1 0 1159 1159 1375 1159 1569 216 0 216 0 0 216
"1158" 6 8 "b" 3 279 1 0 2216 2216 2387 2216 3785 171 0 171 0 1 171
"1159" 6 8 "b" 4 233 1 233 233 233 233 233 4018 0 0 0 0 0 233
"1160" 6 8 "b" 5 205 1 205 205 205 205 205 4223 0 0 0 0 0 205
"1161" 6 8 "b" 6 194 1 0 1752 1752 1752 2139 6362 0 0 0 1 1 1752
"1162" 6 8 "b" 7 0 0 0 0 0 0 0 6362 0 0 0 0 0 0
"1163" 6 10 "a" 1 0 0 0 0 0 0 0 0 0 0 0 0 0 0
"1164" 6 10 "a" 2 183 1 0 545 545 722 545 545 177 0 177 0 0 177
"1165" 6 10 "a" 3 159 1 0 159 1895 1895 2072 2617 1736 1736 0 1 1 1736
"1166" 6 10 "a" 4 447 1 447 447 447 447 447 3064 0 0 0 0 0 447
"1167" 6 10 "a" 5 201 1 201 201 201 201 201 3265 0 0 0 0 0 201
"1168" 6 10 "a" 6 264 1 0 2557 2557 2557 2557 5822 0 0 0 0 0 2557
"1169" 6 10 "a" 7 0 0 0 0 0 0 0 5822 0 0 0 0 0 0
"1170" 6 11 "d" 1 225 1 0 458 458 458 458 458 0 0 0 0 0 458
"1171" 6 11 "d" 2 235 1 0 830 830 830 830 1288 0 0 0 0 0 830
"1172" 6 11 "d" 3 208 1 0 1887 1887 2018 1887 3175 131 0 131 0 0 131
"1173" 6 11 "d" 4 247 1 247 247 247 247 247 3422 0 0 0 0 0 247
"1174" 6 11 "d" 5 335 1 335 335 335 335 335 3757 0 0 0 0 0 335
"1175" 6 11 "d" 6 334 1 0 3062 3062 3062 3193 6950 0 0 0 1 1 3062
"1176" 6 11 "d" 7 0 0 0 0 0 0 0 6950 0 0 0 0 0 0
"1177" 6 12 "c" 1 249 1 0 482 482 482 482 482 0 0 0 0 0 482
"1178" 6 12 "c" 2 271 1 0 603 603 603 603 1085 0 0 0 0 0 603
"1179" 6 12 "c" 3 217 1 0 475 475 475 475 1560 0 0 0 0 0 475
"1180" 6 12 "c" 4 324 1 0 686 686 686 686 2246 0 0 0 0 0 686
"1181" 6 12 "c" 5 0 0 0 0 0 0 0 2246 0 0 0 0 0 0
"1182" 6 12 "c" 6 269 1 0 2953 2953 2953 2953 5199 0 0 0 0 0 2953
"1183" 6 12 "c" 7 0 0 0 0 0 0 0 5199 0 0 0 0 0 0
"1184" 6 13 "b" 1 197 1 0 388 388 388 388 388 0 0 0 0 0 388
"1185" 6 13 "b" 2 283 1 0 493 493 592 493 881 99 0 99 0 0 99
"1186" 6 13 "b" 3 278 1 0 1688 1688 1828 1688 2569 140 0 140 0 1 140
"1187" 6 13 "b" 4 0 0 0 0 0 0 0 2569 0 0 0 0 0 0
"1188" 6 13 "b" 5 295 1 295 295 295 295 295 2864 0 0 0 0 0 295
"1189" 6 13 "b" 6 260 1 0 2586 2586 2586 2825 5689 0 0 0 1 1 2586
"1190" 6 13 "b" 7 0 0 0 0 0 0 0 5689 0 0 0 0 0 0
"1191" 6 14 "a" 1 160 1 0 968 968 968 968 968 0 0 0 0 0 968
"1192" 6 14 "a" 2 1357 1 0 2047 2047 2981 2047 3015 934 0 934 0 0 934
"1193" 6 14 "a" 3 242 1 0 242 1305 1305 2239 5254 1063 1063 0 1 1 1063
"1194" 6 14 "a" 4 292 1 292 292 292 292 292 5546 0 0 0 0 0 292
"1195" 6 14 "a" 5 0 0 0 0 0 0 0 5546 0 0 0 0 0 0
"1196" 6 14 "a" 6 378 1 0 3623 3623 3623 3623 9169 0 0 0 0 0 3623
"1197" 6 14 "a" 7 0 0 0 0 0 0 0 9169 0 0 0 0 0 0
"1198" 6 15 "d" 1 416 1 0 785 785 785 785 785 0 0 0 0 0 785
"1199" 6 15 "d" 2 246 1 0 610 610 1730 610 1395 1120 0 1120 0 0 337
"1200" 6 15 "d" 3 281 1 0 468 2988 7734 3193 4588 7266 2520 4746 1 3 518
"1201" 6 15 "d" 4 315 1 0 315 315 1412 315 4903 1097 0 1097 0 2 227
"1202" 6 15 "d" 5 0 0 0 0 0 252 0 4903 252 0 252 0 0 252
"1203" 6 15 "d" 6 285 1 0 738 2313 2313 9323 14226 1575 1575 0 1 1 1575
"1204" 6 15 "d" 7 0 0 0 0 0 0 0 14226 0 0 0 0 0 0
"1205" 6 16 "c" 1 207 1 0 692 692 692 692 692 0 0 0 0 0 692
"1206" 6 16 "c" 2 171 1 171 171 171 171 171 863 0 0 0 0 0 171
"1207" 6 16 "c" 3 241 1 0 578 578 578 578 1441 0 0 0 0 0 578
"1208" 6 16 "c" 4 238 1 238 238 238 238 238 1679 0 0 0 0 0 238
"1209" 6 16 "c" 5 291 1 291 291 291 291 291 1970 0 0 0 0 0 291
"1210" 6 16 "c" 6 398 1 0 3366 3366 3366 3366 5336 0 0 0 0 0 3366
"1211" 6 16 "c" 7 0 0 0 0 0 0 0 5336 0 0 0 0 0 0
"1212" 6 17 "b" 1 195 1 0 1069 1069 1069 1069 1069 0 0 0 0 0 1069
"1213" 6 17 "b" 2 213 1 0 791 791 791 791 1860 0 0 0 0 0 791
"1214" 6 17 "b" 3 225 1 0 2054 2054 2054 2054 3914 0 0 0 0 0 2054
"1215" 6 17 "b" 4 252 1 252 252 252 252 252 4166 0 0 0 0 0 252
"1216" 6 17 "b" 5 263 1 263 263 263 263 263 4429 0 0 0 0 0 263
"1217" 6 17 "b" 6 224 1 0 1141 1141 1141 1141 5570 0 0 0 0 0 1141
"1218" 6 17 "b" 7 0 0 0 0 0 0 0 5570 0 0 0 0 0 0
"1219" 6 18 "a" 1 84 1 0 84 84 388 84 84 304 0 304 0 0 304
"1220" 6 18 "a" 2 0 0 0 0 0 1201 0 84 1201 0 1201 0 1 1062
"1221" 6 18 "a" 3 0 0 0 0 0 355 0 84 355 0 355 0 0 190
"1222" 6 18 "a" 4 0 0 0 0 0 832 0 84 832 0 832 0 1 671
"1223" 6 18 "a" 5 0 0 0 0 0 279 0 84 279 0 279 0 0 279
"1224" 6 18 "a" 6 88 1 0 88 2376 2376 5347 5431 2288 2288 0 1 1 2288
"1225" 6 18 "a" 7 0 0 0 0 0 0 0 5431 0 0 0 0 0 0
"1226" 6 19 "d" 1 110 1 0 437 437 437 437 437 0 0 0 0 0 437
"1227" 6 19 "d" 2 494 1 0 1114 1114 1149 1114 1551 35 0 35 0 0 35
"1228" 6 19 "d" 3 607 1 0 2318 2318 2590 2318 3869 272 0 272 0 1 272
"1229" 6 19 "d" 4 259 1 0 669 669 669 669 4538 0 0 0 0 0 669
"1230" 6 19 "d" 5 0 0 0 0 0 0 0 4538 0 0 0 0 0 0
"1231" 6 19 "d" 6 392 1 0 5387 5387 5387 5694 10232 0 0 0 1 1 5387
"1232" 6 19 "d" 7 0 0 0 0 0 0 0 10232 0 0 0 0 0 0
"1233" 6 20 "c" 1 33 1 0 444 444 659 444 444 215 0 215 0 0 215
"1234" 6 20 "c" 2 413 1 0 413 1330 1500 1545 1989 1087 917 170 1 1 170
"1235" 6 20 "c" 3 304 1 304 304 304 304 304 2293 0 0 0 0 0 304
"1236" 6 20 "c" 4 269 1 0 520 520 520 520 2813 0 0 0 0 0 520
"1237" 6 20 "c" 5 0 0 0 0 0 0 0 2813 0 0 0 0 0 0
"1238" 6 20 "c" 6 289 1 0 3038 3038 3038 3208 6021 0 0 0 1 1 3038
"1239" 6 20 "c" 7 0 0 0 0 0 0 0 6021 0 0 0 0 0 0
"1240" 6 21 "b" 1 47 1 0 932 932 932 932 932 0 0 0 0 0 932
"1241" 6 21 "b" 2 366 1 0 1329 1329 1329 1329 2261 0 0 0 0 0 1329
"1242" 6 21 "b" 3 447 1 0 2256 2256 2423 2256 4517 167 0 167 0 0 167
"1243" 6 21 "b" 4 125 1 0 125 935 935 1102 5619 810 810 0 1 1 810
"1244" 6 21 "b" 5 212 1 212 212 212 212 212 5831 0 0 0 0 0 212
"1245" 6 21 "b" 6 565 1 0 2354 2354 2354 2354 8185 0 0 0 0 0 2354
"1246" 6 21 "b" 7 0 0 0 0 0 0 0 8185 0 0 0 0 0 0
"1247" 6 22 "a" 1 187 1 0 346 346 346 346 346 0 0 0 0 0 346
"1248" 6 22 "a" 2 531 1 0 770 770 770 770 1116 0 0 0 0 0 770
"1249" 6 22 "a" 3 314 1 0 314 314 526 314 1430 212 0 212 0 0 212
"1250" 6 22 "a" 4 465 1 465 465 465 465 465 1895 0 0 0 0 0 465
"1251" 6 22 "a" 5 296 1 296 296 296 296 296 2191 0 0 0 0 0 296
"1252" 6 22 "a" 6 315 1 0 3066 3615 3615 3827 6018 549 549 0 1 1 549
"1253" 6 22 "a" 7 0 0 0 0 0 0 0 6018 0 0 0 0 0 0
"1254" 6 23 "d" 1 44 1 44 44 44 44 44 44 0 0 0 0 0 44
"1255" 6 23 "d" 2 0 0 0 0 0 0 0 44 0 0 0 0 0 0
"1256" 6 23 "d" 3 0 0 0 0 0 0 0 44 0 0 0 0 0 0
"1257" 6 23 "d" 4 0 0 0 0 0 0 0 44 0 0 0 0 0 0
"1258" 6 23 "d" 5 0 0 0 0 0 0 0 44 0 0 0 0 0 0
"1259" 6 23 "d" 6 0 0 0 0 0 0 0 44 0 0 0 0 0 0
"1260" 6 23 "d" 7 0 0 0 0 0 0 0 44 0 0 0 0 0 0
"1261" 6 24 "c" 1 173 1 0 355 355 355 355 355 0 0 0 0 0 355
"1262" 6 24 "c" 2 249 1 0 610 610 610 610 965 0 0 0 0 0 610
"1263" 6 24 "c" 3 307 1 307 307 307 307 307 1272 0 0 0 0 0 307
"1264" 6 24 "c" 4 241 1 0 544 544 544 544 1816 0 0 0 0 0 544
"1265" 6 24 "c" 5 0 0 0 0 0 0 0 1816 0 0 0 0 0 0
"1266" 6 24 "c" 6 246 1 0 2554 2554 2554 2554 4370 0 0 0 0 0 2554
"1267" 6 24 "c" 7 0 0 0 0 0 0 0 4370 0 0 0 0 0 0
"1268" 6 25 "b" 1 176 1 0 643 643 643 643 643 0 0 0 0 0 643
"1269" 6 25 "b" 2 225 1 225 225 225 225 225 868 0 0 0 0 0 225
"1270" 6 25 "b" 3 264 1 0 1412 1412 1412 1412 2280 0 0 0 0 0 1412
"1271" 6 25 "b" 4 336 1 0 594 594 594 594 2874 0 0 0 0 0 594
"1272" 6 25 "b" 5 262 1 262 262 262 262 262 3136 0 0 0 0 0 262
"1273" 6 25 "b" 6 255 1 0 3839 3839 3839 3839 6975 0 0 0 0 0 3839
"1274" 6 25 "b" 7 0 0 0 0 0 0 0 6975 0 0 0 0 0 0
"1275" 6 27 "a" 1 36 1 0 448 448 448 448 448 0 0 0 0 0 448
"1276" 6 27 "a" 2 295 1 0 478 478 708 478 926 230 0 230 0 0 230
"1277" 6 27 "a" 3 211 1 0 1267 1841 1841 2071 2997 574 574 0 1 1 574
"1278" 6 27 "a" 4 0 0 0 0 0 0 0 2997 0 0 0 0 0 0
"1279" 6 27 "a" 5 851 1 851 851 851 851 851 3848 0 0 0 0 0 851
"1280" 6 27 "a" 6 247 1 0 2275 2275 2275 2275 6123 0 0 0 0 0 2275
"1281" 6 27 "a" 7 0 0 0 0 0 0 0 6123 0 0 0 0 0 0
"1282" 6 28 "d" 1 195 1 0 383 383 383 383 383 0 0 0 0 0 383
"1283" 6 28 "d" 2 230 1 0 1078 1078 1078 1078 1461 0 0 0 0 0 1078
"1284" 6 28 "d" 3 227 1 0 1196 1196 1196 1196 2657 0 0 0 0 0 1196
"1285" 6 28 "d" 4 274 1 0 443 443 443 443 3100 0 0 0 0 0 443
"1286" 6 28 "d" 5 0 0 0 0 0 0 0 3100 0 0 0 0 0 0
"1287" 6 28 "d" 6 295 1 0 3614 3614 3614 3614 6714 0 0 0 0 0 3614
"1288" 6 28 "d" 7 0 0 0 0 0 0 0 6714 0 0 0 0 0 0
"1289" 6 29 "c" 1 140 1 0 140 140 603 140 140 463 0 463 0 0 463
"1290" 6 29 "c" 2 109 1 0 109 496 1280 959 1099 1171 387 784 1 1 784
"1291" 6 29 "c" 3 237 1 0 237 1155 1155 1939 3038 918 918 0 1 1 918
"1292" 6 29 "c" 4 280 1 280 280 280 280 280 3318 0 0 0 0 0 280
"1293" 6 29 "c" 5 316 1 316 316 316 316 316 3634 0 0 0 0 0 316
"1294" 6 29 "c" 6 253 1 0 2177 2177 2177 2177 5811 0 0 0 0 0 2177
"1295" 6 29 "c" 7 0 0 0 0 0 0 0 5811 0 0 0 0 0 0
"1296" 6 30 "b" 1 85 1 85 85 85 85 85 85 0 0 0 0 0 85
"1297" 6 30 "b" 2 102 1 0 351 351 351 351 436 0 0 0 0 0 351
"1298" 6 30 "b" 3 197 1 0 2065 2065 2065 2065 2501 0 0 0 0 0 2065
"1299" 6 30 "b" 4 280 1 0 280 280 419 280 2781 139 0 139 0 0 139
"1300" 6 30 "b" 5 348 1 0 618 618 1472 618 3399 854 0 854 0 1 339
"1301" 6 30 "b" 6 201 1 0 466 4626 4626 5619 9018 4160 4160 0 1 1 4160
"1302" 6 30 "b" 7 0 0 0 0 0 0 0 9018 0 0 0 0 0 0
"1303" 6 31 "a" 1 161 1 0 453 453 453 453 453 0 0 0 0 0 453
"1304" 6 31 "a" 2 265 1 0 537 537 537 537 990 0 0 0 0 0 537
"1305" 6 31 "a" 3 213 1 0 778 778 778 778 1768 0 0 0 0 0 778
"1306" 6 31 "a" 4 265 1 265 265 265 265 265 2033 0 0 0 0 0 265
"1307" 6 31 "a" 5 331 1 331 331 331 331 331 2364 0 0 0 0 0 331
"1308" 6 31 "a" 6 279 1 0 3351 3351 3351 3351 5715 0 0 0 0 0 3351
"1309" 6 31 "a" 7 0 0 0 0 0 0 0 5715 0 0 0 0 0 0
"1310" 6 33 "d" 1 194 1 0 548 548 548 548 548 0 0 0 0 0 548
"1311" 6 33 "d" 2 201 1 0 768 768 768 768 1316 0 0 0 0 0 768
"1312" 6 33 "d" 3 273 1 0 2932 2932 2932 2932 4248 0 0 0 0 0 2932
"1313" 6 33 "d" 4 248 1 0 508 508 508 508 4756 0 0 0 0 0 508
"1314" 6 33 "d" 5 221 1 221 221 221 221 221 4977 0 0 0 0 0 221
"1315" 6 33 "d" 6 269 1 0 2966 2966 2966 2966 7943 0 0 0 0 0 2966
"1316" 6 33 "d" 7 0 0 0 0 0 0 0 7943 0 0 0 0 0 0
"1317" 6 34 "c" 1 195 1 0 593 593 839 593 593 246 0 246 0 0 246
"1318" 6 34 "c" 2 542 1 0 542 1161 1161 1407 2000 619 619 0 1 1 619
"1319" 6 34 "c" 3 565 1 0 1579 1579 1810 1579 3579 231 0 231 0 0 231
"1320" 6 34 "c" 4 231 1 0 231 860 860 1091 4670 629 629 0 1 1 629
"1321" 6 34 "c" 5 0 0 0 0 0 0 0 4670 0 0 0 0 0 0
"1322" 6 34 "c" 6 237 1 0 4171 4171 4171 4171 8841 0 0 0 0 0 4171
"1323" 6 34 "c" 7 0 0 0 0 0 0 0 8841 0 0 0 0 0 0
"1324" 6 35 "b" 1 198 1 0 497 497 497 497 497 0 0 0 0 0 497
"1325" 6 35 "b" 2 236 1 236 236 236 236 236 733 0 0 0 0 0 236
"1326" 6 35 "b" 3 209 1 0 2130 2130 2130 2130 2863 0 0 0 0 0 2130
"1327" 6 35 "b" 4 302 1 302 302 302 302 302 3165 0 0 0 0 0 302
"1328" 6 35 "b" 5 0 0 0 0 0 0 0 3165 0 0 0 0 0 0
"1329" 6 35 "b" 6 248 1 0 4632 4632 4632 4632 7797 0 0 0 0 0 4632
"1330" 6 35 "b" 7 0 0 0 0 0 0 0 7797 0 0 0 0 0 0
"1331" 6 36 "a" 1 170 1 0 231 231 231 231 231 0 0 0 0 0 231
"1332" 6 36 "a" 2 226 1 226 226 226 226 226 457 0 0 0 0 0 226
"1333" 6 36 "a" 3 410 1 0 983 983 983 983 1440 0 0 0 0 0 983
"1334" 6 36 "a" 4 0 0 0 0 0 0 0 1440 0 0 0 0 0 0
"1335" 6 36 "a" 5 0 0 0 0 0 0 0 1440 0 0 0 0 0 0
"1336" 6 36 "a" 6 217 1 0 2894 2894 2894 2894 4334 0 0 0 0 0 2894
"1337" 6 36 "a" 7 0 0 0 0 0 0 0 4334 0 0 0 0 0 0
"1338" 7 1 "b" 1 72 1 0 217 217 217 217 217 0 0 0 0 0 217
"1339" 7 1 "b" 2 161 1 0 353 353 353 353 570 0 0 0 0 0 353
"1340" 7 1 "b" 3 219 1 0 1169 1169 1169 1169 1739 0 0 0 0 0 1169
"1341" 7 1 "b" 4 272 1 272 272 272 272 272 2011 0 0 0 0 0 272
"1342" 7 1 "b" 5 0 0 0 0 0 0 0 2011 0 0 0 0 0 0
"1343" 7 1 "b" 6 239 1 0 1234 1234 1234 1234 3245 0 0 0 0 0 1234
"1344" 7 1 "b" 7 0 0 0 0 0 0 0 3245 0 0 0 0 0 0
"1345" 7 2 "a" 1 75 1 0 356 356 356 356 356 0 0 0 0 0 356
"1346" 7 2 "a" 2 196 1 196 196 196 196 196 552 0 0 0 0 0 196
"1347" 7 2 "a" 3 216 1 216 216 216 216 216 768 0 0 0 0 0 216
"1348" 7 2 "a" 4 265 1 265 265 265 265 265 1033 0 0 0 0 0 265
"1349" 7 2 "a" 5 0 0 0 0 0 0 0 1033 0 0 0 0 0 0
"1350" 7 2 "a" 6 290 1 0 1191 1191 1191 1191 2224 0 0 0 0 0 1191
"1351" 7 2 "a" 7 0 0 0 0 0 0 0 2224 0 0 0 0 0 0
"1352" 7 3 "d" 1 65 1 0 358 358 358 358 358 0 0 0 0 0 358
"1353" 7 3 "d" 2 218 1 218 218 218 218 218 576 0 0 0 0 0 218
"1354" 7 3 "d" 3 240 1 0 1286 1286 1286 1286 1862 0 0 0 0 0 1286
"1355" 7 3 "d" 4 250 1 250 250 250 250 250 2112 0 0 0 0 0 250
"1356" 7 3 "d" 5 0 0 0 0 0 0 0 2112 0 0 0 0 0 0
"1357" 7 3 "d" 6 221 1 0 1390 1390 1390 1390 3502 0 0 0 0 0 1390
"1358" 7 3 "d" 7 0 0 0 0 0 0 0 3502 0 0 0 0 0 0
"1359" 7 4 "c" 1 194 1 0 397 397 665 397 397 268 0 268 0 0 268
"1360" 7 4 "c" 2 307 1 0 307 307 1156 307 704 849 0 849 0 0 849
"1361" 7 4 "c" 3 250 1 0 446 446 924 446 1150 478 0 478 0 0 478
"1362" 7 4 "c" 4 262 1 262 262 262 262 262 1412 0 0 0 0 0 262
"1363" 7 4 "c" 5 271 1 271 271 271 271 271 1683 0 0 0 0 0 271
"1364" 7 4 "c" 6 231 1 0 762 1168 1168 2763 4446 406 406 0 1 1 406
"1365" 7 4 "c" 7 0 0 0 0 0 0 0 4446 0 0 0 0 0 0
"1366" 7 6 "b" 1 29 1 0 409 409 409 409 409 0 0 0 0 0 409
"1367" 7 6 "b" 2 288 1 288 288 288 288 288 697 0 0 0 0 0 288
"1368" 7 6 "b" 3 307 1 0 1497 1497 1497 1497 2194 0 0 0 0 0 1497
"1369" 7 6 "b" 4 275 1 275 275 275 275 275 2469 0 0 0 0 0 275
"1370" 7 6 "b" 5 389 1 0 564 564 564 564 3033 0 0 0 0 0 564
"1371" 7 6 "b" 6 0 0 0 0 0 0 0 3033 0 0 0 0 0 0
"1372" 7 6 "b" 7 0 0 0 0 0 0 0 3033 0 0 0 0 0 0
"1373" 7 7 "a" 1 106 1 0 371 371 371 371 371 0 0 0 0 0 371
"1374" 7 7 "a" 2 287 1 287 287 287 287 287 658 0 0 0 0 0 287
"1375" 7 7 "a" 3 280 1 280 280 280 280 280 938 0 0 0 0 0 280
"1376" 7 7 "a" 4 307 1 307 307 307 307 307 1245 0 0 0 0 0 307
"1377" 7 7 "a" 5 0 0 0 0 0 0 0 1245 0 0 0 0 0 0
"1378" 7 7 "a" 6 459 1 0 1429 1429 1429 1429 2674 0 0 0 0 0 1429
"1379" 7 7 "a" 7 0 0 0 0 0 0 0 2674 0 0 0 0 0 0
"1380" 7 8 "d" 1 274 1 274 274 274 274 274 274 0 0 0 0 0 274
"1381" 7 8 "d" 2 200 1 0 397 397 397 397 671 0 0 0 0 0 397
"1382" 7 8 "d" 3 425 1 0 1226 1226 1226 1226 1897 0 0 0 0 0 1226
"1383" 7 8 "d" 4 233 1 233 233 233 233 233 2130 0 0 0 0 0 233
"1384" 7 8 "d" 5 0 0 0 0 0 0 0 2130 0 0 0 0 0 0
"1385" 7 8 "d" 6 221 1 0 1061 1061 1061 1061 3191 0 0 0 0 0 1061
"1386" 7 8 "d" 7 0 0 0 0 0 0 0 3191 0 0 0 0 0 0
"1387" 7 10 "c" 1 102 1 0 362 362 362 362 362 0 0 0 0 0 362
"1388" 7 10 "c" 2 173 1 173 173 173 173 173 535 0 0 0 0 0 173
"1389" 7 10 "c" 3 299 1 299 299 299 299 299 834 0 0 0 0 0 299
"1390" 7 10 "c" 4 283 1 283 283 283 283 283 1117 0 0 0 0 0 283
"1391" 7 10 "c" 5 0 0 0 0 0 0 0 1117 0 0 0 0 0 0
"1392" 7 10 "c" 6 186 1 0 1668 1668 1668 1668 2785 0 0 0 0 0 1668
"1393" 7 10 "c" 7 0 0 0 0 0 0 0 2785 0 0 0 0 0 0
"1394" 7 11 "b" 1 74 1 0 396 396 396 396 396 0 0 0 0 0 396
"1395" 7 11 "b" 2 208 1 208 208 208 208 208 604 0 0 0 0 0 208
"1396" 7 11 "b" 3 243 1 0 1179 1179 1179 1179 1783 0 0 0 0 0 1179
"1397" 7 11 "b" 4 241 1 241 241 241 241 241 2024 0 0 0 0 0 241
"1398" 7 11 "b" 5 0 0 0 0 0 0 0 2024 0 0 0 0 0 0
"1399" 7 11 "b" 6 279 1 0 1511 1511 1511 1511 3535 0 0 0 0 0 1511
"1400" 7 11 "b" 7 0 0 0 0 0 0 0 3535 0 0 0 0 0 0
"1401" 7 12 "a" 1 204 1 0 357 357 357 357 357 0 0 0 0 0 357
"1402" 7 12 "a" 2 180 1 180 180 180 180 180 537 0 0 0 0 0 180
"1403" 7 12 "a" 3 326 1 326 326 326 326 326 863 0 0 0 0 0 326
"1404" 7 12 "a" 4 0 0 0 0 0 0 0 863 0 0 0 0 0 0
"1405" 7 12 "a" 5 0 0 0 0 0 0 0 863 0 0 0 0 0 0
"1406" 7 12 "a" 6 295 1 0 1161 1161 1161 1161 2024 0 0 0 0 0 1161
"1407" 7 12 "a" 7 0 0 0 0 0 0 0 2024 0 0 0 0 0 0
"1408" 7 13 "d" 1 383 1 0 584 584 584 584 584 0 0 0 0 0 584
"1409" 7 13 "d" 2 0 0 0 0 0 0 0 584 0 0 0 0 0 0
"1410" 7 13 "d" 3 250 1 0 1190 1190 1190 1190 1774 0 0 0 0 0 1190
"1411" 7 13 "d" 4 263 1 263 263 263 263 263 2037 0 0 0 0 0 263
"1412" 7 13 "d" 5 313 1 313 313 313 313 313 2350 0 0 0 0 0 313
"1413" 7 13 "d" 6 325 1 0 799 799 799 799 3149 0 0 0 0 0 799
"1414" 7 13 "d" 7 0 0 0 0 0 0 0 3149 0 0 0 0 0 0
"1415" 7 14 "c" 1 396 1 396 396 396 396 396 396 0 0 0 0 0 396
"1416" 7 14 "c" 2 595 1 595 595 595 595 595 991 0 0 0 0 0 595
"1417" 7 14 "c" 3 0 0 0 0 0 0 0 991 0 0 0 0 0 0
"1418" 7 14 "c" 4 383 1 0 576 576 576 576 1567 0 0 0 0 0 576
"1419" 7 14 "c" 5 0 0 0 0 0 0 0 1567 0 0 0 0 0 0
"1420" 7 14 "c" 6 267 1 0 1342 1342 1342 1342 2909 0 0 0 0 0 1342
"1421" 7 14 "c" 7 0 0 0 0 0 0 0 2909 0 0 0 0 0 0
"1422" 7 15 "b" 1 185 1 0 185 185 365 185 185 180 0 180 0 0 180
"1423" 7 15 "b" 2 0 0 0 0 0 535 0 185 535 0 535 0 1 483
"1424" 7 15 "b" 3 81 1 0 81 1626 1626 2341 2526 1545 1545 0 1 1 1545
"1425" 7 15 "b" 4 0 0 0 0 0 0 0 2526 0 0 0 0 0 0
"1426" 7 15 "b" 5 0 0 0 0 0 0 0 2526 0 0 0 0 0 0
"1427" 7 15 "b" 6 344 1 0 932 932 932 932 3458 0 0 0 0 0 932
"1428" 7 15 "b" 7 0 0 0 0 0 0 0 3458 0 0 0 0 0 0
"1429" 7 16 "a" 1 70 1 0 286 286 286 286 286 0 0 0 0 0 286
"1430" 7 16 "a" 2 416 1 0 642 642 642 642 928 0 0 0 0 0 642
"1431" 7 16 "a" 3 262 1 262 262 262 262 262 1190 0 0 0 0 0 262
"1432" 7 16 "a" 4 190 1 190 190 190 190 190 1380 0 0 0 0 0 190
"1433" 7 16 "a" 5 0 0 0 0 0 0 0 1380 0 0 0 0 0 0
"1434" 7 16 "a" 6 384 1 0 775 775 775 775 2155 0 0 0 0 0 775
"1435" 7 16 "a" 7 0 0 0 0 0 0 0 2155 0 0 0 0 0 0
"1436" 7 17 "d" 1 44 1 0 381 381 381 381 381 0 0 0 0 0 381
"1437" 7 17 "d" 2 626 1 626 626 626 626 626 1007 0 0 0 0 0 626
"1438" 7 17 "d" 3 231 1 0 1043 1043 1043 1043 2050 0 0 0 0 0 1043
"1439" 7 17 "d" 4 409 1 0 699 699 699 699 2749 0 0 0 0 0 699
"1440" 7 17 "d" 5 0 0 0 0 0 0 0 2749 0 0 0 0 0 0
"1441" 7 17 "d" 6 290 1 0 1042 1042 1042 1042 3791 0 0 0 0 0 1042
"1442" 7 17 "d" 7 0 0 0 0 0 0 0 3791 0 0 0 0 0 0
"1443" 7 18 "c" 1 213 1 0 400 400 1208 400 400 808 0 808 0 0 595
"1444" 7 18 "c" 2 216 1 0 216 216 891 216 616 675 0 675 0 0 443
"1445" 7 18 "c" 3 173 1 0 173 173 398 173 789 225 0 225 0 0 225
"1446" 7 18 "c" 4 221 1 0 377 377 1136 377 1166 759 0 759 0 1 437
"1447" 7 18 "c" 5 0 0 0 0 0 0 0 1166 0 0 0 0 0 0
"1448" 7 18 "c" 6 200 1 0 1676 2644 2644 5111 6277 968 968 0 2 2 585
"1449" 7 18 "c" 7 0 0 0 0 0 0 0 6277 0 0 0 0 0 0
"1450" 7 19 "b" 1 108 1 0 328 328 328 328 328 0 0 0 0 0 328
"1451" 7 19 "b" 2 274 1 0 709 709 709 709 1037 0 0 0 0 0 709
"1452" 7 19 "b" 3 322 1 0 1745 1745 1745 1745 2782 0 0 0 0 0 1745
"1453" 7 19 "b" 4 205 1 205 205 205 205 205 2987 0 0 0 0 0 205
"1454" 7 19 "b" 5 0 0 0 0 0 0 0 2987 0 0 0 0 0 0
"1455" 7 19 "b" 6 234 1 0 803 803 803 803 3790 0 0 0 0 0 803
"1456" 7 19 "b" 7 0 0 0 0 0 0 0 3790 0 0 0 0 0 0
"1457" 7 20 "a" 1 386 1 386 386 386 386 386 386 0 0 0 0 0 386
"1458" 7 20 "a" 2 237 1 237 237 237 237 237 623 0 0 0 0 0 237
"1459" 7 20 "a" 3 311 1 311 311 311 311 311 934 0 0 0 0 0 311
"1460" 7 20 "a" 4 798 1 798 798 798 798 798 1732 0 0 0 0 0 798
"1461" 7 20 "a" 5 0 0 0 0 0 0 0 1732 0 0 0 0 0 0
"1462" 7 20 "a" 6 365 1 0 1966 1966 1966 1966 3698 0 0 0 0 0 1966
"1463" 7 20 "a" 7 0 0 0 0 0 0 0 3698 0 0 0 0 0 0
"1464" 7 21 "d" 1 270 1 0 445 445 820 445 445 375 0 375 0 0 375
"1465" 7 21 "d" 2 175 1 0 175 828 828 1203 1648 653 653 0 1 1 653
"1466" 7 21 "d" 3 330 1 0 1910 1910 1910 1910 3558 0 0 0 0 0 1910
"1467" 7 21 "d" 4 389 1 0 537 537 537 537 4095 0 0 0 0 0 537
"1468" 7 21 "d" 5 0 0 0 0 0 0 0 4095 0 0 0 0 0 0
"1469" 7 21 "d" 6 312 1 0 1414 1414 1414 1414 5509 0 0 0 0 0 1414
"1470" 7 21 "d" 7 0 0 0 0 0 0 0 5509 0 0 0 0 0 0
"1471" 7 22 "c" 1 41 1 0 41 41 205 41 41 164 0 164 0 0 164
"1472" 7 22 "c" 2 142 1 0 142 402 402 566 607 260 260 0 1 1 260
"1473" 7 22 "c" 3 0 0 0 0 0 0 0 607 0 0 0 0 0 0
"1474" 7 22 "c" 4 333 1 0 492 492 492 492 1099 0 0 0 0 0 492
"1475" 7 22 "c" 5 0 0 0 0 0 0 0 1099 0 0 0 0 0 0
"1476" 7 22 "c" 6 231 1 0 2214 2214 2214 2214 3313 0 0 0 0 0 2214
"1477" 7 22 "c" 7 0 0 0 0 0 0 0 3313 0 0 0 0 0 0
"1478" 7 23 "b" 1 190 1 0 704 704 704 704 704 0 0 0 0 0 704
"1479" 7 23 "b" 2 282 1 282 282 282 282 282 986 0 0 0 0 0 282
"1480" 7 23 "b" 3 257 1 0 1320 1320 1320 1320 2306 0 0 0 0 0 1320
"1481" 7 23 "b" 4 265 1 265 265 265 265 265 2571 0 0 0 0 0 265
"1482" 7 23 "b" 5 0 0 0 0 0 0 0 2571 0 0 0 0 0 0
"1483" 7 23 "b" 6 275 1 0 2413 2413 2413 2413 4984 0 0 0 0 0 2413
"1484" 7 23 "b" 7 0 0 0 0 0 0 0 4984 0 0 0 0 0 0
"1485" 7 24 "a" 1 49 1 0 381 381 381 381 381 0 0 0 0 0 381
"1486" 7 24 "a" 2 200 1 200 200 200 200 200 581 0 0 0 0 0 200
"1487" 7 24 "a" 3 219 1 219 219 219 219 219 800 0 0 0 0 0 219
"1488" 7 24 "a" 4 0 0 0 0 0 0 0 800 0 0 0 0 0 0
"1489" 7 24 "a" 5 169 1 169 169 169 169 169 969 0 0 0 0 0 169
"1490" 7 24 "a" 6 236 1 0 1047 1047 1047 1047 2016 0 0 0 0 0 1047
"1491" 7 24 "a" 7 0 0 0 0 0 0 0 2016 0 0 0 0 0 0
"1492" 7 25 "d" 1 29 1 0 387 387 387 387 387 0 0 0 0 0 387
"1493" 7 25 "d" 2 246 1 246 246 246 246 246 633 0 0 0 0 0 246
"1494" 7 25 "d" 3 265 1 0 1584 1584 1584 1584 2217 0 0 0 0 0 1584
"1495" 7 25 "d" 4 0 0 0 0 0 0 0 2217 0 0 0 0 0 0
"1496" 7 25 "d" 5 194 1 194 194 194 194 194 2411 0 0 0 0 0 194
"1497" 7 25 "d" 6 364 1 0 1016 1016 1016 1016 3427 0 0 0 0 0 1016
"1498" 7 25 "d" 7 0 0 0 0 0 0 0 3427 0 0 0 0 0 0
"1499" 7 27 "c" 1 125 1 0 329 329 329 329 329 0 0 0 0 0 329
"1500" 7 27 "c" 2 263 1 263 263 263 263 263 592 0 0 0 0 0 263
"1501" 7 27 "c" 3 229 1 229 229 229 229 229 821 0 0 0 0 0 229
"1502" 7 27 "c" 4 699 1 699 699 699 699 699 1520 0 0 0 0 0 699
"1503" 7 27 "c" 5 0 0 0 0 0 0 0 1520 0 0 0 0 0 0
"1504" 7 27 "c" 6 347 1 0 2802 2802 2802 2802 4322 0 0 0 0 0 2802
"1505" 7 27 "c" 7 0 0 0 0 0 0 0 4322 0 0 0 0 0 0
"1506" 7 28 "b" 1 208 1 0 355 355 355 355 355 0 0 0 0 0 355
"1507" 7 28 "b" 2 260 1 260 260 260 260 260 615 0 0 0 0 0 260
"1508" 7 28 "b" 3 280 1 0 816 816 816 816 1431 0 0 0 0 0 816
"1509" 7 28 "b" 4 207 1 207 207 207 207 207 1638 0 0 0 0 0 207
"1510" 7 28 "b" 5 0 0 0 0 0 0 0 1638 0 0 0 0 0 0
"1511" 7 28 "b" 6 267 1 0 1394 1394 1394 1394 3032 0 0 0 0 0 1394
"1512" 7 28 "b" 7 0 0 0 0 0 0 0 3032 0 0 0 0 0 0
"1513" 7 29 "a" 1 62 1 0 388 388 388 388 388 0 0 0 0 0 388
"1514" 7 29 "a" 2 288 1 0 959 959 959 959 1347 0 0 0 0 0 959
"1515" 7 29 "a" 3 233 1 233 233 233 233 233 1580 0 0 0 0 0 233
"1516" 7 29 "a" 4 202 1 202 202 202 202 202 1782 0 0 0 0 0 202
"1517" 7 29 "a" 5 0 0 0 0 0 0 0 1782 0 0 0 0 0 0
"1518" 7 29 "a" 6 593 1 0 1020 1020 1020 1020 2802 0 0 0 0 0 1020
"1519" 7 29 "a" 7 0 0 0 0 0 0 0 2802 0 0 0 0 0 0
"1520" 7 30 "d" 1 199 1 0 499 499 499 499 499 0 0 0 0 0 499
"1521" 7 30 "d" 2 731 1 731 731 731 731 731 1230 0 0 0 0 0 731
"1522" 7 30 "d" 3 353 1 0 2023 2023 2023 2023 3253 0 0 0 0 0 2023
"1523" 7 30 "d" 4 268 1 0 476 476 476 476 3729 0 0 0 0 0 476
"1524" 7 30 "d" 5 0 0 0 0 0 0 0 3729 0 0 0 0 0 0
"1525" 7 30 "d" 6 302 1 0 1344 1344 1344 1344 5073 0 0 0 0 0 1344
"1526" 7 30 "d" 7 0 0 0 0 0 0 0 5073 0 0 0 0 0 0
"1527" 7 31 "c" 1 65 1 0 371 371 371 371 371 0 0 0 0 0 371
"1528" 7 31 "c" 2 187 1 187 187 187 187 187 558 0 0 0 0 0 187
"1529" 7 31 "c" 3 240 1 0 481 481 481 481 1039 0 0 0 0 0 481
"1530" 7 31 "c" 4 232 1 232 232 232 232 232 1271 0 0 0 0 0 232
"1531" 7 31 "c" 5 0 0 0 0 0 0 0 1271 0 0 0 0 0 0
"1532" 7 31 "c" 6 294 1 0 1200 1200 1200 1200 2471 0 0 0 0 0 1200
"1533" 7 31 "c" 7 0 0 0 0 0 0 0 2471 0 0 0 0 0 0
"1534" 7 33 "b" 1 102 1 0 394 394 394 394 394 0 0 0 0 0 394
"1535" 7 33 "b" 2 254 1 254 254 254 254 254 648 0 0 0 0 0 254
"1536" 7 33 "b" 3 297 1 0 1124 1124 1124 1124 1772 0 0 0 0 0 1124
"1537" 7 33 "b" 4 266 1 0 266 266 526 266 2038 260 0 260 0 0 260
"1538" 7 33 "b" 5 188 1 188 188 188 188 448 2486 0 0 0 1 1 188
"1539" 7 33 "b" 6 262 1 0 1420 1420 1420 1420 3906 0 0 0 0 0 1420
"1540" 7 33 "b" 7 0 0 0 0 0 0 0 3906 0 0 0 0 0 0
"1541" 7 34 "a" 1 179 1 0 344 344 344 344 344 0 0 0 0 0 344
"1542" 7 34 "a" 2 260 1 260 260 260 260 260 604 0 0 0 0 0 260
"1543" 7 34 "a" 3 283 1 0 528 528 528 528 1132 0 0 0 0 0 528
"1544" 7 34 "a" 4 235 1 235 235 235 235 235 1367 0 0 0 0 0 235
"1545" 7 34 "a" 5 0 0 0 0 0 0 0 1367 0 0 0 0 0 0
"1546" 7 34 "a" 6 355 1 0 1135 1135 1135 1135 2502 0 0 0 0 0 1135
"1547" 7 34 "a" 7 0 0 0 0 0 0 0 2502 0 0 0 0 0 0
"1548" 7 35 "d" 1 199 1 0 372 372 372 372 372 0 0 0 0 0 372
"1549" 7 35 "d" 2 281 1 281 281 281 281 281 653 0 0 0 0 0 281
"1550" 7 35 "d" 3 354 1 0 1016 1016 1016 1016 1669 0 0 0 0 0 1016
"1551" 7 35 "d" 4 228 1 228 228 228 228 228 1897 0 0 0 0 0 228
"1552" 7 35 "d" 5 205 1 205 205 205 205 205 2102 0 0 0 0 0 205
"1553" 7 35 "d" 6 252 1 0 1105 1105 1105 1105 3207 0 0 0 0 0 1105
"1554" 7 35 "d" 7 0 0 0 0 0 0 0 3207 0 0 0 0 0 0
"1555" 7 36 "c" 1 98 1 0 313 313 1429 313 313 1116 0 1116 0 0 491
"1556" 7 36 "c" 2 270 1 0 461 461 3210 461 774 2749 0 2749 0 2 1078
"1557" 7 36 "c" 3 288 1 0 465 465 1559 465 1239 1094 0 1094 0 0 317
"1558" 7 36 "c" 4 276 1 0 276 276 1236 276 1515 960 0 960 0 0 360
"1559" 7 36 "c" 5 0 0 0 0 0 0 0 1515 0 0 0 0 0 0
"1560" 7 36 "c" 6 491 1 0 1673 4366 4366 10285 11800 2693 2693 0 3 3 879
"1561" 7 36 "c" 7 0 0 0 0 0 0 0 11800 0 0 0 0 0 0
"1562" 8 1 "b" 1 196 1 196 196 196 196 196 196 0 0 0 0 0 196
"1563" 8 1 "b" 2 119 1 0 327 327 570 327 523 243 0 243 0 0 243
"1564" 8 1 "b" 3 261 1 0 416 730 730 973 1496 314 314 0 1 1 314
"1565" 8 1 "b" 4 382 1 382 382 382 382 382 1878 0 0 0 0 0 382
"1566" 8 1 "b" 5 0 0 0 0 0 0 0 1878 0 0 0 0 0 0
"1567" 8 1 "b" 6 186 1 0 530 530 530 530 2408 0 0 0 0 0 530
"1568" 8 1 "b" 7 0 0 0 0 0 0 0 2408 0 0 0 0 0 0
"1569" 8 2 "a" 1 215 1 215 215 215 215 215 215 0 0 0 0 0 215
"1570" 8 2 "a" 2 176 1 176 176 176 176 176 391 0 0 0 0 0 176
"1571" 8 2 "a" 3 217 1 217 217 217 217 217 608 0 0 0 0 0 217
"1572" 8 2 "a" 4 184 1 184 184 184 184 184 792 0 0 0 0 0 184
"1573" 8 2 "a" 5 65 1 65 65 65 65 65 857 0 0 0 0 0 65
"1574" 8 2 "a" 6 215 1 0 825 825 825 825 1682 0 0 0 0 0 825
"1575" 8 2 "a" 7 0 0 0 0 0 0 0 1682 0 0 0 0 0 0
"1576" 8 3 "d" 1 191 1 191 191 191 191 191 191 0 0 0 0 0 191
"1577" 8 3 "d" 2 255 1 255 255 255 255 255 446 0 0 0 0 0 255
"1578" 8 3 "d" 3 262 1 0 833 833 833 833 1279 0 0 0 0 0 833
"1579" 8 3 "d" 4 457 1 457 457 457 457 457 1736 0 0 0 0 0 457
"1580" 8 3 "d" 5 0 0 0 0 0 0 0 1736 0 0 0 0 0 0
"1581" 8 3 "d" 6 180 1 0 2285 2285 2285 2285 4021 0 0 0 0 0 2285
"1582" 8 3 "d" 7 0 0 0 0 0 0 0 4021 0 0 0 0 0 0
"1583" 8 4 "c" 1 29 1 0 362 362 362 362 362 0 0 0 0 0 362
"1584" 8 4 "c" 2 234 1 0 234 234 346 234 596 112 0 112 0 0 112
"1585" 8 4 "c" 3 328 1 0 328 446 446 558 1154 118 118 0 1 1 118
"1586" 8 4 "c" 4 158 1 0 158 158 377 158 1312 219 0 219 0 0 219
"1587" 8 4 "c" 5 0 0 0 0 0 0 0 1312 0 0 0 0 0 0
"1588" 8 4 "c" 6 301 1 0 418 614 614 833 2145 196 196 0 1 1 196
"1589" 8 4 "c" 7 0 0 0 0 0 0 0 2145 0 0 0 0 0 0
"1590" 8 6 "b" 1 186 1 0 320 320 656 320 320 336 0 336 0 0 210
"1591" 8 6 "b" 2 219 1 0 219 589 589 925 1245 370 370 0 2 2 170
"1592" 8 6 "b" 3 254 1 0 1013 1013 1013 1013 2258 0 0 0 0 0 1013
"1593" 8 6 "b" 4 299 1 299 299 299 299 299 2557 0 0 0 0 0 299
"1594" 8 6 "b" 5 245 1 0 687 687 687 687 3244 0 0 0 0 0 687
"1595" 8 6 "b" 6 0 0 0 0 0 0 0 3244 0 0 0 0 0 0
"1596" 8 6 "b" 7 0 0 0 0 0 0 0 3244 0 0 0 0 0 0
"1597" 8 7 "a" 1 178 1 0 303 303 303 303 303 0 0 0 0 0 303
"1598" 8 7 "a" 2 186 1 186 186 186 186 186 489 0 0 0 0 0 186
"1599" 8 7 "a" 3 255 1 0 449 449 449 449 938 0 0 0 0 0 449
"1600" 8 7 "a" 4 0 0 0 0 0 0 0 938 0 0 0 0 0 0
"1601" 8 7 "a" 5 0 0 0 0 0 0 0 938 0 0 0 0 0 0
"1602" 8 7 "a" 6 229 1 0 865 865 865 865 1803 0 0 0 0 0 865
"1603" 8 7 "a" 7 0 0 0 0 0 0 0 1803 0 0 0 0 0 0
"1604" 8 8 "d" 1 183 1 0 311 311 311 311 311 0 0 0 0 0 311
"1605" 8 8 "d" 2 182 1 0 350 350 350 350 661 0 0 0 0 0 350
"1606" 8 8 "d" 3 325 1 0 1198 1198 1198 1198 1859 0 0 0 0 0 1198
"1607" 8 8 "d" 4 0 0 0 0 0 0 0 1859 0 0 0 0 0 0
"1608" 8 8 "d" 5 190 1 190 190 190 190 190 2049 0 0 0 0 0 190
"1609" 8 8 "d" 6 177 1 0 649 649 649 649 2698 0 0 0 0 0 649
"1610" 8 8 "d" 7 0 0 0 0 0 0 0 2698 0 0 0 0 0 0
"1611" 8 10 "c" 1 166 1 0 292 292 388 292 292 96 0 96 0 0 96
"1612" 8 10 "c" 2 184 1 0 184 184 328 184 476 144 0 144 0 1 144
"1613" 8 10 "c" 3 164 1 0 164 452 452 692 1168 288 288 0 1 1 288
"1614" 8 10 "c" 4 235 1 235 235 235 235 235 1403 0 0 0 0 0 235
"1615" 8 10 "c" 5 0 0 0 0 0 0 0 1403 0 0 0 0 0 0
"1616" 8 10 "c" 6 382 1 0 1842 1842 1842 1842 3245 0 0 0 0 0 1842
"1617" 8 10 "c" 7 0 0 0 0 0 0 0 3245 0 0 0 0 0 0
"1618" 8 11 "b" 1 189 1 189 189 189 189 189 189 0 0 0 0 0 189
"1619" 8 11 "b" 2 235 1 235 235 235 235 235 424 0 0 0 0 0 235
"1620" 8 11 "b" 3 296 1 0 688 688 688 688 1112 0 0 0 0 0 688
"1621" 8 11 "b" 4 184 1 184 184 184 184 184 1296 0 0 0 0 0 184
"1622" 8 11 "b" 5 0 0 0 0 0 0 0 1296 0 0 0 0 0 0
"1623" 8 11 "b" 6 279 1 0 1150 1150 1150 1150 2446 0 0 0 0 0 1150
"1624" 8 11 "b" 7 0 0 0 0 0 0 0 2446 0 0 0 0 0 0
"1625" 8 12 "a" 1 67 1 0 228 228 228 228 228 0 0 0 0 0 228
"1626" 8 12 "a" 2 156 1 156 156 156 156 156 384 0 0 0 0 0 156
"1627" 8 12 "a" 3 264 1 264 264 264 264 264 648 0 0 0 0 0 264
"1628" 8 12 "a" 4 270 1 270 270 270 270 270 918 0 0 0 0 0 270
"1629" 8 12 "a" 5 0 0 0 0 0 0 0 918 0 0 0 0 0 0
"1630" 8 12 "a" 6 279 1 0 643 643 643 643 1561 0 0 0 0 0 643
"1631" 8 12 "a" 7 0 0 0 0 0 0 0 1561 0 0 0 0 0 0
"1632" 8 13 "d" 1 111 1 0 253 253 253 253 253 0 0 0 0 0 253
"1633" 8 13 "d" 2 222 1 222 222 222 222 222 475 0 0 0 0 0 222
"1634" 8 13 "d" 3 380 1 0 969 969 969 969 1444 0 0 0 0 0 969
"1635" 8 13 "d" 4 150 1 150 150 150 150 150 1594 0 0 0 0 0 150
"1636" 8 13 "d" 5 0 0 0 0 0 0 0 1594 0 0 0 0 0 0
"1637" 8 13 "d" 6 236 1 0 584 584 584 584 2178 0 0 0 0 0 584
"1638" 8 13 "d" 7 0 0 0 0 0 0 0 2178 0 0 0 0 0 0
"1639" 8 14 "c" 1 115 1 0 317 317 317 317 317 0 0 0 0 0 317
"1640" 8 14 "c" 2 171 1 171 171 171 171 171 488 0 0 0 0 0 171
"1641" 8 14 "c" 3 223 1 223 223 223 223 223 711 0 0 0 0 0 223
"1642" 8 14 "c" 4 120 1 120 120 120 120 120 831 0 0 0 0 0 120
"1643" 8 14 "c" 5 0 0 0 0 0 0 0 831 0 0 0 0 0 0
"1644" 8 14 "c" 6 220 1 0 812 812 812 812 1643 0 0 0 0 0 812
"1645" 8 14 "c" 7 0 0 0 0 0 0 0 1643 0 0 0 0 0 0
"1646" 8 15 "b" 1 195 1 0 526 526 526 526 526 0 0 0 0 0 526
"1647" 8 15 "b" 2 312 1 312 312 312 312 312 838 0 0 0 0 0 312
"1648" 8 15 "b" 3 262 1 0 1063 1063 1063 1063 1901 0 0 0 0 0 1063
"1649" 8 15 "b" 4 0 0 0 0 0 0 0 1901 0 0 0 0 0 0
"1650" 8 15 "b" 5 0 0 0 0 0 0 0 1901 0 0 0 0 0 0
"1651" 8 15 "b" 6 236 1 0 644 644 644 644 2545 0 0 0 0 0 644
"1652" 8 15 "b" 7 0 0 0 0 0 0 0 2545 0 0 0 0 0 0
"1653" 8 16 "a" 1 93 1 0 297 297 297 297 297 0 0 0 0 0 297
"1654" 8 16 "a" 2 177 1 177 177 177 177 177 474 0 0 0 0 0 177
"1655" 8 16 "a" 3 217 1 0 443 443 443 443 917 0 0 0 0 0 443
"1656" 8 16 "a" 4 0 0 0 0 0 0 0 917 0 0 0 0 0 0
"1657" 8 16 "a" 5 0 0 0 0 0 0 0 917 0 0 0 0 0 0
"1658" 8 16 "a" 6 289 1 0 660 660 660 660 1577 0 0 0 0 0 660
"1659" 8 16 "a" 7 0 0 0 0 0 0 0 1577 0 0 0 0 0 0
"1660" 8 17 "d" 1 218 1 0 387 387 387 387 387 0 0 0 0 0 387
"1661" 8 17 "d" 2 0 0 0 0 0 0 0 387 0 0 0 0 0 0
"1662" 8 17 "d" 3 248 1 0 876 876 876 876 1263 0 0 0 0 0 876
"1663" 8 17 "d" 4 168 1 168 168 168 168 168 1431 0 0 0 0 0 168
"1664" 8 17 "d" 5 0 0 0 0 0 0 0 1431 0 0 0 0 0 0
"1665" 8 17 "d" 6 244 1 0 792 792 792 792 2223 0 0 0 0 0 792
"1666" 8 17 "d" 7 0 0 0 0 0 0 0 2223 0 0 0 0 0 0
"1667" 8 18 "c" 1 194 1 0 340 340 340 340 340 0 0 0 0 0 340
"1668" 8 18 "c" 2 167 1 167 167 167 167 167 507 0 0 0 0 0 167
"1669" 8 18 "c" 3 193 1 0 193 193 596 193 700 403 0 403 0 0 221
"1670" 8 18 "c" 4 157 1 0 157 321 321 724 1424 164 164 0 2 2 164
"1671" 8 18 "c" 5 0 0 0 0 0 0 0 1424 0 0 0 0 0 0
"1672" 8 18 "c" 6 176 1 0 1464 1464 1464 1464 2888 0 0 0 0 0 1464
"1673" 8 18 "c" 7 0 0 0 0 0 0 0 2888 0 0 0 0 0 0
"1674" 8 19 "b" 1 181 1 0 331 331 331 331 331 0 0 0 0 0 331
"1675" 8 19 "b" 2 159 1 159 159 159 159 159 490 0 0 0 0 0 159
"1676" 8 19 "b" 3 247 1 0 689 689 689 689 1179 0 0 0 0 0 689
"1677" 8 19 "b" 4 115 1 115 115 115 115 115 1294 0 0 0 0 0 115
"1678" 8 19 "b" 5 0 0 0 0 0 0 0 1294 0 0 0 0 0 0
"1679" 8 19 "b" 6 208 1 0 574 574 574 574 1868 0 0 0 0 0 574
"1680" 8 19 "b" 7 0 0 0 0 0 0 0 1868 0 0 0 0 0 0
"1681" 8 20 "a" 1 58 1 0 254 254 254 254 254 0 0 0 0 0 254
"1682" 8 20 "a" 2 145 1 0 145 145 449 145 399 304 0 304 0 0 304
"1683" 8 20 "a" 3 273 1 0 273 549 549 853 1252 276 276 0 1 1 276
"1684" 8 20 "a" 4 442 1 442 442 442 442 442 1694 0 0 0 0 0 442
"1685" 8 20 "a" 5 0 0 0 0 0 0 0 1694 0 0 0 0 0 0
"1686" 8 20 "a" 6 263 1 0 1463 1463 1463 1463 3157 0 0 0 0 0 1463
"1687" 8 20 "a" 7 0 0 0 0 0 0 0 3157 0 0 0 0 0 0
"1688" 8 21 "d" 1 198 1 0 756 756 756 756 756 0 0 0 0 0 756
"1689" 8 21 "d" 2 290 1 290 290 290 290 290 1046 0 0 0 0 0 290
"1690" 8 21 "d" 3 255 1 0 881 881 881 881 1927 0 0 0 0 0 881
"1691" 8 21 "d" 4 247 1 247 247 247 247 247 2174 0 0 0 0 0 247
"1692" 8 21 "d" 5 0 0 0 0 0 0 0 2174 0 0 0 0 0 0
"1693" 8 21 "d" 6 225 1 0 541 541 541 541 2715 0 0 0 0 0 541
"1694" 8 21 "d" 7 0 0 0 0 0 0 0 2715 0 0 0 0 0 0
"1695" 8 22 "c" 1 198 1 0 329 329 329 329 329 0 0 0 0 0 329
"1696" 8 22 "c" 2 209 1 209 209 209 209 209 538 0 0 0 0 0 209
"1697" 8 22 "c" 3 235 1 235 235 235 235 235 773 0 0 0 0 0 235
"1698" 8 22 "c" 4 391 1 391 391 391 391 391 1164 0 0 0 0 0 391
"1699" 8 22 "c" 5 0 0 0 0 0 0 0 1164 0 0 0 0 0 0
"1700" 8 22 "c" 6 219 1 0 1958 1958 1958 1958 3122 0 0 0 0 0 1958
"1701" 8 22 "c" 7 0 0 0 0 0 0 0 3122 0 0 0 0 0 0
"1702" 8 23 "b" 1 192 1 0 329 329 1154 329 329 825 0 825 0 0 362
"1703" 8 23 "b" 2 281 1 0 281 1173 1322 1998 2327 1041 892 149 2 2 149
"1704" 8 23 "b" 3 139 1 0 139 938 938 1087 3414 799 799 0 1 1 799
"1705" 8 23 "b" 4 180 1 180 180 180 180 180 3594 0 0 0 0 0 180
"1706" 8 23 "b" 5 0 0 0 0 0 0 0 3594 0 0 0 0 0 0
"1707" 8 23 "b" 6 169 1 0 1716 1716 1716 1716 5310 0 0 0 0 0 1716
"1708" 8 23 "b" 7 0 0 0 0 0 0 0 5310 0 0 0 0 0 0
"1709" 8 24 "a" 1 217 1 0 217 217 537 217 217 320 0 320 0 0 320
"1710" 8 24 "a" 2 0 0 0 0 0 289 0 217 289 0 289 0 1 289
"1711" 8 24 "a" 3 171 1 0 171 675 675 1284 1501 504 504 0 1 1 504
"1712" 8 24 "a" 4 0 0 0 0 0 0 0 1501 0 0 0 0 0 0
"1713" 8 24 "a" 5 0 0 0 0 0 0 0 1501 0 0 0 0 0 0
"1714" 8 24 "a" 6 155 1 0 889 889 889 889 2390 0 0 0 0 0 889
"1715" 8 24 "a" 7 0 0 0 0 0 0 0 2390 0 0 0 0 0 0
"1716" 8 25 "d" 1 208 1 0 291 291 291 291 291 0 0 0 0 0 291
"1717" 8 25 "d" 2 126 1 126 126 126 126 126 417 0 0 0 0 0 126
"1718" 8 25 "d" 3 206 1 0 568 568 568 568 985 0 0 0 0 0 568
"1719" 8 25 "d" 4 235 1 235 235 235 235 235 1220 0 0 0 0 0 235
"1720" 8 25 "d" 5 0 0 0 0 0 0 0 1220 0 0 0 0 0 0
"1721" 8 25 "d" 6 291 1 0 1098 1098 1098 1098 2318 0 0 0 0 0 1098
"1722" 8 25 "d" 7 0 0 0 0 0 0 0 2318 0 0 0 0 0 0
"1723" 8 27 "c" 1 57 1 0 249 249 249 249 249 0 0 0 0 0 249
"1724" 8 27 "c" 2 151 1 151 151 151 151 151 400 0 0 0 0 0 151
"1725" 8 27 "c" 3 245 1 245 245 245 245 245 645 0 0 0 0 0 245
"1726" 8 27 "c" 4 189 1 189 189 189 189 189 834 0 0 0 0 0 189
"1727" 8 27 "c" 5 0 0 0 0 0 0 0 834 0 0 0 0 0 0
"1728" 8 27 "c" 6 301 1 0 2049 2049 2049 2049 2883 0 0 0 0 0 2049
"1729" 8 27 "c" 7 0 0 0 0 0 0 0 2883 0 0 0 0 0 0
"1730" 8 28 "b" 1 202 1 0 337 337 337 337 337 0 0 0 0 0 337
"1731" 8 28 "b" 2 180 1 180 180 180 180 180 517 0 0 0 0 0 180
"1732" 8 28 "b" 3 250 1 0 679 679 679 679 1196 0 0 0 0 0 679
"1733" 8 28 "b" 4 256 1 256 256 256 256 256 1452 0 0 0 0 0 256
"1734" 8 28 "b" 5 0 0 0 0 0 0 0 1452 0 0 0 0 0 0
"1735" 8 28 "b" 6 261 1 0 1267 1267 1267 1267 2719 0 0 0 0 0 1267
"1736" 8 28 "b" 7 0 0 0 0 0 0 0 2719 0 0 0 0 0 0
"1737" 8 29 "a" 1 192 1 0 332 332 332 332 332 0 0 0 0 0 332
"1738" 8 29 "a" 2 209 1 209 209 209 209 209 541 0 0 0 0 0 209
"1739" 8 29 "a" 3 291 1 291 291 291 291 291 832 0 0 0 0 0 291
"1740" 8 29 "a" 4 271 1 271 271 271 271 271 1103 0 0 0 0 0 271
"1741" 8 29 "a" 5 0 0 0 0 0 0 0 1103 0 0 0 0 0 0
"1742" 8 29 "a" 6 248 1 0 496 496 496 496 1599 0 0 0 0 0 496
"1743" 8 29 "a" 7 0 0 0 0 0 0 0 1599 0 0 0 0 0 0
"1744" 8 30 "d" 1 194 1 194 194 194 194 194 194 0 0 0 0 0 194
"1745" 8 30 "d" 2 139 1 0 387 387 387 387 581 0 0 0 0 0 387
"1746" 8 30 "d" 3 280 1 0 1381 1381 1640 1381 1962 259 0 259 0 0 259
"1747" 8 30 "d" 4 171 1 0 171 525 525 784 2746 354 354 0 1 1 354
"1748" 8 30 "d" 5 0 0 0 0 0 0 0 2746 0 0 0 0 0 0
"1749" 8 30 "d" 6 244 1 0 863 863 863 863 3609 0 0 0 0 0 863
"1750" 8 30 "d" 7 0 0 0 0 0 0 0 3609 0 0 0 0 0 0
"1751" 8 31 "c" 1 191 1 0 311 311 311 311 311 0 0 0 0 0 311
"1752" 8 31 "c" 2 149 1 149 149 149 149 149 460 0 0 0 0 0 149
"1753" 8 31 "c" 3 265 1 0 454 454 579 454 914 125 0 125 0 0 125
"1754" 8 31 "c" 4 160 1 160 160 160 160 285 1199 0 0 0 1 1 160
"1755" 8 31 "c" 5 0 0 0 0 0 0 0 1199 0 0 0 0 0 0
"1756" 8 31 "c" 6 192 1 0 620 620 620 620 1819 0 0 0 0 0 620
"1757" 8 31 "c" 7 0 0 0 0 0 0 0 1819 0 0 0 0 0 0
"1758" 8 33 "b" 1 205 1 205 205 205 205 205 205 0 0 0 0 0 205
"1759" 8 33 "b" 2 201 1 201 201 201 201 201 406 0 0 0 0 0 201
"1760" 8 33 "b" 3 297 1 0 1056 1056 1056 1056 1462 0 0 0 0 0 1056
"1761" 8 33 "b" 4 202 1 0 378 378 378 378 1840 0 0 0 0 0 378
"1762" 8 33 "b" 5 0 0 0 0 0 0 0 1840 0 0 0 0 0 0
"1763" 8 33 "b" 6 263 1 0 1648 1648 1648 1648 3488 0 0 0 0 0 1648
"1764" 8 33 "b" 7 0 0 0 0 0 0 0 3488 0 0 0 0 0 0
"1765" 8 34 "a" 1 181 1 0 310 310 310 310 310 0 0 0 0 0 310
"1766" 8 34 "a" 2 167 1 0 398 398 398 398 708 0 0 0 0 0 398
"1767" 8 34 "a" 3 367 1 0 652 652 652 652 1360 0 0 0 0 0 652
"1768" 8 34 "a" 4 134 1 134 134 134 134 134 1494 0 0 0 0 0 134
"1769" 8 34 "a" 5 0 0 0 0 0 0 0 1494 0 0 0 0 0 0
"1770" 8 34 "a" 6 264 1 0 894 894 894 894 2388 0 0 0 0 0 894
"1771" 8 34 "a" 7 0 0 0 0 0 0 0 2388 0 0 0 0 0 0
"1772" 8 35 "d" 1 212 1 212 212 212 212 212 212 0 0 0 0 0 212
"1773" 8 35 "d" 2 129 1 0 256 256 256 256 468 0 0 0 0 0 256
"1774" 8 35 "d" 3 660 1 0 1435 1435 1435 1435 1903 0 0 0 0 0 1435
"1775" 8 35 "d" 4 0 0 0 0 0 0 0 1903 0 0 0 0 0 0
"1776" 8 35 "d" 5 0 0 0 0 0 0 0 1903 0 0 0 0 0 0
"1777" 8 35 "d" 6 264 1 0 827 827 827 827 2730 0 0 0 0 0 827
"1778" 8 35 "d" 7 0 0 0 0 0 0 0 2730 0 0 0 0 0 0
"1779" 8 36 "c" 1 192 1 0 317 317 317 317 317 0 0 0 0 0 317
"1780" 8 36 "c" 2 190 1 0 826 826 826 826 1143 0 0 0 0 0 826
"1781" 8 36 "c" 3 248 1 248 248 248 248 248 1391 0 0 0 0 0 248
"1782" 8 36 "c" 4 210 1 210 210 210 210 210 1601 0 0 0 0 0 210
"1783" 8 36 "c" 5 0 0 0 0 0 0 0 1601 0 0 0 0 0 0
"1784" 8 36 "c" 6 257 1 0 858 858 858 858 2459 0 0 0 0 0 858
"1785" 8 36 "c" 7 0 0 0 0 0 0 0 2459 0 0 0 0 0 0
"1786" 9 1 "c" 1 206 1 206 206 206 206 206 206 0 0 0 0 0 206
"1787" 9 1 "c" 2 160 1 160 160 160 160 160 366 0 0 0 0 0 160
"1788" 9 1 "c" 3 205 1 205 205 205 205 205 571 0 0 0 0 0 205
"1789" 9 1 "c" 4 256 1 256 256 256 256 256 827 0 0 0 0 0 256
"1790" 9 1 "c" 5 0 0 0 0 0 0 0 827 0 0 0 0 0 0
"1791" 9 1 "c" 6 276 1 0 548 548 548 548 1375 0 0 0 0 0 548
"1792" 9 1 "c" 7 0 0 0 0 0 0 0 1375 0 0 0 0 0 0
"1793" 9 2 "b" 1 162 1 162 162 162 162 162 162 0 0 0 0 0 162
"1794" 9 2 "b" 2 267 1 267 267 267 267 267 429 0 0 0 0 0 267
"1795" 9 2 "b" 3 219 1 0 456 456 456 456 885 0 0 0 0 0 456
"1796" 9 2 "b" 4 454 1 454 454 454 454 454 1339 0 0 0 0 0 454
"1797" 9 2 "b" 5 0 0 0 0 0 0 0 1339 0 0 0 0 0 0
"1798" 9 2 "b" 6 270 1 0 883 883 883 883 2222 0 0 0 0 0 883
"1799" 9 2 "b" 7 0 0 0 0 0 0 0 2222 0 0 0 0 0 0
"1800" 9 3 "a" 1 207 1 0 361 361 361 361 361 0 0 0 0 0 361
"1801" 9 3 "a" 2 286 1 286 286 286 286 286 647 0 0 0 0 0 286
"1802" 9 3 "a" 3 233 1 0 233 233 431 233 880 198 0 198 0 0 198
"1803" 9 3 "a" 4 0 0 0 0 0 0 0 880 0 0 0 0 0 0
"1804" 9 3 "a" 5 201 1 201 201 201 201 201 1081 0 0 0 0 0 201
"1805" 9 3 "a" 6 209 1 0 421 1525 1525 1723 2804 1104 1104 0 1 1 1104
"1806" 9 3 "a" 7 0 0 0 0 0 0 0 2804 0 0 0 0 0 0
"1807" 9 4 "d" 1 211 1 0 379 379 379 379 379 0 0 0 0 0 379
"1808" 9 4 "d" 2 283 1 283 283 283 283 283 662 0 0 0 0 0 283
"1809" 9 4 "d" 3 0 0 0 0 0 0 0 662 0 0 0 0 0 0
"1810" 9 4 "d" 4 335 1 0 1216 1216 1216 1216 1878 0 0 0 0 0 1216
"1811" 9 4 "d" 5 448 1 448 448 448 448 448 2326 0 0 0 0 0 448
"1812" 9 4 "d" 6 0 0 0 0 0 247 0 2326 247 0 247 0 0 247
"1813" 9 4 "d" 7 401 1 0 401 597 597 844 3170 196 196 0 1 1 196
"1814" 9 6 "c" 1 192 1 0 400 400 400 400 400 0 0 0 0 0 400
"1815" 9 6 "c" 2 301 1 301 301 301 301 301 701 0 0 0 0 0 301
"1816" 9 6 "c" 3 312 1 312 312 312 312 312 1013 0 0 0 0 0 312
"1817" 9 6 "c" 4 0 0 0 0 0 0 0 1013 0 0 0 0 0 0
"1818" 9 6 "c" 5 0 0 0 0 0 0 0 1013 0 0 0 0 0 0
"1819" 9 6 "c" 6 270 1 0 749 749 749 749 1762 0 0 0 0 0 749
"1820" 9 6 "c" 7 0 0 0 0 0 0 0 1762 0 0 0 0 0 0
"1821" 9 7 "b" 1 205 1 0 357 357 357 357 357 0 0 0 0 0 357
"1822" 9 7 "b" 2 434 1 434 434 434 434 434 791 0 0 0 0 0 434
"1823" 9 7 "b" 3 306 1 0 2081 2081 2081 2081 2872 0 0 0 0 0 2081
"1824" 9 7 "b" 4 538 1 538 538 538 538 538 3410 0 0 0 0 0 538
"1825" 9 7 "b" 5 0 0 0 0 0 0 0 3410 0 0 0 0 0 0
"1826" 9 7 "b" 6 245 1 0 641 641 641 641 4051 0 0 0 0 0 641
"1827" 9 7 "b" 7 0 0 0 0 0 0 0 4051 0 0 0 0 0 0
"1828" 9 8 "a" 1 211 1 211 211 211 211 211 211 0 0 0 0 0 211
"1829" 9 8 "a" 2 223 1 223 223 223 223 223 434 0 0 0 0 0 223
"1830" 9 8 "a" 3 0 0 0 0 0 227 0 434 227 0 227 0 0 227
"1831" 9 8 "a" 4 347 1 0 347 347 668 347 781 321 0 321 0 0 321
"1832" 9 8 "a" 5 0 0 0 0 0 0 0 781 0 0 0 0 0 0
"1833" 9 8 "a" 6 272 1 0 479 1270 1270 1818 2599 791 791 0 1 1 791
"1834" 9 8 "a" 7 0 0 0 0 0 0 0 2599 0 0 0 0 0 0
"1835" 9 10 "d" 1 119 1 0 119 119 295 119 119 176 0 176 0 0 176
"1836" 9 10 "d" 2 107 1 0 107 306 306 482 601 199 199 0 1 1 199
"1837" 9 10 "d" 3 197 1 0 777 777 1722 777 1378 945 0 945 0 0 945
"1838" 9 10 "d" 4 171 1 0 171 504 504 1449 2827 333 333 0 1 1 333
"1839" 9 10 "d" 5 0 0 0 0 0 0 0 2827 0 0 0 0 0 0
"1840" 9 10 "d" 6 311 1 0 587 587 587 587 3414 0 0 0 0 0 587
"1841" 9 10 "d" 7 0 0 0 0 0 0 0 3414 0 0 0 0 0 0
"1842" 9 11 "c" 1 219 1 0 219 219 479 219 219 260 0 260 0 0 260
"1843" 9 11 "c" 2 187 1 0 187 495 495 755 974 308 308 0 1 1 308
"1844" 9 11 "c" 3 264 1 264 264 264 264 264 1238 0 0 0 0 0 264
"1845" 9 11 "c" 4 269 1 0 269 269 653 269 1507 384 0 384 0 0 384
"1846" 9 11 "c" 5 0 0 0 0 0 0 0 1507 0 0 0 0 0 0
"1847" 9 11 "c" 6 275 1 0 379 1426 1426 1810 3317 1047 1047 0 1 1 1047
"1848" 9 11 "c" 7 0 0 0 0 0 0 0 3317 0 0 0 0 0 0
"1849" 9 12 "b" 1 218 1 0 868 868 868 868 868 0 0 0 0 0 868
"1850" 9 12 "b" 2 0 0 0 0 0 0 0 868 0 0 0 0 0 0
"1851" 9 12 "b" 3 265 1 0 921 921 1488 921 1789 567 0 567 0 0 275
"1852" 9 12 "b" 4 316 1 0 316 1338 1338 1905 3694 1022 1022 0 2 2 255
"1853" 9 12 "b" 5 0 0 0 0 0 0 0 3694 0 0 0 0 0 0
"1854" 9 12 "b" 6 261 1 0 518 518 518 518 4212 0 0 0 0 0 518
"1855" 9 12 "b" 7 0 0 0 0 0 0 0 4212 0 0 0 0 0 0
"1856" 9 13 "a" 1 220 1 220 220 220 220 220 220 0 0 0 0 0 220
"1857" 9 13 "a" 2 238 1 238 238 238 238 238 458 0 0 0 0 0 238
"1858" 9 13 "a" 3 0 0 0 0 0 0 0 458 0 0 0 0 0 0
"1859" 9 13 "a" 4 0 0 0 0 0 0 0 458 0 0 0 0 0 0
"1860" 9 13 "a" 5 286 1 286 286 286 286 286 744 0 0 0 0 0 286
"1861" 9 13 "a" 6 310 1 0 1113 1113 1113 1113 1857 0 0 0 0 0 1113
"1862" 9 13 "a" 7 0 0 0 0 0 0 0 1857 0 0 0 0 0 0
"1863" 9 14 "d" 1 218 1 0 374 374 374 374 374 0 0 0 0 0 374
"1864" 9 14 "d" 2 0 0 0 0 0 0 0 374 0 0 0 0 0 0
"1865" 9 14 "d" 3 194 1 0 923 923 1384 923 1297 461 0 461 0 0 461
"1866" 9 14 "d" 4 252 1 0 252 252 630 252 1549 378 0 378 0 0 378
"1867" 9 14 "d" 5 0 0 0 0 0 0 0 1549 0 0 0 0 0 0
"1868" 9 14 "d" 6 212 1 0 1089 1361 1361 2200 3749 272 272 0 1 1 272
"1869" 9 14 "d" 7 0 0 0 0 0 0 0 3749 0 0 0 0 0 0
"1870" 9 15 "c" 1 205 1 0 391 391 391 391 391 0 0 0 0 0 391
"1871" 9 15 "c" 2 232 1 0 232 232 676 232 623 444 0 444 0 0 444
"1872" 9 15 "c" 3 219 1 0 219 219 507 219 842 288 0 288 0 0 288
"1873" 9 15 "c" 4 495 1 0 495 712 712 1444 2286 217 217 0 1 1 217
"1874" 9 15 "c" 5 0 0 0 0 0 0 0 2286 0 0 0 0 0 0
"1875" 9 15 "c" 6 270 1 270 270 270 270 270 2556 0 0 0 0 0 270
"1876" 9 15 "c" 7 0 0 0 0 0 0 0 2556 0 0 0 0 0 0
"1877" 9 16 "b" 1 196 1 0 437 437 437 437 437 0 0 0 0 0 437
"1878" 9 16 "b" 2 492 1 492 492 492 492 492 929 0 0 0 0 0 492
"1879" 9 16 "b" 3 227 1 0 1689 1689 1689 1689 2618 0 0 0 0 0 1689
"1880" 9 16 "b" 4 0 0 0 0 0 0 0 2618 0 0 0 0 0 0
"1881" 9 16 "b" 5 0 0 0 0 0 0 0 2618 0 0 0 0 0 0
"1882" 9 16 "b" 6 458 1 458 458 458 458 458 3076 0 0 0 0 0 458
"1883" 9 16 "b" 7 0 0 0 0 0 0 0 3076 0 0 0 0 0 0
"1884" 9 17 "a" 1 0 0 0 0 0 147 0 0 147 0 147 0 0 147
"1885" 9 17 "a" 2 209 1 0 209 473 473 620 620 264 264 0 1 1 264
"1886" 9 17 "a" 3 280 1 280 280 280 280 280 900 0 0 0 0 0 280
"1887" 9 17 "a" 4 0 0 0 0 0 0 0 900 0 0 0 0 0 0
"1888" 9 17 "a" 5 194 1 194 194 194 194 194 1094 0 0 0 0 0 194
"1889" 9 17 "a" 6 336 1 0 577 577 577 577 1671 0 0 0 0 0 577
"1890" 9 17 "a" 7 0 0 0 0 0 0 0 1671 0 0 0 0 0 0
"1891" 9 18 "d" 1 244 1 0 244 244 977 244 244 733 0 733 0 0 235
"1892" 9 18 "d" 2 0 0 0 0 0 728 0 244 728 0 728 0 1 264
"1893" 9 18 "d" 3 201 1 0 201 1003 1528 1965 2209 1327 802 525 1 2 154
"1894" 9 18 "d" 4 268 1 0 268 268 784 268 2477 516 0 516 0 0 516
"1895" 9 18 "d" 5 134 1 134 134 134 134 1021 3498 0 0 0 1 1 134
"1896" 9 18 "d" 6 268 1 0 953 953 953 1606 5104 0 0 0 1 1 953
"1897" 9 18 "d" 7 0 0 0 0 0 0 0 5104 0 0 0 0 0 0
"1898" 9 19 "c" 1 185 1 0 390 390 390 390 390 0 0 0 0 0 390
"1899" 9 19 "c" 2 212 1 0 479 479 479 479 869 0 0 0 0 0 479
"1900" 9 19 "c" 3 0 0 0 0 0 0 0 869 0 0 0 0 0 0
"1901" 9 19 "c" 4 248 1 0 968 968 968 968 1837 0 0 0 0 0 968
"1902" 9 19 "c" 5 0 0 0 0 0 0 0 1837 0 0 0 0 0 0
"1903" 9 19 "c" 6 241 1 0 899 899 899 899 2736 0 0 0 0 0 899
"1904" 9 19 "c" 7 0 0 0 0 0 0 0 2736 0 0 0 0 0 0
"1905" 9 20 "b" 1 0 0 0 0 0 0 0 0 0 0 0 0 0 0
"1906" 9 20 "b" 2 285 1 0 285 285 849 285 285 564 0 564 0 0 564
"1907" 9 20 "b" 3 242 1 0 479 1055 1055 1619 1904 576 576 0 1 1 576
"1908" 9 20 "b" 4 343 1 343 343 343 343 343 2247 0 0 0 0 0 343
"1909" 9 20 "b" 5 0 0 0 0 0 0 0 2247 0 0 0 0 0 0
"1910" 9 20 "b" 6 205 1 0 2304 2304 2304 2304 4551 0 0 0 0 0 2304
"1911" 9 20 "b" 7 0 0 0 0 0 0 0 4551 0 0 0 0 0 0
"1912" 9 21 "a" 1 198 1 0 349 349 498 349 349 149 0 149 0 0 149
"1913" 9 21 "a" 2 663 1 0 663 877 877 1026 1375 214 214 0 1 1 214
"1914" 9 21 "a" 3 386 1 386 386 386 386 386 1761 0 0 0 0 0 386
"1915" 9 21 "a" 4 0 0 0 0 0 0 0 1761 0 0 0 0 0 0
"1916" 9 21 "a" 5 0 0 0 0 0 0 0 1761 0 0 0 0 0 0
"1917" 9 21 "a" 6 201 1 0 1403 1403 1403 1403 3164 0 0 0 0 0 1403
"1918" 9 21 "a" 7 0 0 0 0 0 0 0 3164 0 0 0 0 0 0
"1919" 9 22 "d" 1 140 1 140 140 140 140 140 140 0 0 0 0 0 140
"1920" 9 22 "d" 2 0 0 0 0 0 595 0 140 595 0 595 0 0 595
"1921" 9 22 "d" 3 131 1 0 131 966 1242 1561 1701 1111 835 276 1 1 276
"1922" 9 22 "d" 4 0 0 0 0 0 0 0 1701 0 0 0 0 0 0
"1923" 9 22 "d" 5 326 1 0 326 326 585 326 2027 259 0 259 0 0 259
"1924" 9 22 "d" 6 269 1 0 269 2048 2048 2583 4610 1779 1779 0 1 1 1779
"1925" 9 22 "d" 7 0 0 0 0 0 0 0 4610 0 0 0 0 0 0
"1926" 9 23 "c" 1 205 1 0 205 205 902 205 205 697 0 697 0 0 697
"1927" 9 23 "c" 2 339 1 0 339 710 960 1407 1612 621 371 250 1 1 250
"1928" 9 23 "c" 3 991 1 0 991 1330 1330 1580 3192 339 339 0 1 1 339
"1929" 9 23 "c" 4 0 0 0 0 0 0 0 3192 0 0 0 0 0 0
"1930" 9 23 "c" 5 0 0 0 0 0 0 0 3192 0 0 0 0 0 0
"1931" 9 23 "c" 6 455 1 455 455 455 455 455 3647 0 0 0 0 0 455
"1932" 9 23 "c" 7 0 0 0 0 0 0 0 3647 0 0 0 0 0 0
"1933" 9 24 "b" 1 245 1 0 479 479 725 479 479 246 0 246 0 0 246
"1934" 9 24 "b" 2 298 1 0 298 298 813 298 777 515 0 515 0 0 515
"1935" 9 24 "b" 3 254 1 0 449 449 872 449 1226 423 0 423 0 1 295
"1936" 9 24 "b" 4 319 1 319 319 319 319 319 1545 0 0 0 0 0 319
"1937" 9 24 "b" 5 0 0 0 0 0 201 0 1545 201 0 201 0 0 201
"1938" 9 24 "b" 6 227 1 0 1278 1448 1448 2833 4378 170 170 0 1 1 170
"1939" 9 24 "b" 7 0 0 0 0 0 0 0 4378 0 0 0 0 0 0
"1940" 9 25 "a" 1 104 1 0 104 104 313 104 104 209 0 209 0 0 209
"1941" 9 25 "a" 2 137 1 0 137 351 351 560 664 214 214 0 1 1 214
"1942" 9 25 "a" 3 0 0 0 0 0 0 0 664 0 0 0 0 0 0
"1943" 9 25 "a" 4 321 1 321 321 321 321 321 985 0 0 0 0 0 321
"1944" 9 25 "a" 5 0 0 0 0 0 0 0 985 0 0 0 0 0 0
"1945" 9 25 "a" 6 344 1 0 1000 1000 1000 1000 1985 0 0 0 0 0 1000
"1946" 9 25 "a" 7 0 0 0 0 0 0 0 1985 0 0 0 0 0 0
"1947" 9 27 "d" 1 128 1 128 128 128 128 128 128 0 0 0 0 0 128
"1948" 9 27 "d" 2 0 0 0 0 0 0 0 128 0 0 0 0 0 0
"1949" 9 27 "d" 3 0 0 0 0 0 0 0 128 0 0 0 0 0 0
"1950" 9 27 "d" 4 0 0 0 0 0 0 0 128 0 0 0 0 0 0
"1951" 9 27 "d" 5 0 0 0 0 0 0 0 128 0 0 0 0 0 0
"1952" 9 27 "d" 6 382 1 0 2229 2229 2229 2229 2357 0 0 0 0 0 2229
"1953" 9 27 "d" 7 0 0 0 0 0 0 0 2357 0 0 0 0 0 0
"1954" 9 28 "c" 1 212 1 212 212 212 212 212 212 0 0 0 0 0 212
"1955" 9 28 "c" 2 420 1 0 621 621 621 621 833 0 0 0 0 0 621
"1956" 9 28 "c" 3 286 1 286 286 286 286 286 1119 0 0 0 0 0 286
"1957" 9 28 "c" 4 0 0 0 0 0 0 0 1119 0 0 0 0 0 0
"1958" 9 28 "c" 5 429 1 429 429 429 429 429 1548 0 0 0 0 0 429
"1959" 9 28 "c" 6 295 1 0 1106 1106 1106 1106 2654 0 0 0 0 0 1106
"1960" 9 28 "c" 7 0 0 0 0 0 0 0 2654 0 0 0 0 0 0
"1961" 9 29 "b" 1 145 1 0 387 387 387 387 387 0 0 0 0 0 387
"1962" 9 29 "b" 2 389 1 389 389 389 389 389 776 0 0 0 0 0 389
"1963" 9 29 "b" 3 268 1 0 815 815 815 815 1591 0 0 0 0 0 815
"1964" 9 29 "b" 4 325 1 325 325 325 325 325 1916 0 0 0 0 0 325
"1965" 9 29 "b" 5 283 1 0 635 635 635 635 2551 0 0 0 0 0 635
"1966" 9 29 "b" 6 0 0 0 0 0 0 0 2551 0 0 0 0 0 0
"1967" 9 29 "b" 7 0 0 0 0 0 0 0 2551 0 0 0 0 0 0
"1968" 9 30 "a" 1 194 1 0 367 367 367 367 367 0 0 0 0 0 367
"1969" 9 30 "a" 2 239 1 239 239 239 239 239 606 0 0 0 0 0 239
"1970" 9 30 "a" 3 316 1 0 645 645 645 645 1251 0 0 0 0 0 645
"1971" 9 30 "a" 4 270 1 270 270 270 270 270 1521 0 0 0 0 0 270
"1972" 9 30 "a" 5 0 0 0 0 0 0 0 1521 0 0 0 0 0 0
"1973" 9 30 "a" 6 318 1 0 2353 2353 2353 2353 3874 0 0 0 0 0 2353
"1974" 9 30 "a" 7 0 0 0 0 0 0 0 3874 0 0 0 0 0 0
"1975" 9 31 "d" 1 123 1 0 400 400 400 400 400 0 0 0 0 0 400
"1976" 9 31 "d" 2 193 1 193 193 193 193 193 593 0 0 0 0 0 193
"1977" 9 31 "d" 3 234 1 0 1378 1378 1378 1378 1971 0 0 0 0 0 1378
"1978" 9 31 "d" 4 435 1 435 435 435 435 435 2406 0 0 0 0 0 435
"1979" 9 31 "d" 5 0 0 0 0 0 0 0 2406 0 0 0 0 0 0
"1980" 9 31 "d" 6 263 1 0 628 628 628 628 3034 0 0 0 0 0 628
"1981" 9 31 "d" 7 0 0 0 0 0 0 0 3034 0 0 0 0 0 0
"1982" 9 33 "c" 1 214 1 0 214 214 640 214 214 426 0 426 0 0 162
"1983" 9 33 "c" 2 279 1 0 279 279 1156 279 493 877 0 877 0 1 396
"1984" 9 33 "c" 3 286 1 0 565 565 1135 565 1058 570 0 570 0 0 259
"1985" 9 33 "c" 4 291 1 0 579 579 1387 579 1637 808 0 808 0 0 808
"1986" 9 33 "c" 5 0 0 0 0 0 0 0 1637 0 0 0 0 0 0
"1987" 9 33 "c" 6 183 1 0 1670 2593 2593 5274 6911 923 923 0 2 2 923
"1988" 9 33 "c" 7 0 0 0 0 0 0 0 6911 0 0 0 0 0 0
"1989" 9 34 "b" 1 188 1 0 348 348 348 348 348 0 0 0 0 0 348
"1990" 9 34 "b" 2 413 1 413 413 413 413 413 761 0 0 0 0 0 413
"1991" 9 34 "b" 3 204 1 0 935 935 935 935 1696 0 0 0 0 0 935
"1992" 9 34 "b" 4 0 0 0 0 0 0 0 1696 0 0 0 0 0 0
"1993" 9 34 "b" 5 272 1 272 272 272 272 272 1968 0 0 0 0 0 272
"1994" 9 34 "b" 6 267 1 0 1359 1359 1359 1359 3327 0 0 0 0 0 1359
"1995" 9 34 "b" 7 0 0 0 0 0 0 0 3327 0 0 0 0 0 0
"1996" 9 35 "a" 1 194 1 0 356 356 356 356 356 0 0 0 0 0 356
"1997" 9 35 "a" 2 178 1 178 178 178 178 178 534 0 0 0 0 0 178
"1998" 9 35 "a" 3 252 1 252 252 252 252 252 786 0 0 0 0 0 252
"1999" 9 35 "a" 4 233 1 233 233 233 233 233 1019 0 0 0 0 0 233
"2000" 9 35 "a" 5 0 0 0 0 0 0 0 1019 0 0 0 0 0 0
"2001" 9 35 "a" 6 235 1 0 2058 2058 2058 2058 3077 0 0 0 0 0 2058
"2002" 9 35 "a" 7 0 0 0 0 0 0 0 3077 0 0 0 0 0 0
"2003" 9 36 "d" 1 209 1 0 444 444 444 444 444 0 0 0 0 0 444
"2004" 9 36 "d" 2 272 1 0 653 653 653 653 1097 0 0 0 0 0 653
"2005" 9 36 "d" 3 294 1 0 909 909 909 909 2006 0 0 0 0 0 909
"2006" 9 36 "d" 4 297 1 297 297 297 297 297 2303 0 0 0 0 0 297
"2007" 9 36 "d" 5 0 0 0 0 0 0 0 2303 0 0 0 0 0 0
"2008" 9 36 "d" 6 266 1 0 1044 1044 1044 1044 3347 0 0 0 0 0 1044
"2009" 9 36 "d" 7 0 0 0 0 0 0 0 3347 0 0 0 0 0 0
"2010" 10 1 "b" 1 0 0 0 0 0 186 0 0 186 0 186 0 0 186
"2011" 10 1 "b" 2 181 1 181 181 181 181 367 367 0 0 0 1 1 181
"2012" 10 1 "b" 3 187 1 0 658 658 658 658 1025 0 0 0 0 0 658
"2013" 10 1 "b" 4 321 1 321 321 321 321 321 1346 0 0 0 0 0 321
"2014" 10 1 "b" 5 0 0 0 0 0 0 0 1346 0 0 0 0 0 0
"2015" 10 1 "b" 6 193 1 0 414 414 414 414 1760 0 0 0 0 0 414
"2016" 10 1 "b" 7 0 0 0 0 0 0 0 1760 0 0 0 0 0 0
"2017" 10 2 "a" 1 291 1 291 291 291 291 291 291 0 0 0 0 0 291
"2018" 10 2 "a" 2 179 1 179 179 179 179 179 470 0 0 0 0 0 179
"2019" 10 2 "a" 3 295 1 295 295 295 295 295 765 0 0 0 0 0 295
"2020" 10 2 "a" 4 0 0 0 0 0 0 0 765 0 0 0 0 0 0
"2021" 10 2 "a" 5 129 1 129 129 129 129 129 894 0 0 0 0 0 129
"2022" 10 2 "a" 6 206 1 0 599 599 599 599 1493 0 0 0 0 0 599
"2023" 10 2 "a" 7 0 0 0 0 0 0 0 1493 0 0 0 0 0 0
"2024" 10 3 "d" 1 110 1 0 375 375 375 375 375 0 0 0 0 0 375
"2025" 10 3 "d" 2 273 1 273 273 273 273 273 648 0 0 0 0 0 273
"2026" 10 3 "d" 3 217 1 0 721 721 875 721 1369 154 0 154 0 0 154
"2027" 10 3 "d" 4 539 1 539 539 539 539 693 2062 0 0 0 1 1 539
"2028" 10 3 "d" 5 0 0 0 0 0 0 0 2062 0 0 0 0 0 0
"2029" 10 3 "d" 6 237 1 0 619 619 619 619 2681 0 0 0 0 0 619
"2030" 10 3 "d" 7 0 0 0 0 0 0 0 2681 0 0 0 0 0 0
"2031" 10 4 "c" 1 195 1 0 357 357 357 357 357 0 0 0 0 0 357
"2032" 10 4 "c" 2 166 1 0 166 166 306 166 523 140 0 140 0 0 140
"2033" 10 4 "c" 3 145 1 0 145 342 342 482 1005 197 197 0 1 1 197
"2034" 10 4 "c" 4 0 0 0 0 0 234 0 1005 234 0 234 0 0 142
"2035" 10 4 "c" 5 139 1 139 139 139 139 231 1236 0 0 0 1 1 139
"2036" 10 4 "c" 6 328 1 0 420 524 524 666 1902 104 104 0 1 1 104
"2037" 10 4 "c" 7 0 0 0 0 0 0 0 1902 0 0 0 0 0 0
"2038" 10 6 "b" 1 312 1 312 312 312 312 312 312 0 0 0 0 0 312
"2039" 10 6 "b" 2 181 1 0 181 181 420 181 493 239 0 239 0 0 239
"2040" 10 6 "b" 3 300 1 0 300 1095 1095 1334 1827 795 795 0 1 1 795
"2041" 10 6 "b" 4 89 1 89 89 89 89 89 1916 0 0 0 0 0 89
"2042" 10 6 "b" 5 160 1 0 235 235 235 235 2151 0 0 0 0 0 235
"2043" 10 6 "b" 6 0 0 0 0 0 0 0 2151 0 0 0 0 0 0
"2044" 10 6 "b" 7 0 0 0 0 0 0 0 2151 0 0 0 0 0 0
"2045" 10 7 "a" 1 317 1 317 317 317 317 317 317 0 0 0 0 0 317
"2046" 10 7 "a" 2 189 1 0 189 189 329 189 506 140 0 140 0 0 140
"2047" 10 7 "a" 3 296 1 0 296 526 526 666 1172 230 230 0 1 1 230
"2048" 10 7 "a" 4 0 0 0 0 0 0 0 1172 0 0 0 0 0 0
"2049" 10 7 "a" 5 0 0 0 0 0 0 0 1172 0 0 0 0 0 0
"2050" 10 7 "a" 6 215 1 0 823 823 823 823 1995 0 0 0 0 0 823
"2051" 10 7 "a" 7 0 0 0 0 0 0 0 1995 0 0 0 0 0 0
"2052" 10 8 "d" 1 0 0 0 0 0 0 0 0 0 0 0 0 0 0
"2053" 10 8 "d" 2 354 1 0 517 517 517 517 517 0 0 0 0 0 517
"2054" 10 8 "d" 3 180 1 0 451 451 451 451 968 0 0 0 0 0 451
"2055" 10 8 "d" 4 237 1 237 237 237 237 237 1205 0 0 0 0 0 237
"2056" 10 8 "d" 5 0 0 0 0 0 0 0 1205 0 0 0 0 0 0
"2057" 10 8 "d" 6 210 1 0 645 645 645 645 1850 0 0 0 0 0 645
"2058" 10 8 "d" 7 0 0 0 0 0 0 0 1850 0 0 0 0 0 0
"2059" 10 10 "c" 1 0 0 0 0 0 176 0 0 176 0 176 0 0 176
"2060" 10 10 "c" 2 180 1 0 180 180 507 356 356 327 0 327 1 1 214
"2061" 10 10 "c" 3 140 1 0 303 303 464 416 772 161 0 161 1 1 161
"2062" 10 10 "c" 4 219 1 219 219 219 219 219 991 0 0 0 0 0 219
"2063" 10 10 "c" 5 0 0 0 0 0 0 0 991 0 0 0 0 0 0
"2064" 10 10 "c" 6 187 1 0 353 353 353 728 1719 0 0 0 1 1 353
"2065" 10 10 "c" 7 0 0 0 0 0 0 0 1719 0 0 0 0 0 0
"2066" 10 11 "b" 1 0 0 0 0 0 0 0 0 0 0 0 0 0 0
"2067" 10 11 "b" 2 130 1 0 489 489 489 489 489 0 0 0 0 0 489
"2068" 10 11 "b" 3 217 1 0 1245 1245 1245 1245 1734 0 0 0 0 0 1245
"2069" 10 11 "b" 4 0 0 0 0 0 0 0 1734 0 0 0 0 0 0
"2070" 10 11 "b" 5 0 0 0 0 0 0 0 1734 0 0 0 0 0 0
"2071" 10 11 "b" 6 210 1 0 628 628 628 628 2362 0 0 0 0 0 628
"2072" 10 11 "b" 7 0 0 0 0 0 0 0 2362 0 0 0 0 0 0
"2073" 10 12 "a" 1 91 1 0 351 351 351 351 351 0 0 0 0 0 351
"2074" 10 12 "a" 2 184 1 184 184 184 184 184 535 0 0 0 0 0 184
"2075" 10 12 "a" 3 229 1 229 229 229 229 229 764 0 0 0 0 0 229
"2076" 10 12 "a" 4 0 0 0 0 0 0 0 764 0 0 0 0 0 0
"2077" 10 12 "a" 5 0 0 0 0 0 0 0 764 0 0 0 0 0 0
"2078" 10 12 "a" 6 186 1 0 601 601 601 601 1365 0 0 0 0 0 601
"2079" 10 12 "a" 7 0 0 0 0 0 0 0 1365 0 0 0 0 0 0
"2080" 10 13 "d" 1 0 0 0 0 0 0 0 0 0 0 0 0 0 0
"2081" 10 13 "d" 2 174 1 0 435 435 435 435 435 0 0 0 0 0 435
"2082" 10 13 "d" 3 325 1 0 508 508 508 508 943 0 0 0 0 0 508
"2083" 10 13 "d" 4 575 1 0 642 642 642 642 1585 0 0 0 0 0 642
"2084" 10 13 "d" 5 0 0 0 0 0 0 0 1585 0 0 0 0 0 0
"2085" 10 13 "d" 6 192 1 0 385 385 385 385 1970 0 0 0 0 0 385
"2086" 10 13 "d" 7 0 0 0 0 0 0 0 1970 0 0 0 0 0 0
"2087" 10 14 "c" 1 196 1 0 311 311 311 311 311 0 0 0 0 0 311
"2088" 10 14 "c" 2 247 1 247 247 247 247 247 558 0 0 0 0 0 247
"2089" 10 14 "c" 3 273 1 273 273 273 273 273 831 0 0 0 0 0 273
"2090" 10 14 "c" 4 114 1 114 114 114 114 114 945 0 0 0 0 0 114
"2091" 10 14 "c" 5 0 0 0 0 0 0 0 945 0 0 0 0 0 0
"2092" 10 14 "c" 6 182 1 0 494 494 494 494 1439 0 0 0 0 0 494
"2093" 10 14 "c" 7 0 0 0 0 0 0 0 1439 0 0 0 0 0 0
"2094" 10 15 "b" 1 360 1 360 360 360 360 360 360 0 0 0 0 0 360
"2095" 10 15 "b" 2 289 1 289 289 289 289 289 649 0 0 0 0 0 289
"2096" 10 15 "b" 3 200 1 0 1059 1059 1059 1059 1708 0 0 0 0 0 1059
"2097" 10 15 "b" 4 138 1 138 138 138 138 138 1846 0 0 0 0 0 138
"2098" 10 15 "b" 5 0 0 0 0 0 0 0 1846 0 0 0 0 0 0
"2099" 10 15 "b" 6 173 1 0 453 453 453 453 2299 0 0 0 0 0 453
"2100" 10 15 "b" 7 0 0 0 0 0 0 0 2299 0 0 0 0 0 0
"2101" 10 16 "a" 1 0 0 0 0 0 175 0 0 175 0 175 0 0 175
"2102" 10 16 "a" 2 159 1 0 159 480 480 655 655 321 321 0 1 1 321
"2103" 10 16 "a" 3 0 0 0 0 0 0 0 655 0 0 0 0 0 0
"2104" 10 16 "a" 4 302 1 302 302 302 302 302 957 0 0 0 0 0 302
"2105" 10 16 "a" 5 0 0 0 0 0 0 0 957 0 0 0 0 0 0
"2106" 10 16 "a" 6 190 1 0 336 336 336 336 1293 0 0 0 0 0 336
"2107" 10 16 "a" 7 0 0 0 0 0 0 0 1293 0 0 0 0 0 0
"2108" 10 17 "d" 1 28 1 0 28 28 227 28 28 199 0 199 0 0 199
"2109" 10 17 "d" 2 144 1 144 144 144 144 343 371 0 0 0 1 1 144
"2110" 10 17 "d" 3 290 1 0 688 688 688 688 1059 0 0 0 0 0 688
"2111" 10 17 "d" 4 362 1 362 362 362 362 362 1421 0 0 0 0 0 362
"2112" 10 17 "d" 5 0 0 0 0 0 0 0 1421 0 0 0 0 0 0
"2113" 10 17 "d" 6 218 1 0 541 541 541 541 1962 0 0 0 0 0 541
"2114" 10 17 "d" 7 0 0 0 0 0 0 0 1962 0 0 0 0 0 0
"2115" 10 18 "c" 1 0 0 0 0 0 398 0 0 398 0 398 0 0 398
"2116" 10 18 "c" 2 0 0 0 0 0 236 0 0 236 0 236 0 0 236
"2117" 10 18 "c" 3 162 1 0 162 365 517 999 999 355 203 152 1 1 152
"2118" 10 18 "c" 4 120 1 120 120 120 120 272 1271 0 0 0 1 1 120
"2119" 10 18 "c" 5 0 0 0 0 0 0 0 1271 0 0 0 0 0 0
"2120" 10 18 "c" 6 278 1 0 1214 1214 1214 1214 2485 0 0 0 0 0 1214
"2121" 10 18 "c" 7 0 0 0 0 0 0 0 2485 0 0 0 0 0 0
"2122" 10 19 "b" 1 36 1 0 36 36 196 36 36 160 0 160 0 0 160
"2123" 10 19 "b" 2 143 1 0 143 315 786 475 511 643 172 471 1 1 471
"2124" 10 19 "b" 3 98 1 0 98 520 520 991 1502 422 422 0 1 1 422
"2125" 10 19 "b" 4 223 1 223 223 223 223 223 1725 0 0 0 0 0 223
"2126" 10 19 "b" 5 0 0 0 0 0 0 0 1725 0 0 0 0 0 0
"2127" 10 19 "b" 6 190 1 0 303 303 303 303 2028 0 0 0 0 0 303
"2128" 10 19 "b" 7 0 0 0 0 0 0 0 2028 0 0 0 0 0 0
"2129" 10 20 "a" 1 0 0 0 0 0 0 0 0 0 0 0 0 0 0
"2130" 10 20 "a" 2 172 1 0 495 495 495 495 495 0 0 0 0 0 495
"2131" 10 20 "a" 3 0 0 0 0 0 0 0 495 0 0 0 0 0 0
"2132" 10 20 "a" 4 396 1 396 396 396 396 396 891 0 0 0 0 0 396
"2133" 10 20 "a" 5 0 0 0 0 0 0 0 891 0 0 0 0 0 0
"2134" 10 20 "a" 6 229 1 0 1126 1126 1126 1126 2017 0 0 0 0 0 1126
"2135" 10 20 "a" 7 0 0 0 0 0 0 0 2017 0 0 0 0 0 0
"2136" 10 21 "d" 1 187 1 0 501 501 833 501 501 332 0 332 0 0 332
"2137" 10 21 "d" 2 0 0 0 0 0 161 0 501 161 0 161 0 0 161
"2138" 10 21 "d" 3 309 1 0 309 710 710 1203 1704 401 401 0 1 1 401
"2139" 10 21 "d" 4 242 1 242 242 242 242 242 1946 0 0 0 0 0 242
"2140" 10 21 "d" 5 0 0 0 0 0 0 0 1946 0 0 0 0 0 0
"2141" 10 21 "d" 6 188 1 0 324 324 324 324 2270 0 0 0 0 0 324
"2142" 10 21 "d" 7 0 0 0 0 0 0 0 2270 0 0 0 0 0 0
"2143" 10 22 "c" 1 114 1 114 114 114 114 114 114 0 0 0 0 0 114
"2144" 10 22 "c" 2 0 0 0 0 0 589 0 114 589 0 589 0 0 589
"2145" 10 22 "c" 3 0 0 0 0 0 0 0 114 0 0 0 0 0 0
"2146" 10 22 "c" 4 73 1 0 73 353 353 942 1056 280 280 0 1 1 280
"2147" 10 22 "c" 5 0 0 0 0 0 0 0 1056 0 0 0 0 0 0
"2148" 10 22 "c" 6 300 1 0 1556 1556 1556 1556 2612 0 0 0 0 0 1556
"2149" 10 22 "c" 7 0 0 0 0 0 0 0 2612 0 0 0 0 0 0
"2150" 10 23 "b" 1 184 1 0 372 372 372 372 372 0 0 0 0 0 372
"2151" 10 23 "b" 2 196 1 196 196 196 196 196 568 0 0 0 0 0 196
"2152" 10 23 "b" 3 605 1 0 914 914 914 914 1482 0 0 0 0 0 914
"2153" 10 23 "b" 4 151 1 151 151 151 151 151 1633 0 0 0 0 0 151
"2154" 10 23 "b" 5 0 0 0 0 0 0 0 1633 0 0 0 0 0 0
"2155" 10 23 "b" 6 187 1 0 1237 1237 1237 1237 2870 0 0 0 0 0 1237
"2156" 10 23 "b" 7 0 0 0 0 0 0 0 2870 0 0 0 0 0 0
"2157" 10 24 "a" 1 80 1 0 80 80 404 80 80 324 0 324 0 0 324
"2158" 10 24 "a" 2 102 1 0 102 269 269 593 673 167 167 0 1 1 167
"2159" 10 24 "a" 3 0 0 0 0 0 0 0 673 0 0 0 0 0 0
"2160" 10 24 "a" 4 226 1 226 226 226 226 226 899 0 0 0 0 0 226
"2161" 10 24 "a" 5 0 0 0 0 0 0 0 899 0 0 0 0 0 0
"2162" 10 24 "a" 6 243 1 0 511 511 511 511 1410 0 0 0 0 0 511
"2163" 10 24 "a" 7 0 0 0 0 0 0 0 1410 0 0 0 0 0 0
"2164" 10 25 "d" 1 43 1 43 43 43 43 43 43 0 0 0 0 0 43
"2165" 10 25 "d" 2 0 0 0 0 0 464 0 43 464 0 464 0 0 464
"2166" 10 25 "d" 3 143 1 0 143 529 964 993 1036 821 386 435 1 1 435
"2167" 10 25 "d" 4 202 1 202 202 202 202 202 1238 0 0 0 0 0 202
"2168" 10 25 "d" 5 0 0 0 0 0 0 0 1238 0 0 0 0 0 0
"2169" 10 25 "d" 6 282 1 0 899 899 899 1334 2572 0 0 0 1 1 899
"2170" 10 25 "d" 7 0 0 0 0 0 0 0 2572 0 0 0 0 0 0
"2171" 10 27 "c" 1 197 1 197 197 197 197 197 197 0 0 0 0 0 197
"2172" 10 27 "c" 2 155 1 155 155 155 155 155 352 0 0 0 0 0 155
"2173" 10 27 "c" 3 179 1 179 179 179 179 179 531 0 0 0 0 0 179
"2174" 10 27 "c" 4 183 1 183 183 183 183 183 714 0 0 0 0 0 183
"2175" 10 27 "c" 5 0 0 0 0 0 0 0 714 0 0 0 0 0 0
"2176" 10 27 "c" 6 299 1 0 872 872 872 872 1586 0 0 0 0 0 872
"2177" 10 27 "c" 7 0 0 0 0 0 0 0 1586 0 0 0 0 0 0
"2178" 10 28 "b" 1 180 1 0 346 346 346 346 346 0 0 0 0 0 346
"2179" 10 28 "b" 2 198 1 198 198 198 198 198 544 0 0 0 0 0 198
"2180" 10 28 "b" 3 176 1 0 404 404 404 404 948 0 0 0 0 0 404
"2181" 10 28 "b" 4 0 0 0 0 0 0 0 948 0 0 0 0 0 0
"2182" 10 28 "b" 5 179 1 179 179 179 179 179 1127 0 0 0 0 0 179
"2183" 10 28 "b" 6 220 1 0 950 950 950 950 2077 0 0 0 0 0 950
"2184" 10 28 "b" 7 0 0 0 0 0 0 0 2077 0 0 0 0 0 0
"2185" 10 29 "a" 1 0 0 0 0 0 0 0 0 0 0 0 0 0 0
"2186" 10 29 "a" 2 199 1 0 546 546 546 546 546 0 0 0 0 0 546
"2187" 10 29 "a" 3 0 0 0 0 0 0 0 546 0 0 0 0 0 0
"2188" 10 29 "a" 4 206 1 0 483 483 483 483 1029 0 0 0 0 0 483
"2189" 10 29 "a" 5 0 0 0 0 0 162 0 1029 162 0 162 0 0 162
"2190" 10 29 "a" 6 224 1 0 224 804 804 966 1995 580 580 0 1 1 580
"2191" 10 29 "a" 7 0 0 0 0 0 0 0 1995 0 0 0 0 0 0
"2192" 10 30 "d" 1 0 0 0 0 0 0 0 0 0 0 0 0 0 0
"2193" 10 30 "d" 2 180 1 0 370 370 370 370 370 0 0 0 0 0 370
"2194" 10 30 "d" 3 185 1 0 817 817 817 817 1187 0 0 0 0 0 817
"2195" 10 30 "d" 4 138 1 138 138 138 138 138 1325 0 0 0 0 0 138
"2196" 10 30 "d" 5 0 0 0 0 0 0 0 1325 0 0 0 0 0 0
"2197" 10 30 "d" 6 193 1 0 307 307 307 307 1632 0 0 0 0 0 307
"2198" 10 30 "d" 7 0 0 0 0 0 0 0 1632 0 0 0 0 0 0
"2199" 10 31 "c" 1 55 1 0 55 55 221 55 55 166 0 166 0 0 166
"2200" 10 31 "c" 2 119 1 0 119 305 305 471 526 186 186 0 1 1 186
"2201" 10 31 "c" 3 204 1 204 204 204 204 204 730 0 0 0 0 0 204
"2202" 10 31 "c" 4 335 1 335 335 335 335 335 1065 0 0 0 0 0 335
"2203" 10 31 "c" 5 0 0 0 0 0 0 0 1065 0 0 0 0 0 0
"2204" 10 31 "c" 6 175 1 0 612 612 612 612 1677 0 0 0 0 0 612
"2205" 10 31 "c" 7 0 0 0 0 0 0 0 1677 0 0 0 0 0 0
"2206" 10 33 "b" 1 33 1 0 33 33 224 33 33 191 0 191 0 0 191
"2207" 10 33 "b" 2 148 1 0 148 466 466 657 690 318 318 0 1 1 318
"2208" 10 33 "b" 3 217 1 0 1022 1022 1022 1022 1712 0 0 0 0 0 1022
"2209" 10 33 "b" 4 190 1 190 190 190 190 190 1902 0 0 0 0 0 190
"2210" 10 33 "b" 5 0 0 0 0 0 0 0 1902 0 0 0 0 0 0
"2211" 10 33 "b" 6 259 1 0 1085 1085 1085 1085 2987 0 0 0 0 0 1085
"2212" 10 33 "b" 7 0 0 0 0 0 0 0 2987 0 0 0 0 0 0
"2213" 10 34 "a" 1 196 1 0 331 331 331 331 331 0 0 0 0 0 331
"2214" 10 34 "a" 2 190 1 190 190 190 190 190 521 0 0 0 0 0 190
"2215" 10 34 "a" 3 195 1 0 387 387 387 387 908 0 0 0 0 0 387
"2216" 10 34 "a" 4 0 0 0 0 0 0 0 908 0 0 0 0 0 0
"2217" 10 34 "a" 5 0 0 0 0 0 0 0 908 0 0 0 0 0 0
"2218" 10 34 "a" 6 283 1 0 746 746 746 746 1654 0 0 0 0 0 746
"2219" 10 34 "a" 7 0 0 0 0 0 0 0 1654 0 0 0 0 0 0
"2220" 10 35 "d" 1 26 1 0 26 26 364 26 26 338 0 338 0 0 134
"2221" 10 35 "d" 2 145 1 0 145 651 651 989 1015 506 506 0 2 2 145
"2222" 10 35 "d" 3 206 1 0 616 616 616 616 1631 0 0 0 0 0 616
"2223" 10 35 "d" 4 176 1 176 176 176 176 176 1807 0 0 0 0 0 176
"2224" 10 35 "d" 5 0 0 0 0 0 0 0 1807 0 0 0 0 0 0
"2225" 10 35 "d" 6 180 1 0 425 425 425 425 2232 0 0 0 0 0 425
"2226" 10 35 "d" 7 0 0 0 0 0 0 0 2232 0 0 0 0 0 0
"2227" 10 36 "c" 1 37 1 0 316 316 316 316 316 0 0 0 0 0 316
"2228" 10 36 "c" 2 189 1 0 372 372 372 372 688 0 0 0 0 0 372
"2229" 10 36 "c" 3 209 1 209 209 209 209 209 897 0 0 0 0 0 209
"2230" 10 36 "c" 4 175 1 175 175 175 175 175 1072 0 0 0 0 0 175
"2231" 10 36 "c" 5 0 0 0 0 0 0 0 1072 0 0 0 0 0 0
"2232" 10 36 "c" 6 253 1 0 525 525 525 525 1597 0 0 0 0 0 525
"2233" 10 36 "c" 7 0 0 0 0 0 0 0 1597 0 0 0 0 0 0
"2234" 11 1 "c" 1 142 1 142 142 142 142 142 142 0 0 0 0 0 142
"2235" 11 1 "c" 2 189 1 189 189 189 189 189 331 0 0 0 0 0 189
"2236" 11 1 "c" 3 185 1 185 185 185 185 185 516 0 0 0 0 0 185
"2237" 11 1 "c" 4 0 0 0 0 0 0 0 516 0 0 0 0 0 0
"2238" 11 1 "c" 5 234 1 234 234 234 234 234 750 0 0 0 0 0 234
"2239" 11 1 "c" 6 191 1 0 359 359 359 359 1109 0 0 0 0 0 359
"2240" 11 1 "c" 7 0 0 0 0 0 0 0 1109 0 0 0 0 0 0
"2241" 11 2 "b" 1 143 1 143 143 143 143 143 143 0 0 0 0 0 143
"2242" 11 2 "b" 2 0 0 0 0 0 0 0 143 0 0 0 0 0 0
"2243" 11 2 "b" 3 0 0 0 0 0 0 0 143 0 0 0 0 0 0
"2244" 11 2 "b" 4 0 0 0 0 0 0 0 143 0 0 0 0 0 0
"2245" 11 2 "b" 5 0 0 0 0 0 0 0 143 0 0 0 0 0 0
"2246" 11 2 "b" 6 0 0 0 0 0 0 0 143 0 0 0 0 0 0
"2247" 11 2 "b" 7 0 0 0 0 0 0 0 143 0 0 0 0 0 0
"2248" 11 3 "a" 1 190 1 190 190 190 190 190 190 0 0 0 0 0 190
"2249" 11 3 "a" 2 121 1 0 121 121 404 121 311 283 0 283 0 0 283
"2250" 11 3 "a" 3 189 1 0 189 189 353 189 500 164 0 164 0 0 164
"2251" 11 3 "a" 4 279 1 0 279 592 592 1039 1539 313 313 0 2 2 313
"2252" 11 3 "a" 5 0 0 0 0 0 0 0 1539 0 0 0 0 0 0
"2253" 11 3 "a" 6 234 1 0 590 590 590 590 2129 0 0 0 0 0 590
"2254" 11 3 "a" 7 0 0 0 0 0 0 0 2129 0 0 0 0 0 0
"2255" 11 4 "d" 1 143 1 143 143 143 143 143 143 0 0 0 0 0 143
"2256" 11 4 "d" 2 212 1 0 541 541 541 541 684 0 0 0 0 0 541
"2257" 11 4 "d" 3 0 0 0 0 0 0 0 684 0 0 0 0 0 0
"2258" 11 4 "d" 4 239 1 0 756 756 756 756 1440 0 0 0 0 0 756
"2259" 11 4 "d" 5 196 1 0 362 362 362 362 1802 0 0 0 0 0 362
"2260" 11 4 "d" 6 0 0 0 0 0 0 0 1802 0 0 0 0 0 0
"2261" 11 4 "d" 7 222 1 222 222 222 222 222 2024 0 0 0 0 0 222
"2262" 11 6 "c" 1 145 1 0 145 145 360 145 145 215 0 215 0 0 215
"2263" 11 6 "c" 2 0 0 0 0 0 567 0 145 567 0 567 0 1 253
"2264" 11 6 "c" 3 75 1 0 75 278 278 1060 1205 203 203 0 1 1 203
"2265" 11 6 "c" 4 0 0 0 0 0 0 0 1205 0 0 0 0 0 0
"2266" 11 6 "c" 5 0 0 0 0 0 0 0 1205 0 0 0 0 0 0
"2267" 11 6 "c" 6 265 1 0 612 612 612 612 1817 0 0 0 0 0 612
"2268" 11 6 "c" 7 0 0 0 0 0 0 0 1817 0 0 0 0 0 0
"2269" 11 7 "b" 1 190 1 0 327 327 327 327 327 0 0 0 0 0 327
"2270" 11 7 "b" 2 201 1 201 201 201 201 201 528 0 0 0 0 0 201
"2271" 11 7 "b" 3 199 1 0 641 641 1674 641 1169 1033 0 1033 0 0 1033
"2272" 11 7 "b" 4 359 1 359 359 359 359 359 1528 0 0 0 0 0 359
"2273" 11 7 "b" 5 0 0 0 0 0 0 0 1528 0 0 0 0 0 0
"2274" 11 7 "b" 6 293 1 0 1020 1020 1020 2053 3581 0 0 0 1 1 1020
"2275" 11 7 "b" 7 0 0 0 0 0 0 0 3581 0 0 0 0 0 0
"2276" 11 8 "a" 1 221 1 221 221 221 221 221 221 0 0 0 0 0 221
"2277" 11 8 "a" 2 159 1 0 308 308 308 308 529 0 0 0 0 0 308
"2278" 11 8 "a" 3 198 1 198 198 198 198 198 727 0 0 0 0 0 198
"2279" 11 8 "a" 4 0 0 0 0 0 0 0 727 0 0 0 0 0 0
"2280" 11 8 "a" 5 0 0 0 0 0 0 0 727 0 0 0 0 0 0
"2281" 11 8 "a" 6 230 1 0 670 670 670 670 1397 0 0 0 0 0 670
"2282" 11 8 "a" 7 0 0 0 0 0 0 0 1397 0 0 0 0 0 0
"2283" 11 10 "d" 1 188 1 0 360 360 360 360 360 0 0 0 0 0 360
"2284" 11 10 "d" 2 0 0 0 0 0 0 0 360 0 0 0 0 0 0
"2285" 11 10 "d" 3 208 1 0 929 929 929 929 1289 0 0 0 0 0 929
"2286" 11 10 "d" 4 260 1 260 260 260 260 260 1549 0 0 0 0 0 260
"2287" 11 10 "d" 5 0 0 0 0 0 0 0 1549 0 0 0 0 0 0
"2288" 11 10 "d" 6 196 1 0 645 645 645 645 2194 0 0 0 0 0 645
"2289" 11 10 "d" 7 0 0 0 0 0 0 0 2194 0 0 0 0 0 0
"2290" 11 11 "c" 1 206 1 0 350 350 350 350 350 0 0 0 0 0 350
"2291" 11 11 "c" 2 232 1 232 232 232 232 232 582 0 0 0 0 0 232
"2292" 11 11 "c" 3 227 1 227 227 227 227 227 809 0 0 0 0 0 227
"2293" 11 11 "c" 4 241 1 241 241 241 241 241 1050 0 0 0 0 0 241
"2294" 11 11 "c" 5 0 0 0 0 0 0 0 1050 0 0 0 0 0 0
"2295" 11 11 "c" 6 222 1 0 1543 1543 1543 1543 2593 0 0 0 0 0 1543
"2296" 11 11 "c" 7 0 0 0 0 0 0 0 2593 0 0 0 0 0 0
"2297" 11 12 "b" 1 186 1 186 186 186 186 186 186 0 0 0 0 0 186
"2298" 11 12 "b" 2 132 1 0 307 307 503 307 493 196 0 196 0 0 196
"2299" 11 12 "b" 3 187 1 0 570 570 1179 570 1063 609 0 609 0 1 451
"2300" 11 12 "b" 4 0 0 0 0 0 0 0 1063 0 0 0 0 0 0
"2301" 11 12 "b" 5 276 1 276 276 276 276 276 1339 0 0 0 0 0 276
"2302" 11 12 "b" 6 146 1 0 733 733 733 1538 2877 0 0 0 1 1 733
"2303" 11 12 "b" 7 0 0 0 0 0 0 0 2877 0 0 0 0 0 0
"2304" 11 13 "a" 1 163 1 163 163 163 163 163 163 0 0 0 0 0 163
"2305" 11 13 "a" 2 129 1 0 296 296 296 296 459 0 0 0 0 0 296
"2306" 11 13 "a" 3 0 0 0 0 0 0 0 459 0 0 0 0 0 0
"2307" 11 13 "a" 4 303 1 303 303 303 303 303 762 0 0 0 0 0 303
"2308" 11 13 "a" 5 0 0 0 0 0 0 0 762 0 0 0 0 0 0
"2309" 11 13 "a" 6 266 1 0 591 591 591 591 1353 0 0 0 0 0 591
"2310" 11 13 "a" 7 0 0 0 0 0 0 0 1353 0 0 0 0 0 0
"2311" 11 14 "d" 1 168 1 0 316 316 316 316 316 0 0 0 0 0 316
"2312" 11 14 "d" 2 223 1 223 223 223 223 223 539 0 0 0 0 0 223
"2313" 11 14 "d" 3 201 1 0 611 611 611 611 1150 0 0 0 0 0 611
"2314" 11 14 "d" 4 250 1 250 250 250 250 250 1400 0 0 0 0 0 250
"2315" 11 14 "d" 5 0 0 0 0 0 0 0 1400 0 0 0 0 0 0
"2316" 11 14 "d" 6 194 1 0 497 497 497 497 1897 0 0 0 0 0 497
"2317" 11 14 "d" 7 0 0 0 0 0 0 0 1897 0 0 0 0 0 0
"2318" 11 15 "c" 1 146 1 146 146 146 146 146 146 0 0 0 0 0 146
"2319" 11 15 "c" 2 96 1 0 483 483 483 483 629 0 0 0 0 0 483
"2320" 11 15 "c" 3 195 1 195 195 195 195 195 824 0 0 0 0 0 195
"2321" 11 15 "c" 4 189 1 189 189 189 189 189 1013 0 0 0 0 0 189
"2322" 11 15 "c" 5 0 0 0 0 0 0 0 1013 0 0 0 0 0 0
"2323" 11 15 "c" 6 198 1 0 313 313 313 313 1326 0 0 0 0 0 313
"2324" 11 15 "c" 7 0 0 0 0 0 0 0 1326 0 0 0 0 0 0
"2325" 11 16 "b" 1 149 1 0 417 417 417 417 417 0 0 0 0 0 417
"2326" 11 16 "b" 2 152 1 152 152 152 152 152 569 0 0 0 0 0 152
"2327" 11 16 "b" 3 213 1 0 531 531 531 531 1100 0 0 0 0 0 531
"2328" 11 16 "b" 4 227 1 227 227 227 227 227 1327 0 0 0 0 0 227
"2329" 11 16 "b" 5 0 0 0 0 0 0 0 1327 0 0 0 0 0 0
"2330" 11 16 "b" 6 199 1 0 243 243 243 243 1570 0 0 0 0 0 243
"2331" 11 16 "b" 7 0 0 0 0 0 0 0 1570 0 0 0 0 0 0
"2332" 11 17 "a" 1 171 1 0 292 292 292 292 292 0 0 0 0 0 292
"2333" 11 17 "a" 2 161 1 161 161 161 161 161 453 0 0 0 0 0 161
"2334" 11 17 "a" 3 239 1 239 239 239 239 239 692 0 0 0 0 0 239
"2335" 11 17 "a" 4 0 0 0 0 0 0 0 692 0 0 0 0 0 0
"2336" 11 17 "a" 5 141 1 141 141 141 141 141 833 0 0 0 0 0 141
"2337" 11 17 "a" 6 254 1 254 254 254 254 254 1087 0 0 0 0 0 254
"2338" 11 17 "a" 7 0 0 0 0 0 0 0 1087 0 0 0 0 0 0
"2339" 11 18 "d" 1 169 1 0 319 319 319 319 319 0 0 0 0 0 319
"2340" 11 18 "d" 2 143 1 143 143 143 143 143 462 0 0 0 0 0 143
"2341" 11 18 "d" 3 206 1 0 609 609 609 609 1071 0 0 0 0 0 609
"2342" 11 18 "d" 4 301 1 0 490 490 490 490 1561 0 0 0 0 0 490
"2343" 11 18 "d" 5 0 0 0 0 0 0 0 1561 0 0 0 0 0 0
"2344" 11 18 "d" 6 232 1 0 603 603 603 603 2164 0 0 0 0 0 603
"2345" 11 18 "d" 7 0 0 0 0 0 0 0 2164 0 0 0 0 0 0
"2346" 11 19 "c" 1 188 1 0 335 335 335 335 335 0 0 0 0 0 335
"2347" 11 19 "c" 2 249 1 249 249 249 249 249 584 0 0 0 0 0 249
"2348" 11 19 "c" 3 0 0 0 0 0 0 0 584 0 0 0 0 0 0
"2349" 11 19 "c" 4 255 1 255 255 255 255 255 839 0 0 0 0 0 255
"2350" 11 19 "c" 5 0 0 0 0 0 0 0 839 0 0 0 0 0 0
"2351" 11 19 "c" 6 264 1 0 620 620 620 620 1459 0 0 0 0 0 620
"2352" 11 19 "c" 7 0 0 0 0 0 0 0 1459 0 0 0 0 0 0
"2353" 11 20 "b" 1 203 1 0 321 321 409 321 321 88 0 88 0 0 88
"2354" 11 20 "b" 2 184 1 0 184 184 709 184 505 525 0 525 0 1 195
"2355" 11 20 "b" 3 196 1 0 488 488 991 488 993 503 0 503 0 0 503
"2356" 11 20 "b" 4 163 1 163 163 163 163 163 1156 0 0 0 0 0 163
"2357" 11 20 "b" 5 0 0 0 0 0 0 0 1156 0 0 0 0 0 0
"2358" 11 20 "b" 6 239 1 0 1281 1451 1451 2567 3723 170 170 0 1 1 170
"2359" 11 20 "b" 7 0 0 0 0 0 0 0 3723 0 0 0 0 0 0
"2360" 11 21 "a" 1 190 1 0 317 317 317 317 317 0 0 0 0 0 317
"2361" 11 21 "a" 2 217 1 217 217 217 217 217 534 0 0 0 0 0 217
"2362" 11 21 "a" 3 209 1 209 209 209 209 209 743 0 0 0 0 0 209
"2363" 11 21 "a" 4 0 0 0 0 0 0 0 743 0 0 0 0 0 0
"2364" 11 21 "a" 5 284 1 284 284 284 284 284 1027 0 0 0 0 0 284
"2365" 11 21 "a" 6 202 1 0 791 791 791 791 1818 0 0 0 0 0 791
"2366" 11 21 "a" 7 0 0 0 0 0 0 0 1818 0 0 0 0 0 0
"2367" 11 22 "d" 1 199 1 0 295 295 295 295 295 0 0 0 0 0 295
"2368" 11 22 "d" 2 213 1 213 213 213 213 213 508 0 0 0 0 0 213
"2369" 11 22 "d" 3 245 1 0 930 930 930 930 1438 0 0 0 0 0 930
"2370" 11 22 "d" 4 192 1 192 192 192 192 192 1630 0 0 0 0 0 192
"2371" 11 22 "d" 5 0 0 0 0 0 0 0 1630 0 0 0 0 0 0
"2372" 11 22 "d" 6 265 1 0 1429 1429 1429 1429 3059 0 0 0 0 0 1429
"2373" 11 22 "d" 7 0 0 0 0 0 0 0 3059 0 0 0 0 0 0
"2374" 11 23 "c" 1 179 1 0 311 311 620 311 311 309 0 309 0 0 309
"2375" 11 23 "c" 2 181 1 0 343 586 586 895 1206 243 243 0 1 1 243
"2376" 11 23 "c" 3 0 0 0 0 0 0 0 1206 0 0 0 0 0 0
"2377" 11 23 "c" 4 227 1 227 227 227 227 227 1433 0 0 0 0 0 227
"2378" 11 23 "c" 5 0 0 0 0 0 0 0 1433 0 0 0 0 0 0
"2379" 11 23 "c" 6 217 1 0 627 627 627 627 2060 0 0 0 0 0 627
"2380" 11 23 "c" 7 0 0 0 0 0 0 0 2060 0 0 0 0 0 0
"2381" 11 24 "b" 1 206 1 0 327 327 327 327 327 0 0 0 0 0 327
"2382" 11 24 "b" 2 274 1 274 274 274 274 274 601 0 0 0 0 0 274
"2383" 11 24 "b" 3 259 1 0 509 509 509 509 1110 0 0 0 0 0 509
"2384" 11 24 "b" 4 261 1 261 261 261 261 261 1371 0 0 0 0 0 261
"2385" 11 24 "b" 5 0 0 0 0 0 0 0 1371 0 0 0 0 0 0
"2386" 11 24 "b" 6 176 1 0 1149 1149 1149 1149 2520 0 0 0 0 0 1149
"2387" 11 24 "b" 7 0 0 0 0 0 0 0 2520 0 0 0 0 0 0
"2388" 11 25 "a" 1 193 1 0 317 317 317 317 317 0 0 0 0 0 317
"2389" 11 25 "a" 2 199 1 199 199 199 199 199 516 0 0 0 0 0 199
"2390" 11 25 "a" 3 0 0 0 0 0 0 0 516 0 0 0 0 0 0
"2391" 11 25 "a" 4 201 1 201 201 201 201 201 717 0 0 0 0 0 201
"2392" 11 25 "a" 5 128 1 128 128 128 128 128 845 0 0 0 0 0 128
"2393" 11 25 "a" 6 255 1 0 831 831 831 831 1676 0 0 0 0 0 831
"2394" 11 25 "a" 7 0 0 0 0 0 0 0 1676 0 0 0 0 0 0
"2395" 11 27 "d" 1 141 1 141 141 141 141 141 141 0 0 0 0 0 141
"2396" 11 27 "d" 2 0 0 0 0 0 383 0 141 383 0 383 0 0 383
"2397" 11 27 "d" 3 43 1 0 98 554 554 937 1078 456 456 0 1 1 456
"2398" 11 27 "d" 4 329 1 329 329 329 329 329 1407 0 0 0 0 0 329
"2399" 11 27 "d" 5 0 0 0 0 0 0 0 1407 0 0 0 0 0 0
"2400" 11 27 "d" 6 271 1 0 936 936 936 936 2343 0 0 0 0 0 936
"2401" 11 27 "d" 7 0 0 0 0 0 0 0 2343 0 0 0 0 0 0
"2402" 11 28 "c" 1 244 1 244 244 244 244 244 244 0 0 0 0 0 244
"2403" 11 28 "c" 2 168 1 0 168 168 581 168 412 413 0 413 0 0 413
"2404" 11 28 "c" 3 215 1 0 371 371 753 371 783 382 0 382 0 0 382
"2405" 11 28 "c" 4 171 1 0 310 310 611 310 1093 301 0 301 0 1 135
"2406" 11 28 "c" 5 0 0 0 0 0 0 0 1093 0 0 0 0 0 0
"2407" 11 28 "c" 6 240 1 0 1010 1010 1010 2106 3199 0 0 0 1 1 1010
"2408" 11 28 "c" 7 0 0 0 0 0 0 0 3199 0 0 0 0 0 0
"2409" 11 29 "b" 1 149 1 149 149 149 149 149 149 0 0 0 0 0 149
"2410" 11 29 "b" 2 0 0 0 0 0 238 0 149 238 0 238 0 0 238
"2411" 11 29 "b" 3 87 1 0 87 740 740 978 1127 653 653 0 1 1 653
"2412" 11 29 "b" 4 343 1 0 663 663 663 663 1790 0 0 0 0 0 663
"2413" 11 29 "b" 5 192 1 0 699 699 699 699 2489 0 0 0 0 0 699
"2414" 11 29 "b" 6 0 0 0 0 0 0 0 2489 0 0 0 0 0 0
"2415" 11 29 "b" 7 0 0 0 0 0 0 0 2489 0 0 0 0 0 0
"2416" 11 30 "a" 1 177 1 177 177 177 177 177 177 0 0 0 0 0 177
"2417" 11 30 "a" 2 152 1 152 152 152 152 152 329 0 0 0 0 0 152
"2418" 11 30 "a" 3 149 1 0 320 320 320 320 649 0 0 0 0 0 320
"2419" 11 30 "a" 4 210 1 210 210 210 210 210 859 0 0 0 0 0 210
"2420" 11 30 "a" 5 0 0 0 0 0 0 0 859 0 0 0 0 0 0
"2421" 11 30 "a" 6 219 1 0 1251 1251 1251 1251 2110 0 0 0 0 0 1251
"2422" 11 30 "a" 7 0 0 0 0 0 0 0 2110 0 0 0 0 0 0
"2423" 11 31 "d" 1 187 1 0 298 298 298 298 298 0 0 0 0 0 298
"2424" 11 31 "d" 2 0 0 0 0 0 0 0 298 0 0 0 0 0 0
"2425" 11 31 "d" 3 174 1 0 703 703 848 703 1001 145 0 145 0 0 145
"2426" 11 31 "d" 4 318 1 318 318 318 318 463 1464 0 0 0 1 1 318
"2427" 11 31 "d" 5 0 0 0 0 0 0 0 1464 0 0 0 0 0 0
"2428" 11 31 "d" 6 212 1 0 779 779 779 779 2243 0 0 0 0 0 779
"2429" 11 31 "d" 7 0 0 0 0 0 0 0 2243 0 0 0 0 0 0
"2430" 11 33 "a" 1 180 1 0 324 324 324 324 324 0 0 0 0 0 324
"2431" 11 33 "a" 2 171 1 171 171 171 171 171 495 0 0 0 0 0 171
"2432" 11 33 "a" 3 201 1 0 439 439 439 439 934 0 0 0 0 0 439
"2433" 11 33 "a" 4 344 1 344 344 344 344 344 1278 0 0 0 0 0 344
"2434" 11 33 "a" 5 0 0 0 0 0 0 0 1278 0 0 0 0 0 0
"2435" 11 33 "a" 6 184 1 0 872 872 872 872 2150 0 0 0 0 0 872
"2436" 11 33 "a" 7 0 0 0 0 0 0 0 2150 0 0 0 0 0 0
"2437" 11 34 "b" 1 271 1 271 271 271 271 271 271 0 0 0 0 0 271
"2438" 11 34 "b" 2 192 1 192 192 192 192 192 463 0 0 0 0 0 192
"2439" 11 34 "b" 3 160 1 0 731 731 731 731 1194 0 0 0 0 0 731
"2440" 11 34 "b" 4 140 1 140 140 140 140 140 1334 0 0 0 0 0 140
"2441" 11 34 "b" 5 0 0 0 0 0 0 0 1334 0 0 0 0 0 0
"2442" 11 34 "b" 6 245 1 0 869 869 869 869 2203 0 0 0 0 0 869
"2443" 11 34 "b" 7 0 0 0 0 0 0 0 2203 0 0 0 0 0 0
"2444" 11 35 "a" 1 329 1 329 329 329 329 329 329 0 0 0 0 0 329
"2445" 11 35 "a" 2 0 0 0 0 0 0 0 329 0 0 0 0 0 0
"2446" 11 35 "a" 3 185 1 0 358 358 358 358 687 0 0 0 0 0 358
"2447" 11 35 "a" 4 168 1 168 168 168 168 168 855 0 0 0 0 0 168
"2448" 11 35 "a" 5 0 0 0 0 0 0 0 855 0 0 0 0 0 0
"2449" 11 35 "a" 6 252 1 0 1384 1384 1384 1384 2239 0 0 0 0 0 1384
"2450" 11 35 "a" 7 0 0 0 0 0 0 0 2239 0 0 0 0 0 0
"2451" 11 36 "d" 1 55 1 0 244 244 244 244 244 0 0 0 0 0 244
"2452" 11 36 "d" 2 221 1 0 604 604 790 604 848 186 0 186 0 0 186
"2453" 11 36 "d" 3 214 1 0 373 373 373 373 1221 0 0 0 0 0 373
"2454" 11 36 "d" 4 202 1 0 368 368 368 368 1589 0 0 0 0 0 368
"2455" 11 36 "d" 5 0 0 0 0 0 0 0 1589 0 0 0 0 0 0
"2456" 11 36 "d" 6 241 1 0 983 983 983 1169 2758 0 0 0 1 1 983
"2457" 11 36 "d" 7 0 0 0 0 0 0 0 2758 0 0 0 0 0 0
"2458" 12 1 "d" 1 176 1 176 176 176 176 176 176 0 0 0 0 0 176
"2459" 12 1 "d" 2 261 1 261 261 261 261 261 437 0 0 0 0 0 261
"2460" 12 1 "d" 3 312 1 0 1098 1098 1098 1098 1535 0 0 0 0 0 1098
"2461" 12 1 "d" 4 271 1 271 271 271 271 271 1806 0 0 0 0 0 271
"2462" 12 1 "d" 5 0 0 0 0 0 0 0 1806 0 0 0 0 0 0
"2463" 12 1 "d" 6 233 1 0 987 987 987 987 2793 0 0 0 0 0 987
"2464" 12 1 "d" 7 0 0 0 0 0 0 0 2793 0 0 0 0 0 0
"2465" 12 2 "c" 1 0 0 0 0 0 0 0 0 0 0 0 0 0 0
"2466" 12 2 "c" 2 377 1 0 692 692 692 692 692 0 0 0 0 0 692
"2467" 12 2 "c" 3 222 1 222 222 222 222 222 914 0 0 0 0 0 222
"2468" 12 2 "c" 4 240 1 0 462 462 462 462 1376 0 0 0 0 0 462
"2469" 12 2 "c" 5 0 0 0 0 0 0 0 1376 0 0 0 0 0 0
"2470" 12 2 "c" 6 289 1 0 1008 1008 1008 1008 2384 0 0 0 0 0 1008
"2471" 12 2 "c" 7 0 0 0 0 0 0 0 2384 0 0 0 0 0 0
"2472" 12 3 "b" 1 173 1 0 332 332 332 332 332 0 0 0 0 0 332
"2473" 12 3 "b" 2 251 1 251 251 251 251 251 583 0 0 0 0 0 251
"2474" 12 3 "b" 3 195 1 0 1506 1506 1506 1506 2089 0 0 0 0 0 1506
"2475" 12 3 "b" 4 0 0 0 0 0 0 0 2089 0 0 0 0 0 0
"2476" 12 3 "b" 5 226 1 226 226 226 226 226 2315 0 0 0 0 0 226
"2477" 12 3 "b" 6 261 1 0 930 930 930 930 3245 0 0 0 0 0 930
"2478" 12 3 "b" 7 0 0 0 0 0 0 0 3245 0 0 0 0 0 0
"2479" 12 4 "a" 1 48 1 0 415 415 415 415 415 0 0 0 0 0 415
"2480" 12 4 "a" 2 171 1 0 500 500 500 500 915 0 0 0 0 0 500
"2481" 12 4 "a" 3 265 1 265 265 265 265 265 1180 0 0 0 0 0 265
"2482" 12 4 "a" 4 283 1 283 283 283 283 283 1463 0 0 0 0 0 283
"2483" 12 4 "a" 5 0 0 0 0 0 0 0 1463 0 0 0 0 0 0
"2484" 12 4 "a" 6 291 1 0 653 653 653 653 2116 0 0 0 0 0 653
"2485" 12 4 "a" 7 0 0 0 0 0 0 0 2116 0 0 0 0 0 0
"2486" 12 6 "d" 1 174 1 0 364 364 364 364 364 0 0 0 0 0 364
"2487" 12 6 "d" 2 424 1 0 694 694 694 694 1058 0 0 0 0 0 694
"2488" 12 6 "d" 3 241 1 0 1666 1666 1666 1666 2724 0 0 0 0 0 1666
"2489" 12 6 "d" 4 0 0 0 0 0 0 0 2724 0 0 0 0 0 0
"2490" 12 6 "d" 5 0 0 0 0 0 0 0 2724 0 0 0 0 0 0
"2491" 12 6 "d" 6 222 1 0 1035 1035 1035 1035 3759 0 0 0 0 0 1035
"2492" 12 6 "d" 7 0 0 0 0 0 0 0 3759 0 0 0 0 0 0
"2493" 12 7 "c" 1 28 1 0 244 244 656 244 244 412 0 412 0 0 412
"2494" 12 7 "c" 2 335 1 0 335 587 587 999 1243 252 252 0 1 1 252
"2495" 12 7 "c" 3 357 1 357 357 357 357 357 1600 0 0 0 0 0 357
"2496" 12 7 "c" 4 290 1 0 290 290 510 290 1890 220 0 220 0 0 220
"2497" 12 7 "c" 5 0 0 0 0 0 0 0 1890 0 0 0 0 0 0
"2498" 12 7 "c" 6 173 1 0 173 1672 1672 1892 3782 1499 1499 0 1 1 1499
"2499" 12 7 "c" 7 0 0 0 0 0 0 0 3782 0 0 0 0 0 0
"2500" 12 8 "b" 1 23 1 23 23 23 23 23 23 0 0 0 0 0 23
"2501" 12 8 "b" 2 530 1 0 774 774 774 774 797 0 0 0 0 0 774
"2502" 12 8 "b" 3 342 1 0 1548 1548 1548 1548 2345 0 0 0 0 0 1548
"2503" 12 8 "b" 4 234 1 234 234 234 234 234 2579 0 0 0 0 0 234
"2504" 12 8 "b" 5 0 0 0 0 0 0 0 2579 0 0 0 0 0 0
"2505" 12 8 "b" 6 298 1 0 1065 1065 1065 1065 3644 0 0 0 0 0 1065
"2506" 12 8 "b" 7 0 0 0 0 0 0 0 3644 0 0 0 0 0 0
"2507" 12 10 "a" 1 17 1 17 17 17 17 17 17 0 0 0 0 0 17
"2508" 12 10 "a" 2 226 1 0 415 415 415 415 432 0 0 0 0 0 415
"2509" 12 10 "a" 3 214 1 214 214 214 214 214 646 0 0 0 0 0 214
"2510" 12 10 "a" 4 207 1 207 207 207 207 207 853 0 0 0 0 0 207
"2511" 12 10 "a" 5 0 0 0 0 0 0 0 853 0 0 0 0 0 0
"2512" 12 10 "a" 6 269 1 0 1665 1665 1665 1665 2518 0 0 0 0 0 1665
"2513" 12 10 "a" 7 0 0 0 0 0 0 0 2518 0 0 0 0 0 0
"2514" 12 11 "d" 1 69 1 0 208 208 208 208 208 0 0 0 0 0 208
"2515" 12 11 "d" 2 294 1 0 619 619 619 619 827 0 0 0 0 0 619
"2516" 12 11 "d" 3 249 1 0 1489 1489 1489 1489 2316 0 0 0 0 0 1489
"2517" 12 11 "d" 4 233 1 233 233 233 233 233 2549 0 0 0 0 0 233
"2518" 12 11 "d" 5 0 0 0 0 0 0 0 2549 0 0 0 0 0 0
"2519" 12 11 "d" 6 227 1 0 1615 1615 1615 1615 4164 0 0 0 0 0 1615
"2520" 12 11 "d" 7 0 0 0 0 0 0 0 4164 0 0 0 0 0 0
"2521" 12 12 "c" 1 56 1 0 234 234 234 234 234 0 0 0 0 0 234
"2522" 12 12 "c" 2 250 1 250 250 250 250 250 484 0 0 0 0 0 250
"2523" 12 12 "c" 3 245 1 245 245 245 245 245 729 0 0 0 0 0 245
"2524" 12 12 "c" 4 248 1 248 248 248 248 248 977 0 0 0 0 0 248
"2525" 12 12 "c" 5 0 0 0 0 0 0 0 977 0 0 0 0 0 0
"2526" 12 12 "c" 6 215 1 0 1115 1115 1115 1115 2092 0 0 0 0 0 1115
"2527" 12 12 "c" 7 0 0 0 0 0 0 0 2092 0 0 0 0 0 0
"2528" 12 13 "b" 1 20 1 0 266 266 266 266 266 0 0 0 0 0 266
"2529" 12 13 "b" 2 260 1 260 260 260 260 260 526 0 0 0 0 0 260
"2530" 12 13 "b" 3 350 1 0 1480 1480 1480 1480 2006 0 0 0 0 0 1480
"2531" 12 13 "b" 4 0 0 0 0 0 0 0 2006 0 0 0 0 0 0
"2532" 12 13 "b" 5 0 0 0 0 0 0 0 2006 0 0 0 0 0 0
"2533" 12 13 "b" 6 261 1 0 1261 1261 1261 1261 3267 0 0 0 0 0 1261
"2534" 12 13 "b" 7 0 0 0 0 0 0 0 3267 0 0 0 0 0 0
"2535" 12 14 "a" 1 0 0 0 0 0 0 0 0 0 0 0 0 0 0
"2536" 12 14 "a" 2 0 0 0 0 0 714 0 0 714 0 714 0 0 714
"2537" 12 14 "a" 3 188 1 0 188 386 386 1100 1100 198 198 0 1 1 198
"2538" 12 14 "a" 4 197 1 197 197 197 197 197 1297 0 0 0 0 0 197
"2539" 12 14 "a" 5 0 0 0 0 0 0 0 1297 0 0 0 0 0 0
"2540" 12 14 "a" 6 244 1 0 1472 1472 1472 1472 2769 0 0 0 0 0 1472
"2541" 12 14 "a" 7 0 0 0 0 0 0 0 2769 0 0 0 0 0 0
"2542" 12 15 "d" 1 50 1 0 294 294 522 294 294 228 0 228 0 0 228
"2543" 12 15 "d" 2 307 1 0 307 771 771 999 1293 464 464 0 1 1 464
"2544" 12 15 "d" 3 394 1 0 1495 1495 1495 1495 2788 0 0 0 0 0 1495
"2545" 12 15 "d" 4 489 1 489 489 489 489 489 3277 0 0 0 0 0 489
"2546" 12 15 "d" 5 0 0 0 0 0 0 0 3277 0 0 0 0 0 0
"2547" 12 15 "d" 6 580 1 0 1183 1183 1183 1183 4460 0 0 0 0 0 1183
"2548" 12 15 "d" 7 0 0 0 0 0 0 0 4460 0 0 0 0 0 0
"2549" 12 16 "c" 1 70 1 0 558 558 558 558 558 0 0 0 0 0 558
"2550" 12 16 "c" 2 0 0 0 0 0 0 0 558 0 0 0 0 0 0
"2551" 12 16 "c" 3 229 1 0 437 437 437 437 995 0 0 0 0 0 437
"2552" 12 16 "c" 4 241 1 241 241 241 241 241 1236 0 0 0 0 0 241
"2553" 12 16 "c" 5 0 0 0 0 0 0 0 1236 0 0 0 0 0 0
"2554" 12 16 "c" 6 270 1 0 1520 1520 1520 1520 2756 0 0 0 0 0 1520
"2555" 12 16 "c" 7 0 0 0 0 0 0 0 2756 0 0 0 0 0 0
"2556" 12 17 "b" 1 0 0 0 0 0 0 0 0 0 0 0 0 0 0
"2557" 12 17 "b" 2 251 1 0 739 739 739 739 739 0 0 0 0 0 739
"2558" 12 17 "b" 3 178 1 0 1243 1243 1243 1243 1982 0 0 0 0 0 1243
"2559" 12 17 "b" 4 0 0 0 0 0 0 0 1982 0 0 0 0 0 0
"2560" 12 17 "b" 5 337 1 337 337 337 337 337 2319 0 0 0 0 0 337
"2561" 12 17 "b" 6 237 1 0 482 482 482 482 2801 0 0 0 0 0 482
"2562" 12 17 "b" 7 0 0 0 0 0 0 0 2801 0 0 0 0 0 0
"2563" 12 18 "a" 1 184 1 0 697 697 697 697 697 0 0 0 0 0 697
"2564" 12 18 "a" 2 227 1 0 486 486 486 486 1183 0 0 0 0 0 486
"2565" 12 18 "a" 3 230 1 230 230 230 230 230 1413 0 0 0 0 0 230
"2566" 12 18 "a" 4 307 1 307 307 307 307 307 1720 0 0 0 0 0 307
"2567" 12 18 "a" 5 0 0 0 0 0 0 0 1720 0 0 0 0 0 0
"2568" 12 18 "a" 6 234 1 0 983 983 983 983 2703 0 0 0 0 0 983
"2569" 12 18 "a" 7 0 0 0 0 0 0 0 2703 0 0 0 0 0 0
"2570" 12 19 "d" 1 26 1 0 521 521 521 521 521 0 0 0 0 0 521
"2571" 12 19 "d" 2 255 1 255 255 255 255 255 776 0 0 0 0 0 255
"2572" 12 19 "d" 3 249 1 0 1182 1182 1182 1182 1958 0 0 0 0 0 1182
"2573" 12 19 "d" 4 0 0 0 0 0 0 0 1958 0 0 0 0 0 0
"2574" 12 19 "d" 5 0 0 0 0 0 0 0 1958 0 0 0 0 0 0
"2575" 12 19 "d" 6 290 1 0 1558 1558 1558 1558 3516 0 0 0 0 0 1558
"2576" 12 19 "d" 7 0 0 0 0 0 0 0 3516 0 0 0 0 0 0
"2577" 12 20 "c" 1 180 1 180 180 180 180 180 180 0 0 0 0 0 180
"2578" 12 20 "c" 2 405 1 0 649 649 649 649 829 0 0 0 0 0 649
"2579" 12 20 "c" 3 221 1 221 221 221 221 221 1050 0 0 0 0 0 221
"2580" 12 20 "c" 4 211 1 0 468 468 468 468 1518 0 0 0 0 0 468
"2581" 12 20 "c" 5 0 0 0 0 0 0 0 1518 0 0 0 0 0 0
"2582" 12 20 "c" 6 273 1 0 1236 1236 1236 1236 2754 0 0 0 0 0 1236
"2583" 12 20 "c" 7 0 0 0 0 0 0 0 2754 0 0 0 0 0 0
"2584" 12 21 "b" 1 90 1 0 282 282 282 282 282 0 0 0 0 0 282
"2585" 12 21 "b" 2 432 1 0 634 634 634 634 916 0 0 0 0 0 634
"2586" 12 21 "b" 3 235 1 0 1260 1260 1260 1260 2176 0 0 0 0 0 1260
"2587" 12 21 "b" 4 0 0 0 0 0 0 0 2176 0 0 0 0 0 0
"2588" 12 21 "b" 5 304 1 304 304 304 304 304 2480 0 0 0 0 0 304
"2589" 12 21 "b" 6 177 1 0 1022 1022 1022 1022 3502 0 0 0 0 0 1022
"2590" 12 21 "b" 7 0 0 0 0 0 0 0 3502 0 0 0 0 0 0
"2591" 12 22 "a" 1 184 1 184 184 184 184 184 184 0 0 0 0 0 184
"2592" 12 22 "a" 2 338 1 0 600 600 600 600 784 0 0 0 0 0 600
"2593" 12 22 "a" 3 270 1 270 270 270 270 270 1054 0 0 0 0 0 270
"2594" 12 22 "a" 4 296 1 296 296 296 296 296 1350 0 0 0 0 0 296
"2595" 12 22 "a" 5 0 0 0 0 0 0 0 1350 0 0 0 0 0 0
"2596" 12 22 "a" 6 249 1 0 1952 1952 1952 1952 3302 0 0 0 0 0 1952
"2597" 12 22 "a" 7 0 0 0 0 0 0 0 3302 0 0 0 0 0 0
"2598" 12 23 "d" 1 448 1 0 448 448 613 448 448 165 0 165 0 0 165
"2599" 12 23 "d" 2 195 1 0 195 486 486 651 1099 291 291 0 1 1 291
"2600" 12 23 "d" 3 260 1 0 1486 1486 1486 1486 2585 0 0 0 0 0 1486
"2601" 12 23 "d" 4 370 1 370 370 370 370 370 2955 0 0 0 0 0 370
"2602" 12 23 "d" 5 0 0 0 0 0 0 0 2955 0 0 0 0 0 0
"2603" 12 23 "d" 6 305 1 0 1141 1141 1141 1141 4096 0 0 0 0 0 1141
"2604" 12 23 "d" 7 0 0 0 0 0 0 0 4096 0 0 0 0 0 0
"2605" 12 24 "c" 1 16 1 0 549 549 549 549 549 0 0 0 0 0 549
"2606" 12 24 "c" 2 248 1 248 248 248 248 248 797 0 0 0 0 0 248
"2607" 12 24 "c" 3 447 1 447 447 447 447 447 1244 0 0 0 0 0 447
"2608" 12 24 "c" 4 277 1 277 277 277 277 277 1521 0 0 0 0 0 277
"2609" 12 24 "c" 5 0 0 0 0 0 0 0 1521 0 0 0 0 0 0
"2610" 12 24 "c" 6 373 1 0 1065 1065 1065 1065 2586 0 0 0 0 0 1065
"2611" 12 24 "c" 7 0 0 0 0 0 0 0 2586 0 0 0 0 0 0
"2612" 12 25 "b" 1 28 1 28 28 28 28 28 28 0 0 0 0 0 28
"2613" 12 25 "b" 2 0 0 0 0 0 0 0 28 0 0 0 0 0 0
"2614" 12 25 "b" 3 0 0 0 0 0 0 0 28 0 0 0 0 0 0
"2615" 12 25 "b" 4 0 0 0 0 0 0 0 28 0 0 0 0 0 0
"2616" 12 25 "b" 5 0 0 0 0 0 0 0 28 0 0 0 0 0 0
"2617" 12 25 "b" 6 0 0 0 0 0 0 0 28 0 0 0 0 0 0
"2618" 12 25 "b" 7 0 0 0 0 0 0 0 28 0 0 0 0 0 0
"2619" 12 27 "a" 1 74 1 0 244 244 244 244 244 0 0 0 0 0 244
"2620" 12 27 "a" 2 292 1 292 292 292 292 292 536 0 0 0 0 0 292
"2621" 12 27 "a" 3 242 1 242 242 242 242 242 778 0 0 0 0 0 242
"2622" 12 27 "a" 4 233 1 233 233 233 233 233 1011 0 0 0 0 0 233
"2623" 12 27 "a" 5 0 0 0 0 0 0 0 1011 0 0 0 0 0 0
"2624" 12 27 "a" 6 222 1 0 1643 1643 1643 1643 2654 0 0 0 0 0 1643
"2625" 12 27 "a" 7 0 0 0 0 0 0 0 2654 0 0 0 0 0 0
"2626" 12 28 "d" 1 66 1 66 66 66 66 66 66 0 0 0 0 0 66
"2627" 12 28 "d" 2 378 1 0 650 650 650 650 716 0 0 0 0 0 650
"2628" 12 28 "d" 3 253 1 0 1245 1245 1245 1245 1961 0 0 0 0 0 1245
"2629" 12 28 "d" 4 0 0 0 0 0 0 0 1961 0 0 0 0 0 0
"2630" 12 28 "d" 5 0 0 0 0 0 0 0 1961 0 0 0 0 0 0
"2631" 12 28 "d" 6 303 1 0 1372 1372 1372 1372 3333 0 0 0 0 0 1372
"2632" 12 28 "d" 7 0 0 0 0 0 0 0 3333 0 0 0 0 0 0
"2633" 12 29 "c" 1 30 1 0 488 488 1578 488 488 1090 0 1090 0 0 1090
"2634" 12 29 "c" 2 690 1 0 690 690 1745 690 1178 1055 0 1055 0 0 1055
"2635" 12 29 "c" 3 0 0 0 0 0 341 0 1178 341 0 341 0 0 341
"2636" 12 29 "c" 4 264 1 0 264 264 617 264 1442 353 0 353 0 0 247
"2637" 12 29 "c" 5 0 0 0 0 0 0 0 1442 0 0 0 0 0 0
"2638" 12 29 "c" 6 35 1 0 99 861 861 3700 5142 762 762 0 2 2 361
"2639" 12 29 "c" 7 0 0 0 0 0 0 0 5142 0 0 0 0 0 0
"2640" 12 30 "b" 1 0 0 0 0 0 0 0 0 0 0 0 0 0 0
"2641" 12 30 "b" 2 201 1 0 345 345 345 345 345 0 0 0 0 0 345
"2642" 12 30 "b" 3 271 1 0 2298 2298 2298 2298 2643 0 0 0 0 0 2298
"2643" 12 30 "b" 4 0 0 0 0 0 0 0 2643 0 0 0 0 0 0
"2644" 12 30 "b" 5 197 1 197 197 197 197 197 2840 0 0 0 0 0 197
"2645" 12 30 "b" 6 229 1 0 2211 2211 2211 2211 5051 0 0 0 0 0 2211
"2646" 12 30 "b" 7 0 0 0 0 0 0 0 5051 0 0 0 0 0 0
"2647" 12 31 "a" 1 182 1 0 369 369 369 369 369 0 0 0 0 0 369
"2648" 12 31 "a" 2 348 1 348 348 348 348 348 717 0 0 0 0 0 348
"2649" 12 31 "a" 3 268 1 0 519 519 519 519 1236 0 0 0 0 0 519
"2650" 12 31 "a" 4 296 1 296 296 296 296 296 1532 0 0 0 0 0 296
"2651" 12 31 "a" 5 0 0 0 0 0 0 0 1532 0 0 0 0 0 0
"2652" 12 31 "a" 6 193 1 0 1570 1570 1570 1570 3102 0 0 0 0 0 1570
"2653" 12 31 "a" 7 0 0 0 0 0 0 0 3102 0 0 0 0 0 0
"2654" 12 33 "d" 1 85 1 0 581 581 581 581 581 0 0 0 0 0 581
"2655" 12 33 "d" 2 216 1 0 473 473 473 473 1054 0 0 0 0 0 473
"2656" 12 33 "d" 3 314 1 0 1921 1921 1921 1921 2975 0 0 0 0 0 1921
"2657" 12 33 "d" 4 261 1 261 261 261 261 261 3236 0 0 0 0 0 261
"2658" 12 33 "d" 5 0 0 0 0 0 0 0 3236 0 0 0 0 0 0
"2659" 12 33 "d" 6 257 1 0 1159 1159 1159 1159 4395 0 0 0 0 0 1159
"2660" 12 33 "d" 7 0 0 0 0 0 0 0 4395 0 0 0 0 0 0
"2661" 12 34 "c" 1 239 1 239 239 239 239 239 239 0 0 0 0 0 239
"2662" 12 34 "c" 2 282 1 282 282 282 282 282 521 0 0 0 0 0 282
"2663" 12 34 "c" 3 193 1 0 859 859 859 859 1380 0 0 0 0 0 859
"2664" 12 34 "c" 4 228 1 228 228 228 228 228 1608 0 0 0 0 0 228
"2665" 12 34 "c" 5 0 0 0 0 0 0 0 1608 0 0 0 0 0 0
"2666" 12 34 "c" 6 283 1 0 1535 1535 1535 1535 3143 0 0 0 0 0 1535
"2667" 12 34 "c" 7 0 0 0 0 0 0 0 3143 0 0 0 0 0 0
"2668" 12 35 "b" 1 386 1 386 386 386 386 386 386 0 0 0 0 0 386
"2669" 12 35 "b" 2 273 1 273 273 273 273 273 659 0 0 0 0 0 273
"2670" 12 35 "b" 3 251 1 0 1126 1126 1126 1126 1785 0 0 0 0 0 1126
"2671" 12 35 "b" 4 320 1 320 320 320 320 320 2105 0 0 0 0 0 320
"2672" 12 35 "b" 5 0 0 0 0 0 0 0 2105 0 0 0 0 0 0
"2673" 12 35 "b" 6 219 1 0 1829 1829 1829 1829 3934 0 0 0 0 0 1829
"2674" 12 35 "b" 7 0 0 0 0 0 0 0 3934 0 0 0 0 0 0
"2675" 12 36 "a" 1 0 0 0 0 0 0 0 0 0 0 0 0 0 0
"2676" 12 36 "a" 2 205 1 0 893 893 893 893 893 0 0 0 0 0 893
"2677" 12 36 "a" 3 150 1 0 553 553 553 553 1446 0 0 0 0 0 553
"2678" 12 36 "a" 4 201 1 201 201 201 201 201 1647 0 0 0 0 0 201
"2679" 12 36 "a" 5 0 0 0 0 0 0 0 1647 0 0 0 0 0 0
"2680" 12 36 "a" 6 476 1 0 1600 1600 1600 1600 3247 0 0 0 0 0 1600
"2681" 12 36 "a" 7 0 0 0 0 0 0 0 3247 0 0 0 0 0 0
"2682" 13 1 "a" 1 199 1 0 359 359 359 359 359 0 0 0 0 0 359
"2683" 13 1 "a" 2 241 1 241 241 241 241 241 600 0 0 0 0 0 241
"2684" 13 1 "a" 3 219 1 219 219 219 219 219 819 0 0 0 0 0 219
"2685" 13 1 "a" 4 0 0 0 0 0 0 0 819 0 0 0 0 0 0
"2686" 13 1 "a" 5 0 0 0 0 0 0 0 819 0 0 0 0 0 0
"2687" 13 1 "a" 6 195 1 0 1291 1291 1291 1291 2110 0 0 0 0 0 1291
"2688" 13 1 "a" 7 0 0 0 0 0 0 0 2110 0 0 0 0 0 0
"2689" 13 2 "d" 1 188 1 188 188 188 188 188 188 0 0 0 0 0 188
"2690" 13 2 "d" 2 145 1 145 145 145 145 145 333 0 0 0 0 0 145
"2691" 13 2 "d" 3 256 1 0 993 993 993 993 1326 0 0 0 0 0 993
"2692" 13 2 "d" 4 288 1 288 288 288 288 288 1614 0 0 0 0 0 288
"2693" 13 2 "d" 5 0 0 0 0 0 0 0 1614 0 0 0 0 0 0
"2694" 13 2 "d" 6 538 1 0 857 857 857 857 2471 0 0 0 0 0 857
"2695" 13 2 "d" 7 0 0 0 0 0 0 0 2471 0 0 0 0 0 0
"2696" 13 3 "c" 1 193 1 193 193 193 193 193 193 0 0 0 0 0 193
"2697" 13 3 "c" 2 191 1 191 191 191 191 191 384 0 0 0 0 0 191
"2698" 13 3 "c" 3 196 1 196 196 196 196 196 580 0 0 0 0 0 196
"2699" 13 3 "c" 4 274 1 274 274 274 274 274 854 0 0 0 0 0 274
"2700" 13 3 "c" 5 0 0 0 0 0 0 0 854 0 0 0 0 0 0
"2701" 13 3 "c" 6 142 1 0 1197 1197 1197 1197 2051 0 0 0 0 0 1197
"2702" 13 3 "c" 7 0 0 0 0 0 0 0 2051 0 0 0 0 0 0
"2703" 13 4 "b" 1 201 1 0 342 342 342 342 342 0 0 0 0 0 342
"2704" 13 4 "b" 2 193 1 193 193 193 193 193 535 0 0 0 0 0 193
"2705" 13 4 "b" 3 275 1 0 1529 1529 1529 1529 2064 0 0 0 0 0 1529
"2706" 13 4 "b" 4 218 1 218 218 218 218 218 2282 0 0 0 0 0 218
"2707" 13 4 "b" 5 0 0 0 0 0 0 0 2282 0 0 0 0 0 0
"2708" 13 4 "b" 6 185 1 0 532 532 532 532 2814 0 0 0 0 0 532
"2709" 13 4 "b" 7 0 0 0 0 0 0 0 2814 0 0 0 0 0 0
"2710" 13 6 "a" 1 225 1 0 368 368 707 368 368 339 0 339 0 0 339
"2711" 13 6 "a" 2 244 1 0 244 244 522 244 612 278 0 278 0 0 278
"2712" 13 6 "a" 3 0 0 0 0 0 0 0 612 0 0 0 0 0 0
"2713" 13 6 "a" 4 202 1 0 439 439 439 439 1051 0 0 0 0 0 439
"2714" 13 6 "a" 5 0 0 0 0 0 0 0 1051 0 0 0 0 0 0
"2715" 13 6 "a" 6 0 0 0 0 0 0 0 1051 0 0 0 0 0 0
"2716" 13 6 "a" 7 306 1 0 670 670 670 1287 2338 0 0 0 1 1 670
"2717" 13 7 "d" 1 228 1 0 393 393 393 393 393 0 0 0 0 0 393
"2718" 13 7 "d" 2 0 0 0 0 0 0 0 393 0 0 0 0 0 0
"2719" 13 7 "d" 3 234 1 0 1346 1346 1346 1346 1739 0 0 0 0 0 1346
"2720" 13 7 "d" 4 0 0 0 0 0 290 0 1739 290 0 290 0 0 290
"2721" 13 7 "d" 5 0 0 0 0 0 0 0 1739 0 0 0 0 0 0
"2722" 13 7 "d" 6 182 1 0 182 2015 2015 2305 4044 1833 1833 0 1 1 1833
"2723" 13 7 "d" 7 0 0 0 0 0 0 0 4044 0 0 0 0 0 0
"2724" 13 8 "c" 1 174 1 174 174 174 174 174 174 0 0 0 0 0 174
"2725" 13 8 "c" 2 240 1 0 447 447 447 447 621 0 0 0 0 0 447
"2726" 13 8 "c" 3 300 1 300 300 300 300 300 921 0 0 0 0 0 300
"2727" 13 8 "c" 4 0 0 0 0 0 0 0 921 0 0 0 0 0 0
"2728" 13 8 "c" 5 221 1 221 221 221 221 221 1142 0 0 0 0 0 221
"2729" 13 8 "c" 6 333 1 0 1174 1174 1174 1174 2316 0 0 0 0 0 1174
"2730" 13 8 "c" 7 0 0 0 0 0 0 0 2316 0 0 0 0 0 0
"2731" 13 10 "b" 1 218 1 218 218 218 218 218 218 0 0 0 0 0 218
"2732" 13 10 "b" 2 144 1 0 350 350 599 350 568 249 0 249 0 0 249
"2733" 13 10 "b" 3 181 1 0 181 790 1178 1039 1607 997 609 388 1 1 388
"2734" 13 10 "b" 4 105 1 0 105 349 349 737 2344 244 244 0 1 1 244
"2735" 13 10 "b" 5 0 0 0 0 0 0 0 2344 0 0 0 0 0 0
"2736" 13 10 "b" 6 564 1 0 1231 1231 1231 1231 3575 0 0 0 0 0 1231
"2737" 13 10 "b" 7 0 0 0 0 0 0 0 3575 0 0 0 0 0 0
"2738" 13 11 "a" 1 213 1 213 213 213 213 213 213 0 0 0 0 0 213
"2739" 13 11 "a" 2 197 1 197 197 197 197 197 410 0 0 0 0 0 197
"2740" 13 11 "a" 3 228 1 0 393 393 393 393 803 0 0 0 0 0 393
"2741" 13 11 "a" 4 0 0 0 0 0 0 0 803 0 0 0 0 0 0
"2742" 13 11 "a" 5 0 0 0 0 0 0 0 803 0 0 0 0 0 0
"2743" 13 11 "a" 6 240 1 0 872 872 872 872 1675 0 0 0 0 0 872
"2744" 13 11 "a" 7 0 0 0 0 0 0 0 1675 0 0 0 0 0 0
"2745" 13 12 "d" 1 208 1 0 334 334 334 334 334 0 0 0 0 0 334
"2746" 13 12 "d" 2 0 0 0 0 0 0 0 334 0 0 0 0 0 0
"2747" 13 12 "d" 3 185 1 0 754 754 754 754 1088 0 0 0 0 0 754
"2748" 13 12 "d" 4 417 1 417 417 417 417 417 1505 0 0 0 0 0 417
"2749" 13 12 "d" 5 0 0 0 0 0 0 0 1505 0 0 0 0 0 0
"2750" 13 12 "d" 6 557 1 0 1199 1199 1199 1199 2704 0 0 0 0 0 1199
"2751" 13 12 "d" 7 0 0 0 0 0 0 0 2704 0 0 0 0 0 0
"2752" 13 13 "c" 1 196 1 196 196 196 196 196 196 0 0 0 0 0 196
"2753" 13 13 "c" 2 158 1 0 158 158 311 158 354 153 0 153 0 0 153
"2754" 13 13 "c" 3 191 1 191 191 191 191 344 698 0 0 0 1 1 191
"2755" 13 13 "c" 4 265 1 265 265 265 265 265 963 0 0 0 0 0 265
"2756" 13 13 "c" 5 0 0 0 0 0 0 0 963 0 0 0 0 0 0
"2757" 13 13 "c" 6 615 1 0 777 777 777 777 1740 0 0 0 0 0 777
"2758" 13 13 "c" 7 0 0 0 0 0 0 0 1740 0 0 0 0 0 0
"2759" 13 14 "b" 1 198 1 0 353 353 353 353 353 0 0 0 0 0 353
"2760" 13 14 "b" 2 459 1 0 459 459 614 459 812 155 0 155 0 0 155
"2761" 13 14 "b" 3 158 1 0 158 797 797 952 1764 639 639 0 1 1 639
"2762" 13 14 "b" 4 0 0 0 0 0 0 0 1764 0 0 0 0 0 0
"2763" 13 14 "b" 5 345 1 345 345 345 345 345 2109 0 0 0 0 0 345
"2764" 13 14 "b" 6 199 1 0 1584 1584 1584 1584 3693 0 0 0 0 0 1584
"2765" 13 14 "b" 7 0 0 0 0 0 0 0 3693 0 0 0 0 0 0
"2766" 13 15 "a" 1 207 1 0 317 317 317 317 317 0 0 0 0 0 317
"2767" 13 15 "a" 2 250 1 250 250 250 250 250 567 0 0 0 0 0 250
"2768" 13 15 "a" 3 336 1 0 511 511 511 511 1078 0 0 0 0 0 511
"2769" 13 15 "a" 4 0 0 0 0 0 0 0 1078 0 0 0 0 0 0
"2770" 13 15 "a" 5 242 1 0 613 613 613 613 1691 0 0 0 0 0 613
"2771" 13 15 "a" 6 0 0 0 0 0 0 0 1691 0 0 0 0 0 0
"2772" 13 15 "a" 7 0 0 0 0 0 0 0 1691 0 0 0 0 0 0
"2773" 13 16 "d" 1 474 1 474 474 474 474 474 474 0 0 0 0 0 474
"2774" 13 16 "d" 2 0 0 0 0 0 0 0 474 0 0 0 0 0 0
"2775" 13 16 "d" 3 265 1 0 543 543 543 543 1017 0 0 0 0 0 543
"2776" 13 16 "d" 4 320 1 320 320 320 320 320 1337 0 0 0 0 0 320
"2777" 13 16 "d" 5 0 0 0 0 0 0 0 1337 0 0 0 0 0 0
"2778" 13 16 "d" 6 459 1 0 1391 1391 1391 1391 2728 0 0 0 0 0 1391
"2779" 13 16 "d" 7 0 0 0 0 0 0 0 2728 0 0 0 0 0 0
"2780" 13 17 "c" 1 185 1 0 328 328 328 328 328 0 0 0 0 0 328
"2781" 13 17 "c" 2 0 0 0 0 0 0 0 328 0 0 0 0 0 0
"2782" 13 17 "c" 3 520 1 520 520 520 520 520 848 0 0 0 0 0 520
"2783" 13 17 "c" 4 0 0 0 0 0 265 0 848 265 0 265 0 0 265
"2784" 13 17 "c" 5 203 1 203 203 203 203 468 1316 0 0 0 1 1 203
"2785" 13 17 "c" 6 240 1 0 591 591 591 591 1907 0 0 0 0 0 591
"2786" 13 17 "c" 7 0 0 0 0 0 0 0 1907 0 0 0 0 0 0
"2787" 13 18 "b" 1 37 1 0 371 371 371 371 371 0 0 0 0 0 371
"2788" 13 18 "b" 2 214 1 214 214 214 214 214 585 0 0 0 0 0 214
"2789" 13 18 "b" 3 278 1 0 586 586 586 586 1171 0 0 0 0 0 586
"2790" 13 18 "b" 4 460 1 460 460 460 460 460 1631 0 0 0 0 0 460
"2791" 13 18 "b" 5 0 0 0 0 0 0 0 1631 0 0 0 0 0 0
"2792" 13 18 "b" 6 229 1 0 1031 1031 1031 1031 2662 0 0 0 0 0 1031
"2793" 13 18 "b" 7 0 0 0 0 0 0 0 2662 0 0 0 0 0 0
"2794" 13 19 "a" 1 227 1 0 418 418 418 418 418 0 0 0 0 0 418
"2795" 13 19 "a" 2 196 1 196 196 196 196 196 614 0 0 0 0 0 196
"2796" 13 19 "a" 3 0 0 0 0 0 0 0 614 0 0 0 0 0 0
"2797" 13 19 "a" 4 406 1 406 406 406 406 406 1020 0 0 0 0 0 406
"2798" 13 19 "a" 5 0 0 0 0 0 0 0 1020 0 0 0 0 0 0
"2799" 13 19 "a" 6 374 1 0 1054 1054 1054 1054 2074 0 0 0 0 0 1054
"2800" 13 19 "a" 7 0 0 0 0 0 0 0 2074 0 0 0 0 0 0
"2801" 13 20 "d" 1 183 1 0 325 325 476 325 325 151 0 151 0 0 151
"2802" 13 20 "d" 2 218 1 0 639 835 835 986 1311 196 196 0 1 1 196
"2803" 13 20 "d" 3 241 1 0 388 388 388 388 1699 0 0 0 0 0 388
"2804" 13 20 "d" 4 174 1 174 174 174 174 174 1873 0 0 0 0 0 174
"2805" 13 20 "d" 5 0 0 0 0 0 0 0 1873 0 0 0 0 0 0
"2806" 13 20 "d" 6 271 1 0 1000 1000 1000 1000 2873 0 0 0 0 0 1000
"2807" 13 20 "d" 7 0 0 0 0 0 0 0 2873 0 0 0 0 0 0
"2808" 13 21 "c" 1 201 1 0 335 335 335 335 335 0 0 0 0 0 335
"2809" 13 21 "c" 2 224 1 224 224 224 224 224 559 0 0 0 0 0 224
"2810" 13 21 "c" 3 244 1 244 244 244 244 244 803 0 0 0 0 0 244
"2811" 13 21 "c" 4 192 1 0 537 537 537 537 1340 0 0 0 0 0 537
"2812" 13 21 "c" 5 0 0 0 0 0 0 0 1340 0 0 0 0 0 0
"2813" 13 21 "c" 6 444 1 0 637 637 637 637 1977 0 0 0 0 0 637
"2814" 13 21 "c" 7 0 0 0 0 0 0 0 1977 0 0 0 0 0 0
"2815" 13 22 "b" 1 177 1 177 177 177 177 177 177 0 0 0 0 0 177
"2816" 13 22 "b" 2 155 1 0 350 350 350 350 527 0 0 0 0 0 350
"2817" 13 22 "b" 3 289 1 0 879 879 879 879 1406 0 0 0 0 0 879
"2818" 13 22 "b" 4 0 0 0 0 0 0 0 1406 0 0 0 0 0 0
"2819" 13 22 "b" 5 0 0 0 0 0 0 0 1406 0 0 0 0 0 0
"2820" 13 22 "b" 6 573 1 0 1571 1571 1571 1571 2977 0 0 0 0 0 1571
"2821" 13 22 "b" 7 0 0 0 0 0 0 0 2977 0 0 0 0 0 0
"2822" 13 23 "a" 1 190 1 0 336 336 336 336 336 0 0 0 0 0 336
"2823" 13 23 "a" 2 347 1 0 805 805 805 805 1141 0 0 0 0 0 805
"2824" 13 23 "a" 3 263 1 263 263 263 263 263 1404 0 0 0 0 0 263
"2825" 13 23 "a" 4 0 0 0 0 0 0 0 1404 0 0 0 0 0 0
"2826" 13 23 "a" 5 0 0 0 0 0 0 0 1404 0 0 0 0 0 0
"2827" 13 23 "a" 6 236 1 0 2250 2250 2250 2250 3654 0 0 0 0 0 2250
"2828" 13 23 "a" 7 0 0 0 0 0 0 0 3654 0 0 0 0 0 0
"2829" 13 24 "d" 1 193 1 0 338 338 338 338 338 0 0 0 0 0 338
"2830" 13 24 "d" 2 205 1 205 205 205 205 205 543 0 0 0 0 0 205
"2831" 13 24 "d" 3 148 1 0 747 747 747 747 1290 0 0 0 0 0 747
"2832" 13 24 "d" 4 335 1 335 335 335 335 335 1625 0 0 0 0 0 335
"2833" 13 24 "d" 5 0 0 0 0 0 0 0 1625 0 0 0 0 0 0
"2834" 13 24 "d" 6 590 1 0 1243 1243 1243 1243 2868 0 0 0 0 0 1243
"2835" 13 24 "d" 7 0 0 0 0 0 0 0 2868 0 0 0 0 0 0
"2836" 13 25 "c" 1 158 1 158 158 158 158 158 158 0 0 0 0 0 158
"2837" 13 25 "c" 2 171 1 0 493 493 493 493 651 0 0 0 0 0 493
"2838" 13 25 "c" 3 0 0 0 0 0 0 0 651 0 0 0 0 0 0
"2839" 13 25 "c" 4 285 1 285 285 285 285 285 936 0 0 0 0 0 285
"2840" 13 25 "c" 5 0 0 0 0 0 0 0 936 0 0 0 0 0 0
"2841" 13 25 "c" 6 263 1 0 1537 1537 1537 1537 2473 0 0 0 0 0 1537
"2842" 13 25 "c" 7 0 0 0 0 0 0 0 2473 0 0 0 0 0 0
"2843" 13 27 "b" 1 181 1 0 324 324 324 324 324 0 0 0 0 0 324
"2844" 13 27 "b" 2 210 1 210 210 210 210 210 534 0 0 0 0 0 210
"2845" 13 27 "b" 3 320 1 0 735 735 897 735 1269 162 0 162 0 0 162
"2846" 13 27 "b" 4 327 1 327 327 327 327 489 1758 0 0 0 1 1 327
"2847" 13 27 "b" 5 0 0 0 0 0 0 0 1758 0 0 0 0 0 0
"2848" 13 27 "b" 6 351 1 0 1362 1362 1362 1362 3120 0 0 0 0 0 1362
"2849" 13 27 "b" 7 0 0 0 0 0 0 0 3120 0 0 0 0 0 0
"2850" 13 28 "a" 1 198 1 0 327 327 327 327 327 0 0 0 0 0 327
"2851" 13 28 "a" 2 368 1 0 368 368 908 368 695 540 0 540 0 0 540
"2852" 13 28 "a" 3 103 1 0 103 364 364 904 1599 261 261 0 1 1 261
"2853" 13 28 "a" 4 0 0 0 0 0 0 0 1599 0 0 0 0 0 0
"2854" 13 28 "a" 5 0 0 0 0 0 0 0 1599 0 0 0 0 0 0
"2855" 13 28 "a" 6 215 1 0 1057 1057 1057 1057 2656 0 0 0 0 0 1057
"2856" 13 28 "a" 7 0 0 0 0 0 0 0 2656 0 0 0 0 0 0
"2857" 13 29 "d" 1 228 1 0 448 448 448 448 448 0 0 0 0 0 448
"2858" 13 29 "d" 2 249 1 249 249 249 249 249 697 0 0 0 0 0 249
"2859" 13 29 "d" 3 0 0 0 0 0 0 0 697 0 0 0 0 0 0
"2860" 13 29 "d" 4 398 1 0 954 954 954 954 1651 0 0 0 0 0 954
"2861" 13 29 "d" 5 0 0 0 0 0 0 0 1651 0 0 0 0 0 0
"2862" 13 29 "d" 6 0 0 0 0 0 0 0 1651 0 0 0 0 0 0
"2863" 13 29 "d" 7 445 1 0 1092 1092 1092 1092 2743 0 0 0 0 0 1092
"2864" 13 30 "c" 1 200 1 200 200 200 200 200 200 0 0 0 0 0 200
"2865" 13 30 "c" 2 161 1 161 161 161 161 161 361 0 0 0 0 0 161
"2866" 13 30 "c" 3 231 1 0 538 538 538 538 899 0 0 0 0 0 538
"2867" 13 30 "c" 4 498 1 498 498 498 498 498 1397 0 0 0 0 0 498
"2868" 13 30 "c" 5 0 0 0 0 0 0 0 1397 0 0 0 0 0 0
"2869" 13 30 "c" 6 380 1 0 824 824 824 824 2221 0 0 0 0 0 824
"2870" 13 30 "c" 7 0 0 0 0 0 0 0 2221 0 0 0 0 0 0
"2871" 13 31 "b" 1 204 1 0 347 347 347 347 347 0 0 0 0 0 347
"2872" 13 31 "b" 2 234 1 234 234 234 234 234 581 0 0 0 0 0 234
"2873" 13 31 "b" 3 616 1 0 1034 1034 1034 1034 1615 0 0 0 0 0 1034
"2874" 13 31 "b" 4 0 0 0 0 0 0 0 1615 0 0 0 0 0 0
"2875" 13 31 "b" 5 0 0 0 0 0 0 0 1615 0 0 0 0 0 0
"2876" 13 31 "b" 6 371 1 0 1191 1191 1191 1191 2806 0 0 0 0 0 1191
"2877" 13 31 "b" 7 0 0 0 0 0 0 0 2806 0 0 0 0 0 0
"2878" 13 33 "a" 1 209 1 0 480 480 480 480 480 0 0 0 0 0 480
"2879" 13 33 "a" 2 165 1 0 335 335 335 335 815 0 0 0 0 0 335
"2880" 13 33 "a" 3 226 1 0 420 420 584 420 1235 164 0 164 0 0 164
"2881" 13 33 "a" 4 374 1 374 374 374 374 538 1773 0 0 0 1 1 374
"2882" 13 33 "a" 5 0 0 0 0 0 0 0 1773 0 0 0 0 0 0
"2883" 13 33 "a" 6 502 1 0 1345 1345 1345 1345 3118 0 0 0 0 0 1345
"2884" 13 33 "a" 7 0 0 0 0 0 0 0 3118 0 0 0 0 0 0
"2885" 13 34 "d" 1 186 1 0 334 334 334 334 334 0 0 0 0 0 334
"2886" 13 34 "d" 2 251 1 251 251 251 251 251 585 0 0 0 0 0 251
"2887" 13 34 "d" 3 254 1 0 775 775 775 775 1360 0 0 0 0 0 775
"2888" 13 34 "d" 4 237 1 237 237 237 237 237 1597 0 0 0 0 0 237
"2889" 13 34 "d" 5 0 0 0 0 0 0 0 1597 0 0 0 0 0 0
"2890" 13 34 "d" 6 282 1 0 1239 1239 1239 1239 2836 0 0 0 0 0 1239
"2891" 13 34 "d" 7 0 0 0 0 0 0 0 2836 0 0 0 0 0 0
"2892" 13 35 "c" 1 125 1 125 125 125 125 125 125 0 0 0 0 0 125
"2893" 13 35 "c" 2 296 1 0 502 502 813 502 627 311 0 311 0 0 311
"2894" 13 35 "c" 3 291 1 0 291 539 539 850 1477 248 248 0 1 1 248
"2895" 13 35 "c" 4 238 1 238 238 238 238 238 1715 0 0 0 0 0 238
"2896" 13 35 "c" 5 0 0 0 0 0 0 0 1715 0 0 0 0 0 0
"2897" 13 35 "c" 6 220 1 0 1030 1030 1030 1030 2745 0 0 0 0 0 1030
"2898" 13 35 "c" 7 0 0 0 0 0 0 0 2745 0 0 0 0 0 0
"2899" 13 36 "b" 1 391 1 391 391 391 391 391 391 0 0 0 0 0 391
"2900" 13 36 "b" 2 0 0 0 0 0 394 0 391 394 0 394 0 0 394
"2901" 13 36 "b" 3 200 1 0 200 687 687 1081 1472 487 487 0 1 1 487
"2902" 13 36 "b" 4 300 1 300 300 300 300 300 1772 0 0 0 0 0 300
"2903" 13 36 "b" 5 0 0 0 0 0 0 0 1772 0 0 0 0 0 0
"2904" 13 36 "b" 6 377 1 0 1146 1146 1146 1146 2918 0 0 0 0 0 1146
"2905" 13 36 "b" 7 0 0 0 0 0 0 0 2918 0 0 0 0 0 0
"2906" 14 1 "c" 1 191 1 191 191 191 191 191 191 0 0 0 0 0 191
"2907" 14 1 "c" 2 262 1 262 262 262 262 262 453 0 0 0 0 0 262
"2908" 14 1 "c" 3 201 1 201 201 201 201 201 654 0 0 0 0 0 201
"2909" 14 1 "c" 4 0 0 0 0 0 0 0 654 0 0 0 0 0 0
"2910" 14 1 "c" 5 198 1 198 198 198 198 198 852 0 0 0 0 0 198
"2911" 14 1 "c" 6 216 1 0 554 554 554 554 1406 0 0 0 0 0 554
"2912" 14 1 "c" 7 0 0 0 0 0 0 0 1406 0 0 0 0 0 0
"2913" 14 2 "b" 1 0 0 0 0 0 0 0 0 0 0 0 0 0 0
"2914" 14 2 "b" 2 0 0 0 0 0 220 0 0 220 0 220 0 0 220
"2915" 14 2 "b" 3 171 1 0 171 609 609 829 829 438 438 0 1 1 438
"2916" 14 2 "b" 4 0 0 0 0 0 0 0 829 0 0 0 0 0 0
"2917" 14 2 "b" 5 220 1 220 220 220 220 220 1049 0 0 0 0 0 220
"2918" 14 2 "b" 6 238 1 0 1406 1406 1406 1406 2455 0 0 0 0 0 1406
"2919" 14 2 "b" 7 0 0 0 0 0 0 0 2455 0 0 0 0 0 0
"2920" 14 3 "a" 1 0 0 0 0 0 0 0 0 0 0 0 0 0 0
"2921" 14 3 "a" 2 401 1 401 401 401 401 401 401 0 0 0 0 0 401
"2922" 14 3 "a" 3 273 1 273 273 273 273 273 674 0 0 0 0 0 273
"2923" 14 3 "a" 4 0 0 0 0 0 0 0 674 0 0 0 0 0 0
"2924" 14 3 "a" 5 209 1 209 209 209 209 209 883 0 0 0 0 0 209
"2925" 14 3 "a" 6 313 1 0 670 670 670 670 1553 0 0 0 0 0 670
"2926" 14 3 "a" 7 0 0 0 0 0 0 0 1553 0 0 0 0 0 0
"2927" 14 4 "d" 1 18 1 0 18 18 176 18 18 158 0 158 0 0 158
"2928" 14 4 "d" 2 163 1 0 163 381 381 539 557 218 218 0 1 1 218
"2929" 14 4 "d" 3 0 0 0 0 0 0 0 557 0 0 0 0 0 0
"2930" 14 4 "d" 4 184 1 0 890 890 890 890 1447 0 0 0 0 0 890
"2931" 14 4 "d" 5 285 1 285 285 285 285 285 1732 0 0 0 0 0 285
"2932" 14 4 "d" 6 0 0 0 0 0 0 0 1732 0 0 0 0 0 0
"2933" 14 4 "d" 7 233 1 0 787 787 787 787 2519 0 0 0 0 0 787
"2934" 14 6 "c" 1 206 1 0 389 389 818 389 389 429 0 429 0 0 429
"2935" 14 6 "c" 2 309 1 0 441 652 652 1081 1470 211 211 0 1 1 211
"2936" 14 6 "c" 3 238 1 238 238 238 238 238 1708 0 0 0 0 0 238
"2937" 14 6 "c" 4 278 1 278 278 278 278 278 1986 0 0 0 0 0 278
"2938" 14 6 "c" 5 0 0 0 0 0 0 0 1986 0 0 0 0 0 0
"2939" 14 6 "c" 6 396 1 0 1205 1205 1205 1205 3191 0 0 0 0 0 1205
"2940" 14 6 "c" 7 0 0 0 0 0 0 0 3191 0 0 0 0 0 0
"2941" 14 7 "b" 1 79 1 79 79 79 79 79 79 0 0 0 0 0 79
"2942" 14 7 "b" 2 219 1 0 432 432 432 432 511 0 0 0 0 0 432
"2943" 14 7 "b" 3 289 1 0 883 883 1342 883 1394 459 0 459 0 0 459
"2944" 14 7 "b" 4 206 1 0 206 490 490 949 2343 284 284 0 1 1 284
"2945" 14 7 "b" 5 0 0 0 0 0 0 0 2343 0 0 0 0 0 0
"2946" 14 7 "b" 6 254 1 0 1011 1011 1011 1011 3354 0 0 0 0 0 1011
"2947" 14 7 "b" 7 0 0 0 0 0 0 0 3354 0 0 0 0 0 0
"2948" 14 8 "a" 1 181 1 181 181 181 181 181 181 0 0 0 0 0 181
"2949" 14 8 "a" 2 289 1 289 289 289 289 289 470 0 0 0 0 0 289
"2950" 14 8 "a" 3 0 0 0 0 0 0 0 470 0 0 0 0 0 0
"2951" 14 8 "a" 4 226 1 226 226 226 226 226 696 0 0 0 0 0 226
"2952" 14 8 "a" 5 0 0 0 0 0 0 0 696 0 0 0 0 0 0
"2953" 14 8 "a" 6 246 1 0 2133 2133 2133 2133 2829 0 0 0 0 0 2133
"2954" 14 8 "a" 7 0 0 0 0 0 0 0 2829 0 0 0 0 0 0
"2955" 14 10 "d" 1 45 1 45 45 45 45 45 45 0 0 0 0 0 45
"2956" 14 10 "d" 2 156 1 0 506 506 1223 506 551 717 0 717 0 0 717
"2957" 14 10 "d" 3 170 1 0 1212 1212 2217 1212 1763 1005 0 1005 0 0 1005
"2958" 14 10 "d" 4 214 1 0 214 214 723 214 1977 509 0 509 0 0 509
"2959" 14 10 "d" 5 210 1 210 210 210 210 210 2187 0 0 0 0 0 210
"2960" 14 10 "d" 6 203 1 0 809 1327 1327 3558 5745 518 518 0 1 1 518
"2961" 14 10 "d" 7 0 0 0 0 0 0 0 5745 0 0 0 0 0 0
"2962" 14 11 "c" 1 256 1 256 256 256 256 256 256 0 0 0 0 0 256
"2963" 14 11 "c" 2 198 1 0 330 330 330 330 586 0 0 0 0 0 330
"2964" 14 11 "c" 3 288 1 288 288 288 288 288 874 0 0 0 0 0 288
"2965" 14 11 "c" 4 236 1 236 236 236 236 236 1110 0 0 0 0 0 236
"2966" 14 11 "c" 5 0 0 0 0 0 0 0 1110 0 0 0 0 0 0
"2967" 14 11 "c" 6 270 1 0 1003 1003 1003 1003 2113 0 0 0 0 0 1003
"2968" 14 11 "c" 7 0 0 0 0 0 0 0 2113 0 0 0 0 0 0
"2969" 14 12 "b" 1 71 1 71 71 71 71 71 71 0 0 0 0 0 71
"2970" 14 12 "b" 2 203 1 0 705 705 1135 705 776 430 0 430 0 0 430
"2971" 14 12 "b" 3 211 1 0 892 892 2176 892 1668 1284 0 1284 0 1 137
"2972" 14 12 "b" 4 0 0 0 0 0 0 0 1668 0 0 0 0 0 0
"2973" 14 12 "b" 5 554 1 0 554 750 750 2327 3995 196 196 0 1 1 196
"2974" 14 12 "b" 6 230 1 0 980 1282 1282 1419 5414 302 302 0 1 1 302
"2975" 14 12 "b" 7 0 0 0 0 0 0 0 5414 0 0 0 0 0 0
"2976" 14 13 "a" 1 202 1 202 202 202 202 202 202 0 0 0 0 0 202
"2977" 14 13 "a" 2 233 1 233 233 233 233 233 435 0 0 0 0 0 233
"2978" 14 13 "a" 3 217 1 217 217 217 217 217 652 0 0 0 0 0 217
"2979" 14 13 "a" 4 155 1 155 155 155 155 155 807 0 0 0 0 0 155
"2980" 14 13 "a" 5 0 0 0 0 0 0 0 807 0 0 0 0 0 0
"2981" 14 13 "a" 6 218 1 0 1346 1346 1346 1346 2153 0 0 0 0 0 1346
"2982" 14 13 "a" 7 0 0 0 0 0 0 0 2153 0 0 0 0 0 0
"2983" 14 14 "d" 1 211 1 211 211 211 211 211 211 0 0 0 0 0 211
"2984" 14 14 "d" 2 387 1 0 605 605 605 605 816 0 0 0 0 0 605
"2985" 14 14 "d" 3 260 1 0 678 678 678 678 1494 0 0 0 0 0 678
"2986" 14 14 "d" 4 219 1 0 430 430 430 430 1924 0 0 0 0 0 430
"2987" 14 14 "d" 5 0 0 0 0 0 0 0 1924 0 0 0 0 0 0
"2988" 14 14 "d" 6 252 1 0 1349 1349 1349 1349 3273 0 0 0 0 0 1349
"2989" 14 14 "d" 7 0 0 0 0 0 0 0 3273 0 0 0 0 0 0
"2990" 14 15 "c" 1 201 1 0 440 440 440 440 440 0 0 0 0 0 440
"2991" 14 15 "c" 2 164 1 0 323 323 323 323 763 0 0 0 0 0 323
"2992" 14 15 "c" 3 289 1 0 621 621 621 621 1384 0 0 0 0 0 621
"2993" 14 15 "c" 4 197 1 197 197 197 197 197 1581 0 0 0 0 0 197
"2994" 14 15 "c" 5 0 0 0 0 0 0 0 1581 0 0 0 0 0 0
"2995" 14 15 "c" 6 198 1 0 539 539 539 539 2120 0 0 0 0 0 539
"2996" 14 15 "c" 7 0 0 0 0 0 0 0 2120 0 0 0 0 0 0
"2997" 14 16 "b" 1 211 1 211 211 211 211 211 211 0 0 0 0 0 211
"2998" 14 16 "b" 2 243 1 243 243 243 243 243 454 0 0 0 0 0 243
"2999" 14 16 "b" 3 299 1 0 655 655 655 655 1109 0 0 0 0 0 655
"3000" 14 16 "b" 4 327 1 327 327 327 327 327 1436 0 0 0 0 0 327
"3001" 14 16 "b" 5 0 0 0 0 0 0 0 1436 0 0 0 0 0 0
"3002" 14 16 "b" 6 257 1 0 742 742 742 742 2178 0 0 0 0 0 742
"3003" 14 16 "b" 7 0 0 0 0 0 0 0 2178 0 0 0 0 0 0
"3004" 14 17 "a" 1 210 1 210 210 210 210 210 210 0 0 0 0 0 210
"3005" 14 17 "a" 2 243 1 243 243 243 243 243 453 0 0 0 0 0 243
"3006" 14 17 "a" 3 244 1 244 244 244 244 244 697 0 0 0 0 0 244
"3007" 14 17 "a" 4 241 1 241 241 241 241 241 938 0 0 0 0 0 241
"3008" 14 17 "a" 5 0 0 0 0 0 0 0 938 0 0 0 0 0 0
"3009" 14 17 "a" 6 241 1 0 555 555 555 555 1493 0 0 0 0 0 555
"3010" 14 17 "a" 7 0 0 0 0 0 0 0 1493 0 0 0 0 0 0
"3011" 14 18 "d" 1 0 0 0 0 0 169 0 0 169 0 169 0 0 169
"3012" 14 18 "d" 2 193 1 0 193 370 370 539 539 177 177 0 1 1 177
"3013" 14 18 "d" 3 257 1 0 735 735 735 735 1274 0 0 0 0 0 735
"3014" 14 18 "d" 4 292 1 292 292 292 292 292 1566 0 0 0 0 0 292
"3015" 14 18 "d" 5 0 0 0 0 0 0 0 1566 0 0 0 0 0 0
"3016" 14 18 "d" 6 229 1 0 431 431 431 431 1997 0 0 0 0 0 431
"3017" 14 18 "d" 7 0 0 0 0 0 0 0 1997 0 0 0 0 0 0
"3018" 14 19 "c" 1 195 1 0 195 195 363 195 195 168 0 168 0 0 168
"3019" 14 19 "c" 2 346 1 0 419 659 659 827 1022 240 240 0 1 1 240
"3020" 14 19 "c" 3 0 0 0 0 0 0 0 1022 0 0 0 0 0 0
"3021" 14 19 "c" 4 260 1 260 260 260 260 260 1282 0 0 0 0 0 260
"3022" 14 19 "c" 5 133 1 133 133 133 133 133 1415 0 0 0 0 0 133
"3023" 14 19 "c" 6 286 1 0 1023 1023 1023 1023 2438 0 0 0 0 0 1023
"3024" 14 19 "c" 7 0 0 0 0 0 0 0 2438 0 0 0 0 0 0
"3025" 14 20 "b" 1 223 1 223 223 223 223 223 223 0 0 0 0 0 223
"3026" 14 20 "b" 2 791 1 0 1087 1087 1087 1087 1310 0 0 0 0 0 1087
"3027" 14 20 "b" 3 298 1 0 836 836 836 836 2146 0 0 0 0 0 836
"3028" 14 20 "b" 4 304 1 304 304 304 304 304 2450 0 0 0 0 0 304
"3029" 14 20 "b" 5 0 0 0 0 0 0 0 2450 0 0 0 0 0 0
"3030" 14 20 "b" 6 344 1 0 1698 1698 1698 1698 4148 0 0 0 0 0 1698
"3031" 14 20 "b" 7 0 0 0 0 0 0 0 4148 0 0 0 0 0 0
"3032" 14 21 "a" 1 196 1 0 349 349 349 349 349 0 0 0 0 0 349
"3033" 14 21 "a" 2 182 1 182 182 182 182 182 531 0 0 0 0 0 182
"3034" 14 21 "a" 3 354 1 354 354 354 354 354 885 0 0 0 0 0 354
"3035" 14 21 "a" 4 0 0 0 0 0 0 0 885 0 0 0 0 0 0
"3036" 14 21 "a" 5 143 1 143 143 143 143 143 1028 0 0 0 0 0 143
"3037" 14 21 "a" 6 210 1 0 727 727 727 727 1755 0 0 0 0 0 727
"3038" 14 21 "a" 7 0 0 0 0 0 0 0 1755 0 0 0 0 0 0
"3039" 14 22 "d" 1 230 1 230 230 230 230 230 230 0 0 0 0 0 230
"3040" 14 22 "d" 2 0 0 0 0 0 0 0 230 0 0 0 0 0 0
"3041" 14 22 "d" 3 307 1 0 1052 1052 1052 1052 1282 0 0 0 0 0 1052
"3042" 14 22 "d" 4 0 0 0 0 0 0 0 1282 0 0 0 0 0 0
"3043" 14 22 "d" 5 0 0 0 0 0 0 0 1282 0 0 0 0 0 0
"3044" 14 22 "d" 6 220 1 0 1096 1096 1096 1096 2378 0 0 0 0 0 1096
"3045" 14 22 "d" 7 0 0 0 0 0 0 0 2378 0 0 0 0 0 0
"3046" 14 23 "c" 1 208 1 0 538 538 650 538 538 112 0 112 0 0 112
"3047" 14 23 "c" 2 164 1 0 164 331 331 443 981 167 167 0 1 1 167
"3048" 14 23 "c" 3 0 0 0 0 0 0 0 981 0 0 0 0 0 0
"3049" 14 23 "c" 4 241 1 241 241 241 241 241 1222 0 0 0 0 0 241
"3050" 14 23 "c" 5 0 0 0 0 0 0 0 1222 0 0 0 0 0 0
"3051" 14 23 "c" 6 226 1 0 869 869 869 869 2091 0 0 0 0 0 869
"3052" 14 23 "c" 7 0 0 0 0 0 0 0 2091 0 0 0 0 0 0
"3053" 14 24 "b" 1 0 0 0 0 0 0 0 0 0 0 0 0 0 0
"3054" 14 24 "b" 2 0 0 0 0 0 502 0 0 502 0 502 0 0 502
"3055" 14 24 "b" 3 205 1 0 205 664 664 1166 1166 459 459 0 1 1 459
"3056" 14 24 "b" 4 0 0 0 0 0 0 0 1166 0 0 0 0 0 0
"3057" 14 24 "b" 5 0 0 0 0 0 0 0 1166 0 0 0 0 0 0
"3058" 14 24 "b" 6 115 1 0 849 849 849 849 2015 0 0 0 0 0 849
"3059" 14 24 "b" 7 0 0 0 0 0 0 0 2015 0 0 0 0 0 0
"3060" 14 25 "a" 1 0 0 0 0 0 0 0 0 0 0 0 0 0 0
"3061" 14 25 "a" 2 188 1 0 383 383 383 383 383 0 0 0 0 0 383
"3062" 14 25 "a" 3 285 1 285 285 285 285 285 668 0 0 0 0 0 285
"3063" 14 25 "a" 4 215 1 215 215 215 215 215 883 0 0 0 0 0 215
"3064" 14 25 "a" 5 0 0 0 0 0 0 0 883 0 0 0 0 0 0
"3065" 14 25 "a" 6 255 1 0 814 814 814 814 1697 0 0 0 0 0 814
"3066" 14 25 "a" 7 0 0 0 0 0 0 0 1697 0 0 0 0 0 0
"3067" 14 27 "d" 1 212 1 212 212 212 212 212 212 0 0 0 0 0 212
"3068" 14 27 "d" 2 187 1 187 187 187 187 187 399 0 0 0 0 0 187
"3069" 14 27 "d" 3 198 1 0 1619 1619 1619 1619 2018 0 0 0 0 0 1619
"3070" 14 27 "d" 4 339 1 0 339 339 533 339 2357 194 0 194 0 0 194
"3071" 14 27 "d" 5 187 1 187 187 187 187 381 2738 0 0 0 1 1 187
"3072" 14 27 "d" 6 216 1 0 1921 1921 1921 1921 4659 0 0 0 0 0 1921
"3073" 14 27 "d" 7 0 0 0 0 0 0 0 4659 0 0 0 0 0 0
"3074" 14 28 "c" 1 0 0 0 0 0 0 0 0 0 0 0 0 0 0
"3075" 14 28 "c" 2 276 1 0 776 776 776 776 776 0 0 0 0 0 776
"3076" 14 28 "c" 3 161 1 0 161 161 403 161 937 242 0 242 0 0 242
"3077" 14 28 "c" 4 187 1 0 453 453 453 695 1632 0 0 0 1 1 453
"3078" 14 28 "c" 5 0 0 0 0 0 0 0 1632 0 0 0 0 0 0
"3079" 14 28 "c" 6 237 1 0 884 884 884 884 2516 0 0 0 0 0 884
"3080" 14 28 "c" 7 0 0 0 0 0 0 0 2516 0 0 0 0 0 0
"3081" 14 29 "b" 1 195 1 195 195 195 195 195 195 0 0 0 0 0 195
"3082" 14 29 "b" 2 289 1 0 494 494 494 494 689 0 0 0 0 0 494
"3083" 14 29 "b" 3 252 1 0 1137 1137 1137 1137 1826 0 0 0 0 0 1137
"3084" 14 29 "b" 4 199 1 0 456 456 456 456 2282 0 0 0 0 0 456
"3085" 14 29 "b" 5 231 1 0 838 838 838 838 3120 0 0 0 0 0 838
"3086" 14 29 "b" 6 0 0 0 0 0 0 0 3120 0 0 0 0 0 0
"3087" 14 29 "b" 7 0 0 0 0 0 0 0 3120 0 0 0 0 0 0
"3088" 14 30 "a" 1 0 0 0 0 0 0 0 0 0 0 0 0 0 0
"3089" 14 30 "a" 2 0 0 0 0 0 175 0 0 175 0 175 0 0 175
"3090" 14 30 "a" 3 163 1 0 163 399 399 574 574 236 236 0 1 1 236
"3091" 14 30 "a" 4 205 1 205 205 205 205 205 779 0 0 0 0 0 205
"3092" 14 30 "a" 5 286 1 286 286 286 286 286 1065 0 0 0 0 0 286
"3093" 14 30 "a" 6 222 1 0 1406 1406 1406 1406 2471 0 0 0 0 0 1406
"3094" 14 30 "a" 7 0 0 0 0 0 0 0 2471 0 0 0 0 0 0
"3095" 14 31 "d" 1 231 1 231 231 231 231 231 231 0 0 0 0 0 231
"3096" 14 31 "d" 2 259 1 259 259 259 259 259 490 0 0 0 0 0 259
"3097" 14 31 "d" 3 290 1 0 666 666 666 666 1156 0 0 0 0 0 666
"3098" 14 31 "d" 4 378 1 378 378 378 378 378 1534 0 0 0 0 0 378
"3099" 14 31 "d" 5 0 0 0 0 0 0 0 1534 0 0 0 0 0 0
"3100" 14 31 "d" 6 350 1 0 841 841 841 841 2375 0 0 0 0 0 841
"3101" 14 31 "d" 7 0 0 0 0 0 0 0 2375 0 0 0 0 0 0
"3102" 14 33 "c" 1 188 1 188 188 188 188 188 188 0 0 0 0 0 188
"3103" 14 33 "c" 2 226 1 0 410 410 410 410 598 0 0 0 0 0 410
"3104" 14 33 "c" 3 208 1 208 208 208 208 208 806 0 0 0 0 0 208
"3105" 14 33 "c" 4 210 1 0 1076 1076 1076 1076 1882 0 0 0 0 0 1076
"3106" 14 33 "c" 5 0 0 0 0 0 0 0 1882 0 0 0 0 0 0
"3107" 14 33 "c" 6 205 1 0 1017 1017 1017 1017 2899 0 0 0 0 0 1017
"3108" 14 33 "c" 7 0 0 0 0 0 0 0 2899 0 0 0 0 0 0
"3109" 14 34 "b" 1 0 0 0 0 0 0 0 0 0 0 0 0 0 0
"3110" 14 34 "b" 2 193 1 0 395 395 395 395 395 0 0 0 0 0 395
"3111" 14 34 "b" 3 227 1 0 1099 1099 1099 1099 1494 0 0 0 0 0 1099
"3112" 14 34 "b" 4 229 1 229 229 229 229 229 1723 0 0 0 0 0 229
"3113" 14 34 "b" 5 0 0 0 0 0 0 0 1723 0 0 0 0 0 0
"3114" 14 34 "b" 6 216 1 0 1398 1398 1398 1398 3121 0 0 0 0 0 1398
"3115" 14 34 "b" 7 0 0 0 0 0 0 0 3121 0 0 0 0 0 0
"3116" 14 35 "a" 1 206 1 206 206 206 206 206 206 0 0 0 0 0 206
"3117" 14 35 "a" 2 187 1 187 187 187 187 187 393 0 0 0 0 0 187
"3118" 14 35 "a" 3 360 1 0 525 525 525 525 918 0 0 0 0 0 525
"3119" 14 35 "a" 4 250 1 250 250 250 250 250 1168 0 0 0 0 0 250
"3120" 14 35 "a" 5 0 0 0 0 0 0 0 1168 0 0 0 0 0 0
"3121" 14 35 "a" 6 162 1 0 1444 1444 1444 1444 2612 0 0 0 0 0 1444
"3122" 14 35 "a" 7 0 0 0 0 0 0 0 2612 0 0 0 0 0 0
"3123" 14 36 "d" 1 199 1 199 199 199 199 199 199 0 0 0 0 0 199
"3124" 14 36 "d" 2 265 1 0 763 763 763 763 962 0 0 0 0 0 763
"3125" 14 36 "d" 3 249 1 0 463 463 463 463 1425 0 0 0 0 0 463
"3126" 14 36 "d" 4 205 1 205 205 205 205 205 1630 0 0 0 0 0 205
"3127" 14 36 "d" 5 183 1 183 183 183 183 183 1813 0 0 0 0 0 183
"3128" 14 36 "d" 6 228 1 0 681 681 681 681 2494 0 0 0 0 0 681
"3129" 14 36 "d" 7 0 0 0 0 0 0 0 2494 0 0 0 0 0 0
"3130" 15 1 "d" 1 198 1 0 198 198 600 198 198 402 0 402 0 0 402
"3131" 15 1 "d" 2 201 1 0 427 728 1080 1130 1328 653 301 352 1 1 352
"3132" 15 1 "d" 3 272 1 0 1351 1351 1865 1351 2679 514 0 514 0 0 514
"3133" 15 1 "d" 4 265 1 0 265 265 638 265 2944 373 0 373 0 0 373
"3134" 15 1 "d" 5 163 1 163 163 163 163 163 3107 0 0 0 0 0 163
"3135" 15 1 "d" 6 174 1 0 714 1320 1320 2559 5666 606 606 0 1 1 606
"3136" 15 1 "d" 7 0 0 0 0 0 0 0 5666 0 0 0 0 0 0
"3137" 15 2 "c" 1 171 1 171 171 171 171 171 171 0 0 0 0 0 171
"3138" 15 2 "c" 2 146 1 0 527 527 747 527 698 220 0 220 0 0 220
"3139" 15 2 "c" 3 266 1 0 266 266 891 266 964 625 0 625 0 1 209
"3140" 15 2 "c" 4 0 0 0 0 0 0 0 964 0 0 0 0 0 0
"3141" 15 2 "c" 5 249 1 0 249 249 712 249 1213 463 0 463 0 1 190
"3142" 15 2 "c" 6 298 1 0 1336 1861 1861 3169 4382 525 525 0 1 1 525
"3143" 15 2 "c" 7 0 0 0 0 0 0 0 4382 0 0 0 0 0 0
"3144" 15 3 "b" 1 184 1 0 402 402 402 402 402 0 0 0 0 0 402
"3145" 15 3 "b" 2 254 1 254 254 254 254 254 656 0 0 0 0 0 254
"3146" 15 3 "b" 3 274 1 0 1230 1230 1230 1230 1886 0 0 0 0 0 1230
"3147" 15 3 "b" 4 262 1 262 262 262 262 262 2148 0 0 0 0 0 262
"3148" 15 3 "b" 5 0 0 0 0 0 0 0 2148 0 0 0 0 0 0
"3149" 15 3 "b" 6 216 1 0 1003 1003 1003 1003 3151 0 0 0 0 0 1003
"3150" 15 3 "b" 7 0 0 0 0 0 0 0 3151 0 0 0 0 0 0
"3151" 15 4 "a" 1 191 1 191 191 191 191 191 191 0 0 0 0 0 191
"3152" 15 4 "a" 2 494 1 0 904 904 1407 904 1095 503 0 503 0 0 503
"3153" 15 4 "a" 3 262 1 0 262 262 646 262 1357 384 0 384 0 1 232
"3154" 15 4 "a" 4 235 1 0 235 235 503 235 1592 268 0 268 0 0 268
"3155" 15 4 "a" 5 0 0 0 0 0 216 0 1592 216 0 216 0 1 216
"3156" 15 4 "a" 6 315 1 0 3704 4259 4259 5630 7222 555 555 0 1 1 555
"3157" 15 4 "a" 7 0 0 0 0 0 0 0 7222 0 0 0 0 0 0
"3158" 15 6 "d" 1 208 1 0 866 866 1514 866 866 648 0 648 0 0 284
"3159" 15 6 "d" 2 658 1 0 658 658 2787 658 1524 2129 0 2129 0 1 208
"3160" 15 6 "d" 3 292 1 0 1423 2877 4967 4944 6468 3544 1454 2090 1 2 1913
"3161" 15 6 "d" 4 327 1 0 479 479 668 479 6947 189 0 189 0 0 189
"3162" 15 6 "d" 5 0 0 0 0 0 0 0 6947 0 0 0 0 0 0
"3163" 15 6 "d" 6 299 1 0 1011 2391 2391 5380 12327 1380 1380 0 1 1 1380
"3164" 15 6 "d" 7 0 0 0 0 0 0 0 12327 0 0 0 0 0 0
"3165" 15 7 "c" 1 234 1 234 234 234 234 234 234 0 0 0 0 0 234
"3166" 15 7 "c" 2 177 1 0 1089 1089 1170 1089 1323 81 0 81 0 0 81
"3167" 15 7 "c" 3 208 1 0 721 721 721 802 2125 0 0 0 1 1 721
"3168" 15 7 "c" 4 289 1 0 553 553 553 553 2678 0 0 0 0 0 553
"3169" 15 7 "c" 5 0 0 0 0 0 0 0 2678 0 0 0 0 0 0
"3170" 15 7 "c" 6 360 1 0 1903 1903 1903 1903 4581 0 0 0 0 0 1903
"3171" 15 7 "c" 7 0 0 0 0 0 0 0 4581 0 0 0 0 0 0
"3172" 15 8 "b" 1 211 1 211 211 211 211 211 211 0 0 0 0 0 211
"3173" 15 8 "b" 2 190 1 0 1202 1202 1539 1202 1413 337 0 337 0 0 337
"3174" 15 8 "b" 3 321 1 0 808 808 1376 808 2221 568 0 568 0 1 415
"3175" 15 8 "b" 4 245 1 245 245 245 245 245 2466 0 0 0 0 0 245
"3176" 15 8 "b" 5 0 0 0 0 0 0 0 2466 0 0 0 0 0 0
"3177" 15 8 "b" 6 305 1 0 1789 1949 1949 2854 5320 160 160 0 1 1 160
"3178" 15 8 "b" 7 0 0 0 0 0 0 0 5320 0 0 0 0 0 0
"3179" 15 10 "a" 1 196 1 196 196 196 196 196 196 0 0 0 0 0 196
"3180" 15 10 "a" 2 146 1 0 363 363 363 363 559 0 0 0 0 0 363
"3181" 15 10 "a" 3 249 1 249 249 249 249 249 808 0 0 0 0 0 249
"3182" 15 10 "a" 4 257 1 257 257 257 257 257 1065 0 0 0 0 0 257
"3183" 15 10 "a" 5 0 0 0 0 0 0 0 1065 0 0 0 0 0 0
"3184" 15 10 "a" 6 287 1 0 1413 1413 1413 1413 2478 0 0 0 0 0 1413
"3185" 15 10 "a" 7 0 0 0 0 0 0 0 2478 0 0 0 0 0 0
"3186" 15 11 "d" 1 174 1 0 174 174 462 174 174 288 0 288 0 0 288
"3187" 15 11 "d" 2 185 1 0 464 959 959 1247 1421 495 495 0 1 1 495
"3188" 15 11 "d" 3 306 1 0 1156 1156 1156 1156 2577 0 0 0 0 0 1156
"3189" 15 11 "d" 4 271 1 271 271 271 271 271 2848 0 0 0 0 0 271
"3190" 15 11 "d" 5 0 0 0 0 0 0 0 2848 0 0 0 0 0 0
"3191" 15 11 "d" 6 273 1 0 933 933 933 933 3781 0 0 0 0 0 933
"3192" 15 11 "d" 7 0 0 0 0 0 0 0 3781 0 0 0 0 0 0
"3193" 15 12 "c" 1 185 1 185 185 185 185 185 185 0 0 0 0 0 185
"3194" 15 12 "c" 2 126 1 0 618 618 734 618 803 116 0 116 0 0 116
"3195" 15 12 "c" 3 0 0 0 0 0 0 0 803 0 0 0 0 0 0
"3196" 15 12 "c" 4 208 1 0 522 522 522 522 1325 0 0 0 0 0 522
"3197" 15 12 "c" 5 0 0 0 0 0 0 0 1325 0 0 0 0 0 0
"3198" 15 12 "c" 6 337 1 0 1554 1554 1554 1670 2995 0 0 0 1 1 1554
"3199" 15 12 "c" 7 0 0 0 0 0 0 0 2995 0 0 0 0 0 0
"3200" 15 13 "b" 1 208 1 208 208 208 208 208 208 0 0 0 0 0 208
"3201" 15 13 "b" 2 191 1 0 474 474 474 474 682 0 0 0 0 0 474
"3202" 15 13 "b" 3 311 1 0 487 487 487 487 1169 0 0 0 0 0 487
"3203" 15 13 "b" 4 436 1 436 436 436 436 436 1605 0 0 0 0 0 436
"3204" 15 13 "b" 5 171 1 171 171 171 171 171 1776 0 0 0 0 0 171
"3205" 15 13 "b" 6 244 1 0 1461 1461 1461 1461 3237 0 0 0 0 0 1461
"3206" 15 13 "b" 7 0 0 0 0 0 0 0 3237 0 0 0 0 0 0
"3207" 15 14 "a" 1 213 1 0 362 362 362 362 362 0 0 0 0 0 362
"3208" 15 14 "a" 2 451 1 451 451 451 451 451 813 0 0 0 0 0 451
"3209" 15 14 "a" 3 0 0 0 0 0 0 0 813 0 0 0 0 0 0
"3210" 15 14 "a" 4 180 1 180 180 180 180 180 993 0 0 0 0 0 180
"3211" 15 14 "a" 5 0 0 0 0 0 0 0 993 0 0 0 0 0 0
"3212" 15 14 "a" 6 203 1 0 1560 1560 1560 1560 2553 0 0 0 0 0 1560
"3213" 15 14 "a" 7 0 0 0 0 0 0 0 2553 0 0 0 0 0 0
"3214" 15 15 "d" 1 195 1 0 1344 1344 1344 1344 1344 0 0 0 0 0 1344
"3215" 15 15 "d" 2 289 1 0 289 289 543 289 1633 254 0 254 0 0 254
"3216" 15 15 "d" 3 273 1 0 1498 1498 2865 1498 3131 1367 0 1367 0 1 684
"3217" 15 15 "d" 4 0 0 0 0 0 190 0 3131 190 0 190 0 0 190
"3218" 15 15 "d" 5 833 1 833 833 833 833 2644 5775 0 0 0 1 1 833
"3219" 15 15 "d" 6 276 1 0 903 903 903 903 6678 0 0 0 0 0 903
"3220" 15 15 "d" 7 0 0 0 0 0 0 0 6678 0 0 0 0 0 0
"3221" 15 16 "c" 1 195 1 0 641 641 641 641 641 0 0 0 0 0 641
"3222" 15 16 "c" 2 185 1 185 185 185 185 185 826 0 0 0 0 0 185
"3223" 15 16 "c" 3 0 0 0 0 0 0 0 826 0 0 0 0 0 0
"3224" 15 16 "c" 4 198 1 198 198 198 198 198 1024 0 0 0 0 0 198
"3225" 15 16 "c" 5 243 1 243 243 243 243 243 1267 0 0 0 0 0 243
"3226" 15 16 "c" 6 269 1 0 754 754 754 754 2021 0 0 0 0 0 754
"3227" 15 16 "c" 7 0 0 0 0 0 0 0 2021 0 0 0 0 0 0
"3228" 15 17 "b" 1 181 1 0 907 907 907 907 907 0 0 0 0 0 907
"3229" 15 17 "b" 2 303 1 0 303 303 878 303 1210 575 0 575 0 0 575
"3230" 15 17 "b" 3 167 1 0 1060 1060 1751 1060 2270 691 0 691 0 0 691
"3231" 15 17 "b" 4 231 1 231 231 231 231 231 2501 0 0 0 0 0 231
"3232" 15 17 "b" 5 0 0 0 0 0 0 0 2501 0 0 0 0 0 0
"3233" 15 17 "b" 6 254 1 0 521 675 675 1941 4442 154 154 0 1 1 154
"3234" 15 17 "b" 7 0 0 0 0 0 0 0 4442 0 0 0 0 0 0
"3235" 15 18 "a" 1 179 1 0 431 431 748 431 431 317 0 317 0 0 317
"3236" 15 18 "a" 2 222 1 0 222 521 521 838 1269 299 299 0 1 1 299
"3237" 15 18 "a" 3 206 1 206 206 206 206 206 1475 0 0 0 0 0 206
"3238" 15 18 "a" 4 0 0 0 0 0 0 0 1475 0 0 0 0 0 0
"3239" 15 18 "a" 5 0 0 0 0 0 0 0 1475 0 0 0 0 0 0
"3240" 15 18 "a" 6 214 1 0 918 918 918 918 2393 0 0 0 0 0 918
"3241" 15 18 "a" 7 0 0 0 0 0 0 0 2393 0 0 0 0 0 0
"3242" 15 19 "d" 1 186 1 0 186 186 335 186 186 149 0 149 0 0 149
"3243" 15 19 "d" 2 210 1 0 470 470 1755 470 656 1285 0 1285 0 0 538
"3244" 15 19 "d" 3 325 1 0 325 1281 2150 1670 2326 1825 956 869 1 2 606
"3245" 15 19 "d" 4 0 0 0 0 0 240 0 2326 240 0 240 0 0 240
"3246" 15 19 "d" 5 155 1 155 155 155 155 155 2481 0 0 0 0 0 155
"3247" 15 19 "d" 6 333 1 0 3455 4288 4288 6442 8923 833 833 0 1 1 833
"3248" 15 19 "d" 7 0 0 0 0 0 0 0 8923 0 0 0 0 0 0
"3249" 15 20 "c" 1 190 1 0 374 374 374 374 374 0 0 0 0 0 374
"3250" 15 20 "c" 2 309 1 309 309 309 309 309 683 0 0 0 0 0 309
"3251" 15 20 "c" 3 193 1 193 193 193 193 193 876 0 0 0 0 0 193
"3252" 15 20 "c" 4 182 1 182 182 182 182 182 1058 0 0 0 0 0 182
"3253" 15 20 "c" 5 273 1 273 273 273 273 273 1331 0 0 0 0 0 273
"3254" 15 20 "c" 6 381 1 0 2121 2121 2121 2121 3452 0 0 0 0 0 2121
"3255" 15 20 "c" 7 0 0 0 0 0 0 0 3452 0 0 0 0 0 0
"3256" 15 21 "b" 1 188 1 0 335 335 335 335 335 0 0 0 0 0 335
"3257" 15 21 "b" 2 465 1 465 465 465 465 465 800 0 0 0 0 0 465
"3258" 15 21 "b" 3 357 1 0 1284 1284 1284 1284 2084 0 0 0 0 0 1284
"3259" 15 21 "b" 4 274 1 274 274 274 274 274 2358 0 0 0 0 0 274
"3260" 15 21 "b" 5 0 0 0 0 0 0 0 2358 0 0 0 0 0 0
"3261" 15 21 "b" 6 261 1 0 1174 1174 1174 1174 3532 0 0 0 0 0 1174
"3262" 15 21 "b" 7 0 0 0 0 0 0 0 3532 0 0 0 0 0 0
"3263" 15 22 "a" 1 199 1 199 199 199 199 199 199 0 0 0 0 0 199
"3264" 15 22 "a" 2 263 1 0 430 430 430 430 629 0 0 0 0 0 430
"3265" 15 22 "a" 3 0 0 0 0 0 0 0 629 0 0 0 0 0 0
"3266" 15 22 "a" 4 281 1 281 281 281 281 281 910 0 0 0 0 0 281
"3267" 15 22 "a" 5 0 0 0 0 0 0 0 910 0 0 0 0 0 0
"3268" 15 22 "a" 6 193 1 0 1501 1501 1501 1501 2411 0 0 0 0 0 1501
"3269" 15 22 "a" 7 0 0 0 0 0 0 0 2411 0 0 0 0 0 0
"3270" 15 23 "d" 1 174 1 0 707 707 1059 707 707 352 0 352 0 0 352
"3271" 15 23 "d" 2 569 1 0 569 569 910 569 1276 341 0 341 0 1 196
"3272" 15 23 "d" 3 343 1 0 2295 2295 4368 2295 3571 2073 0 2073 0 0 283
"3273" 15 23 "d" 4 350 1 0 350 350 941 546 4117 591 0 591 1 1 209
"3274" 15 23 "d" 5 143 1 143 143 143 143 365 4482 0 0 0 1 1 143
"3275" 15 23 "d" 6 227 1 0 945 1827 1827 4766 9248 882 882 0 2 2 550
"3276" 15 23 "d" 7 0 0 0 0 0 0 0 9248 0 0 0 0 0 0
"3277" 15 24 "c" 1 191 1 0 386 386 386 386 386 0 0 0 0 0 386
"3278" 15 24 "c" 2 260 1 0 260 260 1202 260 646 942 0 942 0 0 595
"3279" 15 24 "c" 3 0 0 0 0 0 368 0 646 368 0 368 0 0 171
"3280" 15 24 "c" 4 233 1 233 233 233 233 233 879 0 0 0 0 0 233
"3281" 15 24 "c" 5 0 0 0 0 0 0 0 879 0 0 0 0 0 0
"3282" 15 24 "c" 6 190 1 0 190 1428 1428 2738 3617 1238 1238 0 2 2 814
"3283" 15 24 "c" 7 0 0 0 0 0 0 0 3617 0 0 0 0 0 0
"3284" 15 25 "b" 1 187 1 0 376 376 376 376 376 0 0 0 0 0 376
"3285" 15 25 "b" 2 201 1 0 201 201 560 201 577 359 0 359 0 0 359
"3286" 15 25 "b" 3 202 1 0 202 1029 1148 1388 1965 946 827 119 1 1 119
"3287" 15 25 "b" 4 324 1 0 324 586 586 705 2670 262 262 0 1 1 262
"3288" 15 25 "b" 5 0 0 0 0 0 0 0 2670 0 0 0 0 0 0
"3289" 15 25 "b" 6 226 1 0 1246 1246 1246 1246 3916 0 0 0 0 0 1246
"3290" 15 25 "b" 7 0 0 0 0 0 0 0 3916 0 0 0 0 0 0
"3291" 15 27 "a" 1 266 1 266 266 266 266 266 266 0 0 0 0 0 266
"3292" 15 27 "a" 2 246 1 246 246 246 246 246 512 0 0 0 0 0 246
"3293" 15 27 "a" 3 170 1 170 170 170 170 170 682 0 0 0 0 0 170
"3294" 15 27 "a" 4 0 0 0 0 0 0 0 682 0 0 0 0 0 0
"3295" 15 27 "a" 5 236 1 236 236 236 236 236 918 0 0 0 0 0 236
"3296" 15 27 "a" 6 386 1 0 1132 1132 1132 1132 2050 0 0 0 0 0 1132
"3297" 15 27 "a" 7 0 0 0 0 0 0 0 2050 0 0 0 0 0 0
"3298" 15 28 "d" 1 219 1 0 378 378 378 378 378 0 0 0 0 0 378
"3299" 15 28 "d" 2 358 1 0 358 358 757 358 736 399 0 399 0 0 221
"3300" 15 28 "d" 3 207 1 0 602 1091 1091 1269 2005 489 489 0 1 1 489
"3301" 15 28 "d" 4 435 1 435 435 435 435 435 2440 0 0 0 0 0 435
"3302" 15 28 "d" 5 167 1 167 167 167 167 167 2607 0 0 0 0 0 167
"3303" 15 28 "d" 6 295 1 0 1520 1520 1520 1741 4348 0 0 0 1 1 1520
"3304" 15 28 "d" 7 0 0 0 0 0 0 0 4348 0 0 0 0 0 0
"3305" 15 29 "c" 1 186 1 0 387 387 387 387 387 0 0 0 0 0 387
"3306" 15 29 "c" 2 314 1 0 314 314 825 314 701 511 0 511 0 0 511
"3307" 15 29 "c" 3 743 1 0 743 743 925 743 1444 182 0 182 0 0 182
"3308" 15 29 "c" 4 374 1 0 374 374 585 374 1818 211 0 211 0 0 211
"3309" 15 29 "c" 5 0 0 0 0 0 0 0 1818 0 0 0 0 0 0
"3310" 15 29 "c" 6 271 1 0 569 907 907 1811 3629 338 338 0 1 1 338
"3311" 15 29 "c" 7 0 0 0 0 0 0 0 3629 0 0 0 0 0 0
"3312" 15 30 "b" 1 211 1 211 211 211 211 211 211 0 0 0 0 0 211
"3313" 15 30 "b" 2 139 1 139 139 139 139 139 350 0 0 0 0 0 139
"3314" 15 30 "b" 3 288 1 0 2525 2525 2525 2525 2875 0 0 0 0 0 2525
"3315" 15 30 "b" 4 341 1 341 341 341 341 341 3216 0 0 0 0 0 341
"3316" 15 30 "b" 5 0 0 0 0 0 0 0 3216 0 0 0 0 0 0
"3317" 15 30 "b" 6 190 1 0 1527 1527 1527 1527 4743 0 0 0 0 0 1527
"3318" 15 30 "b" 7 0 0 0 0 0 0 0 4743 0 0 0 0 0 0
"3319" 15 31 "a" 1 363 1 0 363 363 916 363 363 553 0 553 0 0 228
"3320" 15 31 "a" 2 226 1 0 226 788 788 1341 1704 562 562 0 2 2 366
"3321" 15 31 "a" 3 229 1 0 229 229 421 229 1933 192 0 192 0 0 192
"3322" 15 31 "a" 4 195 1 0 195 375 375 567 2500 180 180 0 1 1 180
"3323" 15 31 "a" 5 0 0 0 0 0 0 0 2500 0 0 0 0 0 0
"3324" 15 31 "a" 6 187 1 0 1325 1325 1325 1325 3825 0 0 0 0 0 1325
"3325" 15 31 "a" 7 0 0 0 0 0 0 0 3825 0 0 0 0 0 0
"3326" 15 33 "d" 1 202 1 0 444 444 444 444 444 0 0 0 0 0 444
"3327" 15 33 "d" 2 277 1 277 277 277 277 277 721 0 0 0 0 0 277
"3328" 15 33 "d" 3 312 1 0 2117 2117 2117 2117 2838 0 0 0 0 0 2117
"3329" 15 33 "d" 4 532 1 532 532 532 532 532 3370 0 0 0 0 0 532
"3330" 15 33 "d" 5 0 0 0 0 0 0 0 3370 0 0 0 0 0 0
"3331" 15 33 "d" 6 243 1 0 1547 1547 1547 1547 4917 0 0 0 0 0 1547
"3332" 15 33 "d" 7 0 0 0 0 0 0 0 4917 0 0 0 0 0 0
"3333" 15 34 "c" 1 216 1 216 216 216 216 216 216 0 0 0 0 0 216
"3334" 15 34 "c" 2 613 1 0 790 790 790 790 1006 0 0 0 0 0 790
"3335" 15 34 "c" 3 260 1 0 434 434 434 434 1440 0 0 0 0 0 434
"3336" 15 34 "c" 4 300 1 300 300 300 300 300 1740 0 0 0 0 0 300
"3337" 15 34 "c" 5 0 0 0 0 0 0 0 1740 0 0 0 0 0 0
"3338" 15 34 "c" 6 262 1 0 1752 1752 1752 1752 3492 0 0 0 0 0 1752
"3339" 15 34 "c" 7 0 0 0 0 0 0 0 3492 0 0 0 0 0 0
"3340" 15 35 "b" 1 178 1 0 383 383 569 383 383 186 0 186 0 0 186
"3341" 15 35 "b" 2 307 1 0 307 307 883 307 690 576 0 576 0 1 327
"3342" 15 35 "b" 3 261 1 0 1793 1793 2930 1793 2483 1137 0 1137 0 0 1137
"3343" 15 35 "b" 4 316 1 0 316 316 601 316 2799 285 0 285 0 0 285
"3344" 15 35 "b" 5 0 0 0 0 0 0 0 2799 0 0 0 0 0 0
"3345" 15 35 "b" 6 163 1 0 3072 4742 4742 6926 9725 1670 1670 0 1 1 1670
"3346" 15 35 "b" 7 0 0 0 0 0 0 0 9725 0 0 0 0 0 0
"3347" 15 36 "a" 1 193 1 0 339 339 339 339 339 0 0 0 0 0 339
"3348" 15 36 "a" 2 315 1 0 496 496 496 496 835 0 0 0 0 0 496
"3349" 15 36 "a" 3 0 0 0 0 0 0 0 835 0 0 0 0 0 0
"3350" 15 36 "a" 4 242 1 242 242 242 242 242 1077 0 0 0 0 0 242
"3351" 15 36 "a" 5 0 0 0 0 0 0 0 1077 0 0 0 0 0 0
"3352" 15 36 "a" 6 235 1 0 1183 1183 1183 1183 2260 0 0 0 0 0 1183
"3353" 15 36 "a" 7 0 0 0 0 0 0 0 2260 0 0 0 0 0 0
"3354" 16 1 "b" 1 152 1 152 152 152 152 152 152 0 0 0 0 0 152
"3355" 16 1 "b" 2 232 1 0 565 565 665 565 717 100 0 100 0 0 100
"3356" 16 1 "b" 3 192 1 0 917 917 917 917 1634 0 0 0 0 0 917
"3357" 16 1 "b" 4 555 1 555 555 555 555 555 2189 0 0 0 0 0 555
"3358" 16 1 "b" 5 0 0 0 0 0 0 0 2189 0 0 0 0 0 0
"3359" 16 1 "b" 6 293 1 0 1000 1000 1000 1100 3289 0 0 0 1 1 1000
"3360" 16 1 "b" 7 0 0 0 0 0 0 0 3289 0 0 0 0 0 0
"3361" 16 2 "a" 1 141 1 141 141 141 141 141 141 0 0 0 0 0 141
"3362" 16 2 "a" 2 253 1 253 253 253 253 253 394 0 0 0 0 0 253
"3363" 16 2 "a" 3 228 1 228 228 228 228 228 622 0 0 0 0 0 228
"3364" 16 2 "a" 4 226 1 226 226 226 226 226 848 0 0 0 0 0 226
"3365" 16 2 "a" 5 0 0 0 0 0 0 0 848 0 0 0 0 0 0
"3366" 16 2 "a" 6 216 1 0 1179 1179 1179 1179 2027 0 0 0 0 0 1179
"3367" 16 2 "a" 7 0 0 0 0 0 0 0 2027 0 0 0 0 0 0
"3368" 16 3 "d" 1 81 1 81 81 81 81 81 81 0 0 0 0 0 81
"3369" 16 3 "d" 2 137 1 0 282 282 282 282 363 0 0 0 0 0 282
"3370" 16 3 "d" 3 268 1 0 1441 1441 2101 1441 1804 660 0 660 0 0 660
"3371" 16 3 "d" 4 0 0 0 0 0 311 0 1804 311 0 311 0 0 311
"3372" 16 3 "d" 5 0 0 0 0 0 0 0 1804 0 0 0 0 0 0
"3373" 16 3 "d" 6 146 1 0 146 1438 1438 2409 4213 1292 1292 0 1 1 1292
"3374" 16 3 "d" 7 0 0 0 0 0 0 0 4213 0 0 0 0 0 0
"3375" 16 4 "c" 1 153 1 153 153 153 153 153 153 0 0 0 0 0 153
"3376" 16 4 "c" 2 136 1 0 432 432 828 432 585 396 0 396 0 0 158
"3377" 16 4 "c" 3 263 1 0 263 263 536 263 848 273 0 273 0 1 145
"3378" 16 4 "c" 4 433 1 433 433 433 433 433 1281 0 0 0 0 0 433
"3379" 16 4 "c" 5 0 0 0 0 0 0 0 1281 0 0 0 0 0 0
"3380" 16 4 "c" 6 268 1 0 618 755 755 1424 2705 137 137 0 2 2 137
"3381" 16 4 "c" 7 0 0 0 0 0 0 0 2705 0 0 0 0 0 0
"3382" 16 6 "b" 1 180 1 0 444 444 582 444 444 138 0 138 0 0 138
"3383" 16 6 "b" 2 131 1 0 131 468 468 606 1050 337 337 0 1 1 337
"3384" 16 6 "b" 3 131 1 0 1059 1059 1059 1059 2109 0 0 0 0 0 1059
"3385" 16 6 "b" 4 471 1 471 471 471 471 471 2580 0 0 0 0 0 471
"3386" 16 6 "b" 5 220 1 0 1099 1099 1099 1099 3679 0 0 0 0 0 1099
"3387" 16 6 "b" 6 0 0 0 0 0 0 0 3679 0 0 0 0 0 0
"3388" 16 6 "b" 7 0 0 0 0 0 0 0 3679 0 0 0 0 0 0
"3389" 16 7 "a" 1 147 1 147 147 147 147 147 147 0 0 0 0 0 147
"3390" 16 7 "a" 2 283 1 0 536 536 536 536 683 0 0 0 0 0 536
"3391" 16 7 "a" 3 291 1 291 291 291 291 291 974 0 0 0 0 0 291
"3392" 16 7 "a" 4 348 1 348 348 348 348 348 1322 0 0 0 0 0 348
"3393" 16 7 "a" 5 0 0 0 0 0 0 0 1322 0 0 0 0 0 0
"3394" 16 7 "a" 6 392 1 0 905 905 905 905 2227 0 0 0 0 0 905
"3395" 16 7 "a" 7 0 0 0 0 0 0 0 2227 0 0 0 0 0 0
"3396" 16 8 "d" 1 164 1 164 164 164 164 164 164 0 0 0 0 0 164
"3397" 16 8 "d" 2 655 1 0 655 655 1127 655 819 472 0 472 0 0 472
"3398" 16 8 "d" 3 349 1 0 840 840 1145 840 1659 305 0 305 0 0 305
"3399" 16 8 "d" 4 226 1 226 226 226 226 226 1885 0 0 0 0 0 226
"3400" 16 8 "d" 5 0 0 0 0 0 0 0 1885 0 0 0 0 0 0
"3401" 16 8 "d" 6 247 1 0 1522 1652 1652 2429 4314 130 130 0 1 1 130
"3402" 16 8 "d" 7 0 0 0 0 0 0 0 4314 0 0 0 0 0 0
"3403" 16 10 "c" 1 146 1 146 146 146 146 146 146 0 0 0 0 0 146
"3404" 16 10 "c" 2 0 0 0 0 0 509 0 146 509 0 509 0 0 234
"3405" 16 10 "c" 3 114 1 0 114 613 613 1122 1268 499 499 0 2 2 348
"3406" 16 10 "c" 4 459 1 459 459 459 459 459 1727 0 0 0 0 0 459
"3407" 16 10 "c" 5 0 0 0 0 0 0 0 1727 0 0 0 0 0 0
"3408" 16 10 "c" 6 348 1 0 987 987 987 987 2714 0 0 0 0 0 987
"3409" 16 10 "c" 7 0 0 0 0 0 0 0 2714 0 0 0 0 0 0
"3410" 16 11 "b" 1 171 1 171 171 171 171 171 171 0 0 0 0 0 171
"3411" 16 11 "b" 2 268 1 0 462 462 462 462 633 0 0 0 0 0 462
"3412" 16 11 "b" 3 298 1 0 570 570 723 570 1203 153 0 153 0 0 153
"3413" 16 11 "b" 4 145 1 145 145 145 145 298 1501 0 0 0 1 1 145
"3414" 16 11 "b" 5 0 0 0 0 0 0 0 1501 0 0 0 0 0 0
"3415" 16 11 "b" 6 209 1 0 1292 1292 1292 1292 2793 0 0 0 0 0 1292
"3416" 16 11 "b" 7 0 0 0 0 0 0 0 2793 0 0 0 0 0 0
"3417" 16 12 "a" 1 159 1 159 159 159 159 159 159 0 0 0 0 0 159
"3418" 16 12 "a" 2 254 1 0 556 556 556 556 715 0 0 0 0 0 556
"3419" 16 12 "a" 3 0 0 0 0 0 0 0 715 0 0 0 0 0 0
"3420" 16 12 "a" 4 309 1 309 309 309 309 309 1024 0 0 0 0 0 309
"3421" 16 12 "a" 5 0 0 0 0 0 0 0 1024 0 0 0 0 0 0
"3422" 16 12 "a" 6 138 1 0 1058 1058 1058 1058 2082 0 0 0 0 0 1058
"3423" 16 12 "a" 7 0 0 0 0 0 0 0 2082 0 0 0 0 0 0
"3424" 16 13 "d" 1 161 1 161 161 161 161 161 161 0 0 0 0 0 161
"3425" 16 13 "d" 2 156 1 0 427 427 427 427 588 0 0 0 0 0 427
"3426" 16 13 "d" 3 307 1 0 1718 1718 1718 1718 2306 0 0 0 0 0 1718
"3427" 16 13 "d" 4 262 1 262 262 262 262 262 2568 0 0 0 0 0 262
"3428" 16 13 "d" 5 501 1 501 501 501 501 501 3069 0 0 0 0 0 501
"3429" 16 13 "d" 6 182 1 0 790 790 790 790 3859 0 0 0 0 0 790
"3430" 16 13 "d" 7 0 0 0 0 0 0 0 3859 0 0 0 0 0 0
"3431" 16 14 "c" 1 162 1 162 162 162 162 162 162 0 0 0 0 0 162
"3432" 16 14 "c" 2 118 1 0 726 726 726 726 888 0 0 0 0 0 726
"3433" 16 14 "c" 3 0 0 0 0 0 0 0 888 0 0 0 0 0 0
"3434" 16 14 "c" 4 241 1 241 241 241 241 241 1129 0 0 0 0 0 241
"3435" 16 14 "c" 5 213 1 0 213 213 449 213 1342 236 0 236 0 0 236
"3436" 16 14 "c" 6 130 1 0 130 1446 1446 1682 3024 1316 1316 0 1 1 1316
"3437" 16 14 "c" 7 0 0 0 0 0 0 0 3024 0 0 0 0 0 0
"3438" 16 15 "b" 1 171 1 0 366 366 366 366 366 0 0 0 0 0 366
"3439" 16 15 "b" 2 274 1 0 274 274 462 274 640 188 0 188 0 0 188
"3440" 16 15 "b" 3 141 1 0 141 981 981 1169 1809 840 840 0 1 1 840
"3441" 16 15 "b" 4 312 1 312 312 312 312 312 2121 0 0 0 0 0 312
"3442" 16 15 "b" 5 0 0 0 0 0 0 0 2121 0 0 0 0 0 0
"3443" 16 15 "b" 6 241 1 0 626 626 626 626 2747 0 0 0 0 0 626
"3444" 16 15 "b" 7 0 0 0 0 0 0 0 2747 0 0 0 0 0 0
"3445" 16 16 "a" 1 100 1 0 100 100 261 100 100 161 0 161 0 0 161
"3446" 16 16 "a" 2 149 1 0 149 459 459 620 720 310 310 0 1 1 310
"3447" 16 16 "a" 3 248 1 248 248 248 248 248 968 0 0 0 0 0 248
"3448" 16 16 "a" 4 0 0 0 0 0 0 0 968 0 0 0 0 0 0
"3449" 16 16 "a" 5 0 0 0 0 0 0 0 968 0 0 0 0 0 0
"3450" 16 16 "a" 6 335 1 0 1130 1130 1130 1130 2098 0 0 0 0 0 1130
"3451" 16 16 "a" 7 0 0 0 0 0 0 0 2098 0 0 0 0 0 0
"3452" 16 17 "d" 1 173 1 173 173 173 173 173 173 0 0 0 0 0 173
"3453" 16 17 "d" 2 502 1 0 1217 1217 1217 1217 1390 0 0 0 0 0 1217
"3454" 16 17 "d" 3 441 1 0 1736 1736 1736 1736 3126 0 0 0 0 0 1736
"3455" 16 17 "d" 4 431 1 0 431 431 863 431 3557 432 0 432 0 0 432
"3456" 16 17 "d" 5 0 0 0 0 0 0 0 3557 0 0 0 0 0 0
"3457" 16 17 "d" 6 213 1 0 357 1292 1292 1724 5281 935 935 0 1 1 935
"3458" 16 17 "d" 7 0 0 0 0 0 0 0 5281 0 0 0 0 0 0
"3459" 16 18 "c" 1 0 0 0 0 0 1050 0 0 1050 0 1050 0 0 507
"3460" 16 18 "c" 2 0 0 0 0 0 1280 0 0 1280 0 1280 0 1 356
"3461" 16 18 "c" 3 0 0 0 0 0 220 0 0 220 0 220 0 0 220
"3462" 16 18 "c" 4 0 0 0 0 0 338 0 0 338 0 338 0 0 338
"3463" 16 18 "c" 5 0 0 0 0 0 0 0 0 0 0 0 0 0 0
"3464" 16 18 "c" 6 194 1 0 317 2423 2423 5311 5311 2106 2106 0 3 3 1471
"3465" 16 18 "c" 7 0 0 0 0 0 0 0 5311 0 0 0 0 0 0
"3466" 16 19 "b" 1 81 1 0 81 81 242 81 81 161 0 161 0 0 161
"3467" 16 19 "b" 2 138 1 0 138 579 1074 740 821 936 441 495 1 1 495
"3468" 16 19 "b" 3 213 1 0 1041 1041 1509 1041 1862 468 0 468 0 0 468
"3469" 16 19 "b" 4 0 0 0 0 0 291 0 1862 291 0 291 0 0 291
"3470" 16 19 "b" 5 206 1 206 206 206 206 497 2359 0 0 0 1 1 206
"3471" 16 19 "b" 6 287 1 0 878 878 878 1841 4200 0 0 0 1 1 878
"3472" 16 19 "b" 7 0 0 0 0 0 0 0 4200 0 0 0 0 0 0
"3473" 16 20 "a" 1 176 1 176 176 176 176 176 176 0 0 0 0 0 176
"3474" 16 20 "a" 2 185 1 0 390 390 534 390 566 144 0 144 0 0 144
"3475" 16 20 "a" 3 0 0 0 0 0 159 0 566 159 0 159 0 1 159
"3476" 16 20 "a" 4 163 1 0 367 367 367 367 933 0 0 0 0 0 367
"3477" 16 20 "a" 5 0 0 0 0 0 0 0 933 0 0 0 0 0 0
"3478" 16 20 "a" 6 249 1 0 249 2301 2301 2604 3537 2052 2052 0 1 1 2052
"3479" 16 20 "a" 7 0 0 0 0 0 0 0 3537 0 0 0 0 0 0
"3480" 16 21 "d" 1 178 1 0 387 387 735 387 387 348 0 348 0 0 348
"3481" 16 21 "d" 2 433 1 0 433 785 785 1133 1520 352 352 0 1 1 352
"3482" 16 21 "d" 3 376 1 0 896 896 1102 896 2416 206 0 206 0 0 206
"3483" 16 21 "d" 4 249 1 249 249 249 249 455 2871 0 0 0 1 1 249
"3484" 16 21 "d" 5 247 1 247 247 247 247 247 3118 0 0 0 0 0 247
"3485" 16 21 "d" 6 339 1 0 560 560 560 560 3678 0 0 0 0 0 560
"3486" 16 21 "d" 7 0 0 0 0 0 0 0 3678 0 0 0 0 0 0
"3487" 16 22 "c" 1 178 1 178 178 178 178 178 178 0 0 0 0 0 178
"3488" 16 22 "c" 2 520 1 0 520 520 867 520 698 347 0 347 0 0 347
"3489" 16 22 "c" 3 0 0 0 0 0 0 0 698 0 0 0 0 0 0
"3490" 16 22 "c" 4 340 1 0 340 340 487 340 1038 147 0 147 0 0 147
"3491" 16 22 "c" 5 146 1 0 146 146 345 293 1331 199 0 199 1 1 199
"3492" 16 22 "c" 6 265 1 0 2070 2203 2203 2749 4080 133 133 0 1 1 133
"3493" 16 22 "c" 7 0 0 0 0 0 0 0 4080 0 0 0 0 0 0
"3494" 16 23 "b" 1 175 1 0 175 175 734 175 175 559 0 559 0 0 559
"3495" 16 23 "b" 2 224 1 0 615 1024 1024 1583 1758 409 409 0 1 1 409
"3496" 16 23 "b" 3 219 1 0 887 887 887 887 2645 0 0 0 0 0 887
"3497" 16 23 "b" 4 319 1 319 319 319 319 319 2964 0 0 0 0 0 319
"3498" 16 23 "b" 5 0 0 0 0 0 0 0 2964 0 0 0 0 0 0
"3499" 16 23 "b" 6 252 1 0 3870 3870 3870 3870 6834 0 0 0 0 0 3870
"3500" 16 23 "b" 7 0 0 0 0 0 0 0 6834 0 0 0 0 0 0
"3501" 16 24 "a" 1 146 1 146 146 146 146 146 146 0 0 0 0 0 146
"3502" 16 24 "a" 2 0 0 0 0 0 417 0 146 417 0 417 0 0 417
"3503" 16 24 "a" 3 123 1 123 123 123 123 540 686 0 0 0 1 1 123
"3504" 16 24 "a" 4 221 1 221 221 221 221 221 907 0 0 0 0 0 221
"3505" 16 24 "a" 5 0 0 0 0 0 0 0 907 0 0 0 0 0 0
"3506" 16 24 "a" 6 166 1 0 1625 1625 1625 1625 2532 0 0 0 0 0 1625
"3507" 16 24 "a" 7 0 0 0 0 0 0 0 2532 0 0 0 0 0 0
"3508" 16 25 "d" 1 143 1 143 143 143 143 143 143 0 0 0 0 0 143
"3509" 16 25 "d" 2 163 1 0 491 491 491 491 634 0 0 0 0 0 491
"3510" 16 25 "d" 3 223 1 0 1104 1104 1104 1104 1738 0 0 0 0 0 1104
"3511" 16 25 "d" 4 304 1 304 304 304 304 304 2042 0 0 0 0 0 304
"3512" 16 25 "d" 5 0 0 0 0 0 0 0 2042 0 0 0 0 0 0
"3513" 16 25 "d" 6 223 1 0 1496 1496 1496 1496 3538 0 0 0 0 0 1496
"3514" 16 25 "d" 7 0 0 0 0 0 0 0 3538 0 0 0 0 0 0
"3515" 16 27 "c" 1 156 1 156 156 156 156 156 156 0 0 0 0 0 156
"3516" 16 27 "c" 2 130 1 0 517 517 840 517 673 323 0 323 0 0 323
"3517" 16 27 "c" 3 0 0 0 0 0 270 0 673 270 0 270 0 0 270
"3518" 16 27 "c" 4 299 1 0 299 299 844 299 972 545 0 545 0 0 263
"3519" 16 27 "c" 5 0 0 0 0 0 215 0 972 215 0 215 0 0 215
"3520" 16 27 "c" 6 199 1 0 199 7109 7109 8462 9434 6910 6910 0 3 3 2213
"3521" 16 27 "c" 7 0 0 0 0 0 0 0 9434 0 0 0 0 0 0
"3522" 16 28 "b" 1 166 1 166 166 166 166 166 166 0 0 0 0 0 166
"3523" 16 28 "b" 2 318 1 0 879 879 879 879 1045 0 0 0 0 0 879
"3524" 16 28 "b" 3 295 1 0 1047 1047 1047 1047 2092 0 0 0 0 0 1047
"3525" 16 28 "b" 4 374 1 374 374 374 374 374 2466 0 0 0 0 0 374
"3526" 16 28 "b" 5 0 0 0 0 0 0 0 2466 0 0 0 0 0 0
"3527" 16 28 "b" 6 387 1 0 1642 1642 1642 1642 4108 0 0 0 0 0 1642
"3528" 16 28 "b" 7 0 0 0 0 0 0 0 4108 0 0 0 0 0 0
"3529" 16 29 "a" 1 146 1 146 146 146 146 146 146 0 0 0 0 0 146
"3530" 16 29 "a" 2 137 1 0 282 282 282 282 428 0 0 0 0 0 282
"3531" 16 29 "a" 3 355 1 355 355 355 355 355 783 0 0 0 0 0 355
"3532" 16 29 "a" 4 243 1 0 372 372 372 372 1155 0 0 0 0 0 372
"3533" 16 29 "a" 5 0 0 0 0 0 0 0 1155 0 0 0 0 0 0
"3534" 16 29 "a" 6 335 1 0 2150 2150 2150 2150 3305 0 0 0 0 0 2150
"3535" 16 29 "a" 7 0 0 0 0 0 0 0 3305 0 0 0 0 0 0
"3536" 16 30 "d" 1 145 1 145 145 145 145 145 145 0 0 0 0 0 145
"3537" 16 30 "d" 2 254 1 254 254 254 254 254 399 0 0 0 0 0 254
"3538" 16 30 "d" 3 305 1 0 1400 1400 1400 1400 1799 0 0 0 0 0 1400
"3539" 16 30 "d" 4 265 1 265 265 265 265 265 2064 0 0 0 0 0 265
"3540" 16 30 "d" 5 331 1 331 331 331 331 331 2395 0 0 0 0 0 331
"3541" 16 30 "d" 6 226 1 0 555 555 555 555 2950 0 0 0 0 0 555
"3542" 16 30 "d" 7 0 0 0 0 0 0 0 2950 0 0 0 0 0 0
"3543" 16 31 "c" 1 308 1 308 308 308 308 308 308 0 0 0 0 0 308
"3544" 16 31 "c" 2 140 1 0 140 140 316 140 448 176 0 176 0 0 176
"3545" 16 31 "c" 3 212 1 0 759 759 1383 759 1207 624 0 624 0 1 360
"3546" 16 31 "c" 4 367 1 0 367 367 652 367 1574 285 0 285 0 0 285
"3547" 16 31 "c" 5 0 0 0 0 0 0 0 1574 0 0 0 0 0 0
"3548" 16 31 "c" 6 268 1 0 2093 2496 2496 3581 5155 403 403 0 1 1 403
"3549" 16 31 "c" 7 0 0 0 0 0 0 0 5155 0 0 0 0 0 0
"3550" 16 33 "b" 1 31 1 0 332 332 332 332 332 0 0 0 0 0 332
"3551" 16 33 "b" 2 258 1 258 258 258 258 258 590 0 0 0 0 0 258
"3552" 16 33 "b" 3 241 1 0 750 750 750 750 1340 0 0 0 0 0 750
"3553" 16 33 "b" 4 367 1 367 367 367 367 367 1707 0 0 0 0 0 367
"3554" 16 33 "b" 5 0 0 0 0 0 0 0 1707 0 0 0 0 0 0
"3555" 16 33 "b" 6 301 1 0 1459 1459 1459 1459 3166 0 0 0 0 0 1459
"3556" 16 33 "b" 7 0 0 0 0 0 0 0 3166 0 0 0 0 0 0
"3557" 16 34 "a" 1 167 1 167 167 167 167 167 167 0 0 0 0 0 167
"3558" 16 34 "a" 2 189 1 0 632 632 632 632 799 0 0 0 0 0 632
"3559" 16 34 "a" 3 208 1 0 931 931 1321 931 1730 390 0 390 0 0 390
"3560" 16 34 "a" 4 117 1 0 117 117 275 507 2237 158 0 158 1 1 158
"3561" 16 34 "a" 5 216 1 216 216 216 216 216 2453 0 0 0 0 0 216
"3562" 16 34 "a" 6 171 1 0 351 1490 1490 1648 4101 1139 1139 0 1 1 1139
"3563" 16 34 "a" 7 0 0 0 0 0 0 0 4101 0 0 0 0 0 0
"3564" 16 35 "d" 1 70 1 0 70 70 272 70 70 202 0 202 0 0 202
"3565" 16 35 "d" 2 135 1 0 135 347 347 549 619 212 212 0 1 1 212
"3566" 16 35 "d" 3 228 1 0 1413 1413 1413 1413 2032 0 0 0 0 0 1413
"3567" 16 35 "d" 4 285 1 285 285 285 285 285 2317 0 0 0 0 0 285
"3568" 16 35 "d" 5 0 0 0 0 0 0 0 2317 0 0 0 0 0 0
"3569" 16 35 "d" 6 332 1 0 996 996 996 996 3313 0 0 0 0 0 996
"3570" 16 35 "d" 7 0 0 0 0 0 0 0 3313 0 0 0 0 0 0
"3571" 16 36 "c" 1 151 1 151 151 151 151 151 151 0 0 0 0 0 151
"3572" 16 36 "c" 2 207 1 0 1159 1159 2035 1159 1310 876 0 876 0 0 876
"3573" 16 36 "c" 3 335 1 0 335 335 574 335 1645 239 0 239 0 0 239
"3574" 16 36 "c" 4 0 0 0 0 0 0 0 1645 0 0 0 0 0 0
"3575" 16 36 "c" 5 225 1 225 225 225 225 225 1870 0 0 0 0 0 225
"3576" 16 36 "c" 6 498 1 0 1201 1818 1818 2933 4803 617 617 0 1 1 617
"3577" 16 36 "c" 7 0 0 0 0 0 0 0 4803 0 0 0 0 0 0
"3578" 17 1 "a" 1 169 1 169 169 169 169 169 169 0 0 0 0 0 169
"3579" 17 1 "a" 2 141 1 141 141 141 141 141 310 0 0 0 0 0 141
"3580" 17 1 "a" 3 165 1 165 165 165 165 165 475 0 0 0 0 0 165
"3581" 17 1 "a" 4 232 1 232 232 232 232 232 707 0 0 0 0 0 232
"3582" 17 1 "a" 5 0 0 0 0 0 0 0 707 0 0 0 0 0 0
"3583" 17 1 "a" 6 242 1 0 874 874 874 874 1581 0 0 0 0 0 874
"3584" 17 1 "a" 7 0 0 0 0 0 0 0 1581 0 0 0 0 0 0
"3585" 17 2 "d" 1 256 1 256 256 256 256 256 256 0 0 0 0 0 256
"3586" 17 2 "d" 2 213 1 213 213 213 213 213 469 0 0 0 0 0 213
"3587" 17 2 "d" 3 214 1 0 663 663 663 663 1132 0 0 0 0 0 663
"3588" 17 2 "d" 4 471 1 471 471 471 471 471 1603 0 0 0 0 0 471
"3589" 17 2 "d" 5 0 0 0 0 0 0 0 1603 0 0 0 0 0 0
"3590" 17 2 "d" 6 275 1 0 690 690 690 690 2293 0 0 0 0 0 690
"3591" 17 2 "d" 7 0 0 0 0 0 0 0 2293 0 0 0 0 0 0
"3592" 17 3 "c" 1 182 1 182 182 182 182 182 182 0 0 0 0 0 182
"3593" 17 3 "c" 2 128 1 128 128 128 128 128 310 0 0 0 0 0 128
"3594" 17 3 "c" 3 219 1 0 427 427 427 427 737 0 0 0 0 0 427
"3595" 17 3 "c" 4 0 0 0 0 0 0 0 737 0 0 0 0 0 0
"3596" 17 3 "c" 5 0 0 0 0 0 0 0 737 0 0 0 0 0 0
"3597" 17 3 "c" 6 248 1 0 894 894 894 894 1631 0 0 0 0 0 894
"3598" 17 3 "c" 7 0 0 0 0 0 0 0 1631 0 0 0 0 0 0
"3599" 17 4 "b" 1 179 1 179 179 179 179 179 179 0 0 0 0 0 179
"3600" 17 4 "b" 2 152 1 0 355 355 704 355 534 349 0 349 0 0 349
"3601" 17 4 "b" 3 202 1 0 1153 1153 2969 1153 1687 1816 0 1816 0 0 519
"3602" 17 4 "b" 4 0 0 0 0 0 0 0 1687 0 0 0 0 0 0
"3603" 17 4 "b" 5 0 0 0 0 0 0 0 1687 0 0 0 0 0 0
"3604" 17 4 "b" 6 196 1 0 1200 2197 2197 4362 6049 997 997 0 2 2 786
"3605" 17 4 "b" 7 0 0 0 0 0 0 0 6049 0 0 0 0 0 0
"3606" 17 6 "a" 1 376 1 0 376 376 573 376 376 197 0 197 0 0 197
"3607" 17 6 "a" 2 280 1 0 280 280 574 280 656 294 0 294 0 0 294
"3608" 17 6 "a" 3 198 1 198 198 198 198 689 1345 0 0 0 1 1 198
"3609" 17 6 "a" 4 286 1 286 286 286 286 286 1631 0 0 0 0 0 286
"3610" 17 6 "a" 5 184 1 184 184 184 184 184 1815 0 0 0 0 0 184
"3611" 17 6 "a" 6 178 1 178 178 178 178 178 1993 0 0 0 0 0 178
"3612" 17 6 "a" 7 181 1 0 514 514 514 514 2507 0 0 0 0 0 514
"3613" 17 7 "d" 1 29 1 0 237 237 237 237 237 0 0 0 0 0 237
"3614" 17 7 "d" 2 0 0 0 0 0 395 0 237 395 0 395 0 0 395
"3615" 17 7 "d" 3 207 1 0 1424 2556 2556 2951 3188 1132 1132 0 1 1 1132
"3616" 17 7 "d" 4 271 1 271 271 271 271 271 3459 0 0 0 0 0 271
"3617" 17 7 "d" 5 0 0 0 0 0 0 0 3459 0 0 0 0 0 0
"3618" 17 7 "d" 6 264 1 0 1146 1146 1146 1146 4605 0 0 0 0 0 1146
"3619" 17 7 "d" 7 0 0 0 0 0 0 0 4605 0 0 0 0 0 0
"3620" 17 8 "c" 1 173 1 173 173 173 173 173 173 0 0 0 0 0 173
"3621" 17 8 "c" 2 152 1 0 336 336 336 336 509 0 0 0 0 0 336
"3622" 17 8 "c" 3 374 1 374 374 374 374 374 883 0 0 0 0 0 374
"3623" 17 8 "c" 4 0 0 0 0 0 0 0 883 0 0 0 0 0 0
"3624" 17 8 "c" 5 0 0 0 0 0 0 0 883 0 0 0 0 0 0
"3625" 17 8 "c" 6 256 1 0 1519 1519 1519 1519 2402 0 0 0 0 0 1519
"3626" 17 8 "c" 7 0 0 0 0 0 0 0 2402 0 0 0 0 0 0
"3627" 17 10 "b" 1 187 1 187 187 187 187 187 187 0 0 0 0 0 187
"3628" 17 10 "b" 2 147 1 147 147 147 147 147 334 0 0 0 0 0 147
"3629" 17 10 "b" 3 227 1 0 1376 1376 1376 1376 1710 0 0 0 0 0 1376
"3630" 17 10 "b" 4 300 1 300 300 300 300 300 2010 0 0 0 0 0 300
"3631" 17 10 "b" 5 0 0 0 0 0 0 0 2010 0 0 0 0 0 0
"3632" 17 10 "b" 6 238 1 0 1933 1933 1933 1933 3943 0 0 0 0 0 1933
"3633" 17 10 "b" 7 0 0 0 0 0 0 0 3943 0 0 0 0 0 0
"3634" 17 11 "a" 1 180 1 180 180 180 180 180 180 0 0 0 0 0 180
"3635" 17 11 "a" 2 169 1 169 169 169 169 169 349 0 0 0 0 0 169
"3636" 17 11 "a" 3 205 1 0 419 419 419 419 768 0 0 0 0 0 419
"3637" 17 11 "a" 4 0 0 0 0 0 0 0 768 0 0 0 0 0 0
"3638" 17 11 "a" 5 0 0 0 0 0 0 0 768 0 0 0 0 0 0
"3639" 17 11 "a" 6 216 1 0 523 523 523 523 1291 0 0 0 0 0 523
"3640" 17 11 "a" 7 0 0 0 0 0 0 0 1291 0 0 0 0 0 0
"3641" 17 12 "d" 1 193 1 0 321 321 321 321 321 0 0 0 0 0 321
"3642" 17 12 "d" 2 176 1 176 176 176 176 176 497 0 0 0 0 0 176
"3643" 17 12 "d" 3 284 1 0 1319 1319 2254 1319 1816 935 0 935 0 0 935
"3644" 17 12 "d" 4 335 1 0 646 981 981 1916 3732 335 335 0 1 1 335
"3645" 17 12 "d" 5 339 1 339 339 339 339 339 4071 0 0 0 0 0 339
"3646" 17 12 "d" 6 238 1 0 1250 1250 1250 1250 5321 0 0 0 0 0 1250
"3647" 17 12 "d" 7 0 0 0 0 0 0 0 5321 0 0 0 0 0 0
"3648" 17 13 "c" 1 190 1 190 190 190 190 190 190 0 0 0 0 0 190
"3649" 17 13 "c" 2 328 1 328 328 328 328 328 518 0 0 0 0 0 328
"3650" 17 13 "c" 3 143 1 143 143 143 143 143 661 0 0 0 0 0 143
"3651" 17 13 "c" 4 302 1 302 302 302 302 302 963 0 0 0 0 0 302
"3652" 17 13 "c" 5 239 1 239 239 239 239 239 1202 0 0 0 0 0 239
"3653" 17 13 "c" 6 231 1 0 1048 1048 1048 1048 2250 0 0 0 0 0 1048
"3654" 17 13 "c" 7 0 0 0 0 0 0 0 2250 0 0 0 0 0 0
"3655" 17 14 "b" 1 0 0 0 0 0 129 0 0 129 0 129 0 0 129
"3656" 17 14 "b" 2 211 1 211 211 211 211 340 340 0 0 0 1 1 211
"3657" 17 14 "b" 3 226 1 0 1033 1033 1033 1033 1373 0 0 0 0 0 1033
"3658" 17 14 "b" 4 240 1 240 240 240 240 240 1613 0 0 0 0 0 240
"3659" 17 14 "b" 5 200 1 200 200 200 200 200 1813 0 0 0 0 0 200
"3660" 17 14 "b" 6 249 1 0 2359 2359 2359 2359 4172 0 0 0 0 0 2359
"3661" 17 14 "b" 7 0 0 0 0 0 0 0 4172 0 0 0 0 0 0
"3662" 17 15 "a" 1 187 1 0 319 319 319 319 319 0 0 0 0 0 319
"3663" 17 15 "a" 2 234 1 234 234 234 234 234 553 0 0 0 0 0 234
"3664" 17 15 "a" 3 212 1 212 212 212 212 212 765 0 0 0 0 0 212
"3665" 17 15 "a" 4 171 1 171 171 171 171 171 936 0 0 0 0 0 171
"3666" 17 15 "a" 5 280 1 0 996 996 996 996 1932 0 0 0 0 0 996
"3667" 17 15 "a" 6 0 0 0 0 0 0 0 1932 0 0 0 0 0 0
"3668" 17 15 "a" 7 0 0 0 0 0 0 0 1932 0 0 0 0 0 0
"3669" 17 16 "d" 1 0 0 0 0 0 0 0 0 0 0 0 0 0 0
"3670" 17 16 "d" 2 0 0 0 0 0 710 0 0 710 0 710 0 0 710
"3671" 17 16 "d" 3 204 1 0 204 718 718 1428 1428 514 514 0 1 1 514
"3672" 17 16 "d" 4 275 1 275 275 275 275 275 1703 0 0 0 0 0 275
"3673" 17 16 "d" 5 0 0 0 0 0 0 0 1703 0 0 0 0 0 0
"3674" 17 16 "d" 6 242 1 0 636 636 636 636 2339 0 0 0 0 0 636
"3675" 17 16 "d" 7 0 0 0 0 0 0 0 2339 0 0 0 0 0 0
"3676" 17 17 "c" 1 187 1 187 187 187 187 187 187 0 0 0 0 0 187
"3677" 17 17 "c" 2 67 1 67 67 67 67 67 254 0 0 0 0 0 67
"3678" 17 17 "c" 3 197 1 197 197 197 197 197 451 0 0 0 0 0 197
"3679" 17 17 "c" 4 298 1 298 298 298 298 298 749 0 0 0 0 0 298
"3680" 17 17 "c" 5 0 0 0 0 0 0 0 749 0 0 0 0 0 0
"3681" 17 17 "c" 6 202 1 0 774 774 774 774 1523 0 0 0 0 0 774
"3682" 17 17 "c" 7 0 0 0 0 0 0 0 1523 0 0 0 0 0 0
"3683" 17 18 "b" 1 189 1 0 333 333 333 333 333 0 0 0 0 0 333
"3684" 17 18 "b" 2 251 1 251 251 251 251 251 584 0 0 0 0 0 251
"3685" 17 18 "b" 3 348 1 0 657 657 1943 657 1241 1286 0 1286 0 0 1286
"3686" 17 18 "b" 4 354 1 0 354 354 545 354 1595 191 0 191 0 0 191
"3687" 17 18 "b" 5 249 1 249 249 249 249 249 1844 0 0 0 0 0 249
"3688" 17 18 "b" 6 243 1 0 433 1403 1403 2880 4724 970 970 0 1 1 970
"3689" 17 18 "b" 7 0 0 0 0 0 0 0 4724 0 0 0 0 0 0
"3690" 17 19 "a" 1 107 1 0 258 258 258 258 258 0 0 0 0 0 258
"3691" 17 19 "a" 2 216 1 216 216 216 216 216 474 0 0 0 0 0 216
"3692" 17 19 "a" 3 200 1 200 200 200 200 200 674 0 0 0 0 0 200
"3693" 17 19 "a" 4 220 1 220 220 220 220 220 894 0 0 0 0 0 220
"3694" 17 19 "a" 5 0 0 0 0 0 0 0 894 0 0 0 0 0 0
"3695" 17 19 "a" 6 279 1 0 1234 1234 1234 1234 2128 0 0 0 0 0 1234
"3696" 17 19 "a" 7 0 0 0 0 0 0 0 2128 0 0 0 0 0 0
"3697" 17 20 "d" 1 191 1 191 191 191 191 191 191 0 0 0 0 0 191
"3698" 17 20 "d" 2 87 1 0 269 269 269 269 460 0 0 0 0 0 269
"3699" 17 20 "d" 3 224 1 0 1187 1187 1187 1187 1647 0 0 0 0 0 1187
"3700" 17 20 "d" 4 523 1 523 523 523 523 523 2170 0 0 0 0 0 523
"3701" 17 20 "d" 5 592 1 592 592 592 592 592 2762 0 0 0 0 0 592
"3702" 17 20 "d" 6 404 1 0 1452 1452 1452 1452 4214 0 0 0 0 0 1452
"3703" 17 20 "d" 7 0 0 0 0 0 0 0 4214 0 0 0 0 0 0
"3704" 17 21 "c" 1 181 1 0 353 353 353 353 353 0 0 0 0 0 353
"3705" 17 21 "c" 2 273 1 273 273 273 273 273 626 0 0 0 0 0 273
"3706" 17 21 "c" 3 193 1 0 455 455 455 455 1081 0 0 0 0 0 455
"3707" 17 21 "c" 4 0 0 0 0 0 0 0 1081 0 0 0 0 0 0
"3708" 17 21 "c" 5 277 1 277 277 277 277 277 1358 0 0 0 0 0 277
"3709" 17 21 "c" 6 216 1 0 1060 1060 1060 1060 2418 0 0 0 0 0 1060
"3710" 17 21 "c" 7 0 0 0 0 0 0 0 2418 0 0 0 0 0 0
"3711" 17 22 "b" 1 195 1 195 195 195 195 195 195 0 0 0 0 0 195
"3712" 17 22 "b" 2 152 1 152 152 152 152 152 347 0 0 0 0 0 152
"3713" 17 22 "b" 3 125 1 0 846 846 846 846 1193 0 0 0 0 0 846
"3714" 17 22 "b" 4 0 0 0 0 0 0 0 1193 0 0 0 0 0 0
"3715" 17 22 "b" 5 213 1 213 213 213 213 213 1406 0 0 0 0 0 213
"3716" 17 22 "b" 6 264 1 0 1308 1308 1308 1308 2714 0 0 0 0 0 1308
"3717" 17 22 "b" 7 0 0 0 0 0 0 0 2714 0 0 0 0 0 0
"3718" 17 23 "a" 1 203 1 0 336 336 770 336 336 434 0 434 0 0 434
"3719" 17 23 "a" 2 275 1 0 525 525 719 525 861 194 0 194 0 0 194
"3720" 17 23 "a" 3 210 1 0 210 210 913 210 1071 703 0 703 0 1 267
"3721" 17 23 "a" 4 183 1 183 183 183 183 183 1254 0 0 0 0 0 183
"3722" 17 23 "a" 5 0 0 0 0 0 0 0 1254 0 0 0 0 0 0
"3723" 17 23 "a" 6 248 1 0 248 2047 2047 3378 4632 1799 1799 0 1 1 1799
"3724" 17 23 "a" 7 0 0 0 0 0 0 0 4632 0 0 0 0 0 0
"3725" 17 24 "d" 1 202 1 0 344 344 344 344 344 0 0 0 0 0 344
"3726" 17 24 "d" 2 157 1 157 157 157 157 157 501 0 0 0 0 0 157
"3727" 17 24 "d" 3 242 1 0 627 627 627 627 1128 0 0 0 0 0 627
"3728" 17 24 "d" 4 261 1 261 261 261 261 261 1389 0 0 0 0 0 261
"3729" 17 24 "d" 5 0 0 0 0 0 0 0 1389 0 0 0 0 0 0
"3730" 17 24 "d" 6 326 1 0 816 816 816 816 2205 0 0 0 0 0 816
"3731" 17 24 "d" 7 0 0 0 0 0 0 0 2205 0 0 0 0 0 0
"3732" 17 25 "c" 1 179 1 0 343 343 343 343 343 0 0 0 0 0 343
"3733" 17 25 "c" 2 144 1 144 144 144 144 144 487 0 0 0 0 0 144
"3734" 17 25 "c" 3 0 0 0 0 0 0 0 487 0 0 0 0 0 0
"3735" 17 25 "c" 4 247 1 247 247 247 247 247 734 0 0 0 0 0 247
"3736" 17 25 "c" 5 0 0 0 0 0 0 0 734 0 0 0 0 0 0
"3737" 17 25 "c" 6 303 1 0 1862 1862 1862 1862 2596 0 0 0 0 0 1862
"3738" 17 25 "c" 7 0 0 0 0 0 0 0 2596 0 0 0 0 0 0
"3739" 17 27 "b" 1 170 1 170 170 170 170 170 170 0 0 0 0 0 170
"3740" 17 27 "b" 2 141 1 0 354 354 354 354 524 0 0 0 0 0 354
"3741" 17 27 "b" 3 260 1 0 720 720 720 720 1244 0 0 0 0 0 720
"3742" 17 27 "b" 4 264 1 264 264 264 264 264 1508 0 0 0 0 0 264
"3743" 17 27 "b" 5 0 0 0 0 0 0 0 1508 0 0 0 0 0 0
"3744" 17 27 "b" 6 245 1 0 1381 1381 1381 1381 2889 0 0 0 0 0 1381
"3745" 17 27 "b" 7 0 0 0 0 0 0 0 2889 0 0 0 0 0 0
"3746" 17 28 "a" 1 195 1 195 195 195 195 195 195 0 0 0 0 0 195
"3747" 17 28 "a" 2 234 1 0 234 234 610 234 429 376 0 376 0 0 376
"3748" 17 28 "a" 3 277 1 0 481 1269 1269 1645 2074 788 788 0 1 1 788
"3749" 17 28 "a" 4 234 1 234 234 234 234 234 2308 0 0 0 0 0 234
"3750" 17 28 "a" 5 0 0 0 0 0 0 0 2308 0 0 0 0 0 0
"3751" 17 28 "a" 6 246 1 0 1811 1811 1811 1811 4119 0 0 0 0 0 1811
"3752" 17 28 "a" 7 0 0 0 0 0 0 0 4119 0 0 0 0 0 0
"3753" 17 29 "d" 1 0 0 0 0 0 0 0 0 0 0 0 0 0 0
"3754" 17 29 "d" 2 341 1 341 341 341 341 341 341 0 0 0 0 0 341
"3755" 17 29 "d" 3 313 1 0 313 313 636 313 654 323 0 323 0 0 323
"3756" 17 29 "d" 4 274 1 0 1334 1334 2620 1334 1988 1286 0 1286 0 1 966
"3757" 17 29 "d" 5 364 1 364 364 364 364 364 2352 0 0 0 0 0 364
"3758" 17 29 "d" 6 0 0 0 0 0 0 0 2352 0 0 0 0 0 0
"3759" 17 29 "d" 7 243 1 0 1235 2458 2458 4067 6419 1223 1223 0 1 1 1223
"3760" 17 30 "c" 1 177 1 177 177 177 177 177 177 0 0 0 0 0 177
"3761" 17 30 "c" 2 142 1 142 142 142 142 142 319 0 0 0 0 0 142
"3762" 17 30 "c" 3 224 1 0 417 417 417 417 736 0 0 0 0 0 417
"3763" 17 30 "c" 4 196 1 0 492 492 492 492 1228 0 0 0 0 0 492
"3764" 17 30 "c" 5 0 0 0 0 0 0 0 1228 0 0 0 0 0 0
"3765" 17 30 "c" 6 200 1 0 597 597 597 597 1825 0 0 0 0 0 597
"3766" 17 30 "c" 7 0 0 0 0 0 0 0 1825 0 0 0 0 0 0
"3767" 17 31 "b" 1 334 1 334 334 334 334 334 334 0 0 0 0 0 334
"3768" 17 31 "b" 2 227 1 227 227 227 227 227 561 0 0 0 0 0 227
"3769" 17 31 "b" 3 236 1 0 668 668 668 668 1229 0 0 0 0 0 668
"3770" 17 31 "b" 4 331 1 331 331 331 331 331 1560 0 0 0 0 0 331
"3771" 17 31 "b" 5 0 0 0 0 0 0 0 1560 0 0 0 0 0 0
"3772" 17 31 "b" 6 285 1 0 774 774 774 774 2334 0 0 0 0 0 774
"3773" 17 31 "b" 7 0 0 0 0 0 0 0 2334 0 0 0 0 0 0
"3774" 17 33 "a" 1 179 1 179 179 179 179 179 179 0 0 0 0 0 179
"3775" 17 33 "a" 2 97 1 0 391 391 391 391 570 0 0 0 0 0 391
"3776" 17 33 "a" 3 262 1 0 516 516 516 516 1086 0 0 0 0 0 516
"3777" 17 33 "a" 4 157 1 157 157 157 157 157 1243 0 0 0 0 0 157
"3778" 17 33 "a" 5 0 0 0 0 0 0 0 1243 0 0 0 0 0 0
"3779" 17 33 "a" 6 232 1 0 2057 2057 2057 2057 3300 0 0 0 0 0 2057
"3780" 17 33 "a" 7 0 0 0 0 0 0 0 3300 0 0 0 0 0 0
"3781" 17 34 "d" 1 259 1 259 259 259 259 259 259 0 0 0 0 0 259
"3782" 17 34 "d" 2 248 1 248 248 248 248 248 507 0 0 0 0 0 248
"3783" 17 34 "d" 3 224 1 0 1253 1253 1440 1253 1760 187 0 187 0 0 187
"3784" 17 34 "d" 4 307 1 0 307 307 594 307 2067 287 0 287 0 0 287
"3785" 17 34 "d" 5 0 0 0 0 0 0 0 2067 0 0 0 0 0 0
"3786" 17 34 "d" 6 165 1 0 165 1370 1370 1844 3911 1205 1205 0 1 1 1205
"3787" 17 34 "d" 7 0 0 0 0 0 0 0 3911 0 0 0 0 0 0
"3788" 17 35 "c" 1 0 0 0 0 0 0 0 0 0 0 0 0 0 0
"3789" 17 35 "c" 2 351 1 351 351 351 351 351 351 0 0 0 0 0 351
"3790" 17 35 "c" 3 205 1 0 773 773 773 773 1124 0 0 0 0 0 773
"3791" 17 35 "c" 4 251 1 251 251 251 251 251 1375 0 0 0 0 0 251
"3792" 17 35 "c" 5 0 0 0 0 0 0 0 1375 0 0 0 0 0 0
"3793" 17 35 "c" 6 204 1 0 945 945 945 945 2320 0 0 0 0 0 945
"3794" 17 35 "c" 7 0 0 0 0 0 0 0 2320 0 0 0 0 0 0
"3795" 17 36 "b" 1 91 1 91 91 91 91 91 91 0 0 0 0 0 91
"3796" 17 36 "b" 2 407 1 0 635 635 635 635 726 0 0 0 0 0 635
"3797" 17 36 "b" 3 232 1 0 813 813 813 813 1539 0 0 0 0 0 813
"3798" 17 36 "b" 4 0 0 0 0 0 0 0 1539 0 0 0 0 0 0
"3799" 17 36 "b" 5 215 1 215 215 215 215 215 1754 0 0 0 0 0 215
"3800" 17 36 "b" 6 210 1 0 1032 1032 1032 1032 2786 0 0 0 0 0 1032
"3801" 17 36 "b" 7 0 0 0 0 0 0 0 2786 0 0 0 0 0 0
"3802" 18 1 "b" 1 189 1 0 344 344 344 344 344 0 0 0 0 0 344
"3803" 18 1 "b" 2 152 1 152 152 152 152 152 496 0 0 0 0 0 152
"3804" 18 1 "b" 3 204 1 0 677 677 988 677 1173 311 0 311 0 0 311
"3805" 18 1 "b" 4 0 0 0 0 0 0 0 1173 0 0 0 0 0 0
"3806" 18 1 "b" 5 149 1 149 149 149 149 149 1322 0 0 0 0 0 149
"3807" 18 1 "b" 6 209 1 0 1026 1026 1026 1337 2659 0 0 0 1 1 1026
"3808" 18 1 "b" 7 0 0 0 0 0 0 0 2659 0 0 0 0 0 0
"3809" 18 2 "a" 1 198 1 198 198 198 198 198 198 0 0 0 0 0 198
"3810" 18 2 "a" 2 191 1 191 191 191 191 191 389 0 0 0 0 0 191
"3811" 18 2 "a" 3 210 1 210 210 210 210 210 599 0 0 0 0 0 210
"3812" 18 2 "a" 4 234 1 234 234 234 234 234 833 0 0 0 0 0 234
"3813" 18 2 "a" 5 0 0 0 0 0 0 0 833 0 0 0 0 0 0
"3814" 18 2 "a" 6 259 1 0 1213 1213 1213 1213 2046 0 0 0 0 0 1213
"3815" 18 2 "a" 7 0 0 0 0 0 0 0 2046 0 0 0 0 0 0
"3816" 18 3 "d" 1 167 1 0 374 374 374 374 374 0 0 0 0 0 374
"3817" 18 3 "d" 2 167 1 167 167 167 167 167 541 0 0 0 0 0 167
"3818" 18 3 "d" 3 174 1 0 875 875 875 875 1416 0 0 0 0 0 875
"3819" 18 3 "d" 4 234 1 234 234 234 234 234 1650 0 0 0 0 0 234
"3820" 18 3 "d" 5 0 0 0 0 0 0 0 1650 0 0 0 0 0 0
"3821" 18 3 "d" 6 275 1 0 1255 1255 1255 1255 2905 0 0 0 0 0 1255
"3822" 18 3 "d" 7 0 0 0 0 0 0 0 2905 0 0 0 0 0 0
"3823" 18 4 "c" 1 159 1 0 457 457 457 457 457 0 0 0 0 0 457
"3824" 18 4 "c" 2 0 0 0 0 0 0 0 457 0 0 0 0 0 0
"3825" 18 4 "c" 3 195 1 0 364 364 364 364 821 0 0 0 0 0 364
"3826" 18 4 "c" 4 310 1 310 310 310 310 310 1131 0 0 0 0 0 310
"3827" 18 4 "c" 5 0 0 0 0 0 0 0 1131 0 0 0 0 0 0
"3828" 18 4 "c" 6 340 1 0 616 616 616 616 1747 0 0 0 0 0 616
"3829" 18 4 "c" 7 0 0 0 0 0 0 0 1747 0 0 0 0 0 0
"3830" 18 6 "b" 1 171 1 0 395 395 395 395 395 0 0 0 0 0 395
"3831" 18 6 "b" 2 146 1 146 146 146 146 146 541 0 0 0 0 0 146
"3832" 18 6 "b" 3 207 1 0 1086 1086 1086 1086 1627 0 0 0 0 0 1086
"3833" 18 6 "b" 4 183 1 183 183 183 183 183 1810 0 0 0 0 0 183
"3834" 18 6 "b" 5 172 1 0 1252 1252 1252 1252 3062 0 0 0 0 0 1252
"3835" 18 6 "b" 6 0 0 0 0 0 0 0 3062 0 0 0 0 0 0
"3836" 18 6 "b" 7 0 0 0 0 0 0 0 3062 0 0 0 0 0 0
"3837" 18 7 "a" 1 38 1 0 282 282 282 282 282 0 0 0 0 0 282
"3838" 18 7 "a" 2 199 1 199 199 199 199 199 481 0 0 0 0 0 199
"3839" 18 7 "a" 3 237 1 237 237 237 237 237 718 0 0 0 0 0 237
"3840" 18 7 "a" 4 157 1 157 157 157 157 157 875 0 0 0 0 0 157
"3841" 18 7 "a" 5 0 0 0 0 0 0 0 875 0 0 0 0 0 0
"3842" 18 7 "a" 6 147 1 0 826 826 826 826 1701 0 0 0 0 0 826
"3843" 18 7 "a" 7 0 0 0 0 0 0 0 1701 0 0 0 0 0 0
"3844" 18 8 "d" 1 111 1 0 268 268 268 268 268 0 0 0 0 0 268
"3845" 18 8 "d" 2 181 1 181 181 181 181 181 449 0 0 0 0 0 181
"3846" 18 8 "d" 3 211 1 0 575 575 575 575 1024 0 0 0 0 0 575
"3847" 18 8 "d" 4 166 1 166 166 166 166 166 1190 0 0 0 0 0 166
"3848" 18 8 "d" 5 0 0 0 0 0 0 0 1190 0 0 0 0 0 0
"3849" 18 8 "d" 6 220 1 0 891 891 891 891 2081 0 0 0 0 0 891
"3850" 18 8 "d" 7 0 0 0 0 0 0 0 2081 0 0 0 0 0 0
"3851" 18 10 "c" 1 175 1 0 398 398 693 398 398 295 0 295 0 0 295
"3852" 18 10 "c" 2 0 0 0 0 0 0 0 398 0 0 0 0 0 0
"3853" 18 10 "c" 3 210 1 0 210 210 402 210 608 192 0 192 0 0 192
"3854" 18 10 "c" 4 198 1 0 371 371 371 371 979 0 0 0 0 0 371
"3855" 18 10 "c" 5 0 0 0 0 0 0 0 979 0 0 0 0 0 0
"3856" 18 10 "c" 6 204 1 0 626 738 738 1225 2204 112 112 0 1 1 112
"3857" 18 10 "c" 7 0 0 0 0 0 0 0 2204 0 0 0 0 0 0
"3858" 18 11 "b" 1 176 1 0 335 335 335 335 335 0 0 0 0 0 335
"3859" 18 11 "b" 2 204 1 204 204 204 204 204 539 0 0 0 0 0 204
"3860" 18 11 "b" 3 355 1 0 738 738 1209 738 1277 471 0 471 0 0 471
"3861" 18 11 "b" 4 431 1 431 431 431 431 431 1708 0 0 0 0 0 431
"3862" 18 11 "b" 5 0 0 0 0 0 0 0 1708 0 0 0 0 0 0
"3863" 18 11 "b" 6 245 1 0 1443 1443 1443 1914 3622 0 0 0 1 1 1443
"3864" 18 11 "b" 7 0 0 0 0 0 0 0 3622 0 0 0 0 0 0
"3865" 18 12 "a" 1 86 1 0 223 223 223 223 223 0 0 0 0 0 223
"3866" 18 12 "a" 2 165 1 165 165 165 165 165 388 0 0 0 0 0 165
"3867" 18 12 "a" 3 0 0 0 0 0 0 0 388 0 0 0 0 0 0
"3868" 18 12 "a" 4 221 1 221 221 221 221 221 609 0 0 0 0 0 221
"3869" 18 12 "a" 5 0 0 0 0 0 0 0 609 0 0 0 0 0 0
"3870" 18 12 "a" 6 137 1 0 1161 1161 1161 1161 1770 0 0 0 0 0 1161
"3871" 18 12 "a" 7 0 0 0 0 0 0 0 1770 0 0 0 0 0 0
"3872" 18 13 "d" 1 163 1 163 163 163 163 163 163 0 0 0 0 0 163
"3873" 18 13 "d" 2 367 1 367 367 367 367 367 530 0 0 0 0 0 367
"3874" 18 13 "d" 3 244 1 0 674 674 1009 674 1204 335 0 335 0 0 335
"3875" 18 13 "d" 4 170 1 0 447 447 447 447 1651 0 0 0 0 0 447
"3876" 18 13 "d" 5 0 0 0 0 0 0 0 1651 0 0 0 0 0 0
"3877" 18 13 "d" 6 230 1 0 667 852 852 1187 2838 185 185 0 1 1 185
"3878" 18 13 "d" 7 0 0 0 0 0 0 0 2838 0 0 0 0 0 0
"3879" 18 14 "c" 1 230 1 0 416 416 416 416 416 0 0 0 0 0 416
"3880" 18 14 "c" 2 0 0 0 0 0 262 0 416 262 0 262 0 0 262
"3881" 18 14 "c" 3 209 1 209 209 209 209 209 625 0 0 0 0 0 209
"3882" 18 14 "c" 4 178 1 178 178 178 178 178 803 0 0 0 0 0 178
"3883" 18 14 "c" 5 0 0 0 0 0 0 0 803 0 0 0 0 0 0
"3884" 18 14 "c" 6 175 1 0 686 963 963 1225 2028 277 277 0 1 1 277
"3885" 18 14 "c" 7 0 0 0 0 0 0 0 2028 0 0 0 0 0 0
"3886" 18 15 "b" 1 188 1 0 321 321 321 321 321 0 0 0 0 0 321
"3887" 18 15 "b" 2 202 1 202 202 202 202 202 523 0 0 0 0 0 202
"3888" 18 15 "b" 3 214 1 0 834 834 834 834 1357 0 0 0 0 0 834
"3889" 18 15 "b" 4 0 0 0 0 0 0 0 1357 0 0 0 0 0 0
"3890" 18 15 "b" 5 0 0 0 0 0 0 0 1357 0 0 0 0 0 0
"3891" 18 15 "b" 6 291 1 0 3171 3171 3171 3171 4528 0 0 0 0 0 3171
"3892" 18 15 "b" 7 0 0 0 0 0 0 0 4528 0 0 0 0 0 0
"3893" 18 16 "a" 1 182 1 0 329 329 329 329 329 0 0 0 0 0 329
"3894" 18 16 "a" 2 152 1 152 152 152 152 152 481 0 0 0 0 0 152
"3895" 18 16 "a" 3 165 1 165 165 165 165 165 646 0 0 0 0 0 165
"3896" 18 16 "a" 4 155 1 155 155 155 155 155 801 0 0 0 0 0 155
"3897" 18 16 "a" 5 0 0 0 0 0 0 0 801 0 0 0 0 0 0
"3898" 18 16 "a" 6 218 1 0 725 725 725 725 1526 0 0 0 0 0 725
"3899" 18 16 "a" 7 0 0 0 0 0 0 0 1526 0 0 0 0 0 0
"3900" 18 17 "d" 1 193 1 0 332 332 332 332 332 0 0 0 0 0 332
"3901" 18 17 "d" 2 0 0 0 0 0 213 0 332 213 0 213 0 0 213
"3902" 18 17 "d" 3 252 1 0 869 869 1322 869 1201 453 0 453 0 1 173
"3903" 18 17 "d" 4 224 1 0 224 224 458 224 1425 234 0 234 0 0 234
"3904" 18 17 "d" 5 0 0 0 0 0 0 0 1425 0 0 0 0 0 0
"3905" 18 17 "d" 6 208 1 0 901 1297 1297 2197 3622 396 396 0 1 1 396
"3906" 18 17 "d" 7 0 0 0 0 0 0 0 3622 0 0 0 0 0 0
"3907" 18 18 "c" 1 160 1 0 326 326 326 326 326 0 0 0 0 0 326
"3908" 18 18 "c" 2 168 1 168 168 168 168 168 494 0 0 0 0 0 168
"3909" 18 18 "c" 3 186 1 186 186 186 186 186 680 0 0 0 0 0 186
"3910" 18 18 "c" 4 177 1 177 177 177 177 177 857 0 0 0 0 0 177
"3911" 18 18 "c" 5 0 0 0 0 0 0 0 857 0 0 0 0 0 0
"3912" 18 18 "c" 6 245 1 0 506 506 506 506 1363 0 0 0 0 0 506
"3913" 18 18 "c" 7 0 0 0 0 0 0 0 1363 0 0 0 0 0 0
"3914" 18 19 "b" 1 199 1 0 468 468 468 468 468 0 0 0 0 0 468
"3915" 18 19 "b" 2 247 1 247 247 247 247 247 715 0 0 0 0 0 247
"3916" 18 19 "b" 3 244 1 0 878 878 878 878 1593 0 0 0 0 0 878
"3917" 18 19 "b" 4 0 0 0 0 0 0 0 1593 0 0 0 0 0 0
"3918" 18 19 "b" 5 136 1 136 136 136 136 136 1729 0 0 0 0 0 136
"3919" 18 19 "b" 6 178 1 0 1123 1123 1123 1123 2852 0 0 0 0 0 1123
"3920" 18 19 "b" 7 0 0 0 0 0 0 0 2852 0 0 0 0 0 0
"3921" 18 20 "a" 1 164 1 164 164 164 164 164 164 0 0 0 0 0 164
"3922" 18 20 "a" 2 145 1 0 301 301 301 301 465 0 0 0 0 0 301
"3923" 18 20 "a" 3 196 1 196 196 196 196 196 661 0 0 0 0 0 196
"3924" 18 20 "a" 4 0 0 0 0 0 0 0 661 0 0 0 0 0 0
"3925" 18 20 "a" 5 171 1 171 171 171 171 171 832 0 0 0 0 0 171
"3926" 18 20 "a" 6 194 1 0 1077 1077 1077 1077 1909 0 0 0 0 0 1077
"3927" 18 20 "a" 7 0 0 0 0 0 0 0 1909 0 0 0 0 0 0
"3928" 18 21 "d" 1 206 1 0 387 387 1283 387 387 896 0 896 0 0 310
"3929" 18 21 "d" 2 159 1 0 159 427 780 1013 1400 621 268 353 1 1 353
"3930" 18 21 "d" 3 247 1 0 686 686 1228 686 2086 542 0 542 0 0 542
"3931" 18 21 "d" 4 225 1 0 292 292 292 292 2378 0 0 0 0 0 292
"3932" 18 21 "d" 5 0 0 0 0 0 0 0 2378 0 0 0 0 0 0
"3933" 18 21 "d" 6 200 1 0 462 851 851 2056 4434 389 389 0 1 1 389
"3934" 18 21 "d" 7 0 0 0 0 0 0 0 4434 0 0 0 0 0 0
"3935" 18 22 "c" 1 385 1 385 385 385 385 385 385 0 0 0 0 0 385
"3936" 18 22 "c" 2 0 0 0 0 0 0 0 385 0 0 0 0 0 0
"3937" 18 22 "c" 3 164 1 164 164 164 164 164 549 0 0 0 0 0 164
"3938" 18 22 "c" 4 122 1 122 122 122 122 122 671 0 0 0 0 0 122
"3939" 18 22 "c" 5 0 0 0 0 0 0 0 671 0 0 0 0 0 0
"3940" 18 22 "c" 6 189 1 0 1944 1944 1944 1944 2615 0 0 0 0 0 1944
"3941" 18 22 "c" 7 0 0 0 0 0 0 0 2615 0 0 0 0 0 0
"3942" 18 23 "b" 1 189 1 0 451 451 451 451 451 0 0 0 0 0 451
"3943" 18 23 "b" 2 159 1 0 370 370 370 370 821 0 0 0 0 0 370
"3944" 18 23 "b" 3 256 1 0 1130 1130 1130 1130 1951 0 0 0 0 0 1130
"3945" 18 23 "b" 4 214 1 214 214 214 214 214 2165 0 0 0 0 0 214
"3946" 18 23 "b" 5 0 0 0 0 0 0 0 2165 0 0 0 0 0 0
"3947" 18 23 "b" 6 267 1 0 3184 3184 3184 3184 5349 0 0 0 0 0 3184
"3948" 18 23 "b" 7 0 0 0 0 0 0 0 5349 0 0 0 0 0 0
"3949" 18 24 "a" 1 191 1 0 429 429 429 429 429 0 0 0 0 0 429
"3950" 18 24 "a" 2 155 1 155 155 155 155 155 584 0 0 0 0 0 155
"3951" 18 24 "a" 3 269 1 269 269 269 269 269 853 0 0 0 0 0 269
"3952" 18 24 "a" 4 0 0 0 0 0 0 0 853 0 0 0 0 0 0
"3953" 18 24 "a" 5 156 1 156 156 156 156 156 1009 0 0 0 0 0 156
"3954" 18 24 "a" 6 217 1 0 954 954 954 954 1963 0 0 0 0 0 954
"3955" 18 24 "a" 7 0 0 0 0 0 0 0 1963 0 0 0 0 0 0
"3956" 18 25 "d" 1 35 1 0 368 368 654 368 368 286 0 286 0 0 286
"3957" 18 25 "d" 2 159 1 159 159 159 159 159 527 0 0 0 0 0 159
"3958" 18 25 "d" 3 182 1 0 661 661 661 661 1188 0 0 0 0 0 661
"3959" 18 25 "d" 4 0 0 0 0 0 0 0 1188 0 0 0 0 0 0
"3960" 18 25 "d" 5 0 0 0 0 0 0 0 1188 0 0 0 0 0 0
"3961" 18 25 "d" 6 252 1 0 979 979 979 1265 2453 0 0 0 1 1 979
"3962" 18 25 "d" 7 0 0 0 0 0 0 0 2453 0 0 0 0 0 0
"3963" 18 27 "c" 1 169 1 0 350 350 350 350 350 0 0 0 0 0 350
"3964" 18 27 "c" 2 0 0 0 0 0 361 0 350 361 0 361 0 0 361
"3965" 18 27 "c" 3 151 1 151 151 151 151 151 501 0 0 0 0 0 151
"3966" 18 27 "c" 4 171 1 0 171 171 536 171 672 365 0 365 0 0 365
"3967" 18 27 "c" 5 0 0 0 0 0 0 0 672 0 0 0 0 0 0
"3968" 18 27 "c" 6 226 1 0 2515 3120 3120 3846 4518 605 605 0 1 1 605
"3969" 18 27 "c" 7 0 0 0 0 0 0 0 4518 0 0 0 0 0 0
"3970" 18 28 "b" 1 159 1 159 159 159 159 159 159 0 0 0 0 0 159
"3971" 18 28 "b" 2 158 1 0 385 385 977 385 544 592 0 592 0 0 592
"3972" 18 28 "b" 3 340 1 0 694 694 1149 694 1238 455 0 455 0 0 455
"3973" 18 28 "b" 4 0 0 0 0 0 0 0 1238 0 0 0 0 0 0
"3974" 18 28 "b" 5 0 0 0 0 0 0 0 1238 0 0 0 0 0 0
"3975" 18 28 "b" 6 166 1 0 1044 2236 2236 3283 4521 1192 1192 0 1 1 1192
"3976" 18 28 "b" 7 0 0 0 0 0 0 0 4521 0 0 0 0 0 0
"3977" 18 29 "a" 1 160 1 0 385 385 385 385 385 0 0 0 0 0 385
"3978" 18 29 "a" 2 0 0 0 0 0 173 0 385 173 0 173 0 0 173
"3979" 18 29 "a" 3 265 1 265 265 265 265 438 823 0 0 0 1 1 265
"3980" 18 29 "a" 4 232 1 232 232 232 232 232 1055 0 0 0 0 0 232
"3981" 18 29 "a" 5 0 0 0 0 0 0 0 1055 0 0 0 0 0 0
"3982" 18 29 "a" 6 245 1 0 1685 1685 1685 1685 2740 0 0 0 0 0 1685
"3983" 18 29 "a" 7 0 0 0 0 0 0 0 2740 0 0 0 0 0 0
"3984" 18 30 "d" 1 0 0 0 0 0 0 0 0 0 0 0 0 0 0
"3985" 18 30 "d" 2 0 0 0 0 0 223 0 0 223 0 223 0 0 223
"3986" 18 30 "d" 3 195 1 0 195 967 967 1190 1190 772 772 0 1 1 772
"3987" 18 30 "d" 4 236 1 0 450 450 450 450 1640 0 0 0 0 0 450
"3988" 18 30 "d" 5 0 0 0 0 0 0 0 1640 0 0 0 0 0 0
"3989" 18 30 "d" 6 223 1 0 934 934 934 934 2574 0 0 0 0 0 934
"3990" 18 30 "d" 7 0 0 0 0 0 0 0 2574 0 0 0 0 0 0
"3991" 18 31 "c" 1 173 1 0 318 318 318 318 318 0 0 0 0 0 318
"3992" 18 31 "c" 2 152 1 152 152 152 152 152 470 0 0 0 0 0 152
"3993" 18 31 "c" 3 176 1 0 345 345 345 345 815 0 0 0 0 0 345
"3994" 18 31 "c" 4 181 1 0 181 181 388 181 996 207 0 207 0 0 207
"3995" 18 31 "c" 5 0 0 0 0 0 0 0 996 0 0 0 0 0 0
"3996" 18 31 "c" 6 279 1 0 279 809 809 1016 2012 530 530 0 1 1 530
"3997" 18 31 "c" 7 0 0 0 0 0 0 0 2012 0 0 0 0 0 0
"3998" 18 33 "b" 1 170 1 0 432 432 432 432 432 0 0 0 0 0 432
"3999" 18 33 "b" 2 150 1 150 150 150 150 150 582 0 0 0 0 0 150
"4000" 18 33 "b" 3 189 1 0 724 724 861 724 1306 137 0 137 0 0 137
"4001" 18 33 "b" 4 250 1 250 250 250 250 250 1556 0 0 0 0 0 250
"4002" 18 33 "b" 5 0 0 0 0 0 72 0 1556 72 0 72 0 1 72
"4003" 18 33 "b" 6 240 1 0 240 1259 1259 1468 3024 1019 1019 0 1 1 1019
"4004" 18 33 "b" 7 0 0 0 0 0 0 0 3024 0 0 0 0 0 0
"4005" 18 34 "a" 1 186 1 0 337 337 337 337 337 0 0 0 0 0 337
"4006" 18 34 "a" 2 176 1 0 176 176 423 176 513 247 0 247 0 0 247
"4007" 18 34 "a" 3 213 1 0 746 746 1930 746 1259 1184 0 1184 0 0 840
"4008" 18 34 "a" 4 0 0 0 0 0 0 0 1259 0 0 0 0 0 0
"4009" 18 34 "a" 5 261 1 261 261 261 261 605 1864 0 0 0 1 1 261
"4010" 18 34 "a" 6 348 1 0 1034 1183 1183 2270 4134 149 149 0 1 1 149
"4011" 18 34 "a" 7 0 0 0 0 0 0 0 4134 0 0 0 0 0 0
"4012" 18 35 "d" 1 196 1 0 347 347 347 347 347 0 0 0 0 0 347
"4013" 18 35 "d" 2 138 1 0 138 138 399 138 485 261 0 261 0 0 261
"4014" 18 35 "d" 3 216 1 0 1172 1172 1172 1172 1657 0 0 0 0 0 1172
"4015" 18 35 "d" 4 249 1 249 249 249 249 249 1906 0 0 0 0 0 249
"4016" 18 35 "d" 5 0 0 0 0 0 0 0 1906 0 0 0 0 0 0
"4017" 18 35 "d" 6 247 1 0 1052 1052 1052 1313 3219 0 0 0 1 1 1052
"4018" 18 35 "d" 7 0 0 0 0 0 0 0 3219 0 0 0 0 0 0
"4019" 18 36 "c" 1 182 1 0 402 402 402 402 402 0 0 0 0 0 402
"4020" 18 36 "c" 2 159 1 0 630 630 630 630 1032 0 0 0 0 0 630
"4021" 18 36 "c" 3 229 1 229 229 229 229 229 1261 0 0 0 0 0 229
"4022" 18 36 "c" 4 242 1 242 242 242 242 242 1503 0 0 0 0 0 242
"4023" 18 36 "c" 5 0 0 0 0 0 0 0 1503 0 0 0 0 0 0
"4024" 18 36 "c" 6 185 1 0 988 988 988 988 2491 0 0 0 0 0 988
"4025" 18 36 "c" 7 0 0 0 0 0 0 0 2491 0 0 0 0 0 0
"4026" 19 1 "d" 1 211 1 211 211 211 211 211 211 0 0 0 0 0 211
"4027" 19 1 "d" 2 528 1 528 528 528 528 528 739 0 0 0 0 0 528
"4028" 19 1 "d" 3 208 1 0 1209 1209 1209 1209 1948 0 0 0 0 0 1209
"4029" 19 1 "d" 4 0 0 0 0 0 0 0 1948 0 0 0 0 0 0
"4030" 19 1 "d" 5 393 1 393 393 393 393 393 2341 0 0 0 0 0 393
"4031" 19 1 "d" 6 613 1 0 1984 1984 1984 1984 4325 0 0 0 0 0 1984
"4032" 19 1 "d" 7 0 0 0 0 0 0 0 4325 0 0 0 0 0 0
"4033" 19 2 "c" 1 65 1 65 65 65 65 65 65 0 0 0 0 0 65
"4034" 19 2 "c" 2 23 1 0 558 558 558 558 623 0 0 0 0 0 558
"4035" 19 2 "c" 3 209 1 209 209 209 209 209 832 0 0 0 0 0 209
"4036" 19 2 "c" 4 234 1 0 378 378 378 378 1210 0 0 0 0 0 378
"4037" 19 2 "c" 5 175 1 175 175 175 175 175 1385 0 0 0 0 0 175
"4038" 19 2 "c" 6 231 1 0 1809 1809 1809 1809 3194 0 0 0 0 0 1809
"4039" 19 2 "c" 7 0 0 0 0 0 0 0 3194 0 0 0 0 0 0
"4040" 19 3 "b" 1 205 1 0 549 549 549 549 549 0 0 0 0 0 549
"4041" 19 3 "b" 2 449 1 0 449 449 981 449 998 532 0 532 0 0 532
"4042" 19 3 "b" 3 207 1 0 1186 1186 2198 1186 2184 1012 0 1012 0 0 1012
"4043" 19 3 "b" 4 395 1 0 395 395 735 395 2579 340 0 340 0 0 340
"4044" 19 3 "b" 5 216 1 0 216 216 573 216 2795 357 0 357 0 0 357
"4045" 19 3 "b" 6 342 1 0 1141 2493 2493 4734 7529 1352 1352 0 1 1 1352
"4046" 19 3 "b" 7 0 0 0 0 0 0 0 7529 0 0 0 0 0 0
"4047" 19 4 "a" 1 97 1 0 467 467 467 467 467 0 0 0 0 0 467
"4048" 19 4 "a" 2 213 1 0 980 980 1806 980 1447 826 0 826 0 0 826
"4049" 19 4 "a" 3 364 1 0 364 364 834 364 1811 470 0 470 0 0 225
"4050" 19 4 "a" 4 182 1 0 182 376 376 621 2432 194 194 0 1 1 194
"4051" 19 4 "a" 5 0 0 0 0 0 0 0 2432 0 0 0 0 0 0
"4052" 19 4 "a" 6 360 1 0 859 1252 1252 2303 4735 393 393 0 1 1 393
"4053" 19 4 "a" 7 0 0 0 0 0 0 0 4735 0 0 0 0 0 0
"4054" 19 6 "d" 1 217 1 0 323 323 323 323 323 0 0 0 0 0 323
"4055" 19 6 "d" 2 308 1 0 308 308 916 308 631 608 0 608 0 0 325
"4056" 19 6 "d" 3 267 1 0 1839 1839 3101 1839 2470 1262 0 1262 0 0 1262
"4057" 19 6 "d" 4 505 1 505 505 505 505 788 3258 0 0 0 1 1 505
"4058" 19 6 "d" 5 0 0 0 0 0 0 0 3258 0 0 0 0 0 0
"4059" 19 6 "d" 6 224 1 0 1524 1524 1524 3111 6369 0 0 0 1 1 1524
"4060" 19 6 "d" 7 0 0 0 0 0 0 0 6369 0 0 0 0 0 0
"4061" 19 7 "c" 1 209 1 0 1181 1181 1322 1181 1181 141 0 141 0 0 141
"4062" 19 7 "c" 2 177 1 0 177 838 1577 979 2160 1400 661 739 1 1 438
"4063" 19 7 "c" 3 293 1 0 293 293 541 293 2453 248 0 248 0 0 248
"4064" 19 7 "c" 4 0 0 0 0 0 0 0 2453 0 0 0 0 0 0
"4065" 19 7 "c" 5 468 1 468 468 468 468 769 3222 0 0 0 1 1 468
"4066" 19 7 "c" 6 275 1 0 1430 3656 3656 4342 7564 2226 2226 0 1 1 2226
"4067" 19 7 "c" 7 0 0 0 0 0 0 0 7564 0 0 0 0 0 0
"4068" 19 8 "b" 1 209 1 0 209 209 522 209 209 313 0 313 0 0 313
"4069" 19 8 "b" 2 461 1 0 727 727 990 727 936 263 0 263 0 0 263
"4070" 19 8 "b" 3 221 1 0 974 974 1865 974 1910 891 0 891 0 2 413
"4071" 19 8 "b" 4 333 1 0 610 610 610 610 2520 0 0 0 0 0 610
"4072" 19 8 "b" 5 0 0 0 0 0 0 0 2520 0 0 0 0 0 0
"4073" 19 8 "b" 6 215 1 0 1451 1451 1451 2918 5438 0 0 0 1 1 1451
"4074" 19 8 "b" 7 0 0 0 0 0 0 0 5438 0 0 0 0 0 0
"4075" 19 10 "a" 1 231 1 0 231 231 507 231 231 276 0 276 0 0 276
"4076" 19 10 "a" 2 435 1 0 435 786 1227 1062 1293 792 351 441 1 1 184
"4077" 19 10 "a" 3 306 1 0 306 306 652 306 1599 346 0 346 0 1 346
"4078" 19 10 "a" 4 0 0 0 0 0 184 0 1599 184 0 184 0 0 184
"4079" 19 10 "a" 5 446 1 446 446 446 446 446 2045 0 0 0 0 0 446
"4080" 19 10 "a" 6 186 1 0 1687 2979 2979 3950 5995 1292 1292 0 1 1 1292
"4081" 19 10 "a" 7 0 0 0 0 0 0 0 5995 0 0 0 0 0 0
"4082" 19 11 "d" 1 236 1 0 377 377 377 377 377 0 0 0 0 0 377
"4083" 19 11 "d" 2 442 1 0 442 442 1234 442 819 792 0 792 0 0 123
"4084" 19 11 "d" 3 262 1 0 958 958 1954 958 1777 996 0 996 0 0 996
"4085" 19 11 "d" 4 384 1 0 384 384 494 384 2161 110 0 110 0 0 110
"4086" 19 11 "d" 5 0 0 0 0 0 0 0 2161 0 0 0 0 0 0
"4087" 19 11 "d" 6 233 1 0 918 1426 1426 3324 5485 508 508 0 2 2 508
"4088" 19 11 "d" 7 0 0 0 0 0 0 0 5485 0 0 0 0 0 0
"4089" 19 12 "c" 1 207 1 0 390 390 390 390 390 0 0 0 0 0 390
"4090" 19 12 "c" 2 216 1 0 216 216 490 216 606 274 0 274 0 0 274
"4091" 19 12 "c" 3 0 0 0 0 0 0 0 606 0 0 0 0 0 0
"4092" 19 12 "c" 4 208 1 0 208 208 494 208 814 286 0 286 0 0 286
"4093" 19 12 "c" 5 261 1 261 261 261 261 261 1075 0 0 0 0 0 261
"4094" 19 12 "c" 6 105 1 0 1534 1534 1534 2094 3169 0 0 0 1 1 1534
"4095" 19 12 "c" 7 0 0 0 0 0 0 0 3169 0 0 0 0 0 0
"4096" 19 13 "b" 1 80 1 0 80 80 183 80 80 103 0 103 0 0 103
"4097" 19 13 "b" 2 82 1 0 82 660 1197 763 843 1115 578 537 1 1 537
"4098" 19 13 "b" 3 296 1 0 729 729 1315 729 1572 586 0 586 0 0 438
"4099" 19 13 "b" 4 199 1 0 199 199 412 347 1919 213 0 213 1 1 213
"4100" 19 13 "b" 5 213 1 213 213 213 213 213 2132 0 0 0 0 0 213
"4101" 19 13 "b" 6 317 1 0 1266 1511 1511 2699 4831 245 245 0 1 1 245
"4102" 19 13 "b" 7 0 0 0 0 0 0 0 4831 0 0 0 0 0 0
"4103" 19 14 "a" 1 415 1 415 415 415 415 415 415 0 0 0 0 0 415
"4104" 19 14 "a" 2 350 1 350 350 350 350 350 765 0 0 0 0 0 350
"4105" 19 14 "a" 3 196 1 196 196 196 196 196 961 0 0 0 0 0 196
"4106" 19 14 "a" 4 0 0 0 0 0 0 0 961 0 0 0 0 0 0
"4107" 19 14 "a" 5 0 0 0 0 0 0 0 961 0 0 0 0 0 0
"4108" 19 14 "a" 6 201 1 0 1253 1253 1253 1253 2214 0 0 0 0 0 1253
"4109" 19 14 "a" 7 0 0 0 0 0 0 0 2214 0 0 0 0 0 0
"4110" 19 15 "d" 1 29 1 0 424 424 746 424 424 322 0 322 0 0 322
"4111" 19 15 "d" 2 231 1 0 425 425 632 425 849 207 0 207 0 0 207
"4112" 19 15 "d" 3 473 1 0 1011 1011 1142 1011 1860 131 0 131 0 0 131
"4113" 19 15 "d" 4 190 1 0 472 472 472 472 2332 0 0 0 0 0 472
"4114" 19 15 "d" 5 0 0 0 0 0 0 0 2332 0 0 0 0 0 0
"4115" 19 15 "d" 6 308 1 0 768 768 768 1428 3760 0 0 0 1 1 768
"4116" 19 15 "d" 7 0 0 0 0 0 0 0 3760 0 0 0 0 0 0
"4117" 19 16 "c" 1 203 1 203 203 203 203 203 203 0 0 0 0 0 203
"4118" 19 16 "c" 2 147 1 0 511 511 511 511 714 0 0 0 0 0 511
"4119" 19 16 "c" 3 0 0 0 0 0 0 0 714 0 0 0 0 0 0
"4120" 19 16 "c" 4 174 1 174 174 174 174 174 888 0 0 0 0 0 174
"4121" 19 16 "c" 5 216 1 216 216 216 216 216 1104 0 0 0 0 0 216
"4122" 19 16 "c" 6 258 1 0 988 988 988 988 2092 0 0 0 0 0 988
"4123" 19 16 "c" 7 0 0 0 0 0 0 0 2092 0 0 0 0 0 0
"4124" 19 17 "b" 1 93 1 0 818 818 818 818 818 0 0 0 0 0 818
"4125" 19 17 "b" 2 246 1 0 246 246 474 246 1064 228 0 228 0 0 228
"4126" 19 17 "b" 3 185 1 0 940 940 940 940 2004 0 0 0 0 0 940
"4127" 19 17 "b" 4 243 1 243 243 243 243 243 2247 0 0 0 0 0 243
"4128" 19 17 "b" 5 0 0 0 0 0 0 0 2247 0 0 0 0 0 0
"4129" 19 17 "b" 6 253 1 0 712 712 712 940 3187 0 0 0 1 1 712
"4130" 19 17 "b" 7 0 0 0 0 0 0 0 3187 0 0 0 0 0 0
"4131" 19 18 "a" 1 197 1 0 514 514 514 514 514 0 0 0 0 0 514
"4132" 19 18 "a" 2 205 1 205 205 205 205 205 719 0 0 0 0 0 205
"4133" 19 18 "a" 3 195 1 195 195 195 195 195 914 0 0 0 0 0 195
"4134" 19 18 "a" 4 0 0 0 0 0 0 0 914 0 0 0 0 0 0
"4135" 19 18 "a" 5 210 1 210 210 210 210 210 1124 0 0 0 0 0 210
"4136" 19 18 "a" 6 205 1 0 1247 1247 1247 1247 2371 0 0 0 0 0 1247
"4137" 19 18 "a" 7 0 0 0 0 0 0 0 2371 0 0 0 0 0 0
"4138" 19 19 "d" 1 30 1 0 362 362 362 362 362 0 0 0 0 0 362
"4139" 19 19 "d" 2 332 1 0 332 332 626 332 694 294 0 294 0 0 294
"4140" 19 19 "d" 3 184 1 0 1297 1297 2908 1297 1991 1611 0 1611 0 1 1611
"4141" 19 19 "d" 4 295 1 0 295 295 473 295 2286 178 0 178 0 0 178
"4142" 19 19 "d" 5 0 0 0 0 0 0 0 2286 0 0 0 0 0 0
"4143" 19 19 "d" 6 285 1 0 1693 2151 2151 4234 6520 458 458 0 1 1 458
"4144" 19 19 "d" 7 0 0 0 0 0 0 0 6520 0 0 0 0 0 0
"4145" 19 20 "c" 1 210 1 0 420 420 652 420 420 232 0 232 0 0 232
"4146" 19 20 "c" 2 197 1 0 197 518 518 750 1170 321 321 0 1 1 321
"4147" 19 20 "c" 3 226 1 226 226 226 226 226 1396 0 0 0 0 0 226
"4148" 19 20 "c" 4 0 0 0 0 0 0 0 1396 0 0 0 0 0 0
"4149" 19 20 "c" 5 258 1 258 258 258 258 258 1654 0 0 0 0 0 258
"4150" 19 20 "c" 6 229 1 0 1314 1314 1314 1314 2968 0 0 0 0 0 1314
"4151" 19 20 "c" 7 0 0 0 0 0 0 0 2968 0 0 0 0 0 0
"4152" 19 21 "b" 1 243 1 0 507 507 1326 507 507 819 0 819 0 0 196
"4153" 19 21 "b" 2 872 1 0 872 1381 1558 1545 2052 686 509 177 1 1 177
"4154" 19 21 "b" 3 221 1 0 1434 1434 2896 1434 3486 1462 0 1462 0 1 682
"4155" 19 21 "b" 4 580 1 580 580 580 580 580 4066 0 0 0 0 0 580
"4156" 19 21 "b" 5 0 0 0 0 0 0 0 4066 0 0 0 0 0 0
"4157" 19 21 "b" 6 537 1 0 1176 1365 1365 3659 7725 189 189 0 2 2 189
"4158" 19 21 "b" 7 0 0 0 0 0 0 0 7725 0 0 0 0 0 0
"4159" 19 22 "a" 1 215 1 0 483 483 483 483 483 0 0 0 0 0 483
"4160" 19 22 "a" 2 259 1 259 259 259 259 259 742 0 0 0 0 0 259
"4161" 19 22 "a" 3 0 0 0 0 0 0 0 742 0 0 0 0 0 0
"4162" 19 22 "a" 4 296 1 296 296 296 296 296 1038 0 0 0 0 0 296
"4163" 19 22 "a" 5 0 0 0 0 0 0 0 1038 0 0 0 0 0 0
"4164" 19 22 "a" 6 273 1 0 2664 2664 2664 2664 3702 0 0 0 0 0 2664
"4165" 19 22 "a" 7 0 0 0 0 0 0 0 3702 0 0 0 0 0 0
"4166" 19 23 "d" 1 194 1 0 1081 1081 1565 1081 1081 484 0 484 0 0 484
"4167" 19 23 "d" 2 424 1 0 424 424 777 424 1505 353 0 353 0 0 353
"4168" 19 23 "d" 3 211 1 0 1678 1678 3472 1678 3183 1794 0 1794 0 0 1794
"4169" 19 23 "d" 4 238 1 0 485 485 697 485 3668 212 0 212 0 0 212
"4170" 19 23 "d" 5 0 0 0 0 0 0 0 3668 0 0 0 0 0 0
"4171" 19 23 "d" 6 244 1 0 1133 3422 3422 6265 9933 2289 2289 0 1 1 2289
"4172" 19 23 "d" 7 0 0 0 0 0 0 0 9933 0 0 0 0 0 0
"4173" 19 24 "c" 1 112 1 0 112 112 311 112 112 199 0 199 0 0 199
"4174" 19 24 "c" 2 65 1 0 65 235 235 434 546 170 170 0 1 1 170
"4175" 19 24 "c" 3 226 1 226 226 226 226 226 772 0 0 0 0 0 226
"4176" 19 24 "c" 4 260 1 260 260 260 260 260 1032 0 0 0 0 0 260
"4177" 19 24 "c" 5 0 0 0 0 0 0 0 1032 0 0 0 0 0 0
"4178" 19 24 "c" 6 244 1 0 1709 1709 1709 1709 2741 0 0 0 0 0 1709
"4179" 19 24 "c" 7 0 0 0 0 0 0 0 2741 0 0 0 0 0 0
"4180" 19 25 "b" 1 144 1 144 144 144 144 144 144 0 0 0 0 0 144
"4181" 19 25 "b" 2 311 1 0 444 444 444 444 588 0 0 0 0 0 444
"4182" 19 25 "b" 3 190 1 0 708 708 708 708 1296 0 0 0 0 0 708
"4183" 19 25 "b" 4 207 1 207 207 207 207 207 1503 0 0 0 0 0 207
"4184" 19 25 "b" 5 286 1 286 286 286 286 286 1789 0 0 0 0 0 286
"4185" 19 25 "b" 6 413 1 0 1735 1735 1735 1735 3524 0 0 0 0 0 1735
"4186" 19 25 "b" 7 0 0 0 0 0 0 0 3524 0 0 0 0 0 0
"4187" 19 27 "a" 1 180 1 0 368 368 368 368 368 0 0 0 0 0 368
"4188" 19 27 "a" 2 292 1 292 292 292 292 292 660 0 0 0 0 0 292
"4189" 19 27 "a" 3 268 1 268 268 268 268 268 928 0 0 0 0 0 268
"4190" 19 27 "a" 4 0 0 0 0 0 0 0 928 0 0 0 0 0 0
"4191" 19 27 "a" 5 179 1 179 179 179 179 179 1107 0 0 0 0 0 179
"4192" 19 27 "a" 6 177 1 0 1246 1246 1246 1246 2353 0 0 0 0 0 1246
"4193" 19 27 "a" 7 0 0 0 0 0 0 0 2353 0 0 0 0 0 0
"4194" 19 28 "d" 1 208 1 0 492 492 944 492 492 452 0 452 0 0 276
"4195" 19 28 "d" 2 329 1 0 329 329 602 505 997 273 0 273 1 1 273
"4196" 19 28 "d" 3 486 1 0 942 942 2062 942 1939 1120 0 1120 0 1 992
"4197" 19 28 "d" 4 335 1 0 658 658 928 658 2597 270 0 270 0 0 270
"4198" 19 28 "d" 5 0 0 0 0 0 0 0 2597 0 0 0 0 0 0
"4199" 19 28 "d" 6 579 1 0 1609 2543 2543 4482 7079 934 934 0 1 1 934
"4200" 19 28 "d" 7 0 0 0 0 0 0 0 7079 0 0 0 0 0 0
"4201" 19 29 "c" 1 90 1 0 398 398 693 398 398 295 0 295 0 0 295
"4202" 19 29 "c" 2 133 1 0 133 362 1144 657 1055 1011 229 782 1 1 346
"4203" 19 29 "c" 3 207 1 0 207 207 862 207 1262 655 0 655 0 0 314
"4204" 19 29 "c" 4 674 1 0 674 674 841 674 1936 167 0 167 0 0 167
"4205" 19 29 "c" 5 0 0 0 0 0 0 0 1936 0 0 0 0 0 0
"4206" 19 29 "c" 6 211 1 0 1626 1956 1956 3560 5496 330 330 0 2 2 170
"4207" 19 29 "c" 7 0 0 0 0 0 0 0 5496 0 0 0 0 0 0
"4208" 19 30 "b" 1 206 1 206 206 206 206 206 206 0 0 0 0 0 206
"4209" 19 30 "b" 2 79 1 79 79 79 79 79 285 0 0 0 0 0 79
"4210" 19 30 "b" 3 290 1 0 1507 1507 3255 1507 1792 1748 0 1748 0 0 1748
"4211" 19 30 "b" 4 0 0 0 0 0 141 0 1792 141 0 141 0 0 141
"4212" 19 30 "b" 5 911 1 0 911 911 1367 911 2703 456 0 456 0 1 312
"4213" 19 30 "b" 6 487 1 0 3097 5058 5058 7403 10106 1961 1961 0 2 2 1637
"4214" 19 30 "b" 7 0 0 0 0 0 0 0 10106 0 0 0 0 0 0
"4215" 19 31 "a" 1 210 1 0 748 748 748 748 748 0 0 0 0 0 748
"4216" 19 31 "a" 2 254 1 0 254 254 594 254 1002 340 0 340 0 0 340
"4217" 19 31 "a" 3 319 1 0 319 319 608 319 1321 289 0 289 0 0 289
"4218" 19 31 "a" 4 232 1 232 232 232 232 232 1553 0 0 0 0 0 232
"4219" 19 31 "a" 5 366 1 366 366 366 366 366 1919 0 0 0 0 0 366
"4220" 19 31 "a" 6 347 1 0 1637 2227 2227 2856 4775 590 590 0 1 1 590
"4221" 19 31 "a" 7 0 0 0 0 0 0 0 4775 0 0 0 0 0 0
"4222" 19 33 "d" 1 37 1 0 270 270 270 270 270 0 0 0 0 0 270
"4223" 19 33 "d" 2 251 1 0 251 251 446 251 521 195 0 195 0 0 195
"4224" 19 33 "d" 3 193 1 0 1691 1691 2504 1691 2212 813 0 813 0 0 813
"4225" 19 33 "d" 4 338 1 0 512 512 512 512 2724 0 0 0 0 0 512
"4226" 19 33 "d" 5 0 0 0 0 0 0 0 2724 0 0 0 0 0 0
"4227" 19 33 "d" 6 266 1 0 1248 1248 1248 2256 4980 0 0 0 1 1 1248
"4228" 19 33 "d" 7 0 0 0 0 0 0 0 4980 0 0 0 0 0 0
"4229" 19 34 "c" 1 60 1 0 307 307 307 307 307 0 0 0 0 0 307
"4230" 19 34 "c" 2 206 1 206 206 206 206 206 513 0 0 0 0 0 206
"4231" 19 34 "c" 3 263 1 0 687 687 687 687 1200 0 0 0 0 0 687
"4232" 19 34 "c" 4 656 1 656 656 656 656 656 1856 0 0 0 0 0 656
"4233" 19 34 "c" 5 0 0 0 0 0 0 0 1856 0 0 0 0 0 0
"4234" 19 34 "c" 6 318 1 0 1929 1929 1929 1929 3785 0 0 0 0 0 1929
"4235" 19 34 "c" 7 0 0 0 0 0 0 0 3785 0 0 0 0 0 0
"4236" 19 35 "b" 1 183 1 0 183 183 343 183 183 160 0 160 0 0 160
"4237" 19 35 "b" 2 336 1 0 336 600 600 760 943 264 264 0 1 1 264
"4238" 19 35 "b" 3 291 1 0 1474 1474 1474 1474 2417 0 0 0 0 0 1474
"4239" 19 35 "b" 4 194 1 194 194 194 194 194 2611 0 0 0 0 0 194
"4240" 19 35 "b" 5 0 0 0 0 0 0 0 2611 0 0 0 0 0 0
"4241" 19 35 "b" 6 224 1 0 2570 2570 2570 2570 5181 0 0 0 0 0 2570
"4242" 19 35 "b" 7 0 0 0 0 0 0 0 5181 0 0 0 0 0 0
"4243" 19 36 "a" 1 110 1 110 110 110 110 110 110 0 0 0 0 0 110
"4244" 19 36 "a" 2 376 1 0 582 582 769 582 692 187 0 187 0 0 187
"4245" 19 36 "a" 3 175 1 0 313 313 313 313 1005 0 0 0 0 0 313
"4246" 19 36 "a" 4 188 1 188 188 188 188 188 1193 0 0 0 0 0 188
"4247" 19 36 "a" 5 0 0 0 0 0 0 0 1193 0 0 0 0 0 0
"4248" 19 36 "a" 6 201 1 0 2392 2392 2392 2579 3772 0 0 0 1 1 2392
"4249" 19 36 "a" 7 0 0 0 0 0 0 0 3772 0 0 0 0 0 0
"4250" 20 1 "c" 1 156 1 156 156 156 156 156 156 0 0 0 0 0 156
"4251" 20 1 "c" 2 233 1 233 233 233 233 233 389 0 0 0 0 0 233
"4252" 20 1 "c" 3 498 1 0 693 693 693 693 1082 0 0 0 0 0 693
"4253" 20 1 "c" 4 192 1 192 192 192 192 192 1274 0 0 0 0 0 192
"4254" 20 1 "c" 5 265 1 265 265 265 265 265 1539 0 0 0 0 0 265
"4255" 20 1 "c" 6 296 1 0 1158 1158 1158 1158 2697 0 0 0 0 0 1158
"4256" 20 1 "c" 7 0 0 0 0 0 0 0 2697 0 0 0 0 0 0
"4257" 20 2 "b" 1 164 1 164 164 164 164 164 164 0 0 0 0 0 164
"4258" 20 2 "b" 2 138 1 138 138 138 138 138 302 0 0 0 0 0 138
"4259" 20 2 "b" 3 568 1 0 1579 1579 1579 1579 1881 0 0 0 0 0 1579
"4260" 20 2 "b" 4 0 0 0 0 0 0 0 1881 0 0 0 0 0 0
"4261" 20 2 "b" 5 318 1 318 318 318 318 318 2199 0 0 0 0 0 318
"4262" 20 2 "b" 6 132 1 0 1175 1175 1175 1175 3374 0 0 0 0 0 1175
"4263" 20 2 "b" 7 0 0 0 0 0 0 0 3374 0 0 0 0 0 0
"4264" 20 3 "a" 1 191 1 0 313 313 313 313 313 0 0 0 0 0 313
"4265" 20 3 "a" 2 0 0 0 0 0 0 0 313 0 0 0 0 0 0
"4266" 20 3 "a" 3 209 1 0 530 530 530 530 843 0 0 0 0 0 530
"4267" 20 3 "a" 4 0 0 0 0 0 0 0 843 0 0 0 0 0 0
"4268" 20 3 "a" 5 0 0 0 0 0 0 0 843 0 0 0 0 0 0
"4269" 20 3 "a" 6 530 1 0 4040 4040 4040 4040 4883 0 0 0 0 0 4040
"4270" 20 3 "a" 7 0 0 0 0 0 0 0 4883 0 0 0 0 0 0
"4271" 20 4 "d" 1 199 1 0 330 330 330 330 330 0 0 0 0 0 330
"4272" 20 4 "d" 2 530 1 530 530 530 530 530 860 0 0 0 0 0 530
"4273" 20 4 "d" 3 0 0 0 0 0 0 0 860 0 0 0 0 0 0
"4274" 20 4 "d" 4 222 1 0 1621 1621 1621 1621 2481 0 0 0 0 0 1621
"4275" 20 4 "d" 5 373 1 373 373 373 373 373 2854 0 0 0 0 0 373
"4276" 20 4 "d" 6 0 0 0 0 0 0 0 2854 0 0 0 0 0 0
"4277" 20 4 "d" 7 320 1 0 637 637 637 637 3491 0 0 0 0 0 637
"4278" 20 6 "c" 1 153 1 0 878 878 2613 878 878 1735 0 1735 0 0 858
"4279" 20 6 "c" 2 0 0 0 0 0 1828 0 878 1828 0 1828 0 1 423
"4280" 20 6 "c" 3 199 1 0 469 469 1434 469 1347 965 0 965 0 1 174
"4281" 20 6 "c" 4 391 1 0 391 391 1505 391 1738 1114 0 1114 0 0 582
"4282" 20 6 "c" 5 138 1 138 138 138 138 670 2408 0 0 0 1 1 138
"4283" 20 6 "c" 6 266 1 0 2848 2949 2949 8059 10467 101 101 0 1 1 101
"4284" 20 6 "c" 7 0 0 0 0 0 0 0 10467 0 0 0 0 0 0
"4285" 20 7 "b" 1 197 1 0 309 309 309 309 309 0 0 0 0 0 309
"4286" 20 7 "b" 2 299 1 0 500 500 824 500 809 324 0 324 0 0 324
"4287" 20 7 "b" 3 251 1 0 251 1734 3935 2058 2867 3684 1483 2201 1 1 2201
"4288" 20 7 "b" 4 347 1 0 347 773 773 2974 5841 426 426 0 1 1 426
"4289" 20 7 "b" 5 0 0 0 0 0 0 0 5841 0 0 0 0 0 0
"4290" 20 7 "b" 6 225 1 0 3183 3183 3183 3183 9024 0 0 0 0 0 3183
"4291" 20 7 "b" 7 0 0 0 0 0 0 0 9024 0 0 0 0 0 0
"4292" 20 8 "a" 1 173 1 173 173 173 173 173 173 0 0 0 0 0 173
"4293" 20 8 "a" 2 557 1 557 557 557 557 557 730 0 0 0 0 0 557
"4294" 20 8 "a" 3 263 1 263 263 263 263 263 993 0 0 0 0 0 263
"4295" 20 8 "a" 4 170 1 0 354 354 354 354 1347 0 0 0 0 0 354
"4296" 20 8 "a" 5 0 0 0 0 0 0 0 1347 0 0 0 0 0 0
"4297" 20 8 "a" 6 298 1 0 7240 7240 7240 7240 8587 0 0 0 0 0 7240
"4298" 20 8 "a" 7 0 0 0 0 0 0 0 8587 0 0 0 0 0 0
"4299" 20 10 "d" 1 188 1 188 188 188 188 188 188 0 0 0 0 0 188
"4300" 20 10 "d" 2 159 1 159 159 159 159 159 347 0 0 0 0 0 159
"4301" 20 10 "d" 3 352 1 0 2038 2038 2038 2038 2385 0 0 0 0 0 2038
"4302" 20 10 "d" 4 404 1 0 831 831 831 831 3216 0 0 0 0 0 831
"4303" 20 10 "d" 5 0 0 0 0 0 0 0 3216 0 0 0 0 0 0
"4304" 20 10 "d" 6 190 1 0 1935 1935 1935 1935 5151 0 0 0 0 0 1935
"4305" 20 10 "d" 7 0 0 0 0 0 0 0 5151 0 0 0 0 0 0
"4306" 20 11 "c" 1 188 1 0 305 305 305 305 305 0 0 0 0 0 305
"4307" 20 11 "c" 2 621 1 0 881 881 1538 881 1186 657 0 657 0 0 657
"4308" 20 11 "c" 3 393 1 0 605 605 1206 605 1791 601 0 601 0 0 601
"4309" 20 11 "c" 4 492 1 0 492 492 811 492 2283 319 0 319 0 1 182
"4310" 20 11 "c" 5 0 0 0 0 0 0 0 2283 0 0 0 0 0 0
"4311" 20 11 "c" 6 191 1 0 3861 5772 5772 7349 9632 1911 1911 0 1 1 1911
"4312" 20 11 "c" 7 0 0 0 0 0 0 0 9632 0 0 0 0 0 0
"4313" 20 12 "b" 1 170 1 0 170 170 352 170 170 182 0 182 0 0 182
"4314" 20 12 "b" 2 0 0 0 0 0 2210 0 170 2210 0 2210 0 0 885
"4315" 20 12 "b" 3 104 1 0 104 2389 4743 3714 3884 4639 2285 2354 1 2 2282
"4316" 20 12 "b" 4 0 0 0 0 0 270 0 3884 270 0 270 0 0 270
"4317" 20 12 "b" 5 255 1 0 255 255 455 255 4139 200 0 200 0 0 200
"4318" 20 12 "b" 6 402 1 0 402 1664 1664 5555 9694 1262 1262 0 1 1 1262
"4319" 20 12 "b" 7 0 0 0 0 0 0 0 9694 0 0 0 0 0 0
"4320" 20 13 "a" 1 172 1 172 172 172 172 172 172 0 0 0 0 0 172
"4321" 20 13 "a" 2 0 0 0 0 0 463 0 172 463 0 463 0 0 463
"4322" 20 13 "a" 3 0 0 0 0 0 1060 0 172 1060 0 1060 0 1 710
"4323" 20 13 "a" 4 96 1 0 96 263 263 1786 1958 167 167 0 2 2 167
"4324" 20 13 "a" 5 172 1 172 172 172 172 172 2130 0 0 0 0 0 172
"4325" 20 13 "a" 6 324 1 0 1841 1841 1841 1841 3971 0 0 0 0 0 1841
"4326" 20 13 "a" 7 0 0 0 0 0 0 0 3971 0 0 0 0 0 0
"4327" 20 14 "d" 1 144 1 0 144 144 314 144 144 170 0 170 0 0 170
"4328" 20 14 "d" 2 53 1 0 53 473 473 643 787 420 420 0 1 1 420
"4329" 20 14 "d" 3 179 1 0 1610 1610 1610 1610 2397 0 0 0 0 0 1610
"4330" 20 14 "d" 4 168 1 0 306 306 306 306 2703 0 0 0 0 0 306
"4331" 20 14 "d" 5 144 1 144 144 144 144 144 2847 0 0 0 0 0 144
"4332" 20 14 "d" 6 358 1 0 2626 2626 2626 2626 5473 0 0 0 0 0 2626
"4333" 20 14 "d" 7 0 0 0 0 0 0 0 5473 0 0 0 0 0 0
"4334" 20 15 "c" 1 165 1 0 324 324 972 324 324 648 0 648 0 0 648
"4335" 20 15 "c" 2 120 1 0 1045 1045 1206 1045 1369 161 0 161 0 0 161
"4336" 20 15 "c" 3 264 1 0 714 714 1228 714 2083 514 0 514 0 0 514
"4337" 20 15 "c" 4 281 1 0 1169 1169 1586 1169 3252 417 0 417 0 0 417
"4338" 20 15 "c" 5 0 0 0 0 0 0 0 3252 0 0 0 0 0 0
"4339" 20 15 "c" 6 281 1 0 503 3236 3236 4976 8228 2733 2733 0 1 1 2733
"4340" 20 15 "c" 7 0 0 0 0 0 0 0 8228 0 0 0 0 0 0
"4341" 20 16 "b" 1 163 1 0 774 774 774 774 774 0 0 0 0 0 774
"4342" 20 16 "b" 2 493 1 493 493 493 493 493 1267 0 0 0 0 0 493
"4343" 20 16 "b" 3 284 1 0 1966 1966 1966 1966 3233 0 0 0 0 0 1966
"4344" 20 16 "b" 4 133 1 133 133 133 133 133 3366 0 0 0 0 0 133
"4345" 20 16 "b" 5 141 1 141 141 141 141 141 3507 0 0 0 0 0 141
"4346" 20 16 "b" 6 530 1 0 1725 1725 1725 1725 5232 0 0 0 0 0 1725
"4347" 20 16 "b" 7 0 0 0 0 0 0 0 5232 0 0 0 0 0 0
"4348" 20 17 "a" 1 190 1 0 337 337 337 337 337 0 0 0 0 0 337
"4349" 20 17 "a" 2 448 1 0 2812 2812 2812 2812 3149 0 0 0 0 0 2812
"4350" 20 17 "a" 3 273 1 273 273 273 273 273 3422 0 0 0 0 0 273
"4351" 20 17 "a" 4 169 1 169 169 169 169 169 3591 0 0 0 0 0 169
"4352" 20 17 "a" 5 137 1 137 137 137 137 137 3728 0 0 0 0 0 137
"4353" 20 17 "a" 6 336 1 0 916 916 916 916 4644 0 0 0 0 0 916
"4354" 20 17 "a" 7 0 0 0 0 0 0 0 4644 0 0 0 0 0 0
"4355" 20 18 "d" 1 157 1 0 313 313 313 313 313 0 0 0 0 0 313
"4356" 20 18 "d" 2 137 1 0 449 449 449 449 762 0 0 0 0 0 449
"4357" 20 18 "d" 3 206 1 0 1246 1246 1246 1246 2008 0 0 0 0 0 1246
"4358" 20 18 "d" 4 437 1 0 882 882 882 882 2890 0 0 0 0 0 882
"4359" 20 18 "d" 5 0 0 0 0 0 0 0 2890 0 0 0 0 0 0
"4360" 20 18 "d" 6 334 1 0 2071 2071 2071 2071 4961 0 0 0 0 0 2071
"4361" 20 18 "d" 7 0 0 0 0 0 0 0 4961 0 0 0 0 0 0
"4362" 20 19 "c" 1 178 1 0 309 309 309 309 309 0 0 0 0 0 309
"4363" 20 19 "c" 2 936 1 0 1400 1400 1400 1400 1709 0 0 0 0 0 1400
"4364" 20 19 "c" 3 190 1 190 190 190 190 190 1899 0 0 0 0 0 190
"4365" 20 19 "c" 4 188 1 0 598 598 598 598 2497 0 0 0 0 0 598
"4366" 20 19 "c" 5 0 0 0 0 0 0 0 2497 0 0 0 0 0 0
"4367" 20 19 "c" 6 305 1 0 2488 2488 2488 2488 4985 0 0 0 0 0 2488
"4368" 20 19 "c" 7 0 0 0 0 0 0 0 4985 0 0 0 0 0 0
"4369" 20 20 "b" 1 168 1 168 168 168 168 168 168 0 0 0 0 0 168
"4370" 20 20 "b" 2 414 1 0 585 585 1070 585 753 485 0 485 0 0 162
"4371" 20 20 "b" 3 242 1 0 2968 2968 5597 2968 3721 2629 0 2629 0 1 448
"4372" 20 20 "b" 4 0 0 0 0 0 514 0 3721 514 0 514 0 0 514
"4373" 20 20 "b" 5 0 0 0 0 0 467 0 3721 467 0 467 0 1 467
"4374" 20 20 "b" 6 163 1 0 2658 6854 6854 10949 14670 4196 4196 0 1 1 4196
"4375" 20 20 "b" 7 0 0 0 0 0 0 0 14670 0 0 0 0 0 0
"4376" 20 21 "a" 1 127 1 0 127 127 865 127 127 738 0 738 0 0 738
"4377" 20 21 "a" 2 569 1 0 569 1137 1137 1875 2002 568 568 0 1 1 568
"4378" 20 21 "a" 3 242 1 0 446 446 446 446 2448 0 0 0 0 0 446
"4379" 20 21 "a" 4 581 1 581 581 581 581 581 3029 0 0 0 0 0 581
"4380" 20 21 "a" 5 0 0 0 0 0 0 0 3029 0 0 0 0 0 0
"4381" 20 21 "a" 6 287 1 0 2230 2230 2230 2230 5259 0 0 0 0 0 2230
"4382" 20 21 "a" 7 0 0 0 0 0 0 0 5259 0 0 0 0 0 0
"4383" 20 22 "d" 1 188 1 188 188 188 188 188 188 0 0 0 0 0 188
"4384" 20 22 "d" 2 128 1 0 367 367 367 367 555 0 0 0 0 0 367
"4385" 20 22 "d" 3 296 1 0 1627 1627 1627 1627 2182 0 0 0 0 0 1627
"4386" 20 22 "d" 4 306 1 306 306 306 306 306 2488 0 0 0 0 0 306
"4387" 20 22 "d" 5 0 0 0 0 0 0 0 2488 0 0 0 0 0 0
"4388" 20 22 "d" 6 875 1 0 3503 3503 3503 3503 5991 0 0 0 0 0 3503
"4389" 20 22 "d" 7 0 0 0 0 0 0 0 5991 0 0 0 0 0 0
"4390" 20 23 "c" 1 180 1 0 489 489 1109 489 489 620 0 620 0 0 432
"4391" 20 23 "c" 2 115 1 0 385 874 1611 1062 1551 1226 489 737 1 2 232
"4392" 20 23 "c" 3 185 1 0 185 185 920 185 1736 735 0 735 0 0 735
"4393" 20 23 "c" 4 660 1 0 660 660 2267 660 2396 1607 0 1607 0 0 364
"4394" 20 23 "c" 5 0 0 0 0 0 0 0 2396 0 0 0 0 0 0
"4395" 20 23 "c" 6 152 1 0 152 3175 3175 6686 9082 3023 3023 0 3 3 1898
"4396" 20 23 "c" 7 0 0 0 0 0 0 0 9082 0 0 0 0 0 0
"4397" 20 24 "b" 1 156 1 156 156 156 156 156 156 0 0 0 0 0 156
"4398" 20 24 "b" 2 206 1 206 206 206 206 206 362 0 0 0 0 0 206
"4399" 20 24 "b" 3 544 1 0 1685 1685 1685 1685 2047 0 0 0 0 0 1685
"4400" 20 24 "b" 4 399 1 399 399 399 399 399 2446 0 0 0 0 0 399
"4401" 20 24 "b" 5 0 0 0 0 0 0 0 2446 0 0 0 0 0 0
"4402" 20 24 "b" 6 139 1 0 1775 1775 1775 1775 4221 0 0 0 0 0 1775
"4403" 20 24 "b" 7 0 0 0 0 0 0 0 4221 0 0 0 0 0 0
"4404" 20 25 "a" 1 175 1 0 307 307 307 307 307 0 0 0 0 0 307
"4405" 20 25 "a" 2 443 1 443 443 443 443 443 750 0 0 0 0 0 443
"4406" 20 25 "a" 3 176 1 176 176 176 176 176 926 0 0 0 0 0 176
"4407" 20 25 "a" 4 239 1 239 239 239 239 239 1165 0 0 0 0 0 239
"4408" 20 25 "a" 5 264 1 264 264 264 264 264 1429 0 0 0 0 0 264
"4409" 20 25 "a" 6 326 1 0 1641 1641 1641 1641 3070 0 0 0 0 0 1641
"4410" 20 25 "a" 7 0 0 0 0 0 0 0 3070 0 0 0 0 0 0
"4411" 20 27 "d" 1 147 1 147 147 147 147 147 147 0 0 0 0 0 147
"4412" 20 27 "d" 2 526 1 526 526 526 526 526 673 0 0 0 0 0 526
"4413" 20 27 "d" 3 244 1 0 880 880 880 880 1553 0 0 0 0 0 880
"4414" 20 27 "d" 4 450 1 450 450 450 450 450 2003 0 0 0 0 0 450
"4415" 20 27 "d" 5 0 0 0 0 0 232 0 2003 232 0 232 0 0 232
"4416" 20 27 "d" 6 169 1 0 169 2272 2272 2504 4507 2103 2103 0 1 1 2103
"4417" 20 27 "d" 7 0 0 0 0 0 0 0 4507 0 0 0 0 0 0
"4418" 20 28 "c" 1 184 1 184 184 184 184 184 184 0 0 0 0 0 184
"4419" 20 28 "c" 2 147 1 0 568 568 884 568 752 316 0 316 0 0 316
"4420" 20 28 "c" 3 313 1 0 798 798 798 798 1550 0 0 0 0 0 798
"4421" 20 28 "c" 4 174 1 0 1549 1549 1549 1549 3099 0 0 0 0 0 1549
"4422" 20 28 "c" 5 0 0 0 0 0 0 0 3099 0 0 0 0 0 0
"4423" 20 28 "c" 6 299 1 0 2478 2478 2478 2794 5893 0 0 0 1 1 2478
"4424" 20 28 "c" 7 0 0 0 0 0 0 0 5893 0 0 0 0 0 0
"4425" 20 29 "b" 1 174 1 174 174 174 174 174 174 0 0 0 0 0 174
"4426" 20 29 "b" 2 145 1 0 509 509 509 509 683 0 0 0 0 0 509
"4427" 20 29 "b" 3 145 1 0 1624 1624 2802 1624 2307 1178 0 1178 0 0 1178
"4428" 20 29 "b" 4 454 1 0 454 1353 1353 2531 4838 899 899 0 1 1 899
"4429" 20 29 "b" 5 479 1 0 1980 1980 1980 1980 6818 0 0 0 0 0 1980
"4430" 20 29 "b" 6 0 0 0 0 0 0 0 6818 0 0 0 0 0 0
"4431" 20 29 "b" 7 0 0 0 0 0 0 0 6818 0 0 0 0 0 0
"4432" 20 30 "a" 1 170 1 170 170 170 170 170 170 0 0 0 0 0 170
"4433" 20 30 "a" 2 127 1 127 127 127 127 127 297 0 0 0 0 0 127
"4434" 20 30 "a" 3 331 1 0 856 856 856 856 1153 0 0 0 0 0 856
"4435" 20 30 "a" 4 277 1 0 408 408 408 408 1561 0 0 0 0 0 408
"4436" 20 30 "a" 5 468 1 468 468 468 468 468 2029 0 0 0 0 0 468
"4437" 20 30 "a" 6 524 1 0 7408 7408 7408 7408 9437 0 0 0 0 0 7408
"4438" 20 30 "a" 7 0 0 0 0 0 0 0 9437 0 0 0 0 0 0
"4439" 20 31 "d" 1 204 1 0 345 345 658 345 345 313 0 313 0 0 313
"4440" 20 31 "d" 2 161 1 0 161 161 285 161 506 124 0 124 0 1 124
"4441" 20 31 "d" 3 131 1 0 240 1684 1684 2121 2627 1444 1444 0 1 1 1444
"4442" 20 31 "d" 4 229 1 229 229 229 229 229 2856 0 0 0 0 0 229
"4443" 20 31 "d" 5 0 0 0 0 0 0 0 2856 0 0 0 0 0 0
"4444" 20 31 "d" 6 359 1 0 2522 2522 2522 2522 5378 0 0 0 0 0 2522
"4445" 20 31 "d" 7 0 0 0 0 0 0 0 5378 0 0 0 0 0 0
"4446" 20 33 "c" 1 181 1 0 314 314 314 314 314 0 0 0 0 0 314
"4447" 20 33 "c" 2 307 1 0 1166 1166 1166 1166 1480 0 0 0 0 0 1166
"4448" 20 33 "c" 3 158 1 0 1121 1121 1121 1121 2601 0 0 0 0 0 1121
"4449" 20 33 "c" 4 2007 1 0 2007 2007 2398 2007 4608 391 0 391 0 0 391
"4450" 20 33 "c" 5 0 0 0 0 0 123 0 4608 123 0 123 0 1 123
"4451" 20 33 "c" 6 382 1 0 382 2713 2713 3227 7835 2331 2331 0 1 1 2331
"4452" 20 33 "c" 7 0 0 0 0 0 0 0 7835 0 0 0 0 0 0
"4453" 20 34 "b" 1 178 1 0 326 326 609 326 326 283 0 283 0 0 283
"4454" 20 34 "b" 2 232 1 0 232 685 1084 968 1294 852 453 399 1 1 399
"4455" 20 34 "b" 3 173 1 0 2068 2068 3863 2068 3362 1795 0 1795 0 1 1598
"4456" 20 34 "b" 4 408 1 0 408 408 604 408 3770 196 0 196 0 0 196
"4457" 20 34 "b" 5 0 0 0 0 0 0 0 3770 0 0 0 0 0 0
"4458" 20 34 "b" 6 254 1 0 1499 3236 3236 5626 9396 1737 1737 0 1 1 1737
"4459" 20 34 "b" 7 0 0 0 0 0 0 0 9396 0 0 0 0 0 0
"4460" 20 35 "a" 1 164 1 0 536 536 536 536 536 0 0 0 0 0 536
"4461" 20 35 "a" 2 357 1 357 357 357 357 357 893 0 0 0 0 0 357
"4462" 20 35 "a" 3 212 1 0 901 901 901 901 1794 0 0 0 0 0 901
"4463" 20 35 "a" 4 694 1 694 694 694 694 694 2488 0 0 0 0 0 694
"4464" 20 35 "a" 5 232 1 232 232 232 232 232 2720 0 0 0 0 0 232
"4465" 20 35 "a" 6 270 1 0 3295 3295 3295 3295 6015 0 0 0 0 0 3295
"4466" 20 35 "a" 7 0 0 0 0 0 0 0 6015 0 0 0 0 0 0
"4467" 20 36 "d" 1 187 1 0 307 307 524 307 307 217 0 217 0 0 217
"4468" 20 36 "d" 2 216 1 0 1838 1838 4520 1838 2145 2682 0 2682 0 0 414
"4469" 20 36 "d" 3 209 1 0 1021 1021 5400 1021 3166 4379 0 4379 0 2 1032
"4470" 20 36 "d" 4 407 1 0 407 1289 2248 1684 4850 1841 882 959 2 2 735
"4471" 20 36 "d" 5 244 1 0 244 244 742 244 5094 498 0 498 0 0 498
"4472" 20 36 "d" 6 183 1 0 1244 5306 5306 13646 18740 4062 4062 0 2 2 1835
"4473" 20 36 "d" 7 0 0 0 0 0 0 0 18740 0 0 0 0 0 0
"4474" 21 1 "c" 1 257 1 257 257 257 257 257 257 0 0 0 0 0 257
"4475" 21 1 "c" 2 232 1 232 232 232 232 232 489 0 0 0 0 0 232
"4476" 21 1 "c" 3 244 1 244 244 244 244 244 733 0 0 0 0 0 244
"4477" 21 1 "c" 4 258 1 258 258 258 258 258 991 0 0 0 0 0 258
"4478" 21 1 "c" 5 492 1 492 492 492 492 492 1483 0 0 0 0 0 492
"4479" 21 1 "c" 6 253 1 0 709 709 709 709 2192 0 0 0 0 0 709
"4480" 21 1 "c" 7 0 0 0 0 0 0 0 2192 0 0 0 0 0 0
"4481" 21 2 "b" 1 0 0 0 0 0 0 0 0 0 0 0 0 0 0
"4482" 21 2 "b" 2 479 1 479 479 479 479 479 479 0 0 0 0 0 479
"4483" 21 2 "b" 3 199 1 0 604 604 604 604 1083 0 0 0 0 0 604
"4484" 21 2 "b" 4 0 0 0 0 0 0 0 1083 0 0 0 0 0 0
"4485" 21 2 "b" 5 306 1 306 306 306 306 306 1389 0 0 0 0 0 306
"4486" 21 2 "b" 6 199 1 0 806 806 806 806 2195 0 0 0 0 0 806
"4487" 21 2 "b" 7 0 0 0 0 0 0 0 2195 0 0 0 0 0 0
"4488" 21 3 "a" 1 225 1 0 413 413 413 413 413 0 0 0 0 0 413
"4489" 21 3 "a" 2 0 0 0 0 0 0 0 413 0 0 0 0 0 0
"4490" 21 3 "a" 3 432 1 0 937 937 1357 937 1350 420 0 420 0 0 420
"4491" 21 3 "a" 4 143 1 143 143 143 143 563 1913 0 0 0 1 1 143
"4492" 21 3 "a" 5 374 1 374 374 374 374 374 2287 0 0 0 0 0 374
"4493" 21 3 "a" 6 271 1 0 2516 2516 2516 2516 4803 0 0 0 0 0 2516
"4494" 21 3 "a" 7 0 0 0 0 0 0 0 4803 0 0 0 0 0 0
"4495" 21 4 "d" 1 233 1 0 808 808 808 808 808 0 0 0 0 0 808
"4496" 21 4 "d" 2 231 1 0 231 231 504 231 1039 273 0 273 0 0 273
"4497" 21 4 "d" 3 0 0 0 0 0 0 0 1039 0 0 0 0 0 0
"4498" 21 4 "d" 4 258 1 0 1672 1672 1672 1672 2711 0 0 0 0 0 1672
"4499" 21 4 "d" 5 0 0 0 0 0 0 0 2711 0 0 0 0 0 0
"4500" 21 4 "d" 6 329 1 329 329 329 329 329 3040 0 0 0 0 0 329
"4501" 21 4 "d" 7 266 1 266 266 266 266 539 3579 0 0 0 1 1 266
"4502" 21 6 "c" 1 26 1 0 405 405 405 405 405 0 0 0 0 0 405
"4503" 21 6 "c" 2 278 1 0 278 278 751 278 683 473 0 473 0 0 473
"4504" 21 6 "c" 3 200 1 0 456 456 456 456 1139 0 0 0 0 0 456
"4505" 21 6 "c" 4 570 1 0 570 570 1136 570 1709 566 0 566 0 0 320
"4506" 21 6 "c" 5 0 0 0 0 0 0 0 1709 0 0 0 0 0 0
"4507" 21 6 "c" 6 215 1 0 215 3654 3654 4693 6402 3439 3439 0 2 2 527
"4508" 21 6 "c" 7 0 0 0 0 0 0 0 6402 0 0 0 0 0 0
"4509" 21 7 "b" 1 496 1 496 496 496 496 496 496 0 0 0 0 0 496
"4510" 21 7 "b" 2 326 1 326 326 326 326 326 822 0 0 0 0 0 326
"4511" 21 7 "b" 3 290 1 0 1238 1238 1238 1238 2060 0 0 0 0 0 1238
"4512" 21 7 "b" 4 276 1 276 276 276 276 276 2336 0 0 0 0 0 276
"4513" 21 7 "b" 5 0 0 0 0 0 0 0 2336 0 0 0 0 0 0
"4514" 21 7 "b" 6 237 1 0 2054 2054 2054 2054 4390 0 0 0 0 0 2054
"4515" 21 7 "b" 7 0 0 0 0 0 0 0 4390 0 0 0 0 0 0
"4516" 21 8 "a" 1 234 1 0 555 555 555 555 555 0 0 0 0 0 555
"4517" 21 8 "a" 2 261 1 261 261 261 261 261 816 0 0 0 0 0 261
"4518" 21 8 "a" 3 260 1 260 260 260 260 260 1076 0 0 0 0 0 260
"4519" 21 8 "a" 4 481 1 481 481 481 481 481 1557 0 0 0 0 0 481
"4520" 21 8 "a" 5 0 0 0 0 0 0 0 1557 0 0 0 0 0 0
"4521" 21 8 "a" 6 247 1 0 1342 1342 1342 1342 2899 0 0 0 0 0 1342
"4522" 21 8 "a" 7 0 0 0 0 0 0 0 2899 0 0 0 0 0 0
"4523" 21 10 "d" 1 117 1 0 292 292 397 292 292 105 0 105 0 0 105
"4524" 21 10 "d" 2 192 1 0 695 695 695 695 987 0 0 0 0 0 695
"4525" 21 10 "d" 3 274 1 0 1230 1230 1347 1230 2217 117 0 117 0 1 117
"4526" 21 10 "d" 4 698 1 698 698 698 698 698 2915 0 0 0 0 0 698
"4527" 21 10 "d" 5 0 0 0 0 0 0 0 2915 0 0 0 0 0 0
"4528" 21 10 "d" 6 200 1 0 1926 1926 1926 2148 5063 0 0 0 1 1 1926
"4529" 21 10 "d" 7 0 0 0 0 0 0 0 5063 0 0 0 0 0 0
"4530" 21 11 "c" 1 0 0 0 0 0 0 0 0 0 0 0 0 0 0
"4531" 21 11 "c" 2 237 1 0 1089 1089 1389 1089 1089 300 0 300 0 0 300
"4532" 21 11 "c" 3 278 1 0 278 634 634 934 2023 356 356 0 1 1 356
"4533" 21 11 "c" 4 329 1 0 771 771 771 771 2794 0 0 0 0 0 771
"4534" 21 11 "c" 5 0 0 0 0 0 0 0 2794 0 0 0 0 0 0
"4535" 21 11 "c" 6 198 1 0 2372 2372 2372 2372 5166 0 0 0 0 0 2372
"4536" 21 11 "c" 7 0 0 0 0 0 0 0 5166 0 0 0 0 0 0
"4537" 21 12 "b" 1 234 1 0 422 422 422 422 422 0 0 0 0 0 422
"4538" 21 12 "b" 2 825 1 825 825 825 825 825 1247 0 0 0 0 0 825
"4539" 21 12 "b" 3 243 1 0 1223 1223 1223 1223 2470 0 0 0 0 0 1223
"4540" 21 12 "b" 4 611 1 611 611 611 611 611 3081 0 0 0 0 0 611
"4541" 21 12 "b" 5 0 0 0 0 0 0 0 3081 0 0 0 0 0 0
"4542" 21 12 "b" 6 240 1 0 1686 1686 1686 1686 4767 0 0 0 0 0 1686
"4543" 21 12 "b" 7 0 0 0 0 0 0 0 4767 0 0 0 0 0 0
"4544" 21 13 "a" 1 165 1 165 165 165 165 165 165 0 0 0 0 0 165
"4545" 21 13 "a" 2 259 1 0 501 501 501 501 666 0 0 0 0 0 501
"4546" 21 13 "a" 3 321 1 321 321 321 321 321 987 0 0 0 0 0 321
"4547" 21 13 "a" 4 595 1 595 595 595 595 595 1582 0 0 0 0 0 595
"4548" 21 13 "a" 5 250 1 250 250 250 250 250 1832 0 0 0 0 0 250
"4549" 21 13 "a" 6 220 1 0 3305 3305 3305 3305 5137 0 0 0 0 0 3305
"4550" 21 13 "a" 7 0 0 0 0 0 0 0 5137 0 0 0 0 0 0
"4551" 21 14 "d" 1 455 1 455 455 455 455 455 455 0 0 0 0 0 455
"4552" 21 14 "d" 2 246 1 246 246 246 246 246 701 0 0 0 0 0 246
"4553" 21 14 "d" 3 267 1 0 984 984 984 984 1685 0 0 0 0 0 984
"4554" 21 14 "d" 4 262 1 0 517 517 517 517 2202 0 0 0 0 0 517
"4555" 21 14 "d" 5 197 1 197 197 197 197 197 2399 0 0 0 0 0 197
"4556" 21 14 "d" 6 254 1 0 2753 2753 2753 2753 5152 0 0 0 0 0 2753
"4557" 21 14 "d" 7 0 0 0 0 0 0 0 5152 0 0 0 0 0 0
"4558" 21 15 "c" 1 21 1 0 21 21 288 21 21 267 0 267 0 0 267
"4559" 21 15 "c" 2 178 1 0 178 480 480 747 768 302 302 0 1 1 302
"4560" 21 15 "c" 3 331 1 331 331 331 331 331 1099 0 0 0 0 0 331
"4561" 21 15 "c" 4 565 1 565 565 565 565 565 1664 0 0 0 0 0 565
"4562" 21 15 "c" 5 0 0 0 0 0 0 0 1664 0 0 0 0 0 0
"4563" 21 15 "c" 6 302 1 0 752 752 752 752 2416 0 0 0 0 0 752
"4564" 21 15 "c" 7 0 0 0 0 0 0 0 2416 0 0 0 0 0 0
"4565" 21 16 "b" 1 0 0 0 0 0 447 0 0 447 0 447 0 0 151
"4566" 21 16 "b" 2 243 1 0 243 440 440 736 736 197 197 0 1 1 197
"4567" 21 16 "b" 3 254 1 0 1491 1491 1491 1491 2227 0 0 0 0 0 1491
"4568" 21 16 "b" 4 169 1 169 169 169 169 169 2396 0 0 0 0 0 169
"4569" 21 16 "b" 5 0 0 0 0 0 0 0 2396 0 0 0 0 0 0
"4570" 21 16 "b" 6 305 1 0 561 561 561 712 3108 0 0 0 1 1 561
"4571" 21 16 "b" 7 0 0 0 0 0 0 0 3108 0 0 0 0 0 0
"4572" 21 17 "a" 1 0 0 0 0 0 270 0 0 270 0 270 0 0 270
"4573" 21 17 "a" 2 225 1 0 225 657 657 927 927 432 432 0 1 1 432
"4574" 21 17 "a" 3 273 1 273 273 273 273 273 1200 0 0 0 0 0 273
"4575" 21 17 "a" 4 294 1 294 294 294 294 294 1494 0 0 0 0 0 294
"4576" 21 17 "a" 5 0 0 0 0 0 0 0 1494 0 0 0 0 0 0
"4577" 21 17 "a" 6 241 1 0 1698 1698 1698 1698 3192 0 0 0 0 0 1698
"4578" 21 17 "a" 7 0 0 0 0 0 0 0 3192 0 0 0 0 0 0
"4579" 21 18 "d" 1 249 1 0 581 581 581 581 581 0 0 0 0 0 581
"4580" 21 18 "d" 2 364 1 0 582 582 582 582 1163 0 0 0 0 0 582
"4581" 21 18 "d" 3 300 1 0 522 522 522 522 1685 0 0 0 0 0 522
"4582" 21 18 "d" 4 318 1 0 591 591 591 591 2276 0 0 0 0 0 591
"4583" 21 18 "d" 5 194 1 194 194 194 194 194 2470 0 0 0 0 0 194
"4584" 21 18 "d" 6 309 1 0 1093 1093 1093 1093 3563 0 0 0 0 0 1093
"4585" 21 18 "d" 7 0 0 0 0 0 0 0 3563 0 0 0 0 0 0
"4586" 21 19 "c" 1 196 1 196 196 196 196 196 196 0 0 0 0 0 196
"4587" 21 19 "c" 2 214 1 0 701 701 946 701 897 245 0 245 0 0 245
"4588" 21 19 "c" 3 164 1 164 164 164 164 164 1061 0 0 0 0 0 164
"4589" 21 19 "c" 4 291 1 0 465 465 465 465 1526 0 0 0 0 0 465
"4590" 21 19 "c" 5 0 0 0 0 0 0 0 1526 0 0 0 0 0 0
"4591" 21 19 "c" 6 224 1 0 2457 2457 2457 2702 4228 0 0 0 1 1 2457
"4592" 21 19 "c" 7 0 0 0 0 0 0 0 4228 0 0 0 0 0 0
"4593" 21 20 "b" 1 77 1 0 550 550 550 550 550 0 0 0 0 0 550
"4594" 21 20 "b" 2 327 1 0 327 327 1092 327 877 765 0 765 0 0 765
"4595" 21 20 "b" 3 635 1 0 1497 1497 2251 1497 2374 754 0 754 0 1 705
"4596" 21 20 "b" 4 293 1 0 293 293 580 293 2667 287 0 287 0 0 287
"4597" 21 20 "b" 5 0 0 0 0 0 0 0 2667 0 0 0 0 0 0
"4598" 21 20 "b" 6 188 1 0 2376 3461 3461 5267 7934 1085 1085 0 1 1 1085
"4599" 21 20 "b" 7 0 0 0 0 0 0 0 7934 0 0 0 0 0 0
"4600" 21 21 "a" 1 526 1 526 526 526 526 526 526 0 0 0 0 0 526
"4601" 21 21 "a" 2 288 1 0 544 544 544 544 1070 0 0 0 0 0 544
"4602" 21 21 "a" 3 246 1 246 246 246 246 246 1316 0 0 0 0 0 246
"4603" 21 21 "a" 4 436 1 436 436 436 436 436 1752 0 0 0 0 0 436
"4604" 21 21 "a" 5 0 0 0 0 0 0 0 1752 0 0 0 0 0 0
"4605" 21 21 "a" 6 252 1 0 2500 2500 2500 2500 4252 0 0 0 0 0 2500
"4606" 21 21 "a" 7 0 0 0 0 0 0 0 4252 0 0 0 0 0 0
"4607" 21 22 "d" 1 83 1 83 83 83 83 83 83 0 0 0 0 0 83
"4608" 21 22 "d" 2 0 0 0 0 0 126 0 83 126 0 126 0 0 126
"4609" 21 22 "d" 3 0 0 0 0 0 349 0 83 349 0 349 0 1 108
"4610" 21 22 "d" 4 581 1 581 581 581 581 822 905 0 0 0 1 1 581
"4611" 21 22 "d" 5 0 0 0 0 0 0 0 905 0 0 0 0 0 0
"4612" 21 22 "d" 6 222 1 0 2113 2113 2113 2347 3252 0 0 0 1 1 2113
"4613" 21 22 "d" 7 0 0 0 0 0 0 0 3252 0 0 0 0 0 0
"4614" 21 23 "c" 1 239 1 0 239 239 1134 239 239 895 0 895 0 0 351
"4615" 21 23 "c" 2 196 1 0 196 785 785 1680 1919 589 589 0 2 2 230
"4616" 21 23 "c" 3 193 1 193 193 193 193 193 2112 0 0 0 0 0 193
"4617" 21 23 "c" 4 436 1 436 436 436 436 436 2548 0 0 0 0 0 436
"4618" 21 23 "c" 5 0 0 0 0 0 0 0 2548 0 0 0 0 0 0
"4619" 21 23 "c" 6 275 1 0 1181 1181 1181 1181 3729 0 0 0 0 0 1181
"4620" 21 23 "c" 7 0 0 0 0 0 0 0 3729 0 0 0 0 0 0
"4621" 21 24 "b" 1 0 0 0 0 0 268 0 0 268 0 268 0 0 268
"4622" 21 24 "b" 2 0 0 0 0 0 564 0 0 564 0 564 0 1 182
"4623" 21 24 "b" 3 194 1 0 194 899 899 1549 1549 705 705 0 1 1 705
"4624" 21 24 "b" 4 429 1 429 429 429 429 429 1978 0 0 0 0 0 429
"4625" 21 24 "b" 5 0 0 0 0 0 0 0 1978 0 0 0 0 0 0
"4626" 21 24 "b" 6 254 1 0 1773 1773 1773 1955 3933 0 0 0 1 1 1773
"4627" 21 24 "b" 7 0 0 0 0 0 0 0 3933 0 0 0 0 0 0
"4628" 21 25 "a" 1 0 0 0 0 0 0 0 0 0 0 0 0 0 0
"4629" 21 25 "a" 2 562 1 0 737 737 737 737 737 0 0 0 0 0 737
"4630" 21 25 "a" 3 269 1 269 269 269 269 269 1006 0 0 0 0 0 269
"4631" 21 25 "a" 4 262 1 262 262 262 262 262 1268 0 0 0 0 0 262
"4632" 21 25 "a" 5 0 0 0 0 0 0 0 1268 0 0 0 0 0 0
"4633" 21 25 "a" 6 269 1 0 1512 1512 1512 1512 2780 0 0 0 0 0 1512
"4634" 21 25 "a" 7 0 0 0 0 0 0 0 2780 0 0 0 0 0 0
"4635" 21 27 "d" 1 201 1 0 358 358 358 358 358 0 0 0 0 0 358
"4636" 21 27 "d" 2 261 1 0 261 261 381 261 619 120 0 120 0 0 120
"4637" 21 27 "d" 3 221 1 0 823 823 966 823 1442 143 0 143 0 1 143
"4638" 21 27 "d" 4 263 1 0 960 960 960 960 2402 0 0 0 0 0 960
"4639" 21 27 "d" 5 0 0 0 0 0 0 0 2402 0 0 0 0 0 0
"4640" 21 27 "d" 6 533 1 0 2085 2085 2085 2348 4750 0 0 0 1 1 2085
"4641" 21 27 "d" 7 0 0 0 0 0 0 0 4750 0 0 0 0 0 0
"4642" 21 28 "c" 1 664 1 0 1219 1219 1219 1219 1219 0 0 0 0 0 1219
"4643" 21 28 "c" 2 0 0 0 0 0 0 0 1219 0 0 0 0 0 0
"4644" 21 28 "c" 3 224 1 0 865 865 865 865 2084 0 0 0 0 0 865
"4645" 21 28 "c" 4 872 1 0 1092 1092 1092 1092 3176 0 0 0 0 0 1092
"4646" 21 28 "c" 5 0 0 0 0 0 0 0 3176 0 0 0 0 0 0
"4647" 21 28 "c" 6 299 1 0 3345 3345 3345 3345 6521 0 0 0 0 0 3345
"4648" 21 28 "c" 7 0 0 0 0 0 0 0 6521 0 0 0 0 0 0
"4649" 21 29 "b" 1 37 1 0 37 37 337 37 37 300 0 300 0 0 300
"4650" 21 29 "b" 2 204 1 0 687 910 1024 1210 1247 337 223 114 1 1 114
"4651" 21 29 "b" 3 286 1 0 922 922 1076 922 2169 154 0 154 0 1 154
"4652" 21 29 "b" 4 651 1 651 651 651 651 651 2820 0 0 0 0 0 651
"4653" 21 29 "b" 5 326 1 0 1226 1226 1226 1494 4314 0 0 0 1 1 1226
"4654" 21 29 "b" 6 0 0 0 0 0 0 0 4314 0 0 0 0 0 0
"4655" 21 29 "b" 7 0 0 0 0 0 0 0 4314 0 0 0 0 0 0
"4656" 21 30 "a" 1 0 0 0 0 0 0 0 0 0 0 0 0 0 0
"4657" 21 30 "a" 2 216 1 0 453 453 453 453 453 0 0 0 0 0 453
"4658" 21 30 "a" 3 254 1 0 470 470 470 470 923 0 0 0 0 0 470
"4659" 21 30 "a" 4 535 1 535 535 535 535 535 1458 0 0 0 0 0 535
"4660" 21 30 "a" 5 0 0 0 0 0 0 0 1458 0 0 0 0 0 0
"4661" 21 30 "a" 6 267 1 0 1693 1693 1693 1693 3151 0 0 0 0 0 1693
"4662" 21 30 "a" 7 0 0 0 0 0 0 0 3151 0 0 0 0 0 0
"4663" 21 31 "d" 1 429 1 429 429 429 429 429 429 0 0 0 0 0 429
"4664" 21 31 "d" 2 0 0 0 0 0 0 0 429 0 0 0 0 0 0
"4665" 21 31 "d" 3 192 1 0 1422 1422 1422 1422 1851 0 0 0 0 0 1422
"4666" 21 31 "d" 4 289 1 289 289 289 289 289 2140 0 0 0 0 0 289
"4667" 21 31 "d" 5 203 1 203 203 203 203 203 2343 0 0 0 0 0 203
"4668" 21 31 "d" 6 297 1 0 1869 1869 1869 1869 4212 0 0 0 0 0 1869
"4669" 21 31 "d" 7 0 0 0 0 0 0 0 4212 0 0 0 0 0 0
"4670" 21 33 "c" 1 571 1 571 571 571 571 571 571 0 0 0 0 0 571
"4671" 21 33 "c" 2 217 1 217 217 217 217 217 788 0 0 0 0 0 217
"4672" 21 33 "c" 3 285 1 0 545 545 545 545 1333 0 0 0 0 0 545
"4673" 21 33 "c" 4 495 1 495 495 495 495 495 1828 0 0 0 0 0 495
"4674" 21 33 "c" 5 253 1 253 253 253 253 253 2081 0 0 0 0 0 253
"4675" 21 33 "c" 6 240 1 0 1079 1079 1079 1079 3160 0 0 0 0 0 1079
"4676" 21 33 "c" 7 0 0 0 0 0 0 0 3160 0 0 0 0 0 0
"4677" 21 34 "b" 1 32 1 0 255 255 554 255 255 299 0 299 0 0 299
"4678" 21 34 "b" 2 289 1 0 289 528 736 827 1082 447 239 208 1 1 208
"4679" 21 34 "b" 3 210 1 0 1324 1324 1324 1324 2406 0 0 0 0 0 1324
"4680" 21 34 "b" 4 578 1 578 578 578 578 578 2984 0 0 0 0 0 578
"4681" 21 34 "b" 5 0 0 0 0 0 0 0 2984 0 0 0 0 0 0
"4682" 21 34 "b" 6 304 1 0 2797 2797 2797 3005 5989 0 0 0 1 1 2797
"4683" 21 34 "b" 7 0 0 0 0 0 0 0 5989 0 0 0 0 0 0
"4684" 21 35 "a" 1 56 1 0 762 762 762 762 762 0 0 0 0 0 762
"4685" 21 35 "a" 2 202 1 202 202 202 202 202 964 0 0 0 0 0 202
"4686" 21 35 "a" 3 198 1 0 370 370 370 370 1334 0 0 0 0 0 370
"4687" 21 35 "a" 4 246 1 0 1024 1024 1024 1024 2358 0 0 0 0 0 1024
"4688" 21 35 "a" 5 0 0 0 0 0 0 0 2358 0 0 0 0 0 0
"4689" 21 35 "a" 6 239 1 0 1815 1815 1815 1815 4173 0 0 0 0 0 1815
"4690" 21 35 "a" 7 0 0 0 0 0 0 0 4173 0 0 0 0 0 0
"4691" 21 36 "d" 1 48 1 0 442 442 442 442 442 0 0 0 0 0 442
"4692" 21 36 "d" 2 595 1 595 595 595 595 595 1037 0 0 0 0 0 595
"4693" 21 36 "d" 3 0 0 0 0 0 0 0 1037 0 0 0 0 0 0
"4694" 21 36 "d" 4 0 0 0 0 0 0 0 1037 0 0 0 0 0 0
"4695" 21 36 "d" 5 0 0 0 0 0 0 0 1037 0 0 0 0 0 0
"4696" 21 36 "d" 6 0 0 0 0 0 0 0 1037 0 0 0 0 0 0
"4697" 21 36 "d" 7 0 0 0 0 0 0 0 1037 0 0 0 0 0 0
"4698" 22 1 "a" 1 233 1 233 233 233 233 233 233 0 0 0 0 0 233
"4699" 22 1 "a" 2 253 1 253 253 253 253 253 486 0 0 0 0 0 253
"4700" 22 1 "a" 3 226 1 226 226 226 226 226 712 0 0 0 0 0 226
"4701" 22 1 "a" 4 0 0 0 0 0 0 0 712 0 0 0 0 0 0
"4702" 22 1 "a" 5 285 1 285 285 285 285 285 997 0 0 0 0 0 285
"4703" 22 1 "a" 6 174 1 0 1175 1175 1175 1175 2172 0 0 0 0 0 1175
"4704" 22 1 "a" 7 0 0 0 0 0 0 0 2172 0 0 0 0 0 0
"4705" 22 2 "d" 1 0 0 0 0 0 0 0 0 0 0 0 0 0 0
"4706" 22 2 "d" 2 257 1 257 257 257 257 257 257 0 0 0 0 0 257
"4707" 22 2 "d" 3 266 1 0 718 718 718 718 975 0 0 0 0 0 718
"4708" 22 2 "d" 4 470 1 470 470 470 470 470 1445 0 0 0 0 0 470
"4709" 22 2 "d" 5 0 0 0 0 0 0 0 1445 0 0 0 0 0 0
"4710" 22 2 "d" 6 193 1 0 963 963 963 963 2408 0 0 0 0 0 963
"4711" 22 2 "d" 7 0 0 0 0 0 0 0 2408 0 0 0 0 0 0
"4712" 22 3 "c" 1 0 0 0 0 0 0 0 0 0 0 0 0 0 0
"4713" 22 3 "c" 2 439 1 439 439 439 439 439 439 0 0 0 0 0 439
"4714" 22 3 "c" 3 219 1 219 219 219 219 219 658 0 0 0 0 0 219
"4715" 22 3 "c" 4 149 1 149 149 149 149 149 807 0 0 0 0 0 149
"4716" 22 3 "c" 5 0 0 0 0 0 270 0 807 270 0 270 0 0 270
"4717" 22 3 "c" 6 162 1 0 162 1491 1491 1761 2568 1329 1329 0 1 1 1329
"4718" 22 3 "c" 7 0 0 0 0 0 0 0 2568 0 0 0 0 0 0
"4719" 22 4 "b" 1 0 0 0 0 0 0 0 0 0 0 0 0 0 0
"4720" 22 4 "b" 2 256 1 0 410 410 410 410 410 0 0 0 0 0 410
"4721" 22 4 "b" 3 222 1 0 1940 1940 1940 1940 2350 0 0 0 0 0 1940
"4722" 22 4 "b" 4 234 1 0 481 481 481 481 2831 0 0 0 0 0 481
"4723" 22 4 "b" 5 0 0 0 0 0 0 0 2831 0 0 0 0 0 0
"4724" 22 4 "b" 6 417 1 0 973 973 973 973 3804 0 0 0 0 0 973
"4725" 22 4 "b" 7 0 0 0 0 0 0 0 3804 0 0 0 0 0 0
"4726" 22 6 "a" 1 203 1 0 392 392 636 392 392 244 0 244 0 0 244
"4727" 22 6 "a" 2 0 0 0 0 0 379 0 392 379 0 379 0 0 379
"4728" 22 6 "a" 3 276 1 276 276 276 276 899 1291 0 0 0 1 1 276
"4729" 22 6 "a" 4 0 0 0 0 0 0 0 1291 0 0 0 0 0 0
"4730" 22 6 "a" 5 398 1 398 398 398 398 398 1689 0 0 0 0 0 398
"4731" 22 6 "a" 6 0 0 0 0 0 0 0 1689 0 0 0 0 0 0
"4732" 22 6 "a" 7 78 1 0 1218 1218 1218 1218 2907 0 0 0 0 0 1218
"4733" 22 7 "d" 1 0 0 0 0 0 0 0 0 0 0 0 0 0 0
"4734" 22 7 "d" 2 239 1 0 654 654 945 654 654 291 0 291 0 0 291
"4735" 22 7 "d" 3 278 1 0 833 833 1348 833 1487 515 0 515 0 0 515
"4736" 22 7 "d" 4 344 1 344 344 344 344 1150 2637 0 0 0 1 1 344
"4737" 22 7 "d" 5 0 0 0 0 0 0 0 2637 0 0 0 0 0 0
"4738" 22 7 "d" 6 222 1 0 829 829 829 829 3466 0 0 0 0 0 829
"4739" 22 7 "d" 7 0 0 0 0 0 0 0 3466 0 0 0 0 0 0
"4740" 22 8 "c" 1 0 0 0 0 0 0 0 0 0 0 0 0 0 0
"4741" 22 8 "c" 2 279 1 0 439 439 439 439 439 0 0 0 0 0 439
"4742" 22 8 "c" 3 312 1 312 312 312 312 312 751 0 0 0 0 0 312
"4743" 22 8 "c" 4 156 1 156 156 156 156 156 907 0 0 0 0 0 156
"4744" 22 8 "c" 5 0 0 0 0 0 0 0 907 0 0 0 0 0 0
"4745" 22 8 "c" 6 529 1 0 1623 1623 1623 1623 2530 0 0 0 0 0 1623
"4746" 22 8 "c" 7 0 0 0 0 0 0 0 2530 0 0 0 0 0 0
"4747" 22 10 "b" 1 0 0 0 0 0 0 0 0 0 0 0 0 0 0
"4748" 22 10 "b" 2 282 1 282 282 282 282 282 282 0 0 0 0 0 282
"4749" 22 10 "b" 3 74 1 0 324 324 2379 324 606 2055 0 2055 0 0 187
"4750" 22 10 "b" 4 193 1 0 193 193 458 1349 1955 265 0 265 1 2 265
"4751" 22 10 "b" 5 0 0 0 0 0 90 0 1955 90 0 90 0 0 90
"4752" 22 10 "b" 6 231 1 0 231 1325 1325 2579 4534 1094 1094 0 2 2 413
"4753" 22 10 "b" 7 0 0 0 0 0 0 0 4534 0 0 0 0 0 0
"4754" 22 11 "a" 1 0 0 0 0 0 0 0 0 0 0 0 0 0 0
"4755" 22 11 "a" 2 215 1 0 718 718 718 718 718 0 0 0 0 0 718
"4756" 22 11 "a" 3 259 1 259 259 259 259 259 977 0 0 0 0 0 259
"4757" 22 11 "a" 4 0 0 0 0 0 0 0 977 0 0 0 0 0 0
"4758" 22 11 "a" 5 173 1 173 173 173 173 173 1150 0 0 0 0 0 173
"4759" 22 11 "a" 6 255 1 0 842 842 842 842 1992 0 0 0 0 0 842
"4760" 22 11 "a" 7 0 0 0 0 0 0 0 1992 0 0 0 0 0 0
"4761" 22 12 "d" 1 0 0 0 0 0 0 0 0 0 0 0 0 0 0
"4762" 22 12 "d" 2 0 0 0 0 0 323 0 0 323 0 323 0 0 323
"4763" 22 12 "d" 3 0 0 0 0 0 2252 0 0 2252 0 2252 0 0 442
"4764" 22 12 "d" 4 0 0 0 0 0 453 0 0 453 0 453 0 0 453
"4765" 22 12 "d" 5 0 0 0 0 0 295 0 0 295 0 295 0 1 295
"4766" 22 12 "d" 6 168 1 0 168 1621 1621 4944 4944 1453 1453 0 2 2 831
"4767" 22 12 "d" 7 0 0 0 0 0 0 0 4944 0 0 0 0 0 0
"4768" 22 13 "c" 1 0 0 0 0 0 359 0 0 359 0 359 0 0 359
"4769" 22 13 "c" 2 0 0 0 0 0 539 0 0 539 0 539 0 1 194
"4770" 22 13 "c" 3 258 1 258 258 258 258 1156 1156 0 0 0 1 1 258
"4771" 22 13 "c" 4 207 1 0 370 370 370 370 1526 0 0 0 0 0 370
"4772" 22 13 "c" 5 0 0 0 0 0 0 0 1526 0 0 0 0 0 0
"4773" 22 13 "c" 6 318 1 0 1336 1336 1336 1336 2862 0 0 0 0 0 1336
"4774" 22 13 "c" 7 0 0 0 0 0 0 0 2862 0 0 0 0 0 0
"4775" 22 14 "b" 1 0 0 0 0 0 0 0 0 0 0 0 0 0 0
"4776" 22 14 "b" 2 269 1 0 269 269 527 269 269 258 0 258 0 0 258
"4777" 22 14 "b" 3 187 1 0 187 770 770 1028 1297 583 583 0 1 1 583
"4778" 22 14 "b" 4 0 0 0 0 0 0 0 1297 0 0 0 0 0 0
"4779" 22 14 "b" 5 174 1 174 174 174 174 174 1471 0 0 0 0 0 174
"4780" 22 14 "b" 6 238 1 0 1692 1692 1692 1692 3163 0 0 0 0 0 1692
"4781" 22 14 "b" 7 0 0 0 0 0 0 0 3163 0 0 0 0 0 0
"4782" 22 15 "a" 1 211 1 0 342 342 665 342 342 323 0 323 0 0 323
"4783" 22 15 "a" 2 454 1 454 454 454 454 777 1119 0 0 0 1 1 454
"4784" 22 15 "a" 3 327 1 327 327 327 327 327 1446 0 0 0 0 0 327
"4785" 22 15 "a" 4 95 1 95 95 95 95 95 1541 0 0 0 0 0 95
"4786" 22 15 "a" 5 386 1 0 1492 1492 1492 1492 3033 0 0 0 0 0 1492
"4787" 22 15 "a" 6 0 0 0 0 0 0 0 3033 0 0 0 0 0 0
"4788" 22 15 "a" 7 0 0 0 0 0 0 0 3033 0 0 0 0 0 0
"4789" 22 16 "d" 1 0 0 0 0 0 0 0 0 0 0 0 0 0 0
"4790" 22 16 "d" 2 692 1 692 692 692 692 692 692 0 0 0 0 0 692
"4791" 22 16 "d" 3 324 1 0 646 646 1403 646 1338 757 0 757 0 0 757
"4792" 22 16 "d" 4 261 1 261 261 261 261 261 1599 0 0 0 0 0 261
"4793" 22 16 "d" 5 0 0 0 0 0 0 0 1599 0 0 0 0 0 0
"4794" 22 16 "d" 6 193 1 0 1588 1750 1750 2507 4106 162 162 0 1 1 162
"4795" 22 16 "d" 7 0 0 0 0 0 0 0 4106 0 0 0 0 0 0
"4796" 22 17 "c" 1 200 1 200 200 200 200 200 200 0 0 0 0 0 200
"4797" 22 17 "c" 2 0 0 0 0 0 620 0 200 620 0 620 0 0 119
"4798" 22 17 "c" 3 0 0 0 0 0 153 0 200 153 0 153 0 1 104
"4799" 22 17 "c" 4 0 0 0 0 0 318 0 200 318 0 318 0 1 318
"4800" 22 17 "c" 5 0 0 0 0 0 0 0 200 0 0 0 0 0 0
"4801" 22 17 "c" 6 155 1 0 155 1340 1340 2431 2631 1185 1185 0 1 1 1185
"4802" 22 17 "c" 7 0 0 0 0 0 0 0 2631 0 0 0 0 0 0
"4803" 22 18 "b" 1 205 1 0 372 372 372 372 372 0 0 0 0 0 372
"4804" 22 18 "b" 2 308 1 308 308 308 308 308 680 0 0 0 0 0 308
"4805" 22 18 "b" 3 227 1 0 501 501 501 501 1181 0 0 0 0 0 501
"4806" 22 18 "b" 4 343 1 343 343 343 343 343 1524 0 0 0 0 0 343
"4807" 22 18 "b" 5 0 0 0 0 0 0 0 1524 0 0 0 0 0 0
"4808" 22 18 "b" 6 137 1 0 1260 1260 1260 1260 2784 0 0 0 0 0 1260
"4809" 22 18 "b" 7 0 0 0 0 0 0 0 2784 0 0 0 0 0 0
"4810" 22 19 "a" 1 0 0 0 0 0 512 0 0 512 0 512 0 0 512
"4811" 22 19 "a" 2 321 1 0 665 665 665 1177 1177 0 0 0 1 1 665
"4812" 22 19 "a" 3 245 1 245 245 245 245 245 1422 0 0 0 0 0 245
"4813" 22 19 "a" 4 306 1 306 306 306 306 306 1728 0 0 0 0 0 306
"4814" 22 19 "a" 5 0 0 0 0 0 0 0 1728 0 0 0 0 0 0
"4815" 22 19 "a" 6 261 1 0 1329 1329 1329 1329 3057 0 0 0 0 0 1329
"4816" 22 19 "a" 7 0 0 0 0 0 0 0 3057 0 0 0 0 0 0
"4817" 22 20 "d" 1 0 0 0 0 0 98 0 0 98 0 98 0 0 98
"4818" 22 20 "d" 2 250 1 0 250 250 1199 250 250 949 0 949 0 1 301
"4819" 22 20 "d" 3 185 1 0 185 1027 1370 1773 2023 1185 842 343 2 2 343
"4820" 22 20 "d" 4 440 1 440 440 440 440 440 2463 0 0 0 0 0 440
"4821" 22 20 "d" 5 0 0 0 0 0 0 0 2463 0 0 0 0 0 0
"4822" 22 20 "d" 6 267 1 0 1111 1301 1301 1945 4408 190 190 0 1 1 190
"4823" 22 20 "d" 7 0 0 0 0 0 0 0 4408 0 0 0 0 0 0
"4824" 22 21 "c" 1 262 1 262 262 262 262 262 262 0 0 0 0 0 262
"4825" 22 21 "c" 2 208 1 208 208 208 208 208 470 0 0 0 0 0 208
"4826" 22 21 "c" 3 466 1 466 466 466 466 466 936 0 0 0 0 0 466
"4827" 22 21 "c" 4 406 1 406 406 406 406 406 1342 0 0 0 0 0 406
"4828" 22 21 "c" 5 0 0 0 0 0 0 0 1342 0 0 0 0 0 0
"4829" 22 21 "c" 6 77 1 0 646 646 646 646 1988 0 0 0 0 0 646
"4830" 22 21 "c" 7 0 0 0 0 0 0 0 1988 0 0 0 0 0 0
"4831" 22 22 "b" 1 0 0 0 0 0 0 0 0 0 0 0 0 0 0
"4832" 22 22 "b" 2 220 1 0 394 394 394 394 394 0 0 0 0 0 394
"4833" 22 22 "b" 3 316 1 0 783 783 1102 783 1177 319 0 319 0 0 319
"4834" 22 22 "b" 4 475 1 475 475 475 475 794 1971 0 0 0 1 1 475
"4835" 22 22 "b" 5 0 0 0 0 0 130 0 1971 130 0 130 0 0 130
"4836" 22 22 "b" 6 213 1 0 213 1117 1117 1247 3218 904 904 0 1 1 904
"4837" 22 22 "b" 7 0 0 0 0 0 0 0 3218 0 0 0 0 0 0
"4838" 22 23 "a" 1 202 1 0 415 415 2736 415 415 2321 0 2321 0 0 556
"4839" 22 23 "a" 2 161 1 0 161 546 1136 1284 1699 975 385 590 1 1 322
"4840" 22 23 "a" 3 262 1 262 262 262 262 1557 3256 0 0 0 1 1 262
"4841" 22 23 "a" 4 269 1 0 269 493 493 1371 4627 224 224 0 1 1 224
"4842" 22 23 "a" 5 0 0 0 0 0 0 0 4627 0 0 0 0 0 0
"4843" 22 23 "a" 6 199 1 0 2883 2883 2883 2883 7510 0 0 0 0 0 2883
"4844" 22 23 "a" 7 0 0 0 0 0 0 0 7510 0 0 0 0 0 0
"4845" 22 24 "d" 1 0 0 0 0 0 0 0 0 0 0 0 0 0 0
"4846" 22 24 "d" 2 260 1 0 260 260 444 260 260 184 0 184 0 0 184
"4847" 22 24 "d" 3 181 1 0 181 624 896 808 1068 715 443 272 1 1 272
"4848" 22 24 "d" 4 220 1 220 220 220 220 492 1560 0 0 0 1 1 220
"4849" 22 24 "d" 5 0 0 0 0 0 0 0 1560 0 0 0 0 0 0
"4850" 22 24 "d" 6 178 1 0 1459 1459 1459 1459 3019 0 0 0 0 0 1459
"4851" 22 24 "d" 7 0 0 0 0 0 0 0 3019 0 0 0 0 0 0
"4852" 22 25 "c" 1 214 1 214 214 214 214 214 214 0 0 0 0 0 214
"4853" 22 25 "c" 2 256 1 256 256 256 256 256 470 0 0 0 0 0 256
"4854" 22 25 "c" 3 227 1 227 227 227 227 227 697 0 0 0 0 0 227
"4855" 22 25 "c" 4 0 0 0 0 0 0 0 697 0 0 0 0 0 0
"4856" 22 25 "c" 5 190 1 190 190 190 190 190 887 0 0 0 0 0 190
"4857" 22 25 "c" 6 379 1 0 1180 1180 1180 1180 2067 0 0 0 0 0 1180
"4858" 22 25 "c" 7 0 0 0 0 0 0 0 2067 0 0 0 0 0 0
"4859" 22 27 "b" 1 239 1 239 239 239 239 239 239 0 0 0 0 0 239
"4860" 22 27 "b" 2 0 0 0 0 0 0 0 239 0 0 0 0 0 0
"4861" 22 27 "b" 3 387 1 0 529 529 529 529 768 0 0 0 0 0 529
"4862" 22 27 "b" 4 263 1 263 263 263 263 263 1031 0 0 0 0 0 263
"4863" 22 27 "b" 5 0 0 0 0 0 0 0 1031 0 0 0 0 0 0
"4864" 22 27 "b" 6 308 1 0 1826 1826 1826 1826 2857 0 0 0 0 0 1826
"4865" 22 27 "b" 7 0 0 0 0 0 0 0 2857 0 0 0 0 0 0
"4866" 22 28 "a" 1 0 0 0 0 0 0 0 0 0 0 0 0 0 0
"4867" 22 28 "a" 2 507 1 0 507 507 668 507 507 161 0 161 0 0 161
"4868" 22 28 "a" 3 278 1 0 278 839 957 1000 1507 679 561 118 1 1 118
"4869" 22 28 "a" 4 69 1 69 69 69 69 187 1694 0 0 0 1 1 69
"4870" 22 28 "a" 5 0 0 0 0 0 0 0 1694 0 0 0 0 0 0
"4871" 22 28 "a" 6 279 1 0 1468 1468 1468 1468 3162 0 0 0 0 0 1468
"4872" 22 28 "a" 7 0 0 0 0 0 0 0 3162 0 0 0 0 0 0
"4873" 22 29 "d" 1 200 1 0 200 200 550 200 200 350 0 350 0 0 188
"4874" 22 29 "d" 2 0 0 0 0 0 668 0 200 668 0 668 0 1 308
"4875" 22 29 "d" 3 178 1 0 178 354 354 876 1076 176 176 0 1 1 176
"4876" 22 29 "d" 4 231 1 0 829 1612 1612 2108 3184 783 783 0 1 1 783
"4877" 22 29 "d" 5 467 1 467 467 467 467 467 3651 0 0 0 0 0 467
"4878" 22 29 "d" 6 0 0 0 0 0 0 0 3651 0 0 0 0 0 0
"4879" 22 29 "d" 7 210 1 0 1259 1259 1259 1259 4910 0 0 0 0 0 1259
"4880" 22 30 "c" 1 0 0 0 0 0 0 0 0 0 0 0 0 0 0
"4881" 22 30 "c" 2 219 1 0 512 512 512 512 512 0 0 0 0 0 512
"4882" 22 30 "c" 3 266 1 0 266 266 649 266 778 383 0 383 0 0 93
"4883" 22 30 "c" 4 220 1 0 220 220 529 510 1288 309 0 309 1 2 309
"4884" 22 30 "c" 5 0 0 0 0 0 0 0 1288 0 0 0 0 0 0
"4885" 22 30 "c" 6 226 1 0 226 830 830 1232 2520 604 604 0 1 1 604
"4886" 22 30 "c" 7 0 0 0 0 0 0 0 2520 0 0 0 0 0 0
"4887" 22 31 "b" 1 0 0 0 0 0 0 0 0 0 0 0 0 0 0
"4888" 22 31 "b" 2 231 1 0 709 709 709 709 709 0 0 0 0 0 709
"4889" 22 31 "b" 3 257 1 0 483 483 630 483 1192 147 0 147 0 0 147
"4890" 22 31 "b" 4 0 0 0 0 0 0 0 1192 0 0 0 0 0 0
"4891" 22 31 "b" 5 197 1 197 197 197 197 344 1536 0 0 0 1 1 197
"4892" 22 31 "b" 6 85 1 0 1308 1308 1308 1308 2844 0 0 0 0 0 1308
"4893" 22 31 "b" 7 0 0 0 0 0 0 0 2844 0 0 0 0 0 0
"4894" 22 33 "a" 1 0 0 0 0 0 0 0 0 0 0 0 0 0 0
"4895" 22 33 "a" 2 318 1 0 668 668 668 668 668 0 0 0 0 0 668
"4896" 22 33 "a" 3 238 1 0 238 238 417 238 906 179 0 179 0 0 179
"4897" 22 33 "a" 4 463 1 463 463 463 463 642 1548 0 0 0 1 1 463
"4898" 22 33 "a" 5 0 0 0 0 0 0 0 1548 0 0 0 0 0 0
"4899" 22 33 "a" 6 251 1 0 2088 2088 2088 2088 3636 0 0 0 0 0 2088
"4900" 22 33 "a" 7 0 0 0 0 0 0 0 3636 0 0 0 0 0 0
"4901" 22 34 "d" 1 0 0 0 0 0 519 0 0 519 0 519 0 0 372
"4902" 22 34 "d" 2 237 1 0 237 237 526 384 384 289 0 289 1 2 289
"4903" 22 34 "d" 3 235 1 0 235 1391 1391 2052 2436 1156 1156 0 1 1 1156
"4904" 22 34 "d" 4 0 0 0 0 0 0 0 2436 0 0 0 0 0 0
"4905" 22 34 "d" 5 0 0 0 0 0 0 0 2436 0 0 0 0 0 0
"4906" 22 34 "d" 6 210 1 0 3062 3062 3062 3062 5498 0 0 0 0 0 3062
"4907" 22 34 "d" 7 0 0 0 0 0 0 0 5498 0 0 0 0 0 0
"4908" 22 35 "c" 1 109 1 0 283 283 283 283 283 0 0 0 0 0 283
"4909" 22 35 "c" 2 329 1 329 329 329 329 329 612 0 0 0 0 0 329
"4910" 22 35 "c" 3 224 1 0 581 581 581 581 1193 0 0 0 0 0 581
"4911" 22 35 "c" 4 360 1 360 360 360 360 360 1553 0 0 0 0 0 360
"4912" 22 35 "c" 5 0 0 0 0 0 0 0 1553 0 0 0 0 0 0
"4913" 22 35 "c" 6 169 1 0 1404 1404 1404 1404 2957 0 0 0 0 0 1404
"4914" 22 35 "c" 7 0 0 0 0 0 0 0 2957 0 0 0 0 0 0
"4915" 22 36 "b" 1 28 1 28 28 28 28 28 28 0 0 0 0 0 28
"4916" 22 36 "b" 2 256 1 256 256 256 256 256 284 0 0 0 0 0 256
"4917" 22 36 "b" 3 237 1 0 771 771 771 771 1055 0 0 0 0 0 771
"4918" 22 36 "b" 4 211 1 211 211 211 211 211 1266 0 0 0 0 0 211
"4919" 22 36 "b" 5 0 0 0 0 0 0 0 1266 0 0 0 0 0 0
"4920" 22 36 "b" 6 118 1 0 858 858 858 858 2124 0 0 0 0 0 858
"4921" 22 36 "b" 7 0 0 0 0 0 0 0 2124 0 0 0 0 0 0
"4922" 23 1 "d" 1 185 1 185 185 185 185 185 185 0 0 0 0 0 185
"4923" 23 1 "d" 2 161 1 161 161 161 161 161 346 0 0 0 0 0 161
"4924" 23 1 "d" 3 180 1 0 797 797 797 797 1143 0 0 0 0 0 797
"4925" 23 1 "d" 4 0 0 0 0 0 0 0 1143 0 0 0 0 0 0
"4926" 23 1 "d" 5 212 1 212 212 212 212 212 1355 0 0 0 0 0 212
"4927" 23 1 "d" 6 700 1 0 1212 1212 1212 1212 2567 0 0 0 0 0 1212
"4928" 23 1 "d" 7 0 0 0 0 0 0 0 2567 0 0 0 0 0 0
"4929" 23 2 "c" 1 202 1 202 202 202 202 202 202 0 0 0 0 0 202
"4930" 23 2 "c" 2 173 1 173 173 173 173 173 375 0 0 0 0 0 173
"4931" 23 2 "c" 3 191 1 191 191 191 191 191 566 0 0 0 0 0 191
"4932" 23 2 "c" 4 333 1 333 333 333 333 333 899 0 0 0 0 0 333
"4933" 23 2 "c" 5 0 0 0 0 0 0 0 899 0 0 0 0 0 0
"4934" 23 2 "c" 6 286 1 0 965 965 965 965 1864 0 0 0 0 0 965
"4935" 23 2 "c" 7 0 0 0 0 0 0 0 1864 0 0 0 0 0 0
"4936" 23 3 "b" 1 192 1 192 192 192 192 192 192 0 0 0 0 0 192
"4937" 23 3 "b" 2 135 1 0 351 351 351 351 543 0 0 0 0 0 351
"4938" 23 3 "b" 3 242 1 0 616 616 616 616 1159 0 0 0 0 0 616
"4939" 23 3 "b" 4 460 1 460 460 460 460 460 1619 0 0 0 0 0 460
"4940" 23 3 "b" 5 226 1 226 226 226 226 226 1845 0 0 0 0 0 226
"4941" 23 3 "b" 6 589 1 0 1409 1409 1409 1409 3254 0 0 0 0 0 1409
"4942" 23 3 "b" 7 0 0 0 0 0 0 0 3254 0 0 0 0 0 0
"4943" 23 4 "a" 1 153 1 153 153 153 153 153 153 0 0 0 0 0 153
"4944" 23 4 "a" 2 111 1 0 342 342 498 342 495 156 0 156 0 0 156
"4945" 23 4 "a" 3 156 1 0 156 377 769 533 1028 613 221 392 1 1 392
"4946" 23 4 "a" 4 0 0 0 0 0 237 0 1028 237 0 237 0 1 237
"4947" 23 4 "a" 5 0 0 0 0 0 0 0 1028 0 0 0 0 0 0
"4948" 23 4 "a" 6 224 1 0 683 898 898 1527 2555 215 215 0 1 1 215
"4949" 23 4 "a" 7 0 0 0 0 0 0 0 2555 0 0 0 0 0 0
"4950" 23 6 "d" 1 219 1 0 391 391 391 391 391 0 0 0 0 0 391
"4951" 23 6 "d" 2 114 1 0 385 385 385 385 776 0 0 0 0 0 385
"4952" 23 6 "d" 3 245 1 0 919 919 919 919 1695 0 0 0 0 0 919
"4953" 23 6 "d" 4 204 1 0 412 412 412 412 2107 0 0 0 0 0 412
"4954" 23 6 "d" 5 0 0 0 0 0 0 0 2107 0 0 0 0 0 0
"4955" 23 6 "d" 6 244 1 0 786 786 786 786 2893 0 0 0 0 0 786
"4956" 23 6 "d" 7 0 0 0 0 0 0 0 2893 0 0 0 0 0 0
"4957" 23 7 "c" 1 176 1 0 368 368 368 368 368 0 0 0 0 0 368
"4958" 23 7 "c" 2 0 0 0 0 0 648 0 368 648 0 648 0 0 253
"4959" 23 7 "c" 3 153 1 153 153 153 153 548 916 0 0 0 1 1 153
"4960" 23 7 "c" 4 224 1 0 454 454 454 454 1370 0 0 0 0 0 454
"4961" 23 7 "c" 5 0 0 0 0 0 0 0 1370 0 0 0 0 0 0
"4962" 23 7 "c" 6 292 1 0 762 915 915 1168 2538 153 153 0 1 1 153
"4963" 23 7 "c" 7 0 0 0 0 0 0 0 2538 0 0 0 0 0 0
"4964" 23 8 "b" 1 178 1 0 329 329 329 329 329 0 0 0 0 0 329
"4965" 23 8 "b" 2 155 1 0 194 194 194 194 523 0 0 0 0 0 194
"4966" 23 8 "b" 3 233 1 0 700 700 700 700 1223 0 0 0 0 0 700
"4967" 23 8 "b" 4 0 0 0 0 0 0 0 1223 0 0 0 0 0 0
"4968" 23 8 "b" 5 0 0 0 0 0 0 0 1223 0 0 0 0 0 0
"4969" 23 8 "b" 6 282 1 0 2091 2091 2091 2091 3314 0 0 0 0 0 2091
"4970" 23 8 "b" 7 0 0 0 0 0 0 0 3314 0 0 0 0 0 0
"4971" 23 10 "a" 1 222 1 222 222 222 222 222 222 0 0 0 0 0 222
"4972" 23 10 "a" 2 167 1 167 167 167 167 167 389 0 0 0 0 0 167
"4973" 23 10 "a" 3 214 1 214 214 214 214 214 603 0 0 0 0 0 214
"4974" 23 10 "a" 4 0 0 0 0 0 0 0 603 0 0 0 0 0 0
"4975" 23 10 "a" 5 0 0 0 0 0 180 0 603 180 0 180 0 0 180
"4976" 23 10 "a" 6 439 1 0 439 774 774 954 1557 335 335 0 1 1 335
"4977" 23 10 "a" 7 0 0 0 0 0 0 0 1557 0 0 0 0 0 0
"4978" 23 11 "d" 1 192 1 192 192 192 192 192 192 0 0 0 0 0 192
"4979" 23 11 "d" 2 142 1 142 142 142 142 142 334 0 0 0 0 0 142
"4980" 23 11 "d" 3 223 1 0 716 716 716 716 1050 0 0 0 0 0 716
"4981" 23 11 "d" 4 264 1 264 264 264 264 264 1314 0 0 0 0 0 264
"4982" 23 11 "d" 5 0 0 0 0 0 0 0 1314 0 0 0 0 0 0
"4983" 23 11 "d" 6 272 1 0 913 913 913 913 2227 0 0 0 0 0 913
"4984" 23 11 "d" 7 0 0 0 0 0 0 0 2227 0 0 0 0 0 0
"4985" 23 12 "c" 1 195 1 195 195 195 195 195 195 0 0 0 0 0 195
"4986" 23 12 "c" 2 222 1 222 222 222 222 222 417 0 0 0 0 0 222
"4987" 23 12 "c" 3 0 0 0 0 0 0 0 417 0 0 0 0 0 0
"4988" 23 12 "c" 4 201 1 0 327 327 327 327 744 0 0 0 0 0 327
"4989" 23 12 "c" 5 0 0 0 0 0 0 0 744 0 0 0 0 0 0
"4990" 23 12 "c" 6 315 1 0 1574 1574 1574 1574 2318 0 0 0 0 0 1574
"4991" 23 12 "c" 7 0 0 0 0 0 0 0 2318 0 0 0 0 0 0
"4992" 23 13 "b" 1 207 1 207 207 207 207 207 207 0 0 0 0 0 207
"4993" 23 13 "b" 2 220 1 220 220 220 220 220 427 0 0 0 0 0 220
"4994" 23 13 "b" 3 248 1 0 897 897 897 897 1324 0 0 0 0 0 897
"4995" 23 13 "b" 4 0 0 0 0 0 0 0 1324 0 0 0 0 0 0
"4996" 23 13 "b" 5 0 0 0 0 0 0 0 1324 0 0 0 0 0 0
"4997" 23 13 "b" 6 260 1 0 1298 1298 1298 1298 2622 0 0 0 0 0 1298
"4998" 23 13 "b" 7 0 0 0 0 0 0 0 2622 0 0 0 0 0 0
"4999" 23 14 "a" 1 202 1 0 343 343 343 343 343 0 0 0 0 0 343
"5000" 23 14 "a" 2 153 1 153 153 153 153 153 496 0 0 0 0 0 153
"5001" 23 14 "a" 3 199 1 199 199 199 199 199 695 0 0 0 0 0 199
"5002" 23 14 "a" 4 0 0 0 0 0 0 0 695 0 0 0 0 0 0
"5003" 23 14 "a" 5 0 0 0 0 0 0 0 695 0 0 0 0 0 0
"5004" 23 14 "a" 6 232 1 0 1313 1313 1313 1313 2008 0 0 0 0 0 1313
"5005" 23 14 "a" 7 0 0 0 0 0 0 0 2008 0 0 0 0 0 0
"5006" 23 15 "d" 1 204 1 204 204 204 204 204 204 0 0 0 0 0 204
"5007" 23 15 "d" 2 152 1 152 152 152 152 152 356 0 0 0 0 0 152
"5008" 23 15 "d" 3 204 1 0 1442 1442 1442 1442 1798 0 0 0 0 0 1442
"5009" 23 15 "d" 4 0 0 0 0 0 0 0 1798 0 0 0 0 0 0
"5010" 23 15 "d" 5 0 0 0 0 0 0 0 1798 0 0 0 0 0 0
"5011" 23 15 "d" 6 194 1 0 408 408 408 408 2206 0 0 0 0 0 408
"5012" 23 15 "d" 7 0 0 0 0 0 0 0 2206 0 0 0 0 0 0
"5013" 23 16 "c" 1 215 1 215 215 215 215 215 215 0 0 0 0 0 215
"5014" 23 16 "c" 2 201 1 201 201 201 201 201 416 0 0 0 0 0 201
"5015" 23 16 "c" 3 0 0 0 0 0 0 0 416 0 0 0 0 0 0
"5016" 23 16 "c" 4 196 1 196 196 196 196 196 612 0 0 0 0 0 196
"5017" 23 16 "c" 5 0 0 0 0 0 0 0 612 0 0 0 0 0 0
"5018" 23 16 "c" 6 173 1 0 815 815 815 815 1427 0 0 0 0 0 815
"5019" 23 16 "c" 7 0 0 0 0 0 0 0 1427 0 0 0 0 0 0
"5020" 23 17 "b" 1 196 1 0 389 389 389 389 389 0 0 0 0 0 389
"5021" 23 17 "b" 2 166 1 166 166 166 166 166 555 0 0 0 0 0 166
"5022" 23 17 "b" 3 208 1 0 441 441 441 441 996 0 0 0 0 0 441
"5023" 23 17 "b" 4 0 0 0 0 0 0 0 996 0 0 0 0 0 0
"5024" 23 17 "b" 5 0 0 0 0 0 0 0 996 0 0 0 0 0 0
"5025" 23 17 "b" 6 475 1 0 698 698 698 698 1694 0 0 0 0 0 698
"5026" 23 17 "b" 7 0 0 0 0 0 0 0 1694 0 0 0 0 0 0
"5027" 23 18 "a" 1 188 1 0 348 348 348 348 348 0 0 0 0 0 348
"5028" 23 18 "a" 2 185 1 185 185 185 185 185 533 0 0 0 0 0 185
"5029" 23 18 "a" 3 0 0 0 0 0 0 0 533 0 0 0 0 0 0
"5030" 23 18 "a" 4 0 0 0 0 0 346 0 533 346 0 346 0 0 346
"5031" 23 18 "a" 5 421 1 421 421 421 421 421 954 0 0 0 0 0 421
"5032" 23 18 "a" 6 211 1 0 1123 1258 1258 1604 2558 135 135 0 1 1 135
"5033" 23 18 "a" 7 0 0 0 0 0 0 0 2558 0 0 0 0 0 0
"5034" 23 19 "d" 1 184 1 0 325 325 325 325 325 0 0 0 0 0 325
"5035" 23 19 "d" 2 184 1 184 184 184 184 184 509 0 0 0 0 0 184
"5036" 23 19 "d" 3 283 1 0 519 519 1074 519 1028 555 0 555 0 0 555
"5037" 23 19 "d" 4 301 1 0 550 550 550 550 1578 0 0 0 0 0 550
"5038" 23 19 "d" 5 0 0 0 0 0 0 0 1578 0 0 0 0 0 0
"5039" 23 19 "d" 6 308 1 0 2586 4363 4363 4918 6496 1777 1777 0 1 1 1777
"5040" 23 19 "d" 7 0 0 0 0 0 0 0 6496 0 0 0 0 0 0
"5041" 23 20 "c" 1 189 1 189 189 189 189 189 189 0 0 0 0 0 189
"5042" 23 20 "c" 2 139 1 0 342 342 342 342 531 0 0 0 0 0 342
"5043" 23 20 "c" 3 0 0 0 0 0 0 0 531 0 0 0 0 0 0
"5044" 23 20 "c" 4 281 1 281 281 281 281 281 812 0 0 0 0 0 281
"5045" 23 20 "c" 5 0 0 0 0 0 0 0 812 0 0 0 0 0 0
"5046" 23 20 "c" 6 205 1 0 1356 1356 1356 1356 2168 0 0 0 0 0 1356
"5047" 23 20 "c" 7 0 0 0 0 0 0 0 2168 0 0 0 0 0 0
"5048" 23 21 "b" 1 197 1 0 344 344 344 344 344 0 0 0 0 0 344
"5049" 23 21 "b" 2 157 1 0 216 216 216 216 560 0 0 0 0 0 216
"5050" 23 21 "b" 3 310 1 0 1087 1087 1087 1087 1647 0 0 0 0 0 1087
"5051" 23 21 "b" 4 0 0 0 0 0 0 0 1647 0 0 0 0 0 0
"5052" 23 21 "b" 5 0 0 0 0 0 0 0 1647 0 0 0 0 0 0
"5053" 23 21 "b" 6 270 1 0 688 688 688 688 2335 0 0 0 0 0 688
"5054" 23 21 "b" 7 0 0 0 0 0 0 0 2335 0 0 0 0 0 0
"5055" 23 22 "a" 1 194 1 194 194 194 194 194 194 0 0 0 0 0 194
"5056" 23 22 "a" 2 147 1 147 147 147 147 147 341 0 0 0 0 0 147
"5057" 23 22 "a" 3 169 1 169 169 169 169 169 510 0 0 0 0 0 169
"5058" 23 22 "a" 4 172 1 172 172 172 172 172 682 0 0 0 0 0 172
"5059" 23 22 "a" 5 0 0 0 0 0 0 0 682 0 0 0 0 0 0
"5060" 23 22 "a" 6 281 1 0 1442 1442 1442 1442 2124 0 0 0 0 0 1442
"5061" 23 22 "a" 7 0 0 0 0 0 0 0 2124 0 0 0 0 0 0
"5062" 23 23 "d" 1 192 1 0 354 354 354 354 354 0 0 0 0 0 354
"5063" 23 23 "d" 2 231 1 0 343 343 343 343 697 0 0 0 0 0 343
"5064" 23 23 "d" 3 183 1 0 694 694 694 694 1391 0 0 0 0 0 694
"5065" 23 23 "d" 4 320 1 0 320 320 580 320 1711 260 0 260 0 0 260
"5066" 23 23 "d" 5 0 0 0 0 0 0 0 1711 0 0 0 0 0 0
"5067" 23 23 "d" 6 250 1 0 926 2098 2098 2358 4069 1172 1172 0 1 1 1172
"5068" 23 23 "d" 7 0 0 0 0 0 0 0 4069 0 0 0 0 0 0
"5069" 23 24 "c" 1 243 1 243 243 243 243 243 243 0 0 0 0 0 243
"5070" 23 24 "c" 2 193 1 193 193 193 193 193 436 0 0 0 0 0 193
"5071" 23 24 "c" 3 205 1 205 205 205 205 205 641 0 0 0 0 0 205
"5072" 23 24 "c" 4 0 0 0 0 0 0 0 641 0 0 0 0 0 0
"5073" 23 24 "c" 5 0 0 0 0 0 0 0 641 0 0 0 0 0 0
"5074" 23 24 "c" 6 280 1 0 1097 1097 1097 1097 1738 0 0 0 0 0 1097
"5075" 23 24 "c" 7 0 0 0 0 0 0 0 1738 0 0 0 0 0 0
"5076" 23 25 "b" 1 206 1 206 206 206 206 206 206 0 0 0 0 0 206
"5077" 23 25 "b" 2 185 1 185 185 185 185 185 391 0 0 0 0 0 185
"5078" 23 25 "b" 3 417 1 0 737 737 737 737 1128 0 0 0 0 0 737
"5079" 23 25 "b" 4 205 1 205 205 205 205 205 1333 0 0 0 0 0 205
"5080" 23 25 "b" 5 0 0 0 0 0 0 0 1333 0 0 0 0 0 0
"5081" 23 25 "b" 6 132 1 0 713 713 713 713 2046 0 0 0 0 0 713
"5082" 23 25 "b" 7 0 0 0 0 0 0 0 2046 0 0 0 0 0 0
"5083" 23 27 "a" 1 211 1 0 384 384 384 384 384 0 0 0 0 0 384
"5084" 23 27 "a" 2 0 0 0 0 0 0 0 384 0 0 0 0 0 0
"5085" 23 27 "a" 3 174 1 174 174 174 174 174 558 0 0 0 0 0 174
"5086" 23 27 "a" 4 245 1 245 245 245 245 245 803 0 0 0 0 0 245
"5087" 23 27 "a" 5 0 0 0 0 0 0 0 803 0 0 0 0 0 0
"5088" 23 27 "a" 6 312 1 0 1332 1332 1332 1332 2135 0 0 0 0 0 1332
"5089" 23 27 "a" 7 0 0 0 0 0 0 0 2135 0 0 0 0 0 0
"5090" 23 28 "d" 1 217 1 217 217 217 217 217 217 0 0 0 0 0 217
"5091" 23 28 "d" 2 165 1 0 323 323 323 323 540 0 0 0 0 0 323
"5092" 23 28 "d" 3 230 1 0 603 603 980 603 1143 377 0 377 0 0 377
"5093" 23 28 "d" 4 147 1 147 147 147 147 524 1667 0 0 0 1 1 147
"5094" 23 28 "d" 5 0 0 0 0 0 0 0 1667 0 0 0 0 0 0
"5095" 23 28 "d" 6 397 1 0 2560 2560 2560 2560 4227 0 0 0 0 0 2560
"5096" 23 28 "d" 7 0 0 0 0 0 0 0 4227 0 0 0 0 0 0
"5097" 23 29 "c" 1 186 1 0 378 378 378 378 378 0 0 0 0 0 378
"5098" 23 29 "c" 2 0 0 0 0 0 0 0 378 0 0 0 0 0 0
"5099" 23 29 "c" 3 213 1 0 523 523 523 523 901 0 0 0 0 0 523
"5100" 23 29 "c" 4 0 0 0 0 0 0 0 901 0 0 0 0 0 0
"5101" 23 29 "c" 5 0 0 0 0 0 0 0 901 0 0 0 0 0 0
"5102" 23 29 "c" 6 244 1 0 1009 1009 1009 1009 1910 0 0 0 0 0 1009
"5103" 23 29 "c" 7 0 0 0 0 0 0 0 1910 0 0 0 0 0 0
"5104" 23 30 "b" 1 0 0 0 0 0 0 0 0 0 0 0 0 0 0
"5105" 23 30 "b" 2 198 1 0 470 470 470 470 470 0 0 0 0 0 470
"5106" 23 30 "b" 3 222 1 0 695 695 695 695 1165 0 0 0 0 0 695
"5107" 23 30 "b" 4 212 1 212 212 212 212 212 1377 0 0 0 0 0 212
"5108" 23 30 "b" 5 209 1 209 209 209 209 209 1586 0 0 0 0 0 209
"5109" 23 30 "b" 6 242 1 0 1900 1900 1900 1900 3486 0 0 0 0 0 1900
"5110" 23 30 "b" 7 0 0 0 0 0 0 0 3486 0 0 0 0 0 0
"5111" 23 31 "a" 1 199 1 199 199 199 199 199 199 0 0 0 0 0 199
"5112" 23 31 "a" 2 206 1 206 206 206 206 206 405 0 0 0 0 0 206
"5113" 23 31 "a" 3 252 1 0 476 476 476 476 881 0 0 0 0 0 476
"5114" 23 31 "a" 4 0 0 0 0 0 0 0 881 0 0 0 0 0 0
"5115" 23 31 "a" 5 0 0 0 0 0 0 0 881 0 0 0 0 0 0
"5116" 23 31 "a" 6 202 1 0 1169 1169 1169 1169 2050 0 0 0 0 0 1169
"5117" 23 31 "a" 7 0 0 0 0 0 0 0 2050 0 0 0 0 0 0
"5118" 23 33 "d" 1 181 1 181 181 181 181 181 181 0 0 0 0 0 181
"5119" 23 33 "d" 2 226 1 226 226 226 226 226 407 0 0 0 0 0 226
"5120" 23 33 "d" 3 291 1 0 929 929 929 929 1336 0 0 0 0 0 929
"5121" 23 33 "d" 4 297 1 297 297 297 297 297 1633 0 0 0 0 0 297
"5122" 23 33 "d" 5 0 0 0 0 0 0 0 1633 0 0 0 0 0 0
"5123" 23 33 "d" 6 195 1 0 1920 1920 1920 1920 3553 0 0 0 0 0 1920
"5124" 23 33 "d" 7 0 0 0 0 0 0 0 3553 0 0 0 0 0 0
"5125" 23 34 "c" 1 183 1 0 319 319 319 319 319 0 0 0 0 0 319
"5126" 23 34 "c" 2 153 1 153 153 153 153 153 472 0 0 0 0 0 153
"5127" 23 34 "c" 3 171 1 0 390 390 390 390 862 0 0 0 0 0 390
"5128" 23 34 "c" 4 167 1 167 167 167 167 167 1029 0 0 0 0 0 167
"5129" 23 34 "c" 5 0 0 0 0 0 0 0 1029 0 0 0 0 0 0
"5130" 23 34 "c" 6 271 1 0 1936 1936 1936 1936 2965 0 0 0 0 0 1936
"5131" 23 34 "c" 7 0 0 0 0 0 0 0 2965 0 0 0 0 0 0
"5132" 23 35 "b" 1 202 1 0 337 337 337 337 337 0 0 0 0 0 337
"5133" 23 35 "b" 2 154 1 0 154 154 568 154 491 414 0 414 0 0 414
"5134" 23 35 "b" 3 279 1 0 475 475 924 475 966 449 0 449 0 0 449
"5135" 23 35 "b" 4 221 1 0 221 221 477 221 1187 256 0 256 0 0 256
"5136" 23 35 "b" 5 0 0 0 0 0 0 0 1187 0 0 0 0 0 0
"5137" 23 35 "b" 6 240 1 0 2642 3146 3146 4265 5452 504 504 0 1 1 504
"5138" 23 35 "b" 7 0 0 0 0 0 0 0 5452 0 0 0 0 0 0
"5139" 23 36 "a" 1 193 1 193 193 193 193 193 193 0 0 0 0 0 193
"5140" 23 36 "a" 2 200 1 200 200 200 200 200 393 0 0 0 0 0 200
"5141" 23 36 "a" 3 240 1 240 240 240 240 240 633 0 0 0 0 0 240
"5142" 23 36 "a" 4 0 0 0 0 0 0 0 633 0 0 0 0 0 0
"5143" 23 36 "a" 5 0 0 0 0 0 0 0 633 0 0 0 0 0 0
"5144" 23 36 "a" 6 196 1 0 727 727 727 727 1360 0 0 0 0 0 727
"5145" 23 36 "a" 7 0 0 0 0 0 0 0 1360 0 0 0 0 0 0
"5146" 24 1 "d" 1 189 1 189 189 189 189 189 189 0 0 0 0 0 189
"5147" 24 1 "d" 2 215 1 0 373 373 812 373 562 439 0 439 0 0 439
"5148" 24 1 "d" 3 217 1 0 1235 1235 2058 1235 1797 823 0 823 0 1 792
"5149" 24 1 "d" 4 411 1 411 411 411 411 411 2208 0 0 0 0 0 411
"5150" 24 1 "d" 5 0 0 0 0 0 0 0 2208 0 0 0 0 0 0
"5151" 24 1 "d" 6 337 1 0 751 751 751 2013 4221 0 0 0 1 1 751
"5152" 24 1 "d" 7 0 0 0 0 0 0 0 4221 0 0 0 0 0 0
"5153" 24 2 "c" 1 179 1 179 179 179 179 179 179 0 0 0 0 0 179
"5154" 24 2 "c" 2 286 1 0 561 561 561 561 740 0 0 0 0 0 561
"5155" 24 2 "c" 3 269 1 269 269 269 269 269 1009 0 0 0 0 0 269
"5156" 24 2 "c" 4 236 1 236 236 236 236 236 1245 0 0 0 0 0 236
"5157" 24 2 "c" 5 0 0 0 0 0 0 0 1245 0 0 0 0 0 0
"5158" 24 2 "c" 6 463 1 0 1132 1132 1132 1132 2377 0 0 0 0 0 1132
"5159" 24 2 "c" 7 0 0 0 0 0 0 0 2377 0 0 0 0 0 0
"5160" 24 3 "b" 1 174 1 174 174 174 174 174 174 0 0 0 0 0 174
"5161" 24 3 "b" 2 195 1 0 480 480 480 480 654 0 0 0 0 0 480
"5162" 24 3 "b" 3 351 1 0 578 578 578 578 1232 0 0 0 0 0 578
"5163" 24 3 "b" 4 212 1 0 408 408 408 408 1640 0 0 0 0 0 408
"5164" 24 3 "b" 5 287 1 287 287 287 287 287 1927 0 0 0 0 0 287
"5165" 24 3 "b" 6 312 1 0 1561 1561 1561 1561 3488 0 0 0 0 0 1561
"5166" 24 3 "b" 7 0 0 0 0 0 0 0 3488 0 0 0 0 0 0
"5167" 24 4 "a" 1 196 1 196 196 196 196 196 196 0 0 0 0 0 196
"5168" 24 4 "a" 2 218 1 0 388 388 388 388 584 0 0 0 0 0 388
"5169" 24 4 "a" 3 199 1 0 390 390 390 390 974 0 0 0 0 0 390
"5170" 24 4 "a" 4 0 0 0 0 0 0 0 974 0 0 0 0 0 0
"5171" 24 4 "a" 5 152 1 152 152 152 152 152 1126 0 0 0 0 0 152
"5172" 24 4 "a" 6 433 1 0 888 888 888 888 2014 0 0 0 0 0 888
"5173" 24 4 "a" 7 0 0 0 0 0 0 0 2014 0 0 0 0 0 0
"5174" 24 6 "d" 1 186 1 0 465 465 1369 465 465 904 0 904 0 0 490
"5175" 24 6 "d" 2 226 1 0 226 639 878 1543 2008 652 413 239 2 2 239
"5176" 24 6 "d" 3 380 1 0 380 1459 1459 1698 3706 1079 1079 0 1 1 1079
"5177" 24 6 "d" 4 299 1 299 299 299 299 299 4005 0 0 0 0 0 299
"5178" 24 6 "d" 5 0 0 0 0 0 0 0 4005 0 0 0 0 0 0
"5179" 24 6 "d" 6 334 1 0 881 881 881 881 4886 0 0 0 0 0 881
"5180" 24 6 "d" 7 0 0 0 0 0 0 0 4886 0 0 0 0 0 0
"5181" 24 7 "c" 1 163 1 0 352 352 352 352 352 0 0 0 0 0 352
"5182" 24 7 "c" 2 258 1 0 258 258 506 258 610 248 0 248 0 0 248
"5183" 24 7 "c" 3 243 1 0 389 389 389 637 1247 0 0 0 1 1 389
"5184" 24 7 "c" 4 481 1 481 481 481 481 481 1728 0 0 0 0 0 481
"5185" 24 7 "c" 5 0 0 0 0 0 0 0 1728 0 0 0 0 0 0
"5186" 24 7 "c" 6 579 1 0 1658 1658 1658 1658 3386 0 0 0 0 0 1658
"5187" 24 7 "c" 7 0 0 0 0 0 0 0 3386 0 0 0 0 0 0
"5188" 24 8 "b" 1 158 1 158 158 158 158 158 158 0 0 0 0 0 158
"5189" 24 8 "b" 2 370 1 370 370 370 370 370 528 0 0 0 0 0 370
"5190" 24 8 "b" 3 300 1 0 608 608 608 608 1136 0 0 0 0 0 608
"5191" 24 8 "b" 4 258 1 0 592 592 592 592 1728 0 0 0 0 0 592
"5192" 24 8 "b" 5 0 0 0 0 0 0 0 1728 0 0 0 0 0 0
"5193" 24 8 "b" 6 216 1 0 1502 1502 1502 1502 3230 0 0 0 0 0 1502
"5194" 24 8 "b" 7 0 0 0 0 0 0 0 3230 0 0 0 0 0 0
"5195" 24 10 "a" 1 0 0 0 0 0 0 0 0 0 0 0 0 0 0
"5196" 24 10 "a" 2 192 1 0 769 769 769 769 769 0 0 0 0 0 769
"5197" 24 10 "a" 3 242 1 242 242 242 242 242 1011 0 0 0 0 0 242
"5198" 24 10 "a" 4 0 0 0 0 0 0 0 1011 0 0 0 0 0 0
"5199" 24 10 "a" 5 0 0 0 0 0 0 0 1011 0 0 0 0 0 0
"5200" 24 10 "a" 6 190 1 0 1830 1830 1830 1830 2841 0 0 0 0 0 1830
"5201" 24 10 "a" 7 0 0 0 0 0 0 0 2841 0 0 0 0 0 0
"5202" 24 11 "d" 1 171 1 171 171 171 171 171 171 0 0 0 0 0 171
"5203" 24 11 "d" 2 635 1 0 965 965 965 965 1136 0 0 0 0 0 965
"5204" 24 11 "d" 3 278 1 0 1409 1409 1927 1409 2545 518 0 518 0 0 518
"5205" 24 11 "d" 4 162 1 0 162 393 393 911 3456 231 231 0 1 1 231
"5206" 24 11 "d" 5 0 0 0 0 0 0 0 3456 0 0 0 0 0 0
"5207" 24 11 "d" 6 248 1 0 1777 1777 1777 1777 5233 0 0 0 0 0 1777
"5208" 24 11 "d" 7 0 0 0 0 0 0 0 5233 0 0 0 0 0 0
"5209" 24 12 "c" 1 180 1 180 180 180 180 180 180 0 0 0 0 0 180
"5210" 24 12 "c" 2 257 1 0 414 414 414 414 594 0 0 0 0 0 414
"5211" 24 12 "c" 3 0 0 0 0 0 351 0 594 351 0 351 0 0 173
"5212" 24 12 "c" 4 155 1 0 155 763 763 1114 1708 608 608 0 2 2 185
"5213" 24 12 "c" 5 0 0 0 0 0 0 0 1708 0 0 0 0 0 0
"5214" 24 12 "c" 6 237 1 0 1154 1154 1154 1154 2862 0 0 0 0 0 1154
"5215" 24 12 "c" 7 0 0 0 0 0 0 0 2862 0 0 0 0 0 0
"5216" 24 13 "b" 1 141 1 0 141 141 288 141 141 147 0 147 0 0 147
"5217" 24 13 "b" 2 142 1 0 426 566 566 713 854 140 140 0 1 1 140
"5218" 24 13 "b" 3 146 1 0 1387 1387 1387 1387 2241 0 0 0 0 0 1387
"5219" 24 13 "b" 4 0 0 0 0 0 0 0 2241 0 0 0 0 0 0
"5220" 24 13 "b" 5 0 0 0 0 0 0 0 2241 0 0 0 0 0 0
"5221" 24 13 "b" 6 347 1 0 1383 1383 1383 1383 3624 0 0 0 0 0 1383
"5222" 24 13 "b" 7 0 0 0 0 0 0 0 3624 0 0 0 0 0 0
"5223" 24 14 "a" 1 153 1 0 153 153 352 153 153 199 0 199 0 0 199
"5224" 24 14 "a" 2 0 0 0 0 0 314 0 153 314 0 314 0 1 169
"5225" 24 14 "a" 3 92 1 0 92 414 414 927 1080 322 322 0 1 1 322
"5226" 24 14 "a" 4 0 0 0 0 0 0 0 1080 0 0 0 0 0 0
"5227" 24 14 "a" 5 0 0 0 0 0 0 0 1080 0 0 0 0 0 0
"5228" 24 14 "a" 6 213 1 0 1701 1701 1701 1701 2781 0 0 0 0 0 1701
"5229" 24 14 "a" 7 0 0 0 0 0 0 0 2781 0 0 0 0 0 0
"5230" 24 15 "d" 1 155 1 0 346 346 346 346 346 0 0 0 0 0 346
"5231" 24 15 "d" 2 248 1 0 248 248 439 248 594 191 0 191 0 0 191
"5232" 24 15 "d" 3 161 1 0 331 1507 1507 1698 2292 1176 1176 0 1 1 1176
"5233" 24 15 "d" 4 273 1 273 273 273 273 273 2565 0 0 0 0 0 273
"5234" 24 15 "d" 5 0 0 0 0 0 0 0 2565 0 0 0 0 0 0
"5235" 24 15 "d" 6 270 1 0 984 984 984 984 3549 0 0 0 0 0 984
"5236" 24 15 "d" 7 0 0 0 0 0 0 0 3549 0 0 0 0 0 0
"5237" 24 16 "c" 1 0 0 0 0 0 239 0 0 239 0 239 0 0 239
"5238" 24 16 "c" 2 203 1 0 203 696 696 935 935 493 493 0 1 1 493
"5239" 24 16 "c" 3 215 1 215 215 215 215 215 1150 0 0 0 0 0 215
"5240" 24 16 "c" 4 0 0 0 0 0 0 0 1150 0 0 0 0 0 0
"5241" 24 16 "c" 5 0 0 0 0 0 0 0 1150 0 0 0 0 0 0
"5242" 24 16 "c" 6 186 1 0 2031 2031 2031 2031 3181 0 0 0 0 0 2031
"5243" 24 16 "c" 7 0 0 0 0 0 0 0 3181 0 0 0 0 0 0
"5244" 24 17 "b" 1 176 1 0 571 571 765 571 571 194 0 194 0 0 194
"5245" 24 17 "b" 2 185 1 0 305 1299 1594 1493 2064 1289 994 295 1 1 295
"5246" 24 17 "b" 3 284 1 0 1052 1052 1052 1052 3116 0 0 0 0 0 1052
"5247" 24 17 "b" 4 280 1 280 280 280 280 280 3396 0 0 0 0 0 280
"5248" 24 17 "b" 5 0 0 0 0 0 0 0 3396 0 0 0 0 0 0
"5249" 24 17 "b" 6 158 1 0 445 445 445 740 4136 0 0 0 1 1 445
"5250" 24 17 "b" 7 0 0 0 0 0 0 0 4136 0 0 0 0 0 0
"5251" 24 18 "a" 1 185 1 0 414 414 414 414 414 0 0 0 0 0 414
"5252" 24 18 "a" 2 203 1 203 203 203 203 203 617 0 0 0 0 0 203
"5253" 24 18 "a" 3 259 1 259 259 259 259 259 876 0 0 0 0 0 259
"5254" 24 18 "a" 4 0 0 0 0 0 0 0 876 0 0 0 0 0 0
"5255" 24 18 "a" 5 147 1 147 147 147 147 147 1023 0 0 0 0 0 147
"5256" 24 18 "a" 6 201 1 0 816 816 816 816 1839 0 0 0 0 0 816
"5257" 24 18 "a" 7 0 0 0 0 0 0 0 1839 0 0 0 0 0 0
"5258" 24 19 "d" 1 161 1 161 161 161 161 161 161 0 0 0 0 0 161
"5259" 24 19 "d" 2 102 1 0 548 548 548 548 709 0 0 0 0 0 548
"5260" 24 19 "d" 3 89 1 0 1157 1157 1157 1157 1866 0 0 0 0 0 1157
"5261" 24 19 "d" 4 222 1 222 222 222 222 222 2088 0 0 0 0 0 222
"5262" 24 19 "d" 5 134 1 134 134 134 134 134 2222 0 0 0 0 0 134
"5263" 24 19 "d" 6 328 1 0 2106 2106 2106 2106 4328 0 0 0 0 0 2106
"5264" 24 19 "d" 7 0 0 0 0 0 0 0 4328 0 0 0 0 0 0
"5265" 24 20 "c" 1 188 1 188 188 188 188 188 188 0 0 0 0 0 188
"5266" 24 20 "c" 2 207 1 0 454 454 775 454 642 321 0 321 0 0 321
"5267" 24 20 "c" 3 0 0 0 0 0 176 0 642 176 0 176 0 0 176
"5268" 24 20 "c" 4 345 1 0 345 345 803 345 987 458 0 458 0 0 458
"5269" 24 20 "c" 5 0 0 0 0 0 0 0 987 0 0 0 0 0 0
"5270" 24 20 "c" 6 282 1 0 1716 1716 1716 2671 3658 0 0 0 1 1 1716
"5271" 24 20 "c" 7 0 0 0 0 0 0 0 3658 0 0 0 0 0 0
"5272" 24 21 "b" 1 172 1 0 340 340 501 340 340 161 0 161 0 0 161
"5273" 24 21 "b" 2 233 1 0 233 413 413 574 914 180 180 0 1 1 180
"5274" 24 21 "b" 3 266 1 0 1253 1253 1253 1253 2167 0 0 0 0 0 1253
"5275" 24 21 "b" 4 0 0 0 0 0 0 0 2167 0 0 0 0 0 0
"5276" 24 21 "b" 5 338 1 338 338 338 338 338 2505 0 0 0 0 0 338
"5277" 24 21 "b" 6 333 1 0 1053 1053 1053 1053 3558 0 0 0 0 0 1053
"5278" 24 21 "b" 7 0 0 0 0 0 0 0 3558 0 0 0 0 0 0
"5279" 24 22 "a" 1 187 1 187 187 187 187 187 187 0 0 0 0 0 187
"5280" 24 22 "a" 2 260 1 260 260 260 260 260 447 0 0 0 0 0 260
"5281" 24 22 "a" 3 0 0 0 0 0 147 0 447 147 0 147 0 0 147
"5282" 24 22 "a" 4 173 1 173 173 173 173 320 767 0 0 0 1 1 173
"5283" 24 22 "a" 5 0 0 0 0 0 0 0 767 0 0 0 0 0 0
"5284" 24 22 "a" 6 217 1 0 1842 1842 1842 1842 2609 0 0 0 0 0 1842
"5285" 24 22 "a" 7 0 0 0 0 0 0 0 2609 0 0 0 0 0 0
"5286" 24 23 "d" 1 178 1 0 368 368 368 368 368 0 0 0 0 0 368
"5287" 24 23 "d" 2 408 1 0 755 755 755 755 1123 0 0 0 0 0 755
"5288" 24 23 "d" 3 396 1 0 1471 1471 1471 1471 2594 0 0 0 0 0 1471
"5289" 24 23 "d" 4 304 1 304 304 304 304 304 2898 0 0 0 0 0 304
"5290" 24 23 "d" 5 0 0 0 0 0 0 0 2898 0 0 0 0 0 0
"5291" 24 23 "d" 6 326 1 0 1533 1533 1533 1533 4431 0 0 0 0 0 1533
"5292" 24 23 "d" 7 0 0 0 0 0 0 0 4431 0 0 0 0 0 0
"5293" 24 24 "c" 1 181 1 181 181 181 181 181 181 0 0 0 0 0 181
"5294" 24 24 "c" 2 217 1 217 217 217 217 217 398 0 0 0 0 0 217
"5295" 24 24 "c" 3 263 1 263 263 263 263 263 661 0 0 0 0 0 263
"5296" 24 24 "c" 4 291 1 291 291 291 291 291 952 0 0 0 0 0 291
"5297" 24 24 "c" 5 0 0 0 0 0 0 0 952 0 0 0 0 0 0
"5298" 24 24 "c" 6 242 1 0 1544 1544 1544 1544 2496 0 0 0 0 0 1544
"5299" 24 24 "c" 7 0 0 0 0 0 0 0 2496 0 0 0 0 0 0
"5300" 24 25 "b" 1 183 1 183 183 183 183 183 183 0 0 0 0 0 183
"5301" 24 25 "b" 2 329 1 0 743 743 743 743 926 0 0 0 0 0 743
"5302" 24 25 "b" 3 178 1 0 1283 1283 1924 1283 2209 641 0 641 0 0 641
"5303" 24 25 "b" 4 152 1 152 152 152 152 793 3002 0 0 0 1 1 152
"5304" 24 25 "b" 5 315 1 315 315 315 315 315 3317 0 0 0 0 0 315
"5305" 24 25 "b" 6 457 1 0 2115 2115 2115 2115 5432 0 0 0 0 0 2115
"5306" 24 25 "b" 7 0 0 0 0 0 0 0 5432 0 0 0 0 0 0
"5307" 24 27 "a" 1 179 1 179 179 179 179 179 179 0 0 0 0 0 179
"5308" 24 27 "a" 2 324 1 324 324 324 324 324 503 0 0 0 0 0 324
"5309" 24 27 "a" 3 268 1 268 268 268 268 268 771 0 0 0 0 0 268
"5310" 24 27 "a" 4 0 0 0 0 0 133 0 771 133 0 133 0 0 133
"5311" 24 27 "a" 5 174 1 174 174 174 174 307 1078 0 0 0 1 1 174
"5312" 24 27 "a" 6 228 1 0 1728 1728 1728 1728 2806 0 0 0 0 0 1728
"5313" 24 27 "a" 7 0 0 0 0 0 0 0 2806 0 0 0 0 0 0
"5314" 24 28 "d" 1 0 0 0 0 0 224 0 0 224 0 224 0 0 224
"5315" 24 28 "d" 2 185 1 0 185 750 750 974 974 565 565 0 1 1 565
"5316" 24 28 "d" 3 466 1 0 1015 1015 1015 1015 1989 0 0 0 0 0 1015
"5317" 24 28 "d" 4 288 1 288 288 288 288 288 2277 0 0 0 0 0 288
"5318" 24 28 "d" 5 0 0 0 0 0 0 0 2277 0 0 0 0 0 0
"5319" 24 28 "d" 6 278 1 0 1987 1987 1987 1987 4264 0 0 0 0 0 1987
"5320" 24 28 "d" 7 0 0 0 0 0 0 0 4264 0 0 0 0 0 0
"5321" 24 29 "c" 1 161 1 0 161 161 278 161 161 117 0 117 0 0 117
"5322" 24 29 "c" 2 110 1 0 333 481 1260 598 759 927 148 779 1 1 324
"5323" 24 29 "c" 3 474 1 0 587 1073 1480 1528 2287 893 486 407 1 1 196
"5324" 24 29 "c" 4 247 1 0 247 247 484 247 2534 237 0 237 0 1 237
"5325" 24 29 "c" 5 0 0 0 0 0 220 0 2534 220 0 220 0 0 220
"5326" 24 29 "c" 6 157 1 0 1296 1918 1918 3106 5640 622 622 0 1 1 622
"5327" 24 29 "c" 7 0 0 0 0 0 0 0 5640 0 0 0 0 0 0
"5328" 24 30 "b" 1 186 1 186 186 186 186 186 186 0 0 0 0 0 186
"5329" 24 30 "b" 2 280 1 280 280 280 280 280 466 0 0 0 0 0 280
"5330" 24 30 "b" 3 273 1 0 1963 1963 2627 1963 2429 664 0 664 0 0 172
"5331" 24 30 "b" 4 0 0 0 0 0 963 0 2429 963 0 963 0 2 792
"5332" 24 30 "b" 5 189 1 0 189 376 376 2003 4432 187 187 0 1 1 187
"5333" 24 30 "b" 6 245 1 0 1973 1973 1973 1973 6405 0 0 0 0 0 1973
"5334" 24 30 "b" 7 0 0 0 0 0 0 0 6405 0 0 0 0 0 0
"5335" 24 31 "a" 1 174 1 174 174 174 174 174 174 0 0 0 0 0 174
"5336" 24 31 "a" 2 206 1 0 743 743 743 743 917 0 0 0 0 0 743
"5337" 24 31 "a" 3 288 1 288 288 288 288 288 1205 0 0 0 0 0 288
"5338" 24 31 "a" 4 270 1 270 270 270 270 270 1475 0 0 0 0 0 270
"5339" 24 31 "a" 5 0 0 0 0 0 0 0 1475 0 0 0 0 0 0
"5340" 24 31 "a" 6 257 1 0 1653 1653 1653 1653 3128 0 0 0 0 0 1653
"5341" 24 31 "a" 7 0 0 0 0 0 0 0 3128 0 0 0 0 0 0
"5342" 24 33 "d" 1 166 1 166 166 166 166 166 166 0 0 0 0 0 166
"5343" 24 33 "d" 2 266 1 0 415 415 415 415 581 0 0 0 0 0 415
"5344" 24 33 "d" 3 254 1 0 1523 1523 1523 1523 2104 0 0 0 0 0 1523
"5345" 24 33 "d" 4 309 1 309 309 309 309 309 2413 0 0 0 0 0 309
"5346" 24 33 "d" 5 0 0 0 0 0 0 0 2413 0 0 0 0 0 0
"5347" 24 33 "d" 6 236 1 0 1701 1701 1701 1701 4114 0 0 0 0 0 1701
"5348" 24 33 "d" 7 0 0 0 0 0 0 0 4114 0 0 0 0 0 0
"5349" 24 34 "c" 1 54 1 0 54 54 221 54 54 167 0 167 0 0 167
"5350" 24 34 "c" 2 146 1 0 146 349 587 516 570 441 203 238 1 1 238
"5351" 24 34 "c" 3 185 1 0 551 551 624 551 1121 73 0 73 0 1 73
"5352" 24 34 "c" 4 379 1 379 379 379 379 379 1500 0 0 0 0 0 379
"5353" 24 34 "c" 5 0 0 0 0 0 0 0 1500 0 0 0 0 0 0
"5354" 24 34 "c" 6 334 1 0 2531 2531 2531 2842 4342 0 0 0 1 1 2531
"5355" 24 34 "c" 7 0 0 0 0 0 0 0 4342 0 0 0 0 0 0
"5356" 24 35 "b" 1 172 1 0 325 325 325 325 325 0 0 0 0 0 325
"5357" 24 35 "b" 2 185 1 185 185 185 185 185 510 0 0 0 0 0 185
"5358" 24 35 "b" 3 303 1 0 1133 1133 1133 1133 1643 0 0 0 0 0 1133
"5359" 24 35 "b" 4 281 1 0 490 490 490 490 2133 0 0 0 0 0 490
"5360" 24 35 "b" 5 0 0 0 0 0 0 0 2133 0 0 0 0 0 0
"5361" 24 35 "b" 6 194 1 0 2081 2081 2081 2081 4214 0 0 0 0 0 2081
"5362" 24 35 "b" 7 0 0 0 0 0 0 0 4214 0 0 0 0 0 0
"5363" 24 36 "a" 1 150 1 150 150 150 150 150 150 0 0 0 0 0 150
"5364" 24 36 "a" 2 202 1 0 388 388 388 388 538 0 0 0 0 0 388
"5365" 24 36 "a" 3 346 1 346 346 346 346 346 884 0 0 0 0 0 346
"5366" 24 36 "a" 4 0 0 0 0 0 0 0 884 0 0 0 0 0 0
"5367" 24 36 "a" 5 305 1 305 305 305 305 305 1189 0 0 0 0 0 305
"5368" 24 36 "a" 6 199 1 0 1777 1777 1777 1777 2966 0 0 0 0 0 1777
"5369" 24 36 "a" 7 0 0 0 0 0 0 0 2966 0 0 0 0 0 0
"5370" 25 1 "b" 1 68 1 0 68 68 493 68 68 425 0 425 0 0 230
"5371" 25 1 "b" 2 0 0 0 0 0 0 0 68 0 0 0 0 0 0
"5372" 25 1 "b" 3 123 1 0 123 825 2796 1020 1088 2673 702 1971 1 1 965
"5373" 25 1 "b" 4 0 0 0 0 0 323 0 1088 323 0 323 0 0 323
"5374" 25 1 "b" 5 273 1 0 273 273 671 621 1709 398 0 398 1 1 398
"5375" 25 1 "b" 6 474 1 0 1908 3988 3988 6562 8271 2080 2080 0 2 2 1060
"5376" 25 1 "b" 7 0 0 0 0 0 0 0 8271 0 0 0 0 0 0
"5377" 25 2 "a" 1 70 1 70 70 70 70 70 70 0 0 0 0 0 70
"5378" 25 2 "a" 2 0 0 0 0 0 558 0 70 558 0 558 0 0 322
"5379" 25 2 "a" 3 0 0 0 0 0 606 0 70 606 0 606 0 0 308
"5380" 25 2 "a" 4 0 0 0 0 0 0 0 70 0 0 0 0 0 0
"5381" 25 2 "a" 5 0 0 0 0 0 455 0 70 455 0 455 0 0 455
"5382" 25 2 "a" 6 99 1 0 99 2531 2531 4150 4220 2432 2432 0 2 2 1206
"5383" 25 2 "a" 7 0 0 0 0 0 0 0 4220 0 0 0 0 0 0
"5384" 25 3 "d" 1 0 0 0 0 0 453 0 0 453 0 453 0 0 240
"5385" 25 3 "d" 2 0 0 0 0 0 348 0 0 348 0 348 0 0 348
"5386" 25 3 "d" 3 170 1 0 170 1164 3433 1377 1377 3263 994 2269 1 2 628
"5387" 25 3 "d" 4 548 1 0 548 548 1175 548 1925 627 0 627 0 0 341
"5388" 25 3 "d" 5 0 0 0 0 0 0 0 1925 0 0 0 0 0 0
"5389" 25 3 "d" 6 244 1 0 963 2976 2976 6460 8385 2013 2013 0 3 3 1207
"5390" 25 3 "d" 7 0 0 0 0 0 0 0 8385 0 0 0 0 0 0
"5391" 25 4 "c" 1 73 1 73 73 73 73 73 73 0 0 0 0 0 73
"5392" 25 4 "c" 2 0 0 0 0 0 412 0 73 412 0 412 0 0 154
"5393" 25 4 "c" 3 117 1 0 117 356 943 614 687 826 239 587 1 1 587
"5394" 25 4 "c" 4 372 1 0 372 372 530 372 1059 158 0 158 0 1 158
"5395" 25 4 "c" 5 273 1 0 273 273 484 273 1332 211 0 211 0 0 211
"5396" 25 4 "c" 6 325 1 0 598 1196 1196 2306 3638 598 598 0 2 2 598
"5397" 25 4 "c" 7 0 0 0 0 0 0 0 3638 0 0 0 0 0 0
"5398" 25 6 "b" 1 285 1 285 285 285 285 285 285 0 0 0 0 0 285
"5399" 25 6 "b" 2 117 1 117 117 117 117 117 402 0 0 0 0 0 117
"5400" 25 6 "b" 3 420 1 0 1256 1256 1256 1256 1658 0 0 0 0 0 1256
"5401" 25 6 "b" 4 0 0 0 0 0 0 0 1658 0 0 0 0 0 0
"5402" 25 6 "b" 5 276 1 0 1483 1483 1483 1483 3141 0 0 0 0 0 1483
"5403" 25 6 "b" 6 0 0 0 0 0 0 0 3141 0 0 0 0 0 0
"5404" 25 6 "b" 7 0 0 0 0 0 0 0 3141 0 0 0 0 0 0
"5405" 25 7 "a" 1 227 1 0 227 227 448 227 227 221 0 221 0 0 221
"5406" 25 7 "a" 2 337 1 0 337 337 484 337 564 147 0 147 0 0 147
"5407" 25 7 "a" 3 325 1 0 325 325 592 472 1036 267 0 267 1 1 267
"5408" 25 7 "a" 4 304 1 304 304 304 304 304 1340 0 0 0 0 0 304
"5409" 25 7 "a" 5 0 0 0 0 0 522 0 1340 522 0 522 0 0 522
"5410" 25 7 "a" 6 203 1 0 1546 2381 2381 3391 4731 835 835 0 1 1 835
"5411" 25 7 "a" 7 0 0 0 0 0 0 0 4731 0 0 0 0 0 0
"5412" 25 8 "d" 1 232 1 232 232 232 232 232 232 0 0 0 0 0 232
"5413" 25 8 "d" 2 376 1 0 376 376 942 376 608 566 0 566 0 0 395
"5414" 25 8 "d" 3 237 1 0 237 804 1430 975 1583 1193 567 626 1 2 355
"5415" 25 8 "d" 4 205 1 0 205 205 548 205 1788 343 0 343 0 0 343
"5416" 25 8 "d" 5 225 1 0 225 225 557 225 2013 332 0 332 0 0 332
"5417" 25 8 "d" 6 263 1 0 1116 1772 1772 3468 5481 656 656 0 1 1 656
"5418" 25 8 "d" 7 0 0 0 0 0 0 0 5481 0 0 0 0 0 0
"5419" 25 10 "c" 1 16 1 0 16 16 322 16 16 306 0 306 0 0 115
"5420" 25 10 "c" 2 0 0 0 0 0 1041 0 16 1041 0 1041 0 0 248
"5421" 25 10 "c" 3 0 0 0 0 0 1116 0 16 1116 0 1116 0 1 355
"5422" 25 10 "c" 4 145 1 0 145 145 887 1212 1228 742 0 742 1 2 336
"5423" 25 10 "c" 5 370 1 0 370 370 648 370 1598 278 0 278 0 0 278
"5424" 25 10 "c" 6 143 1 0 541 2483 2483 4899 6497 1942 1942 0 3 3 814
"5425" 25 10 "c" 7 0 0 0 0 0 0 0 6497 0 0 0 0 0 0
"5426" 25 11 "b" 1 82 1 0 82 82 300 82 82 218 0 218 0 0 218
"5427" 25 11 "b" 2 0 0 0 0 0 0 0 82 0 0 0 0 0 0
"5428" 25 11 "b" 3 92 1 0 92 832 832 1050 1132 740 740 0 1 1 740
"5429" 25 11 "b" 4 0 0 0 0 0 0 0 1132 0 0 0 0 0 0
"5430" 25 11 "b" 5 523 1 0 523 523 804 523 1655 281 0 281 0 0 281
"5431" 25 11 "b" 6 391 1 0 590 2161 2161 2442 4097 1571 1571 0 1 1 1571
"5432" 25 11 "b" 7 0 0 0 0 0 0 0 4097 0 0 0 0 0 0
"5433" 25 12 "a" 1 108 1 108 108 108 108 108 108 0 0 0 0 0 108
"5434" 25 12 "a" 2 0 0 0 0 0 167 0 108 167 0 167 0 0 167
"5435" 25 12 "a" 3 103 1 0 103 279 279 446 554 176 176 0 1 1 176
"5436" 25 12 "a" 4 0 0 0 0 0 0 0 554 0 0 0 0 0 0
"5437" 25 12 "a" 5 260 1 260 260 260 260 260 814 0 0 0 0 0 260
"5438" 25 12 "a" 6 253 1 0 1515 1515 1515 1515 2329 0 0 0 0 0 1515
"5439" 25 12 "a" 7 0 0 0 0 0 0 0 2329 0 0 0 0 0 0
"5440" 25 13 "d" 1 0 0 0 0 0 235 0 0 235 0 235 0 0 235
"5441" 25 13 "d" 2 0 0 0 0 0 0 0 0 0 0 0 0 0 0
"5442" 25 13 "d" 3 174 1 0 174 1118 1118 1353 1353 944 944 0 1 1 944
"5443" 25 13 "d" 4 373 1 373 373 373 373 373 1726 0 0 0 0 0 373
"5444" 25 13 "d" 5 0 0 0 0 0 0 0 1726 0 0 0 0 0 0
"5445" 25 13 "d" 6 239 1 0 1475 1475 1475 1475 3201 0 0 0 0 0 1475
"5446" 25 13 "d" 7 0 0 0 0 0 0 0 3201 0 0 0 0 0 0
"5447" 25 14 "c" 1 24 1 0 24 24 202 24 24 178 0 178 0 0 178
"5448" 25 14 "c" 2 0 0 0 0 0 295 0 24 295 0 295 0 0 295
"5449" 25 14 "c" 3 150 1 0 150 484 770 662 686 620 334 286 1 2 286
"5450" 25 14 "c" 4 272 1 272 272 272 272 272 958 0 0 0 0 0 272
"5451" 25 14 "c" 5 0 0 0 0 0 362 0 958 362 0 362 0 0 362
"5452" 25 14 "c" 6 283 1 0 1005 1447 1447 2390 3348 442 442 0 1 1 442
"5453" 25 14 "c" 7 0 0 0 0 0 0 0 3348 0 0 0 0 0 0
"5454" 25 15 "b" 1 51 1 0 51 51 258 51 51 207 0 207 0 0 207
"5455" 25 15 "b" 2 136 1 0 136 365 658 572 623 522 229 293 1 1 293
"5456" 25 15 "b" 3 229 1 0 1044 1044 1044 1044 1667 0 0 0 0 0 1044
"5457" 25 15 "b" 4 0 0 0 0 0 0 0 1667 0 0 0 0 0 0
"5458" 25 15 "b" 5 0 0 0 0 0 0 0 1667 0 0 0 0 0 0
"5459" 25 15 "b" 6 295 1 0 968 968 968 1261 2928 0 0 0 1 1 968
"5460" 25 15 "b" 7 0 0 0 0 0 0 0 2928 0 0 0 0 0 0
"5461" 25 16 "a" 1 0 0 0 0 0 252 0 0 252 0 252 0 0 252
"5462" 25 16 "a" 2 0 0 0 0 0 591 0 0 591 0 591 0 0 302
"5463" 25 16 "a" 3 0 0 0 0 0 1077 0 0 1077 0 1077 0 0 773
"5464" 25 16 "a" 4 0 0 0 0 0 0 0 0 0 0 0 0 0 0
"5465" 25 16 "a" 5 0 0 0 0 0 0 0 0 0 0 0 0 0 0
"5466" 25 16 "a" 6 155 1 0 155 1883 1883 3803 3803 1728 1728 0 2 2 767
"5467" 25 16 "a" 7 0 0 0 0 0 0 0 3803 0 0 0 0 0 0
"5468" 25 17 "d" 1 52 1 0 52 52 308 52 52 256 0 256 0 0 256
"5469" 25 17 "d" 2 0 0 0 0 0 0 0 52 0 0 0 0 0 0
"5470" 25 17 "d" 3 137 1 0 137 1360 2083 1616 1668 1946 1223 723 1 1 723
"5471" 25 17 "d" 4 370 1 0 370 370 538 370 2038 168 0 168 0 0 168
"5472" 25 17 "d" 5 0 0 0 0 0 0 0 2038 0 0 0 0 0 0
"5473" 25 17 "d" 6 347 1 0 1310 1310 1310 2201 4239 0 0 0 1 1 1310
"5474" 25 17 "d" 7 0 0 0 0 0 0 0 4239 0 0 0 0 0 0
"5475" 25 18 "c" 1 257 1 0 257 257 641 257 257 384 0 384 0 0 202
"5476" 25 18 "c" 2 285 1 0 285 285 596 467 724 311 0 311 1 2 173
"5477" 25 18 "c" 3 190 1 0 190 190 254 190 914 64 0 64 0 1 64
"5478" 25 18 "c" 4 114 1 0 186 186 186 186 1100 0 0 0 0 0 186
"5479" 25 18 "c" 5 294 1 0 294 294 516 294 1394 222 0 222 0 0 222
"5480" 25 18 "c" 6 276 1 0 644 826 826 1625 3019 182 182 0 1 1 182
"5481" 25 18 "c" 7 0 0 0 0 0 0 0 3019 0 0 0 0 0 0
"5482" 25 19 "b" 1 235 1 235 235 235 235 235 235 0 0 0 0 0 235
"5483" 25 19 "b" 2 118 1 0 118 118 611 118 353 493 0 493 0 0 199
"5484" 25 19 "b" 3 151 1 0 151 909 2032 1203 1556 1881 758 1123 1 2 890
"5485" 25 19 "b" 4 458 1 458 458 458 458 458 2014 0 0 0 0 0 458
"5486" 25 19 "b" 5 282 1 282 282 282 282 282 2296 0 0 0 0 0 282
"5487" 25 19 "b" 6 273 1 0 872 1645 1645 2967 5263 773 773 0 1 1 773
"5488" 25 19 "b" 7 0 0 0 0 0 0 0 5263 0 0 0 0 0 0
"5489" 25 20 "a" 1 214 1 214 214 214 214 214 214 0 0 0 0 0 214
"5490" 25 20 "a" 2 222 1 0 222 222 488 222 436 266 0 266 0 0 266
"5491" 25 20 "a" 3 0 0 0 0 0 218 0 436 218 0 218 0 0 218
"5492" 25 20 "a" 4 285 1 285 285 285 285 285 721 0 0 0 0 0 285
"5493" 25 20 "a" 5 0 0 0 0 0 0 0 721 0 0 0 0 0 0
"5494" 25 20 "a" 6 212 1 0 2600 4021 4021 4505 5226 1421 1421 0 1 1 1421
"5495" 25 20 "a" 7 0 0 0 0 0 0 0 5226 0 0 0 0 0 0
"5496" 25 21 "d" 1 0 0 0 0 0 441 0 0 441 0 441 0 0 221
"5497" 25 21 "d" 2 0 0 0 0 0 1304 0 0 1304 0 1304 0 1 500
"5498" 25 21 "d" 3 175 1 0 175 1857 3078 3102 3102 2903 1682 1221 2 3 1152
"5499" 25 21 "d" 4 356 1 0 356 356 618 356 3458 262 0 262 0 0 262
"5500" 25 21 "d" 5 0 0 0 0 0 241 0 3458 241 0 241 0 1 241
"5501" 25 21 "d" 6 261 1 0 1331 1871 1871 4095 7553 540 540 0 1 1 540
"5502" 25 21 "d" 7 0 0 0 0 0 0 0 7553 0 0 0 0 0 0
"5503" 25 22 "c" 1 0 0 0 0 0 252 0 0 252 0 252 0 0 252
"5504" 25 22 "c" 2 0 0 0 0 0 0 0 0 0 0 0 0 0 0
"5505" 25 22 "c" 3 0 0 0 0 0 564 0 0 564 0 564 0 0 293
"5506" 25 22 "c" 4 162 1 0 162 427 427 950 950 265 265 0 1 1 265
"5507" 25 22 "c" 5 0 0 0 0 0 323 0 950 323 0 323 0 0 323
"5508" 25 22 "c" 6 246 1 0 1869 3851 3851 4467 5417 1982 1982 0 1 1 1982
"5509" 25 22 "c" 7 0 0 0 0 0 0 0 5417 0 0 0 0 0 0
"5510" 25 23 "b" 1 194 1 0 194 194 2375 194 194 2181 0 2181 0 0 442
"5511" 25 23 "b" 2 0 0 0 0 0 1564 0 194 1564 0 1564 0 3 318
"5512" 25 23 "b" 3 0 0 0 0 0 2826 0 194 2826 0 2826 0 1 928
"5513" 25 23 "b" 4 0 0 0 0 0 765 0 194 765 0 765 0 1 613
"5514" 25 23 "b" 5 0 0 0 0 0 0 0 194 0 0 0 0 0 0
"5515" 25 23 "b" 6 119 1 0 119 2805 2805 10141 10335 2686 2686 0 1 1 2686
"5516" 25 23 "b" 7 0 0 0 0 0 0 0 10335 0 0 0 0 0 0
"5517" 25 24 "a" 1 0 0 0 0 0 228 0 0 228 0 228 0 0 228
"5518" 25 24 "a" 2 0 0 0 0 0 485 0 0 485 0 485 0 0 353
"5519" 25 24 "a" 3 0 0 0 0 0 411 0 0 411 0 411 0 1 233
"5520" 25 24 "a" 4 0 0 0 0 0 0 0 0 0 0 0 0 0 0
"5521" 25 24 "a" 5 0 0 0 0 0 206 0 0 206 0 206 0 0 27
"5522" 25 24 "a" 6 138 1 0 138 3130 3130 4460 4460 2992 2992 0 2 2 1544
"5523" 25 24 "a" 7 0 0 0 0 0 0 0 4460 0 0 0 0 0 0
"5524" 25 25 "d" 1 69 1 69 69 69 69 69 69 0 0 0 0 0 69
"5525" 25 25 "d" 2 111 1 0 379 379 584 379 448 205 0 205 0 0 205
"5526" 25 25 "d" 3 258 1 0 1446 1446 2595 1446 1894 1149 0 1149 0 0 872
"5527" 25 25 "d" 4 240 1 0 240 240 598 517 2411 358 0 358 1 1 358
"5528" 25 25 "d" 5 291 1 291 291 291 291 291 2702 0 0 0 0 0 291
"5529" 25 25 "d" 6 260 1 0 1190 2029 2029 3464 6166 839 839 0 1 1 839
"5530" 25 25 "d" 7 0 0 0 0 0 0 0 6166 0 0 0 0 0 0
"5531" 25 27 "c" 1 0 0 0 0 0 233 0 0 233 0 233 0 0 233
"5532" 25 27 "c" 2 0 0 0 0 0 222 0 0 222 0 222 0 0 222
"5533" 25 27 "c" 3 0 0 0 0 0 484 0 0 484 0 484 0 1 205
"5534" 25 27 "c" 4 0 0 0 0 0 652 0 0 652 0 652 0 0 345
"5535" 25 27 "c" 5 170 1 0 170 491 491 1310 1310 321 321 0 1 1 321
"5536" 25 27 "c" 6 190 1 0 282 1675 1675 2447 3757 1393 1393 0 1 1 1393
"5537" 25 27 "c" 7 0 0 0 0 0 0 0 3757 0 0 0 0 0 0
"5538" 25 28 "b" 1 0 0 0 0 0 0 0 0 0 0 0 0 0 0
"5539" 25 28 "b" 2 0 0 0 0 0 228 0 0 228 0 228 0 0 228
"5540" 25 28 "b" 3 157 1 0 157 921 1979 1149 1149 1822 764 1058 1 1 1058
"5541" 25 28 "b" 4 0 0 0 0 0 157 0 1149 157 0 157 0 1 157
"5542" 25 28 "b" 5 114 1 0 114 114 345 114 1263 231 0 231 0 0 231
"5543" 25 28 "b" 6 283 1 0 1242 2166 2166 3612 4875 924 924 0 1 1 924
"5544" 25 28 "b" 7 0 0 0 0 0 0 0 4875 0 0 0 0 0 0
"5545" 25 29 "a" 1 104 1 0 104 104 330 104 104 226 0 226 0 0 226
"5546" 25 29 "a" 2 134 1 134 134 134 134 360 464 0 0 0 1 1 134
"5547" 25 29 "a" 3 400 1 0 597 597 597 597 1061 0 0 0 0 0 597
"5548" 25 29 "a" 4 340 1 340 340 340 340 340 1401 0 0 0 0 0 340
"5549" 25 29 "a" 5 0 0 0 0 0 0 0 1401 0 0 0 0 0 0
"5550" 25 29 "a" 6 328 1 0 1779 1779 1779 1779 3180 0 0 0 0 0 1779
"5551" 25 29 "a" 7 0 0 0 0 0 0 0 3180 0 0 0 0 0 0
"5552" 25 30 "d" 1 0 0 0 0 0 0 0 0 0 0 0 0 0 0
"5553" 25 30 "d" 2 0 0 0 0 0 216 0 0 216 0 216 0 0 216
"5554" 25 30 "d" 3 176 1 0 176 1859 1859 2075 2075 1683 1683 0 1 1 1683
"5555" 25 30 "d" 4 438 1 0 809 809 809 809 2884 0 0 0 0 0 809
"5556" 25 30 "d" 5 0 0 0 0 0 0 0 2884 0 0 0 0 0 0
"5557" 25 30 "d" 6 242 1 0 1058 1058 1058 1058 3942 0 0 0 0 0 1058
"5558" 25 30 "d" 7 0 0 0 0 0 0 0 3942 0 0 0 0 0 0
"5559" 25 31 "c" 1 0 0 0 0 0 269 0 0 269 0 269 0 0 269
"5560" 25 31 "c" 2 0 0 0 0 0 0 0 0 0 0 0 0 0 0
"5561" 25 31 "c" 3 160 1 0 160 729 729 998 998 569 569 0 1 1 569
"5562" 25 31 "c" 4 0 0 0 0 0 0 0 998 0 0 0 0 0 0
"5563" 25 31 "c" 5 347 1 347 347 347 347 347 1345 0 0 0 0 0 347
"5564" 25 31 "c" 6 304 1 0 1495 1495 1495 1495 2840 0 0 0 0 0 1495
"5565" 25 31 "c" 7 0 0 0 0 0 0 0 2840 0 0 0 0 0 0
"5566" 25 33 "b" 1 214 1 214 214 214 214 214 214 0 0 0 0 0 214
"5567" 25 33 "b" 2 186 1 186 186 186 186 186 400 0 0 0 0 0 186
"5568" 25 33 "b" 3 255 1 0 987 987 987 987 1387 0 0 0 0 0 987
"5569" 25 33 "b" 4 585 1 585 585 585 585 585 1972 0 0 0 0 0 585
"5570" 25 33 "b" 5 0 0 0 0 0 0 0 1972 0 0 0 0 0 0
"5571" 25 33 "b" 6 320 1 0 1265 1265 1265 1265 3237 0 0 0 0 0 1265
"5572" 25 33 "b" 7 0 0 0 0 0 0 0 3237 0 0 0 0 0 0
"5573" 25 34 "a" 1 108 1 0 108 108 299 108 108 191 0 191 0 0 191
"5574" 25 34 "a" 2 106 1 0 106 106 457 297 405 351 0 351 1 1 351
"5575" 25 34 "a" 3 151 1 0 658 658 1150 658 1063 492 0 492 0 0 492
"5576" 25 34 "a" 4 0 0 0 0 0 0 0 1063 0 0 0 0 0 0
"5577" 25 34 "a" 5 366 1 366 366 366 366 366 1429 0 0 0 0 0 366
"5578" 25 34 "a" 6 327 1 0 2543 5041 5041 5884 7313 2498 2498 0 1 1 2498
"5579" 25 34 "a" 7 0 0 0 0 0 0 0 7313 0 0 0 0 0 0
"5580" 25 35 "d" 1 200 1 0 200 200 423 200 200 223 0 223 0 0 223
"5581" 25 35 "d" 2 274 1 0 274 274 814 274 474 540 0 540 0 1 302
"5582" 25 35 "d" 3 301 1 0 301 1833 2073 2294 2768 1772 1532 240 2 2 240
"5583" 25 35 "d" 4 419 1 0 419 419 728 419 3187 309 0 309 0 0 309
"5584" 25 35 "d" 5 0 0 0 0 0 0 0 3187 0 0 0 0 0 0
"5585" 25 35 "d" 6 184 1 0 184 1186 1186 2037 5224 1002 1002 0 2 2 177
"5586" 25 35 "d" 7 0 0 0 0 0 0 0 5224 0 0 0 0 0 0
"5587" 25 36 "c" 1 109 1 109 109 109 109 109 109 0 0 0 0 0 109
"5588" 25 36 "c" 2 123 1 0 596 596 596 596 705 0 0 0 0 0 596
"5589" 25 36 "c" 3 225 1 225 225 225 225 225 930 0 0 0 0 0 225
"5590" 25 36 "c" 4 294 1 294 294 294 294 294 1224 0 0 0 0 0 294
"5591" 25 36 "c" 5 0 0 0 0 0 0 0 1224 0 0 0 0 0 0
"5592" 25 36 "c" 6 207 1 0 1659 1659 1659 1659 2883 0 0 0 0 0 1659
"5593" 25 36 "c" 7 0 0 0 0 0 0 0 2883 0 0 0 0 0 0
"5594" 26 1 "c" 1 211 1 211 211 211 211 211 211 0 0 0 0 0 211
"5595" 26 1 "c" 2 210 1 0 504 504 1638 504 715 1134 0 1134 0 0 493
"5596" 26 1 "c" 3 383 1 0 383 383 758 383 1098 375 0 375 0 0 375
"5597" 26 1 "c" 4 374 1 0 374 374 559 374 1472 185 0 185 0 0 185
"5598" 26 1 "c" 5 0 0 0 0 0 288 0 1472 288 0 288 0 0 288
"5599" 26 1 "c" 6 280 1 0 869 1850 1850 3832 5304 981 981 0 2 2 981
"5600" 26 1 "c" 7 0 0 0 0 0 0 0 5304 0 0 0 0 0 0
"5601" 26 2 "b" 1 204 1 0 476 476 476 476 476 0 0 0 0 0 476
"5602" 26 2 "b" 2 257 1 0 464 464 1019 464 940 555 0 555 0 0 484
"5603" 26 2 "b" 3 343 1 0 343 1336 1336 1407 2347 993 993 0 1 1 993
"5604" 26 2 "b" 4 0 0 0 0 0 0 0 2347 0 0 0 0 0 0
"5605" 26 2 "b" 5 196 1 196 196 196 196 196 2543 0 0 0 0 0 196
"5606" 26 2 "b" 6 387 1 0 1839 2414 2414 2898 5441 575 575 0 1 1 575
"5607" 26 2 "b" 7 0 0 0 0 0 0 0 5441 0 0 0 0 0 0
"5608" 26 3 "a" 1 216 1 0 604 604 960 604 604 356 0 356 0 0 356
"5609" 26 3 "a" 2 404 1 0 404 404 737 404 1008 333 0 333 0 0 333
"5610" 26 3 "a" 3 356 1 0 356 716 716 1405 2413 360 360 0 1 1 360
"5611" 26 3 "a" 4 0 0 0 0 0 0 0 2413 0 0 0 0 0 0
"5612" 26 3 "a" 5 440 1 440 440 440 440 440 2853 0 0 0 0 0 440
"5613" 26 3 "a" 6 298 1 0 2044 2044 2044 2044 4897 0 0 0 0 0 2044
"5614" 26 3 "a" 7 0 0 0 0 0 0 0 4897 0 0 0 0 0 0
"5615" 26 4 "d" 1 201 1 0 362 362 1303 362 362 941 0 941 0 0 422
"5616" 26 4 "d" 2 270 1 0 270 270 1195 270 632 925 0 925 0 2 162
"5617" 26 4 "d" 3 250 1 250 250 250 250 250 882 0 0 0 0 0 250
"5618" 26 4 "d" 4 262 1 0 985 985 2856 985 1867 1871 0 1871 0 0 1871
"5619" 26 4 "d" 5 297 1 0 297 297 556 297 2164 259 0 259 0 0 259
"5620" 26 4 "d" 6 0 0 0 0 0 0 0 2164 0 0 0 0 0 0
"5621" 26 4 "d" 7 453 1 0 569 661 661 4657 6821 92 92 0 2 2 92
"5622" 26 6 "c" 1 0 0 0 0 0 514 0 0 514 0 514 0 0 328
"5623" 26 6 "c" 2 0 0 0 0 0 1088 0 0 1088 0 1088 0 2 459
"5624" 26 6 "c" 3 0 0 0 0 0 654 0 0 654 0 654 0 1 420
"5625" 26 6 "c" 4 0 0 0 0 0 336 0 0 336 0 336 0 0 336
"5626" 26 6 "c" 5 0 0 0 0 0 0 0 0 0 0 0 0 0 0
"5627" 26 6 "c" 6 197 1 0 197 1662 1662 4254 4254 1465 1465 0 2 2 1465
"5628" 26 6 "c" 7 0 0 0 0 0 0 0 4254 0 0 0 0 0 0
"5629" 26 7 "b" 1 198 1 0 393 393 616 393 393 223 0 223 0 0 223
"5630" 26 7 "b" 2 272 1 0 272 1005 1005 1228 1621 733 733 0 1 1 733
"5631" 26 7 "b" 3 278 1 0 1450 1450 1667 1450 3071 217 0 217 0 0 217
"5632" 26 7 "b" 4 0 0 0 0 0 0 0 3071 0 0 0 0 0 0
"5633" 26 7 "b" 5 0 0 0 0 0 0 0 3071 0 0 0 0 0 0
"5634" 26 7 "b" 6 369 1 0 1852 3073 3073 3290 6361 1221 1221 0 1 1 1221
"5635" 26 7 "b" 7 0 0 0 0 0 0 0 6361 0 0 0 0 0 0
"5636" 26 8 "a" 1 149 1 0 149 149 488 149 149 339 0 339 0 0 339
"5637" 26 8 "a" 2 170 1 0 476 476 801 476 625 325 0 325 0 0 325
"5638" 26 8 "a" 3 238 1 238 238 238 238 563 1188 0 0 0 1 1 238
"5639" 26 8 "a" 4 298 1 298 298 298 298 298 1486 0 0 0 0 0 298
"5640" 26 8 "a" 5 0 0 0 0 0 0 0 1486 0 0 0 0 0 0
"5641" 26 8 "a" 6 465 1 0 1418 1418 1418 1757 3243 0 0 0 1 1 1418
"5642" 26 8 "a" 7 0 0 0 0 0 0 0 3243 0 0 0 0 0 0
"5643" 26 10 "d" 1 196 1 196 196 196 196 196 196 0 0 0 0 0 196
"5644" 26 10 "d" 2 239 1 0 418 418 1435 418 614 1017 0 1017 0 0 560
"5645" 26 10 "d" 3 104 1 0 104 2379 3035 2836 3450 2931 2275 656 1 1 656
"5646" 26 10 "d" 4 321 1 321 321 321 321 321 3771 0 0 0 0 0 321
"5647" 26 10 "d" 5 0 0 0 0 0 0 0 3771 0 0 0 0 0 0
"5648" 26 10 "d" 6 379 1 0 814 814 814 2030 5801 0 0 0 1 1 814
"5649" 26 10 "d" 7 0 0 0 0 0 0 0 5801 0 0 0 0 0 0
"5650" 26 11 "c" 1 207 1 0 480 480 673 480 480 193 0 193 0 0 193
"5651" 26 11 "c" 2 266 1 0 266 266 1233 266 746 967 0 967 0 1 357
"5652" 26 11 "c" 3 239 1 0 416 416 1186 416 1162 770 0 770 0 0 361
"5653" 26 11 "c" 4 317 1 0 317 317 1209 317 1479 892 0 892 0 0 335
"5654" 26 11 "c" 5 0 0 0 0 0 0 0 1479 0 0 0 0 0 0
"5655" 26 11 "c" 6 298 1 0 1139 3701 3701 6523 8002 2562 2562 0 2 2 561
"5656" 26 11 "c" 7 0 0 0 0 0 0 0 8002 0 0 0 0 0 0
"5657" 26 12 "b" 1 117 1 0 117 117 293 117 117 176 0 176 0 0 176
"5658" 26 12 "b" 2 0 0 0 0 0 692 0 117 692 0 692 0 0 296
"5659" 26 12 "b" 3 83 1 0 83 2113 2113 2685 2802 2030 2030 0 1 1 2030
"5660" 26 12 "b" 4 1011 1 1011 1011 1011 1011 1011 3813 0 0 0 0 0 1011
"5661" 26 12 "b" 5 300 1 300 300 300 300 300 4113 0 0 0 0 0 300
"5662" 26 12 "b" 6 217 1 0 1347 1347 1347 1643 5756 0 0 0 1 1 1347
"5663" 26 12 "b" 7 0 0 0 0 0 0 0 5756 0 0 0 0 0 0
"5664" 26 13 "a" 1 222 1 0 588 588 588 588 588 0 0 0 0 0 588
"5665" 26 13 "a" 2 0 0 0 0 0 591 0 588 591 0 591 0 0 591
"5666" 26 13 "a" 3 420 1 0 420 420 891 420 1008 471 0 471 0 0 471
"5667" 26 13 "a" 4 297 1 297 297 297 297 297 1305 0 0 0 0 0 297
"5668" 26 13 "a" 5 0 0 0 0 0 0 0 1305 0 0 0 0 0 0
"5669" 26 13 "a" 6 269 1 0 1300 2371 2371 3433 4738 1071 1071 0 1 1 1071
"5670" 26 13 "a" 7 0 0 0 0 0 0 0 4738 0 0 0 0 0 0
"5671" 26 14 "d" 1 216 1 0 216 216 544 216 216 328 0 328 0 0 328
"5672" 26 14 "d" 2 296 1 0 296 296 803 296 512 507 0 507 0 1 324
"5673" 26 14 "d" 3 272 1 0 1198 1198 1345 1198 1710 147 0 147 0 1 147
"5674" 26 14 "d" 4 330 1 330 330 330 330 330 2040 0 0 0 0 0 330
"5675" 26 14 "d" 5 0 0 0 0 0 0 0 2040 0 0 0 0 0 0
"5676" 26 14 "d" 6 305 1 0 965 1131 1131 2113 4153 166 166 0 1 1 166
"5677" 26 14 "d" 7 0 0 0 0 0 0 0 4153 0 0 0 0 0 0
"5678" 26 15 "c" 1 202 1 0 384 384 784 384 384 400 0 400 0 0 224
"5679" 26 15 "c" 2 247 1 0 247 622 1951 798 1182 1704 375 1329 1 2 348
"5680" 26 15 "c" 3 245 1 0 245 1926 2432 3131 4313 2187 1681 506 2 2 506
"5681" 26 15 "c" 4 703 1 703 703 703 703 1557 5870 0 0 0 1 1 703
"5682" 26 15 "c" 5 250 1 250 250 250 250 250 6120 0 0 0 0 0 250
"5683" 26 15 "c" 6 318 1 0 811 811 811 811 6931 0 0 0 0 0 811
"5684" 26 15 "c" 7 0 0 0 0 0 0 0 6931 0 0 0 0 0 0
"5685" 26 16 "b" 1 201 1 0 825 825 1379 825 825 554 0 554 0 0 222
"5686" 26 16 "b" 2 292 1 0 292 292 621 292 1117 329 0 329 0 1 329
"5687" 26 16 "b" 3 282 1 0 1973 1973 1973 1973 3090 0 0 0 0 0 1973
"5688" 26 16 "b" 4 418 1 418 418 418 418 418 3508 0 0 0 0 0 418
"5689" 26 16 "b" 5 0 0 0 0 0 0 0 3508 0 0 0 0 0 0
"5690" 26 16 "b" 6 447 1 0 1215 1215 1215 2098 5606 0 0 0 1 1 1215
"5691" 26 16 "b" 7 0 0 0 0 0 0 0 5606 0 0 0 0 0 0
"5692" 26 17 "a" 1 200 1 0 498 498 498 498 498 0 0 0 0 0 498
"5693" 26 17 "a" 2 176 1 176 176 176 176 176 674 0 0 0 0 0 176
"5694" 26 17 "a" 3 255 1 0 396 396 396 396 1070 0 0 0 0 0 396
"5695" 26 17 "a" 4 236 1 236 236 236 236 236 1306 0 0 0 0 0 236
"5696" 26 17 "a" 5 0 0 0 0 0 0 0 1306 0 0 0 0 0 0
"5697" 26 17 "a" 6 276 1 0 782 782 782 782 2088 0 0 0 0 0 782
"5698" 26 17 "a" 7 0 0 0 0 0 0 0 2088 0 0 0 0 0 0
"5699" 26 18 "d" 1 215 1 0 439 439 1699 439 439 1260 0 1260 0 0 280
"5700" 26 18 "d" 2 274 1 0 274 274 1253 274 713 979 0 979 0 1 158
"5701" 26 18 "d" 3 399 1 0 2011 2011 2878 2011 2724 867 0 867 0 0 867
"5702" 26 18 "d" 4 330 1 0 330 330 613 330 3054 283 0 283 0 0 283
"5703" 26 18 "d" 5 0 0 0 0 0 657 0 3054 657 0 657 0 0 657
"5704" 26 18 "d" 6 194 1 0 888 1620 1620 5666 8720 732 732 0 2 2 732
"5705" 26 18 "d" 7 0 0 0 0 0 0 0 8720 0 0 0 0 0 0
"5706" 26 19 "c" 1 207 1 0 390 390 390 390 390 0 0 0 0 0 390
"5707" 26 19 "c" 2 391 1 0 391 391 999 391 781 608 0 608 0 0 608
"5708" 26 19 "c" 3 293 1 0 523 523 737 523 1304 214 0 214 0 0 214
"5709" 26 19 "c" 4 0 0 0 0 0 378 0 1304 378 0 378 0 0 351
"5710" 26 19 "c" 5 0 0 0 0 0 0 0 1304 0 0 0 0 0 0
"5711" 26 19 "c" 6 103 1 0 103 2629 2629 3829 5133 2526 2526 0 2 2 842
"5712" 26 19 "c" 7 0 0 0 0 0 0 0 5133 0 0 0 0 0 0
"5713" 26 20 "b" 1 196 1 0 196 196 1001 196 196 805 0 805 0 0 250
"5714" 26 20 "b" 2 329 1 0 398 398 2303 398 594 1905 0 1905 0 2 473
"5715" 26 20 "b" 3 97 1 0 97 1489 3013 2489 3083 2916 1392 1524 2 3 479
"5716" 26 20 "b" 4 0 0 0 0 0 599 0 3083 599 0 599 0 0 178
"5717" 26 20 "b" 5 0 0 0 0 0 0 0 3083 0 0 0 0 0 0
"5718" 26 20 "b" 6 316 1 0 316 2138 2138 5971 9054 1822 1822 0 2 2 1822
"5719" 26 20 "b" 7 0 0 0 0 0 0 0 9054 0 0 0 0 0 0
"5720" 26 21 "a" 1 209 1 0 530 530 885 530 530 355 0 355 0 0 355
"5721" 26 21 "a" 2 277 1 0 277 277 702 277 807 425 0 425 0 0 217
"5722" 26 21 "a" 3 263 1 0 263 474 831 682 1489 568 211 357 1 1 357
"5723" 26 21 "a" 4 0 0 0 0 0 0 0 1489 0 0 0 0 0 0
"5724" 26 21 "a" 5 366 1 366 366 366 366 366 1855 0 0 0 0 0 366
"5725" 26 21 "a" 6 310 1 0 1628 2274 2274 3203 5058 646 646 0 1 1 646
"5726" 26 21 "a" 7 0 0 0 0 0 0 0 5058 0 0 0 0 0 0
"5727" 26 22 "d" 1 208 1 208 208 208 208 208 208 0 0 0 0 0 208
"5728" 26 22 "d" 2 392 1 392 392 392 392 392 600 0 0 0 0 0 392
"5729" 26 22 "d" 3 191 1 0 2456 2456 3661 2456 3056 1205 0 1205 0 0 1205
"5730" 26 22 "d" 4 405 1 405 405 405 405 405 3461 0 0 0 0 0 405
"5731" 26 22 "d" 5 0 0 0 0 0 0 0 3461 0 0 0 0 0 0
"5732" 26 22 "d" 6 332 1 0 3123 3123 3123 4328 7789 0 0 0 1 1 3123
"5733" 26 22 "d" 7 0 0 0 0 0 0 0 7789 0 0 0 0 0 0
"5734" 26 23 "c" 1 279 1 0 828 828 1617 828 828 789 0 789 0 0 602
"5735" 26 23 "c" 2 221 1 0 221 652 1131 839 1667 910 431 479 1 1 479
"5736" 26 23 "c" 3 0 0 0 0 0 758 0 1667 758 0 758 0 1 213
"5737" 26 23 "c" 4 202 1 0 202 631 631 1868 3535 429 429 0 2 2 164
"5738" 26 23 "c" 5 0 0 0 0 0 0 0 3535 0 0 0 0 0 0
"5739" 26 23 "c" 6 281 1 0 1184 1184 1184 1786 5321 0 0 0 1 1 1184
"5740" 26 23 "c" 7 0 0 0 0 0 0 0 5321 0 0 0 0 0 0
"5741" 26 24 "b" 1 414 1 0 861 861 1564 861 861 703 0 703 0 0 703
"5742" 26 24 "b" 2 0 0 0 0 0 394 0 861 394 0 394 0 0 394
"5743" 26 24 "b" 3 366 1 0 1635 1635 2966 1635 2496 1331 0 1331 0 0 1331
"5744" 26 24 "b" 4 310 1 310 310 310 310 310 2806 0 0 0 0 0 310
"5745" 26 24 "b" 5 0 0 0 0 0 0 0 2806 0 0 0 0 0 0
"5746" 26 24 "b" 6 300 1 0 1371 2544 2544 4972 7778 1173 1173 0 1 1 1173
"5747" 26 24 "b" 7 0 0 0 0 0 0 0 7778 0 0 0 0 0 0
"5748" 26 25 "a" 1 210 1 0 210 210 403 210 210 193 0 193 0 0 193
"5749" 26 25 "a" 2 208 1 0 208 466 466 659 869 258 258 0 1 1 258
"5750" 26 25 "a" 3 99 1 99 99 99 99 99 968 0 0 0 0 0 99
"5751" 26 25 "a" 4 0 0 0 0 0 0 0 968 0 0 0 0 0 0
"5752" 26 25 "a" 5 292 1 292 292 292 292 292 1260 0 0 0 0 0 292
"5753" 26 25 "a" 6 273 1 0 1770 1770 1770 1770 3030 0 0 0 0 0 1770
"5754" 26 25 "a" 7 0 0 0 0 0 0 0 3030 0 0 0 0 0 0
"5755" 26 27 "d" 1 77 1 0 77 77 438 77 77 361 0 361 0 0 361
"5756" 26 27 "d" 2 158 1 0 158 485 1135 846 923 977 327 650 1 1 389
"5757" 26 27 "d" 3 306 1 0 932 932 3007 932 1855 2075 0 2075 0 2 1750
"5758" 26 27 "d" 4 465 1 0 465 823 823 3548 5403 358 358 0 1 1 358
"5759" 26 27 "d" 5 0 0 0 0 0 0 0 5403 0 0 0 0 0 0
"5760" 26 27 "d" 6 372 1 0 1579 1579 1579 1579 6982 0 0 0 0 0 1579
"5761" 26 27 "d" 7 0 0 0 0 0 0 0 6982 0 0 0 0 0 0
"5762" 26 28 "c" 1 198 1 198 198 198 198 198 198 0 0 0 0 0 198
"5763" 26 28 "c" 2 289 1 0 897 897 1177 897 1095 280 0 280 0 0 280
"5764" 26 28 "c" 3 398 1 0 398 738 738 1018 2113 340 340 0 1 1 340
"5765" 26 28 "c" 4 297 1 297 297 297 297 297 2410 0 0 0 0 0 297
"5766" 26 28 "c" 5 0 0 0 0 0 0 0 2410 0 0 0 0 0 0
"5767" 26 28 "c" 6 267 1 0 1912 1912 1912 1912 4322 0 0 0 0 0 1912
"5768" 26 28 "c" 7 0 0 0 0 0 0 0 4322 0 0 0 0 0 0
"5769" 26 29 "b" 1 201 1 0 201 201 791 201 201 590 0 590 0 0 352
"5770" 26 29 "b" 2 0 0 0 0 0 881 0 201 881 0 881 0 1 268
"5771" 26 29 "b" 3 80 1 0 80 1005 3180 1856 2057 3100 925 2175 1 1 1071
"5772" 26 29 "b" 4 244 1 0 244 244 849 244 2301 605 0 605 0 1 211
"5773" 26 29 "b" 5 273 1 0 1670 2979 2979 6379 8680 1309 1309 0 1 1 1309
"5774" 26 29 "b" 6 0 0 0 0 0 0 0 8680 0 0 0 0 0 0
"5775" 26 29 "b" 7 0 0 0 0 0 0 0 8680 0 0 0 0 0 0
"5776" 26 30 "a" 1 192 1 0 460 460 742 460 460 282 0 282 0 0 282
"5777" 26 30 "a" 2 282 1 0 282 282 612 282 742 330 0 330 0 0 330
"5778" 26 30 "a" 3 157 1 0 157 1344 1802 1674 2416 1645 1187 458 1 1 458
"5779" 26 30 "a" 4 510 1 510 510 510 510 510 2926 0 0 0 0 0 510
"5780" 26 30 "a" 5 237 1 237 237 237 237 237 3163 0 0 0 0 0 237
"5781" 26 30 "a" 6 237 1 0 2128 2128 2128 2868 6031 0 0 0 1 1 2128
"5782" 26 30 "a" 7 0 0 0 0 0 0 0 6031 0 0 0 0 0 0
"5783" 26 31 "d" 1 0 0 0 0 0 222 0 0 222 0 222 0 0 222
"5784" 26 31 "d" 2 208 1 0 208 208 602 430 430 394 0 394 1 1 394
"5785" 26 31 "d" 3 318 1 0 1344 1344 1795 1344 1774 451 0 451 0 0 451
"5786" 26 31 "d" 4 0 0 0 0 0 80 0 1774 80 0 80 0 0 80
"5787" 26 31 "d" 5 0 0 0 0 0 0 0 1774 0 0 0 0 0 0
"5788" 26 31 "d" 6 355 1 0 1031 1101 1101 2026 3800 70 70 0 1 1 70
"5789" 26 31 "d" 7 0 0 0 0 0 0 0 3800 0 0 0 0 0 0
"5790" 26 33 "c" 1 287 1 0 287 287 586 287 287 299 0 299 0 0 299
"5791" 26 33 "c" 2 301 1 0 603 603 804 603 890 201 0 201 0 0 201
"5792" 26 33 "c" 3 721 1 0 1202 1202 2320 1202 2092 1118 0 1118 0 0 1118
"5793" 26 33 "c" 4 354 1 0 354 354 601 354 2446 247 0 247 0 0 247
"5794" 26 33 "c" 5 317 1 317 317 317 317 317 2763 0 0 0 0 0 317
"5795" 26 33 "c" 6 292 1 0 1199 1945 1945 3810 6573 746 746 0 1 1 746
"5796" 26 33 "c" 7 0 0 0 0 0 0 0 6573 0 0 0 0 0 0
"5797" 26 34 "b" 1 194 1 0 451 451 918 451 451 467 0 467 0 0 181
"5798" 26 34 "b" 2 210 1 0 437 437 1535 437 888 1098 0 1098 0 2 298
"5799" 26 34 "b" 3 280 1 0 1431 1431 4014 1431 2319 2583 0 2583 0 1 1089
"5800" 26 34 "b" 4 0 0 0 0 0 126 0 2319 126 0 126 0 1 126
"5801" 26 34 "b" 5 0 0 0 0 0 0 0 2319 0 0 0 0 0 0
"5802" 26 34 "b" 6 178 1 0 178 1702 1702 5976 8295 1524 1524 0 2 2 1524
"5803" 26 34 "b" 7 0 0 0 0 0 0 0 8295 0 0 0 0 0 0
"5804" 26 35 "a" 1 223 1 0 389 389 501 389 389 112 0 112 0 0 112
"5805" 26 35 "a" 2 303 1 0 303 303 675 303 692 372 0 372 0 1 372
"5806" 26 35 "a" 3 249 1 0 573 573 1091 573 1265 518 0 518 0 0 518
"5807" 26 35 "a" 4 0 0 0 0 0 0 0 1265 0 0 0 0 0 0
"5808" 26 35 "a" 5 238 1 238 238 238 238 238 1503 0 0 0 0 0 238
"5809" 26 35 "a" 6 189 1 0 2366 3756 3756 4758 6261 1390 1390 0 1 1 1390
"5810" 26 35 "a" 7 0 0 0 0 0 0 0 6261 0 0 0 0 0 0
"5811" 26 36 "d" 1 203 1 0 390 390 876 390 390 486 0 486 0 0 181
"5812" 26 36 "d" 2 376 1 0 579 579 1763 579 969 1184 0 1184 0 1 386
"5813" 26 36 "d" 3 492 1 0 2042 2042 3446 2042 3011 1404 0 1404 0 0 154
"5814" 26 36 "d" 4 202 1 0 202 202 551 202 3213 349 0 349 0 0 349
"5815" 26 36 "d" 5 0 0 0 0 0 0 0 3213 0 0 0 0 0 0
"5816" 26 36 "d" 6 298 1 0 1213 2263 2263 5686 8899 1050 1050 0 2 2 1050
"5817" 26 36 "d" 7 0 0 0 0 0 0 0 8899 0 0 0 0 0 0
"5818" 27 1 "b" 1 166 1 166 166 166 166 166 166 0 0 0 0 0 166
"5819" 27 1 "b" 2 135 1 135 135 135 135 135 301 0 0 0 0 0 135
"5820" 27 1 "b" 3 150 1 0 612 612 742 612 913 130 0 130 0 0 130
"5821" 27 1 "b" 4 158 1 0 158 309 309 439 1352 151 151 0 1 1 151
"5822" 27 1 "b" 5 0 0 0 0 0 0 0 1352 0 0 0 0 0 0
"5823" 27 1 "b" 6 309 1 0 793 793 793 793 2145 0 0 0 0 0 793
"5824" 27 1 "b" 7 0 0 0 0 0 0 0 2145 0 0 0 0 0 0
"5825" 27 2 "a" 1 0 0 0 0 0 0 0 0 0 0 0 0 0 0
"5826" 27 2 "a" 2 0 0 0 0 0 127 0 0 127 0 127 0 0 127
"5827" 27 2 "a" 3 149 1 0 149 313 313 440 440 164 164 0 1 1 164
"5828" 27 2 "a" 4 179 1 179 179 179 179 179 619 0 0 0 0 0 179
"5829" 27 2 "a" 5 0 0 0 0 0 0 0 619 0 0 0 0 0 0
"5830" 27 2 "a" 6 162 1 0 938 938 938 938 1557 0 0 0 0 0 938
"5831" 27 2 "a" 7 0 0 0 0 0 0 0 1557 0 0 0 0 0 0
"5832" 27 3 "d" 1 184 1 184 184 184 184 184 184 0 0 0 0 0 184
"5833" 27 3 "d" 2 182 1 182 182 182 182 182 366 0 0 0 0 0 182
"5834" 27 3 "d" 3 296 1 0 1076 1076 1076 1076 1442 0 0 0 0 0 1076
"5835" 27 3 "d" 4 178 1 0 682 682 682 682 2124 0 0 0 0 0 682
"5836" 27 3 "d" 5 0 0 0 0 0 0 0 2124 0 0 0 0 0 0
"5837" 27 3 "d" 6 462 1 0 1016 1016 1016 1016 3140 0 0 0 0 0 1016
"5838" 27 3 "d" 7 0 0 0 0 0 0 0 3140 0 0 0 0 0 0
"5839" 27 4 "c" 1 173 1 0 299 299 299 299 299 0 0 0 0 0 299
"5840" 27 4 "c" 2 245 1 245 245 245 245 245 544 0 0 0 0 0 245
"5841" 27 4 "c" 3 196 1 0 196 196 416 196 740 220 0 220 0 0 220
"5842" 27 4 "c" 4 199 1 0 199 336 336 556 1296 137 137 0 1 1 137
"5843" 27 4 "c" 5 0 0 0 0 0 0 0 1296 0 0 0 0 0 0
"5844" 27 4 "c" 6 277 1 277 277 277 277 277 1573 0 0 0 0 0 277
"5845" 27 4 "c" 7 0 0 0 0 0 0 0 1573 0 0 0 0 0 0
"5846" 27 6 "b" 1 171 1 0 308 308 450 308 308 142 0 142 0 0 142
"5847" 27 6 "b" 2 142 1 0 430 610 2105 752 1060 1675 180 1495 1 1 332
"5848" 27 6 "b" 3 200 1 0 297 297 3431 297 1357 3134 0 3134 0 1 413
"5849" 27 6 "b" 4 0 0 0 0 0 804 0 1357 804 0 804 0 1 183
"5850" 27 6 "b" 5 133 1 0 273 4306 4306 9739 11096 4033 4033 0 7 7 333
"5851" 27 6 "b" 6 0 0 0 0 0 0 0 11096 0 0 0 0 0 0
"5852" 27 6 "b" 7 0 0 0 0 0 0 0 11096 0 0 0 0 0 0
"5853" 27 7 "a" 1 0 0 0 0 0 156 0 0 156 0 156 0 0 156
"5854" 27 7 "a" 2 162 1 0 162 334 334 490 490 172 172 0 1 1 172
"5855" 27 7 "a" 3 179 1 179 179 179 179 179 669 0 0 0 0 0 179
"5856" 27 7 "a" 4 184 1 184 184 184 184 184 853 0 0 0 0 0 184
"5857" 27 7 "a" 5 0 0 0 0 0 0 0 853 0 0 0 0 0 0
"5858" 27 7 "a" 6 156 1 0 460 460 460 460 1313 0 0 0 0 0 460
"5859" 27 7 "a" 7 0 0 0 0 0 0 0 1313 0 0 0 0 0 0
"5860" 27 8 "d" 1 180 1 180 180 180 180 180 180 0 0 0 0 0 180
"5861" 27 8 "d" 2 175 1 0 508 508 508 508 688 0 0 0 0 0 508
"5862" 27 8 "d" 3 129 1 0 629 629 629 629 1317 0 0 0 0 0 629
"5863" 27 8 "d" 4 243 1 243 243 243 243 243 1560 0 0 0 0 0 243
"5864" 27 8 "d" 5 0 0 0 0 0 0 0 1560 0 0 0 0 0 0
"5865" 27 8 "d" 6 221 1 0 1179 1179 1179 1179 2739 0 0 0 0 0 1179
"5866" 27 8 "d" 7 0 0 0 0 0 0 0 2739 0 0 0 0 0 0
"5867" 27 10 "c" 1 0 0 0 0 0 0 0 0 0 0 0 0 0 0
"5868" 27 10 "c" 2 0 0 0 0 0 471 0 0 471 0 471 0 0 282
"5869" 27 10 "c" 3 167 1 0 167 670 670 1141 1141 503 503 0 2 2 210
"5870" 27 10 "c" 4 367 1 367 367 367 367 367 1508 0 0 0 0 0 367
"5871" 27 10 "c" 5 0 0 0 0 0 0 0 1508 0 0 0 0 0 0
"5872" 27 10 "c" 6 203 1 0 559 559 559 559 2067 0 0 0 0 0 559
"5873" 27 10 "c" 7 0 0 0 0 0 0 0 2067 0 0 0 0 0 0
"5874" 27 11 "b" 1 42 1 0 42 42 219 42 42 177 0 177 0 0 177
"5875" 27 11 "b" 2 129 1 0 129 261 261 438 480 132 132 0 1 1 132
"5876" 27 11 "b" 3 208 1 0 896 896 1027 896 1376 131 0 131 0 0 131
"5877" 27 11 "b" 4 0 0 0 0 0 0 0 1376 0 0 0 0 0 0
"5878" 27 11 "b" 5 0 0 0 0 0 76 0 1376 76 0 76 0 1 76
"5879" 27 11 "b" 6 93 1 0 93 892 892 1099 2475 799 799 0 1 1 799
"5880" 27 11 "b" 7 0 0 0 0 0 0 0 2475 0 0 0 0 0 0
"5881" 27 12 "a" 1 0 0 0 0 0 0 0 0 0 0 0 0 0 0
"5882" 27 12 "a" 2 162 1 0 314 314 462 314 314 148 0 148 0 0 148
"5883" 27 12 "a" 3 154 1 154 154 154 154 302 616 0 0 0 1 1 154
"5884" 27 12 "a" 4 0 0 0 0 0 230 0 616 230 0 230 0 0 230
"5885" 27 12 "a" 5 132 1 132 132 132 132 362 978 0 0 0 1 1 132
"5886" 27 12 "a" 6 382 1 0 1676 1676 1676 1676 2654 0 0 0 0 0 1676
"5887" 27 12 "a" 7 0 0 0 0 0 0 0 2654 0 0 0 0 0 0
"5888" 27 13 "d" 1 164 1 164 164 164 164 164 164 0 0 0 0 0 164
"5889" 27 13 "d" 2 274 1 0 274 274 474 274 438 200 0 200 0 0 200
"5890" 27 13 "d" 3 163 1 0 617 1165 1420 1365 1803 803 548 255 1 1 165
"5891" 27 13 "d" 4 185 1 0 185 318 508 408 2211 323 133 190 1 2 190
"5892" 27 13 "d" 5 0 0 0 0 0 0 0 2211 0 0 0 0 0 0
"5893" 27 13 "d" 6 225 1 0 386 1399 1399 1754 3965 1013 1013 0 1 1 1013
"5894" 27 13 "d" 7 0 0 0 0 0 0 0 3965 0 0 0 0 0 0
"5895" 27 14 "c" 1 81 1 0 81 81 177 81 81 96 0 96 0 0 96
"5896" 27 14 "c" 2 0 0 0 0 0 116 0 81 116 0 116 0 0 116
"5897" 27 14 "c" 3 91 1 0 91 389 548 601 682 457 298 159 2 2 159
"5898" 27 14 "c" 4 165 1 165 165 165 165 324 1006 0 0 0 1 1 165
"5899" 27 14 "c" 5 147 1 147 147 147 147 147 1153 0 0 0 0 0 147
"5900" 27 14 "c" 6 158 1 0 760 760 760 760 1913 0 0 0 0 0 760
"5901" 27 14 "c" 7 0 0 0 0 0 0 0 1913 0 0 0 0 0 0
"5902" 27 15 "b" 1 0 0 0 0 0 187 0 0 187 0 187 0 0 187
"5903" 27 15 "b" 2 195 1 0 355 355 750 542 542 395 0 395 1 1 395
"5904" 27 15 "b" 3 270 1 0 270 1191 1191 1586 2128 921 921 0 1 1 921
"5905" 27 15 "b" 4 0 0 0 0 0 0 0 2128 0 0 0 0 0 0
"5906" 27 15 "b" 5 0 0 0 0 0 0 0 2128 0 0 0 0 0 0
"5907" 27 15 "b" 6 137 1 0 511 511 511 511 2639 0 0 0 0 0 511
"5908" 27 15 "b" 7 0 0 0 0 0 0 0 2639 0 0 0 0 0 0
"5909" 27 16 "a" 1 185 1 185 185 185 185 185 185 0 0 0 0 0 185
"5910" 27 16 "a" 2 275 1 0 275 275 423 275 460 148 0 148 0 0 148
"5911" 27 16 "a" 3 82 1 0 266 446 446 594 1054 180 180 0 1 1 180
"5912" 27 16 "a" 4 0 0 0 0 0 0 0 1054 0 0 0 0 0 0
"5913" 27 16 "a" 5 0 0 0 0 0 0 0 1054 0 0 0 0 0 0
"5914" 27 16 "a" 6 171 1 0 335 335 335 335 1389 0 0 0 0 0 335
"5915" 27 16 "a" 7 0 0 0 0 0 0 0 1389 0 0 0 0 0 0
"5916" 27 17 "d" 1 85 1 0 85 85 479 85 85 394 0 394 0 0 394
"5917" 27 17 "d" 2 133 1 0 279 441 441 835 920 162 162 0 1 1 162
"5918" 27 17 "d" 3 155 1 0 438 438 635 438 1358 197 0 197 0 0 197
"5919" 27 17 "d" 4 189 1 0 189 358 358 555 1913 169 169 0 1 1 169
"5920" 27 17 "d" 5 0 0 0 0 0 0 0 1913 0 0 0 0 0 0
"5921" 27 17 "d" 6 225 1 0 1836 1836 1836 1836 3749 0 0 0 0 0 1836
"5922" 27 17 "d" 7 0 0 0 0 0 0 0 3749 0 0 0 0 0 0
"5923" 27 18 "c" 1 31 1 0 313 313 313 313 313 0 0 0 0 0 313
"5924" 27 18 "c" 2 288 1 288 288 288 288 288 601 0 0 0 0 0 288
"5925" 27 18 "c" 3 218 1 218 218 218 218 218 819 0 0 0 0 0 218
"5926" 27 18 "c" 4 0 0 0 0 0 0 0 819 0 0 0 0 0 0
"5927" 27 18 "c" 5 169 1 169 169 169 169 169 988 0 0 0 0 0 169
"5928" 27 18 "c" 6 170 1 0 694 694 694 694 1682 0 0 0 0 0 694
"5929" 27 18 "c" 7 0 0 0 0 0 0 0 1682 0 0 0 0 0 0
"5930" 27 19 "b" 1 178 1 178 178 178 178 178 178 0 0 0 0 0 178
"5931" 27 19 "b" 2 425 1 0 604 604 604 604 782 0 0 0 0 0 604
"5932" 27 19 "b" 3 235 1 0 892 892 892 892 1674 0 0 0 0 0 892
"5933" 27 19 "b" 4 219 1 219 219 219 219 219 1893 0 0 0 0 0 219
"5934" 27 19 "b" 5 0 0 0 0 0 0 0 1893 0 0 0 0 0 0
"5935" 27 19 "b" 6 183 1 0 852 852 852 852 2745 0 0 0 0 0 852
"5936" 27 19 "b" 7 0 0 0 0 0 0 0 2745 0 0 0 0 0 0
"5937" 27 20 "a" 1 0 0 0 0 0 0 0 0 0 0 0 0 0 0
"5938" 27 20 "a" 2 168 1 0 274 274 458 274 274 184 0 184 0 0 184
"5939" 27 20 "a" 3 151 1 151 151 151 151 335 609 0 0 0 1 1 151
"5940" 27 20 "a" 4 400 1 400 400 400 400 400 1009 0 0 0 0 0 400
"5941" 27 20 "a" 5 0 0 0 0 0 0 0 1009 0 0 0 0 0 0
"5942" 27 20 "a" 6 215 1 0 1530 1530 1530 1530 2539 0 0 0 0 0 1530
"5943" 27 20 "a" 7 0 0 0 0 0 0 0 2539 0 0 0 0 0 0
"5944" 27 21 "d" 1 101 1 0 311 311 1050 311 311 739 0 739 0 0 739
"5945" 27 21 "d" 2 129 1 0 129 606 606 1345 1656 477 477 0 1 1 477
"5946" 27 21 "d" 3 200 1 0 1464 1464 1464 1464 3120 0 0 0 0 0 1464
"5947" 27 21 "d" 4 0 0 0 0 0 0 0 3120 0 0 0 0 0 0
"5948" 27 21 "d" 5 0 0 0 0 0 0 0 3120 0 0 0 0 0 0
"5949" 27 21 "d" 6 180 1 0 826 826 826 826 3946 0 0 0 0 0 826
"5950" 27 21 "d" 7 0 0 0 0 0 0 0 3946 0 0 0 0 0 0
"5951" 27 22 "c" 1 78 1 78 78 78 78 78 78 0 0 0 0 0 78
"5952" 27 22 "c" 2 157 1 0 157 157 248 157 235 91 0 91 0 0 91
"5953" 27 22 "c" 3 152 1 152 152 152 152 243 478 0 0 0 1 1 152
"5954" 27 22 "c" 4 195 1 195 195 195 195 195 673 0 0 0 0 0 195
"5955" 27 22 "c" 5 0 0 0 0 0 0 0 673 0 0 0 0 0 0
"5956" 27 22 "c" 6 131 1 0 1453 1453 1453 1453 2126 0 0 0 0 0 1453
"5957" 27 22 "c" 7 0 0 0 0 0 0 0 2126 0 0 0 0 0 0
"5958" 27 23 "b" 1 71 1 0 226 226 702 226 226 476 0 476 0 0 476
"5959" 27 23 "b" 2 138 1 0 296 468 468 944 1170 172 172 0 1 1 172
"5960" 27 23 "b" 3 253 1 0 1831 1831 1831 1831 3001 0 0 0 0 0 1831
"5961" 27 23 "b" 4 525 1 525 525 525 525 525 3526 0 0 0 0 0 525
"5962" 27 23 "b" 5 0 0 0 0 0 0 0 3526 0 0 0 0 0 0
"5963" 27 23 "b" 6 408 1 0 2787 2787 2787 2787 6313 0 0 0 0 0 2787
"5964" 27 23 "b" 7 0 0 0 0 0 0 0 6313 0 0 0 0 0 0
"5965" 27 24 "a" 1 34 1 0 34 34 189 34 34 155 0 155 0 0 155
"5966" 27 24 "a" 2 0 0 0 0 0 0 0 34 0 0 0 0 0 0
"5967" 27 24 "a" 3 141 1 0 141 711 711 866 900 570 570 0 1 1 570
"5968" 27 24 "a" 4 0 0 0 0 0 0 0 900 0 0 0 0 0 0
"5969" 27 24 "a" 5 176 1 176 176 176 176 176 1076 0 0 0 0 0 176
"5970" 27 24 "a" 6 525 1 0 961 961 961 961 2037 0 0 0 0 0 961
"5971" 27 24 "a" 7 0 0 0 0 0 0 0 2037 0 0 0 0 0 0
"5972" 27 25 "d" 1 16 1 16 16 16 16 16 16 0 0 0 0 0 16
"5973" 27 25 "d" 2 141 1 0 595 595 595 595 611 0 0 0 0 0 595
"5974" 27 25 "d" 3 252 1 0 821 821 957 821 1432 136 0 136 0 0 136
"5975" 27 25 "d" 4 178 1 178 178 178 178 314 1746 0 0 0 1 1 178
"5976" 27 25 "d" 5 210 1 210 210 210 210 210 1956 0 0 0 0 0 210
"5977" 27 25 "d" 6 262 1 0 1267 1267 1267 1267 3223 0 0 0 0 0 1267
"5978" 27 25 "d" 7 0 0 0 0 0 0 0 3223 0 0 0 0 0 0
"5979" 27 27 "c" 1 29 1 0 29 29 316 29 29 287 0 287 0 0 287
"5980" 27 27 "c" 2 0 0 0 0 0 0 0 29 0 0 0 0 0 0
"5981" 27 27 "c" 3 139 1 0 139 327 327 614 643 188 188 0 1 1 188
"5982" 27 27 "c" 4 333 1 333 333 333 333 333 976 0 0 0 0 0 333
"5983" 27 27 "c" 5 139 1 139 139 139 139 139 1115 0 0 0 0 0 139
"5984" 27 27 "c" 6 220 1 0 3298 3298 3298 3298 4413 0 0 0 0 0 3298
"5985" 27 27 "c" 7 0 0 0 0 0 0 0 4413 0 0 0 0 0 0
"5986" 27 28 "b" 1 50 1 50 50 50 50 50 50 0 0 0 0 0 50
"5987" 27 28 "b" 2 0 0 0 0 0 253 0 50 253 0 253 0 0 253
"5988" 27 28 "b" 3 108 1 0 108 967 967 1220 1270 859 859 0 1 1 859
"5989" 27 28 "b" 4 229 1 229 229 229 229 229 1499 0 0 0 0 0 229
"5990" 27 28 "b" 5 0 0 0 0 0 0 0 1499 0 0 0 0 0 0
"5991" 27 28 "b" 6 229 1 0 1664 1664 1664 1664 3163 0 0 0 0 0 1664
"5992" 27 28 "b" 7 0 0 0 0 0 0 0 3163 0 0 0 0 0 0
"5993" 27 29 "a" 1 38 1 0 297 297 297 297 297 0 0 0 0 0 297
"5994" 27 29 "a" 2 379 1 379 379 379 379 379 676 0 0 0 0 0 379
"5995" 27 29 "a" 3 138 1 138 138 138 138 138 814 0 0 0 0 0 138
"5996" 27 29 "a" 4 170 1 0 273 273 273 273 1087 0 0 0 0 0 273
"5997" 27 29 "a" 5 0 0 0 0 0 0 0 1087 0 0 0 0 0 0
"5998" 27 29 "a" 6 215 1 0 508 508 508 508 1595 0 0 0 0 0 508
"5999" 27 29 "a" 7 0 0 0 0 0 0 0 1595 0 0 0 0 0 0
"6000" 27 30 "d" 1 173 1 173 173 173 173 173 173 0 0 0 0 0 173
"6001" 27 30 "d" 2 184 1 0 184 184 488 184 357 304 0 304 0 0 304
"6002" 27 30 "d" 3 116 1 0 674 1342 1342 1646 2003 668 668 0 1 1 668
"6003" 27 30 "d" 4 202 1 0 520 520 520 520 2523 0 0 0 0 0 520
"6004" 27 30 "d" 5 277 1 277 277 277 277 277 2800 0 0 0 0 0 277
"6005" 27 30 "d" 6 199 1 0 516 516 516 516 3316 0 0 0 0 0 516
"6006" 27 30 "d" 7 0 0 0 0 0 0 0 3316 0 0 0 0 0 0
"6007" 27 31 "c" 1 68 1 0 369 369 369 369 369 0 0 0 0 0 369
"6008" 27 31 "c" 2 179 1 179 179 179 179 179 548 0 0 0 0 0 179
"6009" 27 31 "c" 3 149 1 0 634 634 634 634 1182 0 0 0 0 0 634
"6010" 27 31 "c" 4 0 0 0 0 0 0 0 1182 0 0 0 0 0 0
"6011" 27 31 "c" 5 0 0 0 0 0 0 0 1182 0 0 0 0 0 0
"6012" 27 31 "c" 6 175 1 0 463 463 463 463 1645 0 0 0 0 0 463
"6013" 27 31 "c" 7 0 0 0 0 0 0 0 1645 0 0 0 0 0 0
"6014" 27 33 "b" 1 0 0 0 0 0 0 0 0 0 0 0 0 0 0
"6015" 27 33 "b" 2 169 1 0 438 438 438 438 438 0 0 0 0 0 438
"6016" 27 33 "b" 3 181 1 0 892 892 1047 892 1330 155 0 155 0 0 155
"6017" 27 33 "b" 4 79 1 79 79 79 79 234 1564 0 0 0 1 1 79
"6018" 27 33 "b" 5 203 1 203 203 203 203 203 1767 0 0 0 0 0 203
"6019" 27 33 "b" 6 223 1 0 858 858 858 858 2625 0 0 0 0 0 858
"6020" 27 33 "b" 7 0 0 0 0 0 0 0 2625 0 0 0 0 0 0
"6021" 27 34 "a" 1 0 0 0 0 0 140 0 0 140 0 140 0 0 140
"6022" 27 34 "a" 2 170 1 0 170 715 715 855 855 545 545 0 1 1 545
"6023" 27 34 "a" 3 276 1 0 636 636 636 636 1491 0 0 0 0 0 636
"6024" 27 34 "a" 4 0 0 0 0 0 0 0 1491 0 0 0 0 0 0
"6025" 27 34 "a" 5 0 0 0 0 0 0 0 1491 0 0 0 0 0 0
"6026" 27 34 "a" 6 170 1 0 1680 1680 1680 1680 3171 0 0 0 0 0 1680
"6027" 27 34 "a" 7 0 0 0 0 0 0 0 3171 0 0 0 0 0 0
"6028" 27 35 "d" 1 173 1 0 173 173 388 173 173 215 0 215 0 0 215
"6029" 27 35 "d" 2 168 1 0 329 329 823 329 502 494 0 494 0 1 494
"6030" 27 35 "d" 3 218 1 0 218 800 1057 1509 2011 839 582 257 1 1 257
"6031" 27 35 "d" 4 155 1 0 155 720 720 977 2988 565 565 0 1 1 565
"6032" 27 35 "d" 5 0 0 0 0 0 0 0 2988 0 0 0 0 0 0
"6033" 27 35 "d" 6 178 1 0 1621 1621 1621 1621 4609 0 0 0 0 0 1621
"6034" 27 35 "d" 7 0 0 0 0 0 0 0 4609 0 0 0 0 0 0
"6035" 27 36 "c" 1 0 0 0 0 0 165 0 0 165 0 165 0 0 165
"6036" 27 36 "c" 2 0 0 0 0 0 990 0 0 990 0 990 0 1 364
"6037" 27 36 "c" 3 209 1 0 209 435 435 1226 1226 226 226 0 1 1 226
"6038" 27 36 "c" 4 142 1 0 142 316 316 680 1906 174 174 0 1 1 174
"6039" 27 36 "c" 5 0 0 0 0 0 0 0 1906 0 0 0 0 0 0
"6040" 27 36 "c" 6 314 1 0 531 531 531 531 2437 0 0 0 0 0 531
"6041" 27 36 "c" 7 0 0 0 0 0 0 0 2437 0 0 0 0 0 0
"6042" 28 1 "d" 1 182 1 0 364 364 364 364 364 0 0 0 0 0 364
"6043" 28 1 "d" 2 250 1 250 250 250 250 250 614 0 0 0 0 0 250
"6044" 28 1 "d" 3 289 1 0 1842 1842 1842 1842 2456 0 0 0 0 0 1842
"6045" 28 1 "d" 4 344 1 344 344 344 344 344 2800 0 0 0 0 0 344
"6046" 28 1 "d" 5 0 0 0 0 0 246 0 2800 246 0 246 0 0 246
"6047" 28 1 "d" 6 164 1 0 164 1743 1743 1989 4789 1579 1579 0 1 1 1579
"6048" 28 1 "d" 7 0 0 0 0 0 0 0 4789 0 0 0 0 0 0
"6049" 28 2 "c" 1 181 1 181 181 181 181 181 181 0 0 0 0 0 181
"6050" 28 2 "c" 2 189 1 0 423 423 423 423 604 0 0 0 0 0 423
"6051" 28 2 "c" 3 274 1 0 456 456 456 456 1060 0 0 0 0 0 456
"6052" 28 2 "c" 4 261 1 261 261 261 261 261 1321 0 0 0 0 0 261
"6053" 28 2 "c" 5 186 1 186 186 186 186 186 1507 0 0 0 0 0 186
"6054" 28 2 "c" 6 259 1 0 980 980 980 980 2487 0 0 0 0 0 980
"6055" 28 2 "c" 7 0 0 0 0 0 0 0 2487 0 0 0 0 0 0
"6056" 28 3 "b" 1 190 1 0 410 410 410 410 410 0 0 0 0 0 410
"6057" 28 3 "b" 2 247 1 247 247 247 247 247 657 0 0 0 0 0 247
"6058" 28 3 "b" 3 187 1 0 1436 1436 1436 1436 2093 0 0 0 0 0 1436
"6059" 28 3 "b" 4 279 1 279 279 279 279 279 2372 0 0 0 0 0 279
"6060" 28 3 "b" 5 0 0 0 0 0 0 0 2372 0 0 0 0 0 0
"6061" 28 3 "b" 6 243 1 0 970 970 970 970 3342 0 0 0 0 0 970
"6062" 28 3 "b" 7 0 0 0 0 0 0 0 3342 0 0 0 0 0 0
"6063" 28 4 "a" 1 197 1 0 362 362 362 362 362 0 0 0 0 0 362
"6064" 28 4 "a" 2 373 1 0 515 515 515 515 877 0 0 0 0 0 515
"6065" 28 4 "a" 3 408 1 408 408 408 408 408 1285 0 0 0 0 0 408
"6066" 28 4 "a" 4 307 1 307 307 307 307 307 1592 0 0 0 0 0 307
"6067" 28 4 "a" 5 0 0 0 0 0 0 0 1592 0 0 0 0 0 0
"6068" 28 4 "a" 6 382 1 0 915 915 915 915 2507 0 0 0 0 0 915
"6069" 28 4 "a" 7 0 0 0 0 0 0 0 2507 0 0 0 0 0 0
"6070" 28 6 "d" 1 205 1 0 391 391 598 391 391 207 0 207 0 0 207
"6071" 28 6 "d" 2 380 1 0 380 823 1120 1030 1421 740 443 297 1 1 297
"6072" 28 6 "d" 3 304 1 0 304 1996 1996 2293 3714 1692 1692 0 1 1 1692
"6073" 28 6 "d" 4 257 1 257 257 257 257 257 3971 0 0 0 0 0 257
"6074" 28 6 "d" 5 0 0 0 0 0 0 0 3971 0 0 0 0 0 0
"6075" 28 6 "d" 6 276 1 0 2446 2446 2446 2446 6417 0 0 0 0 0 2446
"6076" 28 6 "d" 7 0 0 0 0 0 0 0 6417 0 0 0 0 0 0
"6077" 28 7 "c" 1 187 1 0 561 561 561 561 561 0 0 0 0 0 561
"6078" 28 7 "c" 2 287 1 287 287 287 287 287 848 0 0 0 0 0 287
"6079" 28 7 "c" 3 252 1 0 441 441 441 441 1289 0 0 0 0 0 441
"6080" 28 7 "c" 4 764 1 764 764 764 764 764 2053 0 0 0 0 0 764
"6081" 28 7 "c" 5 0 0 0 0 0 0 0 2053 0 0 0 0 0 0
"6082" 28 7 "c" 6 232 1 0 1237 1237 1237 1237 3290 0 0 0 0 0 1237
"6083" 28 7 "c" 7 0 0 0 0 0 0 0 3290 0 0 0 0 0 0
"6084" 28 8 "b" 1 203 1 0 395 395 395 395 395 0 0 0 0 0 395
"6085" 28 8 "b" 2 446 1 446 446 446 446 446 841 0 0 0 0 0 446
"6086" 28 8 "b" 3 232 1 0 1061 1061 1061 1061 1902 0 0 0 0 0 1061
"6087" 28 8 "b" 4 0 0 0 0 0 0 0 1902 0 0 0 0 0 0
"6088" 28 8 "b" 5 343 1 343 343 343 343 343 2245 0 0 0 0 0 343
"6089" 28 8 "b" 6 265 1 0 960 960 960 960 3205 0 0 0 0 0 960
"6090" 28 8 "b" 7 0 0 0 0 0 0 0 3205 0 0 0 0 0 0
"6091" 28 10 "a" 1 229 1 229 229 229 229 229 229 0 0 0 0 0 229
"6092" 28 10 "a" 2 246 1 246 246 246 246 246 475 0 0 0 0 0 246
"6093" 28 10 "a" 3 468 1 0 752 752 752 752 1227 0 0 0 0 0 752
"6094" 28 10 "a" 4 248 1 248 248 248 248 248 1475 0 0 0 0 0 248
"6095" 28 10 "a" 5 0 0 0 0 0 0 0 1475 0 0 0 0 0 0
"6096" 28 10 "a" 6 236 1 0 2497 2497 2497 2497 3972 0 0 0 0 0 2497
"6097" 28 10 "a" 7 0 0 0 0 0 0 0 3972 0 0 0 0 0 0
"6098" 28 11 "d" 1 214 1 214 214 214 214 214 214 0 0 0 0 0 214
"6099" 28 11 "d" 2 844 1 844 844 844 844 844 1058 0 0 0 0 0 844
"6100" 28 11 "d" 3 253 1 0 1452 1452 1452 1452 2510 0 0 0 0 0 1452
"6101" 28 11 "d" 4 0 0 0 0 0 0 0 2510 0 0 0 0 0 0
"6102" 28 11 "d" 5 297 1 297 297 297 297 297 2807 0 0 0 0 0 297
"6103" 28 11 "d" 6 305 1 0 1516 1516 1516 1516 4323 0 0 0 0 0 1516
"6104" 28 11 "d" 7 0 0 0 0 0 0 0 4323 0 0 0 0 0 0
"6105" 28 12 "c" 1 189 1 0 329 329 329 329 329 0 0 0 0 0 329
"6106" 28 12 "c" 2 269 1 269 269 269 269 269 598 0 0 0 0 0 269
"6107" 28 12 "c" 3 0 0 0 0 0 0 0 598 0 0 0 0 0 0
"6108" 28 12 "c" 4 269 1 269 269 269 269 269 867 0 0 0 0 0 269
"6109" 28 12 "c" 5 0 0 0 0 0 0 0 867 0 0 0 0 0 0
"6110" 28 12 "c" 6 423 1 0 2155 2155 2155 2155 3022 0 0 0 0 0 2155
"6111" 28 12 "c" 7 0 0 0 0 0 0 0 3022 0 0 0 0 0 0
"6112" 28 13 "b" 1 215 1 215 215 215 215 215 215 0 0 0 0 0 215
"6113" 28 13 "b" 2 180 1 0 597 597 597 597 812 0 0 0 0 0 597
"6114" 28 13 "b" 3 472 1 0 1135 1135 1135 1135 1947 0 0 0 0 0 1135
"6115" 28 13 "b" 4 0 0 0 0 0 0 0 1947 0 0 0 0 0 0
"6116" 28 13 "b" 5 622 1 622 622 622 622 622 2569 0 0 0 0 0 622
"6117" 28 13 "b" 6 202 1 0 1761 1761 1761 1761 4330 0 0 0 0 0 1761
"6118" 28 13 "b" 7 0 0 0 0 0 0 0 4330 0 0 0 0 0 0
"6119" 28 14 "a" 1 217 1 217 217 217 217 217 217 0 0 0 0 0 217
"6120" 28 14 "a" 2 198 1 0 796 796 796 796 1013 0 0 0 0 0 796
"6121" 28 14 "a" 3 208 1 208 208 208 208 208 1221 0 0 0 0 0 208
"6122" 28 14 "a" 4 0 0 0 0 0 0 0 1221 0 0 0 0 0 0
"6123" 28 14 "a" 5 217 1 217 217 217 217 217 1438 0 0 0 0 0 217
"6124" 28 14 "a" 6 196 1 0 1701 1701 1701 1701 3139 0 0 0 0 0 1701
"6125" 28 14 "a" 7 0 0 0 0 0 0 0 3139 0 0 0 0 0 0
"6126" 28 15 "d" 1 56 1 0 56 56 222 56 56 166 0 166 0 0 166
"6127" 28 15 "d" 2 136 1 0 136 818 818 984 1040 682 682 0 1 1 682
"6128" 28 15 "d" 3 376 1 0 1384 1384 1384 1384 2424 0 0 0 0 0 1384
"6129" 28 15 "d" 4 284 1 0 571 571 571 571 2995 0 0 0 0 0 571
"6130" 28 15 "d" 5 0 0 0 0 0 0 0 2995 0 0 0 0 0 0
"6131" 28 15 "d" 6 225 1 0 1006 1006 1006 1006 4001 0 0 0 0 0 1006
"6132" 28 15 "d" 7 0 0 0 0 0 0 0 4001 0 0 0 0 0 0
"6133" 28 16 "c" 1 187 1 0 476 476 737 476 476 261 0 261 0 0 261
"6134" 28 16 "c" 2 277 1 0 277 509 509 770 1246 232 232 0 1 1 232
"6135" 28 16 "c" 3 242 1 242 242 242 242 242 1488 0 0 0 0 0 242
"6136" 28 16 "c" 4 235 1 235 235 235 235 235 1723 0 0 0 0 0 235
"6137" 28 16 "c" 5 0 0 0 0 0 0 0 1723 0 0 0 0 0 0
"6138" 28 16 "c" 6 261 1 0 1313 1313 1313 1313 3036 0 0 0 0 0 1313
"6139" 28 16 "c" 7 0 0 0 0 0 0 0 3036 0 0 0 0 0 0
"6140" 28 17 "b" 1 186 1 0 377 377 377 377 377 0 0 0 0 0 377
"6141" 28 17 "b" 2 314 1 0 644 644 644 644 1021 0 0 0 0 0 644
"6142" 28 17 "b" 3 190 1 0 2063 2063 2063 2063 3084 0 0 0 0 0 2063
"6143" 28 17 "b" 4 208 1 0 410 410 410 410 3494 0 0 0 0 0 410
"6144" 28 17 "b" 5 0 0 0 0 0 0 0 3494 0 0 0 0 0 0
"6145" 28 17 "b" 6 253 1 0 953 953 953 953 4447 0 0 0 0 0 953
"6146" 28 17 "b" 7 0 0 0 0 0 0 0 4447 0 0 0 0 0 0
"6147" 28 18 "a" 1 189 1 0 361 361 361 361 361 0 0 0 0 0 361
"6148" 28 18 "a" 2 193 1 0 369 369 369 369 730 0 0 0 0 0 369
"6149" 28 18 "a" 3 0 0 0 0 0 0 0 730 0 0 0 0 0 0
"6150" 28 18 "a" 4 218 1 218 218 218 218 218 948 0 0 0 0 0 218
"6151" 28 18 "a" 5 0 0 0 0 0 0 0 948 0 0 0 0 0 0
"6152" 28 18 "a" 6 196 1 0 1172 1172 1172 1172 2120 0 0 0 0 0 1172
"6153" 28 18 "a" 7 0 0 0 0 0 0 0 2120 0 0 0 0 0 0
"6154" 28 19 "d" 1 203 1 0 363 363 573 363 363 210 0 210 0 0 210
"6155" 28 19 "d" 2 256 1 0 453 453 1324 453 816 871 0 871 0 1 272
"6156" 28 19 "d" 3 247 1 0 1803 1803 2938 1803 2619 1135 0 1135 0 1 723
"6157" 28 19 "d" 4 258 1 0 418 418 720 418 3037 302 0 302 0 0 302
"6158" 28 19 "d" 5 0 0 0 0 0 0 0 3037 0 0 0 0 0 0
"6159" 28 19 "d" 6 289 1 0 3052 3450 3450 5968 9005 398 398 0 1 1 398
"6160" 28 19 "d" 7 0 0 0 0 0 0 0 9005 0 0 0 0 0 0
"6161" 28 20 "c" 1 206 1 206 206 206 206 206 206 0 0 0 0 0 206
"6162" 28 20 "c" 2 154 1 0 428 428 428 428 634 0 0 0 0 0 428
"6163" 28 20 "c" 3 159 1 159 159 159 159 159 793 0 0 0 0 0 159
"6164" 28 20 "c" 4 265 1 265 265 265 265 265 1058 0 0 0 0 0 265
"6165" 28 20 "c" 5 0 0 0 0 0 0 0 1058 0 0 0 0 0 0
"6166" 28 20 "c" 6 263 1 0 2340 2340 2340 2340 3398 0 0 0 0 0 2340
"6167" 28 20 "c" 7 0 0 0 0 0 0 0 3398 0 0 0 0 0 0
"6168" 28 21 "b" 1 197 1 0 387 387 387 387 387 0 0 0 0 0 387
"6169" 28 21 "b" 2 608 1 0 608 608 1222 608 995 614 0 614 0 0 614
"6170" 28 21 "b" 3 291 1 0 1946 1946 2419 1946 2941 473 0 473 0 0 473
"6171" 28 21 "b" 4 264 1 264 264 264 264 264 3205 0 0 0 0 0 264
"6172" 28 21 "b" 5 0 0 0 0 0 0 0 3205 0 0 0 0 0 0
"6173" 28 21 "b" 6 284 1 0 1739 1739 1739 2826 6031 0 0 0 1 1 1739
"6174" 28 21 "b" 7 0 0 0 0 0 0 0 6031 0 0 0 0 0 0
"6175" 28 22 "a" 1 203 1 203 203 203 203 203 203 0 0 0 0 0 203
"6176" 28 22 "a" 2 266 1 0 606 606 606 606 809 0 0 0 0 0 606
"6177" 28 22 "a" 3 223 1 223 223 223 223 223 1032 0 0 0 0 0 223
"6178" 28 22 "a" 4 0 0 0 0 0 0 0 1032 0 0 0 0 0 0
"6179" 28 22 "a" 5 0 0 0 0 0 0 0 1032 0 0 0 0 0 0
"6180" 28 22 "a" 6 284 1 0 2360 2360 2360 2360 3392 0 0 0 0 0 2360
"6181" 28 22 "a" 7 0 0 0 0 0 0 0 3392 0 0 0 0 0 0
"6182" 28 23 "d" 1 202 1 0 1674 1674 2403 1674 1674 729 0 729 0 0 729
"6183" 28 23 "d" 2 245 1 0 245 510 510 1239 2913 265 265 0 1 1 265
"6184" 28 23 "d" 3 209 1 0 1698 1698 1698 1698 4611 0 0 0 0 0 1698
"6185" 28 23 "d" 4 359 1 359 359 359 359 359 4970 0 0 0 0 0 359
"6186" 28 23 "d" 5 0 0 0 0 0 0 0 4970 0 0 0 0 0 0
"6187" 28 23 "d" 6 285 1 0 1402 1402 1402 1402 6372 0 0 0 0 0 1402
"6188" 28 23 "d" 7 0 0 0 0 0 0 0 6372 0 0 0 0 0 0
"6189" 28 24 "c" 1 210 1 0 422 422 422 422 422 0 0 0 0 0 422
"6190" 28 24 "c" 2 253 1 253 253 253 253 253 675 0 0 0 0 0 253
"6191" 28 24 "c" 3 248 1 248 248 248 248 248 923 0 0 0 0 0 248
"6192" 28 24 "c" 4 483 1 483 483 483 483 483 1406 0 0 0 0 0 483
"6193" 28 24 "c" 5 0 0 0 0 0 0 0 1406 0 0 0 0 0 0
"6194" 28 24 "c" 6 246 1 0 1508 1508 1508 1508 2914 0 0 0 0 0 1508
"6195" 28 24 "c" 7 0 0 0 0 0 0 0 2914 0 0 0 0 0 0
"6196" 28 25 "b" 1 183 1 0 404 404 404 404 404 0 0 0 0 0 404
"6197" 28 25 "b" 2 473 1 473 473 473 473 473 877 0 0 0 0 0 473
"6198" 28 25 "b" 3 219 1 0 1029 1029 1029 1029 1906 0 0 0 0 0 1029
"6199" 28 25 "b" 4 213 1 0 213 213 828 213 2119 615 0 615 0 0 615
"6200" 28 25 "b" 5 176 1 176 176 176 176 791 2910 0 0 0 1 1 176
"6201" 28 25 "b" 6 269 1 0 1751 1751 1751 1751 4661 0 0 0 0 0 1751
"6202" 28 25 "b" 7 0 0 0 0 0 0 0 4661 0 0 0 0 0 0
"6203" 28 27 "a" 1 194 1 0 387 387 387 387 387 0 0 0 0 0 387
"6204" 28 27 "a" 2 223 1 223 223 223 223 223 610 0 0 0 0 0 223
"6205" 28 27 "a" 3 186 1 186 186 186 186 186 796 0 0 0 0 0 186
"6206" 28 27 "a" 4 233 1 233 233 233 233 233 1029 0 0 0 0 0 233
"6207" 28 27 "a" 5 0 0 0 0 0 0 0 1029 0 0 0 0 0 0
"6208" 28 27 "a" 6 169 1 0 1881 1881 1881 1881 2910 0 0 0 0 0 1881
"6209" 28 27 "a" 7 0 0 0 0 0 0 0 2910 0 0 0 0 0 0
"6210" 28 28 "d" 1 201 1 201 201 201 201 201 201 0 0 0 0 0 201
"6211" 28 28 "d" 2 193 1 0 805 805 805 805 1006 0 0 0 0 0 805
"6212" 28 28 "d" 3 253 1 0 1478 1478 1478 1478 2484 0 0 0 0 0 1478
"6213" 28 28 "d" 4 244 1 0 517 517 517 517 3001 0 0 0 0 0 517
"6214" 28 28 "d" 5 0 0 0 0 0 0 0 3001 0 0 0 0 0 0
"6215" 28 28 "d" 6 250 1 0 1262 1262 1262 1262 4263 0 0 0 0 0 1262
"6216" 28 28 "d" 7 0 0 0 0 0 0 0 4263 0 0 0 0 0 0
"6217" 28 29 "c" 1 192 1 192 192 192 192 192 192 0 0 0 0 0 192
"6218" 28 29 "c" 2 1133 1 0 1133 1133 1708 1133 1325 575 0 575 0 0 575
"6219" 28 29 "c" 3 191 1 191 191 191 191 191 1516 0 0 0 0 0 191
"6220" 28 29 "c" 4 201 1 0 715 715 1102 715 2231 387 0 387 0 0 387
"6221" 28 29 "c" 5 0 0 0 0 0 0 0 2231 0 0 0 0 0 0
"6222" 28 29 "c" 6 240 1 0 1826 1826 1826 2788 5019 0 0 0 1 1 1826
"6223" 28 29 "c" 7 0 0 0 0 0 0 0 5019 0 0 0 0 0 0
"6224" 28 30 "b" 1 193 1 193 193 193 193 193 193 0 0 0 0 0 193
"6225" 28 30 "b" 2 190 1 0 375 375 817 375 568 442 0 442 0 0 203
"6226" 28 30 "b" 3 281 1 0 281 1771 2903 2010 2578 2622 1490 1132 1 2 992
"6227" 28 30 "b" 4 252 1 252 252 252 252 252 2830 0 0 0 0 0 252
"6228" 28 30 "b" 5 810 1 0 1092 1092 1305 1092 3922 213 0 213 0 0 213
"6229" 28 30 "b" 6 242 1 0 2533 3170 3170 4718 8640 637 637 0 1 1 637
"6230" 28 30 "b" 7 0 0 0 0 0 0 0 8640 0 0 0 0 0 0
"6231" 28 31 "a" 1 172 1 0 360 360 360 360 360 0 0 0 0 0 360
"6232" 28 31 "a" 2 398 1 0 555 555 555 555 915 0 0 0 0 0 555
"6233" 28 31 "a" 3 534 1 534 534 534 534 534 1449 0 0 0 0 0 534
"6234" 28 31 "a" 4 0 0 0 0 0 0 0 1449 0 0 0 0 0 0
"6235" 28 31 "a" 5 462 1 0 462 462 649 462 1911 187 0 187 0 0 187
"6236" 28 31 "a" 6 182 1 0 1552 2002 2002 2189 4100 450 450 0 1 1 450
"6237" 28 31 "a" 7 0 0 0 0 0 0 0 4100 0 0 0 0 0 0
"6238" 28 33 "d" 1 202 1 202 202 202 202 202 202 0 0 0 0 0 202
"6239" 28 33 "d" 2 364 1 0 1096 1096 1096 1096 1298 0 0 0 0 0 1096
"6240" 28 33 "d" 3 258 1 0 1694 1694 1694 1694 2992 0 0 0 0 0 1694
"6241" 28 33 "d" 4 233 1 0 507 507 507 507 3499 0 0 0 0 0 507
"6242" 28 33 "d" 5 0 0 0 0 0 0 0 3499 0 0 0 0 0 0
"6243" 28 33 "d" 6 262 1 0 1727 1727 1727 1727 5226 0 0 0 0 0 1727
"6244" 28 33 "d" 7 0 0 0 0 0 0 0 5226 0 0 0 0 0 0
"6245" 28 34 "c" 1 241 1 0 241 241 455 241 241 214 0 214 0 0 214
"6246" 28 34 "c" 2 537 1 0 537 817 817 1031 1272 280 280 0 1 1 280
"6247" 28 34 "c" 3 273 1 0 1190 1190 1190 1190 2462 0 0 0 0 0 1190
"6248" 28 34 "c" 4 338 1 338 338 338 338 338 2800 0 0 0 0 0 338
"6249" 28 34 "c" 5 0 0 0 0 0 0 0 2800 0 0 0 0 0 0
"6250" 28 34 "c" 6 298 1 0 2678 2678 2678 2678 5478 0 0 0 0 0 2678
"6251" 28 34 "c" 7 0 0 0 0 0 0 0 5478 0 0 0 0 0 0
"6252" 28 35 "b" 1 187 1 0 416 416 416 416 416 0 0 0 0 0 416
"6253" 28 35 "b" 2 204 1 204 204 204 204 204 620 0 0 0 0 0 204
"6254" 28 35 "b" 3 233 1 0 1430 1430 1430 1430 2050 0 0 0 0 0 1430
"6255" 28 35 "b" 4 227 1 227 227 227 227 227 2277 0 0 0 0 0 227
"6256" 28 35 "b" 5 0 0 0 0 0 0 0 2277 0 0 0 0 0 0
"6257" 28 35 "b" 6 180 1 0 2092 2092 2092 2092 4369 0 0 0 0 0 2092
"6258" 28 35 "b" 7 0 0 0 0 0 0 0 4369 0 0 0 0 0 0
"6259" 28 36 "a" 1 186 1 0 363 363 363 363 363 0 0 0 0 0 363
"6260" 28 36 "a" 2 544 1 544 544 544 544 544 907 0 0 0 0 0 544
"6261" 28 36 "a" 3 359 1 359 359 359 359 359 1266 0 0 0 0 0 359
"6262" 28 36 "a" 4 276 1 276 276 276 276 276 1542 0 0 0 0 0 276
"6263" 28 36 "a" 5 0 0 0 0 0 0 0 1542 0 0 0 0 0 0
"6264" 28 36 "a" 6 246 1 0 1327 1327 1327 1327 2869 0 0 0 0 0 1327
"6265" 28 36 "a" 7 0 0 0 0 0 0 0 2869 0 0 0 0 0 0
"6266" 29 1 "d" 1 0 0 0 0 0 127 0 0 127 0 127 0 0 127
"6267" 29 1 "d" 2 221 1 0 221 433 433 560 560 212 212 0 1 1 212
"6268" 29 1 "d" 3 186 1 0 1088 1088 1348 1088 1648 260 0 260 0 0 260
"6269" 29 1 "d" 4 269 1 0 269 605 605 865 2513 336 336 0 1 1 336
"6270" 29 1 "d" 5 0 0 0 0 0 0 0 2513 0 0 0 0 0 0
"6271" 29 1 "d" 6 221 1 0 625 625 625 625 3138 0 0 0 0 0 625
"6272" 29 1 "d" 7 0 0 0 0 0 0 0 3138 0 0 0 0 0 0
"6273" 29 2 "c" 1 0 0 0 0 0 175 0 0 175 0 175 0 0 175
"6274" 29 2 "c" 2 191 1 0 191 823 823 998 998 632 632 0 1 1 632
"6275" 29 2 "c" 3 229 1 229 229 229 229 229 1227 0 0 0 0 0 229
"6276" 29 2 "c" 4 200 1 0 423 423 423 423 1650 0 0 0 0 0 423
"6277" 29 2 "c" 5 0 0 0 0 0 0 0 1650 0 0 0 0 0 0
"6278" 29 2 "c" 6 259 1 0 1178 1178 1178 1178 2828 0 0 0 0 0 1178
"6279" 29 2 "c" 7 0 0 0 0 0 0 0 2828 0 0 0 0 0 0
"6280" 29 3 "b" 1 155 1 155 155 155 155 155 155 0 0 0 0 0 155
"6281" 29 3 "b" 2 233 1 233 233 233 233 233 388 0 0 0 0 0 233
"6282" 29 3 "b" 3 185 1 0 1456 1456 1456 1456 1844 0 0 0 0 0 1456
"6283" 29 3 "b" 4 367 1 367 367 367 367 367 2211 0 0 0 0 0 367
"6284" 29 3 "b" 5 0 0 0 0 0 0 0 2211 0 0 0 0 0 0
"6285" 29 3 "b" 6 225 1 0 1009 1009 1009 1009 3220 0 0 0 0 0 1009
"6286" 29 3 "b" 7 0 0 0 0 0 0 0 3220 0 0 0 0 0 0
"6287" 29 4 "a" 1 0 0 0 0 0 168 0 0 168 0 168 0 0 168
"6288" 29 4 "a" 2 191 1 0 191 363 634 531 531 443 172 271 1 1 271
"6289" 29 4 "a" 3 202 1 0 202 687 687 958 1489 485 485 0 1 1 485
"6290" 29 4 "a" 4 158 1 158 158 158 158 158 1647 0 0 0 0 0 158
"6291" 29 4 "a" 5 0 0 0 0 0 0 0 1647 0 0 0 0 0 0
"6292" 29 4 "a" 6 202 1 0 698 698 698 698 2345 0 0 0 0 0 698
"6293" 29 4 "a" 7 0 0 0 0 0 0 0 2345 0 0 0 0 0 0
"6294" 29 6 "d" 1 250 1 0 782 782 1883 782 782 1101 0 1101 0 0 290
"6295" 29 6 "d" 2 255 1 0 255 913 1551 1724 2506 1296 658 638 3 4 513
"6296" 29 6 "d" 3 324 1 0 324 1935 1935 2863 5369 1611 1611 0 2 2 1357
"6297" 29 6 "d" 4 0 0 0 0 0 0 0 5369 0 0 0 0 0 0
"6298" 29 6 "d" 5 0 0 0 0 0 0 0 5369 0 0 0 0 0 0
"6299" 29 6 "d" 6 206 1 0 1392 1392 1392 1392 6761 0 0 0 0 0 1392
"6300" 29 6 "d" 7 0 0 0 0 0 0 0 6761 0 0 0 0 0 0
"6301" 29 7 "c" 1 62 1 0 370 370 449 370 370 79 0 79 0 0 79
"6302" 29 7 "c" 2 414 1 0 414 414 623 414 784 209 0 209 0 0 209
"6303" 29 7 "c" 3 165 1 0 165 446 636 655 1439 471 281 190 1 2 190
"6304" 29 7 "c" 4 346 1 346 346 346 346 346 1785 0 0 0 0 0 346
"6305" 29 7 "c" 5 0 0 0 0 0 0 0 1785 0 0 0 0 0 0
"6306" 29 7 "c" 6 266 1 0 2024 2024 2024 2293 4078 0 0 0 1 1 2024
"6307" 29 7 "c" 7 0 0 0 0 0 0 0 4078 0 0 0 0 0 0
"6308" 29 8 "b" 1 182 1 182 182 182 182 182 182 0 0 0 0 0 182
"6309" 29 8 "b" 2 481 1 481 481 481 481 481 663 0 0 0 0 0 481
"6310" 29 8 "b" 3 243 1 0 722 722 722 722 1385 0 0 0 0 0 722
"6311" 29 8 "b" 4 364 1 364 364 364 364 364 1749 0 0 0 0 0 364
"6312" 29 8 "b" 5 0 0 0 0 0 0 0 1749 0 0 0 0 0 0
"6313" 29 8 "b" 6 286 1 0 970 970 970 970 2719 0 0 0 0 0 970
"6314" 29 8 "b" 7 0 0 0 0 0 0 0 2719 0 0 0 0 0 0
"6315" 29 10 "a" 1 189 1 189 189 189 189 189 189 0 0 0 0 0 189
"6316" 29 10 "a" 2 150 1 150 150 150 150 150 339 0 0 0 0 0 150
"6317" 29 10 "a" 3 243 1 0 421 421 421 421 760 0 0 0 0 0 421
"6318" 29 10 "a" 4 175 1 175 175 175 175 175 935 0 0 0 0 0 175
"6319" 29 10 "a" 5 0 0 0 0 0 0 0 935 0 0 0 0 0 0
"6320" 29 10 "a" 6 326 1 0 2556 2556 2556 2556 3491 0 0 0 0 0 2556
"6321" 29 10 "a" 7 0 0 0 0 0 0 0 3491 0 0 0 0 0 0
"6322" 29 11 "d" 1 60 1 60 60 60 60 60 60 0 0 0 0 0 60
"6323" 29 11 "d" 2 140 1 0 547 547 547 547 607 0 0 0 0 0 547
"6324" 29 11 "d" 3 196 1 0 959 959 1895 959 1566 936 0 936 0 0 936
"6325" 29 11 "d" 4 520 1 0 520 709 709 1645 3211 189 189 0 1 1 189
"6326" 29 11 "d" 5 0 0 0 0 0 0 0 3211 0 0 0 0 0 0
"6327" 29 11 "d" 6 229 1 0 925 925 925 925 4136 0 0 0 0 0 925
"6328" 29 11 "d" 7 0 0 0 0 0 0 0 4136 0 0 0 0 0 0
"6329" 29 12 "c" 1 18 1 18 18 18 18 18 18 0 0 0 0 0 18
"6330" 29 12 "c" 2 208 1 0 558 558 558 558 576 0 0 0 0 0 558
"6331" 29 12 "c" 3 196 1 0 196 196 406 196 772 210 0 210 0 0 210
"6332" 29 12 "c" 4 192 1 0 532 532 532 742 1514 0 0 0 1 1 532
"6333" 29 12 "c" 5 0 0 0 0 0 0 0 1514 0 0 0 0 0 0
"6334" 29 12 "c" 6 267 1 0 1183 1183 1183 1183 2697 0 0 0 0 0 1183
"6335" 29 12 "c" 7 0 0 0 0 0 0 0 2697 0 0 0 0 0 0
"6336" 29 13 "b" 1 188 1 188 188 188 188 188 188 0 0 0 0 0 188
"6337" 29 13 "b" 2 137 1 0 295 295 295 295 483 0 0 0 0 0 295
"6338" 29 13 "b" 3 313 1 0 697 697 697 697 1180 0 0 0 0 0 697
"6339" 29 13 "b" 4 309 1 309 309 309 309 309 1489 0 0 0 0 0 309
"6340" 29 13 "b" 5 0 0 0 0 0 0 0 1489 0 0 0 0 0 0
"6341" 29 13 "b" 6 345 1 0 1458 1458 1458 1458 2947 0 0 0 0 0 1458
"6342" 29 13 "b" 7 0 0 0 0 0 0 0 2947 0 0 0 0 0 0
"6343" 29 14 "a" 1 177 1 0 304 304 512 304 304 208 0 208 0 0 208
"6344" 29 14 "a" 2 388 1 0 388 626 626 834 1138 238 238 0 1 1 238
"6345" 29 14 "a" 3 228 1 0 408 408 408 408 1546 0 0 0 0 0 408
"6346" 29 14 "a" 4 0 0 0 0 0 0 0 1546 0 0 0 0 0 0
"6347" 29 14 "a" 5 0 0 0 0 0 0 0 1546 0 0 0 0 0 0
"6348" 29 14 "a" 6 306 1 0 1502 1502 1502 1502 3048 0 0 0 0 0 1502
"6349" 29 14 "a" 7 0 0 0 0 0 0 0 3048 0 0 0 0 0 0
"6350" 29 15 "d" 1 29 1 0 231 231 449 231 231 218 0 218 0 0 218
"6351" 29 15 "d" 2 198 1 0 198 198 712 198 429 514 0 514 0 1 203
"6352" 29 15 "d" 3 232 1 0 232 1420 1420 2152 2581 1188 1188 0 2 2 976
"6353" 29 15 "d" 4 338 1 338 338 338 338 338 2919 0 0 0 0 0 338
"6354" 29 15 "d" 5 0 0 0 0 0 0 0 2919 0 0 0 0 0 0
"6355" 29 15 "d" 6 274 1 0 881 881 881 881 3800 0 0 0 0 0 881
"6356" 29 15 "d" 7 0 0 0 0 0 0 0 3800 0 0 0 0 0 0
"6357" 29 16 "c" 1 244 1 244 244 244 244 244 244 0 0 0 0 0 244
"6358" 29 16 "c" 2 445 1 445 445 445 445 445 689 0 0 0 0 0 445
"6359" 29 16 "c" 3 226 1 226 226 226 226 226 915 0 0 0 0 0 226
"6360" 29 16 "c" 4 354 1 354 354 354 354 354 1269 0 0 0 0 0 354
"6361" 29 16 "c" 5 0 0 0 0 0 0 0 1269 0 0 0 0 0 0
"6362" 29 16 "c" 6 638 1 0 1807 1807 1807 1807 3076 0 0 0 0 0 1807
"6363" 29 16 "c" 7 0 0 0 0 0 0 0 3076 0 0 0 0 0 0
"6364" 29 17 "b" 1 191 1 191 191 191 191 191 191 0 0 0 0 0 191
"6365" 29 17 "b" 2 403 1 403 403 403 403 403 594 0 0 0 0 0 403
"6366" 29 17 "b" 3 271 1 0 1114 1114 1114 1114 1708 0 0 0 0 0 1114
"6367" 29 17 "b" 4 237 1 237 237 237 237 237 1945 0 0 0 0 0 237
"6368" 29 17 "b" 5 181 1 181 181 181 181 181 2126 0 0 0 0 0 181
"6369" 29 17 "b" 6 230 1 0 885 885 885 885 3011 0 0 0 0 0 885
"6370" 29 17 "b" 7 0 0 0 0 0 0 0 3011 0 0 0 0 0 0
"6371" 29 18 "a" 1 193 1 0 396 396 396 396 396 0 0 0 0 0 396
"6372" 29 18 "a" 2 337 1 337 337 337 337 337 733 0 0 0 0 0 337
"6373" 29 18 "a" 3 234 1 234 234 234 234 234 967 0 0 0 0 0 234
"6374" 29 18 "a" 4 245 1 245 245 245 245 245 1212 0 0 0 0 0 245
"6375" 29 18 "a" 5 0 0 0 0 0 0 0 1212 0 0 0 0 0 0
"6376" 29 18 "a" 6 265 1 0 1069 1069 1069 1069 2281 0 0 0 0 0 1069
"6377" 29 18 "a" 7 0 0 0 0 0 0 0 2281 0 0 0 0 0 0
"6378" 29 19 "d" 1 292 1 292 292 292 292 292 292 0 0 0 0 0 292
"6379" 29 19 "d" 2 238 1 0 238 238 563 238 530 325 0 325 0 0 325
"6380" 29 19 "d" 3 221 1 0 221 1278 1278 1603 2133 1057 1057 0 1 1 1057
"6381" 29 19 "d" 4 176 1 176 176 176 176 176 2309 0 0 0 0 0 176
"6382" 29 19 "d" 5 0 0 0 0 0 0 0 2309 0 0 0 0 0 0
"6383" 29 19 "d" 6 560 1 0 2695 2695 2695 2695 5004 0 0 0 0 0 2695
"6384" 29 19 "d" 7 0 0 0 0 0 0 0 5004 0 0 0 0 0 0
"6385" 29 20 "c" 1 137 1 137 137 137 137 137 137 0 0 0 0 0 137
"6386" 29 20 "c" 2 218 1 0 218 218 416 218 355 198 0 198 0 0 198
"6387" 29 20 "c" 3 144 1 0 144 362 362 560 915 218 218 0 1 1 218
"6388" 29 20 "c" 4 182 1 182 182 182 182 182 1097 0 0 0 0 0 182
"6389" 29 20 "c" 5 0 0 0 0 0 0 0 1097 0 0 0 0 0 0
"6390" 29 20 "c" 6 259 1 0 1290 1290 1290 1290 2387 0 0 0 0 0 1290
"6391" 29 20 "c" 7 0 0 0 0 0 0 0 2387 0 0 0 0 0 0
"6392" 29 21 "b" 1 269 1 0 269 269 556 269 269 287 0 287 0 0 176
"6393" 29 21 "b" 2 166 1 0 335 591 1073 702 971 738 256 482 1 2 195
"6394" 29 21 "b" 3 290 1 0 997 997 1237 997 1968 240 0 240 0 0 240
"6395" 29 21 "b" 4 201 1 201 201 201 201 201 2169 0 0 0 0 0 201
"6396" 29 21 "b" 5 0 0 0 0 0 0 0 2169 0 0 0 0 0 0
"6397" 29 21 "b" 6 253 1 0 1337 1337 1337 2235 4404 0 0 0 1 1 1337
"6398" 29 21 "b" 7 0 0 0 0 0 0 0 4404 0 0 0 0 0 0
"6399" 29 22 "a" 1 283 1 283 283 283 283 283 283 0 0 0 0 0 283
"6400" 29 22 "a" 2 258 1 0 531 531 531 531 814 0 0 0 0 0 531
"6401" 29 22 "a" 3 0 0 0 0 0 0 0 814 0 0 0 0 0 0
"6402" 29 22 "a" 4 242 1 242 242 242 242 242 1056 0 0 0 0 0 242
"6403" 29 22 "a" 5 30 1 0 122 122 122 122 1178 0 0 0 0 0 122
"6404" 29 22 "a" 6 274 1 0 1569 1569 1569 1569 2747 0 0 0 0 0 1569
"6405" 29 22 "a" 7 0 0 0 0 0 0 0 2747 0 0 0 0 0 0
"6406" 29 23 "d" 1 196 1 0 427 427 2447 427 427 2020 0 2020 0 0 184
"6407" 29 23 "d" 2 166 1 0 166 473 473 2309 2736 307 307 0 1 1 307
"6408" 29 23 "d" 3 335 1 0 2207 2207 2207 2207 4943 0 0 0 0 0 2207
"6409" 29 23 "d" 4 575 1 575 575 575 575 575 5518 0 0 0 0 0 575
"6410" 29 23 "d" 5 0 0 0 0 0 0 0 5518 0 0 0 0 0 0
"6411" 29 23 "d" 6 236 1 0 994 994 994 1178 6696 0 0 0 1 1 994
"6412" 29 23 "d" 7 0 0 0 0 0 0 0 6696 0 0 0 0 0 0
"6413" 29 24 "c" 1 0 0 0 0 0 483 0 0 483 0 483 0 0 314
"6414" 29 24 "c" 2 180 1 0 180 537 737 706 706 557 357 200 1 1 200
"6415" 29 24 "c" 3 251 1 251 251 251 251 251 957 0 0 0 0 0 251
"6416" 29 24 "c" 4 232 1 0 232 232 483 232 1189 251 0 251 0 0 251
"6417" 29 24 "c" 5 0 0 0 0 0 0 0 1189 0 0 0 0 0 0
"6418" 29 24 "c" 6 266 1 0 266 1431 1431 2196 3385 1165 1165 0 2 2 1165
"6419" 29 24 "c" 7 0 0 0 0 0 0 0 3385 0 0 0 0 0 0
"6420" 29 25 "b" 1 0 0 0 0 0 0 0 0 0 0 0 0 0 0
"6421" 29 25 "b" 2 310 1 0 607 607 607 607 607 0 0 0 0 0 607
"6422" 29 25 "b" 3 241 1 0 740 740 740 740 1347 0 0 0 0 0 740
"6423" 29 25 "b" 4 290 1 0 290 290 513 290 1637 223 0 223 0 0 223
"6424" 29 25 "b" 5 0 0 0 0 0 0 0 1637 0 0 0 0 0 0
"6425" 29 25 "b" 6 259 1 0 259 1684 1684 1907 3544 1425 1425 0 1 1 1425
"6426" 29 25 "b" 7 0 0 0 0 0 0 0 3544 0 0 0 0 0 0
"6427" 29 27 "a" 1 87 1 0 300 300 300 300 300 0 0 0 0 0 300
"6428" 29 27 "a" 2 255 1 255 255 255 255 255 555 0 0 0 0 0 255
"6429" 29 27 "a" 3 234 1 234 234 234 234 234 789 0 0 0 0 0 234
"6430" 29 27 "a" 4 139 1 139 139 139 139 139 928 0 0 0 0 0 139
"6431" 29 27 "a" 5 0 0 0 0 0 0 0 928 0 0 0 0 0 0
"6432" 29 27 "a" 6 226 1 0 1073 1073 1073 1073 2001 0 0 0 0 0 1073
"6433" 29 27 "a" 7 0 0 0 0 0 0 0 2001 0 0 0 0 0 0
"6434" 29 28 "d" 1 57 1 0 57 57 272 57 57 215 0 215 0 0 215
"6435" 29 28 "d" 2 141 1 0 141 360 360 575 632 219 219 0 1 1 219
"6436" 29 28 "d" 3 181 1 0 1148 1148 1148 1148 1780 0 0 0 0 0 1148
"6437" 29 28 "d" 4 0 0 0 0 0 0 0 1780 0 0 0 0 0 0
"6438" 29 28 "d" 5 243 1 243 243 243 243 243 2023 0 0 0 0 0 243
"6439" 29 28 "d" 6 168 1 0 1493 1493 1493 1493 3516 0 0 0 0 0 1493
"6440" 29 28 "d" 7 0 0 0 0 0 0 0 3516 0 0 0 0 0 0
"6441" 29 29 "c" 1 104 1 0 104 104 273 104 104 169 0 169 0 0 169
"6442" 29 29 "c" 2 96 1 0 96 280 914 449 553 818 184 634 1 1 173
"6443" 29 29 "c" 3 293 1 0 581 581 1221 581 1134 640 0 640 0 1 489
"6444" 29 29 "c" 4 229 1 0 229 229 543 229 1363 314 0 314 0 0 314
"6445" 29 29 "c" 5 0 0 0 0 0 0 0 1363 0 0 0 0 0 0
"6446" 29 29 "c" 6 223 1 0 223 1420 1420 3008 4371 1197 1197 0 2 2 427
"6447" 29 29 "c" 7 0 0 0 0 0 0 0 4371 0 0 0 0 0 0
"6448" 29 30 "b" 1 178 1 178 178 178 178 178 178 0 0 0 0 0 178
"6449" 29 30 "b" 2 267 1 267 267 267 267 267 445 0 0 0 0 0 267
"6450" 29 30 "b" 3 235 1 0 1408 1408 1408 1408 1853 0 0 0 0 0 1408
"6451" 29 30 "b" 4 171 1 171 171 171 171 171 2024 0 0 0 0 0 171
"6452" 29 30 "b" 5 275 1 0 348 348 348 348 2372 0 0 0 0 0 348
"6453" 29 30 "b" 6 178 1 178 178 178 178 178 2550 0 0 0 0 0 178
"6454" 29 30 "b" 7 0 0 0 0 0 0 0 2550 0 0 0 0 0 0
"6455" 29 31 "a" 1 69 1 0 69 69 233 69 69 164 0 164 0 0 164
"6456" 29 31 "a" 2 142 1 0 142 373 373 537 606 231 231 0 1 1 231
"6457" 29 31 "a" 3 353 1 353 353 353 353 353 959 0 0 0 0 0 353
"6458" 29 31 "a" 4 266 1 0 266 266 575 266 1225 309 0 309 0 0 309
"6459" 29 31 "a" 5 0 0 0 0 0 0 0 1225 0 0 0 0 0 0
"6460" 29 31 "a" 6 160 1 0 160 1743 1743 2052 3277 1583 1583 0 1 1 1583
"6461" 29 31 "a" 7 0 0 0 0 0 0 0 3277 0 0 0 0 0 0
"6462" 29 33 "d" 1 191 1 191 191 191 191 191 191 0 0 0 0 0 191
"6463" 29 33 "d" 2 236 1 0 739 739 860 739 930 121 0 121 0 0 121
"6464" 29 33 "d" 3 179 1 0 300 1271 1413 1392 2322 1113 971 142 1 1 142
"6465" 29 33 "d" 4 256 1 0 256 256 785 256 2578 529 0 529 0 1 290
"6466" 29 33 "d" 5 0 0 0 0 0 0 0 2578 0 0 0 0 0 0
"6467" 29 33 "d" 6 245 1 0 245 1703 1703 2374 4952 1458 1458 0 1 1 1458
"6468" 29 33 "d" 7 0 0 0 0 0 0 0 4952 0 0 0 0 0 0
"6469" 29 34 "c" 1 244 1 244 244 244 244 244 244 0 0 0 0 0 244
"6470" 29 34 "c" 2 301 1 0 645 645 899 645 889 254 0 254 0 0 254
"6471" 29 34 "c" 3 269 1 0 562 562 562 562 1451 0 0 0 0 0 562
"6472" 29 34 "c" 4 338 1 338 338 338 338 338 1789 0 0 0 0 0 338
"6473" 29 34 "c" 5 0 0 0 0 0 0 0 1789 0 0 0 0 0 0
"6474" 29 34 "c" 6 216 1 0 2192 2192 2192 2446 4235 0 0 0 1 1 2192
"6475" 29 34 "c" 7 0 0 0 0 0 0 0 4235 0 0 0 0 0 0
"6476" 29 35 "b" 1 203 1 0 364 364 364 364 364 0 0 0 0 0 364
"6477" 29 35 "b" 2 220 1 220 220 220 220 220 584 0 0 0 0 0 220
"6478" 29 35 "b" 3 432 1 0 1370 1370 1370 1370 1954 0 0 0 0 0 1370
"6479" 29 35 "b" 4 397 1 397 397 397 397 397 2351 0 0 0 0 0 397
"6480" 29 35 "b" 5 0 0 0 0 0 0 0 2351 0 0 0 0 0 0
"6481" 29 35 "b" 6 221 1 0 2002 2002 2002 2002 4353 0 0 0 0 0 2002
"6482" 29 35 "b" 7 0 0 0 0 0 0 0 4353 0 0 0 0 0 0
"6483" 29 36 "a" 1 226 1 0 387 387 387 387 387 0 0 0 0 0 387
"6484" 29 36 "a" 2 229 1 229 229 229 229 229 616 0 0 0 0 0 229
"6485" 29 36 "a" 3 289 1 289 289 289 289 289 905 0 0 0 0 0 289
"6486" 29 36 "a" 4 205 1 205 205 205 205 205 1110 0 0 0 0 0 205
"6487" 29 36 "a" 5 0 0 0 0 0 0 0 1110 0 0 0 0 0 0
"6488" 29 36 "a" 6 207 1 0 1150 1150 1150 1150 2260 0 0 0 0 0 1150
"6489" 29 36 "a" 7 0 0 0 0 0 0 0 2260 0 0 0 0 0 0
"6490" 30 1 "a" 1 280 1 0 453 453 453 453 453 0 0 0 0 0 453
"6491" 30 1 "a" 2 315 1 315 315 315 315 315 768 0 0 0 0 0 315
"6492" 30 1 "a" 3 189 1 189 189 189 189 189 957 0 0 0 0 0 189
"6493" 30 1 "a" 4 339 1 339 339 339 339 339 1296 0 0 0 0 0 339
"6494" 30 1 "a" 5 0 0 0 0 0 0 0 1296 0 0 0 0 0 0
"6495" 30 1 "a" 6 264 1 0 2227 2227 2227 2227 3523 0 0 0 0 0 2227
"6496" 30 1 "a" 7 0 0 0 0 0 0 0 3523 0 0 0 0 0 0
"6497" 30 2 "d" 1 307 1 0 530 530 530 530 530 0 0 0 0 0 530
"6498" 30 2 "d" 2 284 1 284 284 284 284 284 814 0 0 0 0 0 284
"6499" 30 2 "d" 3 170 1 0 762 762 762 762 1576 0 0 0 0 0 762
"6500" 30 2 "d" 4 0 0 0 0 0 0 0 1576 0 0 0 0 0 0
"6501" 30 2 "d" 5 448 1 448 448 448 448 448 2024 0 0 0 0 0 448
"6502" 30 2 "d" 6 285 1 0 840 840 840 840 2864 0 0 0 0 0 840
"6503" 30 2 "d" 7 0 0 0 0 0 0 0 2864 0 0 0 0 0 0
"6504" 30 3 "c" 1 208 1 0 546 546 546 546 546 0 0 0 0 0 546
"6505" 30 3 "c" 2 210 1 210 210 210 210 210 756 0 0 0 0 0 210
"6506" 30 3 "c" 3 349 1 349 349 349 349 349 1105 0 0 0 0 0 349
"6507" 30 3 "c" 4 0 0 0 0 0 0 0 1105 0 0 0 0 0 0
"6508" 30 3 "c" 5 596 1 596 596 596 596 596 1701 0 0 0 0 0 596
"6509" 30 3 "c" 6 341 1 0 1282 1282 1282 1282 2983 0 0 0 0 0 1282
"6510" 30 3 "c" 7 0 0 0 0 0 0 0 2983 0 0 0 0 0 0
"6511" 30 4 "b" 1 277 1 0 455 455 705 455 455 250 0 250 0 0 250
"6512" 30 4 "b" 2 277 1 0 277 277 698 277 732 421 0 421 0 1 229
"6513" 30 4 "b" 3 299 1 0 2115 2115 3872 2115 2847 1757 0 1757 0 0 1757
"6514" 30 4 "b" 4 0 0 0 0 0 556 0 2847 556 0 556 0 0 230
"6515" 30 4 "b" 5 0 0 0 0 0 0 0 2847 0 0 0 0 0 0
"6516" 30 4 "b" 6 222 1 0 839 1658 1658 4642 7489 819 819 0 2 2 228
"6517" 30 4 "b" 7 0 0 0 0 0 0 0 7489 0 0 0 0 0 0
"6518" 30 6 "a" 1 292 1 0 1449 1449 1449 1449 1449 0 0 0 0 0 1449
"6519" 30 6 "a" 2 309 1 0 480 480 480 480 1929 0 0 0 0 0 480
"6520" 30 6 "a" 3 0 0 0 0 0 0 0 1929 0 0 0 0 0 0
"6521" 30 6 "a" 4 299 1 299 299 299 299 299 2228 0 0 0 0 0 299
"6522" 30 6 "a" 5 314 1 314 314 314 314 314 2542 0 0 0 0 0 314
"6523" 30 6 "a" 6 0 0 0 0 0 0 0 2542 0 0 0 0 0 0
"6524" 30 6 "a" 7 218 1 0 723 723 723 723 3265 0 0 0 0 0 723
"6525" 30 7 "d" 1 324 1 0 578 578 1094 578 578 516 0 516 0 0 516
"6526" 30 7 "d" 2 219 1 0 487 487 487 487 1065 0 0 0 0 0 487
"6527" 30 7 "d" 3 343 1 0 1608 1608 1608 1608 2673 0 0 0 0 0 1608
"6528" 30 7 "d" 4 328 1 328 328 328 328 328 3001 0 0 0 0 0 328
"6529" 30 7 "d" 5 0 0 0 0 0 0 0 3001 0 0 0 0 0 0
"6530" 30 7 "d" 6 261 1 0 1058 1058 1058 1574 4575 0 0 0 1 1 1058
"6531" 30 7 "d" 7 0 0 0 0 0 0 0 4575 0 0 0 0 0 0
"6532" 30 8 "c" 1 254 1 0 437 437 437 437 437 0 0 0 0 0 437
"6533" 30 8 "c" 2 323 1 0 585 585 585 585 1022 0 0 0 0 0 585
"6534" 30 8 "c" 3 0 0 0 0 0 0 0 1022 0 0 0 0 0 0
"6535" 30 8 "c" 4 269 1 269 269 269 269 269 1291 0 0 0 0 0 269
"6536" 30 8 "c" 5 0 0 0 0 0 0 0 1291 0 0 0 0 0 0
"6537" 30 8 "c" 6 320 1 0 1471 1471 1471 1471 2762 0 0 0 0 0 1471
"6538" 30 8 "c" 7 0 0 0 0 0 0 0 2762 0 0 0 0 0 0
"6539" 30 10 "b" 1 292 1 0 292 292 721 292 292 429 0 429 0 0 429
"6540" 30 10 "b" 2 160 1 0 160 160 869 160 452 709 0 709 0 0 506
"6541" 30 10 "b" 3 213 1 0 2602 2602 10606 2602 3054 8004 0 8004 0 2 3916
"6542" 30 10 "b" 4 219 1 0 219 760 1260 973 4027 1041 541 500 1 2 283
"6543" 30 10 "b" 5 187 1 0 187 187 428 4882 8909 241 0 241 1 1 241
"6544" 30 10 "b" 6 608 1 0 608 1642 1642 6617 15526 1034 1034 0 2 2 1034
"6545" 30 10 "b" 7 0 0 0 0 0 0 0 15526 0 0 0 0 0 0
"6546" 30 11 "a" 1 29 1 0 29 29 601 29 29 572 0 572 0 0 572
"6547" 30 11 "a" 2 0 0 0 0 0 349 0 29 349 0 349 0 0 349
"6548" 30 11 "a" 3 0 0 0 0 0 200 0 29 200 0 200 0 0 200
"6549" 30 11 "a" 4 0 0 0 0 0 0 0 29 0 0 0 0 0 0
"6550" 30 11 "a" 5 0 0 0 0 0 363 0 29 363 0 363 0 0 363
"6551" 30 11 "a" 6 158 1 0 158 655 655 2139 2168 497 497 0 1 1 497
"6552" 30 11 "a" 7 0 0 0 0 0 0 0 2168 0 0 0 0 0 0
"6553" 30 12 "d" 1 222 1 0 380 380 1021 380 380 641 0 641 0 0 193
"6554" 30 12 "d" 2 272 1 0 272 272 1372 272 652 1100 0 1100 0 2 175
"6555" 30 12 "d" 3 247 1 0 247 1615 2818 1934 2586 2571 1368 1203 1 1 1203
"6556" 30 12 "d" 4 682 1 0 973 973 973 973 3559 0 0 0 0 0 973
"6557" 30 12 "d" 5 0 0 0 0 0 0 0 3559 0 0 0 0 0 0
"6558" 30 12 "d" 6 507 1 0 1104 3040 3040 5665 9224 1936 1936 0 1 1 1936
"6559" 30 12 "d" 7 0 0 0 0 0 0 0 9224 0 0 0 0 0 0
"6560" 30 13 "c" 1 101 1 0 101 101 887 101 101 786 0 786 0 0 225
"6561" 30 13 "c" 2 0 0 0 0 0 243 0 101 243 0 243 0 1 243
"6562" 30 13 "c" 3 0 0 0 0 0 181 0 101 181 0 181 0 0 181
"6563" 30 13 "c" 4 0 0 0 0 0 361 0 101 361 0 361 0 0 134
"6564" 30 13 "c" 5 0 0 0 0 0 0 0 101 0 0 0 0 0 0
"6565" 30 13 "c" 6 108 1 0 108 892 892 2463 2564 784 784 0 3 3 117
"6566" 30 13 "c" 7 0 0 0 0 0 0 0 2564 0 0 0 0 0 0
"6567" 30 14 "b" 1 226 1 0 446 446 446 446 446 0 0 0 0 0 446
"6568" 30 14 "b" 2 299 1 0 498 498 498 498 944 0 0 0 0 0 498
"6569" 30 14 "b" 3 305 1 0 1103 1103 1103 1103 2047 0 0 0 0 0 1103
"6570" 30 14 "b" 4 0 0 0 0 0 0 0 2047 0 0 0 0 0 0
"6571" 30 14 "b" 5 307 1 307 307 307 307 307 2354 0 0 0 0 0 307
"6572" 30 14 "b" 6 276 1 0 947 947 947 947 3301 0 0 0 0 0 947
"6573" 30 14 "b" 7 0 0 0 0 0 0 0 3301 0 0 0 0 0 0
"6574" 30 15 "a" 1 267 1 0 1408 1408 1408 1408 1408 0 0 0 0 0 1408
"6575" 30 15 "a" 2 259 1 259 259 259 259 259 1667 0 0 0 0 0 259
"6576" 30 15 "a" 3 341 1 341 341 341 341 341 2008 0 0 0 0 0 341
"6577" 30 15 "a" 4 199 1 199 199 199 199 199 2207 0 0 0 0 0 199
"6578" 30 15 "a" 5 388 1 0 548 548 548 548 2755 0 0 0 0 0 548
"6579" 30 15 "a" 6 0 0 0 0 0 0 0 2755 0 0 0 0 0 0
"6580" 30 15 "a" 7 0 0 0 0 0 0 0 2755 0 0 0 0 0 0
"6581" 30 16 "d" 1 277 1 0 1162 1162 2106 1162 1162 944 0 944 0 0 357
"6582" 30 16 "d" 2 255 1 0 255 545 949 846 2008 694 290 404 1 1 404
"6583" 30 16 "d" 3 304 1 0 620 620 3059 620 2628 2439 0 2439 0 2 861
"6584" 30 16 "d" 4 366 1 0 366 366 656 366 2994 290 0 290 0 0 290
"6585" 30 16 "d" 5 0 0 0 0 0 232 0 2994 232 0 232 0 1 232
"6586" 30 16 "d" 6 335 1 0 1237 1703 1703 5711 8705 466 466 0 1 1 466
"6587" 30 16 "d" 7 0 0 0 0 0 0 0 8705 0 0 0 0 0 0
"6588" 30 17 "c" 1 249 1 0 696 696 696 696 696 0 0 0 0 0 696
"6589" 30 17 "c" 2 221 1 221 221 221 221 221 917 0 0 0 0 0 221
"6590" 30 17 "c" 3 510 1 510 510 510 510 510 1427 0 0 0 0 0 510
"6591" 30 17 "c" 4 0 0 0 0 0 0 0 1427 0 0 0 0 0 0
"6592" 30 17 "c" 5 213 1 213 213 213 213 213 1640 0 0 0 0 0 213
"6593" 30 17 "c" 6 244 1 0 2020 2020 2020 2020 3660 0 0 0 0 0 2020
"6594" 30 17 "c" 7 0 0 0 0 0 0 0 3660 0 0 0 0 0 0
"6595" 30 18 "b" 1 249 1 0 621 621 986 621 621 365 0 365 0 0 365
"6596" 30 18 "b" 2 223 1 0 223 223 501 223 844 278 0 278 0 0 278
"6597" 30 18 "b" 3 438 1 0 1442 1442 1442 1442 2286 0 0 0 0 0 1442
"6598" 30 18 "b" 4 238 1 238 238 238 238 238 2524 0 0 0 0 0 238
"6599" 30 18 "b" 5 0 0 0 0 0 0 0 2524 0 0 0 0 0 0
"6600" 30 18 "b" 6 285 1 0 1553 1553 1553 2196 4720 0 0 0 1 1 1553
"6601" 30 18 "b" 7 0 0 0 0 0 0 0 4720 0 0 0 0 0 0
"6602" 30 19 "a" 1 279 1 0 469 469 926 469 469 457 0 457 0 0 457
"6603" 30 19 "a" 2 276 1 0 479 479 1027 479 948 548 0 548 0 1 272
"6604" 30 19 "a" 3 0 0 0 0 0 287 0 948 287 0 287 0 0 287
"6605" 30 19 "a" 4 275 1 275 275 275 275 275 1223 0 0 0 0 0 275
"6606" 30 19 "a" 5 0 0 0 0 0 0 0 1223 0 0 0 0 0 0
"6607" 30 19 "a" 6 264 1 0 1166 1382 1382 2674 3897 216 216 0 1 1 216
"6608" 30 19 "a" 7 0 0 0 0 0 0 0 3897 0 0 0 0 0 0
"6609" 30 20 "d" 1 206 1 0 754 754 754 754 754 0 0 0 0 0 754
"6610" 30 20 "d" 2 270 1 270 270 270 270 270 1024 0 0 0 0 0 270
"6611" 30 20 "d" 3 214 1 0 760 760 1124 760 1784 364 0 364 0 0 364
"6612" 30 20 "d" 4 404 1 0 404 404 1039 404 2188 635 0 635 0 0 354
"6613" 30 20 "d" 5 0 0 0 0 0 0 0 2188 0 0 0 0 0 0
"6614" 30 20 "d" 6 330 1 0 330 2842 2842 3841 6029 2512 2512 0 2 2 190
"6615" 30 20 "d" 7 0 0 0 0 0 0 0 6029 0 0 0 0 0 0
"6616" 30 21 "c" 1 271 1 0 1515 1515 1515 1515 1515 0 0 0 0 0 1515
"6617" 30 21 "c" 2 168 1 0 371 371 371 371 1886 0 0 0 0 0 371
"6618" 30 21 "c" 3 289 1 0 629 629 629 629 2515 0 0 0 0 0 629
"6619" 30 21 "c" 4 284 1 284 284 284 284 284 2799 0 0 0 0 0 284
"6620" 30 21 "c" 5 0 0 0 0 0 0 0 2799 0 0 0 0 0 0
"6621" 30 21 "c" 6 504 1 0 1088 1088 1088 1088 3887 0 0 0 0 0 1088
"6622" 30 21 "c" 7 0 0 0 0 0 0 0 3887 0 0 0 0 0 0
"6623" 30 22 "b" 1 303 1 0 303 303 1562 303 303 1259 0 1259 0 0 80
"6624" 30 22 "b" 2 384 1 0 384 1566 2393 2745 3048 2009 1182 827 2 2 287
"6625" 30 22 "b" 3 261 1 0 1328 1607 3195 1687 4735 1867 279 1588 1 3 819
"6626" 30 22 "b" 4 219 1 0 219 519 519 2934 7669 300 300 0 1 1 300
"6627" 30 22 "b" 5 0 0 0 0 0 0 0 7669 0 0 0 0 0 0
"6628" 30 22 "b" 6 312 1 0 1955 1955 1955 1955 9624 0 0 0 0 0 1955
"6629" 30 22 "b" 7 0 0 0 0 0 0 0 9624 0 0 0 0 0 0
"6630" 30 23 "a" 1 278 1 0 884 884 884 884 884 0 0 0 0 0 884
"6631" 30 23 "a" 2 299 1 299 299 299 299 299 1183 0 0 0 0 0 299
"6632" 30 23 "a" 3 194 1 194 194 194 194 194 1377 0 0 0 0 0 194
"6633" 30 23 "a" 4 283 1 283 283 283 283 283 1660 0 0 0 0 0 283
"6634" 30 23 "a" 5 0 0 0 0 0 0 0 1660 0 0 0 0 0 0
"6635" 30 23 "a" 6 325 1 0 3204 3204 3204 3204 4864 0 0 0 0 0 3204
"6636" 30 23 "a" 7 0 0 0 0 0 0 0 4864 0 0 0 0 0 0
"6637" 30 24 "d" 1 242 1 0 584 584 828 584 584 244 0 244 0 0 244
"6638" 30 24 "d" 2 204 1 0 541 541 712 541 1125 171 0 171 0 1 171
"6639" 30 24 "d" 3 512 1 0 828 828 828 828 1953 0 0 0 0 0 828
"6640" 30 24 "d" 4 337 1 337 337 337 337 337 2290 0 0 0 0 0 337
"6641" 30 24 "d" 5 0 0 0 0 0 0 0 2290 0 0 0 0 0 0
"6642" 30 24 "d" 6 328 1 0 1915 1915 1915 2330 4620 0 0 0 1 1 1915
"6643" 30 24 "d" 7 0 0 0 0 0 0 0 4620 0 0 0 0 0 0
"6644" 30 25 "c" 1 294 1 0 625 625 834 625 625 209 0 209 0 0 209
"6645" 30 25 "c" 2 200 1 0 200 200 382 200 825 182 0 182 0 1 182
"6646" 30 25 "c" 3 222 1 222 222 222 222 222 1047 0 0 0 0 0 222
"6647" 30 25 "c" 4 0 0 0 0 0 0 0 1047 0 0 0 0 0 0
"6648" 30 25 "c" 5 0 0 0 0 0 0 0 1047 0 0 0 0 0 0
"6649" 30 25 "c" 6 205 1 0 2219 2219 2219 2610 3657 0 0 0 1 1 2219
"6650" 30 25 "c" 7 0 0 0 0 0 0 0 3657 0 0 0 0 0 0
"6651" 30 27 "b" 1 221 1 0 421 421 421 421 421 0 0 0 0 0 421
"6652" 30 27 "b" 2 314 1 314 314 314 314 314 735 0 0 0 0 0 314
"6653" 30 27 "b" 3 212 1 0 671 671 671 671 1406 0 0 0 0 0 671
"6654" 30 27 "b" 4 271 1 271 271 271 271 271 1677 0 0 0 0 0 271
"6655" 30 27 "b" 5 0 0 0 0 0 0 0 1677 0 0 0 0 0 0
"6656" 30 27 "b" 6 296 1 0 952 952 952 952 2629 0 0 0 0 0 952
"6657" 30 27 "b" 7 0 0 0 0 0 0 0 2629 0 0 0 0 0 0
"6658" 30 28 "a" 1 89 1 0 89 89 417 89 89 328 0 328 0 0 328
"6659" 30 28 "a" 2 0 0 0 0 0 429 0 89 429 0 429 0 0 429
"6660" 30 28 "a" 3 148 1 0 148 973 973 1730 1819 825 825 0 1 1 825
"6661" 30 28 "a" 4 440 1 440 440 440 440 440 2259 0 0 0 0 0 440
"6662" 30 28 "a" 5 0 0 0 0 0 0 0 2259 0 0 0 0 0 0
"6663" 30 28 "a" 6 208 1 0 1680 1680 1680 1680 3939 0 0 0 0 0 1680
"6664" 30 28 "a" 7 0 0 0 0 0 0 0 3939 0 0 0 0 0 0
"6665" 30 29 "d" 1 268 1 0 452 452 452 452 452 0 0 0 0 0 452
"6666" 30 29 "d" 2 245 1 245 245 245 245 245 697 0 0 0 0 0 245
"6667" 30 29 "d" 3 0 0 0 0 0 0 0 697 0 0 0 0 0 0
"6668" 30 29 "d" 4 623 1 0 1663 1663 1663 1663 2360 0 0 0 0 0 1663
"6669" 30 29 "d" 5 310 1 310 310 310 310 310 2670 0 0 0 0 0 310
"6670" 30 29 "d" 6 0 0 0 0 0 0 0 2670 0 0 0 0 0 0
"6671" 30 29 "d" 7 346 1 0 1611 1611 1611 1611 4281 0 0 0 0 0 1611
"6672" 30 30 "c" 1 287 1 0 503 503 503 503 503 0 0 0 0 0 503
"6673" 30 30 "c" 2 183 1 183 183 183 183 183 686 0 0 0 0 0 183
"6674" 30 30 "c" 3 436 1 436 436 436 436 436 1122 0 0 0 0 0 436
"6675" 30 30 "c" 4 320 1 0 517 517 762 517 1639 245 0 245 0 0 245
"6676" 30 30 "c" 5 615 1 615 615 615 615 860 2499 0 0 0 1 1 615
"6677" 30 30 "c" 6 522 1 0 1160 1160 1160 1160 3659 0 0 0 0 0 1160
"6678" 30 30 "c" 7 0 0 0 0 0 0 0 3659 0 0 0 0 0 0
"6679" 30 31 "b" 1 387 1 0 646 646 1001 646 646 355 0 355 0 0 355
"6680" 30 31 "b" 2 190 1 0 190 190 568 190 836 378 0 378 0 0 378
"6681" 30 31 "b" 3 446 1 0 1509 2164 2353 2897 3733 844 655 189 1 1 189
"6682" 30 31 "b" 4 197 1 197 197 197 197 386 4119 0 0 0 1 1 197
"6683" 30 31 "b" 5 294 1 294 294 294 294 294 4413 0 0 0 0 0 294
"6684" 30 31 "b" 6 219 1 0 807 807 807 807 5220 0 0 0 0 0 807
"6685" 30 31 "b" 7 0 0 0 0 0 0 0 5220 0 0 0 0 0 0
"6686" 30 33 "a" 1 236 1 0 512 512 896 512 512 384 0 384 0 0 384
"6687" 30 33 "a" 2 236 1 0 236 236 531 236 748 295 0 295 0 1 132
"6688" 30 33 "a" 3 216 1 0 714 714 714 714 1462 0 0 0 0 0 714
"6689" 30 33 "a" 4 241 1 0 560 560 560 560 2022 0 0 0 0 0 560
"6690" 30 33 "a" 5 251 1 251 251 251 251 251 2273 0 0 0 0 0 251
"6691" 30 33 "a" 6 192 1 0 1258 1258 1258 1937 4210 0 0 0 1 1 1258
"6692" 30 33 "a" 7 0 0 0 0 0 0 0 4210 0 0 0 0 0 0
"6693" 30 34 "d" 1 245 1 0 426 426 1016 426 426 590 0 590 0 0 192
"6694" 30 34 "d" 2 346 1 0 609 609 609 609 1035 0 0 0 0 0 609
"6695" 30 34 "d" 3 190 1 0 1258 1258 1665 1258 2293 407 0 407 0 1 407
"6696" 30 34 "d" 4 296 1 0 540 540 540 540 2833 0 0 0 0 0 540
"6697" 30 34 "d" 5 0 0 0 0 0 0 0 2833 0 0 0 0 0 0
"6698" 30 34 "d" 6 294 1 0 1825 1825 1825 2822 5655 0 0 0 1 1 1825
"6699" 30 34 "d" 7 0 0 0 0 0 0 0 5655 0 0 0 0 0 0
"6700" 30 35 "c" 1 218 1 0 515 515 932 515 515 417 0 417 0 0 417
"6701" 30 35 "c" 2 242 1 242 242 242 242 242 757 0 0 0 0 0 242
"6702" 30 35 "c" 3 209 1 0 764 764 982 764 1521 218 0 218 0 1 218
"6703" 30 35 "c" 4 0 0 0 0 0 0 0 1521 0 0 0 0 0 0
"6704" 30 35 "c" 5 444 1 444 444 444 444 444 1965 0 0 0 0 0 444
"6705" 30 35 "c" 6 297 1 0 1894 1894 1894 2529 4494 0 0 0 1 1 1894
"6706" 30 35 "c" 7 0 0 0 0 0 0 0 4494 0 0 0 0 0 0
"6707" 30 36 "b" 1 222 1 0 696 696 975 696 696 279 0 279 0 0 279
"6708" 30 36 "b" 2 291 1 0 291 291 791 291 987 500 0 500 0 0 500
"6709" 30 36 "b" 3 295 1 0 630 630 774 630 1617 144 0 144 0 0 144
"6710" 30 36 "b" 4 194 1 194 194 194 194 194 1811 0 0 0 0 0 194
"6711" 30 36 "b" 5 0 0 0 0 0 0 0 1811 0 0 0 0 0 0
"6712" 30 36 "b" 6 215 1 0 891 891 891 1814 3625 0 0 0 1 1 891
"6713" 30 36 "b" 7 0 0 0 0 0 0 0 3625 0 0 0 0 0 0
"6714" 31 1 "b" 1 148 1 148 148 148 148 148 148 0 0 0 0 0 148
"6715" 31 1 "b" 2 205 1 0 410 410 410 410 558 0 0 0 0 0 410
"6716" 31 1 "b" 3 222 1 0 455 455 455 455 1013 0 0 0 0 0 455
"6717" 31 1 "b" 4 277 1 277 277 277 277 277 1290 0 0 0 0 0 277
"6718" 31 1 "b" 5 0 0 0 0 0 0 0 1290 0 0 0 0 0 0
"6719" 31 1 "b" 6 198 1 0 1229 1229 1229 1229 2519 0 0 0 0 0 1229
"6720" 31 1 "b" 7 0 0 0 0 0 0 0 2519 0 0 0 0 0 0
"6721" 31 2 "a" 1 132 1 0 279 279 279 279 279 0 0 0 0 0 279
"6722" 31 2 "a" 2 206 1 206 206 206 206 206 485 0 0 0 0 0 206
"6723" 31 2 "a" 3 232 1 232 232 232 232 232 717 0 0 0 0 0 232
"6724" 31 2 "a" 4 0 0 0 0 0 0 0 717 0 0 0 0 0 0
"6725" 31 2 "a" 5 216 1 216 216 216 216 216 933 0 0 0 0 0 216
"6726" 31 2 "a" 6 213 1 0 1037 1037 1037 1037 1970 0 0 0 0 0 1037
"6727" 31 2 "a" 7 0 0 0 0 0 0 0 1970 0 0 0 0 0 0
"6728" 31 3 "d" 1 180 1 0 330 330 330 330 330 0 0 0 0 0 330
"6729" 31 3 "d" 2 193 1 193 193 193 193 193 523 0 0 0 0 0 193
"6730" 31 3 "d" 3 201 1 0 872 872 872 872 1395 0 0 0 0 0 872
"6731" 31 3 "d" 4 386 1 386 386 386 386 386 1781 0 0 0 0 0 386
"6732" 31 3 "d" 5 0 0 0 0 0 0 0 1781 0 0 0 0 0 0
"6733" 31 3 "d" 6 221 1 0 1103 1103 1103 1103 2884 0 0 0 0 0 1103
"6734" 31 3 "d" 7 0 0 0 0 0 0 0 2884 0 0 0 0 0 0
"6735" 31 4 "c" 1 193 1 0 343 343 343 343 343 0 0 0 0 0 343
"6736" 31 4 "c" 2 233 1 233 233 233 233 233 576 0 0 0 0 0 233
"6737" 31 4 "c" 3 222 1 222 222 222 222 222 798 0 0 0 0 0 222
"6738" 31 4 "c" 4 395 1 395 395 395 395 395 1193 0 0 0 0 0 395
"6739" 31 4 "c" 5 0 0 0 0 0 0 0 1193 0 0 0 0 0 0
"6740" 31 4 "c" 6 634 1 0 740 740 740 740 1933 0 0 0 0 0 740
"6741" 31 4 "c" 7 0 0 0 0 0 0 0 1933 0 0 0 0 0 0
"6742" 31 6 "b" 1 224 1 0 419 419 419 419 419 0 0 0 0 0 419
"6743" 31 6 "b" 2 214 1 0 422 422 422 422 841 0 0 0 0 0 422
"6744" 31 6 "b" 3 208 1 0 867 867 1073 867 1708 206 0 206 0 0 206
"6745" 31 6 "b" 4 199 1 0 199 636 636 842 2550 437 437 0 1 1 437
"6746" 31 6 "b" 5 237 1 0 1472 1472 1472 1472 4022 0 0 0 0 0 1472
"6747" 31 6 "b" 6 0 0 0 0 0 0 0 4022 0 0 0 0 0 0
"6748" 31 6 "b" 7 0 0 0 0 0 0 0 4022 0 0 0 0 0 0
"6749" 31 7 "a" 1 188 1 0 363 363 363 363 363 0 0 0 0 0 363
"6750" 31 7 "a" 2 176 1 176 176 176 176 176 539 0 0 0 0 0 176
"6751" 31 7 "a" 3 190 1 0 396 396 396 396 935 0 0 0 0 0 396
"6752" 31 7 "a" 4 0 0 0 0 0 0 0 935 0 0 0 0 0 0
"6753" 31 7 "a" 5 0 0 0 0 0 0 0 935 0 0 0 0 0 0
"6754" 31 7 "a" 6 231 1 0 1124 1124 1124 1124 2059 0 0 0 0 0 1124
"6755" 31 7 "a" 7 0 0 0 0 0 0 0 2059 0 0 0 0 0 0
"6756" 31 8 "d" 1 33 1 0 210 210 210 210 210 0 0 0 0 0 210
"6757" 31 8 "d" 2 217 1 0 382 382 382 382 592 0 0 0 0 0 382
"6758" 31 8 "d" 3 193 1 0 722 722 722 722 1314 0 0 0 0 0 722
"6759" 31 8 "d" 4 0 0 0 0 0 0 0 1314 0 0 0 0 0 0
"6760" 31 8 "d" 5 0 0 0 0 0 0 0 1314 0 0 0 0 0 0
"6761" 31 8 "d" 6 225 1 0 1084 1084 1084 1084 2398 0 0 0 0 0 1084
"6762" 31 8 "d" 7 0 0 0 0 0 0 0 2398 0 0 0 0 0 0
"6763" 31 10 "c" 1 175 1 0 320 320 320 320 320 0 0 0 0 0 320
"6764" 31 10 "c" 2 235 1 235 235 235 235 235 555 0 0 0 0 0 235
"6765" 31 10 "c" 3 156 1 156 156 156 156 156 711 0 0 0 0 0 156
"6766" 31 10 "c" 4 357 1 357 357 357 357 357 1068 0 0 0 0 0 357
"6767" 31 10 "c" 5 0 0 0 0 0 0 0 1068 0 0 0 0 0 0
"6768" 31 10 "c" 6 234 1 0 1050 1050 1050 1050 2118 0 0 0 0 0 1050
[truncated: 129,747 more chars]
