# Supplementary material for: Dependency Resolution Difficulty Increases with Distance in Persian Separable Complex Predicates: Evidence for Expectation and Memory-Based Accounts
Source: Front Psychol. 2016 Mar 30;7:403. doi: 10.3389/fpsyg.2016.00403 (PMC4812816; doi:10.3389/fpsyg.2016.00403)
Supplement: Supplementary file 1 [file DataSheet1.zip › SafaviEtAl2016DataCode/ET/etdata2qrespacc.txt]

"subject" "participant" "id" "cond" "trial" "response" "GIVEN_ANSWER" "resp" "roi" "FFD" "FFP" "SFD" "FPRT" "RBRT" "TFT" "RPD" "CRPD" "RRT" "RRTP" "RRTR" "RBRC" "TRC" "LPRT" "dist" "pred" "pred.dist" "nopred.dist"
"1" "1" "aa2" 18 "b" 2 7 7 1 1 187 1 0 319 319 319 319 319 0 0 0 0 0 319 1 -1 0 0
"8" "1" "aa2" 33 "a" 4 6 6 1 1 48 1 48 48 48 48 48 48 0 0 0 0 0 48 -1 -1 -1 0
"15" "1" "aa2" 22 "b" 10 7 7 1 1 0 0 0 0 0 0 0 0 0 0 0 0 0 0 1 -1 0 0
"22" "1" "aa2" 11 "a" 14 6 6 1 1 187 1 187 187 187 187 187 187 0 0 0 0 0 187 -1 -1 -1 0
"29" "1" "aa2" 24 "d" 18 7 7 1 1 0 0 0 0 0 0 0 0 0 0 0 0 0 0 1 1 0 1
"36" "1" "aa2" 3 "c" 20 6 6 1 1 173 1 173 173 173 173 173 173 0 0 0 0 0 173 -1 1 1 -1
"43" "1" "aa2" 4 "b" 23 7 7 1 1 189 1 189 189 189 189 189 189 0 0 0 0 0 189 1 -1 0 0
"50" "1" "aa2" 10 "b" 28 7 6 0 1 184 1 184 184 184 184 184 184 0 0 0 0 0 184 1 -1 0 0
"57" "1" "aa2" 30 "c" 31 7 7 1 1 191 1 191 191 191 191 191 191 0 0 0 0 0 191 -1 1 1 -1
"64" "1" "aa2" 36 "b" 33 7 7 1 1 188 1 188 188 188 188 188 188 0 0 0 0 0 188 1 -1 1 0
"71" "1" "aa2" 28 "a" 36 7 7 1 1 196 1 196 196 196 196 196 196 0 0 0 0 0 196 -1 -1 -1 0
"78" "1" "aa2" 27 "b" 39 6 6 1 1 186 1 186 186 186 186 186 186 0 0 0 0 0 186 1 -1 0 0
"85" "1" "aa2" 21 "c" 41 6 6 1 1 19 1 0 19 19 353 19 19 334 0 334 0 0 334 -1 1 0 -1
"92" "1" "aa2" 6 "a" 44 7 7 1 1 42 1 0 42 42 228 42 42 186 0 186 0 0 186 -1 -1 -1 0
"99" "1" "aa2" 14 "b" 46 7 7 1 1 77 1 0 391 391 391 391 391 0 0 0 0 0 391 1 -1 0 0
"106" "1" "aa2" 7 "d" 48 6 7 0 1 67 1 0 430 430 430 430 430 0 0 0 0 0 430 1 1 1 1
"113" "1" "aa2" 15 "a" 53 6 6 1 1 93 1 0 242 242 466 242 242 224 0 224 0 0 224 -1 -1 -1 0
"120" "1" "aa2" 2 "d" 55 6 7 0 1 58 1 58 58 58 58 58 58 0 0 0 0 0 58 1 1 1 1
"127" "1" "aa2" 25 "c" 57 6 7 0 1 186 1 0 376 376 376 376 376 0 0 0 0 0 376 -1 1 0 -1
"134" "1" "aa2" 17 "c" 59 6 6 1 1 0 0 0 0 0 0 0 0 0 0 0 0 0 0 -1 1 0 -1
"141" "1" "aa2" 16 "d" 61 7 7 1 1 201 1 0 382 382 382 382 382 0 0 0 0 0 382 1 1 1 1
"148" "1" "aa2" 34 "d" 63 7 7 1 1 33 1 0 465 465 465 465 465 0 0 0 0 0 465 1 1 0 1
"155" "1" "aa2" 8 "c" 67 7 7 1 1 191 1 191 191 191 191 191 191 0 0 0 0 0 191 -1 1 1 -1
"162" "1" "aa2" 23 "a" 70 6 6 1 1 502 1 502 502 502 502 502 502 0 0 0 0 0 502 -1 -1 -1 0
"169" "1" "aa2" 31 "b" 72 6 6 1 1 203 1 203 203 203 203 203 203 0 0 0 0 0 203 1 -1 0 0
"176" "1" "aa2" 12 "d" 75 7 7 1 1 18 1 18 18 18 18 18 18 0 0 0 0 0 18 1 1 0 1
"183" "1" "aa2" 1 "a" 79 6 6 1 1 200 1 200 200 200 200 200 200 0 0 0 0 0 200 -1 -1 -1 0
"190" "1" "aa2" 35 "c" 82 6 6 1 1 201 1 201 201 201 201 201 201 0 0 0 0 0 201 -1 1 0 -1
"197" "1" "aa2" 29 "d" 87 6 6 1 1 30 1 30 30 30 30 30 30 0 0 0 0 0 30 1 1 1 1
"204" "1" "aa2" 20 "d" 89 7 7 1 1 0 0 0 0 0 0 0 0 0 0 0 0 0 0 1 1 1 1
"211" "1" "aa2" 13 "c" 92 6 6 1 1 191 1 191 191 191 191 191 191 0 0 0 0 0 191 -1 1 0 -1
"218" "1" "aa2" 19 "a" 96 6 6 1 1 178 1 0 633 633 633 633 633 0 0 0 0 0 633 -1 -1 -1 0
"225" "2" "ab" 18 "a" 2 7 7 1 1 598 1 598 598 598 598 598 598 0 0 0 0 0 598 -1 -1 -1 0
"232" "2" "ab" 33 "d" 4 7 6 0 1 160 1 160 160 160 160 160 160 0 0 0 0 0 160 1 1 0 1
"239" "2" "ab" 22 "a" 10 7 7 1 1 245 1 0 245 245 470 245 245 225 0 225 0 0 225 -1 -1 -1 0
"246" "2" "ab" 11 "d" 14 6 6 1 1 470 1 470 470 470 470 470 470 0 0 0 0 0 470 1 1 0 1
"253" "2" "ab" 24 "c" 18 7 7 1 1 1137 1 1137 1137 1137 1137 1137 1137 0 0 0 0 0 1137 -1 1 0 -1
"260" "2" "ab" 3 "b" 20 6 6 1 1 182 1 0 812 812 1008 812 812 196 0 196 0 0 196 1 -1 0 0
"267" "2" "ab" 4 "a" 23 7 7 1 1 30 1 30 30 30 30 30 30 0 0 0 0 0 30 -1 -1 -1 0
"274" "2" "ab" 10 "a" 28 7 7 1 1 174 1 174 174 174 174 174 174 0 0 0 0 0 174 -1 -1 -1 0
"281" "2" "ab" 30 "b" 31 7 7 1 1 162 1 162 162 162 162 162 162 0 0 0 0 0 162 1 -1 0 0
"288" "2" "ab" 36 "a" 33 7 7 1 1 170 1 0 329 329 329 329 329 0 0 0 0 0 329 -1 -1 -1 0
"295" "2" "ab" 28 "d" 36 7 7 1 1 276 1 276 276 276 276 276 276 0 0 0 0 0 276 1 1 1 1
"302" "2" "ab" 27 "a" 39 6 6 1 1 188 1 0 353 353 828 353 353 475 0 475 0 0 195 -1 -1 -1 0
"309" "2" "ab" 21 "b" 41 6 7 0 1 184 1 0 1318 1318 1318 1318 1318 0 0 0 0 0 1318 1 -1 0 0
"316" "2" "ab" 6 "d" 44 7 7 1 1 527 1 0 726 726 726 726 726 0 0 0 0 0 726 1 1 0 1
"323" "2" "ab" 14 "a" 46 7 7 1 1 406 1 406 406 406 406 406 406 0 0 0 0 0 406 -1 -1 -1 0
"330" "2" "ab" 7 "c" 48 6 6 1 1 359 1 359 359 359 359 359 359 0 0 0 0 0 359 -1 1 0 -1
"337" "2" "ab" 15 "d" 53 6 6 1 1 425 1 0 425 425 1153 425 425 728 0 728 0 0 181 1 1 1 1
"344" "2" "ab" 2 "c" 55 7 7 1 1 87 1 0 247 247 247 247 247 0 0 0 0 0 247 -1 1 1 -1
"351" "2" "ab" 25 "b" 57 6 6 1 1 483 1 0 483 483 1815 483 483 1332 0 1332 0 0 1332 1 -1 1 0
"358" "2" "ab" 17 "b" 59 6 6 1 1 107 1 0 357 357 357 357 357 0 0 0 0 0 357 1 -1 0 0
"365" "2" "ab" 16 "c" 61 7 7 1 1 443 1 443 443 443 443 443 443 0 0 0 0 0 443 -1 1 0 -1
"372" "2" "ab" 34 "c" 63 7 7 1 1 139 1 0 335 335 335 335 335 0 0 0 0 0 335 -1 1 1 -1
"379" "2" "ab" 8 "b" 67 7 7 1 1 206 1 0 603 603 603 603 603 0 0 0 0 0 603 1 -1 0 0
"386" "2" "ab" 23 "d" 70 6 6 1 1 517 1 0 694 694 914 694 694 220 0 220 0 0 220 1 1 1 1
"393" "2" "ab" 31 "a" 72 6 6 1 1 497 1 497 497 497 497 497 497 0 0 0 0 0 497 -1 -1 -1 0
"400" "2" "ab" 12 "c" 75 7 7 1 1 210 1 0 1041 1041 1041 1041 1041 0 0 0 0 0 1041 -1 1 0 -1
"407" "2" "ab" 1 "d" 79 6 6 1 1 75 1 0 522 522 522 522 522 0 0 0 0 0 522 1 1 0 1
"414" "2" "ab" 35 "b" 82 6 6 1 1 496 1 496 496 496 496 496 496 0 0 0 0 0 496 1 -1 0 0
"421" "2" "ab" 29 "c" 87 6 6 1 1 53 1 0 417 417 1325 417 417 908 0 908 0 0 645 -1 1 0 -1
"428" "2" "ab" 20 "c" 89 7 7 1 1 163 1 0 429 429 429 429 429 0 0 0 0 0 429 -1 1 1 -1
"435" "2" "ab" 13 "b" 92 6 6 1 1 31 1 0 374 374 374 374 374 0 0 0 0 0 374 1 -1 1 0
"442" "2" "ab" 19 "d" 96 6 6 1 1 171 1 0 1318 1318 1318 1318 1318 0 0 0 0 0 1318 1 1 0 1
"449" "3" "gf" 18 "b" 2 7 7 1 1 158 1 158 158 158 158 158 158 0 0 0 0 0 158 1 -1 0 0
"456" "3" "gf" 33 "a" 4 6 6 1 1 154 1 154 154 154 154 154 154 0 0 0 0 0 154 -1 -1 -1 0
"463" "3" "gf" 22 "b" 10 7 7 1 1 0 0 0 0 0 0 0 0 0 0 0 0 0 0 1 -1 0 0
"470" "3" "gf" 11 "a" 14 6 6 1 1 145 1 145 145 145 145 145 145 0 0 0 0 0 145 -1 -1 -1 0
"477" "3" "gf" 24 "d" 18 7 7 1 1 168 1 168 168 168 168 168 168 0 0 0 0 0 168 1 1 0 1
"484" "3" "gf" 30 "c" 20 6 6 1 1 124 1 124 124 124 124 124 124 0 0 0 0 0 124 -1 1 0 -1
"491" "3" "gf" 4 "b" 23 7 7 1 1 153 1 153 153 153 153 153 153 0 0 0 0 0 153 1 -1 0 0
"498" "3" "gf" 10 "b" 28 7 6 0 1 0 0 0 0 0 0 0 0 0 0 0 0 0 0 1 -1 1 0
"505" "3" "gf" 30 "c" 31 7 7 1 1 0 0 0 0 0 0 0 0 0 0 0 0 0 0 -1 1 0 -1
"512" "3" "gf" 36 "b" 33 7 7 1 1 156 1 156 156 156 156 156 156 0 0 0 0 0 156 1 -1 0 0
"519" "3" "gf" 28 "a" 36 7 7 1 1 179 1 179 179 179 179 179 179 0 0 0 0 0 179 -1 -1 -1 0
"526" "3" "gf" 27 "b" 39 6 6 1 1 54 1 54 54 54 54 54 54 0 0 0 0 0 54 1 -1 0 0
"533" "3" "gf" 21 "c" 41 6 6 1 1 260 1 260 260 260 260 260 260 0 0 0 0 0 260 -1 1 0 -1
"540" "3" "gf" 6 "a" 44 7 7 1 1 0 0 0 0 0 247 0 0 247 0 247 0 0 247 -1 -1 -1 0
"547" "3" "gf" 14 "b" 46 7 7 1 1 0 0 0 0 0 0 0 0 0 0 0 0 0 0 1 -1 0 0
"554" "3" "gf" 7 "d" 48 6 6 1 1 0 0 0 0 0 0 0 0 0 0 0 0 0 0 1 1 0 1
"561" "3" "gf" 15 "a" 53 6 6 1 1 260 1 260 260 260 260 260 260 0 0 0 0 0 260 -1 -1 -1 0
"568" "3" "gf" 2 "d" 55 6 7 0 1 144 1 144 144 144 144 144 144 0 0 0 0 0 144 1 1 0 1
"575" "3" "gf" 25 "c" 57 6 6 1 1 58 1 58 58 58 58 58 58 0 0 0 0 0 58 -1 1 0 -1
"582" "3" "gf" 17 "c" 59 6 6 1 1 0 0 0 0 0 0 0 0 0 0 0 0 0 0 -1 1 1 -1
"589" "3" "gf" 16 "d" 61 7 7 1 1 17 1 0 17 17 214 17 17 197 0 197 0 0 197 1 1 1 1
"596" "3" "gf" 34 "d" 63 7 7 1 1 0 0 0 0 0 0 0 0 0 0 0 0 0 0 1 1 0 1
"603" "3" "gf" 8 "c" 67 7 6 0 1 169 1 169 169 169 169 169 169 0 0 0 0 0 169 -1 1 0 -1
"610" "3" "gf" 23 "a" 70 6 6 1 1 0 0 0 0 0 255 0 0 255 0 255 0 0 255 -1 -1 -1 0
"617" "3" "gf" 31 "b" 72 6 6 1 1 231 1 231 231 231 231 231 231 0 0 0 0 0 231 1 -1 0 0
"624" "3" "gf" 12 "d" 75 7 7 1 1 13 1 13 13 13 13 13 13 0 0 0 0 0 13 1 1 0 1
"631" "3" "gf" 1 "a" 79 6 6 1 1 24 1 24 24 24 24 24 24 0 0 0 0 0 24 -1 -1 -1 0
"638" "3" "gf" 35 "c" 82 6 6 1 1 23 1 0 23 23 178 23 23 155 0 155 0 0 155 -1 1 0 -1
"645" "3" "gf" 29 "d" 87 6 6 1 1 180 1 180 180 180 180 180 180 0 0 0 0 0 180 1 1 0 1
"652" "3" "gf" 20 "d" 89 7 7 1 1 0 0 0 0 0 0 0 0 0 0 0 0 0 0 1 1 0 1
"659" "3" "gf" 13 "c" 92 6 6 1 1 168 1 168 168 168 168 168 168 0 0 0 0 0 168 -1 1 1 -1
"666" "3" "gf" 19 "a" 96 6 6 1 1 54 1 54 54 54 54 54 54 0 0 0 0 0 54 -1 -1 -1 0
"673" "4" "jgh" 18 "d" 2 7 6 0 1 197 1 0 360 360 360 360 360 0 0 0 0 0 360 1 1 0 1
"680" "4" "jgh" 33 "c" 4 6 6 1 1 203 1 203 203 203 203 203 203 0 0 0 0 0 203 -1 1 0 -1
"687" "4" "jgh" 22 "d" 10 7 7 1 1 0 0 0 0 0 0 0 0 0 0 0 0 0 0 1 1 0 1
"694" "4" "jgh" 11 "c" 14 6 6 1 1 196 1 196 196 196 196 196 196 0 0 0 0 0 196 -1 1 0 -1
"701" "4" "jgh" 24 "b" 18 7 7 1 1 172 1 172 172 172 172 172 172 0 0 0 0 0 172 1 -1 0 0
"708" "4" "jgh" 3 "a" 20 6 6 1 1 99 1 0 398 398 398 398 398 0 0 0 0 0 398 -1 -1 -1 0
"715" "4" "jgh" 4 "d" 23 6 6 1 1 187 1 0 390 390 390 390 390 0 0 0 0 0 390 1 1 0 1
"722" "4" "jgh" 4 "d" 23 NA 6 1 1 0 0 0 0 0 0 0 0 0 0 0 0 0 0 1 1 0 1
"729" "4" "jgh" 10 "d" 28 7 7 1 1 75 1 0 488 488 488 488 488 0 0 0 0 0 488 1 1 1 1
"736" "4" "jgh" 30 "a" 31 7 7 1 1 103 1 0 395 395 395 395 395 0 0 0 0 0 395 -1 -1 -1 0
"743" "4" "jgh" 36 "d" 33 7 7 1 1 99 1 0 245 245 245 245 245 0 0 0 0 0 245 1 1 1 1
"750" "4" "jgh" 28 "c" 36 7 7 1 1 182 1 0 387 387 387 387 387 0 0 0 0 0 387 -1 1 1 -1
"757" "4" "jgh" 27 "d" 39 6 6 1 1 107 1 0 429 429 429 429 429 0 0 0 0 0 429 1 1 0 1
"764" "4" "jgh" 21 "a" 41 6 7 0 1 379 1 0 527 527 527 527 527 0 0 0 0 0 527 -1 -1 -1 0
"771" "4" "jgh" 6 "c" 44 7 7 1 1 103 1 0 587 587 587 587 587 0 0 0 0 0 587 -1 1 0 -1
"778" "4" "jgh" 14 "d" 46 7 7 1 1 180 1 0 502 502 502 502 502 0 0 0 0 0 502 1 1 0 1
"785" "4" "jgh" 7 "b" 48 6 6 1 1 178 1 0 519 519 519 519 519 0 0 0 0 0 519 1 -1 0 0
"792" "4" "jgh" 15 "c" 53 6 6 1 1 366 1 366 366 366 366 366 366 0 0 0 0 0 366 -1 1 0 -1
"799" "4" "jgh" 2 "b" 55 7 7 1 1 188 1 188 188 188 188 188 188 0 0 0 0 0 188 1 -1 0 0
"806" "4" "jgh" 25 "a" 57 6 6 1 1 184 1 184 184 184 184 184 184 0 0 0 0 0 184 -1 -1 -1 0
"813" "4" "jgh" 17 "a" 59 6 6 1 1 87 1 0 370 370 370 370 370 0 0 0 0 0 370 -1 -1 -1 0
"820" "4" "jgh" 16 "b" 61 7 7 1 1 0 0 0 0 0 278 0 0 278 0 278 0 0 278 1 -1 1 0
"827" "4" "jgh" 34 "b" 63 7 7 1 1 181 1 0 309 309 309 309 309 0 0 0 0 0 309 1 -1 1 0
"834" "4" "jgh" 8 "a" 67 7 7 1 1 187 1 187 187 187 187 187 187 0 0 0 0 0 187 -1 -1 -1 0
"841" "4" "jgh" 23 "c" 70 6 6 1 1 422 1 0 577 577 908 577 577 331 0 331 0 0 331 -1 1 0 -1
"848" "4" "jgh" 31 "d" 72 6 6 1 1 345 1 345 345 345 345 345 345 0 0 0 0 0 345 1 1 0 1
"855" "4" "jgh" 12 "b" 75 7 7 1 1 82 1 0 387 387 387 387 387 0 0 0 0 0 387 1 -1 0 0
"862" "4" "jgh" 1 "c" 79 6 6 1 1 97 1 0 379 379 379 379 379 0 0 0 0 0 379 -1 1 0 -1
"869" "4" "jgh" 35 "a" 82 6 6 1 1 194 1 0 353 353 353 353 353 0 0 0 0 0 353 -1 -1 -1 0
"876" "4" "jgh" 29 "b" 87 6 6 1 1 63 1 0 386 386 386 386 386 0 0 0 0 0 386 1 -1 0 0
"883" "4" "jgh" 20 "b" 89 7 7 1 1 187 1 0 322 322 322 322 322 0 0 0 0 0 322 1 -1 0 0
"890" "4" "jgh" 13 "a" 92 6 6 1 1 87 1 0 413 413 413 413 413 0 0 0 0 0 413 -1 -1 -1 0
"897" "4" "jgh" 19 "c" 96 6 6 1 1 192 1 0 619 619 619 619 619 0 0 0 0 0 619 -1 1 0 -1
"904" "5" "mhma" 18 "b" 2 7 7 1 1 186 1 0 377 377 377 377 377 0 0 0 0 0 377 1 -1 0 0
"911" "5" "mhma" 33 "a" 4 6 6 1 1 195 1 0 324 324 324 324 324 0 0 0 0 0 324 -1 -1 -1 0
"918" "5" "mhma" 22 "b" 10 7 7 1 1 183 1 183 183 183 183 183 183 0 0 0 0 0 183 1 -1 0 0
"925" "5" "mhma" 11 "a" 14 6 6 1 1 168 1 0 412 412 412 412 412 0 0 0 0 0 412 -1 -1 -1 0
"932" "5" "mhma" 24 "d" 18 7 7 1 1 180 1 0 342 342 736 342 342 394 0 394 0 0 188 1 1 1 1
"939" "5" "mhma" 3 "c" 20 6 6 1 1 172 1 0 605 605 605 605 605 0 0 0 0 0 605 -1 1 0 -1
"946" "5" "mhma" 4 "b" 23 7 7 1 1 173 1 0 311 311 311 311 311 0 0 0 0 0 311 1 -1 0 0
"953" "5" "mhma" 10 "b" 28 7 6 0 1 72 1 0 72 72 203 72 72 131 0 131 0 0 131 1 -1 1 0
"960" "5" "mhma" 30 "c" 31 7 6 0 1 174 1 0 304 304 579 304 304 275 0 275 0 0 275 -1 1 1 -1
"967" "5" "mhma" 36 "b" 33 7 7 1 1 85 1 0 232 232 232 232 232 0 0 0 0 0 232 1 -1 0 0
"974" "5" "mhma" 28 "a" 36 7 7 1 1 180 1 0 300 300 565 300 300 265 0 265 0 0 265 -1 -1 -1 0
"981" "5" "mhma" 27 "b" 39 6 6 1 1 181 1 0 331 331 331 331 331 0 0 0 0 0 331 1 -1 0 0
"988" "5" "mhma" 21 "c" 41 6 6 1 1 164 1 0 1222 1222 1222 1222 1222 0 0 0 0 0 1222 -1 1 0 -1
"995" "5" "mhma" 6 "a" 44 7 6 0 1 192 1 0 348 348 619 348 348 271 0 271 0 0 271 -1 -1 -1 0
"1002" "5" "mhma" 14 "b" 46 7 7 1 1 98 1 0 453 453 453 453 453 0 0 0 0 0 453 1 -1 0 0
"1009" "5" "mhma" 7 "d" 48 6 6 1 1 171 1 0 309 309 1000 309 309 691 0 691 0 0 438 1 1 0 1
"1016" "5" "mhma" 15 "a" 53 6 6 1 1 34 1 0 334 334 334 334 334 0 0 0 0 0 334 -1 -1 -1 0
"1023" "5" "mhma" 2 "d" 55 6 7 0 1 51 1 0 51 51 135 51 51 84 0 84 0 0 84 1 1 1 1
"1030" "5" "mhma" 25 "c" 57 6 6 1 1 33 1 0 432 432 432 432 432 0 0 0 0 0 432 -1 1 0 -1
"1037" "5" "mhma" 17 "c" 59 6 6 1 1 195 1 0 316 316 316 316 316 0 0 0 0 0 316 -1 1 0 -1
"1044" "5" "mhma" 16 "d" 61 7 7 1 1 34 1 0 565 565 565 565 565 0 0 0 0 0 565 1 1 1 1
"1051" "5" "mhma" 34 "d" 63 7 6 0 1 71 1 0 631 631 631 631 631 0 0 0 0 0 631 1 1 1 1
"1058" "5" "mhma" 8 "c" 67 7 7 1 1 116 1 116 116 116 116 116 116 0 0 0 0 0 116 -1 1 0 -1
"1065" "5" "mhma" 23 "a" 70 6 6 1 1 56 1 0 1081 1081 1081 1081 1081 0 0 0 0 0 1081 -1 -1 -1 0
"1072" "5" "mhma" 31 "b" 72 6 6 1 1 29 1 0 310 310 310 310 310 0 0 0 0 0 310 1 -1 1 0
"1079" "5" "mhma" 12 "d" 75 7 7 1 1 162 1 0 347 347 347 347 347 0 0 0 0 0 347 1 1 0 1
"1086" "5" "mhma" 1 "a" 79 6 6 1 1 79 1 0 331 331 331 331 331 0 0 0 0 0 331 -1 -1 -1 0
"1093" "5" "mhma" 35 "c" 82 6 6 1 1 100 1 0 409 409 409 409 409 0 0 0 0 0 409 -1 1 0 -1
"1100" "5" "mhma" 29 "d" 87 6 6 1 1 203 1 0 327 327 542 327 327 215 0 215 0 0 215 1 1 0 1
"1107" "5" "mhma" 20 "d" 89 7 7 1 1 339 1 339 339 339 339 339 339 0 0 0 0 0 339 1 1 0 1
"1114" "5" "mhma" 13 "c" 92 6 6 1 1 134 1 0 294 294 601 294 294 307 0 307 0 0 307 -1 1 0 -1
"1121" "5" "mhma" 19 "a" 96 6 6 1 1 190 1 0 326 326 670 326 326 344 0 344 0 0 344 -1 -1 -1 0
"1128" "6" "mk" 18 "a" 2 7 7 1 1 84 1 0 84 84 388 84 84 304 0 304 0 0 304 -1 -1 -1 0
"1135" "6" "mk" 33 "d" 4 7 6 0 1 194 1 0 548 548 548 548 548 0 0 0 0 0 548 1 1 1 1
"1142" "6" "mk" 22 "a" 10 7 7 1 1 187 1 0 346 346 346 346 346 0 0 0 0 0 346 -1 -1 -1 0
"1149" "6" "mk" 11 "d" 14 6 6 1 1 225 1 0 458 458 458 458 458 0 0 0 0 0 458 1 1 0 1
"1156" "6" "mk" 24 "c" 18 7 7 1 1 173 1 0 355 355 355 355 355 0 0 0 0 0 355 -1 1 0 -1
"1163" "6" "mk" 3 "b" 20 6 6 1 1 78 1 0 78 78 255 78 78 177 0 177 0 0 177 1 -1 1 0
"1170" "6" "mk" 4 "a" 23 7 6 0 1 182 1 0 270 270 270 270 270 0 0 0 0 0 270 -1 -1 -1 0
"1177" "6" "mk" 10 "a" 28 7 7 1 1 0 0 0 0 0 0 0 0 0 0 0 0 0 0 -1 -1 -1 0
"1184" "6" "mk" 30 "b" 31 7 6 0 1 85 1 85 85 85 85 85 85 0 0 0 0 0 85 1 -1 0 0
"1191" "6" "mk" 36 "a" 33 7 7 1 1 170 1 0 231 231 231 231 231 0 0 0 0 0 231 -1 -1 -1 0
"1198" "6" "mk" 28 "d" 36 7 7 1 1 195 1 0 383 383 383 383 383 0 0 0 0 0 383 1 1 0 1
"1205" "6" "mk" 27 "a" 39 6 6 1 1 36 1 0 448 448 448 448 448 0 0 0 0 0 448 -1 -1 -1 0
"1212" "6" "mk" 21 "b" 41 6 7 0 1 47 1 0 932 932 932 932 932 0 0 0 0 0 932 1 -1 0 0
"1219" "6" "mk" 6 "d" 44 7 7 1 1 78 1 0 1308 1308 1308 1308 1308 0 0 0 0 0 1308 1 1 1 1
"1226" "6" "mk" 14 "a" 46 7 7 1 1 160 1 0 968 968 968 968 968 0 0 0 0 0 968 -1 -1 -1 0
"1233" "6" "mk" 7 "c" 48 6 6 1 1 208 1 0 933 933 933 933 933 0 0 0 0 0 933 -1 1 1 -1
"1240" "6" "mk" 15 "d" 53 6 6 1 1 416 1 0 785 785 785 785 785 0 0 0 0 0 785 1 1 1 1
"1247" "6" "mk" 2 "c" 55 7 7 1 1 0 0 0 0 0 144 0 0 144 0 144 0 0 144 -1 1 0 -1
"1254" "6" "mk" 25 "b" 57 6 6 1 1 176 1 0 643 643 643 643 643 0 0 0 0 0 643 1 -1 0 0
"1261" "6" "mk" 17 "b" 59 6 6 1 1 195 1 0 1069 1069 1069 1069 1069 0 0 0 0 0 1069 1 -1 0 0
"1268" "6" "mk" 16 "c" 61 7 7 1 1 207 1 0 692 692 692 692 692 0 0 0 0 0 692 -1 1 1 -1
"1275" "6" "mk" 34 "c" 63 7 6 0 1 195 1 0 593 593 839 593 593 246 0 246 0 0 246 -1 1 0 -1
"1282" "6" "mk" 8 "b" 67 7 7 1 1 186 1 0 410 410 410 410 410 0 0 0 0 0 410 1 -1 1 0
"1289" "6" "mk" 23 "d" 70 6 6 1 1 44 1 44 44 44 44 44 44 0 0 0 0 0 44 1 1 0 1
"1296" "6" "mk" 31 "a" 72 6 6 1 1 161 1 0 453 453 453 453 453 0 0 0 0 0 453 -1 -1 -1 0
"1303" "6" "mk" 12 "c" 75 7 7 1 1 249 1 0 482 482 482 482 482 0 0 0 0 0 482 -1 1 0 -1
"1310" "6" "mk" 1 "d" 79 6 6 1 1 104 1 0 177 177 177 177 177 0 0 0 0 0 177 1 1 0 1
"1317" "6" "mk" 35 "b" 82 6 6 1 1 198 1 0 497 497 497 497 497 0 0 0 0 0 497 1 -1 0 0
"1324" "6" "mk" 29 "c" 87 6 6 1 1 140 1 0 140 140 603 140 140 463 0 463 0 0 463 -1 1 0 -1
"1331" "6" "mk" 20 "c" 89 7 7 1 1 33 1 0 444 444 659 444 444 215 0 215 0 0 215 -1 1 0 -1
"1338" "6" "mk" 13 "b" 92 6 6 1 1 197 1 0 388 388 388 388 388 0 0 0 0 0 388 1 -1 0 0
"1345" "6" "mk" 19 "d" 96 6 6 1 1 110 1 0 437 437 437 437 437 0 0 0 0 0 437 1 1 1 1
"1352" "7" "ml" 18 "c" 2 7 7 1 1 213 1 0 400 400 400 400 400 0 0 0 0 0 400 -1 1 1 -1
"1359" "7" "ml" 33 "b" 4 6 6 1 1 102 1 0 394 394 394 394 394 0 0 0 0 0 394 1 -1 1 0
"1366" "7" "ml" 22 "c" 10 7 7 1 1 41 1 0 41 41 205 41 41 164 0 164 0 0 164 -1 1 0 -1
"1373" "7" "ml" 11 "b" 14 6 6 1 1 74 1 0 396 396 396 396 396 0 0 0 0 0 396 1 -1 0 0
"1380" "7" "ml" 24 "a" 18 7 7 1 1 49 1 0 381 381 381 381 381 0 0 0 0 0 381 -1 -1 -1 0
"1387" "7" "ml" 3 "d" 20 6 6 1 1 65 1 0 358 358 358 358 358 0 0 0 0 0 358 1 1 0 1
"1394" "7" "ml" 4 "c" 23 7 7 1 1 194 1 0 397 397 397 397 397 0 0 0 0 0 397 -1 1 0 -1
"1401" "7" "ml" 10 "c" 28 7 7 1 1 102 1 0 362 362 362 362 362 0 0 0 0 0 362 -1 1 0 -1
"1408" "7" "ml" 30 "d" 31 7 7 1 1 199 1 0 499 499 499 499 499 0 0 0 0 0 499 1 1 0 1
"1415" "7" "ml" 36 "c" 33 7 7 1 1 98 1 0 313 313 313 313 313 0 0 0 0 0 313 -1 1 0 -1
"1422" "7" "ml" 28 "b" 36 7 7 1 1 208 1 0 355 355 355 355 355 0 0 0 0 0 355 1 -1 0 0
"1429" "7" "ml" 27 "c" 39 6 6 1 1 125 1 0 329 329 329 329 329 0 0 0 0 0 329 -1 1 1 -1
"1436" "7" "ml" 21 "d" 41 6 6 1 1 270 1 0 445 445 820 445 445 375 0 375 0 0 375 1 1 0 1
"1443" "7" "ml" 6 "b" 44 7 7 1 1 29 1 0 409 409 409 409 409 0 0 0 0 0 409 1 -1 0 0
"1450" "7" "ml" 14 "c" 46 7 7 1 1 396 1 396 396 396 396 396 396 0 0 0 0 0 396 -1 1 0 -1
"1457" "7" "ml" 7 "a" 48 6 6 1 1 106 1 0 371 371 371 371 371 0 0 0 0 0 371 -1 -1 -1 0
"1464" "7" "ml" 15 "b" 53 6 6 1 1 185 1 0 185 185 365 185 185 180 0 180 0 0 180 1 -1 0 0
"1471" "7" "ml" 2 "a" 55 7 7 1 1 75 1 0 356 356 356 356 356 0 0 0 0 0 356 -1 -1 -1 0
"1478" "7" "ml" 25 "d" 57 6 6 1 1 29 1 0 387 387 387 387 387 0 0 0 0 0 387 1 1 0 1
"1485" "7" "ml" 17 "d" 59 6 6 1 1 44 1 0 381 381 381 381 381 0 0 0 0 0 381 1 1 0 1
"1492" "7" "ml" 16 "a" 61 7 7 1 1 70 1 0 286 286 286 286 286 0 0 0 0 0 286 -1 -1 -1 0
"1499" "7" "ml" 34 "a" 63 7 7 1 1 179 1 0 344 344 344 344 344 0 0 0 0 0 344 -1 -1 -1 0
"1506" "7" "ml" 8 "d" 67 7 7 1 1 274 1 274 274 274 274 274 274 0 0 0 0 0 274 1 1 1 1
"1513" "7" "ml" 23 "b" 70 6 6 1 1 190 1 0 704 704 704 704 704 0 0 0 0 0 704 1 -1 0 0
"1520" "7" "ml" 31 "c" 72 6 6 1 1 65 1 0 371 371 371 371 371 0 0 0 0 0 371 -1 1 0 -1
"1527" "7" "ml" 12 "a" 75 7 7 1 1 204 1 0 357 357 357 357 357 0 0 0 0 0 357 -1 -1 -1 0
"1534" "7" "ml" 1 "b" 79 6 6 1 1 72 1 0 217 217 217 217 217 0 0 0 0 0 217 1 -1 0 0
"1541" "7" "ml" 35 "d" 82 6 6 1 1 199 1 0 372 372 372 372 372 0 0 0 0 0 372 1 1 0 1
"1548" "7" "ml" 29 "a" 87 6 6 1 1 62 1 0 388 388 388 388 388 0 0 0 0 0 388 -1 -1 -1 0
"1555" "7" "ml" 20 "a" 89 7 7 1 1 386 1 386 386 386 386 386 386 0 0 0 0 0 386 -1 -1 -1 0
"1562" "7" "ml" 13 "d" 92 6 6 1 1 383 1 0 584 584 584 584 584 0 0 0 0 0 584 1 1 0 1
"1569" "7" "ml" 19 "b" 96 6 6 1 1 108 1 0 328 328 328 328 328 0 0 0 0 0 328 1 -1 1 0
"1576" "8" "nk1" 18 "c" 2 7 7 1 1 194 1 0 340 340 340 340 340 0 0 0 0 0 340 -1 1 1 -1
"1583" "8" "nk1" 33 "b" 4 6 6 1 1 205 1 205 205 205 205 205 205 0 0 0 0 0 205 1 -1 0 0
"1590" "8" "nk1" 22 "c" 10 7 7 1 1 198 1 0 329 329 329 329 329 0 0 0 0 0 329 -1 1 0 -1
"1597" "8" "nk1" 11 "b" 14 6 6 1 1 189 1 189 189 189 189 189 189 0 0 0 0 0 189 1 -1 0 0
"1604" "8" "nk1" 24 "a" 18 7 7 1 1 217 1 0 217 217 537 217 217 320 0 320 0 0 320 -1 -1 -1 0
"1611" "8" "nk1" 3 "d" 20 6 6 1 1 191 1 191 191 191 191 191 191 0 0 0 0 0 191 1 1 0 1
"1618" "8" "nk1" 4 "c" 23 7 7 1 1 29 1 0 362 362 362 362 362 0 0 0 0 0 362 -1 1 1 -1
"1625" "8" "nk1" 10 "c" 28 7 7 1 1 166 1 0 292 292 388 292 292 96 0 96 0 0 96 -1 1 1 -1
"1632" "8" "nk1" 30 "d" 31 7 7 1 1 194 1 194 194 194 194 194 194 0 0 0 0 0 194 1 1 1 1
"1639" "8" "nk1" 36 "c" 33 7 7 1 1 192 1 0 317 317 317 317 317 0 0 0 0 0 317 -1 1 0 -1
"1646" "8" "nk1" 28 "b" 36 7 7 1 1 202 1 0 337 337 337 337 337 0 0 0 0 0 337 1 -1 0 0
"1653" "8" "nk1" 27 "c" 39 6 6 1 1 57 1 0 249 249 249 249 249 0 0 0 0 0 249 -1 1 1 -1
"1660" "8" "nk1" 21 "d" 41 6 6 1 1 198 1 0 756 756 756 756 756 0 0 0 0 0 756 1 1 0 1
"1667" "8" "nk1" 6 "b" 44 7 7 1 1 186 1 0 320 320 656 320 320 336 0 336 0 0 210 1 -1 1 0
"1674" "8" "nk1" 14 "c" 46 7 7 1 1 115 1 0 317 317 317 317 317 0 0 0 0 0 317 -1 1 0 -1
"1681" "8" "nk1" 7 "a" 48 6 6 1 1 178 1 0 303 303 303 303 303 0 0 0 0 0 303 -1 -1 -1 0
"1688" "8" "nk1" 15 "b" 53 6 6 1 1 195 1 0 526 526 526 526 526 0 0 0 0 0 526 1 -1 0 0
"1695" "8" "nk1" 2 "a" 55 7 7 1 1 215 1 215 215 215 215 215 215 0 0 0 0 0 215 -1 -1 -1 0
"1702" "8" "nk1" 25 "d" 57 6 6 1 1 208 1 0 291 291 291 291 291 0 0 0 0 0 291 1 1 0 1
"1709" "8" "nk1" 17 "d" 59 6 6 1 1 218 1 0 387 387 387 387 387 0 0 0 0 0 387 1 1 1 1
"1716" "8" "nk1" 16 "a" 61 7 7 1 1 93 1 0 297 297 297 297 297 0 0 0 0 0 297 -1 -1 -1 0
"1723" "8" "nk1" 34 "a" 63 7 7 1 1 181 1 0 310 310 310 310 310 0 0 0 0 0 310 -1 -1 -1 0
"1730" "8" "nk1" 8 "d" 67 7 7 1 1 183 1 0 311 311 311 311 311 0 0 0 0 0 311 1 1 0 1
"1737" "8" "nk1" 23 "b" 70 6 6 1 1 192 1 0 329 329 1154 329 329 825 0 825 0 0 362 1 -1 0 0
"1744" "8" "nk1" 31 "c" 72 6 6 1 1 191 1 0 311 311 311 311 311 0 0 0 0 0 311 -1 1 0 -1
"1751" "8" "nk1" 12 "a" 75 7 7 1 1 67 1 0 228 228 228 228 228 0 0 0 0 0 228 -1 -1 -1 0
"1758" "8" "nk1" 1 "b" 79 6 6 1 1 196 1 196 196 196 196 196 196 0 0 0 0 0 196 1 -1 0 0
"1765" "8" "nk1" 35 "d" 82 6 6 1 1 212 1 212 212 212 212 212 212 0 0 0 0 0 212 1 1 0 1
"1772" "8" "nk1" 29 "a" 87 6 6 1 1 192 1 0 332 332 332 332 332 0 0 0 0 0 332 -1 -1 -1 0
"1779" "8" "nk1" 20 "a" 89 7 7 1 1 58 1 0 254 254 254 254 254 0 0 0 0 0 254 -1 -1 -1 0
"1786" "8" "nk1" 13 "d" 92 6 6 1 1 111 1 0 253 253 253 253 253 0 0 0 0 0 253 1 1 0 1
"1793" "8" "nk1" 19 "b" 96 6 6 1 1 181 1 0 331 331 331 331 331 0 0 0 0 0 331 1 -1 0 0
"1800" "9" "pp" 18 "d" 2 7 6 0 1 244 1 0 244 244 977 244 244 733 0 733 0 0 235 1 1 0 1
"1807" "9" "pp" 33 "c" 4 6 6 1 1 214 1 0 214 214 640 214 214 426 0 426 0 0 162 -1 1 0 -1
"1814" "9" "pp" 22 "d" 10 7 7 1 1 140 1 140 140 140 140 140 140 0 0 0 0 0 140 1 1 0 1
"1821" "9" "pp" 11 "c" 14 6 6 1 1 219 1 0 219 219 479 219 219 260 0 260 0 0 260 -1 1 0 -1
"1828" "9" "pp" 24 "b" 18 7 7 1 1 245 1 0 479 479 725 479 479 246 0 246 0 0 246 1 -1 0 0
"1835" "9" "pp" 3 "a" 20 6 6 1 1 207 1 0 361 361 361 361 361 0 0 0 0 0 361 -1 -1 -1 0
"1842" "9" "pp" 4 "d" 23 6 6 1 1 211 1 0 379 379 379 379 379 0 0 0 0 0 379 1 1 1 1
"1849" "9" "pp" 10 "d" 28 7 7 1 1 119 1 0 119 119 295 119 119 176 0 176 0 0 176 1 1 1 1
"1856" "9" "pp" 30 "a" 31 7 7 1 1 194 1 0 367 367 367 367 367 0 0 0 0 0 367 -1 -1 -1 0
"1863" "9" "pp" 36 "d" 33 7 7 1 1 209 1 0 444 444 444 444 444 0 0 0 0 0 444 1 1 0 1
"1870" "9" "pp" 28 "c" 36 7 7 1 1 212 1 212 212 212 212 212 212 0 0 0 0 0 212 -1 1 0 -1
"1877" "9" "pp" 27 "d" 39 6 6 1 1 128 1 128 128 128 128 128 128 0 0 0 0 0 128 1 1 0 1
"1884" "9" "pp" 21 "a" 41 6 6 1 1 198 1 0 349 349 498 349 349 149 0 149 0 0 149 -1 -1 -1 0
"1891" "9" "pp" 6 "c" 44 7 7 1 1 192 1 0 400 400 400 400 400 0 0 0 0 0 400 -1 1 0 -1
"1898" "9" "pp" 14 "d" 46 7 7 1 1 218 1 0 374 374 374 374 374 0 0 0 0 0 374 1 1 0 1
"1905" "9" "pp" 7 "b" 48 6 6 1 1 205 1 0 357 357 357 357 357 0 0 0 0 0 357 1 -1 0 0
"1912" "9" "pp" 15 "c" 53 6 6 1 1 205 1 0 391 391 391 391 391 0 0 0 0 0 391 -1 1 0 -1
"1919" "9" "pp" 2 "b" 55 7 7 1 1 162 1 162 162 162 162 162 162 0 0 0 0 0 162 1 -1 1 0
"1926" "9" "pp" 25 "a" 57 6 6 1 1 104 1 0 104 104 313 104 104 209 0 209 0 0 209 -1 -1 -1 0
"1933" "9" "pp" 17 "a" 59 6 6 1 1 0 0 0 0 0 147 0 0 147 0 147 0 0 147 -1 -1 -1 0
"1940" "9" "pp" 16 "b" 61 7 7 1 1 196 1 0 437 437 437 437 437 0 0 0 0 0 437 1 -1 0 0
"1947" "9" "pp" 34 "b" 63 7 7 1 1 188 1 0 348 348 348 348 348 0 0 0 0 0 348 1 -1 1 0
"1954" "9" "pp" 8 "a" 67 7 7 1 1 211 1 211 211 211 211 211 211 0 0 0 0 0 211 -1 -1 -1 0
"1961" "9" "pp" 23 "c" 70 6 6 1 1 205 1 0 205 205 902 205 205 697 0 697 0 0 697 -1 1 0 -1
"1968" "9" "pp" 31 "d" 72 6 6 1 1 123 1 0 400 400 400 400 400 0 0 0 0 0 400 1 1 0 1
"1975" "9" "pp" 12 "b" 75 7 7 1 1 218 1 0 868 868 868 868 868 0 0 0 0 0 868 1 -1 0 0
"1982" "9" "pp" 1 "c" 79 6 6 1 1 206 1 206 206 206 206 206 206 0 0 0 0 0 206 -1 1 1 -1
"1989" "9" "pp" 35 "a" 82 6 6 1 1 194 1 0 356 356 356 356 356 0 0 0 0 0 356 -1 -1 -1 0
"1996" "9" "pp" 29 "b" 87 6 7 0 1 145 1 0 387 387 387 387 387 0 0 0 0 0 387 1 -1 1 0
"2003" "9" "pp" 20 "b" 89 7 7 1 1 0 0 0 0 0 0 0 0 0 0 0 0 0 0 1 -1 0 0
"2010" "9" "pp" 13 "a" 92 6 6 1 1 220 1 220 220 220 220 220 220 0 0 0 0 0 220 -1 -1 -1 0
"2017" "9" "pp" 19 "c" 96 6 6 1 1 185 1 0 390 390 390 390 390 0 0 0 0 0 390 -1 1 0 -1
"2024" "10" "rba" 18 "c" 2 7 7 1 1 0 0 0 0 0 398 0 0 398 0 398 0 0 398 -1 1 0 -1
"2031" "10" "rba" 33 "b" 4 6 7 0 1 33 1 0 33 33 224 33 33 191 0 191 0 0 191 1 -1 0 0
"2038" "10" "rba" 22 "c" 10 7 7 1 1 114 1 114 114 114 114 114 114 0 0 0 0 0 114 -1 1 0 -1
"2045" "10" "rba" 11 "b" 14 6 6 1 1 0 0 0 0 0 0 0 0 0 0 0 0 0 0 1 -1 1 0
"2052" "10" "rba" 24 "a" 18 7 7 1 1 80 1 0 80 80 404 80 80 324 0 324 0 0 324 -1 -1 -1 0
"2059" "10" "rba" 3 "d" 20 6 6 1 1 110 1 0 375 375 375 375 375 0 0 0 0 0 375 1 1 0 1
"2066" "10" "rba" 4 "c" 23 7 7 1 1 195 1 0 357 357 357 357 357 0 0 0 0 0 357 -1 1 1 -1
"2073" "10" "rba" 10 "c" 28 7 7 1 1 0 0 0 0 0 176 0 0 176 0 176 0 0 176 -1 1 1 -1
"2080" "10" "rba" 30 "d" 31 7 7 1 1 0 0 0 0 0 0 0 0 0 0 0 0 0 0 1 1 1 1
"2087" "10" "rba" 36 "c" 33 7 7 1 1 37 1 0 316 316 316 316 316 0 0 0 0 0 316 -1 1 0 -1
"2094" "10" "rba" 28 "b" 36 7 7 1 1 180 1 0 346 346 346 346 346 0 0 0 0 0 346 1 -1 1 0
"2101" "10" "rba" 27 "c" 39 6 6 1 1 197 1 197 197 197 197 197 197 0 0 0 0 0 197 -1 1 0 -1
"2108" "10" "rba" 21 "d" 41 6 6 1 1 187 1 0 501 501 833 501 501 332 0 332 0 0 332 1 1 0 1
"2115" "10" "rba" 6 "b" 44 7 7 1 1 312 1 312 312 312 312 312 312 0 0 0 0 0 312 1 -1 0 0
"2122" "10" "rba" 14 "c" 46 7 7 1 1 196 1 0 311 311 311 311 311 0 0 0 0 0 311 -1 1 0 -1
"2129" "10" "rba" 7 "a" 48 6 6 1 1 317 1 317 317 317 317 317 317 0 0 0 0 0 317 -1 -1 -1 0
"2136" "10" "rba" 15 "b" 53 6 6 1 1 360 1 360 360 360 360 360 360 0 0 0 0 0 360 1 -1 0 0
"2143" "10" "rba" 2 "a" 55 7 7 1 1 291 1 291 291 291 291 291 291 0 0 0 0 0 291 -1 -1 -1 0
"2150" "10" "rba" 25 "d" 57 6 6 1 1 43 1 43 43 43 43 43 43 0 0 0 0 0 43 1 1 0 1
"2157" "10" "rba" 17 "d" 59 6 6 1 1 28 1 0 28 28 227 28 28 199 0 199 0 0 199 1 1 1 1
"2164" "10" "rba" 16 "a" 61 7 7 1 1 0 0 0 0 0 175 0 0 175 0 175 0 0 175 -1 -1 -1 0
"2171" "10" "rba" 34 "a" 63 7 7 1 1 196 1 0 331 331 331 331 331 0 0 0 0 0 331 -1 -1 -1 0
"2178" "10" "rba" 8 "d" 67 7 7 1 1 0 0 0 0 0 0 0 0 0 0 0 0 0 0 1 1 0 1
"2185" "10" "rba" 23 "b" 70 6 6 1 1 184 1 0 372 372 372 372 372 0 0 0 0 0 372 1 -1 1 0
"2192" "10" "rba" 31 "c" 72 6 6 1 1 55 1 0 55 55 221 55 55 166 0 166 0 0 166 -1 1 1 -1
"2199" "10" "rba" 12 "a" 75 7 7 1 1 91 1 0 351 351 351 351 351 0 0 0 0 0 351 -1 -1 -1 0
"2206" "10" "rba" 1 "b" 79 6 7 0 1 0 0 0 0 0 186 0 0 186 0 186 0 0 186 1 -1 0 0
"2213" "10" "rba" 35 "d" 82 6 6 1 1 26 1 0 26 26 364 26 26 338 0 338 0 0 134 1 1 0 1
"2220" "10" "rba" 29 "a" 87 6 6 1 1 0 0 0 0 0 0 0 0 0 0 0 0 0 0 -1 -1 -1 0
"2227" "10" "rba" 20 "a" 89 7 7 1 1 0 0 0 0 0 0 0 0 0 0 0 0 0 0 -1 -1 -1 0
"2234" "10" "rba" 13 "d" 92 6 6 1 1 0 0 0 0 0 0 0 0 0 0 0 0 0 0 1 1 0 1
"2241" "10" "rba" 19 "b" 96 6 7 0 1 36 1 0 36 36 196 36 36 160 0 160 0 0 160 1 -1 1 0
"2248" "11" "rja" 18 "d" 2 7 6 0 1 169 1 0 319 319 319 319 319 0 0 0 0 0 319 1 1 1 1
"2255" "11" "rja" 33 "a" 4 6 6 1 1 180 1 0 324 324 324 324 324 0 0 0 0 0 324 -1 -1 -1 0
"2262" "11" "rja" 22 "d" 10 7 7 1 1 199 1 0 295 295 295 295 295 0 0 0 0 0 295 1 1 1 1
"2269" "11" "rja" 11 "c" 14 6 6 1 1 206 1 0 350 350 350 350 350 0 0 0 0 0 350 -1 1 0 -1
"2276" "11" "rja" 24 "b" 18 7 7 1 1 206 1 0 327 327 327 327 327 0 0 0 0 0 327 1 -1 0 0
"2283" "11" "rja" 3 "a" 20 6 6 1 1 190 1 190 190 190 190 190 190 0 0 0 0 0 190 -1 -1 -1 0
"2290" "11" "rja" 4 "d" 23 6 6 1 1 143 1 143 143 143 143 143 143 0 0 0 0 0 143 1 1 0 1
"2297" "11" "rja" 10 "d" 28 7 7 1 1 188 1 0 360 360 360 360 360 0 0 0 0 0 360 1 1 1 1
"2304" "11" "rja" 30 "a" 31 7 7 1 1 177 1 177 177 177 177 177 177 0 0 0 0 0 177 -1 -1 -1 0
"2311" "11" "rja" 36 "d" 33 7 7 1 1 55 1 0 244 244 244 244 244 0 0 0 0 0 244 1 1 0 1
"2318" "11" "rja" 28 "c" 36 7 7 1 1 244 1 244 244 244 244 244 244 0 0 0 0 0 244 -1 1 0 -1
"2325" "11" "rja" 27 "d" 39 6 6 1 1 141 1 141 141 141 141 141 141 0 0 0 0 0 141 1 1 1 1
"2332" "11" "rja" 21 "a" 41 6 7 0 1 190 1 0 317 317 317 317 317 0 0 0 0 0 317 -1 -1 -1 0
"2339" "11" "rja" 6 "c" 44 7 7 1 1 145 1 0 145 145 360 145 145 215 0 215 0 0 215 -1 1 0 -1
"2346" "11" "rja" 14 "d" 46 7 7 1 1 168 1 0 316 316 316 316 316 0 0 0 0 0 316 1 1 1 1
"2353" "11" "rja" 7 "b" 48 6 6 1 1 190 1 0 327 327 327 327 327 0 0 0 0 0 327 1 -1 0 0
"2360" "11" "rja" 15 "c" 53 6 6 1 1 146 1 146 146 146 146 146 146 0 0 0 0 0 146 -1 1 0 -1
"2367" "11" "rja" 2 "b" 55 7 7 1 1 143 1 143 143 143 143 143 143 0 0 0 0 0 143 1 -1 0 0
"2374" "11" "rja" 25 "a" 57 6 6 1 1 193 1 0 317 317 317 317 317 0 0 0 0 0 317 -1 -1 -1 0
"2381" "11" "rja" 17 "a" 59 6 6 1 1 171 1 0 292 292 292 292 292 0 0 0 0 0 292 -1 -1 -1 0
"2388" "11" "rja" 16 "b" 61 7 7 1 1 149 1 0 417 417 417 417 417 0 0 0 0 0 417 1 -1 0 0
"2395" "11" "rja" 34 "b" 63 7 7 1 1 271 1 271 271 271 271 271 271 0 0 0 0 0 271 1 -1 0 0
"2402" "11" "rja" 8 "a" 67 7 7 1 1 221 1 221 221 221 221 221 221 0 0 0 0 0 221 -1 -1 -1 0
"2409" "11" "rja" 23 "c" 70 6 6 1 1 179 1 0 311 311 620 311 311 309 0 309 0 0 309 -1 1 1 -1
"2416" "11" "rja" 31 "d" 72 6 6 1 1 187 1 0 298 298 298 298 298 0 0 0 0 0 298 1 1 1 1
"2423" "11" "rja" 12 "b" 75 7 7 1 1 186 1 186 186 186 186 186 186 0 0 0 0 0 186 1 -1 0 0
"2430" "11" "rja" 1 "c" 79 6 6 1 1 142 1 142 142 142 142 142 142 0 0 0 0 0 142 -1 1 0 -1
"2437" "11" "rja" 35 "a" 82 6 6 1 1 329 1 329 329 329 329 329 329 0 0 0 0 0 329 -1 -1 -1 0
"2444" "11" "rja" 29 "b" 87 6 6 1 1 149 1 149 149 149 149 149 149 0 0 0 0 0 149 1 -1 1 0
"2451" "11" "rja" 20 "b" 89 7 7 1 1 203 1 0 321 321 409 321 321 88 0 88 0 0 88 1 -1 0 0
"2458" "11" "rja" 13 "a" 92 6 6 1 1 163 1 163 163 163 163 163 163 0 0 0 0 0 163 -1 -1 -1 0
"2465" "11" "rja" 19 "c" 96 6 6 1 1 188 1 0 335 335 335 335 335 0 0 0 0 0 335 -1 1 0 -1
"2472" "12" "sm" 18 "a" 2 7 7 1 1 184 1 0 697 697 697 697 697 0 0 0 0 0 697 -1 -1 -1 0
"2479" "12" "sm" 33 "d" 4 7 6 0 1 85 1 0 581 581 581 581 581 0 0 0 0 0 581 1 1 0 1
"2486" "12" "sm" 22 "a" 10 7 7 1 1 184 1 184 184 184 184 184 184 0 0 0 0 0 184 -1 -1 -1 0
"2493" "12" "sm" 11 "d" 14 6 6 1 1 69 1 0 208 208 208 208 208 0 0 0 0 0 208 1 1 0 1
"2500" "12" "sm" 24 "c" 18 7 7 1 1 16 1 0 549 549 549 549 549 0 0 0 0 0 549 -1 1 1 -1
"2507" "12" "sm" 3 "b" 20 6 6 1 1 173 1 0 332 332 332 332 332 0 0 0 0 0 332 1 -1 0 0
"2514" "12" "sm" 4 "a" 23 7 7 1 1 48 1 0 415 415 415 415 415 0 0 0 0 0 415 -1 -1 -1 0
"2521" "12" "sm" 10 "a" 28 7 7 1 1 17 1 17 17 17 17 17 17 0 0 0 0 0 17 -1 -1 -1 0
"2528" "12" "sm" 30 "b" 31 7 6 0 1 0 0 0 0 0 0 0 0 0 0 0 0 0 0 1 -1 0 0
"2535" "12" "sm" 36 "a" 33 7 7 1 1 0 0 0 0 0 0 0 0 0 0 0 0 0 0 -1 -1 -1 0
"2542" "12" "sm" 28 "d" 36 7 7 1 1 66 1 66 66 66 66 66 66 0 0 0 0 0 66 1 1 0 1
"2549" "12" "sm" 27 "a" 39 6 6 1 1 74 1 0 244 244 244 244 244 0 0 0 0 0 244 -1 -1 -1 0
"2556" "12" "sm" 21 "b" 41 6 7 0 1 90 1 0 282 282 282 282 282 0 0 0 0 0 282 1 -1 0 0
"2563" "12" "sm" 6 "d" 44 7 7 1 1 174 1 0 364 364 364 364 364 0 0 0 0 0 364 1 1 1 1
"2570" "12" "sm" 14 "a" 46 7 7 1 1 0 0 0 0 0 0 0 0 0 0 0 0 0 0 -1 -1 -1 0
"2577" "12" "sm" 7 "c" 48 6 7 0 1 28 1 0 244 244 656 244 244 412 0 412 0 0 412 -1 1 0 -1
"2584" "12" "sm" 15 "d" 53 6 6 1 1 50 1 0 294 294 522 294 294 228 0 228 0 0 228 1 1 0 1
"2591" "12" "sm" 2 "c" 55 7 7 1 1 0 0 0 0 0 0 0 0 0 0 0 0 0 0 -1 1 0 -1
"2598" "12" "sm" 25 "b" 57 6 7 0 1 28 1 28 28 28 28 28 28 0 0 0 0 0 28 1 -1 0 0
"2605" "12" "sm" 17 "b" 59 6 6 1 1 0 0 0 0 0 0 0 0 0 0 0 0 0 0 1 -1 0 0
"2612" "12" "sm" 17 "b" 59 NA 6 1 1 0 0 0 0 0 0 0 0 0 0 0 0 0 0 1 -1 0 0
"2619" "12" "sm" 16 "c" 61 7 6 0 1 70 1 0 558 558 558 558 558 0 0 0 0 0 558 -1 1 0 -1
"2626" "12" "sm" 34 "c" 63 7 7 1 1 239 1 239 239 239 239 239 239 0 0 0 0 0 239 -1 1 1 -1
"2633" "12" "sm" 8 "b" 67 7 7 1 1 23 1 23 23 23 23 23 23 0 0 0 0 0 23 1 -1 1 0
"2640" "12" "sm" 23 "d" 70 6 6 1 1 448 1 0 448 448 613 448 448 165 0 165 0 0 165 1 1 1 1
"2647" "12" "sm" 31 "a" 72 6 6 1 1 182 1 0 369 369 369 369 369 0 0 0 0 0 369 -1 -1 -1 0
"2654" "12" "sm" 12 "c" 75 7 7 1 1 56 1 0 234 234 234 234 234 0 0 0 0 0 234 -1 1 0 -1
"2661" "12" "sm" 1 "d" 79 6 6 1 1 176 1 176 176 176 176 176 176 0 0 0 0 0 176 1 1 1 1
"2668" "12" "sm" 35 "b" 82 6 6 1 1 386 1 386 386 386 386 386 386 0 0 0 0 0 386 1 -1 0 0
"2675" "12" "sm" 29 "c" 87 6 6 1 1 30 1 0 488 488 1578 488 488 1090 0 1090 0 0 1090 -1 1 0 -1
"2682" "12" "sm" 20 "c" 89 7 7 1 1 180 1 180 180 180 180 180 180 0 0 0 0 0 180 -1 1 0 -1
"2689" "12" "sm" 13 "b" 92 6 6 1 1 20 1 0 266 266 266 266 266 0 0 0 0 0 266 1 -1 0 0
"2696" "12" "sm" 19 "d" 96 6 6 1 1 26 1 0 521 521 521 521 521 0 0 0 0 0 521 1 1 0 1
"2703" "13" "aa3" 6 "a" 4 7 6 0 1 225 1 0 368 368 707 368 368 339 0 339 0 0 339 -1 -1 -1 0
"2710" "13" "aa3" 13 "c" 6 6 6 1 1 196 1 196 196 196 196 196 196 0 0 0 0 0 196 -1 1 1 -1
"2717" "13" "aa3" 12 "d" 9 7 7 1 1 208 1 0 334 334 334 334 334 0 0 0 0 0 334 1 1 0 1
"2724" "13" "aa3" 28 "a" 13 7 7 1 1 198 1 0 327 327 327 327 327 0 0 0 0 0 327 -1 -1 -1 0
"2731" "13" "aa3" 14 "b" 17 7 7 1 1 198 1 0 353 353 353 353 353 0 0 0 0 0 353 1 -1 0 0
"2738" "13" "aa3" 10 "b" 19 7 7 1 1 218 1 218 218 218 218 218 218 0 0 0 0 0 218 1 -1 0 0
"2745" "13" "aa3" 20 "d" 21 7 7 1 1 183 1 0 325 325 476 325 325 151 0 151 0 0 151 1 1 0 1
"2752" "13" "aa3" 11 "a" 27 6 6 1 1 213 1 213 213 213 213 213 213 0 0 0 0 0 213 -1 -1 -1 0
"2759" "13" "aa3" 17 "c" 29 6 6 1 1 185 1 0 328 328 328 328 328 0 0 0 0 0 328 -1 1 0 -1
"2766" "13" "aa3" 21 "c" 31 6 6 1 1 201 1 0 335 335 335 335 335 0 0 0 0 0 335 -1 1 0 -1
"2773" "13" "aa3" 31 "b" 33 6 6 1 1 204 1 0 347 347 347 347 347 0 0 0 0 0 347 1 -1 0 0
"2780" "13" "aa3" 29 "d" 36 6 6 1 1 228 1 0 448 448 448 448 448 0 0 0 0 0 448 1 1 1 1
"2787" "13" "aa3" 27 "b" 39 6 6 1 1 181 1 0 324 324 324 324 324 0 0 0 0 0 324 1 -1 1 0
"2794" "13" "aa3" 4 "b" 41 7 7 1 1 201 1 0 342 342 342 342 342 0 0 0 0 0 342 1 -1 0 0
"2801" "13" "aa3" 34 "d" 43 7 6 0 1 186 1 0 334 334 334 334 334 0 0 0 0 0 334 1 1 0 1
"2808" "13" "aa3" 15 "a" 46 6 6 1 1 207 1 0 317 317 317 317 317 0 0 0 0 0 317 -1 -1 -1 0
"2815" "13" "aa3" 3 "c" 51 6 6 1 1 193 1 193 193 193 193 193 193 0 0 0 0 0 193 -1 1 0 -1
"2822" "13" "aa3" 24 "d" 60 7 7 1 1 193 1 0 338 338 338 338 338 0 0 0 0 0 338 1 1 0 1
"2829" "13" "aa3" 23 "a" 62 6 6 1 1 190 1 0 336 336 336 336 336 0 0 0 0 0 336 -1 -1 -1 0
"2836" "13" "aa3" 2 "d" 64 6 7 0 1 188 1 188 188 188 188 188 188 0 0 0 0 0 188 1 1 0 1
"2843" "13" "aa3" 30 "c" 66 7 7 1 1 200 1 200 200 200 200 200 200 0 0 0 0 0 200 -1 1 0 -1
"2850" "13" "aa3" 25 "c" 70 6 6 1 1 158 1 158 158 158 158 158 158 0 0 0 0 0 158 -1 1 1 -1
"2857" "13" "aa3" 19 "a" 73 6 6 1 1 227 1 0 418 418 418 418 418 0 0 0 0 0 418 -1 -1 -1 0
"2864" "13" "aa3" 16 "d" 75 7 7 1 1 474 1 474 474 474 474 474 474 0 0 0 0 0 474 1 1 0 1
"2871" "13" "aa3" 7 "d" 77 6 6 1 1 228 1 0 393 393 393 393 393 0 0 0 0 0 393 1 1 0 1
"2878" "13" "aa3" 22 "b" 80 7 7 1 1 177 1 177 177 177 177 177 177 0 0 0 0 0 177 1 -1 0 0
"2885" "13" "aa3" 36 "b" 83 7 7 1 1 391 1 391 391 391 391 391 391 0 0 0 0 0 391 1 -1 0 0
"2892" "13" "aa3" 1 "a" 85 6 6 1 1 199 1 0 359 359 359 359 359 0 0 0 0 0 359 -1 -1 -1 0
"2899" "13" "aa3" 35 "c" 87 6 7 0 1 125 1 125 125 125 125 125 125 0 0 0 0 0 125 -1 1 1 -1
"2906" "13" "aa3" 18 "b" 90 7 7 1 1 37 1 0 371 371 371 371 371 0 0 0 0 0 371 1 -1 1 0
"2913" "13" "aa3" 33 "a" 92 6 6 1 1 209 1 0 480 480 480 480 480 0 0 0 0 0 480 -1 -1 -1 0
"2920" "13" "aa3" 8 "c" 96 7 7 1 1 174 1 174 174 174 174 174 174 0 0 0 0 0 174 -1 1 0 -1
"2927" "14" "am" 6 "c" 4 7 7 1 1 206 1 0 389 389 818 389 389 429 0 429 0 0 429 -1 1 0 -1
"2934" "14" "am" 13 "a" 6 6 6 1 1 202 1 202 202 202 202 202 202 0 0 0 0 0 202 -1 -1 -1 0
"2941" "14" "am" 12 "b" 9 7 7 1 1 71 1 71 71 71 71 71 71 0 0 0 0 0 71 1 -1 0 0
"2948" "14" "am" 28 "c" 13 7 7 1 1 0 0 0 0 0 0 0 0 0 0 0 0 0 0 -1 1 1 -1
"2955" "14" "am" 14 "d" 17 7 7 1 1 211 1 211 211 211 211 211 211 0 0 0 0 0 211 1 1 0 1
"2962" "14" "am" 10 "d" 19 7 7 1 1 45 1 45 45 45 45 45 45 0 0 0 0 0 45 1 1 0 1
"2969" "14" "am" 20 "b" 21 7 7 1 1 223 1 223 223 223 223 223 223 0 0 0 0 0 223 1 -1 0 0
"2976" "14" "am" 11 "c" 27 6 7 0 1 256 1 256 256 256 256 256 256 0 0 0 0 0 256 -1 1 0 -1
"2983" "14" "am" 17 "a" 29 6 6 1 1 210 1 210 210 210 210 210 210 0 0 0 0 0 210 -1 -1 -1 0
"2990" "14" "am" 21 "a" 31 6 6 1 1 196 1 0 349 349 349 349 349 0 0 0 0 0 349 -1 -1 -1 0
"2997" "14" "am" 31 "d" 33 6 6 1 1 231 1 231 231 231 231 231 231 0 0 0 0 0 231 1 1 1 1
"3004" "14" "am" 29 "b" 36 6 6 1 1 195 1 195 195 195 195 195 195 0 0 0 0 0 195 1 -1 0 0
"3011" "14" "am" 27 "d" 39 6 6 1 1 212 1 212 212 212 212 212 212 0 0 0 0 0 212 1 1 0 1
"3018" "14" "am" 4 "d" 41 6 6 1 1 18 1 0 18 18 176 18 18 158 0 158 0 0 158 1 1 0 1
"3025" "14" "am" 34 "b" 43 7 7 1 1 0 0 0 0 0 0 0 0 0 0 0 0 0 0 1 -1 0 0
"3032" "14" "am" 15 "c" 46 6 6 1 1 201 1 0 440 440 440 440 440 0 0 0 0 0 440 -1 1 0 -1
"3039" "14" "am" 3 "a" 51 6 6 1 1 0 0 0 0 0 0 0 0 0 0 0 0 0 0 -1 -1 -1 0
"3046" "14" "am" 24 "b" 60 7 7 1 1 0 0 0 0 0 0 0 0 0 0 0 0 0 0 1 -1 0 0
"3053" "14" "am" 23 "c" 62 6 6 1 1 208 1 0 538 538 650 538 538 112 0 112 0 0 112 -1 1 0 -1
"3060" "14" "am" 2 "b" 64 7 7 1 1 0 0 0 0 0 0 0 0 0 0 0 0 0 0 1 -1 0 0
"3067" "14" "am" 30 "a" 66 7 6 0 1 0 0 0 0 0 0 0 0 0 0 0 0 0 0 -1 -1 -1 0
"3074" "14" "am" 25 "a" 70 6 6 1 1 0 0 0 0 0 0 0 0 0 0 0 0 0 0 -1 -1 -1 0
"3081" "14" "am" 19 "c" 73 6 6 1 1 195 1 0 195 195 363 195 195 168 0 168 0 0 168 -1 1 1 -1
"3088" "14" "am" 16 "b" 75 7 7 1 1 211 1 211 211 211 211 211 211 0 0 0 0 0 211 1 -1 1 0
"3095" "14" "am" 7 "b" 77 6 6 1 1 79 1 79 79 79 79 79 79 0 0 0 0 0 79 1 -1 0 0
"3102" "14" "am" 22 "d" 80 7 7 1 1 230 1 230 230 230 230 230 230 0 0 0 0 0 230 1 1 0 1
"3109" "14" "am" 36 "d" 83 7 6 0 1 199 1 199 199 199 199 199 199 0 0 0 0 0 199 1 1 1 1
"3116" "14" "am" 1 "c" 85 6 7 0 1 191 1 191 191 191 191 191 191 0 0 0 0 0 191 -1 1 0 -1
"3123" "14" "am" 35 "a" 87 6 6 1 1 206 1 206 206 206 206 206 206 0 0 0 0 0 206 -1 -1 -1 0
"3130" "14" "am" 18 "d" 90 7 7 1 1 0 0 0 0 0 169 0 0 169 0 169 0 0 169 1 1 0 1
"3137" "14" "am" 33 "c" 92 6 6 1 1 188 1 188 188 188 188 188 188 0 0 0 0 0 188 -1 1 0 -1
"3144" "14" "am" 8 "a" 96 7 7 1 1 181 1 181 181 181 181 181 181 0 0 0 0 0 181 -1 -1 -1 0
"3151" "15" "at" 6 "d" 4 7 7 1 1 208 1 0 866 866 1514 866 866 648 0 648 0 0 284 1 1 0 1
"3158" "15" "at" 13 "b" 6 6 6 1 1 208 1 208 208 208 208 208 208 0 0 0 0 0 208 1 -1 1 0
"3165" "15" "at" 12 "c" 9 7 7 1 1 185 1 185 185 185 185 185 185 0 0 0 0 0 185 -1 1 1 -1
"3172" "15" "at" 28 "d" 13 7 7 1 1 219 1 0 378 378 378 378 378 0 0 0 0 0 378 1 1 0 1
"3179" "15" "at" 14 "a" 17 7 7 1 1 213 1 0 362 362 362 362 362 0 0 0 0 0 362 -1 -1 -1 0
"3186" "15" "at" 10 "a" 19 7 7 1 1 196 1 196 196 196 196 196 196 0 0 0 0 0 196 -1 -1 -1 0
"3193" "15" "at" 20 "c" 21 7 7 1 1 190 1 0 374 374 374 374 374 0 0 0 0 0 374 -1 1 0 -1
"3200" "15" "at" 11 "d" 27 6 6 1 1 174 1 0 174 174 462 174 174 288 0 288 0 0 288 1 1 0 1
"3207" "15" "at" 17 "b" 29 6 6 1 1 181 1 0 907 907 907 907 907 0 0 0 0 0 907 1 -1 1 0
"3214" "15" "at" 21 "b" 31 6 6 1 1 188 1 0 335 335 335 335 335 0 0 0 0 0 335 1 -1 0 0
"3221" "15" "at" 31 "a" 33 6 6 1 1 363 1 0 363 363 916 363 363 553 0 553 0 0 228 -1 -1 -1 0
"3228" "15" "at" 29 "c" 36 6 6 1 1 186 1 0 387 387 387 387 387 0 0 0 0 0 387 -1 1 0 -1
"3235" "15" "at" 27 "a" 39 6 6 1 1 266 1 266 266 266 266 266 266 0 0 0 0 0 266 -1 -1 -1 0
"3242" "15" "at" 4 "a" 41 7 7 1 1 191 1 191 191 191 191 191 191 0 0 0 0 0 191 -1 -1 -1 0
"3249" "15" "at" 34 "c" 43 7 7 1 1 216 1 216 216 216 216 216 216 0 0 0 0 0 216 -1 1 1 -1
"3256" "15" "at" 15 "d" 46 6 6 1 1 195 1 0 1344 1344 1344 1344 1344 0 0 0 0 0 1344 1 1 1 1
"3263" "15" "at" 3 "b" 51 6 6 1 1 184 1 0 402 402 402 402 402 0 0 0 0 0 402 1 -1 0 0
"3270" "15" "at" 24 "c" 60 7 7 1 1 191 1 0 386 386 386 386 386 0 0 0 0 0 386 -1 1 0 -1
"3277" "15" "at" 23 "d" 62 6 6 1 1 174 1 0 707 707 1059 707 707 352 0 352 0 0 352 1 1 0 1
"3284" "15" "at" 2 "c" 64 7 7 1 1 171 1 171 171 171 171 171 171 0 0 0 0 0 171 -1 1 0 -1
"3291" "15" "at" 30 "b" 66 7 6 0 1 211 1 211 211 211 211 211 211 0 0 0 0 0 211 1 -1 0 0
"3298" "15" "at" 25 "b" 70 6 6 1 1 187 1 0 376 376 376 376 376 0 0 0 0 0 376 1 -1 0 0
"3305" "15" "at" 19 "d" 73 6 6 1 1 186 1 0 186 186 335 186 186 149 0 149 0 0 149 1 1 1 1
"3312" "15" "at" 16 "c" 75 7 7 1 1 195 1 0 641 641 641 641 641 0 0 0 0 0 641 -1 1 1 -1
"3319" "15" "at" 7 "c" 77 6 6 1 1 234 1 234 234 234 234 234 234 0 0 0 0 0 234 -1 1 0 -1
"3326" "15" "at" 22 "a" 80 7 7 1 1 199 1 199 199 199 199 199 199 0 0 0 0 0 199 -1 -1 -1 0
"3333" "15" "at" 36 "a" 83 7 7 1 1 193 1 0 339 339 339 339 339 0 0 0 0 0 339 -1 -1 -1 0
"3340" "15" "at" 1 "d" 85 6 6 1 1 198 1 0 198 198 600 198 198 402 0 402 0 0 402 1 1 0 1
"3347" "15" "at" 35 "b" 87 6 6 1 1 178 1 0 383 383 569 383 383 186 0 186 0 0 186 1 -1 0 0
"3354" "15" "at" 18 "a" 90 7 7 1 1 179 1 0 431 431 748 431 431 317 0 317 0 0 317 -1 -1 -1 0
"3361" "15" "at" 33 "d" 92 7 6 0 1 202 1 0 444 444 444 444 444 0 0 0 0 0 444 1 1 0 1
"3368" "15" "at" 8 "b" 96 7 7 1 1 211 1 211 211 211 211 211 211 0 0 0 0 0 211 1 -1 0 0
"3375" "16" "bd" 6 "b" 4 7 7 1 1 180 1 0 444 444 582 444 444 138 0 138 0 0 138 1 -1 0 0
"3382" "16" "bd" 13 "d" 6 6 6 1 1 161 1 161 161 161 161 161 161 0 0 0 0 0 161 1 1 1 1
"3389" "16" "bd" 12 "a" 9 7 7 1 1 159 1 159 159 159 159 159 159 0 0 0 0 0 159 -1 -1 -1 0
"3396" "16" "bd" 28 "b" 13 7 7 1 1 166 1 166 166 166 166 166 166 0 0 0 0 0 166 1 -1 0 0
"3403" "16" "bd" 14 "c" 17 7 7 1 1 162 1 162 162 162 162 162 162 0 0 0 0 0 162 -1 1 0 -1
"3410" "16" "bd" 10 "c" 19 7 7 1 1 146 1 146 146 146 146 146 146 0 0 0 0 0 146 -1 1 0 -1
"3417" "16" "bd" 20 "a" 21 7 7 1 1 176 1 176 176 176 176 176 176 0 0 0 0 0 176 -1 -1 -1 0
"3424" "16" "bd" 11 "b" 27 6 6 1 1 171 1 171 171 171 171 171 171 0 0 0 0 0 171 1 -1 0 0
"3431" "16" "bd" 17 "d" 29 6 6 1 1 173 1 173 173 173 173 173 173 0 0 0 0 0 173 1 1 0 1
"3438" "16" "bd" 21 "d" 31 6 6 1 1 178 1 0 387 387 735 387 387 348 0 348 0 0 348 1 1 0 1
"3445" "16" "bd" 31 "c" 33 6 6 1 1 308 1 308 308 308 308 308 308 0 0 0 0 0 308 -1 1 0 -1
"3452" "16" "bd" 29 "a" 36 6 6 1 1 146 1 146 146 146 146 146 146 0 0 0 0 0 146 -1 -1 -1 0
"3459" "16" "bd" 27 "c" 39 6 6 1 1 156 1 156 156 156 156 156 156 0 0 0 0 0 156 -1 1 0 -1
"3466" "16" "bd" 4 "c" 41 7 7 1 1 153 1 153 153 153 153 153 153 0 0 0 0 0 153 -1 1 0 -1
"3473" "16" "bd" 34 "a" 43 7 7 1 1 167 1 167 167 167 167 167 167 0 0 0 0 0 167 -1 -1 -1 0
"3480" "16" "bd" 15 "b" 46 6 6 1 1 171 1 0 366 366 366 366 366 0 0 0 0 0 366 1 -1 0 0
"3487" "16" "bd" 3 "d" 51 6 6 1 1 81 1 81 81 81 81 81 81 0 0 0 0 0 81 1 1 1 1
"3494" "16" "bd" 24 "a" 60 7 7 1 1 146 1 146 146 146 146 146 146 0 0 0 0 0 146 -1 -1 -1 0
"3501" "16" "bd" 23 "b" 62 6 6 1 1 175 1 0 175 175 734 175 175 559 0 559 0 0 559 1 -1 0 0
"3508" "16" "bd" 2 "a" 64 7 7 1 1 141 1 141 141 141 141 141 141 0 0 0 0 0 141 -1 -1 -1 0
"3515" "16" "bd" 30 "d" 66 7 7 1 1 145 1 145 145 145 145 145 145 0 0 0 0 0 145 1 1 1 1
"3522" "16" "bd" 25 "d" 70 6 6 1 1 143 1 143 143 143 143 143 143 0 0 0 0 0 143 1 1 0 1
"3529" "16" "bd" 19 "b" 73 6 6 1 1 81 1 0 81 81 242 81 81 161 0 161 0 0 161 1 -1 1 0
"3536" "16" "bd" 16 "a" 75 7 7 1 1 100 1 0 100 100 261 100 100 161 0 161 0 0 161 -1 -1 -1 0
"3543" "16" "bd" 7 "a" 77 6 6 1 1 147 1 147 147 147 147 147 147 0 0 0 0 0 147 -1 -1 -1 0
"3550" "16" "bd" 22 "c" 80 7 7 1 1 178 1 178 178 178 178 178 178 0 0 0 0 0 178 -1 1 0 -1
"3557" "16" "bd" 36 "c" 83 7 7 1 1 151 1 151 151 151 151 151 151 0 0 0 0 0 151 -1 1 0 -1
"3564" "16" "bd" 1 "b" 85 6 6 1 1 152 1 152 152 152 152 152 152 0 0 0 0 0 152 1 -1 0 0
"3571" "16" "bd" 35 "d" 87 6 6 1 1 70 1 0 70 70 272 70 70 202 0 202 0 0 202 1 1 0 1
"3578" "16" "bd" 18 "c" 90 7 7 1 1 0 0 0 0 0 1050 0 0 1050 0 1050 0 0 507 -1 1 0 -1
"3585" "16" "bd" 33 "b" 92 6 6 1 1 31 1 0 332 332 332 332 332 0 0 0 0 0 332 1 -1 0 0
"3592" "16" "bd" 8 "d" 96 7 7 1 1 164 1 164 164 164 164 164 164 0 0 0 0 0 164 1 1 0 1
"3599" "17" "bt" 6 "a" 4 7 7 1 1 376 1 0 376 376 573 376 376 197 0 197 0 0 197 -1 -1 -1 0
"3606" "17" "bt" 13 "c" 6 6 6 1 1 190 1 190 190 190 190 190 190 0 0 0 0 0 190 -1 1 0 -1
"3613" "17" "bt" 12 "d" 9 7 7 1 1 193 1 0 321 321 321 321 321 0 0 0 0 0 321 1 1 0 1
"3620" "17" "bt" 28 "a" 13 7 7 1 1 195 1 195 195 195 195 195 195 0 0 0 0 0 195 -1 -1 -1 0
"3627" "17" "bt" 14 "b" 17 7 7 1 1 0 0 0 0 0 129 0 0 129 0 129 0 0 129 1 -1 0 0
"3634" "17" "bt" 10 "b" 19 7 6 0 1 187 1 187 187 187 187 187 187 0 0 0 0 0 187 1 -1 0 0
"3641" "17" "bt" 20 "d" 21 7 7 1 1 191 1 191 191 191 191 191 191 0 0 0 0 0 191 1 1 0 1
"3648" "17" "bt" 11 "a" 27 6 6 1 1 180 1 180 180 180 180 180 180 0 0 0 0 0 180 -1 -1 -1 0
"3655" "17" "bt" 17 "c" 29 6 6 1 1 187 1 187 187 187 187 187 187 0 0 0 0 0 187 -1 1 0 -1
"3662" "17" "bt" 21 "c" 31 6 6 1 1 181 1 0 353 353 353 353 353 0 0 0 0 0 353 -1 1 0 -1
"3669" "17" "bt" 31 "b" 33 6 6 1 1 334 1 334 334 334 334 334 334 0 0 0 0 0 334 1 -1 1 0
"3676" "17" "bt" 29 "d" 36 6 6 1 1 0 0 0 0 0 0 0 0 0 0 0 0 0 0 1 1 1 1
"3683" "17" "bt" 27 "b" 39 6 6 1 1 170 1 170 170 170 170 170 170 0 0 0 0 0 170 1 -1 0 0
"3690" "17" "bt" 4 "b" 41 7 7 1 1 179 1 179 179 179 179 179 179 0 0 0 0 0 179 1 -1 0 0
"3697" "17" "bt" 34 "d" 43 7 6 0 1 259 1 259 259 259 259 259 259 0 0 0 0 0 259 1 1 1 1
"3704" "17" "bt" 15 "a" 46 6 6 1 1 187 1 0 319 319 319 319 319 0 0 0 0 0 319 -1 -1 -1 0
"3711" "17" "bt" 3 "c" 51 6 6 1 1 182 1 182 182 182 182 182 182 0 0 0 0 0 182 -1 1 0 -1
"3718" "17" "bt" 24 "d" 60 7 7 1 1 202 1 0 344 344 344 344 344 0 0 0 0 0 344 1 1 1 1
"3725" "17" "bt" 23 "a" 62 6 6 1 1 203 1 0 336 336 770 336 336 434 0 434 0 0 434 -1 -1 -1 0
"3732" "17" "bt" 2 "d" 64 6 7 0 1 256 1 256 256 256 256 256 256 0 0 0 0 0 256 1 1 0 1
"3739" "17" "bt" 30 "c" 66 7 7 1 1 177 1 177 177 177 177 177 177 0 0 0 0 0 177 -1 1 0 -1
"3746" "17" "bt" 25 "c" 70 6 6 1 1 179 1 0 343 343 343 343 343 0 0 0 0 0 343 -1 1 0 -1
"3753" "17" "bt" 19 "a" 73 6 6 1 1 107 1 0 258 258 258 258 258 0 0 0 0 0 258 -1 -1 -1 0
"3760" "17" "bt" 16 "d" 75 7 7 1 1 0 0 0 0 0 0 0 0 0 0 0 0 0 0 1 1 1 1
"3767" "17" "bt" 7 "d" 77 6 6 1 1 29 1 0 237 237 237 237 237 0 0 0 0 0 237 1 1 1 1
"3774" "17" "bt" 22 "b" 80 7 7 1 1 195 1 195 195 195 195 195 195 0 0 0 0 0 195 1 -1 0 0
"3781" "17" "bt" 36 "b" 83 7 7 1 1 91 1 91 91 91 91 91 91 0 0 0 0 0 91 1 -1 0 0
"3788" "17" "bt" 1 "a" 85 6 6 1 1 169 1 169 169 169 169 169 169 0 0 0 0 0 169 -1 -1 -1 0
"3795" "17" "bt" 35 "c" 87 6 6 1 1 0 0 0 0 0 0 0 0 0 0 0 0 0 0 -1 1 0 -1
"3802" "17" "bt" 18 "b" 90 7 7 1 1 189 1 0 333 333 333 333 333 0 0 0 0 0 333 1 -1 0 0
"3809" "17" "bt" 33 "a" 92 6 6 1 1 179 1 179 179 179 179 179 179 0 0 0 0 0 179 -1 -1 -1 0
"3816" "17" "bt" 8 "c" 96 7 7 1 1 173 1 173 173 173 173 173 173 0 0 0 0 0 173 -1 1 0 -1
"3823" "18" "ff" 6 "b" 4 7 7 1 1 171 1 0 395 395 395 395 395 0 0 0 0 0 395 1 -1 1 0
"3830" "18" "ff" 13 "d" 6 6 6 1 1 163 1 163 163 163 163 163 163 0 0 0 0 0 163 1 1 0 1
"3837" "18" "ff" 12 "a" 9 7 7 1 1 86 1 0 223 223 223 223 223 0 0 0 0 0 223 -1 -1 -1 0
"3844" "18" "ff" 28 "b" 13 7 7 1 1 159 1 159 159 159 159 159 159 0 0 0 0 0 159 1 -1 0 0
"3851" "18" "ff" 14 "c" 17 7 7 1 1 230 1 0 416 416 416 416 416 0 0 0 0 0 416 -1 1 0 -1
"3858" "18" "ff" 10 "c" 19 7 7 1 1 175 1 0 398 398 693 398 398 295 0 295 0 0 295 -1 1 0 -1
"3865" "18" "ff" 20 "a" 21 7 6 0 1 164 1 164 164 164 164 164 164 0 0 0 0 0 164 -1 -1 -1 0
"3872" "18" "ff" 11 "b" 27 6 6 1 1 176 1 0 335 335 335 335 335 0 0 0 0 0 335 1 -1 0 0
"3879" "18" "ff" 17 "d" 29 6 6 1 1 193 1 0 332 332 332 332 332 0 0 0 0 0 332 1 1 0 1
"3886" "18" "ff" 21 "d" 31 6 6 1 1 206 1 0 387 387 1283 387 387 896 0 896 0 0 310 1 1 0 1
"3893" "18" "ff" 31 "c" 33 6 6 1 1 173 1 0 318 318 318 318 318 0 0 0 0 0 318 -1 1 1 -1
"3900" "18" "ff" 29 "a" 36 6 6 1 1 160 1 0 385 385 385 385 385 0 0 0 0 0 385 -1 -1 -1 0
"3907" "18" "ff" 27 "c" 39 6 6 1 1 169 1 0 350 350 350 350 350 0 0 0 0 0 350 -1 1 0 -1
"3914" "18" "ff" 4 "c" 41 7 7 1 1 159 1 0 457 457 457 457 457 0 0 0 0 0 457 -1 1 0 -1
"3921" "18" "ff" 34 "a" 43 7 7 1 1 186 1 0 337 337 337 337 337 0 0 0 0 0 337 -1 -1 -1 0
"3928" "18" "ff" 15 "b" 46 6 6 1 1 188 1 0 321 321 321 321 321 0 0 0 0 0 321 1 -1 0 0
"3935" "18" "ff" 3 "d" 51 6 6 1 1 167 1 0 374 374 374 374 374 0 0 0 0 0 374 1 1 0 1
"3942" "18" "ff" 24 "a" 60 7 6 0 1 191 1 0 429 429 429 429 429 0 0 0 0 0 429 -1 -1 -1 0
"3949" "18" "ff" 23 "b" 62 6 6 1 1 189 1 0 451 451 451 451 451 0 0 0 0 0 451 1 -1 0 0
"3956" "18" "ff" 2 "a" 64 7 7 1 1 198 1 198 198 198 198 198 198 0 0 0 0 0 198 -1 -1 -1 0
"3963" "18" "ff" 30 "d" 66 7 7 1 1 0 0 0 0 0 0 0 0 0 0 0 0 0 0 1 1 1 1
"3970" "18" "ff" 25 "d" 70 6 6 1 1 35 1 0 368 368 654 368 368 286 0 286 0 0 286 1 1 0 1
"3977" "18" "ff" 19 "b" 73 6 6 1 1 199 1 0 468 468 468 468 468 0 0 0 0 0 468 1 -1 0 0
"3984" "18" "ff" 16 "a" 75 7 7 1 1 182 1 0 329 329 329 329 329 0 0 0 0 0 329 -1 -1 -1 0
"3991" "18" "ff" 7 "a" 77 6 6 1 1 38 1 0 282 282 282 282 282 0 0 0 0 0 282 -1 -1 -1 0
"3998" "18" "ff" 22 "c" 80 7 7 1 1 385 1 385 385 385 385 385 385 0 0 0 0 0 385 -1 1 1 -1
"4005" "18" "ff" 36 "c" 83 7 7 1 1 182 1 0 402 402 402 402 402 0 0 0 0 0 402 -1 1 1 -1
"4012" "18" "ff" 1 "b" 85 6 7 0 1 189 1 0 344 344 344 344 344 0 0 0 0 0 344 1 -1 0 0
"4019" "18" "ff" 35 "d" 87 6 6 1 1 196 1 0 347 347 347 347 347 0 0 0 0 0 347 1 1 0 1
"4026" "18" "ff" 18 "c" 90 7 7 1 1 160 1 0 326 326 326 326 326 0 0 0 0 0 326 -1 1 1 -1
"4033" "18" "ff" 33 "b" 92 6 6 1 1 170 1 0 432 432 432 432 432 0 0 0 0 0 432 1 -1 0 0
"4040" "18" "ff" 8 "d" 96 7 7 1 1 111 1 0 268 268 268 268 268 0 0 0 0 0 268 1 1 0 1
"4047" "19" "fgh" 6 "d" 4 7 7 1 1 217 1 0 323 323 323 323 323 0 0 0 0 0 323 1 1 1 1
"4054" "19" "fgh" 13 "b" 6 6 6 1 1 80 1 0 80 80 183 80 80 103 0 103 0 0 103 1 -1 0 0
"4061" "19" "fgh" 12 "c" 9 7 7 1 1 207 1 0 390 390 390 390 390 0 0 0 0 0 390 -1 1 0 -1
"4068" "19" "fgh" 28 "d" 13 7 7 1 1 208 1 0 492 492 944 492 492 452 0 452 0 0 276 1 1 0 1
"4075" "19" "fgh" 14 "a" 17 7 7 1 1 415 1 415 415 415 415 415 415 0 0 0 0 0 415 -1 -1 -1 0
"4082" "19" "fgh" 10 "a" 19 7 7 1 1 231 1 0 231 231 507 231 231 276 0 276 0 0 276 -1 -1 -1 0
"4089" "19" "fgh" 20 "c" 21 7 7 1 1 210 1 0 420 420 652 420 420 232 0 232 0 0 232 -1 1 1 -1
"4096" "19" "fgh" 11 "d" 27 6 6 1 1 236 1 0 377 377 377 377 377 0 0 0 0 0 377 1 1 1 1
"4103" "19" "fgh" 17 "b" 29 6 6 1 1 93 1 0 818 818 818 818 818 0 0 0 0 0 818 1 -1 0 0
"4110" "19" "fgh" 21 "b" 31 6 7 0 1 243 1 0 507 507 1326 507 507 819 0 819 0 0 196 1 -1 0 0
"4117" "19" "fgh" 31 "a" 33 6 6 1 1 210 1 0 748 748 748 748 748 0 0 0 0 0 748 -1 -1 -1 0
"4124" "19" "fgh" 29 "c" 36 6 6 1 1 90 1 0 398 398 693 398 398 295 0 295 0 0 295 -1 1 1 -1
"4131" "19" "fgh" 27 "a" 39 6 6 1 1 180 1 0 368 368 368 368 368 0 0 0 0 0 368 -1 -1 -1 0
"4138" "19" "fgh" 4 "a" 41 7 7 1 1 97 1 0 467 467 467 467 467 0 0 0 0 0 467 -1 -1 -1 0
"4145" "19" "fgh" 34 "c" 43 7 7 1 1 60 1 0 307 307 307 307 307 0 0 0 0 0 307 -1 1 0 -1
"4152" "19" "fgh" 15 "d" 46 6 6 1 1 29 1 0 424 424 746 424 424 322 0 322 0 0 322 1 1 0 1
"4159" "19" "fgh" 3 "b" 51 6 6 1 1 205 1 0 549 549 549 549 549 0 0 0 0 0 549 1 -1 0 0
"4166" "19" "fgh" 24 "c" 60 7 7 1 1 112 1 0 112 112 311 112 112 199 0 199 0 0 199 -1 1 0 -1
"4173" "19" "fgh" 23 "d" 62 6 6 1 1 194 1 0 1081 1081 1565 1081 1081 484 0 484 0 0 484 1 1 0 1
"4180" "19" "fgh" 2 "c" 64 7 7 1 1 65 1 65 65 65 65 65 65 0 0 0 0 0 65 -1 1 0 -1
"4187" "19" "fgh" 30 "b" 66 7 7 1 1 206 1 206 206 206 206 206 206 0 0 0 0 0 206 1 -1 0 0
"4194" "19" "fgh" 25 "b" 70 6 6 1 1 144 1 144 144 144 144 144 144 0 0 0 0 0 144 1 -1 0 0
"4201" "19" "fgh" 19 "d" 73 6 6 1 1 30 1 0 362 362 362 362 362 0 0 0 0 0 362 1 1 1 1
"4208" "19" "fgh" 16 "c" 75 7 6 0 1 203 1 203 203 203 203 203 203 0 0 0 0 0 203 -1 1 1 -1
"4215" "19" "fgh" 7 "c" 77 6 6 1 1 209 1 0 1181 1181 1322 1181 1181 141 0 141 0 0 141 -1 1 0 -1
"4222" "19" "fgh" 22 "a" 80 7 7 1 1 215 1 0 483 483 483 483 483 0 0 0 0 0 483 -1 -1 -1 0
"4229" "19" "fgh" 36 "a" 83 7 7 1 1 110 1 110 110 110 110 110 110 0 0 0 0 0 110 -1 -1 -1 0
"4236" "19" "fgh" 1 "d" 85 6 6 1 1 211 1 211 211 211 211 211 211 0 0 0 0 0 211 1 1 1 1
"4243" "19" "fgh" 35 "b" 87 6 6 1 1 183 1 0 183 183 343 183 183 160 0 160 0 0 160 1 -1 0 0
"4250" "19" "fgh" 18 "a" 90 7 7 1 1 197 1 0 514 514 514 514 514 0 0 0 0 0 514 -1 -1 -1 0
"4257" "19" "fgh" 33 "d" 92 7 6 0 1 37 1 0 270 270 270 270 270 0 0 0 0 0 270 1 1 0 1
"4264" "19" "fgh" 8 "b" 96 7 7 1 1 209 1 0 209 209 522 209 209 313 0 313 0 0 313 1 -1 0 0
"4271" "20" "fm" 6 "c" 4 7 7 1 1 153 1 0 878 878 2613 878 878 1735 0 1735 0 0 858 -1 1 0 -1
"4278" "20" "fm" 13 "a" 6 6 6 1 1 172 1 172 172 172 172 172 172 0 0 0 0 0 172 -1 -1 -1 0
"4285" "20" "fm" 12 "b" 9 7 7 1 1 170 1 0 170 170 352 170 170 182 0 182 0 0 182 1 -1 0 0
"4292" "20" "fm" 28 "c" 13 7 7 1 1 184 1 184 184 184 184 184 184 0 0 0 0 0 184 -1 1 1 -1
"4299" "20" "fm" 14 "d" 17 7 7 1 1 144 1 0 144 144 314 144 144 170 0 170 0 0 170 1 1 0 1
"4306" "20" "fm" 10 "d" 19 7 7 1 1 188 1 188 188 188 188 188 188 0 0 0 0 0 188 1 1 1 1
"4313" "20" "fm" 20 "b" 21 7 7 1 1 168 1 168 168 168 168 168 168 0 0 0 0 0 168 1 -1 0 0
"4320" "20" "fm" 11 "c" 27 6 6 1 1 188 1 0 305 305 305 305 305 0 0 0 0 0 305 -1 1 0 -1
"4327" "20" "fm" 17 "a" 29 6 6 1 1 190 1 0 337 337 337 337 337 0 0 0 0 0 337 -1 -1 -1 0
"4334" "20" "fm" 21 "a" 31 6 7 0 1 127 1 0 127 127 865 127 127 738 0 738 0 0 738 -1 -1 -1 0
"4341" "20" "fm" 31 "d" 33 6 6 1 1 204 1 0 345 345 658 345 345 313 0 313 0 0 313 1 1 0 1
"4348" "20" "fm" 29 "b" 36 6 6 1 1 174 1 174 174 174 174 174 174 0 0 0 0 0 174 1 -1 0 0
"4355" "20" "fm" 27 "d" 39 6 7 0 1 147 1 147 147 147 147 147 147 0 0 0 0 0 147 1 1 0 1
"4362" "20" "fm" 4 "d" 41 6 6 1 1 199 1 0 330 330 330 330 330 0 0 0 0 0 330 1 1 0 1
"4369" "20" "fm" 34 "b" 43 7 7 1 1 178 1 0 326 326 609 326 326 283 0 283 0 0 283 1 -1 0 0
"4376" "20" "fm" 15 "c" 46 6 6 1 1 165 1 0 324 324 972 324 324 648 0 648 0 0 648 -1 1 0 -1
"4383" "20" "fm" 3 "a" 51 6 6 1 1 191 1 0 313 313 313 313 313 0 0 0 0 0 313 -1 -1 -1 0
"4390" "20" "fm" 24 "b" 60 7 7 1 1 156 1 156 156 156 156 156 156 0 0 0 0 0 156 1 -1 1 0
"4397" "20" "fm" 23 "c" 62 6 6 1 1 180 1 0 489 489 1109 489 489 620 0 620 0 0 432 -1 1 0 -1
"4404" "20" "fm" 2 "b" 64 7 7 1 1 164 1 164 164 164 164 164 164 0 0 0 0 0 164 1 -1 1 0
"4411" "20" "fm" 30 "a" 66 7 7 1 1 170 1 170 170 170 170 170 170 0 0 0 0 0 170 -1 -1 -1 0
"4418" "20" "fm" 25 "a" 70 6 6 1 1 175 1 0 307 307 307 307 307 0 0 0 0 0 307 -1 -1 -1 0
"4425" "20" "fm" 19 "c" 73 6 6 1 1 178 1 0 309 309 309 309 309 0 0 0 0 0 309 -1 1 0 -1
"4432" "20" "fm" 16 "b" 75 7 7 1 1 163 1 0 774 774 774 774 774 0 0 0 0 0 774 1 -1 0 0
"4439" "20" "fm" 7 "b" 77 6 6 1 1 197 1 0 309 309 309 309 309 0 0 0 0 0 309 1 -1 1 0
"4446" "20" "fm" 22 "d" 80 7 7 1 1 188 1 188 188 188 188 188 188 0 0 0 0 0 188 1 1 0 1
"4453" "20" "fm" 36 "d" 83 7 7 1 1 187 1 0 307 307 524 307 307 217 0 217 0 0 217 1 1 1 1
"4460" "20" "fm" 1 "c" 85 6 6 1 1 156 1 156 156 156 156 156 156 0 0 0 0 0 156 -1 1 1 -1
"4467" "20" "fm" 35 "a" 87 6 6 1 1 164 1 0 536 536 536 536 536 0 0 0 0 0 536 -1 -1 -1 0
"4474" "20" "fm" 18 "d" 90 7 6 0 1 157 1 0 313 313 313 313 313 0 0 0 0 0 313 1 1 0 1
"4481" "20" "fm" 33 "c" 92 6 6 1 1 181 1 0 314 314 314 314 314 0 0 0 0 0 314 -1 1 1 -1
"4488" "20" "fm" 8 "a" 96 7 7 1 1 173 1 173 173 173 173 173 173 0 0 0 0 0 173 -1 -1 -1 0
"4495" "21" "ft" 6 "c" 4 7 7 1 1 26 1 0 405 405 405 405 405 0 0 0 0 0 405 -1 1 0 -1
"4502" "21" "ft" 13 "a" 6 6 6 1 1 165 1 165 165 165 165 165 165 0 0 0 0 0 165 -1 -1 -1 0
"4509" "21" "ft" 12 "b" 9 7 7 1 1 234 1 0 422 422 422 422 422 0 0 0 0 0 422 1 -1 0 0
"4516" "21" "ft" 28 "c" 13 7 7 1 1 664 1 0 1219 1219 1219 1219 1219 0 0 0 0 0 1219 -1 1 0 -1
"4523" "21" "ft" 14 "d" 17 7 7 1 1 455 1 455 455 455 455 455 455 0 0 0 0 0 455 1 1 0 1
"4530" "21" "ft" 10 "d" 19 7 7 1 1 117 1 0 292 292 397 292 292 105 0 105 0 0 105 1 1 0 1
"4537" "21" "ft" 20 "b" 21 7 7 1 1 77 1 0 550 550 550 550 550 0 0 0 0 0 550 1 -1 0 0
"4544" "21" "ft" 11 "c" 27 6 6 1 1 0 0 0 0 0 0 0 0 0 0 0 0 0 0 -1 1 0 -1
"4551" "21" "ft" 17 "a" 29 6 6 1 1 0 0 0 0 0 270 0 0 270 0 270 0 0 270 -1 -1 -1 0
"4558" "21" "ft" 21 "a" 31 6 6 1 1 526 1 526 526 526 526 526 526 0 0 0 0 0 526 -1 -1 -1 0
"4565" "21" "ft" 31 "d" 33 6 6 1 1 429 1 429 429 429 429 429 429 0 0 0 0 0 429 1 1 0 1
"4572" "21" "ft" 29 "b" 36 6 6 1 1 37 1 0 37 37 337 37 37 300 0 300 0 0 300 1 -1 0 0
"4579" "21" "ft" 27 "d" 39 6 6 1 1 201 1 0 358 358 358 358 358 0 0 0 0 0 358 1 1 0 1
"4586" "21" "ft" 4 "d" 41 6 6 1 1 233 1 0 808 808 808 808 808 0 0 0 0 0 808 1 1 0 1
"4593" "21" "ft" 34 "b" 43 7 7 1 1 32 1 0 255 255 554 255 255 299 0 299 0 0 299 1 -1 0 0
"4600" "21" "ft" 15 "c" 46 6 6 1 1 21 1 0 21 21 288 21 21 267 0 267 0 0 267 -1 1 0 -1
"4607" "21" "ft" 3 "a" 51 6 6 1 1 225 1 0 413 413 413 413 413 0 0 0 0 0 413 -1 -1 -1 0
"4614" "21" "ft" 24 "b" 60 7 7 1 1 0 0 0 0 0 268 0 0 268 0 268 0 0 268 1 -1 1 0
"4621" "21" "ft" 23 "c" 62 6 6 1 1 239 1 0 239 239 1134 239 239 895 0 895 0 0 351 -1 1 1 -1
"4628" "21" "ft" 2 "b" 64 7 7 1 1 0 0 0 0 0 0 0 0 0 0 0 0 0 0 1 -1 0 0
"4635" "21" "ft" 30 "a" 66 7 6 0 1 0 0 0 0 0 0 0 0 0 0 0 0 0 0 -1 -1 -1 0
"4642" "21" "ft" 25 "a" 70 6 6 1 1 0 0 0 0 0 0 0 0 0 0 0 0 0 0 -1 -1 -1 0
"4649" "21" "ft" 19 "c" 73 6 6 1 1 196 1 196 196 196 196 196 196 0 0 0 0 0 196 -1 1 0 -1
"4656" "21" "ft" 16 "b" 75 7 7 1 1 0 0 0 0 0 447 0 0 447 0 447 0 0 151 1 -1 0 0
"4663" "21" "ft" 7 "b" 77 6 6 1 1 496 1 496 496 496 496 496 496 0 0 0 0 0 496 1 -1 0 0
"4670" "21" "ft" 22 "d" 80 7 7 1 1 83 1 83 83 83 83 83 83 0 0 0 0 0 83 1 1 1 1
"4677" "21" "ft" 36 "d" 83 7 6 0 1 48 1 0 442 442 442 442 442 0 0 0 0 0 442 1 1 0 1
"4684" "21" "ft" 1 "c" 85 6 6 1 1 257 1 257 257 257 257 257 257 0 0 0 0 0 257 -1 1 1 -1
"4691" "21" "ft" 35 "a" 87 6 6 1 1 56 1 0 762 762 762 762 762 0 0 0 0 0 762 -1 -1 -1 0
"4698" "21" "ft" 18 "d" 90 7 7 1 1 249 1 0 581 581 581 581 581 0 0 0 0 0 581 1 1 0 1
"4705" "21" "ft" 33 "c" 92 6 6 1 1 571 1 571 571 571 571 571 571 0 0 0 0 0 571 -1 1 0 -1
"4712" "21" "ft" 8 "a" 96 7 7 1 1 234 1 0 555 555 555 555 555 0 0 0 0 0 555 -1 -1 -1 0
"4719" "22" "hn" 6 "a" 4 7 6 0 1 203 1 0 392 392 636 392 392 244 0 244 0 0 244 -1 -1 -1 0
"4726" "22" "hn" 13 "c" 6 6 6 1 1 0 0 0 0 0 359 0 0 359 0 359 0 0 359 -1 1 1 -1
"4733" "22" "hn" 12 "d" 9 7 7 1 1 0 0 0 0 0 0 0 0 0 0 0 0 0 0 1 1 0 1
"4740" "22" "hn" 28 "a" 13 7 7 1 1 0 0 0 0 0 0 0 0 0 0 0 0 0 0 -1 -1 -1 0
"4747" "22" "hn" 14 "b" 17 7 6 0 1 0 0 0 0 0 0 0 0 0 0 0 0 0 0 1 -1 0 0
"4754" "22" "hn" 10 "b" 19 7 7 1 1 0 0 0 0 0 0 0 0 0 0 0 0 0 0 1 -1 1 0
"4761" "22" "hn" 20 "d" 21 7 7 1 1 0 0 0 0 0 98 0 0 98 0 98 0 0 98 1 1 0 1
"4768" "22" "hn" 11 "a" 27 6 6 1 1 0 0 0 0 0 0 0 0 0 0 0 0 0 0 -1 -1 -1 0
"4775" "22" "hn" 17 "c" 29 6 6 1 1 200 1 200 200 200 200 200 200 0 0 0 0 0 200 -1 1 1 -1
"4782" "22" "hn" 21 "c" 31 6 6 1 1 262 1 262 262 262 262 262 262 0 0 0 0 0 262 -1 1 1 -1
"4789" "22" "hn" 31 "b" 33 6 6 1 1 0 0 0 0 0 0 0 0 0 0 0 0 0 0 1 -1 0 0
"4796" "22" "hn" 29 "d" 36 6 6 1 1 200 1 0 200 200 550 200 200 350 0 350 0 0 188 1 1 0 1
"4803" "22" "hn" 27 "b" 39 6 6 1 1 239 1 239 239 239 239 239 239 0 0 0 0 0 239 1 -1 0 0
"4810" "22" "hn" 4 "b" 41 7 7 1 1 0 0 0 0 0 0 0 0 0 0 0 0 0 0 1 -1 0 0
"4817" "22" "hn" 34 "d" 43 7 7 1 1 0 0 0 0 0 519 0 0 519 0 519 0 0 372 1 1 0 1
"4824" "22" "hn" 15 "a" 46 6 6 1 1 211 1 0 342 342 665 342 342 323 0 323 0 0 323 -1 -1 -1 0
"4831" "22" "hn" 3 "c" 51 6 6 1 1 0 0 0 0 0 0 0 0 0 0 0 0 0 0 -1 1 0 -1
"4838" "22" "hn" 24 "d" 60 7 7 1 1 0 0 0 0 0 0 0 0 0 0 0 0 0 0 1 1 0 1
"4845" "22" "hn" 23 "a" 62 6 6 1 1 202 1 0 415 415 2736 415 415 2321 0 2321 0 0 556 -1 -1 -1 0
"4852" "22" "hn" 2 "d" 64 6 7 0 1 0 0 0 0 0 0 0 0 0 0 0 0 0 0 1 1 1 1
"4859" "22" "hn" 30 "c" 66 7 7 1 1 0 0 0 0 0 0 0 0 0 0 0 0 0 0 -1 1 0 -1
"4866" "22" "hn" 25 "c" 70 6 6 1 1 214 1 214 214 214 214 214 214 0 0 0 0 0 214 -1 1 0 -1
"4873" "22" "hn" 19 "a" 73 6 6 1 1 0 0 0 0 0 512 0 0 512 0 512 0 0 512 -1 -1 -1 0
"4880" "22" "hn" 16 "d" 75 7 7 1 1 0 0 0 0 0 0 0 0 0 0 0 0 0 0 1 1 0 1
"4887" "22" "hn" 7 "d" 77 6 6 1 1 0 0 0 0 0 0 0 0 0 0 0 0 0 0 1 1 1 1
"4894" "22" "hn" 22 "b" 80 7 7 1 1 0 0 0 0 0 0 0 0 0 0 0 0 0 0 1 -1 0 0
"4901" "22" "hn" 36 "b" 83 7 7 1 1 28 1 28 28 28 28 28 28 0 0 0 0 0 28 1 -1 0 0
"4908" "22" "hn" 1 "a" 85 6 6 1 1 233 1 233 233 233 233 233 233 0 0 0 0 0 233 -1 -1 -1 0
"4915" "22" "hn" 35 "c" 87 6 7 0 1 109 1 0 283 283 283 283 283 0 0 0 0 0 283 -1 1 0 -1
"4922" "22" "hn" 18 "b" 90 7 7 1 1 205 1 0 372 372 372 372 372 0 0 0 0 0 372 1 -1 0 0
"4929" "22" "hn" 33 "a" 92 6 6 1 1 0 0 0 0 0 0 0 0 0 0 0 0 0 0 -1 -1 -1 0
"4936" "22" "hn" 8 "c" 96 7 7 1 1 0 0 0 0 0 0 0 0 0 0 0 0 0 0 -1 1 0 -1
"4943" "23" "ik" 6 "d" 4 7 7 1 1 219 1 0 391 391 391 391 391 0 0 0 0 0 391 1 1 0 1
"4950" "23" "ik" 13 "b" 6 6 6 1 1 207 1 207 207 207 207 207 207 0 0 0 0 0 207 1 -1 0 0
"4957" "23" "ik" 12 "c" 9 7 7 1 1 195 1 195 195 195 195 195 195 0 0 0 0 0 195 -1 1 0 -1
"4964" "23" "ik" 28 "d" 13 7 7 1 1 217 1 217 217 217 217 217 217 0 0 0 0 0 217 1 1 0 1
"4971" "23" "ik" 14 "a" 17 7 7 1 1 202 1 0 343 343 343 343 343 0 0 0 0 0 343 -1 -1 -1 0
"4978" "23" "ik" 10 "a" 19 7 7 1 1 222 1 222 222 222 222 222 222 0 0 0 0 0 222 -1 -1 -1 0
"4985" "23" "ik" 20 "c" 21 7 7 1 1 189 1 189 189 189 189 189 189 0 0 0 0 0 189 -1 1 1 -1
"4992" "23" "ik" 11 "d" 27 6 6 1 1 192 1 192 192 192 192 192 192 0 0 0 0 0 192 1 1 1 1
"4999" "23" "ik" 17 "b" 29 6 6 1 1 196 1 0 389 389 389 389 389 0 0 0 0 0 389 1 -1 0 0
"5006" "23" "ik" 21 "b" 31 6 6 1 1 197 1 0 344 344 344 344 344 0 0 0 0 0 344 1 -1 0 0
"5013" "23" "ik" 31 "a" 33 6 6 1 1 199 1 199 199 199 199 199 199 0 0 0 0 0 199 -1 -1 -1 0
"5020" "23" "ik" 29 "c" 36 6 6 1 1 186 1 0 378 378 378 378 378 0 0 0 0 0 378 -1 1 1 -1
"5027" "23" "ik" 27 "a" 39 6 6 1 1 211 1 0 384 384 384 384 384 0 0 0 0 0 384 -1 -1 -1 0
"5034" "23" "ik" 4 "a" 41 7 7 1 1 153 1 153 153 153 153 153 153 0 0 0 0 0 153 -1 -1 -1 0
"5041" "23" "ik" 34 "c" 43 7 7 1 1 183 1 0 319 319 319 319 319 0 0 0 0 0 319 -1 1 0 -1
"5048" "23" "ik" 15 "d" 46 6 6 1 1 204 1 204 204 204 204 204 204 0 0 0 0 0 204 1 1 0 1
"5055" "23" "ik" 3 "b" 51 6 6 1 1 192 1 192 192 192 192 192 192 0 0 0 0 0 192 1 -1 0 0
"5062" "23" "ik" 24 "c" 60 7 7 1 1 243 1 243 243 243 243 243 243 0 0 0 0 0 243 -1 1 1 -1
"5069" "23" "ik" 23 "d" 62 6 6 1 1 192 1 0 354 354 354 354 354 0 0 0 0 0 354 1 1 0 1
"5076" "23" "ik" 2 "c" 64 7 7 1 1 202 1 202 202 202 202 202 202 0 0 0 0 0 202 -1 1 0 -1
"5083" "23" "ik" 30 "b" 66 7 7 1 1 0 0 0 0 0 0 0 0 0 0 0 0 0 0 1 -1 1 0
"5090" "23" "ik" 25 "b" 70 6 6 1 1 206 1 206 206 206 206 206 206 0 0 0 0 0 206 1 -1 1 0
"5097" "23" "ik" 19 "d" 73 6 6 1 1 184 1 0 325 325 325 325 325 0 0 0 0 0 325 1 1 0 1
"5104" "23" "ik" 16 "c" 75 7 7 1 1 215 1 215 215 215 215 215 215 0 0 0 0 0 215 -1 1 0 -1
"5111" "23" "ik" 7 "c" 77 6 6 1 1 176 1 0 368 368 368 368 368 0 0 0 0 0 368 -1 1 1 -1
"5118" "23" "ik" 22 "a" 80 7 7 1 1 194 1 194 194 194 194 194 194 0 0 0 0 0 194 -1 -1 -1 0
"5125" "23" "ik" 36 "a" 83 7 7 1 1 193 1 193 193 193 193 193 193 0 0 0 0 0 193 -1 -1 -1 0
"5132" "23" "ik" 1 "d" 85 6 6 1 1 185 1 185 185 185 185 185 185 0 0 0 0 0 185 1 1 0 1
"5139" "23" "ik" 35 "b" 87 6 6 1 1 202 1 0 337 337 337 337 337 0 0 0 0 0 337 1 -1 1 0
"5146" "23" "ik" 18 "a" 90 7 7 1 1 188 1 0 348 348 348 348 348 0 0 0 0 0 348 -1 -1 -1 0
"5153" "23" "ik" 33 "d" 92 7 6 0 1 181 1 181 181 181 181 181 181 0 0 0 0 0 181 1 1 0 1
"5160" "23" "ik" 8 "b" 96 7 7 1 1 178 1 0 329 329 329 329 329 0 0 0 0 0 329 1 -1 0 0
"5167" "24" "it" 6 "d" 4 7 7 1 1 186 1 0 465 465 1369 465 465 904 0 904 0 0 490 1 1 1 1
"5174" "24" "it" 13 "b" 6 6 6 1 1 141 1 0 141 141 288 141 141 147 0 147 0 0 147 1 -1 0 0
"5181" "24" "it" 12 "c" 9 7 7 1 1 180 1 180 180 180 180 180 180 0 0 0 0 0 180 -1 1 0 -1
"5188" "24" "it" 28 "d" 13 7 6 0 1 0 0 0 0 0 224 0 0 224 0 224 0 0 224 1 1 0 1
"5195" "24" "it" 14 "a" 17 7 7 1 1 153 1 0 153 153 352 153 153 199 0 199 0 0 199 -1 -1 -1 0
"5202" "24" "it" 10 "a" 19 7 7 1 1 0 0 0 0 0 0 0 0 0 0 0 0 0 0 -1 -1 -1 0
"5209" "24" "it" 20 "c" 21 7 7 1 1 188 1 188 188 188 188 188 188 0 0 0 0 0 188 -1 1 0 -1
"5216" "24" "it" 11 "d" 27 6 6 1 1 171 1 171 171 171 171 171 171 0 0 0 0 0 171 1 1 0 1
"5223" "24" "it" 17 "b" 29 6 6 1 1 176 1 0 571 571 765 571 571 194 0 194 0 0 194 1 -1 0 0
"5230" "24" "it" 21 "b" 31 6 7 0 1 172 1 0 340 340 501 340 340 161 0 161 0 0 161 1 -1 0 0
"5237" "24" "it" 31 "a" 33 6 6 1 1 174 1 174 174 174 174 174 174 0 0 0 0 0 174 -1 -1 -1 0
"5244" "24" "it" 29 "c" 36 6 6 1 1 161 1 0 161 161 278 161 161 117 0 117 0 0 117 -1 1 1 -1
"5251" "24" "it" 27 "a" 39 6 6 1 1 179 1 179 179 179 179 179 179 0 0 0 0 0 179 -1 -1 -1 0
"5258" "24" "it" 4 "a" 41 7 7 1 1 196 1 196 196 196 196 196 196 0 0 0 0 0 196 -1 -1 -1 0
"5265" "24" "it" 34 "c" 43 7 7 1 1 54 1 0 54 54 221 54 54 167 0 167 0 0 167 -1 1 0 -1
"5272" "24" "it" 15 "d" 46 6 6 1 1 155 1 0 346 346 346 346 346 0 0 0 0 0 346 1 1 0 1
"5279" "24" "it" 3 "b" 51 6 6 1 1 174 1 174 174 174 174 174 174 0 0 0 0 0 174 1 -1 1 0
"5286" "24" "it" 24 "c" 60 7 7 1 1 181 1 181 181 181 181 181 181 0 0 0 0 0 181 -1 1 0 -1
"5293" "24" "it" 23 "d" 62 6 6 1 1 178 1 0 368 368 368 368 368 0 0 0 0 0 368 1 1 0 1
"5300" "24" "it" 2 "c" 64 7 7 1 1 179 1 179 179 179 179 179 179 0 0 0 0 0 179 -1 1 0 -1
"5307" "24" "it" 30 "b" 66 7 6 0 1 186 1 186 186 186 186 186 186 0 0 0 0 0 186 1 -1 0 0
"5314" "24" "it" 25 "b" 70 6 6 1 1 183 1 183 183 183 183 183 183 0 0 0 0 0 183 1 -1 1 0
"5321" "24" "it" 19 "d" 73 6 6 1 1 161 1 161 161 161 161 161 161 0 0 0 0 0 161 1 1 0 1
"5328" "24" "it" 16 "c" 75 7 7 1 1 0 0 0 0 0 239 0 0 239 0 239 0 0 239 -1 1 0 -1
"5335" "24" "it" 7 "c" 77 6 6 1 1 163 1 0 352 352 352 352 352 0 0 0 0 0 352 -1 1 0 -1
"5342" "24" "it" 22 "a" 80 7 7 1 1 187 1 187 187 187 187 187 187 0 0 0 0 0 187 -1 -1 -1 0
"5349" "24" "it" 36 "a" 83 7 7 1 1 150 1 150 150 150 150 150 150 0 0 0 0 0 150 -1 -1 -1 0
"5356" "24" "it" 1 "d" 85 6 7 0 1 189 1 189 189 189 189 189 189 0 0 0 0 0 189 1 1 1 1
"5363" "24" "it" 35 "b" 87 6 6 1 1 172 1 0 325 325 325 325 325 0 0 0 0 0 325 1 -1 0 0
"5370" "24" "it" 18 "a" 90 7 7 1 1 185 1 0 414 414 414 414 414 0 0 0 0 0 414 -1 -1 -1 0
"5377" "24" "it" 33 "d" 92 7 6 0 1 166 1 166 166 166 166 166 166 0 0 0 0 0 166 1 1 0 1
"5384" "24" "it" 8 "b" 96 7 7 1 1 158 1 158 158 158 158 158 158 0 0 0 0 0 158 1 -1 0 0
"5391" "25" "ma" 6 "b" 4 7 6 0 1 285 1 285 285 285 285 285 285 0 0 0 0 0 285 1 -1 0 0
"5398" "25" "ma" 13 "d" 6 6 6 1 1 0 0 0 0 0 235 0 0 235 0 235 0 0 235 1 1 0 1
"5405" "25" "ma" 12 "a" 9 7 7 1 1 108 1 108 108 108 108 108 108 0 0 0 0 0 108 -1 -1 -1 0
"5412" "25" "ma" 28 "b" 13 7 7 1 1 0 0 0 0 0 0 0 0 0 0 0 0 0 0 1 -1 1 0
"5419" "25" "ma" 14 "c" 17 7 7 1 1 24 1 0 24 24 202 24 24 178 0 178 0 0 178 -1 1 0 -1
"5426" "25" "ma" 10 "c" 19 7 7 1 1 16 1 0 16 16 322 16 16 306 0 306 0 0 115 -1 1 1 -1
"5433" "25" "ma" 20 "a" 21 7 6 0 1 214 1 214 214 214 214 214 214 0 0 0 0 0 214 -1 -1 -1 0
"5440" "25" "ma" 11 "b" 27 6 7 0 1 82 1 0 82 82 300 82 82 218 0 218 0 0 218 1 -1 0 0
"5447" "25" "ma" 17 "d" 29 6 6 1 1 52 1 0 52 52 308 52 52 256 0 256 0 0 256 1 1 1 1
"5454" "25" "ma" 21 "d" 31 6 6 1 1 0 0 0 0 0 441 0 0 441 0 441 0 0 221 1 1 0 1
"5461" "25" "ma" 31 "c" 33 6 6 1 1 0 0 0 0 0 269 0 0 269 0 269 0 0 269 -1 1 1 -1
"5468" "25" "ma" 29 "a" 36 6 6 1 1 104 1 0 104 104 330 104 104 226 0 226 0 0 226 -1 -1 -1 0
"5475" "25" "ma" 27 "c" 39 6 6 1 1 0 0 0 0 0 233 0 0 233 0 233 0 0 233 -1 1 1 -1
"5482" "25" "ma" 4 "c" 41 7 7 1 1 73 1 73 73 73 73 73 73 0 0 0 0 0 73 -1 1 1 -1
"5489" "25" "ma" 34 "a" 43 7 7 1 1 108 1 0 108 108 299 108 108 191 0 191 0 0 191 -1 -1 -1 0
"5496" "25" "ma" 15 "b" 46 6 6 1 1 51 1 0 51 51 258 51 51 207 0 207 0 0 207 1 -1 0 0
"5503" "25" "ma" 3 "d" 51 6 6 1 1 0 0 0 0 0 453 0 0 453 0 453 0 0 240 1 1 0 1
"5510" "25" "ma" 24 "a" 60 7 7 1 1 0 0 0 0 0 228 0 0 228 0 228 0 0 228 -1 -1 -1 0
"5517" "25" "ma" 23 "b" 62 6 6 1 1 194 1 0 194 194 2375 194 194 2181 0 2181 0 0 442 1 -1 0 0
"5524" "25" "ma" 2 "a" 64 7 7 1 1 70 1 70 70 70 70 70 70 0 0 0 0 0 70 -1 -1 -1 0
"5531" "25" "ma" 30 "d" 66 7 7 1 1 0 0 0 0 0 0 0 0 0 0 0 0 0 0 1 1 0 1
"5538" "25" "ma" 25 "d" 70 6 6 1 1 69 1 69 69 69 69 69 69 0 0 0 0 0 69 1 1 0 1
"5545" "25" "ma" 19 "b" 73 6 6 1 1 235 1 235 235 235 235 235 235 0 0 0 0 0 235 1 -1 0 0
"5552" "25" "ma" 16 "a" 75 7 7 1 1 0 0 0 0 0 252 0 0 252 0 252 0 0 252 -1 -1 -1 0
"5559" "25" "ma" 7 "a" 77 6 6 1 1 227 1 0 227 227 448 227 227 221 0 221 0 0 221 -1 -1 -1 0
"5566" "25" "ma" 22 "c" 80 7 7 1 1 0 0 0 0 0 252 0 0 252 0 252 0 0 252 -1 1 0 -1
"5573" "25" "ma" 36 "c" 83 7 6 0 1 109 1 109 109 109 109 109 109 0 0 0 0 0 109 -1 1 0 -1
"5580" "25" "ma" 1 "b" 85 6 6 1 1 68 1 0 68 68 493 68 68 425 0 425 0 0 230 1 -1 0 0
"5587" "25" "ma" 35 "d" 87 6 6 1 1 200 1 0 200 200 423 200 200 223 0 223 0 0 223 1 1 0 1
"5594" "25" "ma" 18 "c" 90 7 7 1 1 257 1 0 257 257 439 257 257 182 0 182 0 0 182 -1 1 0 -1
"5601" "25" "ma" 33 "b" 92 6 6 1 1 214 1 214 214 214 214 214 214 0 0 0 0 0 214 1 -1 0 0
"5608" "25" "ma" 8 "d" 96 7 7 1 1 232 1 232 232 232 232 232 232 0 0 0 0 0 232 1 1 0 1
"5615" "26" "me" 6 "c" 4 7 7 1 1 0 0 0 0 0 514 0 0 514 0 514 0 0 328 -1 1 0 -1
"5622" "26" "me" 13 "a" 6 6 6 1 1 222 1 0 588 588 588 588 588 0 0 0 0 0 588 -1 -1 -1 0
"5629" "26" "me" 12 "b" 9 7 7 1 1 117 1 0 117 117 293 117 117 176 0 176 0 0 176 1 -1 0 0
"5636" "26" "me" 28 "c" 13 7 7 1 1 198 1 198 198 198 198 198 198 0 0 0 0 0 198 -1 1 1 -1
"5643" "26" "me" 14 "d" 17 7 7 1 1 216 1 0 216 216 544 216 216 328 0 328 0 0 328 1 1 1 1
"5650" "26" "me" 10 "d" 19 7 7 1 1 196 1 196 196 196 196 196 196 0 0 0 0 0 196 1 1 0 1
"5657" "26" "me" 20 "b" 21 7 7 1 1 196 1 0 196 196 1001 196 196 805 0 805 0 0 250 1 -1 0 0
"5664" "26" "me" 11 "c" 27 6 6 1 1 207 1 0 480 480 673 480 480 193 0 193 0 0 193 -1 1 0 -1
"5671" "26" "me" 17 "a" 29 6 6 1 1 200 1 0 498 498 498 498 498 0 0 0 0 0 498 -1 -1 -1 0
"5678" "26" "me" 21 "a" 31 6 7 0 1 209 1 0 530 530 885 530 530 355 0 355 0 0 355 -1 -1 -1 0
"5685" "26" "me" 31 "d" 33 6 6 1 1 0 0 0 0 0 222 0 0 222 0 222 0 0 222 1 1 0 1
"5692" "26" "me" 29 "b" 36 6 6 1 1 201 1 0 201 201 791 201 201 590 0 590 0 0 352 1 -1 1 0
"5699" "26" "me" 27 "d" 39 6 6 1 1 77 1 0 77 77 438 77 77 361 0 361 0 0 361 1 1 0 1
"5706" "26" "me" 4 "d" 41 6 6 1 1 201 1 0 362 362 1303 362 362 941 0 941 0 0 422 1 1 1 1
"5713" "26" "me" 34 "b" 43 7 7 1 1 194 1 0 451 451 918 451 451 467 0 467 0 0 181 1 -1 0 0
"5720" "26" "me" 15 "c" 46 6 6 1 1 202 1 0 384 384 784 384 384 400 0 400 0 0 224 -1 1 0 -1
"5727" "26" "me" 3 "a" 51 6 6 1 1 216 1 0 604 604 960 604 604 356 0 356 0 0 356 -1 -1 -1 0
"5734" "26" "me" 24 "b" 60 7 7 1 1 414 1 0 861 861 1564 861 861 703 0 703 0 0 703 1 -1 0 0
"5741" "26" "me" 23 "c" 62 6 6 1 1 279 1 0 828 828 1617 828 828 789 0 789 0 0 602 -1 1 0 -1
"5748" "26" "me" 2 "b" 64 7 7 1 1 204 1 0 476 476 476 476 476 0 0 0 0 0 476 1 -1 1 0
"5755" "26" "me" 30 "a" 66 7 6 0 1 192 1 0 460 460 742 460 460 282 0 282 0 0 282 -1 -1 -1 0
"5762" "26" "me" 25 "a" 70 6 6 1 1 210 1 0 210 210 403 210 210 193 0 193 0 0 193 -1 -1 -1 0
"5769" "26" "me" 19 "c" 73 6 6 1 1 207 1 0 390 390 390 390 390 0 0 0 0 0 390 -1 1 0 -1
"5776" "26" "me" 16 "b" 75 7 7 1 1 201 1 0 825 825 1379 825 825 554 0 554 0 0 222 1 -1 0 0
"5783" "26" "me" 7 "b" 77 6 6 1 1 198 1 0 393 393 616 393 393 223 0 223 0 0 223 1 -1 1 0
"5790" "26" "me" 22 "d" 80 7 7 1 1 208 1 208 208 208 208 208 208 0 0 0 0 0 208 1 1 0 1
"5797" "26" "me" 36 "d" 83 7 7 1 1 203 1 0 390 390 876 390 390 486 0 486 0 0 181 1 1 1 1
"5804" "26" "me" 1 "c" 85 6 6 1 1 211 1 211 211 211 211 211 211 0 0 0 0 0 211 -1 1 1 -1
"5811" "26" "me" 35 "a" 87 6 7 0 1 223 1 0 389 389 501 389 389 112 0 112 0 0 112 -1 -1 -1 0
"5818" "26" "me" 18 "d" 90 7 6 0 1 215 1 0 439 439 439 439 439 0 0 0 0 0 439 1 1 0 1
"5825" "26" "me" 33 "c" 92 6 6 1 1 287 1 0 287 287 586 287 287 299 0 299 0 0 299 -1 1 0 -1
"5832" "26" "me" 8 "a" 96 7 6 0 1 149 1 0 149 149 488 149 149 339 0 339 0 0 339 -1 -1 -1 0
"5839" "27" "mh" 6 "b" 4 7 7 1 1 171 1 0 308 308 450 308 308 142 0 142 0 0 142 1 -1 0 0
"5846" "27" "mh" 13 "d" 6 6 6 1 1 164 1 164 164 164 164 164 164 0 0 0 0 0 164 1 1 0 1
"5853" "27" "mh" 12 "a" 9 7 7 1 1 0 0 0 0 0 0 0 0 0 0 0 0 0 0 -1 -1 -1 0
"5860" "27" "mh" 28 "b" 13 7 7 1 1 50 1 50 50 50 50 50 50 0 0 0 0 0 50 1 -1 0 0
"5867" "27" "mh" 14 "c" 17 7 7 1 1 81 1 0 81 81 177 81 81 96 0 96 0 0 96 -1 1 0 -1
"5874" "27" "mh" 10 "c" 19 7 7 1 1 0 0 0 0 0 0 0 0 0 0 0 0 0 0 -1 1 1 -1
"5881" "27" "mh" 20 "a" 21 7 7 1 1 0 0 0 0 0 0 0 0 0 0 0 0 0 0 -1 -1 -1 0
"5888" "27" "mh" 11 "b" 27 6 6 1 1 42 1 0 42 42 219 42 42 177 0 177 0 0 177 1 -1 0 0
"5895" "27" "mh" 17 "d" 29 6 6 1 1 85 1 0 85 85 479 85 85 394 0 394 0 0 394 1 1 0 1
"5902" "27" "mh" 21 "d" 31 6 6 1 1 101 1 0 311 311 1050 311 311 739 0 739 0 0 739 1 1 0 1
"5909" "27" "mh" 31 "c" 33 6 6 1 1 68 1 0 369 369 369 369 369 0 0 0 0 0 369 -1 1 1 -1
"5916" "27" "mh" 29 "a" 36 6 7 0 1 38 1 0 297 297 297 297 297 0 0 0 0 0 297 -1 -1 -1 0
"5923" "27" "mh" 27 "c" 39 6 6 1 1 29 1 0 29 29 316 29 29 287 0 287 0 0 287 -1 1 0 -1
"5930" "27" "mh" 4 "c" 41 7 7 1 1 173 1 0 299 299 299 299 299 0 0 0 0 0 299 -1 1 1 -1
"5937" "27" "mh" 34 "a" 43 7 7 1 1 0 0 0 0 0 140 0 0 140 0 140 0 0 140 -1 -1 -1 0
"5944" "27" "mh" 15 "b" 46 6 6 1 1 0 0 0 0 0 187 0 0 187 0 187 0 0 187 1 -1 0 0
"5951" "27" "mh" 3 "d" 51 6 6 1 1 184 1 184 184 184 184 184 184 0 0 0 0 0 184 1 1 0 1
"5958" "27" "mh" 24 "a" 60 7 7 1 1 34 1 0 34 34 189 34 34 155 0 155 0 0 155 -1 -1 -1 0
"5965" "27" "mh" 23 "b" 62 6 6 1 1 71 1 0 226 226 702 226 226 476 0 476 0 0 476 1 -1 0 0
"5972" "27" "mh" 2 "a" 64 7 7 1 1 0 0 0 0 0 0 0 0 0 0 0 0 0 0 -1 -1 -1 0
"5979" "27" "mh" 30 "d" 66 7 7 1 1 173 1 173 173 173 173 173 173 0 0 0 0 0 173 1 1 0 1
"5986" "27" "mh" 25 "d" 70 6 6 1 1 16 1 16 16 16 16 16 16 0 0 0 0 0 16 1 1 0 1
"5993" "27" "mh" 19 "b" 73 6 7 0 1 178 1 178 178 178 178 178 178 0 0 0 0 0 178 1 -1 0 0
"6000" "27" "mh" 16 "a" 75 7 7 1 1 185 1 185 185 185 185 185 185 0 0 0 0 0 185 -1 -1 -1 0
"6007" "27" "mh" 7 "a" 77 6 6 1 1 0 0 0 0 0 156 0 0 156 0 156 0 0 156 -1 -1 -1 0
"6014" "27" "mh" 22 "c" 80 7 7 1 1 78 1 78 78 78 78 78 78 0 0 0 0 0 78 -1 1 1 -1
"6021" "27" "mh" 36 "c" 83 7 6 0 1 0 0 0 0 0 165 0 0 165 0 165 0 0 165 -1 1 0 -1
"6028" "27" "mh" 1 "b" 85 6 6 1 1 166 1 166 166 166 166 166 166 0 0 0 0 0 166 1 -1 0 0
"6035" "27" "mh" 35 "d" 87 6 6 1 1 173 1 0 173 173 388 173 173 215 0 215 0 0 215 1 1 0 1
"6042" "27" "mh" 18 "c" 90 7 7 1 1 31 1 0 313 313 313 313 313 0 0 0 0 0 313 -1 1 1 -1
"6049" "27" "mh" 33 "b" 92 6 6 1 1 0 0 0 0 0 0 0 0 0 0 0 0 0 0 1 -1 0 0
"6056" "27" "mh" 8 "d" 96 7 7 1 1 180 1 180 180 180 180 180 180 0 0 0 0 0 180 1 1 0 1
"6063" "28" "mkh" 6 "d" 4 7 7 1 1 205 1 0 391 391 598 391 391 207 0 207 0 0 207 1 1 0 1
"6070" "28" "mkh" 13 "b" 6 6 6 1 1 215 1 215 215 215 215 215 215 0 0 0 0 0 215 1 -1 0 0
"6077" "28" "mkh" 12 "c" 9 7 7 1 1 189 1 0 329 329 329 329 329 0 0 0 0 0 329 -1 1 0 -1
"6084" "28" "mkh" 28 "d" 13 7 7 1 1 201 1 201 201 201 201 201 201 0 0 0 0 0 201 1 1 1 1
"6091" "28" "mkh" 14 "a" 17 7 7 1 1 217 1 217 217 217 217 217 217 0 0 0 0 0 217 -1 -1 -1 0
"6098" "28" "mkh" 10 "a" 19 7 7 1 1 229 1 229 229 229 229 229 229 0 0 0 0 0 229 -1 -1 -1 0
"6105" "28" "mkh" 20 "c" 21 7 7 1 1 206 1 206 206 206 206 206 206 0 0 0 0 0 206 -1 1 1 -1
"6112" "28" "mkh" 11 "d" 27 6 6 1 1 214 1 214 214 214 214 214 214 0 0 0 0 0 214 1 1 1 1
"6119" "28" "mkh" 17 "b" 29 6 6 1 1 186 1 0 377 377 377 377 377 0 0 0 0 0 377 1 -1 1 0
"6126" "28" "mkh" 21 "b" 31 6 7 0 1 197 1 0 387 387 387 387 387 0 0 0 0 0 387 1 -1 1 0
"6133" "28" "mkh" 31 "a" 33 6 6 1 1 172 1 0 360 360 360 360 360 0 0 0 0 0 360 -1 -1 -1 0
"6140" "28" "mkh" 29 "c" 36 6 6 1 1 192 1 192 192 192 192 192 192 0 0 0 0 0 192 -1 1 0 -1
"6147" "28" "mkh" 27 "a" 39 6 6 1 1 194 1 0 387 387 387 387 387 0 0 0 0 0 387 -1 -1 -1 0
"6154" "28" "mkh" 4 "a" 41 7 7 1 1 197 1 0 362 362 362 362 362 0 0 0 0 0 362 -1 -1 -1 0
"6161" "28" "mkh" 34 "c" 43 7 7 1 1 241 1 0 241 241 455 241 241 214 0 214 0 0 214 -1 1 0 -1
"6168" "28" "mkh" 15 "d" 46 6 7 0 1 56 1 0 56 56 222 56 56 166 0 166 0 0 166 1 1 0 1
"6175" "28" "mkh" 3 "b" 51 6 6 1 1 190 1 0 410 410 410 410 410 0 0 0 0 0 410 1 -1 0 0
"6182" "28" "mkh" 24 "c" 60 7 7 1 1 210 1 0 422 422 422 422 422 0 0 0 0 0 422 -1 1 1 -1
"6189" "28" "mkh" 23 "d" 62 6 6 1 1 202 1 0 1674 1674 2403 1674 1674 729 0 729 0 0 729 1 1 0 1
"6196" "28" "mkh" 2 "c" 64 7 7 1 1 181 1 181 181 181 181 181 181 0 0 0 0 0 181 -1 1 1 -1
"6203" "28" "mkh" 30 "b" 66 7 6 0 1 193 1 193 193 193 193 193 193 0 0 0 0 0 193 1 -1 0 0
"6210" "28" "mkh" 25 "b" 70 6 6 1 1 183 1 0 404 404 404 404 404 0 0 0 0 0 404 1 -1 1 0
"6217" "28" "mkh" 19 "d" 73 6 6 1 1 203 1 0 363 363 573 363 363 210 0 210 0 0 210 1 1 0 1
"6224" "28" "mkh" 16 "c" 75 7 7 1 1 187 1 0 476 476 737 476 476 261 0 261 0 0 261 -1 1 0 -1
"6231" "28" "mkh" 7 "c" 77 6 6 1 1 187 1 0 561 561 561 561 561 0 0 0 0 0 561 -1 1 1 -1
"6238" "28" "mkh" 22 "a" 80 7 7 1 1 203 1 203 203 203 203 203 203 0 0 0 0 0 203 -1 -1 -1 0
"6245" "28" "mkh" 36 "a" 83 7 7 1 1 186 1 0 363 363 363 363 363 0 0 0 0 0 363 -1 -1 -1 0
"6252" "28" "mkh" 1 "d" 85 6 6 1 1 182 1 0 364 364 364 364 364 0 0 0 0 0 364 1 1 1 1
"6259" "28" "mkh" 35 "b" 87 6 6 1 1 187 1 0 416 416 416 416 416 0 0 0 0 0 416 1 -1 0 0
"6266" "28" "mkh" 18 "a" 90 7 7 1 1 189 1 0 361 361 361 361 361 0 0 0 0 0 361 -1 -1 -1 0
"6273" "28" "mkh" 33 "d" 92 7 6 0 1 202 1 202 202 202 202 202 202 0 0 0 0 0 202 1 1 1 1
"6280" "28" "mkh" 8 "b" 96 7 7 1 1 203 1 0 395 395 395 395 395 0 0 0 0 0 395 1 -1 1 0
"6287" "29" "mn2" 6 "d" 4 7 7 1 1 250 1 0 782 782 1883 782 782 1101 0 1101 0 0 290 1 1 0 1
"6294" "29" "mn2" 13 "b" 6 6 6 1 1 188 1 188 188 188 188 188 188 0 0 0 0 0 188 1 -1 0 0
"6301" "29" "mn2" 12 "c" 9 7 7 1 1 18 1 18 18 18 18 18 18 0 0 0 0 0 18 -1 1 0 -1
"6308" "29" "mn2" 28 "d" 13 7 7 1 1 57 1 0 57 57 272 57 57 215 0 215 0 0 215 1 1 0 1
"6315" "29" "mn2" 14 "a" 17 7 7 1 1 177 1 0 304 304 512 304 304 208 0 208 0 0 208 -1 -1 -1 0
"6322" "29" "mn2" 10 "a" 19 7 7 1 1 189 1 189 189 189 189 189 189 0 0 0 0 0 189 -1 -1 -1 0
"6329" "29" "mn2" 20 "c" 21 7 7 1 1 137 1 137 137 137 137 137 137 0 0 0 0 0 137 -1 1 0 -1
"6336" "29" "mn2" 11 "d" 27 6 6 1 1 60 1 60 60 60 60 60 60 0 0 0 0 0 60 1 1 0 1
"6343" "29" "mn2" 17 "b" 29 6 6 1 1 191 1 191 191 191 191 191 191 0 0 0 0 0 191 1 -1 0 0
"6350" "29" "mn2" 21 "b" 31 6 7 0 1 269 1 0 269 269 556 269 269 287 0 287 0 0 176 1 -1 0 0
"6357" "29" "mn2" 31 "a" 33 6 6 1 1 69 1 0 69 69 233 69 69 164 0 164 0 0 164 -1 -1 -1 0
"6364" "29" "mn2" 29 "c" 36 6 6 1 1 104 1 0 104 104 273 104 104 169 0 169 0 0 169 -1 1 0 -1
"6371" "29" "mn2" 27 "a" 39 6 6 1 1 87 1 0 300 300 300 300 300 0 0 0 0 0 300 -1 -1 -1 0
"6378" "29" "mn2" 4 "a" 41 7 7 1 1 0 0 0 0 0 168 0 0 168 0 168 0 0 168 -1 -1 -1 0
"6385" "29" "mn2" 34 "c" 43 7 7 1 1 244 1 244 244 244 244 244 244 0 0 0 0 0 244 -1 1 0 -1
"6392" "29" "mn2" 15 "d" 46 6 6 1 1 29 1 0 231 231 449 231 231 218 0 218 0 0 218 1 1 0 1
"6399" "29" "mn2" 3 "b" 51 6 6 1 1 155 1 155 155 155 155 155 155 0 0 0 0 0 155 1 -1 0 0
"6406" "29" "mn2" 24 "c" 60 7 7 1 1 0 0 0 0 0 483 0 0 483 0 483 0 0 314 -1 1 0 -1
"6413" "29" "mn2" 23 "d" 62 6 6 1 1 196 1 0 427 427 2447 427 427 2020 0 2020 0 0 184 1 1 0 1
"6420" "29" "mn2" 2 "c" 64 7 7 1 1 0 0 0 0 0 175 0 0 175 0 175 0 0 175 -1 1 0 -1
"6427" "29" "mn2" 30 "b" 66 7 6 0 1 178 1 178 178 178 178 178 178 0 0 0 0 0 178 1 -1 0 0
"6434" "29" "mn2" 25 "b" 70 6 6 1 1 0 0 0 0 0 0 0 0 0 0 0 0 0 0 1 -1 1 0
"6441" "29" "mn2" 19 "d" 73 6 6 1 1 292 1 292 292 292 292 292 292 0 0 0 0 0 292 1 1 0 1
"6448" "29" "mn2" 16 "c" 75 7 7 1 1 244 1 244 244 244 244 244 244 0 0 0 0 0 244 -1 1 0 -1
"6455" "29" "mn2" 7 "c" 77 6 6 1 1 62 1 0 370 370 449 370 370 79 0 79 0 0 79 -1 1 1 -1
"6462" "29" "mn2" 22 "a" 80 7 7 1 1 283 1 283 283 283 283 283 283 0 0 0 0 0 283 -1 -1 -1 0
"6469" "29" "mn2" 36 "a" 83 7 7 1 1 226 1 0 387 387 387 387 387 0 0 0 0 0 387 -1 -1 -1 0
"6476" "29" "mn2" 1 "d" 85 6 6 1 1 0 0 0 0 0 127 0 0 127 0 127 0 0 127 1 1 0 1
"6483" "29" "mn2" 35 "b" 87 6 6 1 1 203 1 0 364 364 364 364 364 0 0 0 0 0 364 1 -1 1 0
"6490" "29" "mn2" 18 "a" 90 7 7 1 1 193 1 0 396 396 396 396 396 0 0 0 0 0 396 -1 -1 -1 0
"6497" "29" "mn2" 33 "d" 92 7 6 0 1 191 1 191 191 191 191 191 191 0 0 0 0 0 191 1 1 1 1
"6504" "29" "mn2" 8 "b" 96 7 7 1 1 182 1 182 182 182 182 182 182 0 0 0 0 0 182 1 -1 1 0
"6511" "30" "ms" 6 "a" 4 7 7 1 1 292 1 0 1449 1449 1449 1449 1449 0 0 0 0 0 1449 -1 -1 -1 0
"6518" "30" "ms" 13 "c" 6 6 6 1 1 101 1 0 101 101 887 101 101 786 0 786 0 0 225 -1 1 0 -1
"6525" "30" "ms" 12 "d" 9 7 7 1 1 222 1 0 380 380 1021 380 380 641 0 641 0 0 193 1 1 0 1
"6532" "30" "ms" 28 "a" 13 7 7 1 1 89 1 0 89 89 417 89 89 328 0 328 0 0 328 -1 -1 -1 0
"6539" "30" "ms" 14 "b" 17 7 6 0 1 226 1 0 446 446 446 446 446 0 0 0 0 0 446 1 -1 0 0
"6546" "30" "ms" 10 "b" 19 7 6 0 1 292 1 0 292 292 721 292 292 429 0 429 0 0 429 1 -1 0 0
"6553" "30" "ms" 20 "d" 21 7 7 1 1 206 1 0 754 754 754 754 754 0 0 0 0 0 754 1 1 0 1
"6560" "30" "ms" 11 "a" 27 6 6 1 1 29 1 0 29 29 601 29 29 572 0 572 0 0 572 -1 -1 -1 0
"6567" "30" "ms" 17 "c" 29 6 6 1 1 249 1 0 696 696 696 696 696 0 0 0 0 0 696 -1 1 0 -1
"6574" "30" "ms" 21 "c" 31 6 6 1 1 271 1 0 1515 1515 1515 1515 1515 0 0 0 0 0 1515 -1 1 0 -1
"6581" "30" "ms" 31 "b" 33 6 6 1 1 387 1 0 646 646 1001 646 646 355 0 355 0 0 355 1 -1 0 0
"6588" "30" "ms" 29 "d" 36 6 6 1 1 268 1 0 452 452 452 452 452 0 0 0 0 0 452 1 1 0 1
"6595" "30" "ms" 27 "b" 39 6 6 1 1 221 1 0 421 421 421 421 421 0 0 0 0 0 421 1 -1 0 0
"6602" "30" "ms" 4 "b" 41 7 6 0 1 277 1 0 455 455 705 455 455 250 0 250 0 0 250 1 -1 0 0
"6609" "30" "ms" 34 "d" 43 7 6 0 1 245 1 0 426 426 426 426 426 0 0 0 0 0 426 1 1 0 1
"6616" "30" "ms" 15 "a" 46 6 6 1 1 267 1 0 1408 1408 1408 1408 1408 0 0 0 0 0 1408 -1 -1 -1 0
"6623" "30" "ms" 3 "c" 51 6 6 1 1 208 1 0 546 546 546 546 546 0 0 0 0 0 546 -1 1 0 -1
"6630" "30" "ms" 24 "d" 60 7 6 0 1 242 1 0 584 584 828 584 584 244 0 244 0 0 244 1 1 0 1
"6637" "30" "ms" 23 "a" 62 6 6 1 1 278 1 0 884 884 884 884 884 0 0 0 0 0 884 -1 -1 -1 0
"6644" "30" "ms" 2 "d" 64 6 7 0 1 307 1 0 530 530 530 530 530 0 0 0 0 0 530 1 1 0 1
"6651" "30" "ms" 30 "c" 66 7 7 1 1 287 1 0 503 503 503 503 503 0 0 0 0 0 503 -1 1 1 -1
"6658" "30" "ms" 25 "c" 70 6 6 1 1 294 1 0 625 625 834 625 625 209 0 209 0 0 209 -1 1 0 -1
"6665" "30" "ms" 19 "a" 73 6 7 0 1 279 1 0 469 469 926 469 469 457 0 457 0 0 457 -1 -1 -1 0
"6672" "30" "ms" 16 "d" 75 7 7 1 1 277 1 0 1162 1162 2106 1162 1162 944 0 944 0 0 357 1 1 0 1
"6679" "30" "ms" 7 "d" 77 6 6 1 1 324 1 0 578 578 1094 578 578 516 0 516 0 0 516 1 1 0 1
"6686" "30" "ms" 22 "b" 80 7 6 0 1 303 1 0 303 303 1562 303 303 1259 0 1259 0 0 80 1 -1 1 0
"6693" "30" "ms" 36 "b" 83 7 7 1 1 222 1 0 696 696 975 696 696 279 0 279 0 0 279 1 -1 0 0
"6700" "30" "ms" 1 "a" 85 6 6 1 1 280 1 0 453 453 453 453 453 0 0 0 0 0 453 -1 -1 -1 0
"6707" "30" "ms" 35 "c" 87 6 6 1 1 218 1 0 515 515 932 515 515 417 0 417 0 0 417 -1 1 0 -1
"6714" "30" "ms" 18 "b" 90 7 7 1 1 249 1 0 621 621 986 621 621 365 0 365 0 0 365 1 -1 0 0
"6721" "30" "ms" 33 "a" 92 6 6 1 1 236 1 0 512 512 896 512 512 384 0 384 0 0 384 -1 -1 -1 0
"6728" "30" "ms" 8 "c" 96 7 6 0 1 254 1 0 437 437 437 437 437 0 0 0 0 0 437 -1 1 0 -1
"6735" "31" "mv" 6 "b" 4 7 6 0 1 224 1 0 419 419 419 419 419 0 0 0 0 0 419 1 -1 0 0
"6742" "31" "mv" 13 "d" 6 6 6 1 1 193 1 193 193 193 193 193 193 0 0 0 0 0 193 1 1 0 1
"6749" "31" "mv" 12 "a" 9 7 7 1 1 197 1 0 333 333 333 333 333 0 0 0 0 0 333 -1 -1 -1 0
"6756" "31" "mv" 28 "b" 13 7 7 1 1 229 1 0 382 382 382 382 382 0 0 0 0 0 382 1 -1 0 0
"6763" "31" "mv" 14 "c" 17 7 7 1 1 191 1 0 448 448 448 448 448 0 0 0 0 0 448 -1 1 0 -1
"6770" "31" "mv" 10 "c" 19 7 7 1 1 175 1 0 320 320 320 320 320 0 0 0 0 0 320 -1 1 0 -1
"6777" "31" "mv" 20 "a" 21 7 7 1 1 189 1 0 359 359 359 359 359 0 0 0 0 0 359 -1 -1 -1 0
"6784" "31" "mv" 11 "b" 27 6 7 0 1 187 1 0 336 336 336 336 336 0 0 0 0 0 336 1 -1 0 0
"6791" "31" "mv" 17 "d" 29 6 6 1 1 176 1 0 379 379 538 379 379 159 0 159 0 0 159 1 1 0 1
"6798" "31" "mv" 21 "d" 31 6 7 0 1 188 1 0 542 542 542 542 542 0 0 0 0 0 542 1 1 1 1
"6805" "31" "mv" 31 "c" 33 6 6 1 1 174 1 0 396 396 396 396 396 0 0 0 0 0 396 -1 1 0 -1
"6812" "31" "mv" 29 "a" 36 6 6 1 1 182 1 0 337 337 337 337 337 0 0 0 0 0 337 -1 -1 -1 0
"6819" "31" "mv" 27 "c" 39 6 6 1 1 199 1 0 387 387 387 387 387 0 0 0 0 0 387 -1 1 0 -1
"6826" "31" "mv" 4 "c" 41 7 7 1 1 193 1 0 343 343 343 343 343 0 0 0 0 0 343 -1 1 0 -1
"6833" "31" "mv" 34 "a" 43 7 7 1 1 186 1 0 542 542 542 542 542 0 0 0 0 0 542 -1 -1 -1 0
"6840" "31" "mv" 15 "b" 46 6 6 1 1 168 1 0 353 353 353 353 353 0 0 0 0 0 353 1 -1 1 0
"6847" "31" "mv" 3 "d" 51 6 6 1 1 180 1 0 330 330 330 330 330 0 0 0 0 0 330 1 1 1 1
"6854" "31" "mv" 24 "a" 60 7 7 1 1 153 1 153 153 153 153 153 153 0 0 0 0 0 153 -1 -1 -1 0
"6861" "31" "mv" 23 "b" 62 6 6 1 1 164 1 0 401 401 401 401 401 0 0 0 0 0 401 1 -1 1 0
"6868" "31" "mv" 2 "a" 64 7 7 1 1 132 1 0 279 279 279 279 279 0 0 0 0 0 279 -1 -1 -1 0
"6875" "31" "mv" 30 "d" 66 7 7 1 1 0 0 0 0 0 0 0 0 0 0 0 0 0 0 1 1 0 1
"6882" "31" "mv" 25 "d" 70 6 6 1 1 165 1 0 323 323 323 323 323 0 0 0 0 0 323 1 1 0 1
"6889" "31" "mv" 19 "b" 73 6 6 1 1 175 1 0 386 386 386 386 386 0 0 0 0 0 386 1 -1 0 0
"6896" "31" "mv" 16 "a" 75 7 7 1 1 168 1 0 370 370 370 370 370 0 0 0 0 0 370 -1 -1 -1 0
"6903" "31" "mv" 7 "a" 77 6 6 1 1 188 1 0 363 363 363 363 363 0 0 0 0 0 363 -1 -1 -1 0
"6910" "31" "mv" 22 "c" 80 7 7 1 1 186 1 186 186 186 186 186 186 0 0 0 0 0 186 -1 1 1 -1
"6917" "31" "mv" 36 "c" 83 7 7 1 1 183 1 0 438 438 438 438 438 0 0 0 0 0 438 -1 1 0 -1
"6924" "31" "mv" 1 "b" 85 6 6 1 1 148 1 148 148 148 148 148 148 0 0 0 0 0 148 1 -1 0 0
"6931" "31" "mv" 35 "d" 87 6 6 1 1 177 1 0 331 331 331 331 331 0 0 0 0 0 331 1 1 0 1
"6938" "31" "mv" 18 "c" 90 7 7 1 1 48 1 0 221 221 221 221 221 0 0 0 0 0 221 -1 1 1 -1
"6945" "31" "mv" 33 "b" 92 6 6 1 1 55 1 0 344 344 344 344 344 0 0 0 0 0 344 1 -1 0 0
"6952" "31" "mv" 8 "d" 96 7 7 1 1 33 1 0 210 210 210 210 210 0 0 0 0 0 210 1 1 0 1
"6959" "32" "nf" 6 "b" 4 7 7 1 1 171 1 0 367 367 973 367 367 606 0 606 0 0 147 1 -1 0 0
"6966" "32" "nf" 13 "d" 6 6 6 1 1 45 1 0 45 45 640 45 45 595 0 595 0 0 595 1 1 0 1
"6973" "32" "nf" 12 "a" 9 7 7 1 1 138 1 138 138 138 138 138 138 0 0 0 0 0 138 -1 -1 -1 0
"6980" "32" "nf" 28 "b" 13 7 7 1 1 154 1 0 154 154 382 154 154 228 0 228 0 0 228 1 -1 0 0
"6987" "32" "nf" 14 "c" 17 7 7 1 1 39 1 0 39 39 296 39 39 257 0 257 0 0 257 -1 1 0 -1
"6994" "32" "nf" 10 "c" 19 7 7 1 1 195 1 0 341 341 341 341 341 0 0 0 0 0 341 -1 1 0 -1
"7001" "32" "nf" 20 "a" 21 7 7 1 1 179 1 0 399 399 399 399 399 0 0 0 0 0 399 -1 -1 -1 0
"7008" "32" "nf" 11 "b" 27 6 6 1 1 196 1 196 196 196 196 196 196 0 0 0 0 0 196 1 -1 1 0
"7015" "32" "nf" 17 "d" 29 6 6 1 1 0 0 0 0 0 549 0 0 549 0 549 0 0 346 1 1 0 1
"7022" "32" "nf" 21 "d" 31 6 6 1 1 171 1 0 370 370 876 370 370 506 0 506 0 0 506 1 1 0 1
"7029" "32" "nf" 31 "c" 33 6 6 1 1 67 1 0 67 67 297 67 67 230 0 230 0 0 230 -1 1 0 -1
"7036" "32" "nf" 29 "a" 36 6 6 1 1 169 1 0 169 169 424 169 169 255 0 255 0 0 255 -1 -1 -1 0
"7043" "32" "nf" 27 "c" 39 6 6 1 1 0 0 0 0 0 181 0 0 181 0 181 0 0 181 -1 1 0 -1
"7050" "32" "nf" 4 "c" 41 7 7 1 1 0 0 0 0 0 188 0 0 188 0 188 0 0 188 -1 1 1 -1
"7057" "32" "nf" 34 "a" 43 7 7 1 1 0 0 0 0 0 208 0 0 208 0 208 0 0 208 -1 -1 -1 0
"7064" "32" "nf" 15 "b" 46 6 6 1 1 180 1 0 370 370 370 370 370 0 0 0 0 0 370 1 -1 0 0
"7071" "32" "nf" 3 "d" 51 6 6 1 1 190 1 0 495 495 495 495 495 0 0 0 0 0 495 1 1 0 1
"7078" "32" "nf" 24 "a" 60 7 7 1 1 177 1 0 335 335 335 335 335 0 0 0 0 0 335 -1 -1 -1 0
"7085" "32" "nf" 23 "b" 62 6 6 1 1 168 1 0 766 766 766 766 766 0 0 0 0 0 766 1 -1 0 0
"7092" "32" "nf" 2 "a" 64 7 7 1 1 151 1 0 151 151 490 151 151 339 0 339 0 0 339 -1 -1 -1 0
"7099" "32" "nf" 30 "d" 66 7 7 1 1 153 1 153 153 153 153 153 153 0 0 0 0 0 153 1 1 1 1
"7106" "32" "nf" 25 "d" 70 6 6 1 1 0 0 0 0 0 213 0 0 213 0 213 0 0 213 1 1 0 1
"7113" "32" "nf" 19 "b" 73 6 6 1 1 57 1 0 57 57 257 57 57 200 0 200 0 0 200 1 -1 1 0
"7120" "32" "nf" 16 "a" 75 7 7 1 1 111 1 0 400 400 400 400 400 0 0 0 0 0 400 -1 -1 -1 0
"7127" "32" "nf" 7 "a" 77 6 6 1 1 111 1 0 417 417 417 417 417 0 0 0 0 0 417 -1 -1 -1 0
"7134" "32" "nf" 22 "c" 80 7 7 1 1 181 1 0 398 398 398 398 398 0 0 0 0 0 398 -1 1 0 -1
"7141" "32" "nf" 36 "c" 83 7 7 1 1 163 1 0 472 472 472 472 472 0 0 0 0 0 472 -1 1 0 -1
"7148" "32" "nf" 1 "b" 85 6 6 1 1 52 1 0 52 52 218 52 52 166 0 166 0 0 166 1 -1 0 0
"7155" "32" "nf" 35 "d" 87 6 6 1 1 47 1 0 47 47 339 47 47 292 0 292 0 0 292 1 1 1 1
"7162" "32" "nf" 18 "c" 90 7 7 1 1 0 0 0 0 0 337 0 0 337 0 337 0 0 337 -1 1 0 -1
"7169" "32" "nf" 33 "b" 92 6 6 1 1 0 0 0 0 0 0 0 0 0 0 0 0 0 0 1 -1 0 0
"7176" "32" "nf" 8 "d" 96 7 7 1 1 145 1 0 319 319 319 319 319 0 0 0 0 0 319 1 1 0 1
"7183" "8" "nk" 6 "c" 4 7 7 1 1 220 1 0 395 395 1116 395 395 721 0 721 0 0 243 -1 1 0 -1
"7190" "8" "nk" 13 "a" 6 6 6 1 1 333 1 333 333 333 333 333 333 0 0 0 0 0 333 -1 -1 -1 0
"7197" "8" "nk" 12 "b" 9 7 7 1 1 202 1 202 202 202 202 202 202 0 0 0 0 0 202 1 -1 0 0
"7204" "8" "nk" 28 "c" 13 7 7 1 1 206 1 206 206 206 206 206 206 0 0 0 0 0 206 -1 1 0 -1
"7211" "8" "nk" 14 "d" 17 7 7 1 1 190 1 190 190 190 190 190 190 0 0 0 0 0 190 1 1 1 1
"7218" "8" "nk" 10 "d" 19 7 7 1 1 206 1 206 206 206 206 206 206 0 0 0 0 0 206 1 1 0 1
"7225" "8" "nk" 20 "b" 21 7 7 1 1 192 1 192 192 192 192 192 192 0 0 0 0 0 192 1 -1 0 0
"7232" "8" "nk" 11 "c" 27 6 6 1 1 194 1 194 194 194 194 194 194 0 0 0 0 0 194 -1 1 0 -1
"7239" "8" "nk" 17 "a" 29 6 6 1 1 178 1 0 836 836 836 836 836 0 0 0 0 0 836 -1 -1 -1 0
"7246" "8" "nk" 21 "a" 31 6 6 1 1 199 1 0 394 394 394 394 394 0 0 0 0 0 394 -1 -1 -1 0
"7253" "8" "nk" 31 "d" 33 6 6 1 1 209 1 0 396 396 396 396 396 0 0 0 0 0 396 1 1 0 1
"7260" "8" "nk" 29 "b" 36 6 6 1 1 196 1 0 674 674 674 674 674 0 0 0 0 0 674 1 -1 0 0
"7267" "8" "nk" 27 "d" 39 6 6 1 1 208 1 208 208 208 208 208 208 0 0 0 0 0 208 1 1 0 1
"7274" "8" "nk" 4 "d" 41 6 6 1 1 170 1 0 391 391 391 391 391 0 0 0 0 0 391 1 1 0 1
"7281" "8" "nk" 34 "b" 43 7 7 1 1 190 1 190 190 190 190 190 190 0 0 0 0 0 190 1 -1 0 0
"7288" "8" "nk" 15 "c" 46 6 6 1 1 173 1 0 401 401 578 401 401 177 0 177 0 0 177 -1 1 0 -1
"7295" "8" "nk" 3 "a" 51 6 6 1 1 231 1 0 942 942 942 942 942 0 0 0 0 0 942 -1 -1 -1 0
"7302" "8" "nk" 24 "b" 60 7 7 1 1 217 1 0 723 723 975 723 723 252 0 252 0 0 252 1 -1 0 0
"7309" "8" "nk" 23 "c" 62 6 6 1 1 194 1 0 1072 1072 1072 1072 1072 0 0 0 0 0 1072 -1 1 0 -1
"7316" "8" "nk" 2 "b" 64 7 7 1 1 212 1 0 461 461 461 461 461 0 0 0 0 0 461 1 -1 0 0
"7323" "8" "nk" 30 "a" 66 7 7 1 1 211 1 211 211 211 211 211 211 0 0 0 0 0 211 -1 -1 -1 0
"7330" "8" "nk" 25 "a" 70 6 6 1 1 190 1 0 376 376 520 376 376 144 0 144 0 0 144 -1 -1 -1 0
"7337" "8" "nk" 19 "c" 73 6 6 1 1 196 1 0 653 653 653 653 653 0 0 0 0 0 653 -1 1 0 -1
"7344" "8" "nk" 16 "b" 75 7 7 1 1 205 1 0 725 725 725 725 725 0 0 0 0 0 725 1 -1 0 0
"7351" "8" "nk" 7 "b" 77 6 6 1 1 251 1 0 936 936 936 936 936 0 0 0 0 0 936 1 -1 0 0
"7358" "8" "nk" 22 "d" 80 7 7 1 1 217 1 0 217 217 850 217 217 633 0 633 0 0 633 1 1 0 1
"7365" "8" "nk" 36 "d" 83 7 7 1 1 204 1 0 469 469 1215 469 469 746 0 746 0 0 267 1 1 1 1
"7372" "8" "nk" 1 "c" 85 6 6 1 1 186 1 0 387 387 387 387 387 0 0 0 0 0 387 -1 1 0 -1
"7379" "8" "nk" 35 "a" 87 6 6 1 1 214 1 0 440 440 440 440 440 0 0 0 0 0 440 -1 -1 -1 0
"7386" "8" "nk" 18 "d" 90 7 6 0 1 182 1 0 553 553 553 553 553 0 0 0 0 0 553 1 1 1 1
"7393" "8" "nk" 33 "c" 92 6 6 1 1 210 1 0 651 651 651 651 651 0 0 0 0 0 651 -1 1 1 -1
"7400" "8" "nk" 8 "a" 96 7 7 1 1 329 1 329 329 329 329 329 329 0 0 0 0 0 329 -1 -1 -1 0
"7407" "33" "nt" 6 "c" 4 7 7 1 1 180 1 0 338 338 338 338 338 0 0 0 0 0 338 -1 1 0 -1
"7414" "33" "nt" 13 "a" 6 6 6 1 1 103 1 103 103 103 103 103 103 0 0 0 0 0 103 -1 -1 -1 0
"7421" "33" "nt" 12 "b" 9 7 7 1 1 184 1 184 184 184 184 184 184 0 0 0 0 0 184 1 -1 1 0
"7428" "33" "nt" 28 "c" 13 7 7 1 1 106 1 0 226 226 226 226 226 0 0 0 0 0 226 -1 1 0 -1
"7435" "33" "nt" 14 "d" 17 7 7 1 1 172 1 0 322 322 322 322 322 0 0 0 0 0 322 1 1 0 1
"7442" "33" "nt" 10 "d" 19 7 7 1 1 167 1 167 167 167 167 167 167 0 0 0 0 0 167 1 1 0 1
"7449" "33" "nt" 20 "b" 21 7 7 1 1 182 1 182 182 182 182 182 182 0 0 0 0 0 182 1 -1 1 0
"7456" "33" "nt" 11 "c" 27 6 7 0 1 193 1 193 193 193 193 193 193 0 0 0 0 0 193 -1 1 1 -1
"7463" "33" "nt" 17 "a" 29 6 6 1 1 206 1 206 206 206 206 206 206 0 0 0 0 0 206 -1 -1 -1 0
"7470" "33" "nt" 21 "a" 31 6 6 1 1 174 1 0 345 345 345 345 345 0 0 0 0 0 345 -1 -1 -1 0
"7477" "33" "nt" 31 "d" 33 6 6 1 1 20 1 20 20 20 20 20 20 0 0 0 0 0 20 1 1 0 1
"7484" "33" "nt" 29 "b" 36 6 6 1 1 38 1 38 38 38 38 38 38 0 0 0 0 0 38 1 -1 0 0
"7491" "33" "nt" 27 "d" 39 6 6 1 1 39 1 0 194 194 194 194 194 0 0 0 0 0 194 1 1 0 1
"7498" "33" "nt" 4 "d" 41 6 6 1 1 186 1 186 186 186 186 186 186 0 0 0 0 0 186 1 1 0 1
"7505" "33" "nt" 34 "b" 43 7 7 1 1 117 1 0 254 254 254 254 254 0 0 0 0 0 254 1 -1 0 0
"7512" "33" "nt" 15 "c" 46 6 6 1 1 205 1 0 363 363 363 363 363 0 0 0 0 0 363 -1 1 0 -1
"7519" "33" "nt" 3 "a" 51 6 6 1 1 178 1 178 178 178 178 178 178 0 0 0 0 0 178 -1 -1 -1 0
"7526" "33" "nt" 24 "b" 60 7 7 1 1 173 1 173 173 173 173 173 173 0 0 0 0 0 173 1 -1 0 0
"7533" "33" "nt" 23 "c" 62 6 6 1 1 86 1 0 260 260 260 260 260 0 0 0 0 0 260 -1 1 0 -1
"7540" "33" "nt" 2 "b" 64 7 7 1 1 174 1 174 174 174 174 174 174 0 0 0 0 0 174 1 -1 0 0
"7547" "33" "nt" 30 "a" 66 7 7 1 1 116 1 116 116 116 116 116 116 0 0 0 0 0 116 -1 -1 -1 0
"7554" "33" "nt" 25 "a" 70 6 6 1 1 127 1 127 127 127 127 127 127 0 0 0 0 0 127 -1 -1 -1 0
"7561" "33" "nt" 19 "c" 73 6 6 1 1 184 1 0 363 363 363 363 363 0 0 0 0 0 363 -1 1 1 -1
"7568" "33" "nt" 16 "b" 75 7 7 1 1 69 1 0 263 263 263 263 263 0 0 0 0 0 263 1 -1 1 0
"7575" "33" "nt" 7 "b" 77 6 6 1 1 191 1 0 384 384 384 384 384 0 0 0 0 0 384 1 -1 0 0
"7582" "33" "nt" 22 "d" 80 7 7 1 1 29 1 29 29 29 29 29 29 0 0 0 0 0 29 1 1 0 1
"7589" "33" "nt" 36 "d" 83 7 7 1 1 89 1 0 247 247 247 247 247 0 0 0 0 0 247 1 1 0 1
"7596" "33" "nt" 1 "c" 85 6 6 1 1 0 0 0 0 0 0 0 0 0 0 0 0 0 0 -1 1 0 -1
"7603" "33" "nt" 35 "a" 87 6 6 1 1 180 1 180 180 180 180 180 180 0 0 0 0 0 180 -1 -1 -1 0
"7610" "33" "nt" 18 "d" 90 7 6 0 1 199 1 0 408 408 408 408 408 0 0 0 0 0 408 1 1 1 1
"7617" "33" "nt" 33 "c" 92 6 6 1 1 122 1 122 122 122 122 122 122 0 0 0 0 0 122 -1 1 0 -1
"7624" "33" "nt" 8 "a" 96 7 7 1 1 52 1 0 255 255 255 255 255 0 0 0 0 0 255 -1 -1 -1 0
"7631" "34" "shz" 6 "a" 4 7 7 1 1 194 1 0 448 448 448 448 448 0 0 0 0 0 448 -1 -1 -1 0
"7638" "34" "shz" 13 "c" 6 6 6 1 1 190 1 0 660 660 660 660 660 0 0 0 0 0 660 -1 1 1 -1
"7645" "34" "shz" 12 "d" 9 7 7 1 1 186 1 0 338 338 338 338 338 0 0 0 0 0 338 1 1 0 1
"7652" "34" "shz" 28 "a" 13 7 7 1 1 188 1 0 457 457 457 457 457 0 0 0 0 0 457 -1 -1 -1 0
"7659" "34" "shz" 14 "b" 17 7 7 1 1 196 1 0 645 645 645 645 645 0 0 0 0 0 645 1 -1 0 0
"7666" "34" "shz" 10 "b" 19 7 6 0 1 187 1 187 187 187 187 187 187 0 0 0 0 0 187 1 -1 1 0
"7673" "34" "shz" 20 "d" 21 7 7 1 1 182 1 0 516 516 1010 516 516 494 0 494 0 0 494 1 1 0 1
"7680" "34" "shz" 11 "a" 27 6 6 1 1 197 1 0 467 467 467 467 467 0 0 0 0 0 467 -1 -1 -1 0
"7687" "34" "shz" 17 "c" 29 6 6 1 1 181 1 0 363 363 363 363 363 0 0 0 0 0 363 -1 1 0 -1
"7694" "34" "shz" 21 "c" 31 6 6 1 1 181 1 0 607 607 607 607 607 0 0 0 0 0 607 -1 1 0 -1
"7701" "34" "shz" 31 "b" 33 6 6 1 1 187 1 0 578 578 578 578 578 0 0 0 0 0 578 1 -1 1 0
"7708" "34" "shz" 29 "d" 36 6 6 1 1 181 1 181 181 181 181 181 181 0 0 0 0 0 181 1 1 0 1
"7715" "34" "shz" 27 "b" 39 6 6 1 1 181 1 0 380 380 380 380 380 0 0 0 0 0 380 1 -1 0 0
"7722" "34" "shz" 4 "b" 41 7 7 1 1 184 1 0 445 445 445 445 445 0 0 0 0 0 445 1 -1 1 0
"7729" "34" "shz" 34 "d" 43 7 7 1 1 192 1 0 355 355 355 355 355 0 0 0 0 0 355 1 1 0 1
"7736" "34" "shz" 15 "a" 46 6 6 1 1 190 1 0 379 379 379 379 379 0 0 0 0 0 379 -1 -1 -1 0
"7743" "34" "shz" 3 "c" 51 6 6 1 1 184 1 0 437 437 437 437 437 0 0 0 0 0 437 -1 1 0 -1
"7750" "34" "shz" 24 "d" 60 7 7 1 1 198 1 0 434 434 434 434 434 0 0 0 0 0 434 1 1 0 1
"7757" "34" "shz" 23 "a" 62 6 6 1 1 188 1 0 1218 1218 1218 1218 1218 0 0 0 0 0 1218 -1 -1 -1 0
"7764" "34" "shz" 2 "d" 64 6 7 0 1 181 1 181 181 181 181 181 181 0 0 0 0 0 181 1 1 0 1
"7771" "34" "shz" 30 "c" 66 7 7 1 1 196 1 196 196 196 196 196 196 0 0 0 0 0 196 -1 1 0 -1
"7778" "34" "shz" 25 "c" 70 6 6 1 1 182 1 0 469 469 469 469 469 0 0 0 0 0 469 -1 1 0 -1
"7785" "34" "shz" 19 "a" 73 6 6 1 1 188 1 0 690 690 690 690 690 0 0 0 0 0 690 -1 -1 -1 0
"7792" "34" "shz" 16 "d" 75 7 7 1 1 199 1 0 446 446 446 446 446 0 0 0 0 0 446 1 1 0 1
"7799" "34" "shz" 7 "d" 77 6 7 0 1 190 1 0 404 404 404 404 404 0 0 0 0 0 404 1 1 0 1
"7806" "34" "shz" 22 "b" 80 7 7 1 1 179 1 179 179 179 179 179 179 0 0 0 0 0 179 1 -1 1 0
"7813" "34" "shz" 36 "b" 83 7 7 1 1 192 1 0 362 362 362 362 362 0 0 0 0 0 362 1 -1 0 0
"7820" "34" "shz" 1 "a" 85 6 6 1 1 205 1 0 402 402 402 402 402 0 0 0 0 0 402 -1 -1 -1 0
"7827" "34" "shz" 35 "c" 87 6 6 1 1 180 1 0 623 623 623 623 623 0 0 0 0 0 623 -1 1 0 -1
"7834" "34" "shz" 18 "b" 90 7 7 1 1 180 1 0 391 391 391 391 391 0 0 0 0 0 391 1 -1 1 0
"7841" "34" "shz" 33 "a" 92 6 6 1 1 185 1 0 383 383 383 383 383 0 0 0 0 0 383 -1 -1 -1 0
"7848" "34" "shz" 8 "c" 96 7 6 0 1 184 1 184 184 184 184 184 184 0 0 0 0 0 184 -1 1 0 -1
"7855" "35" "sr" 6 "a" 4 7 7 1 1 84 1 0 342 342 342 342 342 0 0 0 0 0 342 -1 -1 -1 0
"7862" "35" "sr" 13 "c" 6 6 6 1 1 164 1 164 164 164 164 164 164 0 0 0 0 0 164 -1 1 0 -1
"7869" "35" "sr" 12 "d" 9 7 7 1 1 185 1 0 340 340 340 340 340 0 0 0 0 0 340 1 1 0 1
"7876" "35" "sr" 28 "a" 13 7 7 1 1 167 1 0 317 317 317 317 317 0 0 0 0 0 317 -1 -1 -1 0
"7883" "35" "sr" 14 "b" 17 7 7 1 1 184 1 0 327 327 327 327 327 0 0 0 0 0 327 1 -1 0 0
"7890" "35" "sr" 10 "b" 19 7 6 0 1 90 1 90 90 90 90 90 90 0 0 0 0 0 90 1 -1 0 0
"7897" "35" "sr" 20 "d" 21 7 7 1 1 62 1 0 62 62 218 62 62 156 0 156 0 0 156 1 1 1 1
"7904" "35" "sr" 11 "a" 27 6 6 1 1 195 1 195 195 195 195 195 195 0 0 0 0 0 195 -1 -1 -1 0
"7911" "35" "sr" 17 "c" 29 6 6 1 1 69 1 0 326 326 326 326 326 0 0 0 0 0 326 -1 1 1 -1
"7918" "35" "sr" 21 "c" 31 6 6 1 1 142 1 0 142 142 279 142 142 137 0 137 0 0 137 -1 1 0 -1
"7925" "35" "sr" 31 "b" 33 6 6 1 1 147 1 147 147 147 147 147 147 0 0 0 0 0 147 1 -1 0 0
"7932" "35" "sr" 29 "d" 36 6 6 1 1 185 1 185 185 185 185 185 185 0 0 0 0 0 185 1 1 0 1
"7939" "35" "sr" 27 "b" 39 6 6 1 1 189 1 0 352 352 352 352 352 0 0 0 0 0 352 1 -1 1 0
"7946" "35" "sr" 4 "b" 41 7 7 1 1 173 1 0 343 343 343 343 343 0 0 0 0 0 343 1 -1 1 0
"7953" "35" "sr" 34 "d" 43 7 7 1 1 187 1 0 331 331 331 331 331 0 0 0 0 0 331 1 1 0 1
"7960" "35" "sr" 15 "a" 46 6 6 1 1 187 1 0 422 422 422 422 422 0 0 0 0 0 422 -1 -1 -1 0
"7967" "35" "sr" 3 "c" 51 6 6 1 1 166 1 166 166 166 166 166 166 0 0 0 0 0 166 -1 1 0 -1
"7974" "35" "sr" 24 "d" 60 7 7 1 1 188 1 0 401 401 401 401 401 0 0 0 0 0 401 1 1 0 1
"7981" "35" "sr" 23 "a" 62 6 6 1 1 176 1 0 656 656 656 656 656 0 0 0 0 0 656 -1 -1 -1 0
"7988" "35" "sr" 2 "d" 64 6 7 0 1 166 1 0 312 312 312 312 312 0 0 0 0 0 312 1 1 0 1
"7995" "35" "sr" 30 "c" 66 7 7 1 1 189 1 189 189 189 189 189 189 0 0 0 0 0 189 -1 1 1 -1
"8002" "35" "sr" 25 "c" 70 6 6 1 1 187 1 187 187 187 187 187 187 0 0 0 0 0 187 -1 1 0 -1
"8009" "35" "sr" 19 "a" 73 6 6 1 1 161 1 0 413 413 413 413 413 0 0 0 0 0 413 -1 -1 -1 0
"8016" "35" "sr" 16 "d" 75 7 7 1 1 183 1 0 393 393 393 393 393 0 0 0 0 0 393 1 1 1 1
"8023" "35" "sr" 7 "d" 77 6 7 0 1 90 1 0 386 386 386 386 386 0 0 0 0 0 386 1 1 0 1
"8030" "35" "sr" 22 "b" 80 7 7 1 1 165 1 0 346 346 346 346 346 0 0 0 0 0 346 1 -1 0 0
"8037" "35" "sr" 36 "b" 83 7 7 1 1 183 1 0 331 331 331 331 331 0 0 0 0 0 331 1 -1 0 0
"8044" "35" "sr" 1 "a" 85 6 6 1 1 13 1 0 13 13 223 13 13 210 0 210 0 0 210 -1 -1 -1 0
"8051" "35" "sr" 35 "c" 87 6 7 0 1 192 1 0 404 404 686 404 404 282 0 282 0 0 282 -1 1 1 -1
"8058" "35" "sr" 18 "b" 90 7 7 1 1 178 1 0 365 365 365 365 365 0 0 0 0 0 365 1 -1 0 0
"8065" "35" "sr" 33 "a" 92 6 6 1 1 232 1 0 392 392 392 392 392 0 0 0 0 0 392 -1 -1 -1 0
"8072" "35" "sr" 8 "c" 96 7 7 1 1 182 1 0 350 350 350 350 350 0 0 0 0 0 350 -1 1 0 -1
"8079" "36" "ys" 6 "d" 4 7 7 1 1 0 0 0 0 0 667 0 0 667 0 667 0 0 300 1 1 0 1
"8086" "36" "ys" 13 "b" 6 6 6 1 1 176 1 176 176 176 176 176 176 0 0 0 0 0 176 1 -1 1 0
"8093" "36" "ys" 12 "c" 9 7 7 1 1 181 1 0 322 322 584 322 322 262 0 262 0 0 262 -1 1 0 -1
"8100" "36" "ys" 28 "d" 13 7 6 0 1 202 1 202 202 202 202 202 202 0 0 0 0 0 202 1 1 1 1
"8107" "36" "ys" 14 "a" 17 7 7 1 1 179 1 0 872 872 1034 872 872 162 0 162 0 0 162 -1 -1 -1 0
"8114" "36" "ys" 10 "a" 19 7 7 1 1 206 1 0 481 481 481 481 481 0 0 0 0 0 481 -1 -1 -1 0
"8121" "36" "ys" 20 "c" 21 7 6 0 1 206 1 0 754 754 754 754 754 0 0 0 0 0 754 -1 1 0 -1
"8128" "36" "ys" 11 "d" 27 6 6 1 1 190 1 0 604 604 604 604 604 0 0 0 0 0 604 1 1 0 1
"8135" "36" "ys" 17 "b" 29 6 6 1 1 205 1 0 876 876 876 876 876 0 0 0 0 0 876 1 -1 0 0
"8142" "36" "ys" 21 "b" 31 6 7 0 1 199 1 0 1194 1194 1194 1194 1194 0 0 0 0 0 1194 1 -1 0 0
"8149" "36" "ys" 31 "a" 33 6 6 1 1 195 1 0 628 628 628 628 628 0 0 0 0 0 628 -1 -1 -1 0
"8156" "36" "ys" 29 "c" 36 6 6 1 1 216 1 0 771 771 1255 771 771 484 0 484 0 0 484 -1 1 0 -1
"8163" "36" "ys" 27 "a" 39 6 6 1 1 175 1 0 175 175 1017 175 175 842 0 842 0 0 842 -1 -1 -1 0
"8170" "36" "ys" 4 "a" 41 7 6 0 1 128 1 0 347 347 347 347 347 0 0 0 0 0 347 -1 -1 -1 0
"8177" "36" "ys" 34 "c" 43 7 7 1 1 505 1 505 505 505 505 505 505 0 0 0 0 0 505 -1 1 0 -1
"8184" "36" "ys" 15 "d" 46 6 6 1 1 201 1 0 533 533 533 533 533 0 0 0 0 0 533 1 1 0 1
"8191" "36" "ys" 3 "b" 51 6 6 1 1 168 1 0 574 574 574 574 574 0 0 0 0 0 574 1 -1 0 0
"8198" "36" "ys" 24 "c" 60 7 7 1 1 350 1 350 350 350 350 350 350 0 0 0 0 0 350 -1 1 0 -1
"8205" "36" "ys" 23 "d" 62 6 6 1 1 578 1 0 897 897 897 897 897 0 0 0 0 0 897 1 1 0 1
"8212" "36" "ys" 2 "c" 64 7 7 1 1 148 1 0 378 378 378 378 378 0 0 0 0 0 378 -1 1 0 -1
"8219" "36" "ys" 30 "b" 66 7 6 0 1 182 1 0 340 340 340 340 340 0 0 0 0 0 340 1 -1 0 0
"8226" "36" "ys" 25 "b" 70 6 6 1 1 194 1 0 664 664 664 664 664 0 0 0 0 0 664 1 -1 1 0
"8233" "36" "ys" 19 "d" 73 6 6 1 1 569 1 569 569 569 569 569 569 0 0 0 0 0 569 1 1 0 1
"8240" "36" "ys" 16 "c" 75 7 7 1 1 366 1 0 568 568 568 568 568 0 0 0 0 0 568 -1 1 0 -1
"8247" "36" "ys" 7 "c" 77 6 6 1 1 319 1 0 584 584 1885 584 584 1301 0 1301 0 0 1301 -1 1 1 -1
"8254" "36" "ys" 22 "a" 80 7 7 1 1 514 1 0 803 803 803 803 803 0 0 0 0 0 803 -1 -1 -1 0
"8261" "36" "ys" 36 "a" 83 7 7 1 1 238 1 0 423 423 423 423 423 0 0 0 0 0 423 -1 -1 -1 0
"8268" "36" "ys" 1 "d" 85 6 6 1 1 250 1 0 591 591 591 591 591 0 0 0 0 0 591 1 1 0 1
"8275" "36" "ys" 35 "b" 87 6 6 1 1 472 1 472 472 472 472 472 472 0 0 0 0 0 472 1 -1 1 0
"8282" "36" "ys" 18 "a" 90 7 7 1 1 147 1 0 320 320 320 320 320 0 0 0 0 0 320 -1 -1 -1 0
"8289" "36" "ys" 33 "d" 92 7 6 0 1 228 1 0 656 656 656 656 656 0 0 0 0 0 656 1 1 1 1
"8296" "36" "ys" 8 "b" 96 7 7 1 1 198 1 0 384 384 384 384 384 0 0 0 0 0 384 1 -1 1 0
"8303" "37" "mna" 18 "d" 2 7 6 0 1 392 1 392 392 392 392 392 392 0 0 0 0 0 392 1 1 1 1
"8310" "37" "mna" 33 "c" 4 6 6 1 1 213 1 0 456 456 456 456 456 0 0 0 0 0 456 -1 1 0 -1
"8317" "37" "mna" 22 "d" 10 7 7 1 1 375 1 375 375 375 375 375 375 0 0 0 0 0 375 1 1 0 1
"8324" "37" "mna" 11 "c" 14 6 7 0 1 298 1 0 665 665 665 665 665 0 0 0 0 0 665 -1 1 1 -1
"8331" "37" "mna" 24 "b" 18 7 7 1 1 221 1 0 1039 1039 1039 1039 1039 0 0 0 0 0 1039 1 -1 0 0
"8338" "37" "mna" 3 "a" 20 6 6 1 1 373 1 0 373 373 683 373 373 310 0 310 0 0 310 -1 -1 -1 0
"8345" "37" "mna" 4 "d" 23 6 6 1 1 225 1 0 225 225 454 225 225 229 0 229 0 0 229 1 1 0 1
"8352" "37" "mna" 10 "d" 28 7 7 1 1 221 1 0 221 221 769 221 221 548 0 548 0 0 304 1 1 0 1
"8359" "37" "mna" 30 "a" 31 7 7 1 1 302 1 302 302 302 302 302 302 0 0 0 0 0 302 -1 -1 -1 0
"8366" "37" "mna" 36 "d" 33 7 7 1 1 374 1 0 374 374 981 374 374 607 0 607 0 0 298 1 1 0 1
"8373" "37" "mna" 28 "c" 36 7 7 1 1 226 1 0 391 391 391 391 391 0 0 0 0 0 391 -1 1 0 -1
"8380" "37" "mna" 27 "d" 39 6 6 1 1 203 1 0 396 396 938 396 396 542 0 542 0 0 542 1 1 0 1
"8387" "37" "mna" 21 "a" 41 6 6 1 1 384 1 0 923 923 923 923 923 0 0 0 0 0 923 -1 -1 -1 0
"8394" "37" "mna" 6 "c" 44 7 7 1 1 218 1 0 856 856 856 856 856 0 0 0 0 0 856 -1 1 0 -1
"8401" "37" "mna" 14 "d" 46 7 7 1 1 231 1 0 393 393 393 393 393 0 0 0 0 0 393 1 1 0 1
"8408" "37" "mna" 7 "b" 48 6 7 0 1 406 1 0 406 406 1091 406 406 685 0 685 0 0 685 1 -1 0 0
"8415" "37" "mna" 15 "c" 53 6 6 1 1 206 1 0 457 457 457 457 457 0 0 0 0 0 457 -1 1 0 -1
"8422" "37" "mna" 2 "b" 55 7 7 1 1 361 1 361 361 361 361 361 361 0 0 0 0 0 361 1 -1 0 0
"8429" "37" "mna" 25 "a" 57 6 6 1 1 37 1 0 37 37 213 37 37 176 0 176 0 0 176 -1 -1 -1 0
"8436" "37" "mna" 17 "a" 59 6 6 1 1 607 1 607 607 607 607 607 607 0 0 0 0 0 607 -1 -1 -1 0
"8443" "37" "mna" 16 "b" 61 7 7 1 1 368 1 368 368 368 368 368 368 0 0 0 0 0 368 1 -1 0 0
"8450" "37" "mna" 34 "b" 63 7 7 1 1 243 1 0 530 530 921 530 530 391 0 391 0 0 391 1 -1 1 0
"8457" "37" "mna" 8 "a" 67 7 7 1 1 243 1 243 243 243 243 243 243 0 0 0 0 0 243 -1 -1 -1 0
"8464" "37" "mna" 23 "c" 70 6 6 1 1 223 1 0 904 904 904 904 904 0 0 0 0 0 904 -1 1 1 -1
"8471" "37" "mna" 31 "d" 72 6 6 1 1 529 1 0 529 529 816 529 529 287 0 287 0 0 287 1 1 0 1
"8478" "37" "mna" 12 "b" 75 7 7 1 1 211 1 0 376 376 376 376 376 0 0 0 0 0 376 1 -1 0 0
"8485" "37" "mna" 1 "c" 79 6 6 1 1 385 1 385 385 385 385 385 385 0 0 0 0 0 385 -1 1 0 -1
"8492" "37" "mna" 35 "a" 82 6 6 1 1 227 1 227 227 227 227 227 227 0 0 0 0 0 227 -1 -1 -1 0
"8499" "37" "mna" 29 "b" 87 6 6 1 1 202 1 0 202 202 500 202 202 298 0 298 0 0 298 1 -1 0 0
"8506" "37" "mna" 20 "b" 89 7 7 1 1 512 1 0 512 512 1380 512 512 868 0 868 0 0 519 1 -1 1 0
"8513" "37" "mna" 13 "a" 92 6 6 1 1 242 1 242 242 242 242 242 242 0 0 0 0 0 242 -1 -1 -1 0
"8520" "37" "mna" 19 "c" 96 6 6 1 1 398 1 0 753 753 920 753 753 167 0 167 0 0 167 -1 1 0 -1
"8527" "38" "nza" 18 "c" 2 7 7 1 1 91 1 0 91 91 322 91 91 231 0 231 0 0 231 -1 1 1 -1
"8534" "38" "nza" 33 "b" 4 6 6 1 1 247 1 247 247 247 247 247 247 0 0 0 0 0 247 1 -1 0 0
"8541" "38" "nza" 22 "c" 10 7 7 1 1 211 1 211 211 211 211 211 211 0 0 0 0 0 211 -1 1 0 -1
"8548" "38" "nza" 11 "b" 14 6 6 1 1 70 1 70 70 70 70 70 70 0 0 0 0 0 70 1 -1 0 0
"8555" "38" "nza" 24 "a" 18 7 6 0 1 285 1 0 423 423 423 423 423 0 0 0 0 0 423 -1 -1 -1 0
"8562" "38" "nza" 3 "d" 20 6 6 1 1 212 1 212 212 212 212 212 212 0 0 0 0 0 212 1 1 1 1
"8569" "38" "nza" 4 "c" 23 7 7 1 1 243 1 0 360 360 360 360 360 0 0 0 0 0 360 -1 1 0 -1
"8576" "38" "nza" 10 "c" 28 7 7 1 1 215 1 0 347 347 347 347 347 0 0 0 0 0 347 -1 1 0 -1
"8583" "38" "nza" 30 "d" 31 7 6 0 1 141 1 141 141 141 141 141 141 0 0 0 0 0 141 1 1 0 1
"8590" "38" "nza" 36 "c" 33 7 6 0 1 60 1 0 368 368 368 368 368 0 0 0 0 0 368 -1 1 0 -1
"8597" "38" "nza" 28 "b" 36 7 7 1 1 131 1 0 131 131 264 131 131 133 0 133 0 0 133 1 -1 1 0
"8604" "38" "nza" 27 "c" 39 6 6 1 1 109 1 0 109 109 262 109 109 153 0 153 0 0 153 -1 1 0 -1
"8611" "38" "nza" 21 "d" 41 6 6 1 1 212 1 0 387 387 387 387 387 0 0 0 0 0 387 1 1 1 1
"8618" "38" "nza" 6 "b" 44 7 7 1 1 205 1 0 356 356 356 356 356 0 0 0 0 0 356 1 -1 1 0
"8625" "38" "nza" 14 "c" 46 7 7 1 1 123 1 123 123 123 123 123 123 0 0 0 0 0 123 -1 1 0 -1
"8632" "38" "nza" 7 "a" 48 6 6 1 1 201 1 0 358 358 358 358 358 0 0 0 0 0 358 -1 -1 -1 0
"8639" "38" "nza" 15 "b" 53 6 6 1 1 220 1 0 390 390 390 390 390 0 0 0 0 0 390 1 -1 0 0
"8646" "38" "nza" 2 "a" 55 7 7 1 1 206 1 206 206 206 206 206 206 0 0 0 0 0 206 -1 -1 -1 0
"8653" "38" "nza" 25 "d" 57 6 6 1 1 214 1 0 478 478 478 478 478 0 0 0 0 0 478 1 1 0 1
"8660" "38" "nza" 17 "d" 59 6 6 1 1 164 1 164 164 164 164 164 164 0 0 0 0 0 164 1 1 0 1
"8667" "38" "nza" 16 "a" 61 7 7 1 1 392 1 392 392 392 392 392 392 0 0 0 0 0 392 -1 -1 -1 0
"8674" "38" "nza" 34 "a" 63 7 7 1 1 214 1 0 384 384 384 384 384 0 0 0 0 0 384 -1 -1 -1 0
"8681" "38" "nza" 8 "d" 67 7 7 1 1 221 1 221 221 221 221 221 221 0 0 0 0 0 221 1 1 0 1
"8688" "38" "nza" 23 "b" 70 6 6 1 1 210 1 0 413 413 673 413 413 260 0 260 0 0 260 1 -1 0 0
"8695" "38" "nza" 31 "c" 72 6 6 1 1 214 1 0 386 386 386 386 386 0 0 0 0 0 386 -1 1 0 -1
"8702" "38" "nza" 12 "a" 75 7 7 1 1 214 1 0 346 346 346 346 346 0 0 0 0 0 346 -1 -1 -1 0
"8709" "38" "nza" 35 "d" 82 6 6 1 1 45 1 0 361 361 361 361 361 0 0 0 0 0 361 1 1 0 1
"8716" "38" "nza" 29 "a" 87 6 6 1 1 282 1 282 282 282 282 282 282 0 0 0 0 0 282 -1 -1 -1 0
"8723" "38" "nza" 20 "a" 89 7 7 1 1 361 1 361 361 361 361 361 361 0 0 0 0 0 361 -1 -1 -1 0
"8730" "38" "nza" 13 "d" 92 6 6 1 1 261 1 261 261 261 261 261 261 0 0 0 0 0 261 1 1 1 1
"8737" "38" "nza" 19 "b" 96 6 6 1 1 96 1 0 361 361 361 361 361 0 0 0 0 0 361 1 -1 0 0
"8744" "39" "rgh" 18 "b" 2 7 7 1 1 99 1 0 288 288 675 288 288 387 0 387 0 0 248 1 -1 0 0
"8751" "39" "rgh" 33 "a" 4 6 6 1 1 193 1 0 353 353 702 353 353 349 0 349 0 0 349 -1 -1 -1 0
"8758" "39" "rgh" 22 "b" 10 7 7 1 1 197 1 0 341 341 341 341 341 0 0 0 0 0 341 1 -1 0 0
"8765" "39" "rgh" 11 "a" 14 6 6 1 1 227 1 227 227 227 227 227 227 0 0 0 0 0 227 -1 -1 -1 0
"8772" "39" "rgh" 24 "d" 18 7 7 1 1 229 1 0 494 494 494 494 494 0 0 0 0 0 494 1 1 0 1
"8779" "39" "rgh" 3 "c" 20 6 6 1 1 277 1 0 277 277 420 277 277 143 0 143 0 0 143 -1 1 0 -1
"8786" "39" "rgh" 4 "b" 23 7 7 1 1 43 1 0 43 43 177 43 43 134 0 134 0 0 134 1 -1 0 0
"8793" "39" "rgh" 10 "b" 28 7 7 1 1 191 1 0 576 576 576 576 576 0 0 0 0 0 576 1 -1 1 0
"8800" "39" "rgh" 30 "c" 31 7 7 1 1 236 1 236 236 236 236 236 236 0 0 0 0 0 236 -1 1 1 -1
"8807" "39" "rgh" 36 "b" 33 7 6 0 1 216 1 0 344 344 344 344 344 0 0 0 0 0 344 1 -1 0 0
"8814" "39" "rgh" 28 "a" 36 7 7 1 1 60 1 0 289 289 289 289 289 0 0 0 0 0 289 -1 -1 -1 0
"8821" "39" "rgh" 27 "b" 39 6 6 1 1 177 1 0 316 316 359 316 316 43 0 43 0 0 43 1 -1 0 0
"8828" "39" "rgh" 21 "c" 41 6 6 1 1 55 1 0 510 510 510 510 510 0 0 0 0 0 510 -1 1 0 -1
"8835" "39" "rgh" 6 "a" 44 7 7 1 1 66 1 0 409 409 409 409 409 0 0 0 0 0 409 -1 -1 -1 0
"8842" "39" "rgh" 14 "b" 46 7 7 1 1 164 1 0 742 742 742 742 742 0 0 0 0 0 742 1 -1 1 0
"8849" "39" "rgh" 7 "d" 48 6 6 1 1 347 1 0 741 741 741 741 741 0 0 0 0 0 741 1 1 0 1
"8856" "39" "rgh" 15 "a" 53 6 6 1 1 74 1 0 380 380 584 380 380 204 0 204 0 0 204 -1 -1 -1 0
"8863" "39" "rgh" 2 "d" 55 6 7 0 1 26 1 0 26 26 197 26 26 171 0 171 0 0 171 1 1 0 1
"8870" "39" "rgh" 25 "c" 57 6 6 1 1 54 1 0 455 455 455 455 455 0 0 0 0 0 455 -1 1 0 -1
"8877" "39" "rgh" 17 "c" 59 6 6 1 1 202 1 0 296 296 296 296 296 0 0 0 0 0 296 -1 1 0 -1
"8884" "39" "rgh" 16 "d" 61 7 7 1 1 36 1 0 262 262 262 262 262 0 0 0 0 0 262 1 1 1 1
"8891" "39" "rgh" 34 "d" 63 7 7 1 1 15 1 0 215 215 414 215 215 199 0 199 0 0 199 1 1 1 1
"8898" "39" "rgh" 8 "c" 67 7 7 1 1 210 1 0 359 359 359 359 359 0 0 0 0 0 359 -1 1 0 -1
"8905" "39" "rgh" 23 "a" 70 6 6 1 1 188 1 0 874 874 874 874 874 0 0 0 0 0 874 -1 -1 -1 0
"8912" "39" "rgh" 31 "b" 72 6 6 1 1 196 1 0 353 353 353 353 353 0 0 0 0 0 353 1 -1 1 0
"8919" "39" "rgh" 12 "d" 75 7 7 1 1 39 1 0 489 489 712 489 489 223 0 223 0 0 223 1 1 1 1
"8926" "39" "rgh" 1 "a" 79 6 6 1 1 202 1 0 638 638 638 638 638 0 0 0 0 0 638 -1 -1 -1 0
"8933" "39" "rgh" 35 "c" 82 6 6 1 1 208 1 0 607 607 607 607 607 0 0 0 0 0 607 -1 1 0 -1
"8940" "39" "rgh" 29 "d" 87 6 6 1 1 105 1 0 347 347 723 347 347 376 0 376 0 0 376 1 1 1 1
"8947" "39" "rgh" 20 "d" 89 7 7 1 1 39 1 0 567 567 567 567 567 0 0 0 0 0 567 1 1 0 1
"8954" "39" "rgh" 13 "c" 92 6 6 1 1 439 1 439 439 439 439 439 439 0 0 0 0 0 439 -1 1 0 -1
"8961" "39" "rgh" 19 "a" 96 6 6 1 1 65 1 0 316 316 316 316 316 0 0 0 0 0 316 -1 -1 -1 0
