# Supplementary material for: Dependency Resolution Difficulty Increases with Distance in Persian Separable Complex Predicates: Evidence for Expectation and Memory-Based Accounts
Source: Front Psychol. 2016 Mar 30;7:403. doi: 10.3389/fpsyg.2016.00403 (PMC4812816; doi:10.3389/fpsyg.2016.00403)
Supplement: Supplementary file 1 [file DataSheet1.zip › SafaviEtAl2016DataCode/PPtypes/PPtype.txt]

id	type
1	PP1
2	PP1
3	PP1
4	PP1
5	PP2
6	PP2
7	PP2
8	PP2
9	PP2
10	PP1
11	PP2
12	PP1
13	PP2
14	PP2
15	PP2
16	PP1
17	PP2
18	PP2
19	PP1
20	PP2
21	PP2
22	PP2
23	PP2
24	PP2
25	PP2
26	PP2
27	PP2
28	PP2
29	PP1
30	PP2
31	PP2
32	PP2
33	PP2
34	PP2
35	PP2
36	PP2
