# Supplementary material for: Dependency Resolution Difficulty Increases with Distance in Persian Separable Complex Predicates: Evidence for Expectation and Memory-Based Accounts
Source: Front Psychol. 2016 Mar 30;7:403. doi: 10.3389/fpsyg.2016.00403 (PMC4812816; doi:10.3389/fpsyg.2016.00403)
Supplement: Supplementary file 1 [file DataSheet1.zip › SafaviEtAl2016DataCode/Pretests/entropy/exp1aborevised.txt]

row	Pre.test	LatSq.list	subj.ID	item.ID	cond	nominal	verb	target	synonym	gram	condition	subject
1	1	1	A	1	a	arezu	dashtan	0	0	1	-1	A1
2	1	1	H	1	a	arezu	dashtan	0	0	1	-1	H1
3	1	1	H-CH	1	a	arezu	dashtan	0	0	1	-1	H-CH1
4	1	1	K-V	1	a	arezu	dashtan	0	0	1	-1	K-V1
5	1	1	M	1	a	arezu	dashtan	0	0	1	-1	M1
6	1	1	R-	1	a	arezu	dashtan	0	0	1	-1	R-1
7	1	1	R-G	1	a	arezu	dashtan	0	0	1	-1	R-G1
8	1	1	M-V	1	a	arezu	kardan	1	1	1	-1	M-V1
9	1	4	SM-M	1	b	arezu	baravarde-kardan	0	0	1	1	SM-M4
10	1	4	V	1	b	arezu	baravarde-kardan	0	0	1	1	V4
11	1	4	A-GH	1	b	arezu	kardan	1	1	1	1	A-GH4
12	1	4	H	1	b	arezu	kardan	1	1	1	1	H4
13	1	4	M	1	b	arezu	kardan	1	1	1	1	M4
14	1	4	M2	1	b	arezu	kardan	1	1	1	1	M24
15	1	4	R	1	b	arezu	kardan	1	1	1	1	R4
32	1	2	S-A-E	2	a	ahang	sakhtan	0	0	1	-1	S-A-E2
33	1	2	T-D	2	a	ahang	sakhtan	0	0	1	-1	T-D2
34	1	2	D-KH	2	a	ahang	zadan	1	1	1	-1	D-KH2
35	1	2	M-CH	2	a	ahang	zadan	1	1	1	-1	M-CH2
36	1	2	N	2	a	ahang	zadan	1	1	1	-1	N2
37	1	2	S	2	a	ahang	zadan	1	1	1	-1	S2
38	1	2	S-A-	2	a	ahang	zadan	1	1	1	-1	S-A-2
39	1	2	SH-H	2	a	ahang	zadan	1	1	1	-1	SH-H2
40	1	1	R-	2	b	ahang	download-kardan	0	0	1	1	R-1
41	1	1	H-CH	2	b	ahang	pakhsh-kardan	0	0	1	1	H-CH1
42	1	1	K-V	2	b	ahang	pakhsh-kardan	0	0	1	1	K-V1
43	1	1	M	2	b	ahang	pakhsh-kardan	0	0	1	1	M1
44	1	1	A	2	b	ahang	zadan	1	1	1	1	A1
45	1	1	H	2	b	ahang	zadan	1	1	1	1	H1
46	1	1	M-V	2	b	ahang	zadan	1	1	1	1	M-V1
47	1	1	R-G	2	b	ahang	zadan	1	1	1	1	R-G1
64	1	3	M-A	3	a	doa	kardan	1	1	1	-1	M-A3
65	1	3	M-Z	3	a	doa	kardan	1	1	1	-1	M-Z3
66	1	3	N-KH	3	a	doa	kardan	1	1	1	-1	N-KH3
67	1	3	S-GH-	3	a	doa	kardan	1	1	1	-1	S-GH-3
68	1	3	S-GH2	3	a	doa	kardan	1	1	1	-1	S-GH23
69	1	3	S-R	3	a	doa	kardan	1	1	1	-1	S-R3
70	1	3	ZH-Z	3	a	doa	kardan	1	1	1	-1	ZH-Z3
71	1	2	M-CH	3	b	doa	kardan	1	1	1	1	M-CH2
72	1	2	N	3	b	doa	kardan	1	1	1	1	N2
73	1	2	S-A-	3	b	doa	kardan	1	1	1	1	S-A-2
74	1	2	S-A-E	3	b	doa	kardan	1	1	1	1	S-A-E2
75	1	2	SH-H	3	b	doa	kardan	1	1	1	1	SH-H2
76	1	2	D-KH	3	b	doa	khandan	0	0	1	1	D-KH2
77	1	2	S	3	b	doa	khandan	0	0	1	1	S2
78	1	2	T-D	3	b	doa	khandan	0	0	1	1	T-D2
95	1	4	A-GH	4	a	taghaza	dashtan	0	0	1	-1	A-GH4
96	1	4	H	4	a	taghaza	dashtan	0	0	1	-1	H4
97	1	4	N	4	a	taghaza	dashtan	0	0	1	-1	N4
98	1	4	M	4	a	taghaza	kardan	1	1	1	-1	M4
99	1	4	M2	4	a	taghaza	kardan	1	1	1	-1	M24
100	1	4	R	4	a	taghaza	kardan	1	1	1	-1	R4
101	1	4	V	4	a	taghaza	kardan	1	1	1	-1	V4
102	1	4	SM-M	4	a	taghaza	nemudan	0	1	1	-1	SM-M4
103	1	3	N-KH	4	b	taghaza	dashtan	0	0	1	1	N-KH3
104	1	3	S-GH-	4	b	taghaza	dashtan	0	0	1	1	S-GH-3
105	1	3	M-A	4	b	taghaza	kardan	1	1	1	1	M-A3
106	1	3	M-Z	4	b	taghaza	kardan	1	1	1	1	M-Z3
107	1	3	S-GH2	4	b	taghaza	kardan	1	1	1	1	S-GH23
108	1	3	S-R	4	b	taghaza	kardan	1	1	1	1	S-R3
109	1	3	ZH-Z	4	b	taghaza	kardan	1	1	1	1	ZH-Z3
110	1	3	B-N	4	b	taghaza	zadan	0	0	1	1	B-N3
127	1	1	M-V	5	a	shekayat	dariaft-kardan	0	0	1	-1	M-V1
128	1	1	A	5	a	shekayat	dashtan	0	0	1	-1	A1
129	1	1	H	5	a	shekayat	dashtan	0	0	1	-1	H1
130	1	1	H-CH	5	a	shekayat	dashtan	0	0	1	-1	H-CH1
131	1	1	K-V	5	a	shekayat	dashtan	0	0	1	-1	K-V1
132	1	1	M	5	a	shekayat	dashtan	0	0	1	-1	M1
133	1	1	R-	5	a	shekayat	dashtan	0	0	1	-1	R-1
134	1	1	R-G	5	a	shekayat	dashtan	0	0	1	-1	R-G1
135	1	4	A-GH	5	b	shekayat	kardan	1	1	1	1	A-GH4
136	1	4	M	5	b	shekayat	kardan	1	1	1	1	M4
137	1	4	M2	5	b	shekayat	kardan	1	1	1	1	M24
138	1	4	N	5	b	shekayat	kardan	1	1	1	1	N4
139	1	4	R	5	b	shekayat	kardan	1	1	1	1	R4
140	1	4	SM-M	5	b	shekayat	kardan	1	1	1	1	SM-M4
141	1	4	V	5	b	shekayat	khastan	0	0	1	1	V4
142	1	4	H	5	b	shekayat	talab-kardan	0	0	0	1	H4
159	1	2	D-KH	6	a	bardasht	dashtan	0	1	1	-1	D-KH2
160	1	2	M-CH	6	a	bardasht	kardan	1	1	1	-1	M-CH2
161	1	2	N	6	a	bardasht	kardan	1	1	1	-1	N2
162	1	2	S	6	a	bardasht	kardan	1	1	1	-1	S2
163	1	2	S-A-	6	a	bardasht	kardan	1	1	1	-1	S-A-2
164	1	2	S-A-E	6	a	bardasht	kardan	1	1	1	-1	S-A-E2
165	1	2	SH-H	6	a	bardasht	kardan	1	1	1	-1	SH-H2
166	1	2	T-D	6	a	bardasht	kardan	1	1	1	-1	T-D2
167	1	1	M	6	b	bardasht	dashtan	0	0	1	1	M1
168	1	1	R-	6	b	bardasht	dashtan	0	0	1	1	R-1
169	1	1	A	6	b	bardasht	kardan	1	1	1	1	A1
170	1	1	K-V	6	b	bardasht	kardan	1	1	1	1	K-V1
171	1	1	M-V	6	b	bardasht	kardan	1	1	1	1	M-V1
172	1	1	R-G	6	b	bardasht	kardan	1	1	1	1	R-G1
173	1	1	H	6	b	bardasht	neveshtan	0	0	1	1	H1
174	1	1	H-CH	6	b	bardasht	neveshtan	0	0	1	1	H-CH1
191	1	3	B-N	7	a	tahlil	dadan	0	0	1	-1	B-N3
192	1	3	M-A	7	a	tahlil	dadan	0	0	1	-1	M-A3
193	1	3	M-Z	7	a	tahlil	dashtan	0	0	1	-1	M-Z3
194	1	3	N-KH	7	a	tahlil	dashtan	0	0	1	-1	N-KH3
195	1	3	S-GH2	7	a	tahlil	dashtan	0	0	1	-1	S-GH23
196	1	3	S-GH-	7	a	tahlil	erae-kardan	0	1	1	-1	S-GH-3
197	1	3	S-R	7	a	tahlil	erae-kardan	0	1	1	-1	S-R3
198	1	3	ZH-Z	7	a	tahlil	kardan	1	1	1	-1	ZH-Z3
199	1	2	D-KH	7	b	tahlil	kardan	1	1	1	1	D-KH2
200	1	2	M-CH	7	b	tahlil	kardan	1	1	1	1	M-CH2
201	1	2	N	7	b	tahlil	kardan	1	1	1	1	N2
202	1	2	S-A-E	7	b	tahlil	kardan	1	1	1	1	S-A-E2
203	1	2	SH-H	7	b	tahlil	kardan	1	1	1	1	SH-H2
204	1	2	T-D	7	b	tahlil	kardan	1	1	1	1	T-D2
205	1	2	S	7	b	tahlil	nemudan	0	1	1	1	S2
206	1	2	S-A-	7	b	tahlil	nemudan	0	1	1	1	S-A-2
223	1	4	A-GH	8	a	entezar	dashtan	1	1	1	-1	A-GH4
224	1	4	H	8	a	entezar	dashtan	1	1	1	-1	H4
225	1	4	M	8	a	entezar	dashtan	1	1	1	-1	M4
226	1	4	M2	8	a	entezar	dashtan	1	1	1	-1	M24
227	1	4	N	8	a	entezar	dashtan	1	1	1	-1	N4
228	1	4	R	8	a	entezar	dashtan	1	1	1	-1	R4
229	1	4	SM-M	8	a	entezar	dashtan	1	1	1	-1	SM-M4
230	1	4	V	8	a	entezar	dashtan	1	1	1	-1	V4
231	1	3	B-N	8	b	entezar	darkhast-kardan	0	0	0	1	B-N3
232	1	3	S-R	8	b	entezar	darkhast-kardan	0	0	0	1	S-R3
233	1	3	M-A	8	b	entezar	dashtan	1	1	1	1	M-A3
234	1	3	M-Z	8	b	entezar	dashtan	1	1	1	1	M-Z3
235	1	3	N-KH	8	b	entezar	dashtan	1	1	1	1	N-KH3
236	1	3	S-GH-	8	b	entezar	dashtan	1	1	1	1	S-GH-3
237	1	3	S-GH2	8	b	entezar	dashtan	1	1	1	1	S-GH23
238	1	3	ZH-Z	8	b	entezar	dashtan	1	1	1	1	ZH-Z3
255	1	1	H	9	a	sahm	bardasht-kardan	0	1	1	-1	H1
256	1	1	A	9	a	sahm	bardashtan	0	1	1	-1	A1
257	1	1	H-CH	9	a	sahm	bardashtan	0	1	1	-1	H-CH1
258	1	1	M-V	9	a	sahm	darkhast-kardan	0	0	1	-1	M-V1
259	1	1	K-V	9	a	sahm	dashtan	0	0	1	-1	K-V1
260	1	1	M	9	a	sahm	dashtan	0	0	1	-1	M1
261	1	1	R-	9	a	sahm	dashtan	0	0	1	-1	R-1
262	1	1	R-G	9	a	sahm	dashtan	0	0	1	-1	R-G1
263	1	4	H	9	b	sahm	dariaft-kardan	0	1	1	1	H4
264	1	4	M	9	b	sahm	gereftan	0	1	1	1	M4
265	1	4	M2	9	b	sahm	gereftan	0	1	1	1	M24
266	1	4	R	9	b	sahm	gereftan	0	1	1	1	R4
267	1	4	SM-M	9	b	sahm	gereftan	0	1	1	1	SM-M4
268	1	4	V	9	b	sahm	gereftan	0	1	1	1	V4
269	1	4	A-GH	9	b	sahm	kharidan	0	0	1	1	A-GH4
270	1	4	N	9	b	sahm	taghaza-kardan	0	0	1	1	N4
287	1	2	D-KH	10	a	khahesh	dashtan	0	0	1	-1	D-KH2
288	1	2	M-CH	10	a	khahesh	dashtan	0	0	1	-1	M-CH2
289	1	2	S	10	a	khahesh	dashtan	0	0	1	-1	S2
290	1	2	S-A-	10	a	khahesh	dashtan	0	0	1	-1	S-A-2
291	1	2	SH-H	10	a	khahesh	dashtan	0	0	1	-1	SH-H2
292	1	2	T-D	10	a	khahesh	dashtan	0	0	1	-1	T-D2
293	1	2	N	10	a	khahesh	kardan	1	1	1	-1	N2
294	1	2	S-A-E	10	a	khahesh	kardan	1	1	1	-1	S-A-E2
295	1	1	M	10	b	khahesh	dashtan	0	0	1	1	M1
296	1	1	R-	10	b	khahesh	dashtan	0	0	1	1	R-1
297	1	1	R-G	10	b	khahesh	dashtan	0	0	1	1	R-G1
298	1	1	H	10	b	khahesh	gereftan	0	0	0	1	H1
299	1	1	A	10	b	khahesh	kardan	1	1	1	1	A1
300	1	1	H-CH	10	b	khahesh	kardan	1	1	1	1	H-CH1
301	1	1	K-V	10	b	khahesh	kardan	1	1	1	1	K-V1
302	1	1	M-V	10	b	khahesh	kardan	1	1	1	1	M-V1
319	1	3	B-N	11	a	atr	zadan	1	1	1	-1	B-N3
320	1	3	M-A	11	a	atr	zadan	1	1	1	-1	M-A3
321	1	3	M-Z	11	a	atr	zadan	1	1	1	-1	M-Z3
322	1	3	N-KH	11	a	atr	zadan	1	1	1	-1	N-KH3
323	1	3	S-GH-	11	a	atr	zadan	1	1	1	-1	S-GH-3
324	1	3	S-GH2	11	a	atr	zadan	1	1	1	-1	S-GH23
325	1	3	S-R	11	a	atr	zadan	1	1	1	-1	S-R3
326	1	3	ZH-Z	11	a	atr	zadan	1	1	1	-1	ZH-Z3
327	1	2	D-KH	11	b	atr	zadan	1	1	1	1	D-KH2
328	1	2	M-CH	11	b	atr	zadan	1	1	1	1	M-CH2
329	1	2	N	11	b	atr	zadan	1	1	1	1	N2
330	1	2	S	11	b	atr	zadan	1	1	1	1	S2
331	1	2	S-A-	11	b	atr	zadan	1	1	1	1	S-A-2
332	1	2	S-A-E	11	b	atr	zadan	1	1	1	1	S-A-E2
333	1	2	SH-H	11	b	atr	zadan	1	1	1	1	SH-H2
334	1	2	T-D	11	b	atr	zadan	1	1	1	1	T-D2
351	1	4	M	12	a	etteham	kardan	0	0	0	-1	M4
352	1	4	M2	12	a	etteham	kardan	0	0	0	-1	M24
353	1	4	R	12	a	etteham	kardan	0	0	0	-1	R4
354	1	4	V	12	a	etteham	rava-kardan	0	1	1	-1	V4
355	1	4	A-GH	12	a	etteham	zadan	1	1	1	-1	A-GH4
356	1	4	H	12	a	etteham	zadan	1	1	1	-1	H4
357	1	4	N	12	a	etteham	zadan	1	1	1	-1	N4
358	1	4	SM-M	12	a	etteham	zadan	1	1	1	-1	SM-M4
359	1	3	B-N	12	b	etteham	zadan	1	1	1	1	B-N3
360	1	3	M-A	12	b	etteham	zadan	1	1	1	1	M-A3
361	1	3	M-Z	12	b	etteham	zadan	1	1	1	1	M-Z3
362	1	3	N-KH	12	b	etteham	zadan	1	1	1	1	N-KH3
363	1	3	S-GH-	12	b	etteham	zadan	1	1	1	1	S-GH-3
364	1	3	S-GH2	12	b	etteham	zadan	1	1	1	1	S-GH23
365	1	3	S-R	12	b	etteham	zadan	1	1	1	1	S-R3
366	1	3	ZH-Z	12	b	etteham	zadan	1	1	1	1	ZH-Z3
383	1	1	R-G	13	a	labkhand	hedie-kardan	0	0	1	-1	R-G1
384	1	1	M-V	13	a	labkhand	tahvil-dadan	0	1	1	-1	M-V1
385	1	1	A	13	a	labkhand	zadan	1	1	1	-1	A1
386	1	1	H	13	a	labkhand	zadan	1	1	1	-1	H1
387	1	1	H-CH	13	a	labkhand	zadan	1	1	1	-1	H-CH1
388	1	1	K-V	13	a	labkhand	zadan	1	1	1	-1	K-V1
389	1	1	M	13	a	labkhand	zadan	1	1	1	-1	M1
390	1	1	R-	13	a	labkhand	zadan	1	1	1	-1	R-1
391	1	4	SM-M	13	b	labkhand	ehda-kardan	0	0	0	1	SM-M4
392	1	4	N	13	b	labkhand	hedie-dadan	0	0	1	1	N4
393	1	4	H	13	b	labkhand	hedie-dadan	0	0	1	1	H4
394	1	4	A-GH	13	b	labkhand	zadan	1	1	1	1	A-GH4
395	1	4	M	13	b	labkhand	zadan	1	1	1	1	M4
396	1	4	M2	13	b	labkhand	zadan	1	1	1	1	M24
397	1	4	R	13	b	labkhand	zadan	1	1	1	1	R4
398	1	4	V	13	b	labkhand	zadan	1	1	1	1	V4
415	1	2	D-KH	14	a	tohmat	zadan	1	1	1	-1	D-KH2
416	1	2	M-CH	14	a	tohmat	zadan	1	1	1	-1	M-CH2
417	1	2	N	14	a	tohmat	zadan	1	1	1	-1	N2
418	1	2	S	14	a	tohmat	zadan	1	1	1	-1	S2
419	1	2	S-A-	14	a	tohmat	zadan	1	1	1	-1	S-A-2
420	1	2	S-A-E	14	a	tohmat	zadan	1	1	1	-1	S-A-E2
421	1	2	SH-H	14	a	tohmat	zadan	1	1	1	-1	SH-H2
422	1	2	T-D	14	a	tohmat	zadan	1	1	1	-1	T-D2
423	1	1	K-V	14	b	tohmat	zadan	1	1	1	1	K-V1
424	1	1	M	14	b	tohmat	zadan	1	1	1	1	M1
425	1	1	A	14	b	tohmat	zadan	1	1	1	1	A1
426	1	1	H-CH	14	b	tohmat	zadan	1	1	1	1	H-CH1
427	1	1	M-V	14	b	tohmat	zadan	1	1	1	1	M-V1
428	1	1	R-	14	b	tohmat	zadan	1	1	1	1	R-1
429	1	1	H	14	b	tohmat	zadan	1	1	1	1	H1
446	1	3	B-N	15	a	zarbe	zadan	1	1	1	-1	B-N3
447	1	3	M-A	15	a	zarbe	zadan	1	1	1	-1	M-A3
448	1	3	M-Z	15	a	zarbe	zadan	1	1	1	-1	M-Z3
449	1	3	N-KH	15	a	zarbe	zadan	1	1	1	-1	N-KH3
450	1	3	S-GH-	15	a	zarbe	zadan	1	1	1	-1	S-GH-3
451	1	3	S-GH2	15	a	zarbe	zadan	1	1	1	-1	S-GH23
452	1	3	S-R	15	a	zarbe	zadan	1	1	1	-1	S-R3
453	1	3	ZH-Z	15	a	zarbe	zadan	1	1	1	-1	ZH-Z3
454	1	2	N	15	b	zarbe	vared-kardan	0	1	1	1	N2
455	1	2	D-KH	15	b	zarbe	zadan	1	1	1	1	D-KH2
456	1	2	M-CH	15	b	zarbe	zadan	1	1	1	1	M-CH2
457	1	2	S	15	b	zarbe	zadan	1	1	1	1	S2
458	1	2	S-A-	15	b	zarbe	zadan	1	1	1	1	S-A-2
459	1	2	S-A-E	15	b	zarbe	zadan	1	1	1	1	S-A-E2
460	1	2	SH-H	15	b	zarbe	zadan	1	1	1	1	SH-H2
461	1	2	T-D	15	b	zarbe	zadan	1	1	1	1	T-D2
478	1	4	A-GH	16	a	harf	goftan	0	1	1	-1	A-GH4
479	1	4	SM-M	16	a	harf	gushzad-kardan	0	0	1	-1	SM-M4
480	1	4	H	16	a	harf	zadan	1	1	1	-1	H4
481	1	4	M	16	a	harf	zadan	1	1	1	-1	M4
482	1	4	M2	16	a	harf	zadan	1	1	1	-1	M24
483	1	4	N	16	a	harf	zadan	1	1	1	-1	N4
484	1	4	R	16	a	harf	zadan	1	1	1	-1	R4
485	1	4	V	16	a	harf	zadan	1	1	1	-1	V4
486	1	3	B-N	16	b	harf	goftan	0	1	1	1	B-N3
487	1	3	M-A	16	b	harf	goftan	0	1	1	1	M-A3
488	1	3	M-Z	16	b	harf	goftan	0	1	1	1	M-Z3
489	1	3	S-GH-	16	b	harf	goftan	0	1	1	1	S-GH-3
490	1	3	S-R	16	b	harf	goftan	0	1	1	1	S-R3
491	1	3	N-KH	16	b	harf	zadan	1	1	1	1	N-KH3
492	1	3	S-GH2	16	b	harf	zadan	1	1	1	1	S-GH23
493	1	3	ZH-Z	16	b	harf	zadan	1	1	1	1	ZH-Z3
510	1	1	A	17	a	tosie	dadan	0	0	1	-1	A1
511	1	1	H-CH	17	a	tosie	dadan	0	0	1	-1	H-CH1
512	1	1	R-G	17	a	tosie	dashtan	0	0	0	-1	R-G1
513	1	1	H	17	a	tosie	kardan	1	1	1	-1	H1
514	1	1	K-V	17	a	tosie	kardan	1	1	1	-1	K-V1
515	1	1	M	17	a	tosie	kardan	1	1	1	-1	M1
516	1	1	M-V	17	a	tosie	kardan	1	1	1	-1	M-V1
517	1	1	R-	17	a	tosie	kardan	1	1	1	-1	R-1
518	1	4	V	17	b	tosie	gushzad-kardan	0	0	0	1	V4
519	1	4	A-GH	17	b	tosie	kardan	1	1	1	1	A-GH4
520	1	4	H	17	b	tosie	kardan	1	1	1	1	H4
521	1	4	M	17	b	tosie	kardan	1	1	1	1	M4
522	1	4	M2	17	b	tosie	kardan	1	1	1	1	M24
523	1	4	N	17	b	tosie	kardan	1	1	1	1	N4
524	1	4	R	17	b	tosie	kardan	1	1	1	1	R4
525	1	4	SM-M	17	b	tosie	kardan	1	1	1	1	SM-M4
542	1	2	D-KH	18	a	nasihat	kardan	1	1	1	-1	D-KH2
543	1	2	M-CH	18	a	nasihat	kardan	1	1	1	-1	M-CH2
544	1	2	N	18	a	nasihat	kardan	1	1	1	-1	N2
545	1	2	S	18	a	nasihat	kardan	1	1	1	-1	S2
546	1	2	S-A-	18	a	nasihat	kardan	1	1	1	-1	S-A-2
547	1	2	S-A-E	18	a	nasihat	kardan	1	1	1	-1	S-A-E2
548	1	2	SH-H	18	a	nasihat	kardan	1	1	1	-1	SH-H2
549	1	2	T-D	18	a	nasihat	kardan	1	1	1	-1	T-D2
550	1	1	K-V	18	b	nasihat	dadan	0	0	1	1	K-V1
551	1	1	A	18	b	nasihat	kardan	1	1	1	1	A1
552	1	1	H	18	b	nasihat	kardan	1	1	1	1	H1
553	1	1	H-CH	18	b	nasihat	kardan	1	1	1	1	H-CH1
554	1	1	M	18	b	nasihat	kardan	1	1	1	1	M1
555	1	1	M-V	18	b	nasihat	kardan	1	1	1	1	M-V1
556	1	1	R-	18	b	nasihat	kardan	1	1	1	1	R-1
557	1	1	R-G	18	b	nasihat	kardan	1	1	1	1	R-G1
574	1	3	B-N	19	a	pishnahad	dadan	1	1	1	-1	B-N3
575	1	3	M-A	19	a	pishnahad	dadan	1	1	1	-1	M-A3
576	1	3	M-Z	19	a	pishnahad	dadan	1	1	1	-1	M-Z3
577	1	3	N-KH	19	a	pishnahad	dadan	1	1	1	-1	N-KH3
578	1	3	S-GH-	19	a	pishnahad	dadan	1	1	1	-1	S-GH-3
579	1	3	S-R	19	a	pishnahad	dadan	1	1	1	-1	S-R3
580	1	3	ZH-Z	19	a	pishnahad	dadan	1	1	1	-1	ZH-Z3
581	1	3	S-GH2	19	a	pishnahad	kardan	0	1	1	-1	S-GH23
582	1	2	D-KH	19	b	pishnahad	dadan	1	1	1	1	D-KH2
583	1	2	M-CH	19	b	pishnahad	dadan	1	1	1	1	M-CH2
584	1	2	N	19	b	pishnahad	dadan	1	1	1	1	N2
585	1	2	S	19	b	pishnahad	dadan	1	1	1	1	S2
586	1	2	S-A-	19	b	pishnahad	dadan	1	1	1	1	S-A-2
587	1	2	S-A-E	19	b	pishnahad	dadan	1	1	1	1	S-A-E2
588	1	2	T-D	19	b	pishnahad	dadan	1	1	1	1	T-D2
589	1	2	SH-H	19	b	pishnahad	goftan	0	0	0	1	SH-H2
606	1	4	SM-M	20	a	rahnamayee	dadan	0	1	1	-1	SM-M4
607	1	4	A-GH	20	a	rahnamayee	kardan	1	1	1	-1	A-GH4
608	1	4	H	20	a	rahnamayee	kardan	1	1	1	-1	H4
609	1	4	M	20	a	rahnamayee	kardan	1	1	1	-1	M4
610	1	4	M2	20	a	rahnamayee	kardan	1	1	1	-1	M24
611	1	4	N	20	a	rahnamayee	kardan	1	1	1	-1	N4
612	1	4	R	20	a	rahnamayee	kardan	1	1	1	-1	R4
613	1	4	V	20	a	rahnamayee	kardan	1	1	1	-1	V4
614	1	3	B-N	20	b	rahnamayee	dadan	0	1	1	1	B-N3
615	1	3	M-Z	20	b	rahnamayee	dadan	0	0	1	1	M-Z3
616	1	3	S-R	20	b	rahnamayee	goftan	0	0	0	1	S-R3
617	1	3	S-GH2	20	b	rahnamayee	hedie-dadan	0	0	0	1	S-GH23
618	1	3	M-A	20	b	rahnamayee	kardan	1	1	1	1	M-A3
619	1	3	N-KH	20	b	rahnamayee	kardan	1	1	1	1	N-KH3
620	1	3	ZH-Z	20	b	rahnamayee	kardan	1	1	1	1	ZH-Z3
621	1	3	S-GH-	20	b	rahnamayee	moarefi-kardan	0	0	0	1	S-GH-3
638	1	1	A	21	a	tazakkor	dadan	1	1	1	-1	A1
639	1	1	H	21	a	tazakkor	dadan	1	1	1	-1	H1
640	1	1	H-CH	21	a	tazakkor	dadan	1	1	1	-1	H-CH1
641	1	1	K-V	21	a	tazakkor	dadan	1	1	1	-1	K-V1
642	1	1	M	21	a	tazakkor	dadan	1	1	1	-1	M1
643	1	1	M-V	21	a	tazakkor	dadan	1	1	1	-1	M-V1
644	1	1	R-	21	a	tazakkor	dadan	1	1	1	-1	R-1
645	1	1	R-G	21	a	tazakkor	dadan	1	1	1	-1	R-G1
646	1	4	H	21	b	tazakkor	dadan	1	1	1	1	H4
647	1	4	M	21	b	tazakkor	dadan	1	1	1	1	M4
648	1	4	M2	21	b	tazakkor	dadan	1	1	1	1	M24
649	1	4	N	21	b	tazakkor	dadan	1	1	1	1	N4
650	1	4	R	21	b	tazakkor	dadan	1	1	1	1	R4
651	1	4	V	21	b	tazakkor	dadan	1	1	1	1	V4
652	1	4	SM-M	21	b	tazakkor	gushzad-kardan	0	0	0	1	SM-M4
653	1	4	A-GH	21	b	tazakkor	motezaker-shodan	0	0	0	1	A-GH4
670	1	2	S-A-E	22	a	sefaresh	dadan	0	0	1	-1	S-A-E2
671	1	2	SH-H	22	a	sefaresh	dadan	0	0	1	-1	SH-H2
672	1	2	D-KH	22	a	sefaresh	kardan	1	1	1	-1	D-KH2
673	1	2	M-CH	22	a	sefaresh	kardan	1	1	1	-1	M-CH2
674	1	2	N	22	a	sefaresh	kardan	1	1	1	-1	N2
675	1	2	S	22	a	sefaresh	kardan	1	1	1	-1	S2
676	1	2	S-A-	22	a	sefaresh	kardan	1	1	1	-1	S-A-2
677	1	2	T-D	22	a	sefaresh	kardan	1	1	1	-1	T-D2
678	1	1	A	22	b	sefaresh	dadan	0	0	1	1	A1
679	1	1	H	22	b	sefaresh	dadan	0	0	1	1	H1
680	1	1	H-CH	22	b	sefaresh	dadan	0	0	1	1	H-CH1
681	1	1	M	22	b	sefaresh	dadan	0	0	1	1	M1
682	1	1	R-G	22	b	sefaresh	dadan	0	0	1	1	R-G1
683	1	1	K-V	22	b	sefaresh	kardan	1	1	1	1	K-V1
684	1	1	M-V	22	b	sefaresh	kardan	1	1	1	1	M-V1
685	1	1	R-	22	b	sefaresh	kardan	1	1	1	1	R-1
702	1	3	B-N	23	a	hoshdar	dadan	1	1	1	-1	B-N3
703	1	3	M-A	23	a	hoshdar	dadan	1	1	1	-1	M-A3
704	1	3	M-Z	23	a	hoshdar	dadan	1	1	1	-1	M-Z3
705	1	3	N-KH	23	a	hoshdar	dadan	1	1	1	-1	N-KH3
706	1	3	S-GH-	23	a	hoshdar	dadan	1	1	1	-1	S-GH-3
707	1	3	S-GH2	23	a	hoshdar	dadan	1	1	1	-1	S-GH23
708	1	3	S-R	23	a	hoshdar	dadan	1	1	1	-1	S-R3
709	1	3	ZH-Z	23	a	hoshdar	dadan	1	1	1	-1	ZH-Z3
710	1	2	D-KH	23	b	hoshdar	dadan	1	1	1	1	D-KH2
711	1	2	M-CH	23	b	hoshdar	dadan	1	1	1	1	M-CH2
712	1	2	N	23	b	hoshdar	dadan	1	1	1	1	N2
713	1	2	S	23	b	hoshdar	dadan	1	1	1	1	S2
714	1	2	S-A-	23	b	hoshdar	dadan	1	1	1	1	S-A-2
715	1	2	S-A-E	23	b	hoshdar	dadan	1	1	1	1	S-A-E2
716	1	2	SH-H	23	b	hoshdar	dadan	1	1	1	1	SH-H2
717	1	2	T-D	23	b	hoshdar	dadan	1	1	1	1	T-D2
734	1	4	A-GH	24	a	ghol	dadan	1	1	1	-1	A-GH4
735	1	4	H	24	a	ghol	dadan	1	1	1	-1	H4
736	1	4	M	24	a	ghol	dadan	1	1	1	-1	M4
737	1	4	M2	24	a	ghol	dadan	1	1	1	-1	M24
738	1	4	N	24	a	ghol	dadan	1	1	1	-1	N4
739	1	4	R	24	a	ghol	dadan	1	1	1	-1	R4
740	1	4	SM-M	24	a	ghol	dadan	1	1	1	-1	SM-M4
741	1	4	V	24	a	ghol	dadan	1	1	1	-1	V4
742	1	3	B-N	24	b	ghol	dadan	1	1	1	1	B-N3
743	1	3	M-A	24	b	ghol	dadan	1	1	1	1	M-A3
744	1	3	M-Z	24	b	ghol	dadan	1	1	1	1	M-Z3
745	1	3	N-KH	24	b	ghol	dadan	1	1	1	1	N-KH3
746	1	3	S-GH-	24	b	ghol	dadan	1	1	1	1	S-GH-3
747	1	3	S-GH2	24	b	ghol	dadan	1	1	1	1	S-GH23
748	1	3	S-R	24	b	ghol	dadan	1	1	1	1	S-R3
749	1	3	ZH-Z	24	b	ghol	dadan	1	1	1	1	ZH-Z3
766	1	1	A	25	a	doroogh	goftan	1	1	1	-1	A1
767	1	1	H	25	a	doroogh	goftan	1	1	1	-1	H1
768	1	1	H-CH	25	a	doroogh	goftan	1	1	1	-1	H-CH1
769	1	1	K-V	25	a	doroogh	goftan	1	1	1	-1	K-V1
770	1	1	M	25	a	doroogh	goftan	1	1	1	-1	M1
771	1	1	M-V	25	a	doroogh	goftan	1	1	1	-1	M-V1
772	1	1	R-	25	a	doroogh	goftan	1	1	1	-1	R-1
773	1	1	R-G	25	a	doroogh	goftan	1	1	1	-1	R-G1
774	1	4	A-GH	25	b	doroogh	goftan	1	1	1	1	A-GH4
775	1	4	H	25	b	doroogh	goftan	1	1	1	1	H4
776	1	4	M	25	b	doroogh	goftan	1	1	1	1	M4
777	1	4	M2	25	b	doroogh	goftan	1	1	1	1	M24
778	1	4	N	25	b	doroogh	goftan	1	1	1	1	N4
779	1	4	R	25	b	doroogh	goftan	1	1	1	1	R4
780	1	4	V	25	b	doroogh	goftan	1	1	1	1	V4
781	1	4	SM-M	25	b	doroogh	tahvil-dadan	0	1	1	1	SM-M4
798	1	2	D-KH	26	a	pishraft	kardan	1	1	1	-1	D-KH2
799	1	2	S	26	a	pishraft	kardan	1	1	1	-1	S2
800	1	2	S-A-	26	a	pishraft	kardan	1	1	1	-1	S-A-2
801	1	2	SH-H	26	a	pishraft	kardan	1	1	1	-1	SH-H2
802	1	2	T-D	26	a	pishraft	kardan	1	1	1	-1	T-D2
803	1	2	N	26	a	pishraft	dashtan	0	0	1	-1	N2
804	1	2	M-CH	26	a	pishraft	dashtan	0	0	1	-1	M-CH2
805	1	2	S-A-E	26	a	pishraft	dashtan	0	0	1	-1	S-A-E2
806	1	1	H	26	b	pishraft	anjam-dadan	0	0	0	1	H1
807	1	1	A	26	b	pishraft	be-anjam-resandan	0	0	0	1	A1
808	1	1	H-CH	26	b	pishraft	be-anjam-resandan	0	0	0	1	H-CH1
809	1	1	R-G	26	b	pishraft	be-dast-avardan	0	1	1	1	R-G1
810	1	1	K-V	26	b	pishraft	dashtan	0	0	1	1	K-V1
811	1	1	M	26	b	pishraft	dashtan	0	0	1	1	M1
812	1	1	R-	26	b	pishraft	kasb-kardan	0	1	1	1	R-1
813	1	1	M-V	26	b	pishraft	neshan-dadan	0	0	1	1	M-V1
830	1	3	M-A	27	a	lotf	dashtan	0	0	1	-1	M-A3
831	1	3	B-N	27	a	lotf	kardan	1	1	1	-1	B-N3
832	1	3	M-Z	27	a	lotf	kardan	1	1	1	-1	M-Z3
833	1	3	N-KH	27	a	lotf	kardan	1	1	1	-1	N-KH3
834	1	3	S-GH-	27	a	lotf	kardan	1	1	1	-1	S-GH-3
835	1	3	S-GH2	27	a	lotf	kardan	1	1	1	-1	S-GH23
836	1	3	S-R	27	a	lotf	kardan	1	1	1	-1	S-R3
837	1	3	ZH-Z	27	a	lotf	kardan	1	1	1	-1	ZH-Z3
838	1	2	D-KH	27	b	lotf	kardan	1	1	1	1	D-KH2
839	1	2	M-CH	27	b	lotf	kardan	1	1	1	1	M-CH2
840	1	2	N	27	b	lotf	kardan	1	1	1	1	N2
841	1	2	S	27	b	lotf	kardan	1	1	1	1	S2
842	1	2	S-A-	27	b	lotf	kardan	1	1	1	1	S-A-2
843	1	2	S-A-E	27	b	lotf	kardan	1	1	1	1	S-A-E2
844	1	2	SH-H	27	b	lotf	kardan	1	1	1	1	SH-H2
845	1	2	T-D	27	b	lotf	kardan	1	1	1	1	T-D2
862	1	4	A-GH	28	a	sohbat	kardan	1	1	1	-1	A-GH4
863	1	4	H	28	a	sohbat	kardan	1	1	1	-1	H4
864	1	4	M	28	a	sohbat	kardan	1	1	1	-1	M4
865	1	4	M2	28	a	sohbat	kardan	1	1	1	-1	M24
866	1	4	N	28	a	sohbat	kardan	1	1	1	-1	N4
867	1	4	R	28	a	sohbat	kardan	1	1	1	-1	R4
868	1	4	SM-M	28	a	sohbat	kardan	1	1	1	-1	SM-M4
869	1	4	V	28	a	sohbat	kardan	1	1	1	-1	V4
870	1	3	M-A	28	b	sohbat	dadan	0	0	0	1	M-A3
871	1	3	S-GH2	28	b	sohbat	dar-mian-gozashtan	0	0	1	1	S-GH23
872	1	3	S-GH-	28	b	sohbat	dashtan	0	0	1	1	S-GH-3
873	1	3	N-KH	28	b	sohbat	dashtan	0	0	1	1	N-KH3
874	1	3	B-N	28	b	sohbat	kardan	1	1	1	1	B-N3
875	1	3	M-Z	28	b	sohbat	kardan	1	1	1	1	M-Z3
876	1	3	S-R	28	b	sohbat	kardan	1	1	1	1	S-R3
877	1	3	ZH-Z	28	b	sohbat	kardan	1	1	1	1	ZH-Z3
894	1	1	H	29	a	gharar	dashtan	0	0	1	-1	H1
895	1	1	K-V	29	a	gharar	dashtan	0	0	1	-1	K-V1
896	1	1	M	29	a	gharar	dashtan	0	0	1	-1	M1
897	1	1	R-	29	a	gharar	dashtan	0	0	1	-1	R-1
898	1	1	R-G	29	a	gharar	dashtan	0	0	1	-1	R-G1
899	1	1	A	29	a	gharar	gozashtan	1	1	1	-1	A1
900	1	1	H-CH	29	a	gharar	gozashtan	1	1	1	-1	H-CH1
901	1	1	M-V	29	a	gharar	gozashtan	1	1	1	-1	M-V1
902	1	4	R	29	b	gharar	anjam-dadan	0	0	0	1	R4
903	1	4	M	29	b	gharar	dadan	0	0	0	1	M4
904	1	4	M2	29	b	gharar	dadan	0	0	0	1	M24
905	1	4	SM-M	29	b	gharar	jur-kardan	0	0	1	1	SM-M4
906	1	4	A-GH	29	b	gharar	gozashtan	1	1	1	1	A-GH4
907	1	4	H	29	b	gharar	gozashtan	1	1	1	1	H4
908	1	4	N	29	b	gharar	gozashtan	1	1	1	1	N4
909	1	4	V	29	b	gharar	gozashtan	1	1	1	1	V4
926	1	2	SH-H	30	a	hads	dashtan	0	0	1	-1	SH-H2
927	1	2	D-KH	30	a	hads	zadan	1	1	1	-1	D-KH2
928	1	2	M-CH	30	a	hads	zadan	1	1	1	-1	M-CH2
929	1	2	N	30	a	hads	zadan	1	1	1	-1	N2
930	1	2	S	30	a	hads	zadan	1	1	1	-1	S2
931	1	2	S-A-	30	a	hads	zadan	1	1	1	-1	S-A-2
932	1	2	S-A-E	30	a	hads	zadan	1	1	1	-1	S-A-E2
933	1	2	T-D	30	a	hads	zadan	1	1	1	-1	T-D2
934	1	1	H	30	b	hads	baian-kardan	0	0	1	1	H1
935	1	1	M-V	30	b	hads	baian-kardan	0	0	1	1	M-V1
936	1	1	M	30	b	hads	dashtan	0	0	1	1	M1
937	1	1	A	30	b	hads	zadan	1	1	1	1	A1
938	1	1	H-CH	30	b	hads	zadan	1	1	1	1	H-CH1
939	1	1	K-V	30	b	hads	zadan	1	1	1	1	K-V1
940	1	1	R-	30	b	hads	zadan	1	1	1	1	R-1
941	1	1	R-G	30	b	hads	zadan	1	1	1	1	R-G1
958	1	3	M-A	31	a	ghezavat	dashtan	0	0	1	-1	M-A3
959	1	3	N-KH	31	a	ghezavat	dashtan	0	0	1	-1	N-KH3
960	1	3	S-GH-	31	a	ghezavat	dashtan	0	0	1	-1	S-GH-3
961	1	3	S-GH2	31	a	ghezavat	dashtan	0	0	1	-1	S-GH23
962	1	3	B-N	31	a	ghezavat	kardan	1	1	1	-1	B-N3
963	1	3	M-Z	31	a	ghezavat	kardan	1	1	1	-1	M-Z3
964	1	3	S-R	31	a	ghezavat	kardan	1	1	1	-1	S-R3
965	1	3	ZH-Z	31	a	ghezavat	kardan	1	1	1	-1	ZH-Z3
966	1	2	T-D	31	b	ghezavat	dashtan	0	0	1	1	T-D2
967	1	2	D-KH	31	b	ghezavat	kardan	1	1	1	1	D-KH2
968	1	2	M-CH	31	b	ghezavat	kardan	1	1	1	1	M-CH2
969	1	2	N	31	b	ghezavat	kardan	1	1	1	1	N2
970	1	2	S	31	b	ghezavat	kardan	1	1	1	1	S2
971	1	2	S-A-	31	b	ghezavat	kardan	1	1	1	1	S-A-2
972	1	2	S-A-E	31	b	ghezavat	kardan	1	1	1	1	S-A-E2
973	1	2	SH-H	31	b	ghezavat	kardan	1	1	1	1	SH-H2
990	1	4	A-GH	32	a	hes	dashtan	0	0	1	-1	A-GH4
991	1	4	H	32	a	hes	dashtan	0	0	1	-1	H4
992	1	4	M	32	a	hes	dashtan	0	0	1	-1	M4
993	1	4	M2	32	a	hes	kardan	1	1	1	-1	M24
994	1	4	N	32	a	hes	kardan	1	1	1	-1	N4
995	1	4	R	32	a	hes	kardan	1	1	1	-1	R4
996	1	4	SM-M	32	a	hes	kardan	1	1	1	-1	SM-M4
997	1	4	V	32	a	hes	dashtan	0	0	1	-1	V4
998	1	3	S-GH-	32	b	hes	baian-kardan	0	0	1	1	S-GH-3
999	1	3	S-GH2	32	b	hes	dar-mian-gozashtan	0	0	1	1	S-GH23
1000	1	3	M-A	32	b	hes	kardan	1	1	1	1	M-A3
1001	1	3	M-Z	32	b	hes	kardan	1	1	1	1	M-Z3
1002	1	3	N-KH	32	b	hes	kardan	1	1	1	1	N-KH3
1003	1	3	S-R	32	b	hes	kardan	1	1	1	1	S-R3
1004	1	3	ZH-Z	32	b	hes	goftan	0	0	1	1	ZH-Z3
1005	1	3	B-N	32	b	hes	tekrar-shodan	0	0	1	1	B-N3
1022	1	1	H	33	a	estedlal	dashtan	0	0	1	-1	H1
1023	1	1	K-V	33	a	estedlal	dashtan	0	0	1	-1	K-V1
1024	1	1	M	33	a	estedlal	dashtan	0	0	1	-1	M1
1025	1	1	R-	33	a	estedlal	dashtan	0	0	1	-1	R-1
1026	1	1	R-G	33	a	estedlal	dashtan	0	0	1	-1	R-G1
1027	1	1	A	33	a	estedlal	kardan	1	1	1	-1	A1
1028	1	1	H-CH	33	a	estedlal	kardan	1	1	1	-1	H-CH1
1029	1	1	M-V	33	a	estedlal	kardan	1	1	1	-1	M-V1
1030	1	4	N	33	b	estedlal	baian-kardan	0	0	1	1	N4
1031	1	4	SM-M	33	b	estedlal	estedlal-kardan	0	0	0	1	SM-M4
1032	1	4	A-GH	33	b	estedlal	kardan	1	1	1	1	A-GH4
1033	1	4	H	33	b	estedlal	kardan	1	1	1	1	H4
1034	1	4	M	33	b	estedlal	kardan	1	1	1	1	M4
1035	1	4	M2	33	b	estedlal	kardan	1	1	1	1	M24
1036	1	4	R	33	b	estedlal	kardan	1	1	1	1	R4
1037	1	4	V	33	b	estedlal	kardan	1	1	1	1	V4
1054	1	2	D-KH	34	a	eshtebah	ghezavat-kardan	0	0	0	-1	D-KH2
1055	1	2	S-A-	34	a	eshtebah	ghezavat-kardan	0	0	0	-1	S-A-2
1056	1	2	S-A-E	34	a	eshtebah	ghezavat-kardan	0	0	0	-1	S-A-E2
1057	1	2	M-CH	34	a	eshtebah	kardan	1	1	1	-1	M-CH2
1058	1	2	N	34	a	eshtebah	kardan	1	1	1	-1	N2
1059	1	2	S	34	a	eshtebah	kardan	1	1	1	-1	S2
1060	1	2	SH-H	34	a	eshtebah	kardan	1	1	1	-1	SH-H2
1061	1	2	T-D	34	a	eshtebah	kardan	1	1	1	-1	T-D2
1062	1	1	R-G	34	b	eshtebah	dashtan	0	0	1	1	R-G1
1063	1	1	H-CH	34	b	eshtebah	kardan	1	1	1	1	H-CH1
1064	1	1	K-V	34	b	eshtebah	kardan	1	1	1	1	K-V1
1065	1	1	M	34	b	eshtebah	kardan	1	1	1	1	M1
1066	1	1	R-	34	b	eshtebah	kardan	1	1	1	1	R-1
1067	1	1	A	34	b	eshtebah	mortakeb-shodan	0	1	1	1	A1
1068	1	1	M-V	34	b	eshtebah	mortakeb-shodan	0	1	1	1	M-V1
1069	1	1	H	34	b	eshtebah	tekrar-kardan	0	0	1	1	H1
1086	1	3	M-A	35	a	tasmim	etekhaz-kardan	0	1	1	-1	M-A3
1087	1	3	B-N	35	a	tasmim	gereftan	1	1	1	-1	B-N3
1088	1	3	M-Z	35	a	tasmim	gereftan	1	1	1	-1	M-Z3
1089	1	3	N-KH	35	a	tasmim	gereftan	1	1	1	-1	N-KH3
1090	1	3	S-GH-	35	a	tasmim	gereftan	1	1	1	-1	S-GH-3
1091	1	3	S-GH2	35	a	tasmim	gereftan	1	1	1	-1	S-GH23
1092	1	3	S-R	35	a	tasmim	gereftan	1	1	1	-1	S-R3
1093	1	3	ZH-Z	35	a	tasmim	gereftan	1	1	1	-1	ZH-Z3
1094	1	2	N	35	b	tasmim	anjam-dadan	0	0	0	1	N2
1095	1	2	M-CH	35	b	tasmim	gereftan	1	1	1	1	M-CH2
1096	1	2	S	35	b	tasmim	gereftan	1	1	1	1	S2
1097	1	2	S-A-	35	b	tasmim	gereftan	1	1	1	1	S-A-2
1098	1	2	S-A-E	35	b	tasmim	gereftan	1	1	1	1	S-A-E2
1099	1	2	SH-H	35	b	tasmim	gereftan	1	1	1	1	SH-H2
1100	1	2	T-D	35	b	tasmim	gereftan	1	1	1	1	T-D2
1101	1	2	D-KH	35	b	tasmim	zadan	0	1	0	1	D-KH2
1118	1	4	SM-M	36	a	eteraf	anjam-dadan	0	0	0	-1	SM-M4
1119	1	4	A-GH	36	a	eteraf	kardan	1	1	1	-1	A-GH4
1120	1	4	H	36	a	eteraf	kardan	1	1	1	-1	H4
1121	1	4	M	36	a	eteraf	kardan	1	1	1	-1	M4
1122	1	4	M2	36	a	eteraf	kardan	1	1	1	-1	M24
1123	1	4	N	36	a	eteraf	kardan	1	1	1	-1	N4
1124	1	4	R	36	a	eteraf	kardan	1	1	1	-1	R4
1125	1	4	V	36	a	eteraf	kardan	1	1	1	-1	V4
1126	1	3	S-R	36	b	eteraf	baian-kardan	0	0	1	1	S-R3
1127	1	3	S-GH2	36	b	eteraf	dashtan	0	0	1	1	S-GH23
1128	1	3	S-GH-	36	b	eteraf	goftan	0	0	0	1	S-GH-3
1129	1	3	B-N	36	b	eteraf	kardan	1	1	1	1	B-N3
1130	1	3	M-A	36	b	eteraf	kardan	1	1	1	1	M-A3
1131	1	3	M-Z	36	b	eteraf	kardan	1	1	1	1	M-Z3
1132	1	3	N-KH	36	b	eteraf	kardan	1	1	1	1	N-KH3
1133	1	3	ZH-Z	36	b	eteraf	kardan	1	1	1	1	ZH-Z3
