# Supplementary material for: Dependency Resolution Difficulty Increases with Distance in Persian Separable Complex Predicates: Evidence for Expectation and Memory-Based Accounts
Source: Front Psychol. 2016 Mar 30;7:403. doi: 10.3389/fpsyg.2016.00403 (PMC4812816; doi:10.3389/fpsyg.2016.00403)
Supplement: Supplementary file 1 [file DataSheet1.zip › SafaviEtAl2016DataCode/Pretests/Persian-ET1-raw (2).txt]

"ï..RECORDING_SESSION_LABEL" "DATA_FILE" "trial" "list" "id" "cond" "CURRENT_FIX_INDEX" "CURRENT_FIX_LABEL" "CURRENT_FIX_DURATION" "CURRENT_FIX_START" "CURRENT_FIX_END" "CURRENT_FIX_INTEREST_AREAS" "CURRENT_FIX_INTEREST_AREA_INDEX" "CURRENT_FIX_INTEREST_AREA_LABEL" "CURRENT_FIX_INTEREST_AREA_X_OFFSET" "CURRENT_FIX_INTEREST_AREA_Y_OFFSET" "CURRENT_FIX_INTEREST_AREA_FIX_COUNT" "response" "GIVEN_ANSWER" "RESPONSE_ACCURACY" "sentence" "question" "subj"
"1" "az" "az.edf" "1" "3" "47" "filler" 1 "Fixation: 9ms" 12 9 20 "[ ]" NA NA NA NA NA "7" "3" "5" "*ÙÙ Ø¯Ø± Ú©ÙØ¯Ú©Û Ø®ÛÙÛ Ø´ÛØ·ÙØª ÙÛâ Ú©Ø±Ø¯Ù Ù Ø§Ø² Ø¯ÛÙØ§Ø±Ù Ø±Ø§Ø³Øª Ø¨Ø§ÙØ§ ÙÛ âï¿½" "ÙÙ Ø§ØµÙØ§ Ø¨ÚÙâ Û Ø¢Ø±Ø§ÙÛ ÙØ¨ÙØ¯Ù" 1
"2" "az" "az.edf" "1" "3" "47" "filler" 2 "Fixation: 175ms" 280 175 454 "[ ]" NA NA NA NA NA "7" "3" "5" "*ÙÙ Ø¯Ø± Ú©ÙØ¯Ú©Û Ø®ÛÙÛ Ø´ÛØ·ÙØª ÙÛâ Ú©Ø±Ø¯Ù Ù Ø§Ø² Ø¯ÛÙØ§Ø±Ù Ø±Ø§Ø³Øª Ø¨Ø§ÙØ§ ÙÛ âï¿½" "ÙÙ Ø§ØµÙØ§ Ø¨ÚÙâ Û Ø¢Ø±Ø§ÙÛ ÙØ¨ÙØ¯Ù" 1
"3" "az" "az.edf" "1" "3" "47" "filler" 3 "Fixation: 476ms" 217 476 692 "[ ]" NA NA NA NA NA "7" "3" "5" "*ÙÙ Ø¯Ø± Ú©ÙØ¯Ú©Û Ø®ÛÙÛ Ø´ÛØ·ÙØª ÙÛâ Ú©Ø±Ø¯Ù Ù Ø§Ø² Ø¯ÛÙØ§Ø±Ù Ø±Ø§Ø³Øª Ø¨Ø§ÙØ§ ÙÛ âï¿½" "ÙÙ Ø§ØµÙØ§ Ø¨ÚÙâ Û Ø¢Ø±Ø§ÙÛ ÙØ¨ÙØ¯Ù" 1
"4" "az" "az.edf" "1" "3" "47" "filler" 4 "Fixation: 716ms" 179 716 894 "[ ]" NA NA NA NA NA "7" "3" "5" "*ÙÙ Ø¯Ø± Ú©ÙØ¯Ú©Û Ø®ÛÙÛ Ø´ÛØ·ÙØª ÙÛâ Ú©Ø±Ø¯Ù Ù Ø§Ø² Ø¯ÛÙØ§Ø±Ù Ø±Ø§Ø³Øª Ø¨Ø§ÙØ§ ÙÛ âï¿½" "ÙÙ Ø§ØµÙØ§ Ø¨ÚÙâ Û Ø¢Ø±Ø§ÙÛ ÙØ¨ÙØ¯Ù" 1
"5" "az" "az.edf" "1" "3" "47" "filler" 5 "Fixation: 916ms" 166 916 1081 "[ ]" NA NA NA NA NA "7" "3" "5" "*ÙÙ Ø¯Ø± Ú©ÙØ¯Ú©Û Ø®ÛÙÛ Ø´ÛØ·ÙØª ÙÛâ Ú©Ø±Ø¯Ù Ù Ø§Ø² Ø¯ÛÙØ§Ø±Ù Ø±Ø§Ø³Øª Ø¨Ø§ÙØ§ ÙÛ âï¿½" "ÙÙ Ø§ØµÙØ§ Ø¨ÚÙâ Û Ø¢Ø±Ø§ÙÛ ÙØ¨ÙØ¯Ù" 1
"6" "az" "az.edf" "1" "3" "47" "filler" 6 "Fixation: 1105ms" 231 1105 1335 "[ ]" NA NA NA NA NA "7" "3" "5" "*ÙÙ Ø¯Ø± Ú©ÙØ¯Ú©Û Ø®ÛÙÛ Ø´ÛØ·ÙØª ÙÛâ Ú©Ø±Ø¯Ù Ù Ø§Ø² Ø¯ÛÙØ§Ø±Ù Ø±Ø§Ø³Øª Ø¨Ø§ÙØ§ ÙÛ âï¿½" "ÙÙ Ø§ØµÙØ§ Ø¨ÚÙâ Û Ø¢Ø±Ø§ÙÛ ÙØ¨ÙØ¯Ù" 1
"7" "az" "az.edf" "1" "3" "47" "filler" 7 "Fixation: 1359ms" 153 1359 1511 "[ ]" NA NA NA NA NA "7" "3" "5" "*ÙÙ Ø¯Ø± Ú©ÙØ¯Ú©Û Ø®ÛÙÛ Ø´ÛØ·ÙØª ÙÛâ Ú©Ø±Ø¯Ù Ù Ø§Ø² Ø¯ÛÙØ§Ø±Ù Ø±Ø§Ø³Øª Ø¨Ø§ÙØ§ ÙÛ âï¿½" "ÙÙ Ø§ØµÙØ§ Ø¨ÚÙâ Û Ø¢Ø±Ø§ÙÛ ÙØ¨ÙØ¯Ù" 1
"8" "az" "az.edf" "1" "3" "47" "filler" 8 "Fixation: 1531ms" 280 1531 1810 "[ ]" NA NA NA NA NA "7" "3" "5" "*ÙÙ Ø¯Ø± Ú©ÙØ¯Ú©Û Ø®ÛÙÛ Ø´ÛØ·ÙØª ÙÛâ Ú©Ø±Ø¯Ù Ù Ø§Ø² Ø¯ÛÙØ§Ø±Ù Ø±Ø§Ø³Øª Ø¨Ø§ÙØ§ ÙÛ âï¿½" "ÙÙ Ø§ØµÙØ§ Ø¨ÚÙâ Û Ø¢Ø±Ø§ÙÛ ÙØ¨ÙØ¯Ù" 1
"9" "az" "az.edf" "1" "3" "47" "filler" 9 "Fixation: 1826ms" 191 1826 2016 "[ ]" NA NA NA NA NA "7" "3" "5" "*ÙÙ Ø¯Ø± Ú©ÙØ¯Ú©Û Ø®ÛÙÛ Ø´ÛØ·ÙØª ÙÛâ Ú©Ø±Ø¯Ù Ù Ø§Ø² Ø¯ÛÙØ§Ø±Ù Ø±Ø§Ø³Øª Ø¨Ø§ÙØ§ ÙÛ âï¿½" "ÙÙ Ø§ØµÙØ§ Ø¨ÚÙâ Û Ø¢Ø±Ø§ÙÛ ÙØ¨ÙØ¯Ù" 1
"10" "az" "az.edf" "1" "3" "47" "filler" 10 "Fixation: 2037ms" 241 2037 2277 "[ ]" NA NA NA NA NA "7" "3" "5" "*ÙÙ Ø¯Ø± Ú©ÙØ¯Ú©Û Ø®ÛÙÛ Ø´ÛØ·ÙØª ÙÛâ Ú©Ø±Ø¯Ù Ù Ø§Ø² Ø¯ÛÙØ§Ø±Ù Ø±Ø§Ø³Øª Ø¨Ø§ÙØ§ ÙÛ âï¿½" "ÙÙ Ø§ØµÙØ§ Ø¨ÚÙâ Û Ø¢Ø±Ø§ÙÛ ÙØ¨ÙØ¯Ù" 1
"11" "az" "az.edf" "1" "3" "47" "filler" 11 "Fixation: 2322ms" 250 2322 2571 "[ ]" NA NA NA NA NA "7" "3" "5" "*ÙÙ Ø¯Ø± Ú©ÙØ¯Ú©Û Ø®ÛÙÛ Ø´ÛØ·ÙØª ÙÛâ Ú©Ø±Ø¯Ù Ù Ø§Ø² Ø¯ÛÙØ§Ø±Ù Ø±Ø§Ø³Øª Ø¨Ø§ÙØ§ ÙÛ âï¿½" "ÙÙ Ø§ØµÙØ§ Ø¨ÚÙâ Û Ø¢Ø±Ø§ÙÛ ÙØ¨ÙØ¯Ù" 1
"12" "az" "az.edf" "1" "3" "47" "filler" 12 "Fixation: 2598ms" 333 2598 2930 "[ ]" NA NA NA NA NA "7" "3" "5" "*ÙÙ Ø¯Ø± Ú©ÙØ¯Ú©Û Ø®ÛÙÛ Ø´ÛØ·ÙØª ÙÛâ Ú©Ø±Ø¯Ù Ù Ø§Ø² Ø¯ÛÙØ§Ø±Ù Ø±Ø§Ø³Øª Ø¨Ø§ÙØ§ ÙÛ âï¿½" "ÙÙ Ø§ØµÙØ§ Ø¨ÚÙâ Û Ø¢Ø±Ø§ÙÛ ÙØ¨ÙØ¯Ù" 1
"13" "az" "az.edf" "1" "3" "47" "filler" 13 "Fixation: 2952ms" 278 2952 3229 "[ ]" NA NA NA NA NA "7" "3" "5" "*ÙÙ Ø¯Ø± Ú©ÙØ¯Ú©Û Ø®ÛÙÛ Ø´ÛØ·ÙØª ÙÛâ Ú©Ø±Ø¯Ù Ù Ø§Ø² Ø¯ÛÙØ§Ø±Ù Ø±Ø§Ø³Øª Ø¨Ø§ÙØ§ ÙÛ âï¿½" "ÙÙ Ø§ØµÙØ§ Ø¨ÚÙâ Û Ø¢Ø±Ø§ÙÛ ÙØ¨ÙØ¯Ù" 1
"14" "az" "az.edf" "1" "3" "47" "filler" 14 "Fixation: 3252ms" 273 3252 3524 "[ ]" NA NA NA NA NA "7" "3" "5" "*ÙÙ Ø¯Ø± Ú©ÙØ¯Ú©Û Ø®ÛÙÛ Ø´ÛØ·ÙØª ÙÛâ Ú©Ø±Ø¯Ù Ù Ø§Ø² Ø¯ÛÙØ§Ø±Ù Ø±Ø§Ø³Øª Ø¨Ø§ÙØ§ ÙÛ âï¿½" "ÙÙ Ø§ØµÙØ§ Ø¨ÚÙâ Û Ø¢Ø±Ø§ÙÛ ÙØ¨ÙØ¯Ù" 1
"15" "az" "az.edf" "1" "3" "47" "filler" 15 "Fixation: 3548ms" 129 3548 3676 "[ ]" NA NA NA NA NA "7" "3" "5" "*ÙÙ Ø¯Ø± Ú©ÙØ¯Ú©Û Ø®ÛÙÛ Ø´ÛØ·ÙØª ÙÛâ Ú©Ø±Ø¯Ù Ù Ø§Ø² Ø¯ÛÙØ§Ø±Ù Ø±Ø§Ø³Øª Ø¨Ø§ÙØ§ ÙÛ âï¿½" "ÙÙ Ø§ØµÙØ§ Ø¨ÚÙâ Û Ø¢Ø±Ø§ÙÛ ÙØ¨ÙØ¯Ù" 1
"16" "az" "az.edf" "1" "3" "47" "filler" 16 "Fixation: 3848ms" 101 3848 3948 "[ ]" NA NA NA NA NA "7" "3" "5" "*ÙÙ Ø¯Ø± Ú©ÙØ¯Ú©Û Ø®ÛÙÛ Ø´ÛØ·ÙØª ÙÛâ Ú©Ø±Ø¯Ù Ù Ø§Ø² Ø¯ÛÙØ§Ø±Ù Ø±Ø§Ø³Øª Ø¨Ø§ÙØ§ ÙÛ âï¿½" "ÙÙ Ø§ØµÙØ§ Ø¨ÚÙâ Û Ø¢Ø±Ø§ÙÛ ÙØ¨ÙØ¯Ù" 1
"17" "az" "az.edf" "1" "3" "47" "filler" 17 "Fixation: 4085ms" 260 4085 4344 "[ ]" NA NA NA NA NA "7" "3" "5" "*ÙÙ Ø¯Ø± Ú©ÙØ¯Ú©Û Ø®ÛÙÛ Ø´ÛØ·ÙØª ÙÛâ Ú©Ø±Ø¯Ù Ù Ø§Ø² Ø¯ÛÙØ§Ø±Ù Ø±Ø§Ø³Øª Ø¨Ø§ÙØ§ ÙÛ âï¿½" "ÙÙ Ø§ØµÙØ§ Ø¨ÚÙâ Û Ø¢Ø±Ø§ÙÛ ÙØ¨ÙØ¯Ù" 1
"18" "az" "az.edf" "1" "3" "47" "filler" 18 "Fixation: 4371ms" 561 4371 4931 "[ ]" NA NA NA NA NA "7" "3" "5" "*ÙÙ Ø¯Ø± Ú©ÙØ¯Ú©Û Ø®ÛÙÛ Ø´ÛØ·ÙØª ÙÛâ Ú©Ø±Ø¯Ù Ù Ø§Ø² Ø¯ÛÙØ§Ø±Ù Ø±Ø§Ø³Øª Ø¨Ø§ÙØ§ ÙÛ âï¿½" "ÙÙ Ø§ØµÙØ§ Ø¨ÚÙâ Û Ø¢Ø±Ø§ÙÛ ÙØ¨ÙØ¯Ù" 1
"19" "az" "az.edf" "1" "3" "47" "filler" 19 "Fixation: 4955ms" 337 4955 5291 "[ ]" NA NA NA NA NA "7" "3" "5" "*ÙÙ Ø¯Ø± Ú©ÙØ¯Ú©Û Ø®ÛÙÛ Ø´ÛØ·ÙØª ÙÛâ Ú©Ø±Ø¯Ù Ù Ø§Ø² Ø¯ÛÙØ§Ø±Ù Ø±Ø§Ø³Øª Ø¨Ø§ÙØ§ ÙÛ âï¿½" "ÙÙ Ø§ØµÙØ§ Ø¨ÚÙâ Û Ø¢Ø±Ø§ÙÛ ÙØ¨ÙØ¯Ù" 1
"20" "az" "az.edf" "1" "3" "47" "filler" 20 "Fixation: 5426ms" 152 5426 5577 "[ ]" NA NA NA NA NA "7" "3" "5" "*ÙÙ Ø¯Ø± Ú©ÙØ¯Ú©Û Ø®ÛÙÛ Ø´ÛØ·ÙØª ÙÛâ Ú©Ø±Ø¯Ù Ù Ø§Ø² Ø¯ÛÙØ§Ø±Ù Ø±Ø§Ø³Øª Ø¨Ø§ÙØ§ ÙÛ âï¿½" "ÙÙ Ø§ØµÙØ§ Ø¨ÚÙâ Û Ø¢Ø±Ø§ÙÛ ÙØ¨ÙØ¯Ù" 1
"21" "az" "az.edf" "1" "3" "47" "filler" 21 "Fixation: 5602ms" 205 5602 5806 "[ ]" NA NA NA NA NA "7" "3" "5" "*ÙÙ Ø¯Ø± Ú©ÙØ¯Ú©Û Ø®ÛÙÛ Ø´ÛØ·ÙØª ÙÛâ Ú©Ø±Ø¯Ù Ù Ø§Ø² Ø¯ÛÙØ§Ø±Ù Ø±Ø§Ø³Øª Ø¨Ø§ÙØ§ ÙÛ âï¿½" "ÙÙ Ø§ØµÙØ§ Ø¨ÚÙâ Û Ø¢Ø±Ø§ÙÛ ÙØ¨ÙØ¯Ù" 1
"22" "az" "az.edf" "1" "3" "47" "filler" 22 "Fixation: 5830ms" 312 5830 6141 "[ ]" NA NA NA NA NA "7" "3" "5" "*ÙÙ Ø¯Ø± Ú©ÙØ¯Ú©Û Ø®ÛÙÛ Ø´ÛØ·ÙØª ÙÛâ Ú©Ø±Ø¯Ù Ù Ø§Ø² Ø¯ÛÙØ§Ø±Ù Ø±Ø§Ø³Øª Ø¨Ø§ÙØ§ ÙÛ âï¿½" "ÙÙ Ø§ØµÙØ§ Ø¨ÚÙâ Û Ø¢Ø±Ø§ÙÛ ÙØ¨ÙØ¯Ù" 1
"23" "az" "az.edf" "1" "3" "47" "filler" 23 "Fixation: 6166ms" 345 6166 6510 "[ ]" NA NA NA NA NA "7" "3" "5" "*ÙÙ Ø¯Ø± Ú©ÙØ¯Ú©Û Ø®ÛÙÛ Ø´ÛØ·ÙØª ÙÛâ Ú©Ø±Ø¯Ù Ù Ø§Ø² Ø¯ÛÙØ§Ø±Ù Ø±Ø§Ø³Øª Ø¨Ø§ÙØ§ ÙÛ âï¿½" "ÙÙ Ø§ØµÙØ§ Ø¨ÚÙâ Û Ø¢Ø±Ø§ÙÛ ÙØ¨ÙØ¯Ù" 1
"24" "az" "az.edf" "1" "3" "47" "filler" 24 "Fixation: 6533ms" 195 6533 6727 "[ ]" NA NA NA NA NA "7" "3" "5" "*ÙÙ Ø¯Ø± Ú©ÙØ¯Ú©Û Ø®ÛÙÛ Ø´ÛØ·ÙØª ÙÛâ Ú©Ø±Ø¯Ù Ù Ø§Ø² Ø¯ÛÙØ§Ø±Ù Ø±Ø§Ø³Øª Ø¨Ø§ÙØ§ ÙÛ âï¿½" "ÙÙ Ø§ØµÙØ§ Ø¨ÚÙâ Û Ø¢Ø±Ø§ÙÛ ÙØ¨ÙØ¯Ù" 1
"25" "az" "az.edf" "1" "3" "47" "filler" 25 "Fixation: 6755ms" 109 6755 6863 "[ ]" NA NA NA NA NA "7" "3" "5" "*ÙÙ Ø¯Ø± Ú©ÙØ¯Ú©Û Ø®ÛÙÛ Ø´ÛØ·ÙØª ÙÛâ Ú©Ø±Ø¯Ù Ù Ø§Ø² Ø¯ÛÙØ§Ø±Ù Ø±Ø§Ø³Øª Ø¨Ø§ÙØ§ ÙÛ âï¿½" "ÙÙ Ø§ØµÙØ§ Ø¨ÚÙâ Û Ø¢Ø±Ø§ÙÛ ÙØ¨ÙØ¯Ù" 1
"26" "az" "az.edf" "1" "3" "47" "filler" 26 "Fixation: 6969ms" 160 6969 7128 "[ ]" NA NA NA NA NA "7" "3" "5" "*ÙÙ Ø¯Ø± Ú©ÙØ¯Ú©Û Ø®ÛÙÛ Ø´ÛØ·ÙØª ÙÛâ Ú©Ø±Ø¯Ù Ù Ø§Ø² Ø¯ÛÙØ§Ø±Ù Ø±Ø§Ø³Øª Ø¨Ø§ÙØ§ ÙÛ âï¿½" "ÙÙ Ø§ØµÙØ§ Ø¨ÚÙâ Û Ø¢Ø±Ø§ÙÛ ÙØ¨ÙØ¯Ù" 1
"27" "az" "az.edf" "1" "3" "47" "filler" 27 "Fixation: 7150ms" 370 7150 7519 "[ ]" NA NA NA NA NA "7" "3" "5" "*ÙÙ Ø¯Ø± Ú©ÙØ¯Ú©Û Ø®ÛÙÛ Ø´ÛØ·ÙØª ÙÛâ Ú©Ø±Ø¯Ù Ù Ø§Ø² Ø¯ÛÙØ§Ø±Ù Ø±Ø§Ø³Øª Ø¨Ø§ÙØ§ ÙÛ âï¿½" "ÙÙ Ø§ØµÙØ§ Ø¨ÚÙâ Û Ø¢Ø±Ø§ÙÛ ÙØ¨ÙØ¯Ù" 1
"28" "az" "az.edf" "1" "3" "47" "filler" 28 "Fixation: 7606ms" 161 7606 7766 "[ ]" NA NA NA NA NA "7" "3" "5" "*ÙÙ Ø¯Ø± Ú©ÙØ¯Ú©Û Ø®ÛÙÛ Ø´ÛØ·ÙØª ÙÛâ Ú©Ø±Ø¯Ù Ù Ø§Ø² Ø¯ÛÙØ§Ø±Ù Ø±Ø§Ø³Øª Ø¨Ø§ÙØ§ ÙÛ âï¿½" "ÙÙ Ø§ØµÙØ§ Ø¨ÚÙâ Û Ø¢Ø±Ø§ÙÛ ÙØ¨ÙØ¯Ù" 1
"29" "az" "az.edf" "1" "3" "47" "filler" 29 "Fixation: 7793ms" 304 7793 8096 "[ ]" NA NA NA NA NA "7" "3" "5" "*ÙÙ Ø¯Ø± Ú©ÙØ¯Ú©Û Ø®ÛÙÛ Ø´ÛØ·ÙØª ÙÛâ Ú©Ø±Ø¯Ù Ù Ø§Ø² Ø¯ÛÙØ§Ø±Ù Ø±Ø§Ø³Øª Ø¨Ø§ÙØ§ ÙÛ âï¿½" "ÙÙ Ø§ØµÙØ§ Ø¨ÚÙâ Û Ø¢Ø±Ø§ÙÛ ÙØ¨ÙØ¯Ù" 1
"30" "az" "az.edf" "1" "3" "47" "filler" 30 "Fixation: 8119ms" 189 8119 8307 "[ ]" NA NA NA NA NA "7" "3" "5" "*ÙÙ Ø¯Ø± Ú©ÙØ¯Ú©Û Ø®ÛÙÛ Ø´ÛØ·ÙØª ÙÛâ Ú©Ø±Ø¯Ù Ù Ø§Ø² Ø¯ÛÙØ§Ø±Ù Ø±Ø§Ø³Øª Ø¨Ø§ÙØ§ ÙÛ âï¿½" "ÙÙ Ø§ØµÙØ§ Ø¨ÚÙâ Û Ø¢Ø±Ø§ÙÛ ÙØ¨ÙØ¯Ù" 1
"31" "az" "az.edf" "1" "3" "47" "filler" 31 "Fixation: 8328ms" 289 8328 8616 "[ ]" NA NA NA NA NA "7" "3" "5" "*ÙÙ Ø¯Ø± Ú©ÙØ¯Ú©Û Ø®ÛÙÛ Ø´ÛØ·ÙØª ÙÛâ Ú©Ø±Ø¯Ù Ù Ø§Ø² Ø¯ÛÙØ§Ø±Ù Ø±Ø§Ø³Øª Ø¨Ø§ÙØ§ ÙÛ âï¿½" "ÙÙ Ø§ØµÙØ§ Ø¨ÚÙâ Û Ø¢Ø±Ø§ÙÛ ÙØ¨ÙØ¯Ù" 1
"32" "az" "az.edf" "1" "3" "47" "filler" 32 "Fixation: 8639ms" 178 8639 8816 "[ ]" NA NA NA NA NA "7" "3" "5" "*ÙÙ Ø¯Ø± Ú©ÙØ¯Ú©Û Ø®ÛÙÛ Ø´ÛØ·ÙØª ÙÛâ Ú©Ø±Ø¯Ù Ù Ø§Ø² Ø¯ÛÙØ§Ø±Ù Ø±Ø§Ø³Øª Ø¨Ø§ÙØ§ ÙÛ âï¿½" "ÙÙ Ø§ØµÙØ§ Ø¨ÚÙâ Û Ø¢Ø±Ø§ÙÛ ÙØ¨ÙØ¯Ù" 1
"33" "az" "az.edf" "1" "3" "47" "filler" 33 "Fixation: 8839ms" 205 8839 9043 "[ ]" NA NA NA NA NA "7" "3" "5" "*ÙÙ Ø¯Ø± Ú©ÙØ¯Ú©Û Ø®ÛÙÛ Ø´ÛØ·ÙØª ÙÛâ Ú©Ø±Ø¯Ù Ù Ø§Ø² Ø¯ÛÙØ§Ø±Ù Ø±Ø§Ø³Øª Ø¨Ø§ÙØ§ ÙÛ âï¿½" "ÙÙ Ø§ØµÙØ§ Ø¨ÚÙâ Û Ø¢Ø±Ø§ÙÛ ÙØ¨ÙØ¯Ù" 1
"34" "az" "az.edf" "1" "3" "47" "filler" 34 "Fixation: 9067ms" 549 9067 9615 "[ ]" NA NA NA NA NA "7" "3" "5" "*ÙÙ Ø¯Ø± Ú©ÙØ¯Ú©Û Ø®ÛÙÛ Ø´ÛØ·ÙØª ÙÛâ Ú©Ø±Ø¯Ù Ù Ø§Ø² Ø¯ÛÙØ§Ø±Ù Ø±Ø§Ø³Øª Ø¨Ø§ÙØ§ ÙÛ âï¿½" "ÙÙ Ø§ØµÙØ§ Ø¨ÚÙâ Û Ø¢Ø±Ø§ÙÛ ÙØ¨ÙØ¯Ù" 1
"35" "az" "az.edf" "1" "3" "47" "filler" 35 "Fixation: 9639ms" 319 9639 9957 "[ ]" NA NA NA NA NA "7" "3" "5" "*ÙÙ Ø¯Ø± Ú©ÙØ¯Ú©Û Ø®ÛÙÛ Ø´ÛØ·ÙØª ÙÛâ Ú©Ø±Ø¯Ù Ù Ø§Ø² Ø¯ÛÙØ§Ø±Ù Ø±Ø§Ø³Øª Ø¨Ø§ÙØ§ ÙÛ âï¿½" "ÙÙ Ø§ØµÙØ§ Ø¨ÚÙâ Û Ø¢Ø±Ø§ÙÛ ÙØ¨ÙØ¯Ù" 1
"36" "az" "az.edf" "1" "3" "47" "filler" 36 "Fixation: 9973ms" 150 9973 10122 "[ ]" NA NA NA NA NA "7" "3" "5" "*ÙÙ Ø¯Ø± Ú©ÙØ¯Ú©Û Ø®ÛÙÛ Ø´ÛØ·ÙØª ÙÛâ Ú©Ø±Ø¯Ù Ù Ø§Ø² Ø¯ÛÙØ§Ø±Ù Ø±Ø§Ø³Øª Ø¨Ø§ÙØ§ ÙÛ âï¿½" "ÙÙ Ø§ØµÙØ§ Ø¨ÚÙâ Û Ø¢Ø±Ø§ÙÛ ÙØ¨ÙØ¯Ù" 1
"37" "az" "az.edf" "1" "3" "47" "filler" 37 "Fixation: 10143ms" 314 10143 10456 "[ ]" NA NA NA NA NA "7" "3" "5" "*ÙÙ Ø¯Ø± Ú©ÙØ¯Ú©Û Ø®ÛÙÛ Ø´ÛØ·ÙØª ÙÛâ Ú©Ø±Ø¯Ù Ù Ø§Ø² Ø¯ÛÙØ§Ø±Ù Ø±Ø§Ø³Øª Ø¨Ø§ÙØ§ ÙÛ âï¿½" "ÙÙ Ø§ØµÙØ§ Ø¨ÚÙâ Û Ø¢Ø±Ø§ÙÛ ÙØ¨ÙØ¯Ù" 1
"38" "az" "az.edf" "1" "3" "47" "filler" 38 "Fixation: 10517ms" 106 10517 10622 "[ ]" NA NA NA NA NA "7" "3" "5" "*ÙÙ Ø¯Ø± Ú©ÙØ¯Ú©Û Ø®ÛÙÛ Ø´ÛØ·ÙØª ÙÛâ Ú©Ø±Ø¯Ù Ù Ø§Ø² Ø¯ÛÙØ§Ø±Ù Ø±Ø§Ø³Øª Ø¨Ø§ÙØ§ ÙÛ âï¿½" "ÙÙ Ø§ØµÙØ§ Ø¨ÚÙâ Û Ø¢Ø±Ø§ÙÛ ÙØ¨ÙØ¯Ù" 1
"39" "az" "az.edf" "1" "3" "47" "filler" 39 "Fixation: 10644ms" 1506 10644 12149 "[ ]" NA NA NA NA NA "7" "3" "5" "*ÙÙ Ø¯Ø± Ú©ÙØ¯Ú©Û Ø®ÛÙÛ Ø´ÛØ·ÙØª ÙÛâ Ú©Ø±Ø¯Ù Ù Ø§Ø² Ø¯ÛÙØ§Ø±Ù Ø±Ø§Ø³Øª Ø¨Ø§ÙØ§ ÙÛ âï¿½" "ÙÙ Ø§ØµÙØ§ Ø¨ÚÙâ Û Ø¢Ø±Ø§ÙÛ ÙØ¨ÙØ¯Ù" 1
"40" "az" "az.edf" "1" "3" "47" "filler" 40 "Fixation: 12234ms" 181 12234 12414 "[ ]" NA NA NA NA NA "7" "3" "5" "*ÙÙ Ø¯Ø± Ú©ÙØ¯Ú©Û Ø®ÛÙÛ Ø´ÛØ·ÙØª ÙÛâ Ú©Ø±Ø¯Ù Ù Ø§Ø² Ø¯ÛÙØ§Ø±Ù Ø±Ø§Ø³Øª Ø¨Ø§ÙØ§ ÙÛ âï¿½" "ÙÙ Ø§ØµÙØ§ Ø¨ÚÙâ Û Ø¢Ø±Ø§ÙÛ ÙØ¨ÙØ¯Ù" 1
"41" "az" "az.edf" "1" "3" "47" "filler" 41 "Fixation: 12432ms" 1303 12432 13734 "[ ]" NA NA NA NA NA "7" "3" "5" "*ÙÙ Ø¯Ø± Ú©ÙØ¯Ú©Û Ø®ÛÙÛ Ø´ÛØ·ÙØª ÙÛâ Ú©Ø±Ø¯Ù Ù Ø§Ø² Ø¯ÛÙØ§Ø±Ù Ø±Ø§Ø³Øª Ø¨Ø§ÙØ§ ÙÛ âï¿½" "ÙÙ Ø§ØµÙØ§ Ø¨ÚÙâ Û Ø¢Ø±Ø§ÙÛ ÙØ¨ÙØ¯Ù" 1
"42" "az" "az.edf" "1" "3" "47" "filler" 42 "Fixation: 13807ms" 116 13807 13922 "[ ]" NA NA NA NA NA "7" "3" "5" "*ÙÙ Ø¯Ø± Ú©ÙØ¯Ú©Û Ø®ÛÙÛ Ø´ÛØ·ÙØª ÙÛâ Ú©Ø±Ø¯Ù Ù Ø§Ø² Ø¯ÛÙØ§Ø±Ù Ø±Ø§Ø³Øª Ø¨Ø§ÙØ§ ÙÛ âï¿½" "ÙÙ Ø§ØµÙØ§ Ø¨ÚÙâ Û Ø¢Ø±Ø§ÙÛ ÙØ¨ÙØ¯Ù" 1
"43" "az" "az.edf" "1" "3" "47" "filler" 43 "Fixation: 13941ms" 310 13941 14250 "[ ]" NA NA NA NA NA "7" "3" "5" "*ÙÙ Ø¯Ø± Ú©ÙØ¯Ú©Û Ø®ÛÙÛ Ø´ÛØ·ÙØª ÙÛâ Ú©Ø±Ø¯Ù Ù Ø§Ø² Ø¯ÛÙØ§Ø±Ù Ø±Ø§Ø³Øª Ø¨Ø§ÙØ§ ÙÛ âï¿½" "ÙÙ Ø§ØµÙØ§ Ø¨ÚÙâ Û Ø¢Ø±Ø§ÙÛ ÙØ¨ÙØ¯Ù" 1
"44" "az" "az.edf" "1" "3" "47" "filler" 44 "Fixation: 14267ms" 195 14267 14461 "[ ]" NA NA NA NA NA "7" "3" "5" "*ÙÙ Ø¯Ø± Ú©ÙØ¯Ú©Û Ø®ÛÙÛ Ø´ÛØ·ÙØª ÙÛâ Ú©Ø±Ø¯Ù Ù Ø§Ø² Ø¯ÛÙØ§Ø±Ù Ø±Ø§Ø³Øª Ø¨Ø§ÙØ§ ÙÛ âï¿½" "ÙÙ Ø§ØµÙØ§ Ø¨ÚÙâ Û Ø¢Ø±Ø§ÙÛ ÙØ¨ÙØ¯Ù" 1
"45" "az" "az.edf" "1" "3" "47" "filler" 45 "Fixation: 14516ms" 246 14516 14761 "[ ]" NA NA NA NA NA "7" "3" "5" "*ÙÙ Ø¯Ø± Ú©ÙØ¯Ú©Û Ø®ÛÙÛ Ø´ÛØ·ÙØª ÙÛâ Ú©Ø±Ø¯Ù Ù Ø§Ø² Ø¯ÛÙØ§Ø±Ù Ø±Ø§Ø³Øª Ø¨Ø§ÙØ§ ÙÛ âï¿½" "ÙÙ Ø§ØµÙØ§ Ø¨ÚÙâ Û Ø¢Ø±Ø§ÙÛ ÙØ¨ÙØ¯Ù" 1
"46" "az" "az.edf" "1" "3" "47" "filler" 46 "Fixation: 14869ms" 204 14869 15072 "[ ]" NA NA NA NA NA "7" "3" "5" "*ÙÙ Ø¯Ø± Ú©ÙØ¯Ú©Û Ø®ÛÙÛ Ø´ÛØ·ÙØª ÙÛâ Ú©Ø±Ø¯Ù Ù Ø§Ø² Ø¯ÛÙØ§Ø±Ù Ø±Ø§Ø³Øª Ø¨Ø§ÙØ§ ÙÛ âï¿½" "ÙÙ Ø§ØµÙØ§ Ø¨ÚÙâ Û Ø¢Ø±Ø§ÙÛ ÙØ¨ÙØ¯Ù" 1
"47" "az" "az.edf" "1" "3" "47" "filler" 47 "Fixation: 15246ms" 147 15246 15392 "[ ]" NA NA NA NA NA "7" "3" "5" "*ÙÙ Ø¯Ø± Ú©ÙØ¯Ú©Û Ø®ÛÙÛ Ø´ÛØ·ÙØª ÙÛâ Ú©Ø±Ø¯Ù Ù Ø§Ø² Ø¯ÛÙØ§Ø±Ù Ø±Ø§Ø³Øª Ø¨Ø§ÙØ§ ÙÛ âï¿½" "ÙÙ Ø§ØµÙØ§ Ø¨ÚÙâ Û Ø¢Ø±Ø§ÙÛ ÙØ¨ÙØ¯Ù" 1
"48" "az" "az.edf" "1" "3" "47" "filler" 48 "Fixation: 15433ms" 165 15433 15597 "[ ]" NA NA NA NA NA "7" "3" "5" "*ÙÙ Ø¯Ø± Ú©ÙØ¯Ú©Û Ø®ÛÙÛ Ø´ÛØ·ÙØª ÙÛâ Ú©Ø±Ø¯Ù Ù Ø§Ø² Ø¯ÛÙØ§Ø±Ù Ø±Ø§Ø³Øª Ø¨Ø§ÙØ§ ÙÛ âï¿½" "ÙÙ Ø§ØµÙØ§ Ø¨ÚÙâ Û Ø¢Ø±Ø§ÙÛ ÙØ¨ÙØ¯Ù" 1
"49" "az" "az.edf" "1" "3" "47" "filler" 49 "Fixation: 15605ms" 347 15605 15951 "[ ]" NA NA NA NA NA "7" "3" "5" "*ÙÙ Ø¯Ø± Ú©ÙØ¯Ú©Û Ø®ÛÙÛ Ø´ÛØ·ÙØª ÙÛâ Ú©Ø±Ø¯Ù Ù Ø§Ø² Ø¯ÛÙØ§Ø±Ù Ø±Ø§Ø³Øª Ø¨Ø§ÙØ§ ÙÛ âï¿½" "ÙÙ Ø§ØµÙØ§ Ø¨ÚÙâ Û Ø¢Ø±Ø§ÙÛ ÙØ¨ÙØ¯Ù" 1
"50" "az" "az.edf" "1" "3" "47" "filler" 1 "Fixation: 9ms" 42 9 50 "[ ]" NA NA NA NA NA "7" "3" "5" "*ÙÙ Ø¯Ø± Ú©ÙØ¯Ú©Û Ø®ÛÙÛ Ø´ÛØ·ÙØª ÙÛâ Ú©Ø±Ø¯Ù Ù Ø§Ø² Ø¯ÛÙØ§Ø±Ù Ø±Ø§Ø³Øª Ø¨Ø§ÙØ§ ÙÛ âï¿½" "ÙÙ Ø§ØµÙØ§ Ø¨ÚÙâ Û Ø¢Ø±Ø§ÙÛ ÙØ¨ÙØ¯Ù" 1
"51" "az" "az.edf" "1" "3" "47" "filler" 2 "Fixation: 65ms" 27 65 91 "[ ]" NA NA NA NA NA "7" "3" "5" "*ÙÙ Ø¯Ø± Ú©ÙØ¯Ú©Û Ø®ÛÙÛ Ø´ÛØ·ÙØª ÙÛâ Ú©Ø±Ø¯Ù Ù Ø§Ø² Ø¯ÛÙØ§Ø±Ù Ø±Ø§Ø³Øª Ø¨Ø§ÙØ§ ÙÛ âï¿½" "ÙÙ Ø§ØµÙØ§ Ø¨ÚÙâ Û Ø¢Ø±Ø§ÙÛ ÙØ¨ÙØ¯Ù" 1
"52" "az" "az.edf" "1" "3" "47" "filler" 3 "Fixation: 113ms" 81 113 193 "[ ]" NA NA NA NA NA "7" "3" "5" "*ÙÙ Ø¯Ø± Ú©ÙØ¯Ú©Û Ø®ÛÙÛ Ø´ÛØ·ÙØª ÙÛâ Ú©Ø±Ø¯Ù Ù Ø§Ø² Ø¯ÛÙØ§Ø±Ù Ø±Ø§Ø³Øª Ø¨Ø§ÙØ§ ÙÛ âï¿½" "ÙÙ Ø§ØµÙØ§ Ø¨ÚÙâ Û Ø¢Ø±Ø§ÙÛ ÙØ¨ÙØ¯Ù" 1
"53" "az" "az.edf" "1" "3" "47" "filler" 4 "Fixation: 205ms" 27 205 231 "[ ]" NA NA NA NA NA "7" "3" "5" "*ÙÙ Ø¯Ø± Ú©ÙØ¯Ú©Û Ø®ÛÙÛ Ø´ÛØ·ÙØª ÙÛâ Ú©Ø±Ø¯Ù Ù Ø§Ø² Ø¯ÛÙØ§Ø±Ù Ø±Ø§Ø³Øª Ø¨Ø§ÙØ§ ÙÛ âï¿½" "ÙÙ Ø§ØµÙØ§ Ø¨ÚÙâ Û Ø¢Ø±Ø§ÙÛ ÙØ¨ÙØ¯Ù" 1
"54" "az" "az.edf" "1" "3" "47" "filler" 5 "Fixation: 238ms" 115 238 352 "[ ]" NA NA NA NA NA "7" "3" "5" "*ÙÙ Ø¯Ø± Ú©ÙØ¯Ú©Û Ø®ÛÙÛ Ø´ÛØ·ÙØª ÙÛâ Ú©Ø±Ø¯Ù Ù Ø§Ø² Ø¯ÛÙØ§Ø±Ù Ø±Ø§Ø³Øª Ø¨Ø§ÙØ§ ÙÛ âï¿½" "ÙÙ Ø§ØµÙØ§ Ø¨ÚÙâ Û Ø¢Ø±Ø§ÙÛ ÙØ¨ÙØ¯Ù" 1
"55" "az" "az.edf" "1" "3" "47" "filler" 6 "Fixation: 379ms" 181 379 559 "[ ]" NA NA NA NA NA "7" "3" "5" "*ÙÙ Ø¯Ø± Ú©ÙØ¯Ú©Û Ø®ÛÙÛ Ø´ÛØ·ÙØª ÙÛâ Ú©Ø±Ø¯Ù Ù Ø§Ø² Ø¯ÛÙØ§Ø±Ù Ø±Ø§Ø³Øª Ø¨Ø§ÙØ§ ÙÛ âï¿½" "ÙÙ Ø§ØµÙØ§ Ø¨ÚÙâ Û Ø¢Ø±Ø§ÙÛ ÙØ¨ÙØ¯Ù" 1
"56" "az" "az.edf" "1" "3" "47" "filler" 7 "Fixation: 567ms" 364 567 930 "[ ]" NA NA NA NA NA "7" "3" "5" "*ÙÙ Ø¯Ø± Ú©ÙØ¯Ú©Û Ø®ÛÙÛ Ø´ÛØ·ÙØª ÙÛâ Ú©Ø±Ø¯Ù Ù Ø§Ø² Ø¯ÛÙØ§Ø±Ù Ø±Ø§Ø³Øª Ø¨Ø§ÙØ§ ÙÛ âï¿½" "ÙÙ Ø§ØµÙØ§ Ø¨ÚÙâ Û Ø¢Ø±Ø§ÙÛ ÙØ¨ÙØ¯Ù" 1
"57" "az" "az.edf" "1" "3" "47" "filler" 8 "Fixation: 953ms" 211 953 1163 "[ ]" NA NA NA NA NA "7" "3" "5" "*ÙÙ Ø¯Ø± Ú©ÙØ¯Ú©Û Ø®ÛÙÛ Ø´ÛØ·ÙØª ÙÛâ Ú©Ø±Ø¯Ù Ù Ø§Ø² Ø¯ÛÙØ§Ø±Ù Ø±Ø§Ø³Øª Ø¨Ø§ÙØ§ ÙÛ âï¿½" "ÙÙ Ø§ØµÙØ§ Ø¨ÚÙâ Û Ø¢Ø±Ø§ÙÛ ÙØ¨ÙØ¯Ù" 1
"58" "az" "az.edf" "1" "3" "47" "filler" 9 "Fixation: 1184ms" 165 1184 1348 "[ ]" NA NA NA NA NA "7" "3" "5" "*ÙÙ Ø¯Ø± Ú©ÙØ¯Ú©Û Ø®ÛÙÛ Ø´ÛØ·ÙØª ÙÛâ Ú©Ø±Ø¯Ù Ù Ø§Ø² Ø¯ÛÙØ§Ø±Ù Ø±Ø§Ø³Øª Ø¨Ø§ÙØ§ ÙÛ âï¿½" "ÙÙ Ø§ØµÙØ§ Ø¨ÚÙâ Û Ø¢Ø±Ø§ÙÛ ÙØ¨ÙØ¯Ù" 1
"59" "az" "az.edf" "1" "3" "47" "filler" 10 "Fixation: 1366ms" 195 1366 1560 "[ ]" NA NA NA NA NA "7" "3" "5" "*ÙÙ Ø¯Ø± Ú©ÙØ¯Ú©Û Ø®ÛÙÛ Ø´ÛØ·ÙØª ÙÛâ Ú©Ø±Ø¯Ù Ù Ø§Ø² Ø¯ÛÙØ§Ø±Ù Ø±Ø§Ø³Øª Ø¨Ø§ÙØ§ ÙÛ âï¿½" "ÙÙ Ø§ØµÙØ§ Ø¨ÚÙâ Û Ø¢Ø±Ø§ÙÛ ÙØ¨ÙØ¯Ù" 1
"60" "az" "az.edf" "1" "3" "47" "filler" 11 "Fixation: 1578ms" 182 1578 1759 "[ ]" NA NA NA NA NA "7" "3" "5" "*ÙÙ Ø¯Ø± Ú©ÙØ¯Ú©Û Ø®ÛÙÛ Ø´ÛØ·ÙØª ÙÛâ Ú©Ø±Ø¯Ù Ù Ø§Ø² Ø¯ÛÙØ§Ø±Ù Ø±Ø§Ø³Øª Ø¨Ø§ÙØ§ ÙÛ âï¿½" "ÙÙ Ø§ØµÙØ§ Ø¨ÚÙâ Û Ø¢Ø±Ø§ÙÛ ÙØ¨ÙØ¯Ù" 1
"61" "az" "az.edf" "1" "3" "47" "filler" 12 "Fixation: 1774ms" 232 1774 2005 "[ ]" NA NA NA NA NA "7" "3" "5" "*ÙÙ Ø¯Ø± Ú©ÙØ¯Ú©Û Ø®ÛÙÛ Ø´ÛØ·ÙØª ÙÛâ Ú©Ø±Ø¯Ù Ù Ø§Ø² Ø¯ÛÙØ§Ø±Ù Ø±Ø§Ø³Øª Ø¨Ø§ÙØ§ ÙÛ âï¿½" "ÙÙ Ø§ØµÙØ§ Ø¨ÚÙâ Û Ø¢Ø±Ø§ÙÛ ÙØ¨ÙØ¯Ù" 1
"62" "az" "az.edf" "1" "3" "47" "filler" 13 "Fixation: 2026ms" 196 2026 2221 "[ ]" NA NA NA NA NA "7" "3" "5" "*ÙÙ Ø¯Ø± Ú©ÙØ¯Ú©Û Ø®ÛÙÛ Ø´ÛØ·ÙØª ÙÛâ Ú©Ø±Ø¯Ù Ù Ø§Ø² Ø¯ÛÙØ§Ø±Ù Ø±Ø§Ø³Øª Ø¨Ø§ÙØ§ ÙÛ âï¿½" "ÙÙ Ø§ØµÙØ§ Ø¨ÚÙâ Û Ø¢Ø±Ø§ÙÛ ÙØ¨ÙØ¯Ù" 1
"63" "az" "az.edf" "1" "3" "47" "filler" 14 "Fixation: 2244ms" 199 2244 2442 "[ ]" NA NA NA NA NA "7" "3" "5" "*ÙÙ Ø¯Ø± Ú©ÙØ¯Ú©Û Ø®ÛÙÛ Ø´ÛØ·ÙØª ÙÛâ Ú©Ø±Ø¯Ù Ù Ø§Ø² Ø¯ÛÙØ§Ø±Ù Ø±Ø§Ø³Øª Ø¨Ø§ÙØ§ ÙÛ âï¿½" "ÙÙ Ø§ØµÙØ§ Ø¨ÚÙâ Û Ø¢Ø±Ø§ÙÛ ÙØ¨ÙØ¯Ù" 1
"64" "az" "az.edf" "1" "3" "47" "filler" 15 "Fixation: 2452ms" 191 2452 2642 "[ ]" NA NA NA NA NA "7" "3" "5" "*ÙÙ Ø¯Ø± Ú©ÙØ¯Ú©Û Ø®ÛÙÛ Ø´ÛØ·ÙØª ÙÛâ Ú©Ø±Ø¯Ù Ù Ø§Ø² Ø¯ÛÙØ§Ø±Ù Ø±Ø§Ø³Øª Ø¨Ø§ÙØ§ ÙÛ âï¿½" "ÙÙ Ø§ØµÙØ§ Ø¨ÚÙâ Û Ø¢Ø±Ø§ÙÛ ÙØ¨ÙØ¯Ù" 1
"65" "az" "az.edf" "1" "3" "47" "filler" 16 "Fixation: 2660ms" 261 2660 2920 "[ ]" NA NA NA NA NA "7" "3" "5" "*ÙÙ Ø¯Ø± Ú©ÙØ¯Ú©Û Ø®ÛÙÛ Ø´ÛØ·ÙØª ÙÛâ Ú©Ø±Ø¯Ù Ù Ø§Ø² Ø¯ÛÙØ§Ø±Ù Ø±Ø§Ø³Øª Ø¨Ø§ÙØ§ ÙÛ âï¿½" "ÙÙ Ø§ØµÙØ§ Ø¨ÚÙâ Û Ø¢Ø±Ø§ÙÛ ÙØ¨ÙØ¯Ù" 1
"66" "az" "az.edf" "1" "3" "47" "filler" 17 "Fixation: 3162ms" 413 3162 3574 "[ ]" NA NA NA NA NA "7" "3" "5" "*ÙÙ Ø¯Ø± Ú©ÙØ¯Ú©Û Ø®ÛÙÛ Ø´ÛØ·ÙØª ÙÛâ Ú©Ø±Ø¯Ù Ù Ø§Ø² Ø¯ÛÙØ§Ø±Ù Ø±Ø§Ø³Øª Ø¨Ø§ÙØ§ ÙÛ âï¿½" "ÙÙ Ø§ØµÙØ§ Ø¨ÚÙâ Û Ø¢Ø±Ø§ÙÛ ÙØ¨ÙØ¯Ù" 1
"67" "az" "az.edf" "1" "3" "47" "filler" 18 "Fixation: 3599ms" 151 3599 3749 "[ ]" NA NA NA NA NA "7" "3" "5" "*ÙÙ Ø¯Ø± Ú©ÙØ¯Ú©Û Ø®ÛÙÛ Ø´ÛØ·ÙØª ÙÛâ Ú©Ø±Ø¯Ù Ù Ø§Ø² Ø¯ÛÙØ§Ø±Ù Ø±Ø§Ø³Øª Ø¨Ø§ÙØ§ ÙÛ âï¿½" "ÙÙ Ø§ØµÙØ§ Ø¨ÚÙâ Û Ø¢Ø±Ø§ÙÛ ÙØ¨ÙØ¯Ù" 1
"68" "az" "az.edf" "1" "3" "47" "filler" 19 "Fixation: 3772ms" 309 3772 4080 "[ ]" NA NA NA NA NA "7" "3" "5" "*ÙÙ Ø¯Ø± Ú©ÙØ¯Ú©Û Ø®ÛÙÛ Ø´ÛØ·ÙØª ÙÛâ Ú©Ø±Ø¯Ù Ù Ø§Ø² Ø¯ÛÙØ§Ø±Ù Ø±Ø§Ø³Øª Ø¨Ø§ÙØ§ ÙÛ âï¿½" "ÙÙ Ø§ØµÙØ§ Ø¨ÚÙâ Û Ø¢Ø±Ø§ÙÛ ÙØ¨ÙØ¯Ù" 1
"69" "az" "az.edf" "1" "3" "47" "filler" 20 "Fixation: 4105ms" 273 4105 4377 "[ ]" NA NA NA NA NA "7" "3" "5" "*ÙÙ Ø¯Ø± Ú©ÙØ¯Ú©Û Ø®ÛÙÛ Ø´ÛØ·ÙØª ÙÛâ Ú©Ø±Ø¯Ù Ù Ø§Ø² Ø¯ÛÙØ§Ø±Ù Ø±Ø§Ø³Øª Ø¨Ø§ÙØ§ ÙÛ âï¿½" "ÙÙ Ø§ØµÙØ§ Ø¨ÚÙâ Û Ø¢Ø±Ø§ÙÛ ÙØ¨ÙØ¯Ù" 1
"70" "az" "az.edf" "1" "3" "47" "filler" 21 "Fixation: 4441ms" 261 4441 4701 "[ ]" NA NA NA NA NA "7" "3" "5" "*ÙÙ Ø¯Ø± Ú©ÙØ¯Ú©Û Ø®ÛÙÛ Ø´ÛØ·ÙØª ÙÛâ Ú©Ø±Ø¯Ù Ù Ø§Ø² Ø¯ÛÙØ§Ø±Ù Ø±Ø§Ø³Øª Ø¨Ø§ÙØ§ ÙÛ âï¿½" "ÙÙ Ø§ØµÙØ§ Ø¨ÚÙâ Û Ø¢Ø±Ø§ÙÛ ÙØ¨ÙØ¯Ù" 1
"71" "az" "az.edf" "1" "3" "47" "filler" 22 "Fixation: 4781ms" 133 4781 4913 "[ ]" NA NA NA NA NA "7" "3" "5" "*ÙÙ Ø¯Ø± Ú©ÙØ¯Ú©Û Ø®ÛÙÛ Ø´ÛØ·ÙØª ÙÛâ Ú©Ø±Ø¯Ù Ù Ø§Ø² Ø¯ÛÙØ§Ø±Ù Ø±Ø§Ø³Øª Ø¨Ø§ÙØ§ ÙÛ âï¿½" "ÙÙ Ø§ØµÙØ§ Ø¨ÚÙâ Û Ø¢Ø±Ø§ÙÛ ÙØ¨ÙØ¯Ù" 1
"72" "az" "az.edf" "1" "3" "47" "filler" 23 "Fixation: 4932ms" 225 4932 5156 "[ ]" NA NA NA NA NA "7" "3" "5" "*ÙÙ Ø¯Ø± Ú©ÙØ¯Ú©Û Ø®ÛÙÛ Ø´ÛØ·ÙØª ÙÛâ Ú©Ø±Ø¯Ù Ù Ø§Ø² Ø¯ÛÙØ§Ø±Ù Ø±Ø§Ø³Øª Ø¨Ø§ÙØ§ ÙÛ âï¿½" "ÙÙ Ø§ØµÙØ§ Ø¨ÚÙâ Û Ø¢Ø±Ø§ÙÛ ÙØ¨ÙØ¯Ù" 1
"73" "az" "az.edf" "1" "3" "47" "filler" 24 "Fixation: 5245ms" 119 5245 5363 "[ ]" NA NA NA NA NA "7" "3" "5" "*ÙÙ Ø¯Ø± Ú©ÙØ¯Ú©Û Ø®ÛÙÛ Ø´ÛØ·ÙØª ÙÛâ Ú©Ø±Ø¯Ù Ù Ø§Ø² Ø¯ÛÙØ§Ø±Ù Ø±Ø§Ø³Øª Ø¨Ø§ÙØ§ ÙÛ âï¿½" "ÙÙ Ø§ØµÙØ§ Ø¨ÚÙâ Û Ø¢Ø±Ø§ÙÛ ÙØ¨ÙØ¯Ù" 1
"74" "az" "az.edf" "1" "3" "47" "filler" 25 "Fixation: 5393ms" 272 5393 5664 "[ ]" NA NA NA NA NA "7" "3" "5" "*ÙÙ Ø¯Ø± Ú©ÙØ¯Ú©Û Ø®ÛÙÛ Ø´ÛØ·ÙØª ÙÛâ Ú©Ø±Ø¯Ù Ù Ø§Ø² Ø¯ÛÙØ§Ø±Ù Ø±Ø§Ø³Øª Ø¨Ø§ÙØ§ ÙÛ âï¿½" "ÙÙ Ø§ØµÙØ§ Ø¨ÚÙâ Û Ø¢Ø±Ø§ÙÛ ÙØ¨ÙØ¯Ù" 1
"75" "az" "az.edf" "1" "3" "47" "filler" 26 "Fixation: 5689ms" 195 5689 5883 "[ ]" NA NA NA NA NA "7" "3" "5" "*ÙÙ Ø¯Ø± Ú©ÙØ¯Ú©Û Ø®ÛÙÛ Ø´ÛØ·ÙØª ÙÛâ Ú©Ø±Ø¯Ù Ù Ø§Ø² Ø¯ÛÙØ§Ø±Ù Ø±Ø§Ø³Øª Ø¨Ø§ÙØ§ ÙÛ âï¿½" "ÙÙ Ø§ØµÙØ§ Ø¨ÚÙâ Û Ø¢Ø±Ø§ÙÛ ÙØ¨ÙØ¯Ù" 1
"76" "az" "az.edf" "1" "3" "47" "filler" 27 "Fixation: 5906ms" 187 5906 6092 "[ ]" NA NA NA NA NA "7" "3" "5" "*ÙÙ Ø¯Ø± Ú©ÙØ¯Ú©Û Ø®ÛÙÛ Ø´ÛØ·ÙØª ÙÛâ Ú©Ø±Ø¯Ù Ù Ø§Ø² Ø¯ÛÙØ§Ø±Ù Ø±Ø§Ø³Øª Ø¨Ø§ÙØ§ ÙÛ âï¿½" "ÙÙ Ø§ØµÙØ§ Ø¨ÚÙâ Û Ø¢Ø±Ø§ÙÛ ÙØ¨ÙØ¯Ù" 1
"77" "az" "az.edf" "1" "3" "47" "filler" 28 "Fixation: 6117ms" 276 6117 6392 "[ ]" NA NA NA NA NA "7" "3" "5" "*ÙÙ Ø¯Ø± Ú©ÙØ¯Ú©Û Ø®ÛÙÛ Ø´ÛØ·ÙØª ÙÛâ Ú©Ø±Ø¯Ù Ù Ø§Ø² Ø¯ÛÙØ§Ø±Ù Ø±Ø§Ø³Øª Ø¨Ø§ÙØ§ ÙÛ âï¿½" "ÙÙ Ø§ØµÙØ§ Ø¨ÚÙâ Û Ø¢Ø±Ø§ÙÛ ÙØ¨ÙØ¯Ù" 1
"78" "az" "az.edf" "1" "3" "47" "filler" 29 "Fixation: 6411ms" 202 6411 6612 "[ ]" NA NA NA NA NA "7" "3" "5" "*ÙÙ Ø¯Ø± Ú©ÙØ¯Ú©Û Ø®ÛÙÛ Ø´ÛØ·ÙØª ÙÛâ Ú©Ø±Ø¯Ù Ù Ø§Ø² Ø¯ÛÙØ§Ø±Ù Ø±Ø§Ø³Øª Ø¨Ø§ÙØ§ ÙÛ âï¿½" "ÙÙ Ø§ØµÙØ§ Ø¨ÚÙâ Û Ø¢Ø±Ø§ÙÛ ÙØ¨ÙØ¯Ù" 1
"79" "az" "az.edf" "1" "3" "47" "filler" 30 "Fixation: 6638ms" 318 6638 6955 "[ ]" NA NA NA NA NA "7" "3" "5" "*ÙÙ Ø¯Ø± Ú©ÙØ¯Ú©Û Ø®ÛÙÛ Ø´ÛØ·ÙØª ÙÛâ Ú©Ø±Ø¯Ù Ù Ø§Ø² Ø¯ÛÙØ§Ø±Ù Ø±Ø§Ø³Øª Ø¨Ø§ÙØ§ ÙÛ âï¿½" "ÙÙ Ø§ØµÙØ§ Ø¨ÚÙâ Û Ø¢Ø±Ø§ÙÛ ÙØ¨ÙØ¯Ù" 1
"80" "az" "az.edf" "1" "3" "47" "filler" 31 "Fixation: 7014ms" 101 7014 7114 "[ ]" NA NA NA NA NA "7" "3" "5" "*ÙÙ Ø¯Ø± Ú©ÙØ¯Ú©Û Ø®ÛÙÛ Ø´ÛØ·ÙØª ÙÛâ Ú©Ø±Ø¯Ù Ù Ø§Ø² Ø¯ÛÙØ§Ø±Ù Ø±Ø§Ø³Øª Ø¨Ø§ÙØ§ ÙÛ âï¿½" "ÙÙ Ø§ØµÙØ§ Ø¨ÚÙâ Û Ø¢Ø±Ø§ÙÛ ÙØ¨ÙØ¯Ù" 1
"81" "az" "az.edf" "1" "3" "47" "filler" 32 "Fixation: 7136ms" 98 7136 7233 "[ ]" NA NA NA NA NA "7" "3" "5" "*ÙÙ Ø¯Ø± Ú©ÙØ¯Ú©Û Ø®ÛÙÛ Ø´ÛØ·ÙØª ÙÛâ Ú©Ø±Ø¯Ù Ù Ø§Ø² Ø¯ÛÙØ§Ø±Ù Ø±Ø§Ø³Øª Ø¨Ø§ÙØ§ ÙÛ âï¿½" "ÙÙ Ø§ØµÙØ§ Ø¨ÚÙâ Û Ø¢Ø±Ø§ÙÛ ÙØ¨ÙØ¯Ù" 1
"82" "az" "az.edf" "1" "3" "47" "filler" 33 "Fixation: 7286ms" 186 7286 7471 "[ ]" NA NA NA NA NA "7" "3" "5" "*ÙÙ Ø¯Ø± Ú©ÙØ¯Ú©Û Ø®ÛÙÛ Ø´ÛØ·ÙØª ÙÛâ Ú©Ø±Ø¯Ù Ù Ø§Ø² Ø¯ÛÙØ§Ø±Ù Ø±Ø§Ø³Øª Ø¨Ø§ÙØ§ ÙÛ âï¿½" "ÙÙ Ø§ØµÙØ§ Ø¨ÚÙâ Û Ø¢Ø±Ø§ÙÛ ÙØ¨ÙØ¯Ù" 1
"83" "az" "az.edf" "1" "3" "47" "filler" 34 "Fixation: 7492ms" 205 7492 7696 "[ ]" NA NA NA NA NA "7" "3" "5" "*ÙÙ Ø¯Ø± Ú©ÙØ¯Ú©Û Ø®ÛÙÛ Ø´ÛØ·ÙØª ÙÛâ Ú©Ø±Ø¯Ù Ù Ø§Ø² Ø¯ÛÙØ§Ø±Ù Ø±Ø§Ø³Øª Ø¨Ø§ÙØ§ ÙÛ âï¿½" "ÙÙ Ø§ØµÙØ§ Ø¨ÚÙâ Û Ø¢Ø±Ø§ÙÛ ÙØ¨ÙØ¯Ù" 1
"84" "az" "az.edf" "1" "3" "47" "filler" 35 "Fixation: 7753ms" 581 7753 8333 "[ ]" NA NA NA NA NA "7" "3" "5" "*ÙÙ Ø¯Ø± Ú©ÙØ¯Ú©Û Ø®ÛÙÛ Ø´ÛØ·ÙØª ÙÛâ Ú©Ø±Ø¯Ù Ù Ø§Ø² Ø¯ÛÙØ§Ø±Ù Ø±Ø§Ø³Øª Ø¨Ø§ÙØ§ ÙÛ âï¿½" "ÙÙ Ø§ØµÙØ§ Ø¨ÚÙâ Û Ø¢Ø±Ø§ÙÛ ÙØ¨ÙØ¯Ù" 1
"85" "az" "az.edf" "1" "3" "47" "filler" 36 "Fixation: 8389ms" 289 8389 8677 "[ ]" NA NA NA NA NA "7" "3" "5" "*ÙÙ Ø¯Ø± Ú©ÙØ¯Ú©Û Ø®ÛÙÛ Ø´ÛØ·ÙØª ÙÛâ Ú©Ø±Ø¯Ù Ù Ø§Ø² Ø¯ÛÙØ§Ø±Ù Ø±Ø§Ø³Øª Ø¨Ø§ÙØ§ ÙÛ âï¿½" "ÙÙ Ø§ØµÙØ§ Ø¨ÚÙâ Û Ø¢Ø±Ø§ÙÛ ÙØ¨ÙØ¯Ù" 1
"86" "az" "az.edf" "1" "3" "47" "filler" 37 "Fixation: 8703ms" 196 8703 8898 "[ ]" NA NA NA NA NA "7" "3" "5" "*ÙÙ Ø¯Ø± Ú©ÙØ¯Ú©Û Ø®ÛÙÛ Ø´ÛØ·ÙØª ÙÛâ Ú©Ø±Ø¯Ù Ù Ø§Ø² Ø¯ÛÙØ§Ø±Ù Ø±Ø§Ø³Øª Ø¨Ø§ÙØ§ ÙÛ âï¿½" "ÙÙ Ø§ØµÙØ§ Ø¨ÚÙâ Û Ø¢Ø±Ø§ÙÛ ÙØ¨ÙØ¯Ù" 1
"87" "az" "az.edf" "1" "3" "47" "filler" 38 "Fixation: 8957ms" 120 8957 9076 "[ ]" NA NA NA NA NA "7" "3" "5" "*ÙÙ Ø¯Ø± Ú©ÙØ¯Ú©Û Ø®ÛÙÛ Ø´ÛØ·ÙØª ÙÛâ Ú©Ø±Ø¯Ù Ù Ø§Ø² Ø¯ÛÙØ§Ø±Ù Ø±Ø§Ø³Øª Ø¨Ø§ÙØ§ ÙÛ âï¿½" "ÙÙ Ø§ØµÙØ§ Ø¨ÚÙâ Û Ø¢Ø±Ø§ÙÛ ÙØ¨ÙØ¯Ù" 1
"88" "az" "az.edf" "1" "3" "47" "filler" 39 "Fixation: 9086ms" 51 9086 9136 "[ ]" NA NA NA NA NA "7" "3" "5" "*ÙÙ Ø¯Ø± Ú©ÙØ¯Ú©Û Ø®ÛÙÛ Ø´ÛØ·ÙØª ÙÛâ Ú©Ø±Ø¯Ù Ù Ø§Ø² Ø¯ÛÙØ§Ø±Ù Ø±Ø§Ø³Øª Ø¨Ø§ÙØ§ ÙÛ âï¿½" "ÙÙ Ø§ØµÙØ§ Ø¨ÚÙâ Û Ø¢Ø±Ø§ÙÛ ÙØ¨ÙØ¯Ù" 1
"89" "az" "az.edf" "1" "3" "47" "filler" 1 "Fixation: 7ms" 204 7 210 "[ ]" NA NA NA NA NA "7" "3" "5" "*ÙÙ Ø¯Ø± Ú©ÙØ¯Ú©Û Ø®ÛÙÛ Ø´ÛØ·ÙØª ÙÛâ Ú©Ø±Ø¯Ù Ù Ø§Ø² Ø¯ÛÙØ§Ø±Ù Ø±Ø§Ø³Øª Ø¨Ø§ÙØ§ ÙÛ âï¿½" "ÙÙ Ø§ØµÙØ§ Ø¨ÚÙâ Û Ø¢Ø±Ø§ÙÛ ÙØ¨ÙØ¯Ù" 1
"90" "az" "az.edf" "1" "3" "47" "filler" 2 "Fixation: 237ms" 167 237 403 "[ ]" NA NA NA NA NA "7" "3" "5" "*ÙÙ Ø¯Ø± Ú©ÙØ¯Ú©Û Ø®ÛÙÛ Ø´ÛØ·ÙØª ÙÛâ Ú©Ø±Ø¯Ù Ù Ø§Ø² Ø¯ÛÙØ§Ø±Ù Ø±Ø§Ø³Øª Ø¨Ø§ÙØ§ ÙÛ âï¿½" "ÙÙ Ø§ØµÙØ§ Ø¨ÚÙâ Û Ø¢Ø±Ø§ÙÛ ÙØ¨ÙØ¯Ù" 1
"91" "az" "az.edf" "1" "3" "47" "filler" 3 "Fixation: 421ms" 140 421 560 "[ ]" NA NA NA NA NA "7" "3" "5" "*ÙÙ Ø¯Ø± Ú©ÙØ¯Ú©Û Ø®ÛÙÛ Ø´ÛØ·ÙØª ÙÛâ Ú©Ø±Ø¯Ù Ù Ø§Ø² Ø¯ÛÙØ§Ø±Ù Ø±Ø§Ø³Øª Ø¨Ø§ÙØ§ ÙÛ âï¿½" "ÙÙ Ø§ØµÙØ§ Ø¨ÚÙâ Û Ø¢Ø±Ø§ÙÛ ÙØ¨ÙØ¯Ù" 1
"92" "az" "az.edf" "1" "3" "47" "filler" 4 "Fixation: 583ms" 197 583 779 "[ ]" NA NA NA NA NA "7" "3" "5" "*ÙÙ Ø¯Ø± Ú©ÙØ¯Ú©Û Ø®ÛÙÛ Ø´ÛØ·ÙØª ÙÛâ Ú©Ø±Ø¯Ù Ù Ø§Ø² Ø¯ÛÙØ§Ø±Ù Ø±Ø§Ø³Øª Ø¨Ø§ÙØ§ ÙÛ âï¿½" "ÙÙ Ø§ØµÙØ§ Ø¨ÚÙâ Û Ø¢Ø±Ø§ÙÛ ÙØ¨ÙØ¯Ù" 1
"93" "az" "az.edf" "1" "3" "47" "filler" 5 "Fixation: 799ms" 165 799 963 "[ ]" NA NA NA NA NA "7" "3" "5" "*ÙÙ Ø¯Ø± Ú©ÙØ¯Ú©Û Ø®ÛÙÛ Ø´ÛØ·ÙØª ÙÛâ Ú©Ø±Ø¯Ù Ù Ø§Ø² Ø¯ÛÙØ§Ø±Ù Ø±Ø§Ø³Øª Ø¨Ø§ÙØ§ ÙÛ âï¿½" "ÙÙ Ø§ØµÙØ§ Ø¨ÚÙâ Û Ø¢Ø±Ø§ÙÛ ÙØ¨ÙØ¯Ù" 1
"94" "az" "az.edf" "1" "3" "47" "filler" 6 "Fixation: 986ms" 297 986 1282 "[ ]" NA NA NA NA NA "7" "3" "5" "*ÙÙ Ø¯Ø± Ú©ÙØ¯Ú©Û Ø®ÛÙÛ Ø´ÛØ·ÙØª ÙÛâ Ú©Ø±Ø¯Ù Ù Ø§Ø² Ø¯ÛÙØ§Ø±Ù Ø±Ø§Ø³Øª Ø¨Ø§ÙØ§ ÙÛ âï¿½" "ÙÙ Ø§ØµÙØ§ Ø¨ÚÙâ Û Ø¢Ø±Ø§ÙÛ ÙØ¨ÙØ¯Ù" 1
"95" "az" "az.edf" "1" "3" "47" "filler" 7 "Fixation: 1301ms" 189 1301 1489 "[ ]" NA NA NA NA NA "7" "3" "5" "*ÙÙ Ø¯Ø± Ú©ÙØ¯Ú©Û Ø®ÛÙÛ Ø´ÛØ·ÙØª ÙÛâ Ú©Ø±Ø¯Ù Ù Ø§Ø² Ø¯ÛÙØ§Ø±Ù Ø±Ø§Ø³Øª Ø¨Ø§ÙØ§ ÙÛ âï¿½" "ÙÙ Ø§ØµÙØ§ Ø¨ÚÙâ Û Ø¢Ø±Ø§ÙÛ ÙØ¨ÙØ¯Ù" 1
"96" "az" "az.edf" "1" "3" "47" "filler" 8 "Fixation: 1507ms" 135 1507 1641 "[ ]" NA NA NA NA NA "7" "3" "5" "*ÙÙ Ø¯Ø± Ú©ÙØ¯Ú©Û Ø®ÛÙÛ Ø´ÛØ·ÙØª ÙÛâ Ú©Ø±Ø¯Ù Ù Ø§Ø² Ø¯ÛÙØ§Ø±Ù Ø±Ø§Ø³Øª Ø¨Ø§ÙØ§ ÙÛ âï¿½" "ÙÙ Ø§ØµÙØ§ Ø¨ÚÙâ Û Ø¢Ø±Ø§ÙÛ ÙØ¨ÙØ¯Ù" 1
"97" "az" "az.edf" "1" "3" "47" "filler" 9 "Fixation: 1661ms" 325 1661 1985 "[ ]" NA NA NA NA NA "7" "3" "5" "*ÙÙ Ø¯Ø± Ú©ÙØ¯Ú©Û Ø®ÛÙÛ Ø´ÛØ·ÙØª ÙÛâ Ú©Ø±Ø¯Ù Ù Ø§Ø² Ø¯ÛÙØ§Ø±Ù Ø±Ø§Ø³Øª Ø¨Ø§ÙØ§ ÙÛ âï¿½" "ÙÙ Ø§ØµÙØ§ Ø¨ÚÙâ Û Ø¢Ø±Ø§ÙÛ ÙØ¨ÙØ¯Ù" 1
"98" "az" "az.edf" "1" "3" "47" "filler" 10 "Fixation: 2006ms" 180 2006 2185 "[ ]" NA NA NA NA NA "7" "3" "5" "*ÙÙ Ø¯Ø± Ú©ÙØ¯Ú©Û Ø®ÛÙÛ Ø´ÛØ·ÙØª ÙÛâ Ú©Ø±Ø¯Ù Ù Ø§Ø² Ø¯ÛÙØ§Ø±Ù Ø±Ø§Ø³Øª Ø¨Ø§ÙØ§ ÙÛ âï¿½" "ÙÙ Ø§ØµÙØ§ Ø¨ÚÙâ Û Ø¢Ø±Ø§ÙÛ ÙØ¨ÙØ¯Ù" 1
"99" "az" "az.edf" "1" "3" "47" "filler" 11 "Fixation: 2200ms" 1055 2200 3254 "[ ]" NA NA NA NA NA "7" "3" "5" "*ÙÙ Ø¯Ø± Ú©ÙØ¯Ú©Û Ø®ÛÙÛ Ø´ÛØ·ÙØª ÙÛâ Ú©Ø±Ø¯Ù Ù Ø§Ø² Ø¯ÛÙØ§Ø±Ù Ø±Ø§Ø³Øª Ø¨Ø§ÙØ§ ÙÛ âï¿½" "ÙÙ Ø§ØµÙØ§ Ø¨ÚÙâ Û Ø¢Ø±Ø§ÙÛ ÙØ¨ÙØ¯Ù" 1
"100" "az" "az.edf" "1" "3" "47" "filler" 12 "Fixation: 3355ms" 109 3355 3463 "[ ]" NA NA NA NA NA "7" "3" "5" "*ÙÙ Ø¯Ø± Ú©ÙØ¯Ú©Û Ø®ÛÙÛ Ø´ÛØ·ÙØª ÙÛâ Ú©Ø±Ø¯Ù Ù Ø§Ø² Ø¯ÛÙØ§Ø±Ù Ø±Ø§Ø³Øª Ø¨Ø§ÙØ§ ÙÛ âï¿½" "ÙÙ Ø§ØµÙØ§ Ø¨ÚÙâ Û Ø¢Ø±Ø§ÙÛ ÙØ¨ÙØ¯Ù" 1
"101" "az" "az.edf" "1" "3" "47" "filler" 13 "Fixation: 3486ms" 247 3486 3732 "[ ]" NA NA NA NA NA "7" "3" "5" "*ÙÙ Ø¯Ø± Ú©ÙØ¯Ú©Û Ø®ÛÙÛ Ø´ÛØ·ÙØª ÙÛâ Ú©Ø±Ø¯Ù Ù Ø§Ø² Ø¯ÛÙØ§Ø±Ù Ø±Ø§Ø³Øª Ø¨Ø§ÙØ§ ÙÛ âï¿½" "ÙÙ Ø§ØµÙØ§ Ø¨ÚÙâ Û Ø¢Ø±Ø§ÙÛ ÙØ¨ÙØ¯Ù" 1
"102" "az" "az.edf" "1" "3" "47" "filler" 14 "Fixation: 3801ms" 125 3801 3925 "[ ]" NA NA NA NA NA "7" "3" "5" "*ÙÙ Ø¯Ø± Ú©ÙØ¯Ú©Û Ø®ÛÙÛ Ø´ÛØ·ÙØª ÙÛâ Ú©Ø±Ø¯Ù Ù Ø§Ø² Ø¯ÛÙØ§Ø±Ù Ø±Ø§Ø³Øª Ø¨Ø§ÙØ§ ÙÛ âï¿½" "ÙÙ Ø§ØµÙØ§ Ø¨ÚÙâ Û Ø¢Ø±Ø§ÙÛ ÙØ¨ÙØ¯Ù" 1
"103" "az" "az.edf" "1" "3" "47" "filler" 15 "Fixation: 3950ms" 265 3950 4214 "[ ]" NA NA NA NA NA "7" "3" "5" "*ÙÙ Ø¯Ø± Ú©ÙØ¯Ú©Û Ø®ÛÙÛ Ø´ÛØ·ÙØª ÙÛâ Ú©Ø±Ø¯Ù Ù Ø§Ø² Ø¯ÛÙØ§Ø±Ù Ø±Ø§Ø³Øª Ø¨Ø§ÙØ§ ÙÛ âï¿½" "ÙÙ Ø§ØµÙØ§ Ø¨ÚÙâ Û Ø¢Ø±Ø§ÙÛ ÙØ¨ÙØ¯Ù" 1
"104" "az" "az.edf" "1" "3" "47" "filler" 16 "Fixation: 4236ms" 209 4236 4444 "[ ]" NA NA NA NA NA "7" "3" "5" "*ÙÙ Ø¯Ø± Ú©ÙØ¯Ú©Û Ø®ÛÙÛ Ø´ÛØ·ÙØª ÙÛâ Ú©Ø±Ø¯Ù Ù Ø§Ø² Ø¯ÛÙØ§Ø±Ù Ø±Ø§Ø³Øª Ø¨Ø§ÙØ§ ÙÛ âï¿½" "ÙÙ Ø§ØµÙØ§ Ø¨ÚÙâ Û Ø¢Ø±Ø§ÙÛ ÙØ¨ÙØ¯Ù" 1
"105" "az" "az.edf" "1" "3" "47" "filler" 17 "Fixation: 4465ms" 211 4465 4675 "[ ]" NA NA NA NA NA "7" "3" "5" "*ÙÙ Ø¯Ø± Ú©ÙØ¯Ú©Û Ø®ÛÙÛ Ø´ÛØ·ÙØª ÙÛâ Ú©Ø±Ø¯Ù Ù Ø§Ø² Ø¯ÛÙØ§Ø±Ù Ø±Ø§Ø³Øª Ø¨Ø§ÙØ§ ÙÛ âï¿½" "ÙÙ Ø§ØµÙØ§ Ø¨ÚÙâ Û Ø¢Ø±Ø§ÙÛ ÙØ¨ÙØ¯Ù" 1
"106" "az" "az.edf" "1" "3" "47" "filler" 18 "Fixation: 4695ms" 222 4695 4916 "[ ]" NA NA NA NA NA "7" "3" "5" "*ÙÙ Ø¯Ø± Ú©ÙØ¯Ú©Û Ø®ÛÙÛ Ø´ÛØ·ÙØª ÙÛâ Ú©Ø±Ø¯Ù Ù Ø§Ø² Ø¯ÛÙØ§Ø±Ù Ø±Ø§Ø³Øª Ø¨Ø§ÙØ§ ÙÛ âï¿½" "ÙÙ Ø§ØµÙØ§ Ø¨ÚÙâ Û Ø¢Ø±Ø§ÙÛ ÙØ¨ÙØ¯Ù" 1
"107" "az" "az.edf" "1" "3" "47" "filler" 19 "Fixation: 4939ms" 524 4939 5462 "[ ]" NA NA NA NA NA "7" "3" "5" "*ÙÙ Ø¯Ø± Ú©ÙØ¯Ú©Û Ø®ÛÙÛ Ø´ÛØ·ÙØª ÙÛâ Ú©Ø±Ø¯Ù Ù Ø§Ø² Ø¯ÛÙØ§Ø±Ù Ø±Ø§Ø³Øª Ø¨Ø§ÙØ§ ÙÛ âï¿½" "ÙÙ Ø§ØµÙØ§ Ø¨ÚÙâ Û Ø¢Ø±Ø§ÙÛ ÙØ¨ÙØ¯Ù" 1
"108" "az" "az.edf" "1" "3" "47" "filler" 20 "Fixation: 5524ms" 177 5524 5700 "[ ]" NA NA NA NA NA "7" "3" "5" "*ÙÙ Ø¯Ø± Ú©ÙØ¯Ú©Û Ø®ÛÙÛ Ø´ÛØ·ÙØª ÙÛâ Ú©Ø±Ø¯Ù Ù Ø§Ø² Ø¯ÛÙØ§Ø±Ù Ø±Ø§Ø³Øª Ø¨Ø§ÙØ§ ÙÛ âï¿½" "ÙÙ Ø§ØµÙØ§ Ø¨ÚÙâ Û Ø¢Ø±Ø§ÙÛ ÙØ¨ÙØ¯Ù" 1
"109" "az" "az.edf" "1" "3" "47" "filler" 21 "Fixation: 5719ms" 146 5719 5864 "[ ]" NA NA NA NA NA "7" "3" "5" "*ÙÙ Ø¯Ø± Ú©ÙØ¯Ú©Û Ø®ÛÙÛ Ø´ÛØ·ÙØª ÙÛâ Ú©Ø±Ø¯Ù Ù Ø§Ø² Ø¯ÛÙØ§Ø±Ù Ø±Ø§Ø³Øª Ø¨Ø§ÙØ§ ÙÛ âï¿½" "ÙÙ Ø§ØµÙØ§ Ø¨ÚÙâ Û Ø¢Ø±Ø§ÙÛ ÙØ¨ÙØ¯Ù" 1
"110" "az" "az.edf" "1" "3" "47" "filler" 1 "Fixation: 7ms" 140 7 146 "[ ]" NA NA NA NA NA "7" "3" "5" "*ÙÙ Ø¯Ø± Ú©ÙØ¯Ú©Û Ø®ÛÙÛ Ø´ÛØ·ÙØª ÙÛâ Ú©Ø±Ø¯Ù Ù Ø§Ø² Ø¯ÛÙØ§Ø±Ù Ø±Ø§Ø³Øª Ø¨Ø§ÙØ§ ÙÛ âï¿½" "ÙÙ Ø§ØµÙØ§ Ø¨ÚÙâ Û Ø¢Ø±Ø§ÙÛ ÙØ¨ÙØ¯Ù" 1
"111" "az" "az.edf" "1" "3" "47" "filler" 2 "Fixation: 176ms" 100 176 275 "[ ]" NA NA NA NA NA "7" "3" "5" "*ÙÙ Ø¯Ø± Ú©ÙØ¯Ú©Û Ø®ÛÙÛ Ø´ÛØ·ÙØª ÙÛâ Ú©Ø±Ø¯Ù Ù Ø§Ø² Ø¯ÛÙØ§Ø±Ù Ø±Ø§Ø³Øª Ø¨Ø§ÙØ§ ÙÛ âï¿½" "ÙÙ Ø§ØµÙØ§ Ø¨ÚÙâ Û Ø¢Ø±Ø§ÙÛ ÙØ¨ÙØ¯Ù" 1
"112" "az" "az.edf" "1" "3" "47" "filler" 3 "Fixation: 294ms" 301 294 594 "[ ]" NA NA NA NA NA "7" "3" "5" "*ÙÙ Ø¯Ø± Ú©ÙØ¯Ú©Û Ø®ÛÙÛ Ø´ÛØ·ÙØª ÙÛâ Ú©Ø±Ø¯Ù Ù Ø§Ø² Ø¯ÛÙØ§Ø±Ù Ø±Ø§Ø³Øª Ø¨Ø§ÙØ§ ÙÛ âï¿½" "ÙÙ Ø§ØµÙØ§ Ø¨ÚÙâ Û Ø¢Ø±Ø§ÙÛ ÙØ¨ÙØ¯Ù" 1
"113" "az" "az.edf" "1" "3" "47" "filler" 4 "Fixation: 617ms" 411 617 1027 "[ ]" NA NA NA NA NA "7" "3" "5" "*ÙÙ Ø¯Ø± Ú©ÙØ¯Ú©Û Ø®ÛÙÛ Ø´ÛØ·ÙØª ÙÛâ Ú©Ø±Ø¯Ù Ù Ø§Ø² Ø¯ÛÙØ§Ø±Ù Ø±Ø§Ø³Øª Ø¨Ø§ÙØ§ ÙÛ âï¿½" "ÙÙ Ø§ØµÙØ§ Ø¨ÚÙâ Û Ø¢Ø±Ø§ÙÛ ÙØ¨ÙØ¯Ù" 1
"114" "az" "az.edf" "1" "3" "47" "filler" 5 "Fixation: 1041ms" 140 1041 1180 "[ ]" NA NA NA NA NA "7" "3" "5" "*ÙÙ Ø¯Ø± Ú©ÙØ¯Ú©Û Ø®ÛÙÛ Ø´ÛØ·ÙØª ÙÛâ Ú©Ø±Ø¯Ù Ù Ø§Ø² Ø¯ÛÙØ§Ø±Ù Ø±Ø§Ø³Øª Ø¨Ø§ÙØ§ ÙÛ âï¿½" "ÙÙ Ø§ØµÙØ§ Ø¨ÚÙâ Û Ø¢Ø±Ø§ÙÛ ÙØ¨ÙØ¯Ù" 1
"115" "az" "az.edf" "1" "3" "47" "filler" 6 "Fixation: 1205ms" 317 1205 1521 "[ ]" NA NA NA NA NA "7" "3" "5" "*ÙÙ Ø¯Ø± Ú©ÙØ¯Ú©Û Ø®ÛÙÛ Ø´ÛØ·ÙØª ÙÛâ Ú©Ø±Ø¯Ù Ù Ø§Ø² Ø¯ÛÙØ§Ø±Ù Ø±Ø§Ø³Øª Ø¨Ø§ÙØ§ ÙÛ âï¿½" "ÙÙ Ø§ØµÙØ§ Ø¨ÚÙâ Û Ø¢Ø±Ø§ÙÛ ÙØ¨ÙØ¯Ù" 1
"116" "az" "az.edf" "1" "3" "47" "filler" 7 "Fixation: 1533ms" 124 1533 1656 "[ ]" NA NA NA NA NA "7" "3" "5" "*ÙÙ Ø¯Ø± Ú©ÙØ¯Ú©Û Ø®ÛÙÛ Ø´ÛØ·ÙØª ÙÛâ Ú©Ø±Ø¯Ù Ù Ø§Ø² Ø¯ÛÙØ§Ø±Ù Ø±Ø§Ø³Øª Ø¨Ø§ÙØ§ ÙÛ âï¿½" "ÙÙ Ø§ØµÙØ§ Ø¨ÚÙâ Û Ø¢Ø±Ø§ÙÛ ÙØ¨ÙØ¯Ù" 1
"117" "az" "az.edf" "1" "3" "47" "filler" 8 "Fixation: 1678ms" 229 1678 1906 "[ ]" NA NA NA NA NA "7" "3" "5" "*ÙÙ Ø¯Ø± Ú©ÙØ¯Ú©Û Ø®ÛÙÛ Ø´ÛØ·ÙØª ÙÛâ Ú©Ø±Ø¯Ù Ù Ø§Ø² Ø¯ÛÙØ§Ø±Ù Ø±Ø§Ø³Øª Ø¨Ø§ÙØ§ ÙÛ âï¿½" "ÙÙ Ø§ØµÙØ§ Ø¨ÚÙâ Û Ø¢Ø±Ø§ÙÛ ÙØ¨ÙØ¯Ù" 1
"118" "az" "az.edf" "1" "3" "47" "filler" 9 "Fixation: 1930ms" 162 1930 2091 "[ ]" NA NA NA NA NA "7" "3" "5" "*ÙÙ Ø¯Ø± Ú©ÙØ¯Ú©Û Ø®ÛÙÛ Ø´ÛØ·ÙØª ÙÛâ Ú©Ø±Ø¯Ù Ù Ø§Ø² Ø¯ÛÙØ§Ø±Ù Ø±Ø§Ø³Øª Ø¨Ø§ÙØ§ ÙÛ âï¿½" "ÙÙ Ø§ØµÙØ§ Ø¨ÚÙâ Û Ø¢Ø±Ø§ÙÛ ÙØ¨ÙØ¯Ù" 1
"119" "az" "az.edf" "1" "3" "47" "filler" 10 "Fixation: 2114ms" 168 2114 2281 "[ ]" NA NA NA NA NA "7" "3" "5" "*ÙÙ Ø¯Ø± Ú©ÙØ¯Ú©Û Ø®ÛÙÛ Ø´ÛØ·ÙØª ÙÛâ Ú©Ø±Ø¯Ù Ù Ø§Ø² Ø¯ÛÙØ§Ø±Ù Ø±Ø§Ø³Øª Ø¨Ø§ÙØ§ ÙÛ âï¿½" "ÙÙ Ø§ØµÙØ§ Ø¨ÚÙâ Û Ø¢Ø±Ø§ÙÛ ÙØ¨ÙØ¯Ù" 1
"120" "az" "az.edf" "1" "3" "47" "filler" 11 "Fixation: 2301ms" 220 2301 2520 "[ ]" NA NA NA NA NA "7" "3" "5" "*ÙÙ Ø¯Ø± Ú©ÙØ¯Ú©Û Ø®ÛÙÛ Ø´ÛØ·ÙØª ÙÛâ Ú©Ø±Ø¯Ù Ù Ø§Ø² Ø¯ÛÙØ§Ø±Ù Ø±Ø§Ø³Øª Ø¨Ø§ÙØ§ ÙÛ âï¿½" "ÙÙ Ø§ØµÙØ§ Ø¨ÚÙâ Û Ø¢Ø±Ø§ÙÛ ÙØ¨ÙØ¯Ù" 1
"121" "az" "az.edf" "1" "3" "47" "filler" 12 "Fixation: 2535ms" 153 2535 2687 "[ ]" NA NA NA NA NA "7" "3" "5" "*ÙÙ Ø¯Ø± Ú©ÙØ¯Ú©Û Ø®ÛÙÛ Ø´ÛØ·ÙØª ÙÛâ Ú©Ø±Ø¯Ù Ù Ø§Ø² Ø¯ÛÙØ§Ø±Ù Ø±Ø§Ø³Øª Ø¨Ø§ÙØ§ ÙÛ âï¿½" "ÙÙ Ø§ØµÙØ§ Ø¨ÚÙâ Û Ø¢Ø±Ø§ÙÛ ÙØ¨ÙØ¯Ù" 1
"122" "az" "az.edf" "1" "3" "47" "filler" 13 "Fixation: 2707ms" 215 2707 2921 "[ ]" NA NA NA NA NA "7" "3" "5" "*ÙÙ Ø¯Ø± Ú©ÙØ¯Ú©Û Ø®ÛÙÛ Ø´ÛØ·ÙØª ÙÛâ Ú©Ø±Ø¯Ù Ù Ø§Ø² Ø¯ÛÙØ§Ø±Ù Ø±Ø§Ø³Øª Ø¨Ø§ÙØ§ ÙÛ âï¿½" "ÙÙ Ø§ØµÙØ§ Ø¨ÚÙâ Û Ø¢Ø±Ø§ÙÛ ÙØ¨ÙØ¯Ù" 1
"123" "az" "az.edf" "1" "3" "47" "filler" 14 "Fixation: 2934ms" 250 2934 3183 "[ ]" NA NA NA NA NA "7" "3" "5" "*ÙÙ Ø¯Ø± Ú©ÙØ¯Ú©Û Ø®ÛÙÛ Ø´ÛØ·ÙØª ÙÛâ Ú©Ø±Ø¯Ù Ù Ø§Ø² Ø¯ÛÙØ§Ø±Ù Ø±Ø§Ø³Øª Ø¨Ø§ÙØ§ ÙÛ âï¿½" "ÙÙ Ø§ØµÙØ§ Ø¨ÚÙâ Û Ø¢Ø±Ø§ÙÛ ÙØ¨ÙØ¯Ù" 1
"124" "az" "az.edf" "1" "3" "47" "filler" 15 "Fixation: 3206ms" 280 3206 3485 "[ ]" NA NA NA NA NA "7" "3" "5" "*ÙÙ Ø¯Ø± Ú©ÙØ¯Ú©Û Ø®ÛÙÛ Ø´ÛØ·ÙØª ÙÛâ Ú©Ø±Ø¯Ù Ù Ø§Ø² Ø¯ÛÙØ§Ø±Ù Ø±Ø§Ø³Øª Ø¨Ø§ÙØ§ ÙÛ âï¿½" "ÙÙ Ø§ØµÙØ§ Ø¨ÚÙâ Û Ø¢Ø±Ø§ÙÛ ÙØ¨ÙØ¯Ù" 1
"125" "az" "az.edf" "1" "3" "47" "filler" 16 "Fixation: 3508ms" 127 3508 3634 "[ ]" NA NA NA NA NA "7" "3" "5" "*ÙÙ Ø¯Ø± Ú©ÙØ¯Ú©Û Ø®ÛÙÛ Ø´ÛØ·ÙØª ÙÛâ Ú©Ø±Ø¯Ù Ù Ø§Ø² Ø¯ÛÙØ§Ø±Ù Ø±Ø§Ø³Øª Ø¨Ø§ÙØ§ ÙÛ âï¿½" "ÙÙ Ø§ØµÙØ§ Ø¨ÚÙâ Û Ø¢Ø±Ø§ÙÛ ÙØ¨ÙØ¯Ù" 1
"126" "az" "az.edf" "1" "3" "47" "filler" 17 "Fixation: 3659ms" 328 3659 3986 "[ ]" NA NA NA NA NA "7" "3" "5" "*ÙÙ Ø¯Ø± Ú©ÙØ¯Ú©Û Ø®ÛÙÛ Ø´ÛØ·ÙØª ÙÛâ Ú©Ø±Ø¯Ù Ù Ø§Ø² Ø¯ÛÙØ§Ø±Ù Ø±Ø§Ø³Øª Ø¨Ø§ÙØ§ ÙÛ âï¿½" "ÙÙ Ø§ØµÙØ§ Ø¨ÚÙâ Û Ø¢Ø±Ø§ÙÛ ÙØ¨ÙØ¯Ù" 1
"127" "az" "az.edf" "1" "3" "47" "filler" 18 "Fixation: 4095ms" 176 4095 4270 "[ ]" NA NA NA NA NA "7" "3" "5" "*ÙÙ Ø¯Ø± Ú©ÙØ¯Ú©Û Ø®ÛÙÛ Ø´ÛØ·ÙØª ÙÛâ Ú©Ø±Ø¯Ù Ù Ø§Ø² Ø¯ÛÙØ§Ø±Ù Ø±Ø§Ø³Øª Ø¨Ø§ÙØ§ ÙÛ âï¿½" "ÙÙ Ø§ØµÙØ§ Ø¨ÚÙâ Û Ø¢Ø±Ø§ÙÛ ÙØ¨ÙØ¯Ù" 1
"128" "az" "az.edf" "1" "3" "47" "filler" 19 "Fixation: 4292ms" 115 4292 4406 "[ ]" NA NA NA NA NA "7" "3" "5" "*ÙÙ Ø¯Ø± Ú©ÙØ¯Ú©Û Ø®ÛÙÛ Ø´ÛØ·ÙØª ÙÛâ Ú©Ø±Ø¯Ù Ù Ø§Ø² Ø¯ÛÙØ§Ø±Ù Ø±Ø§Ø³Øª Ø¨Ø§ÙØ§ ÙÛ âï¿½" "ÙÙ Ø§ØµÙØ§ Ø¨ÚÙâ Û Ø¢Ø±Ø§ÙÛ ÙØ¨ÙØ¯Ù" 1
"129" "az" "az.edf" "1" "3" "47" "filler" 20 "Fixation: 4486ms" 144 4486 4629 "[ ]" NA NA NA NA NA "7" "3" "5" "*ÙÙ Ø¯Ø± Ú©ÙØ¯Ú©Û Ø®ÛÙÛ Ø´ÛØ·ÙØª ÙÛâ Ú©Ø±Ø¯Ù Ù Ø§Ø² Ø¯ÛÙØ§Ø±Ù Ø±Ø§Ø³Øª Ø¨Ø§ÙØ§ ÙÛ âï¿½" "ÙÙ Ø§ØµÙØ§ Ø¨ÚÙâ Û Ø¢Ø±Ø§ÙÛ ÙØ¨ÙØ¯Ù" 1
"130" "az" "az.edf" "1" "3" "47" "filler" 21 "Fixation: 4653ms" 283 4653 4935 "[ ]" NA NA NA NA NA "7" "3" "5" "*ÙÙ Ø¯Ø± Ú©ÙØ¯Ú©Û Ø®ÛÙÛ Ø´ÛØ·ÙØª ÙÛâ Ú©Ø±Ø¯Ù Ù Ø§Ø² Ø¯ÛÙØ§Ø±Ù Ø±Ø§Ø³Øª Ø¨Ø§ÙØ§ ÙÛ âï¿½" "ÙÙ Ø§ØµÙØ§ Ø¨ÚÙâ Û Ø¢Ø±Ø§ÙÛ ÙØ¨ÙØ¯Ù" 1
"131" "az" "az.edf" "1" "3" "47" "filler" 22 "Fixation: 4960ms" 234 4960 5193 "[ ]" NA NA NA NA NA "7" "3" "5" "*ÙÙ Ø¯Ø± Ú©ÙØ¯Ú©Û Ø®ÛÙÛ Ø´ÛØ·ÙØª ÙÛâ Ú©Ø±Ø¯Ù Ù Ø§Ø² Ø¯ÛÙØ§Ø±Ù Ø±Ø§Ø³Øª Ø¨Ø§ÙØ§ ÙÛ âï¿½" "ÙÙ Ø§ØµÙØ§ Ø¨ÚÙâ Û Ø¢Ø±Ø§ÙÛ ÙØ¨ÙØ¯Ù" 1
"132" "az" "az.edf" "1" "3" "47" "filler" 23 "Fixation: 5202ms" 319 5202 5520 "[ ]" NA NA NA NA NA "7" "3" "5" "*ÙÙ Ø¯Ø± Ú©ÙØ¯Ú©Û Ø®ÛÙÛ Ø´ÛØ·ÙØª ÙÛâ Ú©Ø±Ø¯Ù Ù Ø§Ø² Ø¯ÛÙØ§Ø±Ù Ø±Ø§Ø³Øª Ø¨Ø§ÙØ§ ÙÛ âï¿½" "ÙÙ Ø§ØµÙØ§ Ø¨ÚÙâ Û Ø¢Ø±Ø§ÙÛ ÙØ¨ÙØ¯Ù" 1
"133" "az" "az.edf" "1" "3" "47" "filler" 24 "Fixation: 5542ms" 245 5542 5786 "[ ]" NA NA NA NA NA "7" "3" "5" "*ÙÙ Ø¯Ø± Ú©ÙØ¯Ú©Û Ø®ÛÙÛ Ø´ÛØ·ÙØª ÙÛâ Ú©Ø±Ø¯Ù Ù Ø§Ø² Ø¯ÛÙØ§Ø±Ù Ø±Ø§Ø³Øª Ø¨Ø§ÙØ§ ÙÛ âï¿½" "ÙÙ Ø§ØµÙØ§ Ø¨ÚÙâ Û Ø¢Ø±Ø§ÙÛ ÙØ¨ÙØ¯Ù" 1
"134" "az" "az.edf" "1" "3" "47" "filler" 25 "Fixation: 5838ms" 126 5838 5963 "[ ]" NA NA NA NA NA "7" "3" "5" "*ÙÙ Ø¯Ø± Ú©ÙØ¯Ú©Û Ø®ÛÙÛ Ø´ÛØ·ÙØª ÙÛâ Ú©Ø±Ø¯Ù Ù Ø§Ø² Ø¯ÛÙØ§Ø±Ù Ø±Ø§Ø³Øª Ø¨Ø§ÙØ§ ÙÛ âï¿½" "ÙÙ Ø§ØµÙØ§ Ø¨ÚÙâ Û Ø¢Ø±Ø§ÙÛ ÙØ¨ÙØ¯Ù" 1
"135" "az" "az.edf" "1" "3" "47" "filler" 26 "Fixation: 5983ms" 94 5983 6076 "[ ]" NA NA NA NA NA "7" "3" "5" "*ÙÙ Ø¯Ø± Ú©ÙØ¯Ú©Û Ø®ÛÙÛ Ø´ÛØ·ÙØª ÙÛâ Ú©Ø±Ø¯Ù Ù Ø§Ø² Ø¯ÛÙØ§Ø±Ù Ø±Ø§Ø³Øª Ø¨Ø§ÙØ§ ÙÛ âï¿½" "ÙÙ Ø§ØµÙØ§ Ø¨ÚÙâ Û Ø¢Ø±Ø§ÙÛ ÙØ¨ÙØ¯Ù" 1
"136" "az" "az.edf" "1" "3" "47" "filler" 27 "Fixation: 6129ms" 277 6129 6405 "[ ]" NA NA NA NA NA "7" "3" "5" "*ÙÙ Ø¯Ø± Ú©ÙØ¯Ú©Û Ø®ÛÙÛ Ø´ÛØ·ÙØª ÙÛâ Ú©Ø±Ø¯Ù Ù Ø§Ø² Ø¯ÛÙØ§Ø±Ù Ø±Ø§Ø³Øª Ø¨Ø§ÙØ§ ÙÛ âï¿½" "ÙÙ Ø§ØµÙØ§ Ø¨ÚÙâ Û Ø¢Ø±Ø§ÙÛ ÙØ¨ÙØ¯Ù" 1
"137" "az" "az.edf" "1" "3" "47" "filler" 28 "Fixation: 6441ms" 92 6441 6532 "[ ]" NA NA NA NA NA "7" "3" "5" "*ÙÙ Ø¯Ø± Ú©ÙØ¯Ú©Û Ø®ÛÙÛ Ø´ÛØ·ÙØª ÙÛâ Ú©Ø±Ø¯Ù Ù Ø§Ø² Ø¯ÛÙØ§Ø±Ù Ø±Ø§Ø³Øª Ø¨Ø§ÙØ§ ÙÛ âï¿½" "ÙÙ Ø§ØµÙØ§ Ø¨ÚÙâ Û Ø¢Ø±Ø§ÙÛ ÙØ¨ÙØ¯Ù" 1
"138" "az" "az.edf" "1" "3" "47" "filler" 29 "Fixation: 6583ms" 254 6583 6836 "[ ]" NA NA NA NA NA "7" "3" "5" "*ÙÙ Ø¯Ø± Ú©ÙØ¯Ú©Û Ø®ÛÙÛ Ø´ÛØ·ÙØª ÙÛâ Ú©Ø±Ø¯Ù Ù Ø§Ø² Ø¯ÛÙØ§Ø±Ù Ø±Ø§Ø³Øª Ø¨Ø§ÙØ§ ÙÛ âï¿½" "ÙÙ Ø§ØµÙØ§ Ø¨ÚÙâ Û Ø¢Ø±Ø§ÙÛ ÙØ¨ÙØ¯Ù" 1
"139" "az" "az.edf" "1" "3" "47" "filler" 30 "Fixation: 6898ms" 62 6898 6959 "[ ]" NA NA NA NA NA "7" "3" "5" "*ÙÙ Ø¯Ø± Ú©ÙØ¯Ú©Û Ø®ÛÙÛ Ø´ÛØ·ÙØª ÙÛâ Ú©Ø±Ø¯Ù Ù Ø§Ø² Ø¯ÛÙØ§Ø±Ù Ø±Ø§Ø³Øª Ø¨Ø§ÙØ§ ÙÛ âï¿½" "ÙÙ Ø§ØµÙØ§ Ø¨ÚÙâ Û Ø¢Ø±Ø§ÙÛ ÙØ¨ÙØ¯Ù" 1
"140" "az" "az.edf" "1" "3" "47" "filler" 1 "Fixation: 7ms" 203 7 209 "[ ]" NA NA NA NA NA "7" "3" "5" "*ÙÙ Ø¯Ø± Ú©ÙØ¯Ú©Û Ø®ÛÙÛ Ø´ÛØ·ÙØª ÙÛâ Ú©Ø±Ø¯Ù Ù Ø§Ø² Ø¯ÛÙØ§Ø±Ù Ø±Ø§Ø³Øª Ø¨Ø§ÙØ§ ÙÛ âï¿½" "ÙÙ Ø§ØµÙØ§ Ø¨ÚÙâ Û Ø¢Ø±Ø§ÙÛ ÙØ¨ÙØ¯Ù" 1
"141" "az" "az.edf" "1" "3" "47" "filler" 2 "Fixation: 223ms" 210 223 432 "[ ]" NA NA NA NA NA "7" "3" "5" "*ÙÙ Ø¯Ø± Ú©ÙØ¯Ú©Û Ø®ÛÙÛ Ø´ÛØ·ÙØª ÙÛâ Ú©Ø±Ø¯Ù Ù Ø§Ø² Ø¯ÛÙØ§Ø±Ù Ø±Ø§Ø³Øª Ø¨Ø§ÙØ§ ÙÛ âï¿½" "ÙÙ Ø§ØµÙØ§ Ø¨ÚÙâ Û Ø¢Ø±Ø§ÙÛ ÙØ¨ÙØ¯Ù" 1
"142" "az" "az.edf" "1" "3" "47" "filler" 3 "Fixation: 450ms" 189 450 638 "[ ]" NA NA NA NA NA "7" "3" "5" "*ÙÙ Ø¯Ø± Ú©ÙØ¯Ú©Û Ø®ÛÙÛ Ø´ÛØ·ÙØª ÙÛâ Ú©Ø±Ø¯Ù Ù Ø§Ø² Ø¯ÛÙØ§Ø±Ù Ø±Ø§Ø³Øª Ø¨Ø§ÙØ§ ÙÛ âï¿½" "ÙÙ Ø§ØµÙØ§ Ø¨ÚÙâ Û Ø¢Ø±Ø§ÙÛ ÙØ¨ÙØ¯Ù" 1
"143" "az" "az.edf" "1" "3" "47" "filler" 4 "Fixation: 649ms" 187 649 835 "[ ]" NA NA NA NA NA "7" "3" "5" "*ÙÙ Ø¯Ø± Ú©ÙØ¯Ú©Û Ø®ÛÙÛ Ø´ÛØ·ÙØª ÙÛâ Ú©Ø±Ø¯Ù Ù Ø§Ø² Ø¯ÛÙØ§Ø±Ù Ø±Ø§Ø³Øª Ø¨Ø§ÙØ§ ÙÛ âï¿½" "ÙÙ Ø§ØµÙØ§ Ø¨ÚÙâ Û Ø¢Ø±Ø§ÙÛ ÙØ¨ÙØ¯Ù" 1
"144" "az" "az.edf" "1" "3" "47" "filler" 5 "Fixation: 857ms" 243 857 1099 "[ ]" NA NA NA NA NA "7" "3" "5" "*ÙÙ Ø¯Ø± Ú©ÙØ¯Ú©Û Ø®ÛÙÛ Ø´ÛØ·ÙØª ÙÛâ Ú©Ø±Ø¯Ù Ù Ø§Ø² Ø¯ÛÙØ§Ø±Ù Ø±Ø§Ø³Øª Ø¨Ø§ÙØ§ ÙÛ âï¿½" "ÙÙ Ø§ØµÙØ§ Ø¨ÚÙâ Û Ø¢Ø±Ø§ÙÛ ÙØ¨ÙØ¯Ù" 1
"145" "az" "az.edf" "1" "3" "47" "filler" 6 "Fixation: 1118ms" 217 1118 1334 "[ ]" NA NA NA NA NA "7" "3" "5" "*ÙÙ Ø¯Ø± Ú©ÙØ¯Ú©Û Ø®ÛÙÛ Ø´ÛØ·ÙØª ÙÛâ Ú©Ø±Ø¯Ù Ù Ø§Ø² Ø¯ÛÙØ§Ø±Ù Ø±Ø§Ø³Øª Ø¨Ø§ÙØ§ ÙÛ âï¿½" "ÙÙ Ø§ØµÙØ§ Ø¨ÚÙâ Û Ø¢Ø±Ø§ÙÛ ÙØ¨ÙØ¯Ù" 1
"146" "az" "az.edf" "1" "3" "47" "filler" 7 "Fixation: 1347ms" 150 1347 1496 "[ ]" NA NA NA NA NA "7" "3" "5" "*ÙÙ Ø¯Ø± Ú©ÙØ¯Ú©Û Ø®ÛÙÛ Ø´ÛØ·ÙØª ÙÛâ Ú©Ø±Ø¯Ù Ù Ø§Ø² Ø¯ÛÙØ§Ø±Ù Ø±Ø§Ø³Øª Ø¨Ø§ÙØ§ ÙÛ âï¿½" "ÙÙ Ø§ØµÙØ§ Ø¨ÚÙâ Û Ø¢Ø±Ø§ÙÛ ÙØ¨ÙØ¯Ù" 1
"147" "az" "az.edf" "1" "3" "47" "filler" 8 "Fixation: 1517ms" 285 1517 1801 "[ ]" NA NA NA NA NA "7" "3" "5" "*ÙÙ Ø¯Ø± Ú©ÙØ¯Ú©Û Ø®ÛÙÛ Ø´ÛØ·ÙØª ÙÛâ Ú©Ø±Ø¯Ù Ù Ø§Ø² Ø¯ÛÙØ§Ø±Ù Ø±Ø§Ø³Øª Ø¨Ø§ÙØ§ ÙÛ âï¿½" "ÙÙ Ø§ØµÙØ§ Ø¨ÚÙâ Û Ø¢Ø±Ø§ÙÛ ÙØ¨ÙØ¯Ù" 1
"148" "az" "az.edf" "1" "3" "47" "filler" 9 "Fixation: 1823ms" 348 1823 2170 "[ ]" NA NA NA NA NA "7" "3" "5" "*ÙÙ Ø¯Ø± Ú©ÙØ¯Ú©Û Ø®ÛÙÛ Ø´ÛØ·ÙØª ÙÛâ Ú©Ø±Ø¯Ù Ù Ø§Ø² Ø¯ÛÙØ§Ø±Ù Ø±Ø§Ø³Øª Ø¨Ø§ÙØ§ ÙÛ âï¿½" "ÙÙ Ø§ØµÙØ§ Ø¨ÚÙâ Û Ø¢Ø±Ø§ÙÛ ÙØ¨ÙØ¯Ù" 1
"149" "az" "az.edf" "1" "3" "47" "filler" 10 "Fixation: 2193ms" 204 2193 2396 "[ ]" NA NA NA NA NA "7" "3" "5" "*ÙÙ Ø¯Ø± Ú©ÙØ¯Ú©Û Ø®ÛÙÛ Ø´ÛØ·ÙØª ÙÛâ Ú©Ø±Ø¯Ù Ù Ø§Ø² Ø¯ÛÙØ§Ø±Ù Ø±Ø§Ø³Øª Ø¨Ø§ÙØ§ ÙÛ âï¿½" "ÙÙ Ø§ØµÙØ§ Ø¨ÚÙâ Û Ø¢Ø±Ø§ÙÛ ÙØ¨ÙØ¯Ù" 1
"150" "az" "az.edf" "1" "3" "47" "filler" 11 "Fixation: 2414ms" 331 2414 2744 "[ ]" NA NA NA NA NA "7" "3" "5" "*ÙÙ Ø¯Ø± Ú©ÙØ¯Ú©Û Ø®ÛÙÛ Ø´ÛØ·ÙØª ÙÛâ Ú©Ø±Ø¯Ù Ù Ø§Ø² Ø¯ÛÙØ§Ø±Ù Ø±Ø§Ø³Øª Ø¨Ø§ÙØ§ ÙÛ âï¿½" "ÙÙ Ø§ØµÙØ§ Ø¨ÚÙâ Û Ø¢Ø±Ø§ÙÛ ÙØ¨ÙØ¯Ù" 1
"151" "az" "az.edf" "1" "3" "47" "filler" 12 "Fixation: 2769ms" 218 2769 2986 "[ ]" NA NA NA NA NA "7" "3" "5" "*ÙÙ Ø¯Ø± Ú©ÙØ¯Ú©Û Ø®ÛÙÛ Ø´ÛØ·ÙØª ÙÛâ Ú©Ø±Ø¯Ù Ù Ø§Ø² Ø¯ÛÙØ§Ø±Ù Ø±Ø§Ø³Øª Ø¨Ø§ÙØ§ ÙÛ âï¿½" "ÙÙ Ø§ØµÙØ§ Ø¨ÚÙâ Û Ø¢Ø±Ø§ÙÛ ÙØ¨ÙØ¯Ù" 1
"152" "az" "az.edf" "1" "3" "47" "filler" 13 "Fixation: 3011ms" 182 3011 3192 "[ ]" NA NA NA NA NA "7" "3" "5" "*ÙÙ Ø¯Ø± Ú©ÙØ¯Ú©Û Ø®ÛÙÛ Ø´ÛØ·ÙØª ÙÛâ Ú©Ø±Ø¯Ù Ù Ø§Ø² Ø¯ÛÙØ§Ø±Ù Ø±Ø§Ø³Øª Ø¨Ø§ÙØ§ ÙÛ âï¿½" "ÙÙ Ø§ØµÙØ§ Ø¨ÚÙâ Û Ø¢Ø±Ø§ÙÛ ÙØ¨ÙØ¯Ù" 1
"153" "az" "az.edf" "1" "3" "47" "filler" 14 "Fixation: 3231ms" 177 3231 3407 "[ ]" NA NA NA NA NA "7" "3" "5" "*ÙÙ Ø¯Ø± Ú©ÙØ¯Ú©Û Ø®ÛÙÛ Ø´ÛØ·ÙØª ÙÛâ Ú©Ø±Ø¯Ù Ù Ø§Ø² Ø¯ÛÙØ§Ø±Ù Ø±Ø§Ø³Øª Ø¨Ø§ÙØ§ ÙÛ âï¿½" "ÙÙ Ø§ØµÙØ§ Ø¨ÚÙâ Û Ø¢Ø±Ø§ÙÛ ÙØ¨ÙØ¯Ù" 1
"154" "az" "az.edf" "1" "3" "47" "filler" 15 "Fixation: 3419ms" 135 3419 3553 "[ ]" NA NA NA NA NA "7" "3" "5" "*ÙÙ Ø¯Ø± Ú©ÙØ¯Ú©Û Ø®ÛÙÛ Ø´ÛØ·ÙØª ÙÛâ Ú©Ø±Ø¯Ù Ù Ø§Ø² Ø¯ÛÙØ§Ø±Ù Ø±Ø§Ø³Øª Ø¨Ø§ÙØ§ ÙÛ âï¿½" "ÙÙ Ø§ØµÙØ§ Ø¨ÚÙâ Û Ø¢Ø±Ø§ÙÛ ÙØ¨ÙØ¯Ù" 1
"155" "az" "az.edf" "1" "3" "47" "filler" 16 "Fixation: 3576ms" 218 3576 3793 "[ ]" NA NA NA NA NA "7" "3" "5" "*ÙÙ Ø¯Ø± Ú©ÙØ¯Ú©Û Ø®ÛÙÛ Ø´ÛØ·ÙØª ÙÛâ Ú©Ø±Ø¯Ù Ù Ø§Ø² Ø¯ÛÙØ§Ø±Ù Ø±Ø§Ø³Øª Ø¨Ø§ÙØ§ ÙÛ âï¿½" "ÙÙ Ø§ØµÙØ§ Ø¨ÚÙâ Û Ø¢Ø±Ø§ÙÛ ÙØ¨ÙØ¯Ù" 1
"156" "az" "az.edf" "1" "3" "47" "filler" 17 "Fixation: 3810ms" 251 3810 4060 "[ ]" NA NA NA NA NA "7" "3" "5" "*ÙÙ Ø¯Ø± Ú©ÙØ¯Ú©Û Ø®ÛÙÛ Ø´ÛØ·ÙØª ÙÛâ Ú©Ø±Ø¯Ù Ù Ø§Ø² Ø¯ÛÙØ§Ø±Ù Ø±Ø§Ø³Øª Ø¨Ø§ÙØ§ ÙÛ âï¿½" "ÙÙ Ø§ØµÙØ§ Ø¨ÚÙâ Û Ø¢Ø±Ø§ÙÛ ÙØ¨ÙØ¯Ù" 1
"157" "az" "az.edf" "1" "3" "47" "filler" 18 "Fixation: 4078ms" 180 4078 4257 "[ ]" NA NA NA NA NA "7" "3" "5" "*ÙÙ Ø¯Ø± Ú©ÙØ¯Ú©Û Ø®ÛÙÛ Ø´ÛØ·ÙØª ÙÛâ Ú©Ø±Ø¯Ù Ù Ø§Ø² Ø¯ÛÙØ§Ø±Ù Ø±Ø§Ø³Øª Ø¨Ø§ÙØ§ ÙÛ âï¿½" "ÙÙ Ø§ØµÙØ§ Ø¨ÚÙâ Û Ø¢Ø±Ø§ÙÛ ÙØ¨ÙØ¯Ù" 1
"158" "az" "az.edf" "1" "3" "47" "filler" 19 "Fixation: 4269ms" 346 4269 4614 "[ ]" NA NA NA NA NA "7" "3" "5" "*ÙÙ Ø¯Ø± Ú©ÙØ¯Ú©Û Ø®ÛÙÛ Ø´ÛØ·ÙØª ÙÛâ Ú©Ø±Ø¯Ù Ù Ø§Ø² Ø¯ÛÙØ§Ø±Ù Ø±Ø§Ø³Øª Ø¨Ø§ÙØ§ ÙÛ âï¿½" "ÙÙ Ø§ØµÙØ§ Ø¨ÚÙâ Û Ø¢Ø±Ø§ÙÛ ÙØ¨ÙØ¯Ù" 1
"159" "az" "az.edf" "1" "3" "47" "filler" 20 "Fixation: 4638ms" 233 4638 4870 "[ ]" NA NA NA NA NA "7" "3" "5" "*ÙÙ Ø¯Ø± Ú©ÙØ¯Ú©Û Ø®ÛÙÛ Ø´ÛØ·ÙØª ÙÛâ Ú©Ø±Ø¯Ù Ù Ø§Ø² Ø¯ÛÙØ§Ø±Ù Ø±Ø§Ø³Øª Ø¨Ø§ÙØ§ ÙÛ âï¿½" "ÙÙ Ø§ØµÙØ§ Ø¨ÚÙâ Û Ø¢Ø±Ø§ÙÛ ÙØ¨ÙØ¯Ù" 1
"160" "az" "az.edf" "1" "3" "47" "filler" 21 "Fixation: 4892ms" 238 4892 5129 "[ ]" NA NA NA NA NA "7" "3" "5" "*ÙÙ Ø¯Ø± Ú©ÙØ¯Ú©Û Ø®ÛÙÛ Ø´ÛØ·ÙØª ÙÛâ Ú©Ø±Ø¯Ù Ù Ø§Ø² Ø¯ÛÙØ§Ø±Ù Ø±Ø§Ø³Øª Ø¨Ø§ÙØ§ ÙÛ âï¿½" "ÙÙ Ø§ØµÙØ§ Ø¨ÚÙâ Û Ø¢Ø±Ø§ÙÛ ÙØ¨ÙØ¯Ù" 1
"161" "az" "az.edf" "1" "3" "47" "filler" 22 "Fixation: 5136ms" 433 5136 5568 "[ ]" NA NA NA NA NA "7" "3" "5" "*ÙÙ Ø¯Ø± Ú©ÙØ¯Ú©Û Ø®ÛÙÛ Ø´ÛØ·ÙØª ÙÛâ Ú©Ø±Ø¯Ù Ù Ø§Ø² Ø¯ÛÙØ§Ø±Ù Ø±Ø§Ø³Øª Ø¨Ø§ÙØ§ ÙÛ âï¿½" "ÙÙ Ø§ØµÙØ§ Ø¨ÚÙâ Û Ø¢Ø±Ø§ÙÛ ÙØ¨ÙØ¯Ù" 1
"162" "az" "az.edf" "1" "3" "47" "filler" 23 "Fixation: 5588ms" 376 5588 5963 "[ ]" NA NA NA NA NA "7" "3" "5" "*ÙÙ Ø¯Ø± Ú©ÙØ¯Ú©Û Ø®ÛÙÛ Ø´ÛØ·ÙØª ÙÛâ Ú©Ø±Ø¯Ù Ù Ø§Ø² Ø¯ÛÙØ§Ø±Ù Ø±Ø§Ø³Øª Ø¨Ø§ÙØ§ ÙÛ âï¿½" "ÙÙ Ø§ØµÙØ§ Ø¨ÚÙâ Û Ø¢Ø±Ø§ÙÛ ÙØ¨ÙØ¯Ù" 1
"163" "az" "az.edf" "1" "3" "47" "filler" 24 "Fixation: 6065ms" 104 6065 6168 "[ ]" NA NA NA NA NA "7" "3" "5" "*ÙÙ Ø¯Ø± Ú©ÙØ¯Ú©Û Ø®ÛÙÛ Ø´ÛØ·ÙØª ÙÛâ Ú©Ø±Ø¯Ù Ù Ø§Ø² Ø¯ÛÙØ§Ø±Ù Ø±Ø§Ø³Øª Ø¨Ø§ÙØ§ ÙÛ âï¿½" "ÙÙ Ø§ØµÙØ§ Ø¨ÚÙâ Û Ø¢Ø±Ø§ÙÛ ÙØ¨ÙØ¯Ù" 1
"164" "az" "az.edf" "1" "3" "47" "filler" 25 "Fixation: 6196ms" 211 6196 6406 "[ ]" NA NA NA NA NA "7" "3" "5" "*ÙÙ Ø¯Ø± Ú©ÙØ¯Ú©Û Ø®ÛÙÛ Ø´ÛØ·ÙØª ÙÛâ Ú©Ø±Ø¯Ù Ù Ø§Ø² Ø¯ÛÙØ§Ø±Ù Ø±Ø§Ø³Øª Ø¨Ø§ÙØ§ ÙÛ âï¿½" "ÙÙ Ø§ØµÙØ§ Ø¨ÚÙâ Û Ø¢Ø±Ø§ÙÛ ÙØ¨ÙØ¯Ù" 1
"165" "az" "az.edf" "1" "3" "47" "filler" 26 "Fixation: 6483ms" 128 6483 6610 "[ ]" NA NA NA NA NA "7" "3" "5" "*ÙÙ Ø¯Ø± Ú©ÙØ¯Ú©Û Ø®ÛÙÛ Ø´ÛØ·ÙØª ÙÛâ Ú©Ø±Ø¯Ù Ù Ø§Ø² Ø¯ÛÙØ§Ø±Ù Ø±Ø§Ø³Øª Ø¨Ø§ÙØ§ ÙÛ âï¿½" "ÙÙ Ø§ØµÙØ§ Ø¨ÚÙâ Û Ø¢Ø±Ø§ÙÛ ÙØ¨ÙØ¯Ù" 1
"166" "az" "az.edf" "1" "3" "47" "filler" 27 "Fixation: 6638ms" 209 6638 6846 "[ ]" NA NA NA NA NA "7" "3" "5" "*ÙÙ Ø¯Ø± Ú©ÙØ¯Ú©Û Ø®ÛÙÛ Ø´ÛØ·ÙØª ÙÛâ Ú©Ø±Ø¯Ù Ù Ø§Ø² Ø¯ÛÙØ§Ø±Ù Ø±Ø§Ø³Øª Ø¨Ø§ÙØ§ ÙÛ âï¿½" "ÙÙ Ø§ØµÙØ§ Ø¨ÚÙâ Û Ø¢Ø±Ø§ÙÛ ÙØ¨ÙØ¯Ù" 1
"167" "az" "az.edf" "1" "3" "47" "filler" 28 "Fixation: 6865ms" 201 6865 7065 "[ ]" NA NA NA NA NA "7" "3" "5" "*ÙÙ Ø¯Ø± Ú©ÙØ¯Ú©Û Ø®ÛÙÛ Ø´ÛØ·ÙØª ÙÛâ Ú©Ø±Ø¯Ù Ù Ø§Ø² Ø¯ÛÙØ§Ø±Ù Ø±Ø§Ø³Øª Ø¨Ø§ÙØ§ ÙÛ âï¿½" "ÙÙ Ø§ØµÙØ§ Ø¨ÚÙâ Û Ø¢Ø±Ø§ÙÛ ÙØ¨ÙØ¯Ù" 1
"168" "az" "az.edf" "1" "3" "47" "filler" 29 "Fixation: 7088ms" 270 7088 7357 "[ ]" NA NA NA NA NA "7" "3" "5" "*ÙÙ Ø¯Ø± Ú©ÙØ¯Ú©Û Ø®ÛÙÛ Ø´ÛØ·ÙØª ÙÛâ Ú©Ø±Ø¯Ù Ù Ø§Ø² Ø¯ÛÙØ§Ø±Ù Ø±Ø§Ø³Øª Ø¨Ø§ÙØ§ ÙÛ âï¿½" "ÙÙ Ø§ØµÙØ§ Ø¨ÚÙâ Û Ø¢Ø±Ø§ÙÛ ÙØ¨ÙØ¯Ù" 1
"169" "az" "az.edf" "1" "3" "47" "filler" 30 "Fixation: 7381ms" 219 7381 7599 "[ ]" NA NA NA NA NA "7" "3" "5" "*ÙÙ Ø¯Ø± Ú©ÙØ¯Ú©Û Ø®ÛÙÛ Ø´ÛØ·ÙØª ÙÛâ Ú©Ø±Ø¯Ù Ù Ø§Ø² Ø¯ÛÙØ§Ø±Ù Ø±Ø§Ø³Øª Ø¨Ø§ÙØ§ ÙÛ âï¿½" "ÙÙ Ø§ØµÙØ§ Ø¨ÚÙâ Û Ø¢Ø±Ø§ÙÛ ÙØ¨ÙØ¯Ù" 1
"170" "az" "az.edf" "1" "3" "47" "filler" 31 "Fixation: 7623ms" 230 7623 7852 "[ ]" NA NA NA NA NA "7" "3" "5" "*ÙÙ Ø¯Ø± Ú©ÙØ¯Ú©Û Ø®ÛÙÛ Ø´ÛØ·ÙØª ÙÛâ Ú©Ø±Ø¯Ù Ù Ø§Ø² Ø¯ÛÙØ§Ø±Ù Ø±Ø§Ø³Øª Ø¨Ø§ÙØ§ ÙÛ âï¿½" "ÙÙ Ø§ØµÙØ§ Ø¨ÚÙâ Û Ø¢Ø±Ø§ÙÛ ÙØ¨ÙØ¯Ù" 1
"171" "az" "az.edf" "1" "3" "47" "filler" 32 "Fixation: 7873ms" 175 7873 8047 "[ ]" NA NA NA NA NA "7" "3" "5" "*ÙÙ Ø¯Ø± Ú©ÙØ¯Ú©Û Ø®ÛÙÛ Ø´ÛØ·ÙØª ÙÛâ Ú©Ø±Ø¯Ù Ù Ø§Ø² Ø¯ÛÙØ§Ø±Ù Ø±Ø§Ø³Øª Ø¨Ø§ÙØ§ ÙÛ âï¿½" "ÙÙ Ø§ØµÙØ§ Ø¨ÚÙâ Û Ø¢Ø±Ø§ÙÛ ÙØ¨ÙØ¯Ù" 1
"172" "az" "az.edf" "1" "3" "47" "filler" 33 "Fixation: 8109ms" 124 8109 8232 "[ ]" NA NA NA NA NA "7" "3" "5" "*ÙÙ Ø¯Ø± Ú©ÙØ¯Ú©Û Ø®ÛÙÛ Ø´ÛØ·ÙØª ÙÛâ Ú©Ø±Ø¯Ù Ù Ø§Ø² Ø¯ÛÙØ§Ø±Ù Ø±Ø§Ø³Øª Ø¨Ø§ÙØ§ ÙÛ âï¿½" "ÙÙ Ø§ØµÙØ§ Ø¨ÚÙâ Û Ø¢Ø±Ø§ÙÛ ÙØ¨ÙØ¯Ù" 1
"173" "az" "az.edf" "1" "3" "47" "filler" 34 "Fixation: 8248ms" 353 8248 8600 "[ ]" NA NA NA NA NA "7" "3" "5" "*ÙÙ Ø¯Ø± Ú©ÙØ¯Ú©Û Ø®ÛÙÛ Ø´ÛØ·ÙØª ÙÛâ Ú©Ø±Ø¯Ù Ù Ø§Ø² Ø¯ÛÙØ§Ø±Ù Ø±Ø§Ø³Øª Ø¨Ø§ÙØ§ ÙÛ âï¿½" "ÙÙ Ø§ØµÙØ§ Ø¨ÚÙâ Û Ø¢Ø±Ø§ÙÛ ÙØ¨ÙØ¯Ù" 1
"174" "az" "az.edf" "1" "3" "47" "filler" 1 "Fixation: 7ms" 187 7 193 "[ 1]" 1 "ÙÙ Ø¯Ø± Ú©ÙØ¯Ú©Û Ø®ÛÙÛ Ø´ÛØ·ÙØª ÙÛâ Ú©Ø±Ø¯Ù Ù Ø§Ø² Ø¯ÛÙØ§Ø±Ù Ø±Ø§Ø³Øª Ø¨Ø§ÙØ§ ÙÛ âØ±ÙØªÙ " 280 -17.7 16 "7" "7" "1" "*ÙÙ Ø¯Ø± Ú©ÙØ¯Ú©Û Ø®ÛÙÛ Ø´ÛØ·ÙØª ÙÛâ Ú©Ø±Ø¯Ù Ù Ø§Ø² Ø¯ÛÙØ§Ø±Ù Ø±Ø§Ø³Øª Ø¨Ø§ÙØ§ ÙÛ âï¿½" "ÙÙ Ø§ØµÙØ§ Ø¨ÚÙâ Û Ø¢Ø±Ø§ÙÛ ÙØ¨ÙØ¯Ù" 1
"175" "az" "az.edf" "1" "3" "47" "filler" 2 "Fixation: 208ms" 154 208 361 "[ 1]" 1 "ÙÙ Ø¯Ø± Ú©ÙØ¯Ú©Û Ø®ÛÙÛ Ø´ÛØ·ÙØª ÙÛâ Ú©Ø±Ø¯Ù Ù Ø§Ø² Ø¯ÛÙØ§Ø±Ù Ø±Ø§Ø³Øª Ø¨Ø§ÙØ§ ÙÛ âØ±ÙØªÙ " 246 0.7 16 "7" "7" "1" "*ÙÙ Ø¯Ø± Ú©ÙØ¯Ú©Û Ø®ÛÙÛ Ø´ÛØ·ÙØª ÙÛâ Ú©Ø±Ø¯Ù Ù Ø§Ø² Ø¯ÛÙØ§Ø±Ù Ø±Ø§Ø³Øª Ø¨Ø§ÙØ§ ÙÛ âï¿½" "ÙÙ Ø§ØµÙØ§ Ø¨ÚÙâ Û Ø¢Ø±Ø§ÙÛ ÙØ¨ÙØ¯Ù" 1
"176" "az" "az.edf" "1" "3" "47" "filler" 3 "Fixation: 374ms" 200 374 573 "[ 1]" 1 "ÙÙ Ø¯Ø± Ú©ÙØ¯Ú©Û Ø®ÛÙÛ Ø´ÛØ·ÙØª ÙÛâ Ú©Ø±Ø¯Ù Ù Ø§Ø² Ø¯ÛÙØ§Ø±Ù Ø±Ø§Ø³Øª Ø¨Ø§ÙØ§ ÙÛ âØ±ÙØªÙ " 211.2 0.8 16 "7" "7" "1" "*ÙÙ Ø¯Ø± Ú©ÙØ¯Ú©Û Ø®ÛÙÛ Ø´ÛØ·ÙØª ÙÛâ Ú©Ø±Ø¯Ù Ù Ø§Ø² Ø¯ÛÙØ§Ø±Ù Ø±Ø§Ø³Øª Ø¨Ø§ÙØ§ ÙÛ âï¿½" "ÙÙ Ø§ØµÙØ§ Ø¨ÚÙâ Û Ø¢Ø±Ø§ÙÛ ÙØ¨ÙØ¯Ù" 1
"177" "az" "az.edf" "1" "3" "47" "filler" 4 "Fixation: 587ms" 227 587 813 "[ 1]" 1 "ÙÙ Ø¯Ø± Ú©ÙØ¯Ú©Û Ø®ÛÙÛ Ø´ÛØ·ÙØª ÙÛâ Ú©Ø±Ø¯Ù Ù Ø§Ø² Ø¯ÛÙØ§Ø±Ù Ø±Ø§Ø³Øª Ø¨Ø§ÙØ§ ÙÛ âØ±ÙØªÙ " 180.9 0.3 16 "7" "7" "1" "*ÙÙ Ø¯Ø± Ú©ÙØ¯Ú©Û Ø®ÛÙÛ Ø´ÛØ·ÙØª ÙÛâ Ú©Ø±Ø¯Ù Ù Ø§Ø² Ø¯ÛÙØ§Ø±Ù Ø±Ø§Ø³Øª Ø¨Ø§ÙØ§ ÙÛ âï¿½" "ÙÙ Ø§ØµÙØ§ Ø¨ÚÙâ Û Ø¢Ø±Ø§ÙÛ ÙØ¨ÙØ¯Ù" 1
"178" "az" "az.edf" "1" "3" "47" "filler" 5 "Fixation: 834ms" 229 834 1062 "[ 1]" 1 "ÙÙ Ø¯Ø± Ú©ÙØ¯Ú©Û Ø®ÛÙÛ Ø´ÛØ·ÙØª ÙÛâ Ú©Ø±Ø¯Ù Ù Ø§Ø² Ø¯ÛÙØ§Ø±Ù Ø±Ø§Ø³Øª Ø¨Ø§ÙØ§ ÙÛ âØ±ÙØªÙ " 125.9 0.7 16 "7" "7" "1" "*ÙÙ Ø¯Ø± Ú©ÙØ¯Ú©Û Ø®ÛÙÛ Ø´ÛØ·ÙØª ÙÛâ Ú©Ø±Ø¯Ù Ù Ø§Ø² Ø¯ÛÙØ§Ø±Ù Ø±Ø§Ø³Øª Ø¨Ø§ÙØ§ ÙÛ âï¿½" "ÙÙ Ø§ØµÙØ§ Ø¨ÚÙâ Û Ø¢Ø±Ø§ÙÛ ÙØ¨ÙØ¯Ù" 1
"179" "az" "az.edf" "1" "3" "47" "filler" 6 "Fixation: 1082ms" 256 1082 1337 "[ 1]" 1 "ÙÙ Ø¯Ø± Ú©ÙØ¯Ú©Û Ø®ÛÙÛ Ø´ÛØ·ÙØª ÙÛâ Ú©Ø±Ø¯Ù Ù Ø§Ø² Ø¯ÛÙØ§Ø±Ù Ø±Ø§Ø³Øª Ø¨Ø§ÙØ§ ÙÛ âØ±ÙØªÙ " 77 0 16 "7" "7" "1" "*ÙÙ Ø¯Ø± Ú©ÙØ¯Ú©Û Ø®ÛÙÛ Ø´ÛØ·ÙØª ÙÛâ Ú©Ø±Ø¯Ù Ù Ø§Ø² Ø¯ÛÙØ§Ø±Ù Ø±Ø§Ø³Øª Ø¨Ø§ÙØ§ ÙÛ âï¿½" "ÙÙ Ø§ØµÙØ§ Ø¨ÚÙâ Û Ø¢Ø±Ø§ÙÛ ÙØ¨ÙØ¯Ù" 1
"180" "az" "az.edf" "1" "3" "47" "filler" 7 "Fixation: 1346ms" 173 1346 1518 "[ 1]" 1 "ÙÙ Ø¯Ø± Ú©ÙØ¯Ú©Û Ø®ÛÙÛ Ø´ÛØ·ÙØª ÙÛâ Ú©Ø±Ø¯Ù Ù Ø§Ø² Ø¯ÛÙØ§Ø±Ù Ø±Ø§Ø³Øª Ø¨Ø§ÙØ§ ÙÛ âØ±ÙØªÙ " 61.5 0.2 16 "7" "7" "1" "*ÙÙ Ø¯Ø± Ú©ÙØ¯Ú©Û Ø®ÛÙÛ Ø´ÛØ·ÙØª ÙÛâ Ú©Ø±Ø¯Ù Ù Ø§Ø² Ø¯ÛÙØ§Ø±Ù Ø±Ø§Ø³Øª Ø¨Ø§ÙØ§ ÙÛ âï¿½" "ÙÙ Ø§ØµÙØ§ Ø¨ÚÙâ Û Ø¢Ø±Ø§ÙÛ ÙØ¨ÙØ¯Ù" 1
"181" "az" "az.edf" "1" "3" "47" "filler" 8 "Fixation: 1541ms" 279 1541 1819 "[ 1]" 1 "ÙÙ Ø¯Ø± Ú©ÙØ¯Ú©Û Ø®ÛÙÛ Ø´ÛØ·ÙØª ÙÛâ Ú©Ø±Ø¯Ù Ù Ø§Ø² Ø¯ÛÙØ§Ø±Ù Ø±Ø§Ø³Øª Ø¨Ø§ÙØ§ ÙÛ âØ±ÙØªÙ " -13.5 2.1 16 "7" "7" "1" "*ÙÙ Ø¯Ø± Ú©ÙØ¯Ú©Û Ø®ÛÙÛ Ø´ÛØ·ÙØª ÙÛâ Ú©Ø±Ø¯Ù Ù Ø§Ø² Ø¯ÛÙØ§Ø±Ù Ø±Ø§Ø³Øª Ø¨Ø§ÙØ§ ÙÛ âï¿½" "ÙÙ Ø§ØµÙØ§ Ø¨ÚÙâ Û Ø¢Ø±Ø§ÙÛ ÙØ¨ÙØ¯Ù" 1
"182" "az" "az.edf" "1" "3" "47" "filler" 9 "Fixation: 1831ms" 128 1831 1958 "[ 1]" 1 "ÙÙ Ø¯Ø± Ú©ÙØ¯Ú©Û Ø®ÛÙÛ Ø´ÛØ·ÙØª ÙÛâ Ú©Ø±Ø¯Ù Ù Ø§Ø² Ø¯ÛÙØ§Ø±Ù Ø±Ø§Ø³Øª Ø¨Ø§ÙØ§ ÙÛ âØ±ÙØªÙ " -37.8 2.6 16 "7" "7" "1" "*ÙÙ Ø¯Ø± Ú©ÙØ¯Ú©Û Ø®ÛÙÛ Ø´ÛØ·ÙØª ÙÛâ Ú©Ø±Ø¯Ù Ù Ø§Ø² Ø¯ÛÙØ§Ø±Ù Ø±Ø§Ø³Øª Ø¨Ø§ÙØ§ ÙÛ âï¿½" "ÙÙ Ø§ØµÙØ§ Ø¨ÚÙâ Û Ø¢Ø±Ø§ÙÛ ÙØ¨ÙØ¯Ù" 1
"183" "az" "az.edf" "1" "3" "47" "filler" 10 "Fixation: 1981ms" 337 1981 2317 "[ 1]" 1 "ÙÙ Ø¯Ø± Ú©ÙØ¯Ú©Û Ø®ÛÙÛ Ø´ÛØ·ÙØª ÙÛâ Ú©Ø±Ø¯Ù Ù Ø§Ø² Ø¯ÛÙØ§Ø±Ù Ø±Ø§Ø³Øª Ø¨Ø§ÙØ§ ÙÛ âØ±ÙØªÙ " -90.3 -6.9 16 "7" "7" "1" "*ÙÙ Ø¯Ø± Ú©ÙØ¯Ú©Û Ø®ÛÙÛ Ø´ÛØ·ÙØª ÙÛâ Ú©Ø±Ø¯Ù Ù Ø§Ø² Ø¯ÛÙØ§Ø±Ù Ø±Ø§Ø³Øª Ø¨Ø§ÙØ§ ÙÛ âï¿½" "ÙÙ Ø§ØµÙØ§ Ø¨ÚÙâ Û Ø¢Ø±Ø§ÙÛ ÙØ¨ÙØ¯Ù" 1
"184" "az" "az.edf" "1" "3" "47" "filler" 11 "Fixation: 2332ms" 131 2332 2462 "[ 1]" 1 "ÙÙ Ø¯Ø± Ú©ÙØ¯Ú©Û Ø®ÛÙÛ Ø´ÛØ·ÙØª ÙÛâ Ú©Ø±Ø¯Ù Ù Ø§Ø² Ø¯ÛÙØ§Ø±Ù Ø±Ø§Ø³Øª Ø¨Ø§ÙØ§ ÙÛ âØ±ÙØªÙ " -114.9 -6.2 16 "7" "7" "1" "*ÙÙ Ø¯Ø± Ú©ÙØ¯Ú©Û Ø®ÛÙÛ Ø´ÛØ·ÙØª ÙÛâ Ú©Ø±Ø¯Ù Ù Ø§Ø² Ø¯ÛÙØ§Ø±Ù Ø±Ø§Ø³Øª Ø¨Ø§ÙØ§ ÙÛ âï¿½" "ÙÙ Ø§ØµÙØ§ Ø¨ÚÙâ Û Ø¢Ø±Ø§ÙÛ ÙØ¨ÙØ¯Ù" 1
"185" "az" "az.edf" "1" "3" "47" "filler" 12 "Fixation: 2481ms" 299 2481 2779 "[ 1]" 1 "ÙÙ Ø¯Ø± Ú©ÙØ¯Ú©Û Ø®ÛÙÛ Ø´ÛØ·ÙØª ÙÛâ Ú©Ø±Ø¯Ù Ù Ø§Ø² Ø¯ÛÙØ§Ø±Ù Ø±Ø§Ø³Øª Ø¨Ø§ÙØ§ ÙÛ âØ±ÙØªÙ " -151.7 -5.1 16 "7" "7" "1" "*ÙÙ Ø¯Ø± Ú©ÙØ¯Ú©Û Ø®ÛÙÛ Ø´ÛØ·ÙØª ÙÛâ Ú©Ø±Ø¯Ù Ù Ø§Ø² Ø¯ÛÙØ§Ø±Ù Ø±Ø§Ø³Øª Ø¨Ø§ÙØ§ ÙÛ âï¿½" "ÙÙ Ø§ØµÙØ§ Ø¨ÚÙâ Û Ø¢Ø±Ø§ÙÛ ÙØ¨ÙØ¯Ù" 1
"186" "az" "az.edf" "1" "3" "47" "filler" 13 "Fixation: 2798ms" 161 2798 2958 "[ 1]" 1 "ÙÙ Ø¯Ø± Ú©ÙØ¯Ú©Û Ø®ÛÙÛ Ø´ÛØ·ÙØª ÙÛâ Ú©Ø±Ø¯Ù Ù Ø§Ø² Ø¯ÛÙØ§Ø±Ù Ø±Ø§Ø³Øª Ø¨Ø§ÙØ§ ÙÛ âØ±ÙØªÙ " -135.2 0.6 16 "7" "7" "1" "*ÙÙ Ø¯Ø± Ú©ÙØ¯Ú©Û Ø®ÛÙÛ Ø´ÛØ·ÙØª ÙÛâ Ú©Ø±Ø¯Ù Ù Ø§Ø² Ø¯ÛÙØ§Ø±Ù Ø±Ø§Ø³Øª Ø¨Ø§ÙØ§ ÙÛ âï¿½" "ÙÙ Ø§ØµÙØ§ Ø¨ÚÙâ Û Ø¢Ø±Ø§ÙÛ ÙØ¨ÙØ¯Ù" 1
"187" "az" "az.edf" "1" "3" "47" "filler" 14 "Fixation: 2975ms" 181 2975 3155 "[ 1]" 1 "ÙÙ Ø¯Ø± Ú©ÙØ¯Ú©Û Ø®ÛÙÛ Ø´ÛØ·ÙØª ÙÛâ Ú©Ø±Ø¯Ù Ù Ø§Ø² Ø¯ÛÙØ§Ø±Ù Ø±Ø§Ø³Øª Ø¨Ø§ÙØ§ ÙÛ âØ±ÙØªÙ " -107 5.4 16 "7" "7" "1" "*ÙÙ Ø¯Ø± Ú©ÙØ¯Ú©Û Ø®ÛÙÛ Ø´ÛØ·ÙØª ÙÛâ Ú©Ø±Ø¯Ù Ù Ø§Ø² Ø¯ÛÙØ§Ø±Ù Ø±Ø§Ø³Øª Ø¨Ø§ÙØ§ ÙÛ âï¿½" "ÙÙ Ø§ØµÙØ§ Ø¨ÚÙâ Û Ø¢Ø±Ø§ÙÛ ÙØ¨ÙØ¯Ù" 1
"188" "az" "az.edf" "1" "3" "47" "filler" 15 "Fixation: 3181ms" 278 3181 3458 "[ 1]" 1 "ÙÙ Ø¯Ø± Ú©ÙØ¯Ú©Û Ø®ÛÙÛ Ø´ÛØ·ÙØª ÙÛâ Ú©Ø±Ø¯Ù Ù Ø§Ø² Ø¯ÛÙØ§Ø±Ù Ø±Ø§Ø³Øª Ø¨Ø§ÙØ§ ÙÛ âØ±ÙØªÙ " -188.7 1.4 16 "7" "7" "1" "*ÙÙ Ø¯Ø± Ú©ÙØ¯Ú©Û Ø®ÛÙÛ Ø´ÛØ·ÙØª ÙÛâ Ú©Ø±Ø¯Ù Ù Ø§Ø² Ø¯ÛÙØ§Ø±Ù Ø±Ø§Ø³Øª Ø¨Ø§ÙØ§ ÙÛ âï¿½" "ÙÙ Ø§ØµÙØ§ Ø¨ÚÙâ Û Ø¢Ø±Ø§ÙÛ ÙØ¨ÙØ¯Ù" 1
"189" "az" "az.edf" "1" "3" "47" "filler" 16 "Fixation: 3480ms" 1010 3480 4489 "[ 1]" 1 "ÙÙ Ø¯Ø± Ú©ÙØ¯Ú©Û Ø®ÛÙÛ Ø´ÛØ·ÙØª ÙÛâ Ú©Ø±Ø¯Ù Ù Ø§Ø² Ø¯ÛÙØ§Ø±Ù Ø±Ø§Ø³Øª Ø¨Ø§ÙØ§ ÙÛ âØ±ÙØªÙ " -253.4 9.2 16 "7" "7" "1" "*ÙÙ Ø¯Ø± Ú©ÙØ¯Ú©Û Ø®ÛÙÛ Ø´ÛØ·ÙØª ÙÛâ Ú©Ø±Ø¯Ù Ù Ø§Ø² Ø¯ÛÙØ§Ø±Ù Ø±Ø§Ø³Øª Ø¨Ø§ÙØ§ ÙÛ âï¿½" "ÙÙ Ø§ØµÙØ§ Ø¨ÚÙâ Û Ø¢Ø±Ø§ÙÛ ÙØ¨ÙØ¯Ù" 1
"190" "az" "az.edf" "1" "3" "47" "filler" 17 "Fixation: 4591ms" 159 4591 4749 "[ ]" NA NA NA NA NA "7" "7" "1" "*ÙÙ Ø¯Ø± Ú©ÙØ¯Ú©Û Ø®ÛÙÛ Ø´ÛØ·ÙØª ÙÛâ Ú©Ø±Ø¯Ù Ù Ø§Ø² Ø¯ÛÙØ§Ø±Ù Ø±Ø§Ø³Øª Ø¨Ø§ÙØ§ ÙÛ âï¿½" "ÙÙ Ø§ØµÙØ§ Ø¨ÚÙâ Û Ø¢Ø±Ø§ÙÛ ÙØ¨ÙØ¯Ù" 1
"191" "az" "az.edf" "1" "3" "47" "filler" 18 "Fixation: 4781ms" 172 4781 4952 "[ ]" NA NA NA NA NA "7" "7" "1" "*ÙÙ Ø¯Ø± Ú©ÙØ¯Ú©Û Ø®ÛÙÛ Ø´ÛØ·ÙØª ÙÛâ Ú©Ø±Ø¯Ù Ù Ø§Ø² Ø¯ÛÙØ§Ø±Ù Ø±Ø§Ø³Øª Ø¨Ø§ÙØ§ ÙÛ âï¿½" "ÙÙ Ø§ØµÙØ§ Ø¨ÚÙâ Û Ø¢Ø±Ø§ÙÛ ÙØ¨ÙØ¯Ù" 1
"192" "az" "az.edf" "1" "3" "47" "filler" 19 "Fixation: 5081ms" 165 5081 5245 "[ ]" NA NA NA NA NA "7" "7" "1" "*ÙÙ Ø¯Ø± Ú©ÙØ¯Ú©Û Ø®ÛÙÛ Ø´ÛØ·ÙØª ÙÛâ Ú©Ø±Ø¯Ù Ù Ø§Ø² Ø¯ÛÙØ§Ø±Ù Ø±Ø§Ø³Øª Ø¨Ø§ÙØ§ ÙÛ âï¿½" "ÙÙ Ø§ØµÙØ§ Ø¨ÚÙâ Û Ø¢Ø±Ø§ÙÛ ÙØ¨ÙØ¯Ù" 1
"193" "az" "az.edf" "1" "3" "47" "filler" 20 "Fixation: 5268ms" 143 5268 5410 "[ ]" NA NA NA NA NA "7" "7" "1" "*ÙÙ Ø¯Ø± Ú©ÙØ¯Ú©Û Ø®ÛÙÛ Ø´ÛØ·ÙØª ÙÛâ Ú©Ø±Ø¯Ù Ù Ø§Ø² Ø¯ÛÙØ§Ø±Ù Ø±Ø§Ø³Øª Ø¨Ø§ÙØ§ ÙÛ âï¿½" "ÙÙ Ø§ØµÙØ§ Ø¨ÚÙâ Û Ø¢Ø±Ø§ÙÛ ÙØ¨ÙØ¯Ù" 1
"194" "az" "az.edf" "1" "3" "47" "filler" 21 "Fixation: 5432ms" 352 5432 5783 "[ ]" NA NA NA NA NA "7" "7" "1" "*ÙÙ Ø¯Ø± Ú©ÙØ¯Ú©Û Ø®ÛÙÛ Ø´ÛØ·ÙØª ÙÛâ Ú©Ø±Ø¯Ù Ù Ø§Ø² Ø¯ÛÙØ§Ø±Ù Ø±Ø§Ø³Øª Ø¨Ø§ÙØ§ ÙÛ âï¿½" "ÙÙ Ø§ØµÙØ§ Ø¨ÚÙâ Û Ø¢Ø±Ø§ÙÛ ÙØ¨ÙØ¯Ù" 1
"195" "az" "az.edf" "1" "3" "47" "filler" 22 "Fixation: 5805ms" 428 5805 6232 "[ ]" NA NA NA NA NA "7" "7" "1" "*ÙÙ Ø¯Ø± Ú©ÙØ¯Ú©Û Ø®ÛÙÛ Ø´ÛØ·ÙØª ÙÛâ Ú©Ø±Ø¯Ù Ù Ø§Ø² Ø¯ÛÙØ§Ø±Ù Ø±Ø§Ø³Øª Ø¨Ø§ÙØ§ ÙÛ âï¿½" "ÙÙ Ø§ØµÙØ§ Ø¨ÚÙâ Û Ø¢Ø±Ø§ÙÛ ÙØ¨ÙØ¯Ù" 1
"196" "az" "az.edf" "1" "3" "47" "filler" 23 "Fixation: 6253ms" 241 6253 6493 "[ ]" NA NA NA NA NA "7" "7" "1" "*ÙÙ Ø¯Ø± Ú©ÙØ¯Ú©Û Ø®ÛÙÛ Ø´ÛØ·ÙØª ÙÛâ Ú©Ø±Ø¯Ù Ù Ø§Ø² Ø¯ÛÙØ§Ø±Ù Ø±Ø§Ø³Øª Ø¨Ø§ÙØ§ ÙÛ âï¿½" "ÙÙ Ø§ØµÙØ§ Ø¨ÚÙâ Û Ø¢Ø±Ø§ÙÛ ÙØ¨ÙØ¯Ù" 1
"197" "az" "az.edf" "1" "3" "47" "filler" 24 "Fixation: 6512ms" 55 6512 6566 "[ ]" NA NA NA NA NA "7" "7" "1" "*ÙÙ Ø¯Ø± Ú©ÙØ¯Ú©Û Ø®ÛÙÛ Ø´ÛØ·ÙØª ÙÛâ Ú©Ø±Ø¯Ù Ù Ø§Ø² Ø¯ÛÙØ§Ø±Ù Ø±Ø§Ø³Øª Ø¨Ø§ÙØ§ ÙÛ âï¿½" "ÙÙ Ø§ØµÙØ§ Ø¨ÚÙâ Û Ø¢Ø±Ø§ÙÛ ÙØ¨ÙØ¯Ù" 1
"198" "az" "az.edf" "1" "3" "47" "filler" 25 "Fixation: 6579ms" 153 6579 6731 "[ ]" NA NA NA NA NA "7" "7" "1" "*ÙÙ Ø¯Ø± Ú©ÙØ¯Ú©Û Ø®ÛÙÛ Ø´ÛØ·ÙØª ÙÛâ Ú©Ø±Ø¯Ù Ù Ø§Ø² Ø¯ÛÙØ§Ø±Ù Ø±Ø§Ø³Øª Ø¨Ø§ÙØ§ ÙÛ âï¿½" "ÙÙ Ø§ØµÙØ§ Ø¨ÚÙâ Û Ø¢Ø±Ø§ÙÛ ÙØ¨ÙØ¯Ù" 1
"199" "az" "az.edf" "1" "3" "47" "filler" 26 "Fixation: 6761ms" 234 6761 6994 "[ ]" NA NA NA NA NA "7" "7" "1" "*ÙÙ Ø¯Ø± Ú©ÙØ¯Ú©Û Ø®ÛÙÛ Ø´ÛØ·ÙØª ÙÛâ Ú©Ø±Ø¯Ù Ù Ø§Ø² Ø¯ÛÙØ§Ø±Ù Ø±Ø§Ø³Øª Ø¨Ø§ÙØ§ ÙÛ âï¿½" "ÙÙ Ø§ØµÙØ§ Ø¨ÚÙâ Û Ø¢Ø±Ø§ÙÛ ÙØ¨ÙØ¯Ù" 1
"200" "az" "az.edf" "1" "3" "47" "filler" 27 "Fixation: 7019ms" 152 7019 7170 "[ ]" NA NA NA NA NA "7" "7" "1" "*ÙÙ Ø¯Ø± Ú©ÙØ¯Ú©Û Ø®ÛÙÛ Ø´ÛØ·ÙØª ÙÛâ Ú©Ø±Ø¯Ù Ù Ø§Ø² Ø¯ÛÙØ§Ø±Ù Ø±Ø§Ø³Øª Ø¨Ø§ÙØ§ ÙÛ âï¿½" "ÙÙ Ø§ØµÙØ§ Ø¨ÚÙâ Û Ø¢Ø±Ø§ÙÛ ÙØ¨ÙØ¯Ù" 1
"201" "az" "az.edf" "1" "3" "47" "filler" 28 "Fixation: 7189ms" 334 7189 7522 "[ ]" NA NA NA NA NA "7" "7" "1" "*ÙÙ Ø¯Ø± Ú©ÙØ¯Ú©Û Ø®ÛÙÛ Ø´ÛØ·ÙØª ÙÛâ Ú©Ø±Ø¯Ù Ù Ø§Ø² Ø¯ÛÙØ§Ø±Ù Ø±Ø§Ø³Øª Ø¨Ø§ÙØ§ ÙÛ âï¿½" "ÙÙ Ø§ØµÙØ§ Ø¨ÚÙâ Û Ø¢Ø±Ø§ÙÛ ÙØ¨ÙØ¯Ù" 1
"202" "az" "az.edf" "1" "3" "47" "filler" 29 "Fixation: 7582ms" 108 7582 7689 "[ ]" NA NA NA NA NA "7" "7" "1" "*ÙÙ Ø¯Ø± Ú©ÙØ¯Ú©Û Ø®ÛÙÛ Ø´ÛØ·ÙØª ÙÛâ Ú©Ø±Ø¯Ù Ù Ø§Ø² Ø¯ÛÙØ§Ø±Ù Ø±Ø§Ø³Øª Ø¨Ø§ÙØ§ ÙÛ âï¿½" "ÙÙ Ø§ØµÙØ§ Ø¨ÚÙâ Û Ø¢Ø±Ø§ÙÛ ÙØ¨ÙØ¯Ù" 1
"203" "az" "az.edf" "1" "3" "47" "filler" 30 "Fixation: 7713ms" 190 7713 7902 "[ ]" NA NA NA NA NA "7" "7" "1" "*ÙÙ Ø¯Ø± Ú©ÙØ¯Ú©Û Ø®ÛÙÛ Ø´ÛØ·ÙØª ÙÛâ Ú©Ø±Ø¯Ù Ù Ø§Ø² Ø¯ÛÙØ§Ø±Ù Ø±Ø§Ø³Øª Ø¨Ø§ÙØ§ ÙÛ âï¿½" "ÙÙ Ø§ØµÙØ§ Ø¨ÚÙâ Û Ø¢Ø±Ø§ÙÛ ÙØ¨ÙØ¯Ù" 1
"204" "az" "az.edf" "1" "3" "47" "filler" 31 "Fixation: 7955ms" 264 7955 8218 "[ ]" NA NA NA NA NA "7" "7" "1" "*ÙÙ Ø¯Ø± Ú©ÙØ¯Ú©Û Ø®ÛÙÛ Ø´ÛØ·ÙØª ÙÛâ Ú©Ø±Ø¯Ù Ù Ø§Ø² Ø¯ÛÙØ§Ø±Ù Ø±Ø§Ø³Øª Ø¨Ø§ÙØ§ ÙÛ âï¿½" "ÙÙ Ø§ØµÙØ§ Ø¨ÚÙâ Û Ø¢Ø±Ø§ÙÛ ÙØ¨ÙØ¯Ù" 1
"205" "az" "az.edf" "1" "3" "47" "filler" 32 "Fixation: 8286ms" 212 8286 8497 "[ ]" NA NA NA NA NA "7" "7" "1" "*ÙÙ Ø¯Ø± Ú©ÙØ¯Ú©Û Ø®ÛÙÛ Ø´ÛØ·ÙØª ÙÛâ Ú©Ø±Ø¯Ù Ù Ø§Ø² Ø¯ÛÙØ§Ø±Ù Ø±Ø§Ø³Øª Ø¨Ø§ÙØ§ ÙÛ âï¿½" "ÙÙ Ø§ØµÙØ§ Ø¨ÚÙâ Û Ø¢Ø±Ø§ÙÛ ÙØ¨ÙØ¯Ù" 1
"206" "az" "az.edf" "1" "3" "47" "filler" 33 "Fixation: 8521ms" 263 8521 8783 "[ ]" NA NA NA NA NA "7" "7" "1" "*ÙÙ Ø¯Ø± Ú©ÙØ¯Ú©Û Ø®ÛÙÛ Ø´ÛØ·ÙØª ÙÛâ Ú©Ø±Ø¯Ù Ù Ø§Ø² Ø¯ÛÙØ§Ø±Ù Ø±Ø§Ø³Øª Ø¨Ø§ÙØ§ ÙÛ âï¿½" "ÙÙ Ø§ØµÙØ§ Ø¨ÚÙâ Û Ø¢Ø±Ø§ÙÛ ÙØ¨ÙØ¯Ù" 1
"207" "az" "az.edf" "1" "3" "47" "filler" 34 "Fixation: 8806ms" 291 8806 9096 "[ ]" NA NA NA NA NA "7" "7" "1" "*ÙÙ Ø¯Ø± Ú©ÙØ¯Ú©Û Ø®ÛÙÛ Ø´ÛØ·ÙØª ÙÛâ Ú©Ø±Ø¯Ù Ù Ø§Ø² Ø¯ÛÙØ§Ø±Ù Ø±Ø§Ø³Øª Ø¨Ø§ÙØ§ ÙÛ âï¿½" "ÙÙ Ø§ØµÙØ§ Ø¨ÚÙâ Û Ø¢Ø±Ø§ÙÛ ÙØ¨ÙØ¯Ù" 1
"208" "az" "az.edf" "1" "3" "47" "filler" 35 "Fixation: 9122ms" 204 9122 9325 "[ ]" NA NA NA NA NA "7" "7" "1" "*ÙÙ Ø¯Ø± Ú©ÙØ¯Ú©Û Ø®ÛÙÛ Ø´ÛØ·ÙØª ÙÛâ Ú©Ø±Ø¯Ù Ù Ø§Ø² Ø¯ÛÙØ§Ø±Ù Ø±Ø§Ø³Øª Ø¨Ø§ÙØ§ ÙÛ âï¿½" "ÙÙ Ø§ØµÙØ§ Ø¨ÚÙâ Û Ø¢Ø±Ø§ÙÛ ÙØ¨ÙØ¯Ù" 1
"209" "az" "az.edf" "1" "3" "47" "filler" 36 "Fixation: 9341ms" 151 9341 9491 "[ ]" NA NA NA NA NA "7" "7" "1" "*ÙÙ Ø¯Ø± Ú©ÙØ¯Ú©Û Ø®ÛÙÛ Ø´ÛØ·ÙØª ÙÛâ Ú©Ø±Ø¯Ù Ù Ø§Ø² Ø¯ÛÙØ§Ø±Ù Ø±Ø§Ø³Øª Ø¨Ø§ÙØ§ ÙÛ âï¿½" "ÙÙ Ø§ØµÙØ§ Ø¨ÚÙâ Û Ø¢Ø±Ø§ÙÛ ÙØ¨ÙØ¯Ù" 1
"210" "az" "az.edf" "1" "3" "47" "filler" 37 "Fixation: 9515ms" 212 9515 9726 "[ ]" NA NA NA NA NA "7" "7" "1" "*ÙÙ Ø¯Ø± Ú©ÙØ¯Ú©Û Ø®ÛÙÛ Ø´ÛØ·ÙØª ÙÛâ Ú©Ø±Ø¯Ù Ù Ø§Ø² Ø¯ÛÙØ§Ø±Ù Ø±Ø§Ø³Øª Ø¨Ø§ÙØ§ ÙÛ âï¿½" "ÙÙ Ø§ØµÙØ§ Ø¨ÚÙâ Û Ø¢Ø±Ø§ÙÛ ÙØ¨ÙØ¯Ù" 1
"211" "az" "az.edf" "1" "3" "47" "filler" 38 "Fixation: 9745ms" 246 9745 9990 "[ ]" NA NA NA NA NA "7" "7" "1" "*ÙÙ Ø¯Ø± Ú©ÙØ¯Ú©Û Ø®ÛÙÛ Ø´ÛØ·ÙØª ÙÛâ Ú©Ø±Ø¯Ù Ù Ø§Ø² Ø¯ÛÙØ§Ø±Ù Ø±Ø§Ø³Øª Ø¨Ø§ÙØ§ ÙÛ âï¿½" "ÙÙ Ø§ØµÙØ§ Ø¨ÚÙâ Û Ø¢Ø±Ø§ÙÛ ÙØ¨ÙØ¯Ù" 1
"212" "az" "az.edf" "2" "3" "98" "filler" 1 "Fixation: 7ms" 196 7 202 "[ 1]" 1 "Ø³ÛØ§ÙÚ© ÙÙØªÙâ Û Ù¾ÛØ´ Ø±Ø¶Ø§ÛØª Ø¯Ø§Ø¯ Ú©Ù Ø±ÙØ²Ø¨Ù Ø§Ø² Ø²ÙØ¯Ø§Ù Ø¢Ø²Ø§Ø¯ Ø´ÙØ¯ Ù Ø¯ÛÙ ÙÙ¾Ø±Ø¯Ø§Ø²Ø¯ " 303.7 -4.7 20 "7" "7" "1" "*Ø³ÛØ§ÙÚ© ÙÙØªÙâ Û Ù¾ÛØ´ Ø±Ø¶Ø§ÛØª Ø¯Ø§Ø¯ Ú©Ù Ø±ÙØ²Ø¨Ù Ø§Ø² Ø²ÙØ¯Ø§Ù Ø¢Ø²Ø§Ø¯ Ø´ÙØ¯ Ù Ø¯Û" "Ø³ÛØ§ÙÚ© Ø±ÙØ²Ø¨Ù Ø±Ø§ Ø¨Ø®Ø´ÛØ¯" 1
"213" "az" "az.edf" "2" "3" "98" "filler" 2 "Fixation: 220ms" 165 220 384 "[ 1]" 1 "Ø³ÛØ§ÙÚ© ÙÙØªÙâ Û Ù¾ÛØ´ Ø±Ø¶Ø§ÛØª Ø¯Ø§Ø¯ Ú©Ù Ø±ÙØ²Ø¨Ù Ø§Ø² Ø²ÙØ¯Ø§Ù Ø¢Ø²Ø§Ø¯ Ø´ÙØ¯ Ù Ø¯ÛÙ ÙÙ¾Ø±Ø¯Ø§Ø²Ø¯ " 260.4 7.9 20 "7" "7" "1" "*Ø³ÛØ§ÙÚ© ÙÙØªÙâ Û Ù¾ÛØ´ Ø±Ø¶Ø§ÛØª Ø¯Ø§Ø¯ Ú©Ù Ø±ÙØ²Ø¨Ù Ø§Ø² Ø²ÙØ¯Ø§Ù Ø¢Ø²Ø§Ø¯ Ø´ÙØ¯ Ù Ø¯Û" "Ø³ÛØ§ÙÚ© Ø±ÙØ²Ø¨Ù Ø±Ø§ Ø¨Ø®Ø´ÛØ¯" 1
"214" "az" "az.edf" "2" "3" "98" "filler" 3 "Fixation: 395ms" 249 395 643 "[ 1]" 1 "Ø³ÛØ§ÙÚ© ÙÙØªÙâ Û Ù¾ÛØ´ Ø±Ø¶Ø§ÛØª Ø¯Ø§Ø¯ Ú©Ù Ø±ÙØ²Ø¨Ù Ø§Ø² Ø²ÙØ¯Ø§Ù Ø¢Ø²Ø§Ø¯ Ø´ÙØ¯ Ù Ø¯ÛÙ ÙÙ¾Ø±Ø¯Ø§Ø²Ø¯ " 231.6 7.2 20 "7" "7" "1" "*Ø³ÛØ§ÙÚ© ÙÙØªÙâ Û Ù¾ÛØ´ Ø±Ø¶Ø§ÛØª Ø¯Ø§Ø¯ Ú©Ù Ø±ÙØ²Ø¨Ù Ø§Ø² Ø²ÙØ¯Ø§Ù Ø¢Ø²Ø§Ø¯ Ø´ÙØ¯ Ù Ø¯Û" "Ø³ÛØ§ÙÚ© Ø±ÙØ²Ø¨Ù Ø±Ø§ Ø¨Ø®Ø´ÛØ¯" 1
"215" "az" "az.edf" "2" "3" "98" "filler" 4 "Fixation: 656ms" 103 656 758 "[ 1]" 1 "Ø³ÛØ§ÙÚ© ÙÙØªÙâ Û Ù¾ÛØ´ Ø±Ø¶Ø§ÛØª Ø¯Ø§Ø¯ Ú©Ù Ø±ÙØ²Ø¨Ù Ø§Ø² Ø²ÙØ¯Ø§Ù Ø¢Ø²Ø§Ø¯ Ø´ÙØ¯ Ù Ø¯ÛÙ ÙÙ¾Ø±Ø¯Ø§Ø²Ø¯ " 206.8 9.6 20 "7" "7" "1" "*Ø³ÛØ§ÙÚ© ÙÙØªÙâ Û Ù¾ÛØ´ Ø±Ø¶Ø§ÛØª Ø¯Ø§Ø¯ Ú©Ù Ø±ÙØ²Ø¨Ù Ø§Ø² Ø²ÙØ¯Ø§Ù Ø¢Ø²Ø§Ø¯ Ø´ÙØ¯ Ù Ø¯Û" "Ø³ÛØ§ÙÚ© Ø±ÙØ²Ø¨Ù Ø±Ø§ Ø¨Ø®Ø´ÛØ¯" 1
"216" "az" "az.edf" "2" "3" "98" "filler" 5 "Fixation: 782ms" 136 782 917 "[ 1]" 1 "Ø³ÛØ§ÙÚ© ÙÙØªÙâ Û Ù¾ÛØ´ Ø±Ø¶Ø§ÛØª Ø¯Ø§Ø¯ Ú©Ù Ø±ÙØ²Ø¨Ù Ø§Ø² Ø²ÙØ¯Ø§Ù Ø¢Ø²Ø§Ø¯ Ø´ÙØ¯ Ù Ø¯ÛÙ ÙÙ¾Ø±Ø¯Ø§Ø²Ø¯ " 262.2 13.2 20 "7" "7" "1" "*Ø³ÛØ§ÙÚ© ÙÙØªÙâ Û Ù¾ÛØ´ Ø±Ø¶Ø§ÛØª Ø¯Ø§Ø¯ Ú©Ù Ø±ÙØ²Ø¨Ù Ø§Ø² Ø²ÙØ¯Ø§Ù Ø¢Ø²Ø§Ø¯ Ø´ÙØ¯ Ù Ø¯Û" "Ø³ÛØ§ÙÚ© Ø±ÙØ²Ø¨Ù Ø±Ø§ Ø¨Ø®Ø´ÛØ¯" 1
"217" "az" "az.edf" "2" "3" "98" "filler" 6 "Fixation: 940ms" 176 940 1115 "[ 1]" 1 "Ø³ÛØ§ÙÚ© ÙÙØªÙâ Û Ù¾ÛØ´ Ø±Ø¶Ø§ÛØª Ø¯Ø§Ø¯ Ú©Ù Ø±ÙØ²Ø¨Ù Ø§Ø² Ø²ÙØ¯Ø§Ù Ø¢Ø²Ø§Ø¯ Ø´ÙØ¯ Ù Ø¯ÛÙ ÙÙ¾Ø±Ø¯Ø§Ø²Ø¯ " 188.4 11.7 20 "7" "7" "1" "*Ø³ÛØ§ÙÚ© ÙÙØªÙâ Û Ù¾ÛØ´ Ø±Ø¶Ø§ÛØª Ø¯Ø§Ø¯ Ú©Ù Ø±ÙØ²Ø¨Ù Ø§Ø² Ø²ÙØ¯Ø§Ù Ø¢Ø²Ø§Ø¯ Ø´ÙØ¯ Ù Ø¯Û" "Ø³ÛØ§ÙÚ© Ø±ÙØ²Ø¨Ù Ø±Ø§ Ø¨Ø®Ø´ÛØ¯" 1
"218" "az" "az.edf" "2" "3" "98" "filler" 7 "Fixation: 1137ms" 221 1137 1357 "[ 1]" 1 "Ø³ÛØ§ÙÚ© ÙÙØªÙâ Û Ù¾ÛØ´ Ø±Ø¶Ø§ÛØª Ø¯Ø§Ø¯ Ú©Ù Ø±ÙØ²Ø¨Ù Ø§Ø² Ø²ÙØ¯Ø§Ù Ø¢Ø²Ø§Ø¯ Ø´ÙØ¯ Ù Ø¯ÛÙ ÙÙ¾Ø±Ø¯Ø§Ø²Ø¯ " 151 12 20 "7" "7" "1" "*Ø³ÛØ§ÙÚ© ÙÙØªÙâ Û Ù¾ÛØ´ Ø±Ø¶Ø§ÛØª Ø¯Ø§Ø¯ Ú©Ù Ø±ÙØ²Ø¨Ù Ø§Ø² Ø²ÙØ¯Ø§Ù Ø¢Ø²Ø§Ø¯ Ø´ÙØ¯ Ù Ø¯Û" "Ø³ÛØ§ÙÚ© Ø±ÙØ²Ø¨Ù Ø±Ø§ Ø¨Ø®Ø´ÛØ¯" 1
"219" "az" "az.edf" "2" "3" "98" "filler" 8 "Fixation: 1378ms" 212 1378 1589 "[ 1]" 1 "Ø³ÛØ§ÙÚ© ÙÙØªÙâ Û Ù¾ÛØ´ Ø±Ø¶Ø§ÛØª Ø¯Ø§Ø¯ Ú©Ù Ø±ÙØ²Ø¨Ù Ø§Ø² Ø²ÙØ¯Ø§Ù Ø¢Ø²Ø§Ø¯ Ø´ÙØ¯ Ù Ø¯ÛÙ ÙÙ¾Ø±Ø¯Ø§Ø²Ø¯ " 97.2 8.5 20 "7" "7" "1" "*Ø³ÛØ§ÙÚ© ÙÙØªÙâ Û Ù¾ÛØ´ Ø±Ø¶Ø§ÛØª Ø¯Ø§Ø¯ Ú©Ù Ø±ÙØ²Ø¨Ù Ø§Ø² Ø²ÙØ¯Ø§Ù Ø¢Ø²Ø§Ø¯ Ø´ÙØ¯ Ù Ø¯Û" "Ø³ÛØ§ÙÚ© Ø±ÙØ²Ø¨Ù Ø±Ø§ Ø¨Ø®Ø´ÛØ¯" 1
"220" "az" "az.edf" "2" "3" "98" "filler" 9 "Fixation: 1609ms" 181 1609 1789 "[ 1]" 1 "Ø³ÛØ§ÙÚ© ÙÙØªÙâ Û Ù¾ÛØ´ Ø±Ø¶Ø§ÛØª Ø¯Ø§Ø¯ Ú©Ù Ø±ÙØ²Ø¨Ù Ø§Ø² Ø²ÙØ¯Ø§Ù Ø¢Ø²Ø§Ø¯ Ø´ÙØ¯ Ù Ø¯ÛÙ ÙÙ¾Ø±Ø¯Ø§Ø²Ø¯ " 48.3 4.8 20 "7" "7" "1" "*Ø³ÛØ§ÙÚ© ÙÙØªÙâ Û Ù¾ÛØ´ Ø±Ø¶Ø§ÛØª Ø¯Ø§Ø¯ Ú©Ù Ø±ÙØ²Ø¨Ù Ø§Ø² Ø²ÙØ¯Ø§Ù Ø¢Ø²Ø§Ø¯ Ø´ÙØ¯ Ù Ø¯Û" "Ø³ÛØ§ÙÚ© Ø±ÙØ²Ø¨Ù Ø±Ø§ Ø¨Ø®Ø´ÛØ¯" 1
"221" "az" "az.edf" "2" "3" "98" "filler" 10 "Fixation: 1881ms" 185 1881 2065 "[ 1]" 1 "Ø³ÛØ§ÙÚ© ÙÙØªÙâ Û Ù¾ÛØ´ Ø±Ø¶Ø§ÛØª Ø¯Ø§Ø¯ Ú©Ù Ø±ÙØ²Ø¨Ù Ø§Ø² Ø²ÙØ¯Ø§Ù Ø¢Ø²Ø§Ø¯ Ø´ÙØ¯ Ù Ø¯ÛÙ ÙÙ¾Ø±Ø¯Ø§Ø²Ø¯ " 17.3 8.6 20 "7" "7" "1" "*Ø³ÛØ§ÙÚ© ÙÙØªÙâ Û Ù¾ÛØ´ Ø±Ø¶Ø§ÛØª Ø¯Ø§Ø¯ Ú©Ù Ø±ÙØ²Ø¨Ù Ø§Ø² Ø²ÙØ¯Ø§Ù Ø¢Ø²Ø§Ø¯ Ø´ÙØ¯ Ù Ø¯Û" "Ø³ÛØ§ÙÚ© Ø±ÙØ²Ø¨Ù Ø±Ø§ Ø¨Ø®Ø´ÛØ¯" 1
"222" "az" "az.edf" "2" "3" "98" "filler" 11 "Fixation: 2081ms" 577 2081 2657 "[ 1]" 1 "Ø³ÛØ§ÙÚ© ÙÙØªÙâ Û Ù¾ÛØ´ Ø±Ø¶Ø§ÛØª Ø¯Ø§Ø¯ Ú©Ù Ø±ÙØ²Ø¨Ù Ø§Ø² Ø²ÙØ¯Ø§Ù Ø¢Ø²Ø§Ø¯ Ø´ÙØ¯ Ù Ø¯ÛÙ ÙÙ¾Ø±Ø¯Ø§Ø²Ø¯ " -14.5 8.7 20 "7" "7" "1" "*Ø³ÛØ§ÙÚ© ÙÙØªÙâ Û Ù¾ÛØ´ Ø±Ø¶Ø§ÛØª Ø¯Ø§Ø¯ Ú©Ù Ø±ÙØ²Ø¨Ù Ø§Ø² Ø²ÙØ¯Ø§Ù Ø¢Ø²Ø§Ø¯ Ø´ÙØ¯ Ù Ø¯Û" "Ø³ÛØ§ÙÚ© Ø±ÙØ²Ø¨Ù Ø±Ø§ Ø¨Ø®Ø´ÛØ¯" 1
"223" "az" "az.edf" "2" "3" "98" "filler" 12 "Fixation: 2676ms" 192 2676 2867 "[ 1]" 1 "Ø³ÛØ§ÙÚ© ÙÙØªÙâ Û Ù¾ÛØ´ Ø±Ø¶Ø§ÛØª Ø¯Ø§Ø¯ Ú©Ù Ø±ÙØ²Ø¨Ù Ø§Ø² Ø²ÙØ¯Ø§Ù Ø¢Ø²Ø§Ø¯ Ø´ÙØ¯ Ù Ø¯ÛÙ ÙÙ¾Ø±Ø¯Ø§Ø²Ø¯ " -49.6 7.6 20 "7" "7" "1" "*Ø³ÛØ§ÙÚ© ÙÙØªÙâ Û Ù¾ÛØ´ Ø±Ø¶Ø§ÛØª Ø¯Ø§Ø¯ Ú©Ù Ø±ÙØ²Ø¨Ù Ø§Ø² Ø²ÙØ¯Ø§Ù Ø¢Ø²Ø§Ø¯ Ø´ÙØ¯ Ù Ø¯Û" "Ø³ÛØ§ÙÚ© Ø±ÙØ²Ø¨Ù Ø±Ø§ Ø¨Ø®Ø´ÛØ¯" 1
"224" "az" "az.edf" "2" "3" "98" "filler" 13 "Fixation: 2879ms" 195 2879 3073 "[ 1]" 1 "Ø³ÛØ§ÙÚ© ÙÙØªÙâ Û Ù¾ÛØ´ Ø±Ø¶Ø§ÛØª Ø¯Ø§Ø¯ Ú©Ù Ø±ÙØ²Ø¨Ù Ø§Ø² Ø²ÙØ¯Ø§Ù Ø¢Ø²Ø§Ø¯ Ø´ÙØ¯ Ù Ø¯ÛÙ ÙÙ¾Ø±Ø¯Ø§Ø²Ø¯ " -74.3 6.8 20 "7" "7" "1" "*Ø³ÛØ§ÙÚ© ÙÙØªÙâ Û Ù¾ÛØ´ Ø±Ø¶Ø§ÛØª Ø¯Ø§Ø¯ Ú©Ù Ø±ÙØ²Ø¨Ù Ø§Ø² Ø²ÙØ¯Ø§Ù Ø¢Ø²Ø§Ø¯ Ø´ÙØ¯ Ù Ø¯Û" "Ø³ÛØ§ÙÚ© Ø±ÙØ²Ø¨Ù Ø±Ø§ Ø¨Ø®Ø´ÛØ¯" 1
"225" "az" "az.edf" "2" "3" "98" "filler" 14 "Fixation: 3095ms" 201 3095 3295 "[ 1]" 1 "Ø³ÛØ§ÙÚ© ÙÙØªÙâ Û Ù¾ÛØ´ Ø±Ø¶Ø§ÛØª Ø¯Ø§Ø¯ Ú©Ù Ø±ÙØ²Ø¨Ù Ø§Ø² Ø²ÙØ¯Ø§Ù Ø¢Ø²Ø§Ø¯ Ø´ÙØ¯ Ù Ø¯ÛÙ ÙÙ¾Ø±Ø¯Ø§Ø²Ø¯ " -120 1.5 20 "7" "7" "1" "*Ø³ÛØ§ÙÚ© ÙÙØªÙâ Û Ù¾ÛØ´ Ø±Ø¶Ø§ÛØª Ø¯Ø§Ø¯ Ú©Ù Ø±ÙØ²Ø¨Ù Ø§Ø² Ø²ÙØ¯Ø§Ù Ø¢Ø²Ø§Ø¯ Ø´ÙØ¯ Ù Ø¯Û" "Ø³ÛØ§ÙÚ© Ø±ÙØ²Ø¨Ù Ø±Ø§ Ø¨Ø®Ø´ÛØ¯" 1
"226" "az" "az.edf" "2" "3" "98" "filler" 15 "Fixation: 3318ms" 210 3318 3527 "[ 1]" 1 "Ø³ÛØ§ÙÚ© ÙÙØªÙâ Û Ù¾ÛØ´ Ø±Ø¶Ø§ÛØª Ø¯Ø§Ø¯ Ú©Ù Ø±ÙØ²Ø¨Ù Ø§Ø² Ø²ÙØ¯Ø§Ù Ø¢Ø²Ø§Ø¯ Ø´ÙØ¯ Ù Ø¯ÛÙ ÙÙ¾Ø±Ø¯Ø§Ø²Ø¯ " -152.8 0.2 20 "7" "7" "1" "*Ø³ÛØ§ÙÚ© ÙÙØªÙâ Û Ù¾ÛØ´ Ø±Ø¶Ø§ÛØª Ø¯Ø§Ø¯ Ú©Ù Ø±ÙØ²Ø¨Ù Ø§Ø² Ø²ÙØ¯Ø§Ù Ø¢Ø²Ø§Ø¯ Ø´ÙØ¯ Ù Ø¯Û" "Ø³ÛØ§ÙÚ© Ø±ÙØ²Ø¨Ù Ø±Ø§ Ø¨Ø®Ø´ÛØ¯" 1
"227" "az" "az.edf" "2" "3" "98" "filler" 16 "Fixation: 3549ms" 214 3549 3762 "[ 1]" 1 "Ø³ÛØ§ÙÚ© ÙÙØªÙâ Û Ù¾ÛØ´ Ø±Ø¶Ø§ÛØª Ø¯Ø§Ø¯ Ú©Ù Ø±ÙØ²Ø¨Ù Ø§Ø² Ø²ÙØ¯Ø§Ù Ø¢Ø²Ø§Ø¯ Ø´ÙØ¯ Ù Ø¯ÛÙ ÙÙ¾Ø±Ø¯Ø§Ø²Ø¯ " -204.1 8.2 20 "7" "7" "1" "*Ø³ÛØ§ÙÚ© ÙÙØªÙâ Û Ù¾ÛØ´ Ø±Ø¶Ø§ÛØª Ø¯Ø§Ø¯ Ú©Ù Ø±ÙØ²Ø¨Ù Ø§Ø² Ø²ÙØ¯Ø§Ù Ø¢Ø²Ø§Ø¯ Ø´ÙØ¯ Ù Ø¯Û" "Ø³ÛØ§ÙÚ© Ø±ÙØ²Ø¨Ù Ø±Ø§ Ø¨Ø®Ø´ÛØ¯" 1
"228" "az" "az.edf" "2" "3" "98" "filler" 17 "Fixation: 3782ms" 225 3782 4006 "[ 1]" 1 "Ø³ÛØ§ÙÚ© ÙÙØªÙâ Û Ù¾ÛØ´ Ø±Ø¶Ø§ÛØª Ø¯Ø§Ø¯ Ú©Ù Ø±ÙØ²Ø¨Ù Ø§Ø² Ø²ÙØ¯Ø§Ù Ø¢Ø²Ø§Ø¯ Ø´ÙØ¯ Ù Ø¯ÛÙ ÙÙ¾Ø±Ø¯Ø§Ø²Ø¯ " -247.1 11.2 20 "7" "7" "1" "*Ø³ÛØ§ÙÚ© ÙÙØªÙâ Û Ù¾ÛØ´ Ø±Ø¶Ø§ÛØª Ø¯Ø§Ø¯ Ú©Ù Ø±ÙØ²Ø¨Ù Ø§Ø² Ø²ÙØ¯Ø§Ù Ø¢Ø²Ø§Ø¯ Ø´ÙØ¯ Ù Ø¯Û" "Ø³ÛØ§ÙÚ© Ø±ÙØ²Ø¨Ù Ø±Ø§ Ø¨Ø®Ø´ÛØ¯" 1
"229" "az" "az.edf" "2" "3" "98" "filler" 18 "Fixation: 4026ms" 176 4026 4201 "[ 1]" 1 "Ø³ÛØ§ÙÚ© ÙÙØªÙâ Û Ù¾ÛØ´ Ø±Ø¶Ø§ÛØª Ø¯Ø§Ø¯ Ú©Ù Ø±ÙØ²Ø¨Ù Ø§Ø² Ø²ÙØ¯Ø§Ù Ø¢Ø²Ø§Ø¯ Ø´ÙØ¯ Ù Ø¯ÛÙ ÙÙ¾Ø±Ø¯Ø§Ø²Ø¯ " -231.8 15.6 20 "7" "7" "1" "*Ø³ÛØ§ÙÚ© ÙÙØªÙâ Û Ù¾ÛØ´ Ø±Ø¶Ø§ÛØª Ø¯Ø§Ø¯ Ú©Ù Ø±ÙØ²Ø¨Ù Ø§Ø² Ø²ÙØ¯Ø§Ù Ø¢Ø²Ø§Ø¯ Ø´ÙØ¯ Ù Ø¯Û" "Ø³ÛØ§ÙÚ© Ø±ÙØ²Ø¨Ù Ø±Ø§ Ø¨Ø®Ø´ÛØ¯" 1
"230" "az" "az.edf" "2" "3" "98" "filler" 19 "Fixation: 4214ms" 160 4214 4373 "[ 1]" 1 "Ø³ÛØ§ÙÚ© ÙÙØªÙâ Û Ù¾ÛØ´ Ø±Ø¶Ø§ÛØª Ø¯Ø§Ø¯ Ú©Ù Ø±ÙØ²Ø¨Ù Ø§Ø² Ø²ÙØ¯Ø§Ù Ø¢Ø²Ø§Ø¯ Ø´ÙØ¯ Ù Ø¯ÛÙ ÙÙ¾Ø±Ø¯Ø§Ø²Ø¯ " -216.4 16.9 20 "7" "7" "1" "*Ø³ÛØ§ÙÚ© ÙÙØªÙâ Û Ù¾ÛØ´ Ø±Ø¶Ø§ÛØª Ø¯Ø§Ø¯ Ú©Ù Ø±ÙØ²Ø¨Ù Ø§Ø² Ø²ÙØ¯Ø§Ù Ø¢Ø²Ø§Ø¯ Ø´ÙØ¯ Ù Ø¯Û" "Ø³ÛØ§ÙÚ© Ø±ÙØ²Ø¨Ù Ø±Ø§ Ø¨Ø®Ø´ÛØ¯" 1
"231" "az" "az.edf" "2" "3" "98" "filler" 20 "Fixation: 4396ms" 526 4396 4921 "[ 1]" 1 "Ø³ÛØ§ÙÚ© ÙÙØªÙâ Û Ù¾ÛØ´ Ø±Ø¶Ø§ÛØª Ø¯Ø§Ø¯ Ú©Ù Ø±ÙØ²Ø¨Ù Ø§Ø² Ø²ÙØ¯Ø§Ù Ø¢Ø²Ø§Ø¯ Ø´ÙØ¯ Ù Ø¯ÛÙ ÙÙ¾Ø±Ø¯Ø§Ø²Ø¯ " -272.1 13.7 20 "7" "7" "1" "*Ø³ÛØ§ÙÚ© ÙÙØªÙâ Û Ù¾ÛØ´ Ø±Ø¶Ø§ÛØª Ø¯Ø§Ø¯ Ú©Ù Ø±ÙØ²Ø¨Ù Ø§Ø² Ø²ÙØ¯Ø§Ù Ø¢Ø²Ø§Ø¯ Ø´ÙØ¯ Ù Ø¯Û" "Ø³ÛØ§ÙÚ© Ø±ÙØ²Ø¨Ù Ø±Ø§ Ø¨Ø®Ø´ÛØ¯" 1
"232" "az" "az.edf" "2" "3" "98" "filler" 21 "Fixation: 5017ms" 137 5017 5153 "[ ]" NA NA NA NA NA "7" "7" "1" "*Ø³ÛØ§ÙÚ© ÙÙØªÙâ Û Ù¾ÛØ´ Ø±Ø¶Ø§ÛØª Ø¯Ø§Ø¯ Ú©Ù Ø±ÙØ²Ø¨Ù Ø§Ø² Ø²ÙØ¯Ø§Ù Ø¢Ø²Ø§Ø¯ Ø´ÙØ¯ Ù Ø¯Û" "Ø³ÛØ§ÙÚ© Ø±ÙØ²Ø¨Ù Ø±Ø§ Ø¨Ø®Ø´ÛØ¯" 1
"233" "az" "az.edf" "2" "3" "98" "filler" 22 "Fixation: 5197ms" 272 5197 5468 "[ ]" NA NA NA NA NA "7" "7" "1" "*Ø³ÛØ§ÙÚ© ÙÙØªÙâ Û Ù¾ÛØ´ Ø±Ø¶Ø§ÛØª Ø¯Ø§Ø¯ Ú©Ù Ø±ÙØ²Ø¨Ù Ø§Ø² Ø²ÙØ¯Ø§Ù Ø¢Ø²Ø§Ø¯ Ø´ÙØ¯ Ù Ø¯Û" "Ø³ÛØ§ÙÚ© Ø±ÙØ²Ø¨Ù Ø±Ø§ Ø¨Ø®Ø´ÛØ¯" 1
"234" "az" "az.edf" "2" "3" "98" "filler" 23 "Fixation: 5559ms" 116 5559 5674 "[ ]" NA NA NA NA NA "7" "7" "1" "*Ø³ÛØ§ÙÚ© ÙÙØªÙâ Û Ù¾ÛØ´ Ø±Ø¶Ø§ÛØª Ø¯Ø§Ø¯ Ú©Ù Ø±ÙØ²Ø¨Ù Ø§Ø² Ø²ÙØ¯Ø§Ù Ø¢Ø²Ø§Ø¯ Ø´ÙØ¯ Ù Ø¯Û" "Ø³ÛØ§ÙÚ© Ø±ÙØ²Ø¨Ù Ø±Ø§ Ø¨Ø®Ø´ÛØ¯" 1
"235" "az" "az.edf" "2" "3" "98" "filler" 24 "Fixation: 5698ms" 242 5698 5939 "[ ]" NA NA NA NA NA "7" "7" "1" "*Ø³ÛØ§ÙÚ© ÙÙØªÙâ Û Ù¾ÛØ´ Ø±Ø¶Ø§ÛØª Ø¯Ø§Ø¯ Ú©Ù Ø±ÙØ²Ø¨Ù Ø§Ø² Ø²ÙØ¯Ø§Ù Ø¢Ø²Ø§Ø¯ Ø´ÙØ¯ Ù Ø¯Û" "Ø³ÛØ§ÙÚ© Ø±ÙØ²Ø¨Ù Ø±Ø§ Ø¨Ø®Ø´ÛØ¯" 1
"236" "az" "az.edf" "2" "3" "98" "filler" 25 "Fixation: 5959ms" 258 5959 6216 "[ ]" NA NA NA NA NA "7" "7" "1" "*Ø³ÛØ§ÙÚ© ÙÙØªÙâ Û Ù¾ÛØ´ Ø±Ø¶Ø§ÛØª Ø¯Ø§Ø¯ Ú©Ù Ø±ÙØ²Ø¨Ù Ø§Ø² Ø²ÙØ¯Ø§Ù Ø¢Ø²Ø§Ø¯ Ø´ÙØ¯ Ù Ø¯Û" "Ø³ÛØ§ÙÚ© Ø±ÙØ²Ø¨Ù Ø±Ø§ Ø¨Ø®Ø´ÛØ¯" 1
"237" "az" "az.edf" "2" "3" "98" "filler" 26 "Fixation: 6240ms" 223 6240 6462 "[ ]" NA NA NA NA NA "7" "7" "1" "*Ø³ÛØ§ÙÚ© ÙÙØªÙâ Û Ù¾ÛØ´ Ø±Ø¶Ø§ÛØª Ø¯Ø§Ø¯ Ú©Ù Ø±ÙØ²Ø¨Ù Ø§Ø² Ø²ÙØ¯Ø§Ù Ø¢Ø²Ø§Ø¯ Ø´ÙØ¯ Ù Ø¯Û" "Ø³ÛØ§ÙÚ© Ø±ÙØ²Ø¨Ù Ø±Ø§ Ø¨Ø®Ø´ÛØ¯" 1
"238" "az" "az.edf" "2" "3" "98" "filler" 27 "Fixation: 6484ms" 281 6484 6764 "[ ]" NA NA NA NA NA "7" "7" "1" "*Ø³ÛØ§ÙÚ© ÙÙØªÙâ Û Ù¾ÛØ´ Ø±Ø¶Ø§ÛØª Ø¯Ø§Ø¯ Ú©Ù Ø±ÙØ²Ø¨Ù Ø§Ø² Ø²ÙØ¯Ø§Ù Ø¢Ø²Ø§Ø¯ Ø´ÙØ¯ Ù Ø¯Û" "Ø³ÛØ§ÙÚ© Ø±ÙØ²Ø¨Ù Ø±Ø§ Ø¨Ø®Ø´ÛØ¯" 1
"239" "az" "az.edf" "2" "3" "98" "filler" 28 "Fixation: 6787ms" 267 6787 7053 "[ ]" NA NA NA NA NA "7" "7" "1" "*Ø³ÛØ§ÙÚ© ÙÙØªÙâ Û Ù¾ÛØ´ Ø±Ø¶Ø§ÛØª Ø¯Ø§Ø¯ Ú©Ù Ø±ÙØ²Ø¨Ù Ø§Ø² Ø²ÙØ¯Ø§Ù Ø¢Ø²Ø§Ø¯ Ø´ÙØ¯ Ù Ø¯Û" "Ø³ÛØ§ÙÚ© Ø±ÙØ²Ø¨Ù Ø±Ø§ Ø¨Ø®Ø´ÛØ¯" 1
"240" "az" "az.edf" "2" "3" "98" "filler" 29 "Fixation: 7067ms" 484 7067 7550 "[ ]" NA NA NA NA NA "7" "7" "1" "*Ø³ÛØ§ÙÚ© ÙÙØªÙâ Û Ù¾ÛØ´ Ø±Ø¶Ø§ÛØª Ø¯Ø§Ø¯ Ú©Ù Ø±ÙØ²Ø¨Ù Ø§Ø² Ø²ÙØ¯Ø§Ù Ø¢Ø²Ø§Ø¯ Ø´ÙØ¯ Ù Ø¯Û" "Ø³ÛØ§ÙÚ© Ø±ÙØ²Ø¨Ù Ø±Ø§ Ø¨Ø®Ø´ÛØ¯" 1
"241" "az" "az.edf" "2" "3" "98" "filler" 30 "Fixation: 7591ms" 82 7591 7672 "[ ]" NA NA NA NA NA "7" "7" "1" "*Ø³ÛØ§ÙÚ© ÙÙØªÙâ Û Ù¾ÛØ´ Ø±Ø¶Ø§ÛØª Ø¯Ø§Ø¯ Ú©Ù Ø±ÙØ²Ø¨Ù Ø§Ø² Ø²ÙØ¯Ø§Ù Ø¢Ø²Ø§Ø¯ Ø´ÙØ¯ Ù Ø¯Û" "Ø³ÛØ§ÙÚ© Ø±ÙØ²Ø¨Ù Ø±Ø§ Ø¨Ø®Ø´ÛØ¯" 1
"242" "az" "az.edf" "2" "3" "98" "filler" 31 "Fixation: 7700ms" 319 7700 8018 "[ ]" NA NA NA NA NA "7" "7" "1" "*Ø³ÛØ§ÙÚ© ÙÙØªÙâ Û Ù¾ÛØ´ Ø±Ø¶Ø§ÛØª Ø¯Ø§Ø¯ Ú©Ù Ø±ÙØ²Ø¨Ù Ø§Ø² Ø²ÙØ¯Ø§Ù Ø¢Ø²Ø§Ø¯ Ø´ÙØ¯ Ù Ø¯Û" "Ø³ÛØ§ÙÚ© Ø±ÙØ²Ø¨Ù Ø±Ø§ Ø¨Ø®Ø´ÛØ¯" 1
"243" "az" "az.edf" "2" "3" "98" "filler" 32 "Fixation: 8037ms" 188 8037 8224 "[ ]" NA NA NA NA NA "7" "7" "1" "*Ø³ÛØ§ÙÚ© ÙÙØªÙâ Û Ù¾ÛØ´ Ø±Ø¶Ø§ÛØª Ø¯Ø§Ø¯ Ú©Ù Ø±ÙØ²Ø¨Ù Ø§Ø² Ø²ÙØ¯Ø§Ù Ø¢Ø²Ø§Ø¯ Ø´ÙØ¯ Ù Ø¯Û" "Ø³ÛØ§ÙÚ© Ø±ÙØ²Ø¨Ù Ø±Ø§ Ø¨Ø®Ø´ÛØ¯" 1
"244" "az" "az.edf" "2" "3" "98" "filler" 33 "Fixation: 8276ms" 208 8276 8483 "[ ]" NA NA NA NA NA "7" "7" "1" "*Ø³ÛØ§ÙÚ© ÙÙØªÙâ Û Ù¾ÛØ´ Ø±Ø¶Ø§ÛØª Ø¯Ø§Ø¯ Ú©Ù Ø±ÙØ²Ø¨Ù Ø§Ø² Ø²ÙØ¯Ø§Ù Ø¢Ø²Ø§Ø¯ Ø´ÙØ¯ Ù Ø¯Û" "Ø³ÛØ§ÙÚ© Ø±ÙØ²Ø¨Ù Ø±Ø§ Ø¨Ø®Ø´ÛØ¯" 1
"245" "az" "az.edf" "2" "3" "98" "filler" 34 "Fixation: 8590ms" 327 8590 8916 "[ ]" NA NA NA NA NA "7" "7" "1" "*Ø³ÛØ§ÙÚ© ÙÙØªÙâ Û Ù¾ÛØ´ Ø±Ø¶Ø§ÛØª Ø¯Ø§Ø¯ Ú©Ù Ø±ÙØ²Ø¨Ù Ø§Ø² Ø²ÙØ¯Ø§Ù Ø¢Ø²Ø§Ø¯ Ø´ÙØ¯ Ù Ø¯Û" "Ø³ÛØ§ÙÚ© Ø±ÙØ²Ø¨Ù Ø±Ø§ Ø¨Ø®Ø´ÛØ¯" 1
"246" "az" "az.edf" "2" "3" "98" "filler" 35 "Fixation: 8939ms" 460 8939 9398 "[ ]" NA NA NA NA NA "7" "7" "1" "*Ø³ÛØ§ÙÚ© ÙÙØªÙâ Û Ù¾ÛØ´ Ø±Ø¶Ø§ÛØª Ø¯Ø§Ø¯ Ú©Ù Ø±ÙØ²Ø¨Ù Ø§Ø² Ø²ÙØ¯Ø§Ù Ø¢Ø²Ø§Ø¯ Ø´ÙØ¯ Ù Ø¯Û" "Ø³ÛØ§ÙÚ© Ø±ÙØ²Ø¨Ù Ø±Ø§ Ø¨Ø®Ø´ÛØ¯" 1
"247" "az" "az.edf" "2" "3" "98" "filler" 36 "Fixation: 9539ms" 199 9539 9737 "[ ]" NA NA NA NA NA "7" "7" "1" "*Ø³ÛØ§ÙÚ© ÙÙØªÙâ Û Ù¾ÛØ´ Ø±Ø¶Ø§ÛØª Ø¯Ø§Ø¯ Ú©Ù Ø±ÙØ²Ø¨Ù Ø§Ø² Ø²ÙØ¯Ø§Ù Ø¢Ø²Ø§Ø¯ Ø´ÙØ¯ Ù Ø¯Û" "Ø³ÛØ§ÙÚ© Ø±ÙØ²Ø¨Ù Ø±Ø§ Ø¨Ø®Ø´ÛØ¯" 1
"248" "az" "az.edf" "2" "3" "98" "filler" 37 "Fixation: 9764ms" 210 9764 9973 "[ ]" NA NA NA NA NA "7" "7" "1" "*Ø³ÛØ§ÙÚ© ÙÙØªÙâ Û Ù¾ÛØ´ Ø±Ø¶Ø§ÛØª Ø¯Ø§Ø¯ Ú©Ù Ø±ÙØ²Ø¨Ù Ø§Ø² Ø²ÙØ¯Ø§Ù Ø¢Ø²Ø§Ø¯ Ø´ÙØ¯ Ù Ø¯Û" "Ø³ÛØ§ÙÚ© Ø±ÙØ²Ø¨Ù Ø±Ø§ Ø¨Ø®Ø´ÛØ¯" 1
"249" "az" "az.edf" "2" "3" "98" "filler" 38 "Fixation: 9998ms" 263 9998 10260 "[ ]" NA NA NA NA NA "7" "7" "1" "*Ø³ÛØ§ÙÚ© ÙÙØªÙâ Û Ù¾ÛØ´ Ø±Ø¶Ø§ÛØª Ø¯Ø§Ø¯ Ú©Ù Ø±ÙØ²Ø¨Ù Ø§Ø² Ø²ÙØ¯Ø§Ù Ø¢Ø²Ø§Ø¯ Ø´ÙØ¯ Ù Ø¯Û" "Ø³ÛØ§ÙÚ© Ø±ÙØ²Ø¨Ù Ø±Ø§ Ø¨Ø®Ø´ÛØ¯" 1
"250" "az" "az.edf" "2" "3" "98" "filler" 39 "Fixation: 10383ms" 249 10383 10631 "[ ]" NA NA NA NA NA "7" "7" "1" "*Ø³ÛØ§ÙÚ© ÙÙØªÙâ Û Ù¾ÛØ´ Ø±Ø¶Ø§ÛØª Ø¯Ø§Ø¯ Ú©Ù Ø±ÙØ²Ø¨Ù Ø§Ø² Ø²ÙØ¯Ø§Ù Ø¢Ø²Ø§Ø¯ Ø´ÙØ¯ Ù Ø¯Û" "Ø³ÛØ§ÙÚ© Ø±ÙØ²Ø¨Ù Ø±Ø§ Ø¨Ø®Ø´ÛØ¯" 1
"251" "az" "az.edf" "2" "3" "98" "filler" 40 "Fixation: 10656ms" 202 10656 10857 "[ ]" NA NA NA NA NA "7" "7" "1" "*Ø³ÛØ§ÙÚ© ÙÙØªÙâ Û Ù¾ÛØ´ Ø±Ø¶Ø§ÛØª Ø¯Ø§Ø¯ Ú©Ù Ø±ÙØ²Ø¨Ù Ø§Ø² Ø²ÙØ¯Ø§Ù Ø¢Ø²Ø§Ø¯ Ø´ÙØ¯ Ù Ø¯Û" "Ø³ÛØ§ÙÚ© Ø±ÙØ²Ø¨Ù Ø±Ø§ Ø¨Ø®Ø´ÛØ¯" 1
"252" "az" "az.edf" "2" "3" "98" "filler" 41 "Fixation: 10881ms" 376 10881 11256 "[ ]" NA NA NA NA NA "7" "7" "1" "*Ø³ÛØ§ÙÚ© ÙÙØªÙâ Û Ù¾ÛØ´ Ø±Ø¶Ø§ÛØª Ø¯Ø§Ø¯ Ú©Ù Ø±ÙØ²Ø¨Ù Ø§Ø² Ø²ÙØ¯Ø§Ù Ø¢Ø²Ø§Ø¯ Ø´ÙØ¯ Ù Ø¯Û" "Ø³ÛØ§ÙÚ© Ø±ÙØ²Ø¨Ù Ø±Ø§ Ø¨Ø®Ø´ÛØ¯" 1
"253" "az" "az.edf" "2" "3" "98" "filler" 42 "Fixation: 11286ms" 441 11286 11726 "[ ]" NA NA NA NA NA "7" "7" "1" "*Ø³ÛØ§ÙÚ© ÙÙØªÙâ Û Ù¾ÛØ´ Ø±Ø¶Ø§ÛØª Ø¯Ø§Ø¯ Ú©Ù Ø±ÙØ²Ø¨Ù Ø§Ø² Ø²ÙØ¯Ø§Ù Ø¢Ø²Ø§Ø¯ Ø´ÙØ¯ Ù Ø¯Û" "Ø³ÛØ§ÙÚ© Ø±ÙØ²Ø¨Ù Ø±Ø§ Ø¨Ø®Ø´ÛØ¯" 1
"254" "az" "az.edf" "3" "3" "74" "filler" 1 "Fixation: 7ms" 197 7 203 "[ 1]" 1 "ÙÙØªÛ Ù¾ÛÙØ§Ù Ø¨Ø±Ø§ÛÙ Ø¢ÙÙÚ¯ Ø²Ø¯ Ø§Ø´Ú© Ø¯Ø± ÚØ´ÙØ§ÙÙ Ø­ÙÙÙ Ø²Ø¯Ù Ø¨ÙØ¯ " 236.9 -8.8 19 "7" "7" "1" "*ÙÙØªÛ Ù¾ÛÙØ§Ù Ø¨Ø±Ø§ÛÙ Ø¢ÙÙÚ¯ Ø²Ø¯ Ø§Ø´Ú© Ø¯Ø± ÚØ´ÙØ§ÙÙ Ø­ÙÙÙ Ø²Ø¯Ù Ø¨ÙØ¯*" "Ø¢ÙÙÚ¯ Ù¾ÛÙØ§Ù Ø®ÛÙÛ Ø¯Ø± ÙÙ Ø§Ø«Ø± Ú¯Ø°Ø§Ø´Øª" 1
"255" "az" "az.edf" "3" "3" "74" "filler" 2 "Fixation: 221ms" 157 221 377 "[ 1]" 1 "ÙÙØªÛ Ù¾ÛÙØ§Ù Ø¨Ø±Ø§ÛÙ Ø¢ÙÙÚ¯ Ø²Ø¯ Ø§Ø´Ú© Ø¯Ø± ÚØ´ÙØ§ÙÙ Ø­ÙÙÙ Ø²Ø¯Ù Ø¨ÙØ¯ " 199.2 5.4 19 "7" "7" "1" "*ÙÙØªÛ Ù¾ÛÙØ§Ù Ø¨Ø±Ø§ÛÙ Ø¢ÙÙÚ¯ Ø²Ø¯ Ø§Ø´Ú© Ø¯Ø± ÚØ´ÙØ§ÙÙ Ø­ÙÙÙ Ø²Ø¯Ù Ø¨ÙØ¯*" "Ø¢ÙÙÚ¯ Ù¾ÛÙØ§Ù Ø®ÛÙÛ Ø¯Ø± ÙÙ Ø§Ø«Ø± Ú¯Ø°Ø§Ø´Øª" 1
"256" "az" "az.edf" "3" "3" "74" "filler" 3 "Fixation: 393ms" 238 393 630 "[ 1]" 1 "ÙÙØªÛ Ù¾ÛÙØ§Ù Ø¨Ø±Ø§ÛÙ Ø¢ÙÙÚ¯ Ø²Ø¯ Ø§Ø´Ú© Ø¯Ø± ÚØ´ÙØ§ÙÙ Ø­ÙÙÙ Ø²Ø¯Ù Ø¨ÙØ¯ " 166.5 6.9 19 "7" "7" "1" "*ÙÙØªÛ Ù¾ÛÙØ§Ù Ø¨Ø±Ø§ÛÙ Ø¢ÙÙÚ¯ Ø²Ø¯ Ø§Ø´Ú© Ø¯Ø± ÚØ´ÙØ§ÙÙ Ø­ÙÙÙ Ø²Ø¯Ù Ø¨ÙØ¯*" "Ø¢ÙÙÚ¯ Ù¾ÛÙØ§Ù Ø®ÛÙÛ Ø¯Ø± ÙÙ Ø§Ø«Ø± Ú¯Ø°Ø§Ø´Øª" 1
"257" "az" "az.edf" "3" "3" "74" "filler" 4 "Fixation: 645ms" 361 645 1005 "[ 1]" 1 "ÙÙØªÛ Ù¾ÛÙØ§Ù Ø¨Ø±Ø§ÛÙ Ø¢ÙÙÚ¯ Ø²Ø¯ Ø§Ø´Ú© Ø¯Ø± ÚØ´ÙØ§ÙÙ Ø­ÙÙÙ Ø²Ø¯Ù Ø¨ÙØ¯ " 130.6 14.1 19 "7" "7" "1" "*ÙÙØªÛ Ù¾ÛÙØ§Ù Ø¨Ø±Ø§ÛÙ Ø¢ÙÙÚ¯ Ø²Ø¯ Ø§Ø´Ú© Ø¯Ø± ÚØ´ÙØ§ÙÙ Ø­ÙÙÙ Ø²Ø¯Ù Ø¨ÙØ¯*" "Ø¢ÙÙÚ¯ Ù¾ÛÙØ§Ù Ø®ÛÙÛ Ø¯Ø± ÙÙ Ø§Ø«Ø± Ú¯Ø°Ø§Ø´Øª" 1
"258" "az" "az.edf" "3" "3" "74" "filler" 5 "Fixation: 1016ms" 200 1016 1215 "[ 1]" 1 "ÙÙØªÛ Ù¾ÛÙØ§Ù Ø¨Ø±Ø§ÛÙ Ø¢ÙÙÚ¯ Ø²Ø¯ Ø§Ø´Ú© Ø¯Ø± ÚØ´ÙØ§ÙÙ Ø­ÙÙÙ Ø²Ø¯Ù Ø¨ÙØ¯ " 145.4 14.9 19 "7" "7" "1" "*ÙÙØªÛ Ù¾ÛÙØ§Ù Ø¨Ø±Ø§ÛÙ Ø¢ÙÙÚ¯ Ø²Ø¯ Ø§Ø´Ú© Ø¯Ø± ÚØ´ÙØ§ÙÙ Ø­ÙÙÙ Ø²Ø¯Ù Ø¨ÙØ¯*" "Ø¢ÙÙÚ¯ Ù¾ÛÙØ§Ù Ø®ÛÙÛ Ø¯Ø± ÙÙ Ø§Ø«Ø± Ú¯Ø°Ø§Ø´Øª" 1
"259" "az" "az.edf" "3" "3" "74" "filler" 6 "Fixation: 1237ms" 130 1237 1366 "[ 1]" 1 "ÙÙØªÛ Ù¾ÛÙØ§Ù Ø¨Ø±Ø§ÛÙ Ø¢ÙÙÚ¯ Ø²Ø¯ Ø§Ø´Ú© Ø¯Ø± ÚØ´ÙØ§ÙÙ Ø­ÙÙÙ Ø²Ø¯Ù Ø¨ÙØ¯ " 108.4 9.8 19 "7" "7" "1" "*ÙÙØªÛ Ù¾ÛÙØ§Ù Ø¨Ø±Ø§ÛÙ Ø¢ÙÙÚ¯ Ø²Ø¯ Ø§Ø´Ú© Ø¯Ø± ÚØ´ÙØ§ÙÙ Ø­ÙÙÙ Ø²Ø¯Ù Ø¨ÙØ¯*" "Ø¢ÙÙÚ¯ Ù¾ÛÙØ§Ù Ø®ÛÙÛ Ø¯Ø± ÙÙ Ø§Ø«Ø± Ú¯Ø°Ø§Ø´Øª" 1
"260" "az" "az.edf" "3" "3" "74" "filler" 7 "Fixation: 1390ms" 206 1390 1595 "[ 1]" 1 "ÙÙØªÛ Ù¾ÛÙØ§Ù Ø¨Ø±Ø§ÛÙ Ø¢ÙÙÚ¯ Ø²Ø¯ Ø§Ø´Ú© Ø¯Ø± ÚØ´ÙØ§ÙÙ Ø­ÙÙÙ Ø²Ø¯Ù Ø¨ÙØ¯ " 169.9 17.1 19 "7" "7" "1" "*ÙÙØªÛ Ù¾ÛÙØ§Ù Ø¨Ø±Ø§ÛÙ Ø¢ÙÙÚ¯ Ø²Ø¯ Ø§Ø´Ú© Ø¯Ø± ÚØ´ÙØ§ÙÙ Ø­ÙÙÙ Ø²Ø¯Ù Ø¨ÙØ¯*" "Ø¢ÙÙÚ¯ Ù¾ÛÙØ§Ù Ø®ÛÙÛ Ø¯Ø± ÙÙ Ø§Ø«Ø± Ú¯Ø°Ø§Ø´Øª" 1
"261" "az" "az.edf" "3" "3" "74" "filler" 8 "Fixation: 1603ms" 172 1603 1774 "[ 1]" 1 "ÙÙØªÛ Ù¾ÛÙØ§Ù Ø¨Ø±Ø§ÛÙ Ø¢ÙÙÚ¯ Ø²Ø¯ Ø§Ø´Ú© Ø¯Ø± ÚØ´ÙØ§ÙÙ Ø­ÙÙÙ Ø²Ø¯Ù Ø¨ÙØ¯ " 158.7 11.9 19 "7" "7" "1" "*ÙÙØªÛ Ù¾ÛÙØ§Ù Ø¨Ø±Ø§ÛÙ Ø¢ÙÙÚ¯ Ø²Ø¯ Ø§Ø´Ú© Ø¯Ø± ÚØ´ÙØ§ÙÙ Ø­ÙÙÙ Ø²Ø¯Ù Ø¨ÙØ¯*" "Ø¢ÙÙÚ¯ Ù¾ÛÙØ§Ù Ø®ÛÙÛ Ø¯Ø± ÙÙ Ø§Ø«Ø± Ú¯Ø°Ø§Ø´Øª" 1
"262" "az" "az.edf" "3" "3" "74" "filler" 9 "Fixation: 1790ms" 207 1790 1996 "[ 1]" 1 "ÙÙØªÛ Ù¾ÛÙØ§Ù Ø¨Ø±Ø§ÛÙ Ø¢ÙÙÚ¯ Ø²Ø¯ Ø§Ø´Ú© Ø¯Ø± ÚØ´ÙØ§ÙÙ Ø­ÙÙÙ Ø²Ø¯Ù Ø¨ÙØ¯ " 169.2 13.1 19 "7" "7" "1" "*ÙÙØªÛ Ù¾ÛÙØ§Ù Ø¨Ø±Ø§ÛÙ Ø¢ÙÙÚ¯ Ø²Ø¯ Ø§Ø´Ú© Ø¯Ø± ÚØ´ÙØ§ÙÙ Ø­ÙÙÙ Ø²Ø¯Ù Ø¨ÙØ¯*" "Ø¢ÙÙÚ¯ Ù¾ÛÙØ§Ù Ø®ÛÙÛ Ø¯Ø± ÙÙ Ø§Ø«Ø± Ú¯Ø°Ø§Ø´Øª" 1
"263" "az" "az.edf" "3" "3" "74" "filler" 10 "Fixation: 2029ms" 200 2029 2228 "[ 1]" 1 "ÙÙØªÛ Ù¾ÛÙØ§Ù Ø¨Ø±Ø§ÛÙ Ø¢ÙÙÚ¯ Ø²Ø¯ Ø§Ø´Ú© Ø¯Ø± ÚØ´ÙØ§ÙÙ Ø­ÙÙÙ Ø²Ø¯Ù Ø¨ÙØ¯ " 100 12.9 19 "7" "7" "1" "*ÙÙØªÛ Ù¾ÛÙØ§Ù Ø¨Ø±Ø§ÛÙ Ø¢ÙÙÚ¯ Ø²Ø¯ Ø§Ø´Ú© Ø¯Ø± ÚØ´ÙØ§ÙÙ Ø­ÙÙÙ Ø²Ø¯Ù Ø¨ÙØ¯*" "Ø¢ÙÙÚ¯ Ù¾ÛÙØ§Ù Ø®ÛÙÛ Ø¯Ø± ÙÙ Ø§Ø«Ø± Ú¯Ø°Ø§Ø´Øª" 1
"264" "az" "az.edf" "3" "3" "74" "filler" 11 "Fixation: 2242ms" 188 2242 2429 "[ 1]" 1 "ÙÙØªÛ Ù¾ÛÙØ§Ù Ø¨Ø±Ø§ÛÙ Ø¢ÙÙÚ¯ Ø²Ø¯ Ø§Ø´Ú© Ø¯Ø± ÚØ´ÙØ§ÙÙ Ø­ÙÙÙ Ø²Ø¯Ù Ø¨ÙØ¯ " 73.2 6.5 19 "7" "7" "1" "*ÙÙØªÛ Ù¾ÛÙØ§Ù Ø¨Ø±Ø§ÛÙ Ø¢ÙÙÚ¯ Ø²Ø¯ Ø§Ø´Ú© Ø¯Ø± ÚØ´ÙØ§ÙÙ Ø­ÙÙÙ Ø²Ø¯Ù Ø¨ÙØ¯*" "Ø¢ÙÙÚ¯ Ù¾ÛÙØ§Ù Ø®ÛÙÛ Ø¯Ø± ÙÙ Ø§Ø«Ø± Ú¯Ø°Ø§Ø´Øª" 1
"265" "az" "az.edf" "3" "3" "74" "filler" 12 "Fixation: 2443ms" 246 2443 2688 "[ 1]" 1 "ÙÙØªÛ Ù¾ÛÙØ§Ù Ø¨Ø±Ø§ÛÙ Ø¢ÙÙÚ¯ Ø²Ø¯ Ø§Ø´Ú© Ø¯Ø± ÚØ´ÙØ§ÙÙ Ø­ÙÙÙ Ø²Ø¯Ù Ø¨ÙØ¯ " 34.7 6.8 19 "7" "7" "1" "*ÙÙØªÛ Ù¾ÛÙØ§Ù Ø¨Ø±Ø§ÛÙ Ø¢ÙÙÚ¯ Ø²Ø¯ Ø§Ø´Ú© Ø¯Ø± ÚØ´ÙØ§ÙÙ Ø­ÙÙÙ Ø²Ø¯Ù Ø¨ÙØ¯*" "Ø¢ÙÙÚ¯ Ù¾ÛÙØ§Ù Ø®ÛÙÛ Ø¯Ø± ÙÙ Ø§Ø«Ø± Ú¯Ø°Ø§Ø´Øª" 1
"266" "az" "az.edf" "3" "3" "74" "filler" 13 "Fixation: 2701ms" 240 2701 2940 "[ 1]" 1 "ÙÙØªÛ Ù¾ÛÙØ§Ù Ø¨Ø±Ø§ÛÙ Ø¢ÙÙÚ¯ Ø²Ø¯ Ø§Ø´Ú© Ø¯Ø± ÚØ´ÙØ§ÙÙ Ø­ÙÙÙ Ø²Ø¯Ù Ø¨ÙØ¯ " 4.5 3.4 19 "7" "7" "1" "*ÙÙØªÛ Ù¾ÛÙØ§Ù Ø¨Ø±Ø§ÛÙ Ø¢ÙÙÚ¯ Ø²Ø¯ Ø§Ø´Ú© Ø¯Ø± ÚØ´ÙØ§ÙÙ Ø­ÙÙÙ Ø²Ø¯Ù Ø¨ÙØ¯*" "Ø¢ÙÙÚ¯ Ù¾ÛÙØ§Ù Ø®ÛÙÛ Ø¯Ø± ÙÙ Ø§Ø«Ø± Ú¯Ø°Ø§Ø´Øª" 1
"267" "az" "az.edf" "3" "3" "74" "filler" 14 "Fixation: 2962ms" 219 2962 3180 "[ 1]" 1 "ÙÙØªÛ Ù¾ÛÙØ§Ù Ø¨Ø±Ø§ÛÙ Ø¢ÙÙÚ¯ Ø²Ø¯ Ø§Ø´Ú© Ø¯Ø± ÚØ´ÙØ§ÙÙ Ø­ÙÙÙ Ø²Ø¯Ù Ø¨ÙØ¯ " -60.7 8.7 19 "7" "7" "1" "*ÙÙØªÛ Ù¾ÛÙØ§Ù Ø¨Ø±Ø§ÛÙ Ø¢ÙÙÚ¯ Ø²Ø¯ Ø§Ø´Ú© Ø¯Ø± ÚØ´ÙØ§ÙÙ Ø­ÙÙÙ Ø²Ø¯Ù Ø¨ÙØ¯*" "Ø¢ÙÙÚ¯ Ù¾ÛÙØ§Ù Ø®ÛÙÛ Ø¯Ø± ÙÙ Ø§Ø«Ø± Ú¯Ø°Ø§Ø´Øª" 1
"268" "az" "az.edf" "3" "3" "74" "filler" 15 "Fixation: 3196ms" 178 3196 3373 "[ 1]" 1 "ÙÙØªÛ Ù¾ÛÙØ§Ù Ø¨Ø±Ø§ÛÙ Ø¢ÙÙÚ¯ Ø²Ø¯ Ø§Ø´Ú© Ø¯Ø± ÚØ´ÙØ§ÙÙ Ø­ÙÙÙ Ø²Ø¯Ù Ø¨ÙØ¯ " -94.6 5.8 19 "7" "7" "1" "*ÙÙØªÛ Ù¾ÛÙØ§Ù Ø¨Ø±Ø§ÛÙ Ø¢ÙÙÚ¯ Ø²Ø¯ Ø§Ø´Ú© Ø¯Ø± ÚØ´ÙØ§ÙÙ Ø­ÙÙÙ Ø²Ø¯Ù Ø¨ÙØ¯*" "Ø¢ÙÙÚ¯ Ù¾ÛÙØ§Ù Ø®ÛÙÛ Ø¯Ø± ÙÙ Ø§Ø«Ø± Ú¯Ø°Ø§Ø´Øª" 1
"269" "az" "az.edf" "3" "3" "74" "filler" 16 "Fixation: 3392ms" 247 3392 3638 "[ 1]" 1 "ÙÙØªÛ Ù¾ÛÙØ§Ù Ø¨Ø±Ø§ÛÙ Ø¢ÙÙÚ¯ Ø²Ø¯ Ø§Ø´Ú© Ø¯Ø± ÚØ´ÙØ§ÙÙ Ø­ÙÙÙ Ø²Ø¯Ù Ø¨ÙØ¯ " -141.9 1.7 19 "7" "7" "1" "*ÙÙØªÛ Ù¾ÛÙØ§Ù Ø¨Ø±Ø§ÛÙ Ø¢ÙÙÚ¯ Ø²Ø¯ Ø§Ø´Ú© Ø¯Ø± ÚØ´ÙØ§ÙÙ Ø­ÙÙÙ Ø²Ø¯Ù Ø¨ÙØ¯*" "Ø¢ÙÙÚ¯ Ù¾ÛÙØ§Ù Ø®ÛÙÛ Ø¯Ø± ÙÙ Ø§Ø«Ø± Ú¯Ø°Ø§Ø´Øª" 1
"270" "az" "az.edf" "3" "3" "74" "filler" 17 "Fixation: 3650ms" 180 3650 3829 "[ 1]" 1 "ÙÙØªÛ Ù¾ÛÙØ§Ù Ø¨Ø±Ø§ÛÙ Ø¢ÙÙÚ¯ Ø²Ø¯ Ø§Ø´Ú© Ø¯Ø± ÚØ´ÙØ§ÙÙ Ø­ÙÙÙ Ø²Ø¯Ù Ø¨ÙØ¯ " -170.6 2.8 19 "7" "7" "1" "*ÙÙØªÛ Ù¾ÛÙØ§Ù Ø¨Ø±Ø§ÛÙ Ø¢ÙÙÚ¯ Ø²Ø¯ Ø§Ø´Ú© Ø¯Ø± ÚØ´ÙØ§ÙÙ Ø­ÙÙÙ Ø²Ø¯Ù Ø¨ÙØ¯*" "Ø¢ÙÙÚ¯ Ù¾ÛÙØ§Ù Ø®ÛÙÛ Ø¯Ø± ÙÙ Ø§Ø«Ø± Ú¯Ø°Ø§Ø´Øª" 1
"271" "az" "az.edf" "3" "3" "74" "filler" 18 "Fixation: 3840ms" 206 3840 4045 "[ 1]" 1 "ÙÙØªÛ Ù¾ÛÙØ§Ù Ø¨Ø±Ø§ÛÙ Ø¢ÙÙÚ¯ Ø²Ø¯ Ø§Ø´Ú© Ø¯Ø± ÚØ´ÙØ§ÙÙ Ø­ÙÙÙ Ø²Ø¯Ù Ø¨ÙØ¯ " -193 5.5 19 "7" "7" "1" "*ÙÙØªÛ Ù¾ÛÙØ§Ù Ø¨Ø±Ø§ÛÙ Ø¢ÙÙÚ¯ Ø²Ø¯ Ø§Ø´Ú© Ø¯Ø± ÚØ´ÙØ§ÙÙ Ø­ÙÙÙ Ø²Ø¯Ù Ø¨ÙØ¯*" "Ø¢ÙÙÚ¯ Ù¾ÛÙØ§Ù Ø®ÛÙÛ Ø¯Ø± ÙÙ Ø§Ø«Ø± Ú¯Ø°Ø§Ø´Øª" 1
"272" "az" "az.edf" "3" "3" "74" "filler" 19 "Fixation: 4059ms" 595 4059 4653 "[ 1]" 1 "ÙÙØªÛ Ù¾ÛÙØ§Ù Ø¨Ø±Ø§ÛÙ Ø¢ÙÙÚ¯ Ø²Ø¯ Ø§Ø´Ú© Ø¯Ø± ÚØ´ÙØ§ÙÙ Ø­ÙÙÙ Ø²Ø¯Ù Ø¨ÙØ¯ " -218.5 7.3 19 "7" "7" "1" "*ÙÙØªÛ Ù¾ÛÙØ§Ù Ø¨Ø±Ø§ÛÙ Ø¢ÙÙÚ¯ Ø²Ø¯ Ø§Ø´Ú© Ø¯Ø± ÚØ´ÙØ§ÙÙ Ø­ÙÙÙ Ø²Ø¯Ù Ø¨ÙØ¯*" "Ø¢ÙÙÚ¯ Ù¾ÛÙØ§Ù Ø®ÛÙÛ Ø¯Ø± ÙÙ Ø§Ø«Ø± Ú¯Ø°Ø§Ø´Øª" 1
"273" "az" "az.edf" "3" "3" "74" "filler" 20 "Fixation: 4771ms" 112 4771 4882 "[ ]" NA NA NA NA NA "7" "7" "1" "*ÙÙØªÛ Ù¾ÛÙØ§Ù Ø¨Ø±Ø§ÛÙ Ø¢ÙÙÚ¯ Ø²Ø¯ Ø§Ø´Ú© Ø¯Ø± ÚØ´ÙØ§ÙÙ Ø­ÙÙÙ Ø²Ø¯Ù Ø¨ÙØ¯*" "Ø¢ÙÙÚ¯ Ù¾ÛÙØ§Ù Ø®ÛÙÛ Ø¯Ø± ÙÙ Ø§Ø«Ø± Ú¯Ø°Ø§Ø´Øª" 1
"274" "az" "az.edf" "3" "3" "74" "filler" 21 "Fixation: 4908ms" 116 4908 5023 "[ ]" NA NA NA NA NA "7" "7" "1" "*ÙÙØªÛ Ù¾ÛÙØ§Ù Ø¨Ø±Ø§ÛÙ Ø¢ÙÙÚ¯ Ø²Ø¯ Ø§Ø´Ú© Ø¯Ø± ÚØ´ÙØ§ÙÙ Ø­ÙÙÙ Ø²Ø¯Ù Ø¨ÙØ¯*" "Ø¢ÙÙÚ¯ Ù¾ÛÙØ§Ù Ø®ÛÙÛ Ø¯Ø± ÙÙ Ø§Ø«Ø± Ú¯Ø°Ø§Ø´Øª" 1
"275" "az" "az.edf" "3" "3" "74" "filler" 22 "Fixation: 5108ms" 110 5108 5217 "[ ]" NA NA NA NA NA "7" "7" "1" "*ÙÙØªÛ Ù¾ÛÙØ§Ù Ø¨Ø±Ø§ÛÙ Ø¢ÙÙÚ¯ Ø²Ø¯ Ø§Ø´Ú© Ø¯Ø± ÚØ´ÙØ§ÙÙ Ø­ÙÙÙ Ø²Ø¯Ù Ø¨ÙØ¯*" "Ø¢ÙÙÚ¯ Ù¾ÛÙØ§Ù Ø®ÛÙÛ Ø¯Ø± ÙÙ Ø§Ø«Ø± Ú¯Ø°Ø§Ø´Øª" 1
"276" "az" "az.edf" "3" "3" "74" "filler" 23 "Fixation: 5241ms" 212 5241 5452 "[ ]" NA NA NA NA NA "7" "7" "1" "*ÙÙØªÛ Ù¾ÛÙØ§Ù Ø¨Ø±Ø§ÛÙ Ø¢ÙÙÚ¯ Ø²Ø¯ Ø§Ø´Ú© Ø¯Ø± ÚØ´ÙØ§ÙÙ Ø­ÙÙÙ Ø²Ø¯Ù Ø¨ÙØ¯*" "Ø¢ÙÙÚ¯ Ù¾ÛÙØ§Ù Ø®ÛÙÛ Ø¯Ø± ÙÙ Ø§Ø«Ø± Ú¯Ø°Ø§Ø´Øª" 1
"277" "az" "az.edf" "3" "3" "74" "filler" 24 "Fixation: 5473ms" 77 5473 5549 "[ ]" NA NA NA NA NA "7" "7" "1" "*ÙÙØªÛ Ù¾ÛÙØ§Ù Ø¨Ø±Ø§ÛÙ Ø¢ÙÙÚ¯ Ø²Ø¯ Ø§Ø´Ú© Ø¯Ø± ÚØ´ÙØ§ÙÙ Ø­ÙÙÙ Ø²Ø¯Ù Ø¨ÙØ¯*" "Ø¢ÙÙÚ¯ Ù¾ÛÙØ§Ù Ø®ÛÙÛ Ø¯Ø± ÙÙ Ø§Ø«Ø± Ú¯Ø°Ø§Ø´Øª" 1
"278" "az" "az.edf" "3" "3" "74" "filler" 25 "Fixation: 5665ms" 180 5665 5844 "[ ]" NA NA NA NA NA "7" "7" "1" "*ÙÙØªÛ Ù¾ÛÙØ§Ù Ø¨Ø±Ø§ÛÙ Ø¢ÙÙÚ¯ Ø²Ø¯ Ø§Ø´Ú© Ø¯Ø± ÚØ´ÙØ§ÙÙ Ø­ÙÙÙ Ø²Ø¯Ù Ø¨ÙØ¯*" "Ø¢ÙÙÚ¯ Ù¾ÛÙØ§Ù Ø®ÛÙÛ Ø¯Ø± ÙÙ Ø§Ø«Ø± Ú¯Ø°Ø§Ø´Øª" 1
"279" "az" "az.edf" "3" "3" "74" "filler" 26 "Fixation: 5868ms" 236 5868 6103 "[ ]" NA NA NA NA NA "7" "7" "1" "*ÙÙØªÛ Ù¾ÛÙØ§Ù Ø¨Ø±Ø§ÛÙ Ø¢ÙÙÚ¯ Ø²Ø¯ Ø§Ø´Ú© Ø¯Ø± ÚØ´ÙØ§ÙÙ Ø­ÙÙÙ Ø²Ø¯Ù Ø¨ÙØ¯*" "Ø¢ÙÙÚ¯ Ù¾ÛÙØ§Ù Ø®ÛÙÛ Ø¯Ø± ÙÙ Ø§Ø«Ø± Ú¯Ø°Ø§Ø´Øª" 1
"280" "az" "az.edf" "3" "3" "74" "filler" 27 "Fixation: 6127ms" 243 6127 6369 "[ ]" NA NA NA NA NA "7" "7" "1" "*ÙÙØªÛ Ù¾ÛÙØ§Ù Ø¨Ø±Ø§ÛÙ Ø¢ÙÙÚ¯ Ø²Ø¯ Ø§Ø´Ú© Ø¯Ø± ÚØ´ÙØ§ÙÙ Ø­ÙÙÙ Ø²Ø¯Ù Ø¨ÙØ¯*" "Ø¢ÙÙÚ¯ Ù¾ÛÙØ§Ù Ø®ÛÙÛ Ø¯Ø± ÙÙ Ø§Ø«Ø± Ú¯Ø°Ø§Ø´Øª" 1
"281" "az" "az.edf" "3" "3" "74" "filler" 28 "Fixation: 6389ms" 199 6389 6587 "[ ]" NA NA NA NA NA "7" "7" "1" "*ÙÙØªÛ Ù¾ÛÙØ§Ù Ø¨Ø±Ø§ÛÙ Ø¢ÙÙÚ¯ Ø²Ø¯ Ø§Ø´Ú© Ø¯Ø± ÚØ´ÙØ§ÙÙ Ø­ÙÙÙ Ø²Ø¯Ù Ø¨ÙØ¯*" "Ø¢ÙÙÚ¯ Ù¾ÛÙØ§Ù Ø®ÛÙÛ Ø¯Ø± ÙÙ Ø§Ø«Ø± Ú¯Ø°Ø§Ø´Øª" 1
"282" "az" "az.edf" "3" "3" "74" "filler" 29 "Fixation: 6606ms" 120 6606 6725 "[ ]" NA NA NA NA NA "7" "7" "1" "*ÙÙØªÛ Ù¾ÛÙØ§Ù Ø¨Ø±Ø§ÛÙ Ø¢ÙÙÚ¯ Ø²Ø¯ Ø§Ø´Ú© Ø¯Ø± ÚØ´ÙØ§ÙÙ Ø­ÙÙÙ Ø²Ø¯Ù Ø¨ÙØ¯*" "Ø¢ÙÙÚ¯ Ù¾ÛÙØ§Ù Ø®ÛÙÛ Ø¯Ø± ÙÙ Ø§Ø«Ø± Ú¯Ø°Ø§Ø´Øª" 1
"283" "az" "az.edf" "3" "3" "74" "filler" 30 "Fixation: 6747ms" 285 6747 7031 "[ ]" NA NA NA NA NA "7" "7" "1" "*ÙÙØªÛ Ù¾ÛÙØ§Ù Ø¨Ø±Ø§ÛÙ Ø¢ÙÙÚ¯ Ø²Ø¯ Ø§Ø´Ú© Ø¯Ø± ÚØ´ÙØ§ÙÙ Ø­ÙÙÙ Ø²Ø¯Ù Ø¨ÙØ¯*" "Ø¢ÙÙÚ¯ Ù¾ÛÙØ§Ù Ø®ÛÙÛ Ø¯Ø± ÙÙ Ø§Ø«Ø± Ú¯Ø°Ø§Ø´Øª" 1
"284" "az" "az.edf" "3" "3" "74" "filler" 31 "Fixation: 7090ms" 113 7090 7202 "[ ]" NA NA NA NA NA "7" "7" "1" "*ÙÙØªÛ Ù¾ÛÙØ§Ù Ø¨Ø±Ø§ÛÙ Ø¢ÙÙÚ¯ Ø²Ø¯ Ø§Ø´Ú© Ø¯Ø± ÚØ´ÙØ§ÙÙ Ø­ÙÙÙ Ø²Ø¯Ù Ø¨ÙØ¯*" "Ø¢ÙÙÚ¯ Ù¾ÛÙØ§Ù Ø®ÛÙÛ Ø¯Ø± ÙÙ Ø§Ø«Ø± Ú¯Ø°Ø§Ø´Øª" 1
"285" "az" "az.edf" "3" "3" "74" "filler" 32 "Fixation: 7225ms" 139 7225 7363 "[ ]" NA NA NA NA NA "7" "7" "1" "*ÙÙØªÛ Ù¾ÛÙØ§Ù Ø¨Ø±Ø§ÛÙ Ø¢ÙÙÚ¯ Ø²Ø¯ Ø§Ø´Ú© Ø¯Ø± ÚØ´ÙØ§ÙÙ Ø­ÙÙÙ Ø²Ø¯Ù Ø¨ÙØ¯*" "Ø¢ÙÙÚ¯ Ù¾ÛÙØ§Ù Ø®ÛÙÛ Ø¯Ø± ÙÙ Ø§Ø«Ø± Ú¯Ø°Ø§Ø´Øª" 1
"286" "az" "az.edf" "3" "3" "74" "filler" 33 "Fixation: 7416ms" 161 7416 7576 "[ ]" NA NA NA NA NA "7" "7" "1" "*ÙÙØªÛ Ù¾ÛÙØ§Ù Ø¨Ø±Ø§ÛÙ Ø¢ÙÙÚ¯ Ø²Ø¯ Ø§Ø´Ú© Ø¯Ø± ÚØ´ÙØ§ÙÙ Ø­ÙÙÙ Ø²Ø¯Ù Ø¨ÙØ¯*" "Ø¢ÙÙÚ¯ Ù¾ÛÙØ§Ù Ø®ÛÙÛ Ø¯Ø± ÙÙ Ø§Ø«Ø± Ú¯Ø°Ø§Ø´Øª" 1
"287" "az" "az.edf" "3" "3" "74" "filler" 34 "Fixation: 7637ms" 525 7637 8161 "[ ]" NA NA NA NA NA "7" "7" "1" "*ÙÙØªÛ Ù¾ÛÙØ§Ù Ø¨Ø±Ø§ÛÙ Ø¢ÙÙÚ¯ Ø²Ø¯ Ø§Ø´Ú© Ø¯Ø± ÚØ´ÙØ§ÙÙ Ø­ÙÙÙ Ø²Ø¯Ù Ø¨ÙØ¯*" "Ø¢ÙÙÚ¯ Ù¾ÛÙØ§Ù Ø®ÛÙÛ Ø¯Ø± ÙÙ Ø§Ø«Ø± Ú¯Ø°Ø§Ø´Øª" 1
"288" "az" "az.edf" "3" "3" "74" "filler" 35 "Fixation: 8185ms" 240 8185 8424 "[ ]" NA NA NA NA NA "7" "7" "1" "*ÙÙØªÛ Ù¾ÛÙØ§Ù Ø¨Ø±Ø§ÛÙ Ø¢ÙÙÚ¯ Ø²Ø¯ Ø§Ø´Ú© Ø¯Ø± ÚØ´ÙØ§ÙÙ Ø­ÙÙÙ Ø²Ø¯Ù Ø¨ÙØ¯*" "Ø¢ÙÙÚ¯ Ù¾ÛÙØ§Ù Ø®ÛÙÛ Ø¯Ø± ÙÙ Ø§Ø«Ø± Ú¯Ø°Ø§Ø´Øª" 1
"289" "az" "az.edf" "3" "3" "74" "filler" 36 "Fixation: 8444ms" 163 8444 8606 "[ ]" NA NA NA NA NA "7" "7" "1" "*ÙÙØªÛ Ù¾ÛÙØ§Ù Ø¨Ø±Ø§ÛÙ Ø¢ÙÙÚ¯ Ø²Ø¯ Ø§Ø´Ú© Ø¯Ø± ÚØ´ÙØ§ÙÙ Ø­ÙÙÙ Ø²Ø¯Ù Ø¨ÙØ¯*" "Ø¢ÙÙÚ¯ Ù¾ÛÙØ§Ù Ø®ÛÙÛ Ø¯Ø± ÙÙ Ø§Ø«Ø± Ú¯Ø°Ø§Ø´Øª" 1
"290" "az" "az.edf" "3" "3" "74" "filler" 37 "Fixation: 8632ms" 373 8632 9004 "[ ]" NA NA NA NA NA "7" "7" "1" "*ÙÙØªÛ Ù¾ÛÙØ§Ù Ø¨Ø±Ø§ÛÙ Ø¢ÙÙÚ¯ Ø²Ø¯ Ø§Ø´Ú© Ø¯Ø± ÚØ´ÙØ§ÙÙ Ø­ÙÙÙ Ø²Ø¯Ù Ø¨ÙØ¯*" "Ø¢ÙÙÚ¯ Ù¾ÛÙØ§Ù Ø®ÛÙÛ Ø¯Ø± ÙÙ Ø§Ø«Ø± Ú¯Ø°Ø§Ø´Øª" 1
"291" "az" "az.edf" "4" "3" "33" "c" 1 "Fixation: 105ms" 175 105 279 "[ 1]" 1 "Ø­Ø§ÙØ¯ " 1.9 1.9 2 "6" "6" "1" "*Ø­Ø§ÙØ¯*ÚØ§Ø±ÙâØ§Û*Ø¯Ø± ÙÙØ±Ø¯Ù ÙØ³Ø¦ÙÙ*Ø§ÙØ¯ÛØ´ÛØ¯*Ù*Ø§ØµØ±Ø§Ø± Ø¯Ø§Ø´Øª Ø¢Ù Ø±Ø§ Ø¹ÙÙ" "Ø­Ø§ÙØ¯ Ø±Ø§ÙÙ Ø­ÙÛ Ù¾ÛØ¯Ø§ ÙÚ©Ø±Ø¯" 1
"292" "az" "az.edf" "4" "3" "33" "c" 2 "Fixation: 297ms" 279 297 575 "[ 2]" 2 "ÚØ§Ø±Ùâ Ø§Û " 33.8 7.8 7 "6" "6" "1" "*Ø­Ø§ÙØ¯*ÚØ§Ø±ÙâØ§Û*Ø¯Ø± ÙÙØ±Ø¯Ù ÙØ³Ø¦ÙÙ*Ø§ÙØ¯ÛØ´ÛØ¯*Ù*Ø§ØµØ±Ø§Ø± Ø¯Ø§Ø´Øª Ø¢Ù Ø±Ø§ Ø¹ÙÙ" "Ø­Ø§ÙØ¯ Ø±Ø§ÙÙ Ø­ÙÛ Ù¾ÛØ¯Ø§ ÙÚ©Ø±Ø¯" 1
"293" "az" "az.edf" "4" "3" "33" "c" 3 "Fixation: 589ms" 317 589 905 "[ 2]" 2 "ÚØ§Ø±Ùâ Ø§Û " 0.9 11 7 "6" "6" "1" "*Ø­Ø§ÙØ¯*ÚØ§Ø±ÙâØ§Û*Ø¯Ø± ÙÙØ±Ø¯Ù ÙØ³Ø¦ÙÙ*Ø§ÙØ¯ÛØ´ÛØ¯*Ù*Ø§ØµØ±Ø§Ø± Ø¯Ø§Ø´Øª Ø¢Ù Ø±Ø§ Ø¹ÙÙ" "Ø­Ø§ÙØ¯ Ø±Ø§ÙÙ Ø­ÙÛ Ù¾ÛØ¯Ø§ ÙÚ©Ø±Ø¯" 1
"294" "az" "az.edf" "4" "3" "33" "c" 4 "Fixation: 927ms" 331 927 1257 "[ 1]" 1 "Ø­Ø§ÙØ¯ " -21.1 12.4 2 "6" "6" "1" "*Ø­Ø§ÙØ¯*ÚØ§Ø±ÙâØ§Û*Ø¯Ø± ÙÙØ±Ø¯Ù ÙØ³Ø¦ÙÙ*Ø§ÙØ¯ÛØ´ÛØ¯*Ù*Ø§ØµØ±Ø§Ø± Ø¯Ø§Ø´Øª Ø¢Ù Ø±Ø§ Ø¹ÙÙ" "Ø­Ø§ÙØ¯ Ø±Ø§ÙÙ Ø­ÙÛ Ù¾ÛØ¯Ø§ ÙÚ©Ø±Ø¯" 1
"295" "az" "az.edf" "4" "3" "33" "c" 5 "Fixation: 1275ms" 393 1275 1667 "[ 2]" 2 "ÚØ§Ø±Ùâ Ø§Û " 1.8 10.5 7 "6" "6" "1" "*Ø­Ø§ÙØ¯*ÚØ§Ø±ÙâØ§Û*Ø¯Ø± ÙÙØ±Ø¯Ù ÙØ³Ø¦ÙÙ*Ø§ÙØ¯ÛØ´ÛØ¯*Ù*Ø§ØµØ±Ø§Ø± Ø¯Ø§Ø´Øª Ø¢Ù Ø±Ø§ Ø¹ÙÙ" "Ø­Ø§ÙØ¯ Ø±Ø§ÙÙ Ø­ÙÛ Ù¾ÛØ¯Ø§ ÙÚ©Ø±Ø¯" 1
"296" "az" "az.edf" "4" "3" "33" "c" 6 "Fixation: 1687ms" 335 1687 2021 "[ 3]" 3 "Ú©Ù Ø¯Ø±Ø³Øª Ø¨Ù ÙØ¸Ø± ÙÛâØ±Ø³ÛØ¯ " 87.1 14.5 10 "6" "6" "1" "*Ø­Ø§ÙØ¯*ÚØ§Ø±ÙâØ§Û*Ø¯Ø± ÙÙØ±Ø¯Ù ÙØ³Ø¦ÙÙ*Ø§ÙØ¯ÛØ´ÛØ¯*Ù*Ø§ØµØ±Ø§Ø± Ø¯Ø§Ø´Øª Ø¢Ù Ø±Ø§ Ø¹ÙÙ" "Ø­Ø§ÙØ¯ Ø±Ø§ÙÙ Ø­ÙÛ Ù¾ÛØ¯Ø§ ÙÚ©Ø±Ø¯" 1
"297" "az" "az.edf" "4" "3" "33" "c" 7 "Fixation: 2038ms" 171 2038 2208 "[ 3]" 3 "Ú©Ù Ø¯Ø±Ø³Øª Ø¨Ù ÙØ¸Ø± ÙÛâØ±Ø³ÛØ¯ " 53.9 11.9 10 "6" "6" "1" "*Ø­Ø§ÙØ¯*ÚØ§Ø±ÙâØ§Û*Ø¯Ø± ÙÙØ±Ø¯Ù ÙØ³Ø¦ÙÙ*Ø§ÙØ¯ÛØ´ÛØ¯*Ù*Ø§ØµØ±Ø§Ø± Ø¯Ø§Ø´Øª Ø¢Ù Ø±Ø§ Ø¹ÙÙ" "Ø­Ø§ÙØ¯ Ø±Ø§ÙÙ Ø­ÙÛ Ù¾ÛØ¯Ø§ ÙÚ©Ø±Ø¯" 1
"298" "az" "az.edf" "4" "3" "33" "c" 8 "Fixation: 2231ms" 400 2231 2630 "[ 2]" 2 "ÚØ§Ø±Ùâ Ø§Û " -8.9 10.3 7 "6" "6" "1" "*Ø­Ø§ÙØ¯*ÚØ§Ø±ÙâØ§Û*Ø¯Ø± ÙÙØ±Ø¯Ù ÙØ³Ø¦ÙÙ*Ø§ÙØ¯ÛØ´ÛØ¯*Ù*Ø§ØµØ±Ø§Ø± Ø¯Ø§Ø´Øª Ø¢Ù Ø±Ø§ Ø¹ÙÙ" "Ø­Ø§ÙØ¯ Ø±Ø§ÙÙ Ø­ÙÛ Ù¾ÛØ¯Ø§ ÙÚ©Ø±Ø¯" 1
"299" "az" "az.edf" "4" "3" "33" "c" 9 "Fixation: 2639ms" 679 2639 3317 "[ 2]" 2 "ÚØ§Ø±Ùâ Ø§Û " 1.9 14.7 7 "6" "6" "1" "*Ø­Ø§ÙØ¯*ÚØ§Ø±ÙâØ§Û*Ø¯Ø± ÙÙØ±Ø¯Ù ÙØ³Ø¦ÙÙ*Ø§ÙØ¯ÛØ´ÛØ¯*Ù*Ø§ØµØ±Ø§Ø± Ø¯Ø§Ø´Øª Ø¢Ù Ø±Ø§ Ø¹ÙÙ" "Ø­Ø§ÙØ¯ Ø±Ø§ÙÙ Ø­ÙÛ Ù¾ÛØ¯Ø§ ÙÚ©Ø±Ø¯" 1
"300" "az" "az.edf" "4" "3" "33" "c" 10 "Fixation: 3333ms" 516 3333 3848 "[ 2]" 2 "ÚØ§Ø±Ùâ Ø§Û " 12 8.1 7 "6" "6" "1" "*Ø­Ø§ÙØ¯*ÚØ§Ø±ÙâØ§Û*Ø¯Ø± ÙÙØ±Ø¯Ù ÙØ³Ø¦ÙÙ*Ø§ÙØ¯ÛØ´ÛØ¯*Ù*Ø§ØµØ±Ø§Ø± Ø¯Ø§Ø´Øª Ø¢Ù Ø±Ø§ Ø¹ÙÙ" "Ø­Ø§ÙØ¯ Ø±Ø§ÙÙ Ø­ÙÛ Ù¾ÛØ¯Ø§ ÙÚ©Ø±Ø¯" 1
"301" "az" "az.edf" "4" "3" "33" "c" 11 "Fixation: 3871ms" 250 3871 4120 "[ 2]" 2 "ÚØ§Ø±Ùâ Ø§Û " -16.3 8.5 7 "6" "6" "1" "*Ø­Ø§ÙØ¯*ÚØ§Ø±ÙâØ§Û*Ø¯Ø± ÙÙØ±Ø¯Ù ÙØ³Ø¦ÙÙ*Ø§ÙØ¯ÛØ´ÛØ¯*Ù*Ø§ØµØ±Ø§Ø± Ø¯Ø§Ø´Øª Ø¢Ù Ø±Ø§ Ø¹ÙÙ" "Ø­Ø§ÙØ¯ Ø±Ø§ÙÙ Ø­ÙÛ Ù¾ÛØ¯Ø§ ÙÚ©Ø±Ø¯" 1
"302" "az" "az.edf" "4" "3" "33" "c" 12 "Fixation: 4143ms" 273 4143 4415 "[ 3]" 3 "Ú©Ù Ø¯Ø±Ø³Øª Ø¨Ù ÙØ¸Ø± ÙÛâØ±Ø³ÛØ¯ " 83.5 10.7 10 "6" "6" "1" "*Ø­Ø§ÙØ¯*ÚØ§Ø±ÙâØ§Û*Ø¯Ø± ÙÙØ±Ø¯Ù ÙØ³Ø¦ÙÙ*Ø§ÙØ¯ÛØ´ÛØ¯*Ù*Ø§ØµØ±Ø§Ø± Ø¯Ø§Ø´Øª Ø¢Ù Ø±Ø§ Ø¹ÙÙ" "Ø­Ø§ÙØ¯ Ø±Ø§ÙÙ Ø­ÙÛ Ù¾ÛØ¯Ø§ ÙÚ©Ø±Ø¯" 1
"303" "az" "az.edf" "4" "3" "33" "c" 13 "Fixation: 4431ms" 465 4431 4895 "[ 3]" 3 "Ú©Ù Ø¯Ø±Ø³Øª Ø¨Ù ÙØ¸Ø± ÙÛâØ±Ø³ÛØ¯ " 57.5 11.1 10 "6" "6" "1" "*Ø­Ø§ÙØ¯*ÚØ§Ø±ÙâØ§Û*Ø¯Ø± ÙÙØ±Ø¯Ù ÙØ³Ø¦ÙÙ*Ø§ÙØ¯ÛØ´ÛØ¯*Ù*Ø§ØµØ±Ø§Ø± Ø¯Ø§Ø´Øª Ø¢Ù Ø±Ø§ Ø¹ÙÙ" "Ø­Ø§ÙØ¯ Ø±Ø§ÙÙ Ø­ÙÛ Ù¾ÛØ¯Ø§ ÙÚ©Ø±Ø¯" 1
"304" "az" "az.edf" "4" "3" "33" "c" 14 "Fixation: 4992ms" 304 4992 5295 "[ 3]" 3 "Ú©Ù Ø¯Ø±Ø³Øª Ø¨Ù ÙØ¸Ø± ÙÛâØ±Ø³ÛØ¯ " 76.6 14.9 10 "6" "6" "1" "*Ø­Ø§ÙØ¯*ÚØ§Ø±ÙâØ§Û*Ø¯Ø± ÙÙØ±Ø¯Ù ÙØ³Ø¦ÙÙ*Ø§ÙØ¯ÛØ´ÛØ¯*Ù*Ø§ØµØ±Ø§Ø± Ø¯Ø§Ø´Øª Ø¢Ù Ø±Ø§ Ø¹ÙÙ" "Ø­Ø§ÙØ¯ Ø±Ø§ÙÙ Ø­ÙÛ Ù¾ÛØ¯Ø§ ÙÚ©Ø±Ø¯" 1
"305" "az" "az.edf" "4" "3" "33" "c" 15 "Fixation: 5316ms" 230 5316 5545 "[ 3]" 3 "Ú©Ù Ø¯Ø±Ø³Øª Ø¨Ù ÙØ¸Ø± ÙÛâØ±Ø³ÛØ¯ " 48.3 5.8 10 "6" "6" "1" "*Ø­Ø§ÙØ¯*ÚØ§Ø±ÙâØ§Û*Ø¯Ø± ÙÙØ±Ø¯Ù ÙØ³Ø¦ÙÙ*Ø§ÙØ¯ÛØ´ÛØ¯*Ù*Ø§ØµØ±Ø§Ø± Ø¯Ø§Ø´Øª Ø¢Ù Ø±Ø§ Ø¹ÙÙ" "Ø­Ø§ÙØ¯ Ø±Ø§ÙÙ Ø­ÙÛ Ù¾ÛØ¯Ø§ ÙÚ©Ø±Ø¯" 1
"306" "az" "az.edf" "4" "3" "33" "c" 16 "Fixation: 5564ms" 219 5564 5782 "[ 3]" 3 "Ú©Ù Ø¯Ø±Ø³Øª Ø¨Ù ÙØ¸Ø± ÙÛâØ±Ø³ÛØ¯ " 5.6 4.3 10 "6" "6" "1" "*Ø­Ø§ÙØ¯*ÚØ§Ø±ÙâØ§Û*Ø¯Ø± ÙÙØ±Ø¯Ù ÙØ³Ø¦ÙÙ*Ø§ÙØ¯ÛØ´ÛØ¯*Ù*Ø§ØµØ±Ø§Ø± Ø¯Ø§Ø´Øª Ø¢Ù Ø±Ø§ Ø¹ÙÙ" "Ø­Ø§ÙØ¯ Ø±Ø§ÙÙ Ø­ÙÛ Ù¾ÛØ¯Ø§ ÙÚ©Ø±Ø¯" 1
"307" "az" "az.edf" "4" "3" "33" "c" 17 "Fixation: 5803ms" 320 5803 6122 "[ 3]" 3 "Ú©Ù Ø¯Ø±Ø³Øª Ø¨Ù ÙØ¸Ø± ÙÛâØ±Ø³ÛØ¯ " -40.7 3.9 10 "6" "6" "1" "*Ø­Ø§ÙØ¯*ÚØ§Ø±ÙâØ§Û*Ø¯Ø± ÙÙØ±Ø¯Ù ÙØ³Ø¦ÙÙ*Ø§ÙØ¯ÛØ´ÛØ¯*Ù*Ø§ØµØ±Ø§Ø± Ø¯Ø§Ø´Øª Ø¢Ù Ø±Ø§ Ø¹ÙÙ" "Ø­Ø§ÙØ¯ Ø±Ø§ÙÙ Ø­ÙÛ Ù¾ÛØ¯Ø§ ÙÚ©Ø±Ø¯" 1
"308" "az" "az.edf" "4" "3" "33" "c" 18 "Fixation: 6145ms" 336 6145 6480 "[ 4]" 4 "Ø¯Ø± ÙÙØ±Ø¯Ù ÙØ³Ø¦ÙÙ " 34.5 11.8 3 "6" "6" "1" "*Ø­Ø§ÙØ¯*ÚØ§Ø±ÙâØ§Û*Ø¯Ø± ÙÙØ±Ø¯Ù ÙØ³Ø¦ÙÙ*Ø§ÙØ¯ÛØ´ÛØ¯*Ù*Ø§ØµØ±Ø§Ø± Ø¯Ø§Ø´Øª Ø¢Ù Ø±Ø§ Ø¹ÙÙ" "Ø­Ø§ÙØ¯ Ø±Ø§ÙÙ Ø­ÙÛ Ù¾ÛØ¯Ø§ ÙÚ©Ø±Ø¯" 1
"309" "az" "az.edf" "4" "3" "33" "c" 19 "Fixation: 6516ms" 296 6516 6811 "[ 3]" 3 "Ú©Ù Ø¯Ø±Ø³Øª Ø¨Ù ÙØ¸Ø± ÙÛâØ±Ø³ÛØ¯ " -0.7 9.6 10 "6" "6" "1" "*Ø­Ø§ÙØ¯*ÚØ§Ø±ÙâØ§Û*Ø¯Ø± ÙÙØ±Ø¯Ù ÙØ³Ø¦ÙÙ*Ø§ÙØ¯ÛØ´ÛØ¯*Ù*Ø§ØµØ±Ø§Ø± Ø¯Ø§Ø´Øª Ø¢Ù Ø±Ø§ Ø¹ÙÙ" "Ø­Ø§ÙØ¯ Ø±Ø§ÙÙ Ø­ÙÛ Ù¾ÛØ¯Ø§ ÙÚ©Ø±Ø¯" 1
"310" "az" "az.edf" "4" "3" "33" "c" 20 "Fixation: 6831ms" 269 6831 7099 "[ 3]" 3 "Ú©Ù Ø¯Ø±Ø³Øª Ø¨Ù ÙØ¸Ø± ÙÛâØ±Ø³ÛØ¯ " -61.4 5.5 10 "6" "6" "1" "*Ø­Ø§ÙØ¯*ÚØ§Ø±ÙâØ§Û*Ø¯Ø± ÙÙØ±Ø¯Ù ÙØ³Ø¦ÙÙ*Ø§ÙØ¯ÛØ´ÛØ¯*Ù*Ø§ØµØ±Ø§Ø± Ø¯Ø§Ø´Øª Ø¢Ù Ø±Ø§ Ø¹ÙÙ" "Ø­Ø§ÙØ¯ Ø±Ø§ÙÙ Ø­ÙÛ Ù¾ÛØ¯Ø§ ÙÚ©Ø±Ø¯" 1
"311" "az" "az.edf" "4" "3" "33" "c" 21 "Fixation: 7120ms" 202 7120 7321 "[ 4]" 4 "Ø¯Ø± ÙÙØ±Ø¯Ù ÙØ³Ø¦ÙÙ " 46.2 14.1 3 "6" "6" "1" "*Ø­Ø§ÙØ¯*ÚØ§Ø±ÙâØ§Û*Ø¯Ø± ÙÙØ±Ø¯Ù ÙØ³Ø¦ÙÙ*Ø§ÙØ¯ÛØ´ÛØ¯*Ù*Ø§ØµØ±Ø§Ø± Ø¯Ø§Ø´Øª Ø¢Ù Ø±Ø§ Ø¹ÙÙ" "Ø­Ø§ÙØ¯ Ø±Ø§ÙÙ Ø­ÙÛ Ù¾ÛØ¯Ø§ ÙÚ©Ø±Ø¯" 1
"312" "az" "az.edf" "4" "3" "33" "c" 22 "Fixation: 7342ms" 250 7342 7591 "[ 4]" 4 "Ø¯Ø± ÙÙØ±Ø¯Ù ÙØ³Ø¦ÙÙ " -2.5 12.3 3 "6" "6" "1" "*Ø­Ø§ÙØ¯*ÚØ§Ø±ÙâØ§Û*Ø¯Ø± ÙÙØ±Ø¯Ù ÙØ³Ø¦ÙÙ*Ø§ÙØ¯ÛØ´ÛØ¯*Ù*Ø§ØµØ±Ø§Ø± Ø¯Ø§Ø´Øª Ø¢Ù Ø±Ø§ Ø¹ÙÙ" "Ø­Ø§ÙØ¯ Ø±Ø§ÙÙ Ø­ÙÛ Ù¾ÛØ¯Ø§ ÙÚ©Ø±Ø¯" 1
"313" "az" "az.edf" "4" "3" "33" "c" 23 "Fixation: 7612ms" 223 7612 7834 "[ 5]" 5 "Ø§ÙØ¯ÛØ´ÛØ¯ " 27.5 4.8 2 "6" "6" "1" "*Ø­Ø§ÙØ¯*ÚØ§Ø±ÙâØ§Û*Ø¯Ø± ÙÙØ±Ø¯Ù ÙØ³Ø¦ÙÙ*Ø§ÙØ¯ÛØ´ÛØ¯*Ù*Ø§ØµØ±Ø§Ø± Ø¯Ø§Ø´Øª Ø¢Ù Ø±Ø§ Ø¹ÙÙ" "Ø­Ø§ÙØ¯ Ø±Ø§ÙÙ Ø­ÙÛ Ù¾ÛØ¯Ø§ ÙÚ©Ø±Ø¯" 1
"314" "az" "az.edf" "4" "3" "33" "c" 24 "Fixation: 7855ms" 201 7855 8055 "[ 5]" 5 "Ø§ÙØ¯ÛØ´ÛØ¯ " -19.6 7.3 2 "6" "6" "1" "*Ø­Ø§ÙØ¯*ÚØ§Ø±ÙâØ§Û*Ø¯Ø± ÙÙØ±Ø¯Ù ÙØ³Ø¦ÙÙ*Ø§ÙØ¯ÛØ´ÛØ¯*Ù*Ø§ØµØ±Ø§Ø± Ø¯Ø§Ø´Øª Ø¢Ù Ø±Ø§ Ø¹ÙÙ" "Ø­Ø§ÙØ¯ Ø±Ø§ÙÙ Ø­ÙÛ Ù¾ÛØ¯Ø§ ÙÚ©Ø±Ø¯" 1
"315" "az" "az.edf" "4" "3" "33" "c" 25 "Fixation: 8074ms" 203 8074 8276 "[ 7]" 7 "Ø§ØµØ±Ø§Ø± Ø¯Ø§Ø´Øª Ø¢Ù Ø±Ø§ Ø¹ÙÙÛ Ú©ÙØ¯ " 114.3 5.4 8 "6" "6" "1" "*Ø­Ø§ÙØ¯*ÚØ§Ø±ÙâØ§Û*Ø¯Ø± ÙÙØ±Ø¯Ù ÙØ³Ø¦ÙÙ*Ø§ÙØ¯ÛØ´ÛØ¯*Ù*Ø§ØµØ±Ø§Ø± Ø¯Ø§Ø´Øª Ø¢Ù Ø±Ø§ Ø¹ÙÙ" "Ø­Ø§ÙØ¯ Ø±Ø§ÙÙ Ø­ÙÛ Ù¾ÛØ¯Ø§ ÙÚ©Ø±Ø¯" 1
"316" "az" "az.edf" "4" "3" "33" "c" 26 "Fixation: 8373ms" 161 8373 8533 "[ ]" NA NA NA NA NA "6" "6" "1" "*Ø­Ø§ÙØ¯*ÚØ§Ø±ÙâØ§Û*Ø¯Ø± ÙÙØ±Ø¯Ù ÙØ³Ø¦ÙÙ*Ø§ÙØ¯ÛØ´ÛØ¯*Ù*Ø§ØµØ±Ø§Ø± Ø¯Ø§Ø´Øª Ø¢Ù Ø±Ø§ Ø¹ÙÙ" "Ø­Ø§ÙØ¯ Ø±Ø§ÙÙ Ø­ÙÛ Ù¾ÛØ¯Ø§ ÙÚ©Ø±Ø¯" 1
"317" "az" "az.edf" "4" "3" "33" "c" 27 "Fixation: 8563ms" 230 8563 8792 "[ ]" NA NA NA NA NA "6" "6" "1" "*Ø­Ø§ÙØ¯*ÚØ§Ø±ÙâØ§Û*Ø¯Ø± ÙÙØ±Ø¯Ù ÙØ³Ø¦ÙÙ*Ø§ÙØ¯ÛØ´ÛØ¯*Ù*Ø§ØµØ±Ø§Ø± Ø¯Ø§Ø´Øª Ø¢Ù Ø±Ø§ Ø¹ÙÙ" "Ø­Ø§ÙØ¯ Ø±Ø§ÙÙ Ø­ÙÛ Ù¾ÛØ¯Ø§ ÙÚ©Ø±Ø¯" 1
"318" "az" "az.edf" "4" "3" "33" "c" 28 "Fixation: 8858ms" 69 8858 8926 "[ ]" NA NA NA NA NA "6" "6" "1" "*Ø­Ø§ÙØ¯*ÚØ§Ø±ÙâØ§Û*Ø¯Ø± ÙÙØ±Ø¯Ù ÙØ³Ø¦ÙÙ*Ø§ÙØ¯ÛØ´ÛØ¯*Ù*Ø§ØµØ±Ø§Ø± Ø¯Ø§Ø´Øª Ø¢Ù Ø±Ø§ Ø¹ÙÙ" "Ø­Ø§ÙØ¯ Ø±Ø§ÙÙ Ø­ÙÛ Ù¾ÛØ¯Ø§ ÙÚ©Ø±Ø¯" 1
"319" "az" "az.edf" "4" "3" "33" "c" 29 "Fixation: 8976ms" 132 8976 9107 "[ 7]" 7 "Ø§ØµØ±Ø§Ø± Ø¯Ø§Ø´Øª Ø¢Ù Ø±Ø§ Ø¹ÙÙÛ Ú©ÙØ¯ " -109.4 -6.7 8 "6" "6" "1" "*Ø­Ø§ÙØ¯*ÚØ§Ø±ÙâØ§Û*Ø¯Ø± ÙÙØ±Ø¯Ù ÙØ³Ø¦ÙÙ*Ø§ÙØ¯ÛØ´ÛØ¯*Ù*Ø§ØµØ±Ø§Ø± Ø¯Ø§Ø´Øª Ø¢Ù Ø±Ø§ Ø¹ÙÙ" "Ø­Ø§ÙØ¯ Ø±Ø§ÙÙ Ø­ÙÛ Ù¾ÛØ¯Ø§ ÙÚ©Ø±Ø¯" 1
"320" "az" "az.edf" "4" "3" "33" "c" 30 "Fixation: 9131ms" 168 9131 9298 "[ 7]" 7 "Ø§ØµØ±Ø§Ø± Ø¯Ø§Ø´Øª Ø¢Ù Ø±Ø§ Ø¹ÙÙÛ Ú©ÙØ¯ " -72.2 -3.9 8 "6" "6" "1" "*Ø­Ø§ÙØ¯*ÚØ§Ø±ÙâØ§Û*Ø¯Ø± ÙÙØ±Ø¯Ù ÙØ³Ø¦ÙÙ*Ø§ÙØ¯ÛØ´ÛØ¯*Ù*Ø§ØµØ±Ø§Ø± Ø¯Ø§Ø´Øª Ø¢Ù Ø±Ø§ Ø¹ÙÙ" "Ø­Ø§ÙØ¯ Ø±Ø§ÙÙ Ø­ÙÛ Ù¾ÛØ¯Ø§ ÙÚ©Ø±Ø¯" 1
"321" "az" "az.edf" "4" "3" "33" "c" 31 "Fixation: 9319ms" 179 9319 9497 "[ 7]" 7 "Ø§ØµØ±Ø§Ø± Ø¯Ø§Ø´Øª Ø¢Ù Ø±Ø§ Ø¹ÙÙÛ Ú©ÙØ¯ " -44.8 0.3 8 "6" "6" "1" "*Ø­Ø§ÙØ¯*ÚØ§Ø±ÙâØ§Û*Ø¯Ø± ÙÙØ±Ø¯Ù ÙØ³Ø¦ÙÙ*Ø§ÙØ¯ÛØ´ÛØ¯*Ù*Ø§ØµØ±Ø§Ø± Ø¯Ø§Ø´Øª Ø¢Ù Ø±Ø§ Ø¹ÙÙ" "Ø­Ø§ÙØ¯ Ø±Ø§ÙÙ Ø­ÙÛ Ù¾ÛØ¯Ø§ ÙÚ©Ø±Ø¯" 1
"322" "az" "az.edf" "4" "3" "33" "c" 32 "Fixation: 9519ms" 202 9519 9720 "[ 7]" 7 "Ø§ØµØ±Ø§Ø± Ø¯Ø§Ø´Øª Ø¢Ù Ø±Ø§ Ø¹ÙÙÛ Ú©ÙØ¯ " -95.3 4.9 8 "6" "6" "1" "*Ø­Ø§ÙØ¯*ÚØ§Ø±ÙâØ§Û*Ø¯Ø± ÙÙØ±Ø¯Ù ÙØ³Ø¦ÙÙ*Ø§ÙØ¯ÛØ´ÛØ¯*Ù*Ø§ØµØ±Ø§Ø± Ø¯Ø§Ø´Øª Ø¢Ù Ø±Ø§ Ø¹ÙÙ" "Ø­Ø§ÙØ¯ Ø±Ø§ÙÙ Ø­ÙÛ Ù¾ÛØ¯Ø§ ÙÚ©Ø±Ø¯" 1
"323" "az" "az.edf" "4" "3" "33" "c" 33 "Fixation: 9745ms" 228 9745 9972 "[ ]" NA NA NA NA NA "6" "6" "1" "*Ø­Ø§ÙØ¯*ÚØ§Ø±ÙâØ§Û*Ø¯Ø± ÙÙØ±Ø¯Ù ÙØ³Ø¦ÙÙ*Ø§ÙØ¯ÛØ´ÛØ¯*Ù*Ø§ØµØ±Ø§Ø± Ø¯Ø§Ø´Øª Ø¢Ù Ø±Ø§ Ø¹ÙÙ" "Ø­Ø§ÙØ¯ Ø±Ø§ÙÙ Ø­ÙÛ Ù¾ÛØ¯Ø§ ÙÚ©Ø±Ø¯" 1
"324" "az" "az.edf" "4" "3" "33" "c" 34 "Fixation: 9992ms" 678 9992 10669 "[ ]" NA NA NA NA NA "6" "6" "1" "*Ø­Ø§ÙØ¯*ÚØ§Ø±ÙâØ§Û*Ø¯Ø± ÙÙØ±Ø¯Ù ÙØ³Ø¦ÙÙ*Ø§ÙØ¯ÛØ´ÛØ¯*Ù*Ø§ØµØ±Ø§Ø± Ø¯Ø§Ø´Øª Ø¢Ù Ø±Ø§ Ø¹ÙÙ" "Ø­Ø§ÙØ¯ Ø±Ø§ÙÙ Ø­ÙÛ Ù¾ÛØ¯Ø§ ÙÚ©Ø±Ø¯" 1
"325" "az" "az.edf" "4" "3" "33" "c" 35 "Fixation: 10735ms" 111 10735 10845 "[ ]" NA NA NA NA NA "6" "6" "1" "*Ø­Ø§ÙØ¯*ÚØ§Ø±ÙâØ§Û*Ø¯Ø± ÙÙØ±Ø¯Ù ÙØ³Ø¦ÙÙ*Ø§ÙØ¯ÛØ´ÛØ¯*Ù*Ø§ØµØ±Ø§Ø± Ø¯Ø§Ø´Øª Ø¢Ù Ø±Ø§ Ø¹ÙÙ" "Ø­Ø§ÙØ¯ Ø±Ø§ÙÙ Ø­ÙÛ Ù¾ÛØ¯Ø§ ÙÚ©Ø±Ø¯" 1
"326" "az" "az.edf" "4" "3" "33" "c" 36 "Fixation: 10869ms" 168 10869 11036 "[ ]" NA NA NA NA NA "6" "6" "1" "*Ø­Ø§ÙØ¯*ÚØ§Ø±ÙâØ§Û*Ø¯Ø± ÙÙØ±Ø¯Ù ÙØ³Ø¦ÙÙ*Ø§ÙØ¯ÛØ´ÛØ¯*Ù*Ø§ØµØ±Ø§Ø± Ø¯Ø§Ø´Øª Ø¢Ù Ø±Ø§ Ø¹ÙÙ" "Ø­Ø§ÙØ¯ Ø±Ø§ÙÙ Ø­ÙÛ Ù¾ÛØ¯Ø§ ÙÚ©Ø±Ø¯" 1
"327" "az" "az.edf" "4" "3" "33" "c" 37 "Fixation: 11099ms" 231 11099 11329 "[ ]" NA NA NA NA NA "6" "6" "1" "*Ø­Ø§ÙØ¯*ÚØ§Ø±ÙâØ§Û*Ø¯Ø± ÙÙØ±Ø¯Ù ÙØ³Ø¦ÙÙ*Ø§ÙØ¯ÛØ´ÛØ¯*Ù*Ø§ØµØ±Ø§Ø± Ø¯Ø§Ø´Øª Ø¢Ù Ø±Ø§ Ø¹ÙÙ" "Ø­Ø§ÙØ¯ Ø±Ø§ÙÙ Ø­ÙÛ Ù¾ÛØ¯Ø§ ÙÚ©Ø±Ø¯" 1
"328" "az" "az.edf" "4" "3" "33" "c" 38 "Fixation: 11356ms" 133 11356 11488 "[ 7]" 7 "Ø§ØµØ±Ø§Ø± Ø¯Ø§Ø´Øª Ø¢Ù Ø±Ø§ Ø¹ÙÙÛ Ú©ÙØ¯ " -25.6 0.9 8 "6" "6" "1" "*Ø­Ø§ÙØ¯*ÚØ§Ø±ÙâØ§Û*Ø¯Ø± ÙÙØ±Ø¯Ù ÙØ³Ø¦ÙÙ*Ø§ÙØ¯ÛØ´ÛØ¯*Ù*Ø§ØµØ±Ø§Ø± Ø¯Ø§Ø´Øª Ø¢Ù Ø±Ø§ Ø¹ÙÙ" "Ø­Ø§ÙØ¯ Ø±Ø§ÙÙ Ø­ÙÛ Ù¾ÛØ¯Ø§ ÙÚ©Ø±Ø¯" 1
"329" "az" "az.edf" "4" "3" "33" "c" 39 "Fixation: 11513ms" 281 11513 11793 "[ 7]" 7 "Ø§ØµØ±Ø§Ø± Ø¯Ø§Ø´Øª Ø¢Ù Ø±Ø§ Ø¹ÙÙÛ Ú©ÙØ¯ " 25.6 14.4 8 "6" "6" "1" "*Ø­Ø§ÙØ¯*ÚØ§Ø±ÙâØ§Û*Ø¯Ø± ÙÙØ±Ø¯Ù ÙØ³Ø¦ÙÙ*Ø§ÙØ¯ÛØ´ÛØ¯*Ù*Ø§ØµØ±Ø§Ø± Ø¯Ø§Ø´Øª Ø¢Ù Ø±Ø§ Ø¹ÙÙ" "Ø­Ø§ÙØ¯ Ø±Ø§ÙÙ Ø­ÙÛ Ù¾ÛØ¯Ø§ ÙÚ©Ø±Ø¯" 1
"330" "az" "az.edf" "4" "3" "33" "c" 40 "Fixation: 11816ms" 296 11816 12111 "[ 7]" 7 "Ø§ØµØ±Ø§Ø± Ø¯Ø§Ø´Øª Ø¢Ù Ø±Ø§ Ø¹ÙÙÛ Ú©ÙØ¯ " -15.2 7 8 "6" "6" "1" "*Ø­Ø§ÙØ¯*ÚØ§Ø±ÙâØ§Û*Ø¯Ø± ÙÙØ±Ø¯Ù ÙØ³Ø¦ÙÙ*Ø§ÙØ¯ÛØ´ÛØ¯*Ù*Ø§ØµØ±Ø§Ø± Ø¯Ø§Ø´Øª Ø¢Ù Ø±Ø§ Ø¹ÙÙ" "Ø­Ø§ÙØ¯ Ø±Ø§ÙÙ Ø­ÙÛ Ù¾ÛØ¯Ø§ ÙÚ©Ø±Ø¯" 1
"331" "az" "az.edf" "5" "3" "100" "filler" 1 "Fixation: 7ms" 421 7 427 "[ 1]" 1 "ÙÙÛÙÙ Ø¯Ù ÙÙØªÙ Ù¾ÛØ´ ÙØ±ÛØ¶ Ø´Ø¯ Ù ÙØ±Ø®ØµÛÙ Ø§Ø³ØªØ¹ÙØ§Ø¬Û Ú¯Ø±ÙØª " 221.2 -2.7 12 "7" "7" "1" "*ÙÙÛÙÙ Ø¯Ù ÙÙØªÙ Ù¾ÛØ´ ÙØ±ÛØ¶ Ø´Ø¯ Ù ÙØ±Ø®ØµÛÙ Ø§Ø³ØªØ¹ÙØ§Ø¬Û Ú¯Ø±ÙØª*" "ÙÙÛÙÙ Ø¯Ù ÙÙØªÙ Ù¾ÛØ´ Ø³Ø± Ú©Ø§Ø± ÙØ±ÙØª" 1
"332" "az" "az.edf" "5" "3" "100" "filler" 2 "Fixation: 449ms" 262 449 710 "[ 1]" 1 "ÙÙÛÙÙ Ø¯Ù ÙÙØªÙ Ù¾ÛØ´ ÙØ±ÛØ¶ Ø´Ø¯ Ù ÙØ±Ø®ØµÛÙ Ø§Ø³ØªØ¹ÙØ§Ø¬Û Ú¯Ø±ÙØª " 153.2 4.2 12 "7" "7" "1" "*ÙÙÛÙÙ Ø¯Ù ÙÙØªÙ Ù¾ÛØ´ ÙØ±ÛØ¶ Ø´Ø¯ Ù ÙØ±Ø®ØµÛÙ Ø§Ø³ØªØ¹ÙØ§Ø¬Û Ú¯Ø±ÙØª*" "ÙÙÛÙÙ Ø¯Ù ÙÙØªÙ Ù¾ÛØ´ Ø³Ø± Ú©Ø§Ø± ÙØ±ÙØª" 1
"333" "az" "az.edf" "5" "3" "100" "filler" 3 "Fixation: 733ms" 219 733 951 "[ 1]" 1 "ÙÙÛÙÙ Ø¯Ù ÙÙØªÙ Ù¾ÛØ´ ÙØ±ÛØ¶ Ø´Ø¯ Ù ÙØ±Ø®ØµÛÙ Ø§Ø³ØªØ¹ÙØ§Ø¬Û Ú¯Ø±ÙØª " 184.1 10.1 12 "7" "7" "1" "*ÙÙÛÙÙ Ø¯Ù ÙÙØªÙ Ù¾ÛØ´ ÙØ±ÛØ¶ Ø´Ø¯ Ù ÙØ±Ø®ØµÛÙ Ø§Ø³ØªØ¹ÙØ§Ø¬Û Ú¯Ø±ÙØª*" "ÙÙÛÙÙ Ø¯Ù ÙÙØªÙ Ù¾ÛØ´ Ø³Ø± Ú©Ø§Ø± ÙØ±ÙØª" 1
"334" "az" "az.edf" "5" "3" "100" "filler" 4 "Fixation: 970ms" 154 970 1123 "[ 1]" 1 "ÙÙÛÙÙ Ø¯Ù ÙÙØªÙ Ù¾ÛØ´ ÙØ±ÛØ¶ Ø´Ø¯ Ù ÙØ±Ø®ØµÛÙ Ø§Ø³ØªØ¹ÙØ§Ø¬Û Ú¯Ø±ÙØª " 208.9 8.7 12 "7" "7" "1" "*ÙÙÛÙÙ Ø¯Ù ÙÙØªÙ Ù¾ÛØ´ ÙØ±ÛØ¶ Ø´Ø¯ Ù ÙØ±Ø®ØµÛÙ Ø§Ø³ØªØ¹ÙØ§Ø¬Û Ú¯Ø±ÙØª*" "ÙÙÛÙÙ Ø¯Ù ÙÙØªÙ Ù¾ÛØ´ Ø³Ø± Ú©Ø§Ø± ÙØ±ÙØª" 1
"335" "az" "az.edf" "5" "3" "100" "filler" 5 "Fixation: 1146ms" 282 1146 1427 "[ 1]" 1 "ÙÙÛÙÙ Ø¯Ù ÙÙØªÙ Ù¾ÛØ´ ÙØ±ÛØ¶ Ø´Ø¯ Ù ÙØ±Ø®ØµÛÙ Ø§Ø³ØªØ¹ÙØ§Ø¬Û Ú¯Ø±ÙØª " 148.5 6.2 12 "7" "7" "1" "*ÙÙÛÙÙ Ø¯Ù ÙÙØªÙ Ù¾ÛØ´ ÙØ±ÛØ¶ Ø´Ø¯ Ù ÙØ±Ø®ØµÛÙ Ø§Ø³ØªØ¹ÙØ§Ø¬Û Ú¯Ø±ÙØª*" "ÙÙÛÙÙ Ø¯Ù ÙÙØªÙ Ù¾ÛØ´ Ø³Ø± Ú©Ø§Ø± ÙØ±ÙØª" 1
"336" "az" "az.edf" "5" "3" "100" "filler" 6 "Fixation: 1446ms" 194 1446 1639 "[ 1]" 1 "ÙÙÛÙÙ Ø¯Ù ÙÙØªÙ Ù¾ÛØ´ ÙØ±ÛØ¶ Ø´Ø¯ Ù ÙØ±Ø®ØµÛÙ Ø§Ø³ØªØ¹ÙØ§Ø¬Û Ú¯Ø±ÙØª " 106 7.7 12 "7" "7" "1" "*ÙÙÛÙÙ Ø¯Ù ÙÙØªÙ Ù¾ÛØ´ ÙØ±ÛØ¶ Ø´Ø¯ Ù ÙØ±Ø®ØµÛÙ Ø§Ø³ØªØ¹ÙØ§Ø¬Û Ú¯Ø±ÙØª*" "ÙÙÛÙÙ Ø¯Ù ÙÙØªÙ Ù¾ÛØ´ Ø³Ø± Ú©Ø§Ø± ÙØ±ÙØª" 1
"337" "az" "az.edf" "5" "3" "100" "filler" 7 "Fixation: 1658ms" 241 1658 1898 "[ 1]" 1 "ÙÙÛÙÙ Ø¯Ù ÙÙØªÙ Ù¾ÛØ´ ÙØ±ÛØ¶ Ø´Ø¯ Ù ÙØ±Ø®ØµÛÙ Ø§Ø³ØªØ¹ÙØ§Ø¬Û Ú¯Ø±ÙØª " 52.5 12 12 "7" "7" "1" "*ÙÙÛÙÙ Ø¯Ù ÙÙØªÙ Ù¾ÛØ´ ÙØ±ÛØ¶ Ø´Ø¯ Ù ÙØ±Ø®ØµÛÙ Ø§Ø³ØªØ¹ÙØ§Ø¬Û Ú¯Ø±ÙØª*" "ÙÙÛÙÙ Ø¯Ù ÙÙØªÙ Ù¾ÛØ´ Ø³Ø± Ú©Ø§Ø± ÙØ±ÙØª" 1
"338" "az" "az.edf" "5" "3" "100" "filler" 8 "Fixation: 1917ms" 236 1917 2152 "[ 1]" 1 "ÙÙÛÙÙ Ø¯Ù ÙÙØªÙ Ù¾ÛØ´ ÙØ±ÛØ¶ Ø´Ø¯ Ù ÙØ±Ø®ØµÛÙ Ø§Ø³ØªØ¹ÙØ§Ø¬Û Ú¯Ø±ÙØª " 11 8.9 12 "7" "7" "1" "*ÙÙÛÙÙ Ø¯Ù ÙÙØªÙ Ù¾ÛØ´ ÙØ±ÛØ¶ Ø´Ø¯ Ù ÙØ±Ø®ØµÛÙ Ø§Ø³ØªØ¹ÙØ§Ø¬Û Ú¯Ø±ÙØª*" "ÙÙÛÙÙ Ø¯Ù ÙÙØªÙ Ù¾ÛØ´ Ø³Ø± Ú©Ø§Ø± ÙØ±ÙØª" 1
"339" "az" "az.edf" "5" "3" "100" "filler" 9 "Fixation: 2175ms" 313 2175 2487 "[ 1]" 1 "ÙÙÛÙÙ Ø¯Ù ÙÙØªÙ Ù¾ÛØ´ ÙØ±ÛØ¶ Ø´Ø¯ Ù ÙØ±Ø®ØµÛÙ Ø§Ø³ØªØ¹ÙØ§Ø¬Û Ú¯Ø±ÙØª " -57.5 14.8 12 "7" "7" "1" "*ÙÙÛÙÙ Ø¯Ù ÙÙØªÙ Ù¾ÛØ´ ÙØ±ÛØ¶ Ø´Ø¯ Ù ÙØ±Ø®ØµÛÙ Ø§Ø³ØªØ¹ÙØ§Ø¬Û Ú¯Ø±ÙØª*" "ÙÙÛÙÙ Ø¯Ù ÙÙØªÙ Ù¾ÛØ´ Ø³Ø± Ú©Ø§Ø± ÙØ±ÙØª" 1
"340" "az" "az.edf" "5" "3" "100" "filler" 10 "Fixation: 2506ms" 130 2506 2635 "[ 1]" 1 "ÙÙÛÙÙ Ø¯Ù ÙÙØªÙ Ù¾ÛØ´ ÙØ±ÛØ¶ Ø´Ø¯ Ù ÙØ±Ø®ØµÛÙ Ø§Ø³ØªØ¹ÙØ§Ø¬Û Ú¯Ø±ÙØª " -103.1 15.1 12 "7" "7" "1" "*ÙÙÛÙÙ Ø¯Ù ÙÙØªÙ Ù¾ÛØ´ ÙØ±ÛØ¶ Ø´Ø¯ Ù ÙØ±Ø®ØµÛÙ Ø§Ø³ØªØ¹ÙØ§Ø¬Û Ú¯Ø±ÙØª*" "ÙÙÛÙÙ Ø¯Ù ÙÙØªÙ Ù¾ÛØ´ Ø³Ø± Ú©Ø§Ø± ÙØ±ÙØª" 1
"341" "az" "az.edf" "5" "3" "100" "filler" 11 "Fixation: 2658ms" 433 2658 3090 "[ 1]" 1 "ÙÙÛÙÙ Ø¯Ù ÙÙØªÙ Ù¾ÛØ´ ÙØ±ÛØ¶ Ø´Ø¯ Ù ÙØ±Ø®ØµÛÙ Ø§Ø³ØªØ¹ÙØ§Ø¬Û Ú¯Ø±ÙØª " -148.8 15.7 12 "7" "7" "1" "*ÙÙÛÙÙ Ø¯Ù ÙÙØªÙ Ù¾ÛØ´ ÙØ±ÛØ¶ Ø´Ø¯ Ù ÙØ±Ø®ØµÛÙ Ø§Ø³ØªØ¹ÙØ§Ø¬Û Ú¯Ø±ÙØª*" "ÙÙÛÙÙ Ø¯Ù ÙÙØªÙ Ù¾ÛØ´ Ø³Ø± Ú©Ø§Ø± ÙØ±ÙØª" 1
"342" "az" "az.edf" "5" "3" "100" "filler" 12 "Fixation: 3112ms" 394 3112 3505 "[ 1]" 1 "ÙÙÛÙÙ Ø¯Ù ÙÙØªÙ Ù¾ÛØ´ ÙØ±ÛØ¶ Ø´Ø¯ Ù ÙØ±Ø®ØµÛÙ Ø§Ø³ØªØ¹ÙØ§Ø¬Û Ú¯Ø±ÙØª " -209.8 10.6 12 "7" "7" "1" "*ÙÙÛÙÙ Ø¯Ù ÙÙØªÙ Ù¾ÛØ´ ÙØ±ÛØ¶ Ø´Ø¯ Ù ÙØ±Ø®ØµÛÙ Ø§Ø³ØªØ¹ÙØ§Ø¬Û Ú¯Ø±ÙØª*" "ÙÙÛÙÙ Ø¯Ù ÙÙØªÙ Ù¾ÛØ´ Ø³Ø± Ú©Ø§Ø± ÙØ±ÙØª" 1
"343" "az" "az.edf" "5" "3" "100" "filler" 13 "Fixation: 3607ms" 238 3607 3844 "[ ]" NA NA NA NA NA "7" "7" "1" "*ÙÙÛÙÙ Ø¯Ù ÙÙØªÙ Ù¾ÛØ´ ÙØ±ÛØ¶ Ø´Ø¯ Ù ÙØ±Ø®ØµÛÙ Ø§Ø³ØªØ¹ÙØ§Ø¬Û Ú¯Ø±ÙØª*" "ÙÙÛÙÙ Ø¯Ù ÙÙØªÙ Ù¾ÛØ´ Ø³Ø± Ú©Ø§Ø± ÙØ±ÙØª" 1
"344" "az" "az.edf" "5" "3" "100" "filler" 14 "Fixation: 3920ms" 75 3920 3994 "[ ]" NA NA NA NA NA "7" "7" "1" "*ÙÙÛÙÙ Ø¯Ù ÙÙØªÙ Ù¾ÛØ´ ÙØ±ÛØ¶ Ø´Ø¯ Ù ÙØ±Ø®ØµÛÙ Ø§Ø³ØªØ¹ÙØ§Ø¬Û Ú¯Ø±ÙØª*" "ÙÙÛÙÙ Ø¯Ù ÙÙØªÙ Ù¾ÛØ´ Ø³Ø± Ú©Ø§Ø± ÙØ±ÙØª" 1
"345" "az" "az.edf" "5" "3" "100" "filler" 15 "Fixation: 4035ms" 138 4035 4172 "[ ]" NA NA NA NA NA "7" "7" "1" "*ÙÙÛÙÙ Ø¯Ù ÙÙØªÙ Ù¾ÛØ´ ÙØ±ÛØ¶ Ø´Ø¯ Ù ÙØ±Ø®ØµÛÙ Ø§Ø³ØªØ¹ÙØ§Ø¬Û Ú¯Ø±ÙØª*" "ÙÙÛÙÙ Ø¯Ù ÙÙØªÙ Ù¾ÛØ´ Ø³Ø± Ú©Ø§Ø± ÙØ±ÙØª" 1
"346" "az" "az.edf" "5" "3" "100" "filler" 16 "Fixation: 4194ms" 315 4194 4508 "[ ]" NA NA NA NA NA "7" "7" "1" "*ÙÙÛÙÙ Ø¯Ù ÙÙØªÙ Ù¾ÛØ´ ÙØ±ÛØ¶ Ø´Ø¯ Ù ÙØ±Ø®ØµÛÙ Ø§Ø³ØªØ¹ÙØ§Ø¬Û Ú¯Ø±ÙØª*" "ÙÙÛÙÙ Ø¯Ù ÙÙØªÙ Ù¾ÛØ´ Ø³Ø± Ú©Ø§Ø± ÙØ±ÙØª" 1
"347" "az" "az.edf" "5" "3" "100" "filler" 17 "Fixation: 4530ms" 228 4530 4757 "[ ]" NA NA NA NA NA "7" "7" "1" "*ÙÙÛÙÙ Ø¯Ù ÙÙØªÙ Ù¾ÛØ´ ÙØ±ÛØ¶ Ø´Ø¯ Ù ÙØ±Ø®ØµÛÙ Ø§Ø³ØªØ¹ÙØ§Ø¬Û Ú¯Ø±ÙØª*" "ÙÙÛÙÙ Ø¯Ù ÙÙØªÙ Ù¾ÛØ´ Ø³Ø± Ú©Ø§Ø± ÙØ±ÙØª" 1
"348" "az" "az.edf" "5" "3" "100" "filler" 18 "Fixation: 4778ms" 209 4778 4986 "[ ]" NA NA NA NA NA "7" "7" "1" "*ÙÙÛÙÙ Ø¯Ù ÙÙØªÙ Ù¾ÛØ´ ÙØ±ÛØ¶ Ø´Ø¯ Ù ÙØ±Ø®ØµÛÙ Ø§Ø³ØªØ¹ÙØ§Ø¬Û Ú¯Ø±ÙØª*" "ÙÙÛÙÙ Ø¯Ù ÙÙØªÙ Ù¾ÛØ´ Ø³Ø± Ú©Ø§Ø± ÙØ±ÙØª" 1
"349" "az" "az.edf" "5" "3" "100" "filler" 19 "Fixation: 5009ms" 322 5009 5330 "[ ]" NA NA NA NA NA "7" "7" "1" "*ÙÙÛÙÙ Ø¯Ù ÙÙØªÙ Ù¾ÛØ´ ÙØ±ÛØ¶ Ø´Ø¯ Ù ÙØ±Ø®ØµÛÙ Ø§Ø³ØªØ¹ÙØ§Ø¬Û Ú¯Ø±ÙØª*" "ÙÙÛÙÙ Ø¯Ù ÙÙØªÙ Ù¾ÛØ´ Ø³Ø± Ú©Ø§Ø± ÙØ±ÙØª" 1
"350" "az" "az.edf" "5" "3" "100" "filler" 20 "Fixation: 5347ms" 244 5347 5590 "[ ]" NA NA NA NA NA "7" "7" "1" "*ÙÙÛÙÙ Ø¯Ù ÙÙØªÙ Ù¾ÛØ´ ÙØ±ÛØ¶ Ø´Ø¯ Ù ÙØ±Ø®ØµÛÙ Ø§Ø³ØªØ¹ÙØ§Ø¬Û Ú¯Ø±ÙØª*" "ÙÙÛÙÙ Ø¯Ù ÙÙØªÙ Ù¾ÛØ´ Ø³Ø± Ú©Ø§Ø± ÙØ±ÙØª" 1
"351" "az" "az.edf" "5" "3" "100" "filler" 21 "Fixation: 5600ms" 1499 5600 7098 "[ ]" NA NA NA NA NA "7" "7" "1" "*ÙÙÛÙÙ Ø¯Ù ÙÙØªÙ Ù¾ÛØ´ ÙØ±ÛØ¶ Ø´Ø¯ Ù ÙØ±Ø®ØµÛÙ Ø§Ø³ØªØ¹ÙØ§Ø¬Û Ú¯Ø±ÙØª*" "ÙÙÛÙÙ Ø¯Ù ÙÙØªÙ Ù¾ÛØ´ Ø³Ø± Ú©Ø§Ø± ÙØ±ÙØª" 1
"352" "az" "az.edf" "5" "3" "100" "filler" 22 "Fixation: 7124ms" 159 7124 7282 "[ ]" NA NA NA NA NA "7" "7" "1" "*ÙÙÛÙÙ Ø¯Ù ÙÙØªÙ Ù¾ÛØ´ ÙØ±ÛØ¶ Ø´Ø¯ Ù ÙØ±Ø®ØµÛÙ Ø§Ø³ØªØ¹ÙØ§Ø¬Û Ú¯Ø±ÙØª*" "ÙÙÛÙÙ Ø¯Ù ÙÙØªÙ Ù¾ÛØ´ Ø³Ø± Ú©Ø§Ø± ÙØ±ÙØª" 1
"353" "az" "az.edf" "5" "3" "100" "filler" 23 "Fixation: 7306ms" 177 7306 7482 "[ ]" NA NA NA NA NA "7" "7" "1" "*ÙÙÛÙÙ Ø¯Ù ÙÙØªÙ Ù¾ÛØ´ ÙØ±ÛØ¶ Ø´Ø¯ Ù ÙØ±Ø®ØµÛÙ Ø§Ø³ØªØ¹ÙØ§Ø¬Û Ú¯Ø±ÙØª*" "ÙÙÛÙÙ Ø¯Ù ÙÙØªÙ Ù¾ÛØ´ Ø³Ø± Ú©Ø§Ø± ÙØ±ÙØª" 1
"354" "az" "az.edf" "6" "3" "24" "b" 1 "Fixation: 7ms" 186 7 192 "[ 1]" 1 "ÙØ±ÙØ§Ø¯ " 2.1 -9.1 3 "7" "7" "1" "*ÙØ±ÙØ§Ø¯*ÙÙÙÛ*Ú©Ù Ø¨Ø³ÛØ§Ø± Ø§ÙÛØ¯Ø¨Ø®Ø´ Ø¨ÙØ¯*Ø¨Ù ÙÙ*Ø¯Ø§Ø¯*Ù*Ø¯ÛÚ¯Ø± Ø®ÛØ§ÙÙ Ø±Ø§Ø­Øª" "ÙØ±ÙØ§Ø¯ ÙØ±Ø§ Ø®ÙØ´Ø­Ø§Ù Ú©Ø±Ø¯" 1
"355" "az" "az.edf" "6" "3" "24" "b" 2 "Fixation: 210ms" 286 210 495 "[ 1]" 1 "ÙØ±ÙØ§Ø¯ " -34.9 9.2 3 "7" "7" "1" "*ÙØ±ÙØ§Ø¯*ÙÙÙÛ*Ú©Ù Ø¨Ø³ÛØ§Ø± Ø§ÙÛØ¯Ø¨Ø®Ø´ Ø¨ÙØ¯*Ø¨Ù ÙÙ*Ø¯Ø§Ø¯*Ù*Ø¯ÛÚ¯Ø± Ø®ÛØ§ÙÙ Ø±Ø§Ø­Øª" "ÙØ±ÙØ§Ø¯ ÙØ±Ø§ Ø®ÙØ´Ø­Ø§Ù Ú©Ø±Ø¯" 1
"356" "az" "az.edf" "6" "3" "24" "b" 3 "Fixation: 514ms" 200 514 713 "[ 1]" 1 "ÙØ±ÙØ§Ø¯ " -20.4 16.4 3 "7" "7" "1" "*ÙØ±ÙØ§Ø¯*ÙÙÙÛ*Ú©Ù Ø¨Ø³ÛØ§Ø± Ø§ÙÛØ¯Ø¨Ø®Ø´ Ø¨ÙØ¯*Ø¨Ù ÙÙ*Ø¯Ø§Ø¯*Ù*Ø¯ÛÚ¯Ø± Ø®ÛØ§ÙÙ Ø±Ø§Ø­Øª" "ÙØ±ÙØ§Ø¯ ÙØ±Ø§ Ø®ÙØ´Ø­Ø§Ù Ú©Ø±Ø¯" 1
"357" "az" "az.edf" "6" "3" "24" "b" 4 "Fixation: 738ms" 461 738 1198 "[ 2]" 2 "Ø®Ø¨Ø±Û " 3.4 13.5 1 "7" "7" "1" "*ÙØ±ÙØ§Ø¯*ÙÙÙÛ*Ú©Ù Ø¨Ø³ÛØ§Ø± Ø§ÙÛØ¯Ø¨Ø®Ø´ Ø¨ÙØ¯*Ø¨Ù ÙÙ*Ø¯Ø§Ø¯*Ù*Ø¯ÛÚ¯Ø± Ø®ÛØ§ÙÙ Ø±Ø§Ø­Øª" "ÙØ±ÙØ§Ø¯ ÙØ±Ø§ Ø®ÙØ´Ø­Ø§Ù Ú©Ø±Ø¯" 1
"358" "az" "az.edf" "6" "3" "24" "b" 5 "Fixation: 1219ms" 330 1219 1548 "[ 3]" 3 "Ø¨Ù ÙÙ " -8.4 11 1 "7" "7" "1" "*ÙØ±ÙØ§Ø¯*ÙÙÙÛ*Ú©Ù Ø¨Ø³ÛØ§Ø± Ø§ÙÛØ¯Ø¨Ø®Ø´ Ø¨ÙØ¯*Ø¨Ù ÙÙ*Ø¯Ø§Ø¯*Ù*Ø¯ÛÚ¯Ø± Ø®ÛØ§ÙÙ Ø±Ø§Ø­Øª" "ÙØ±ÙØ§Ø¯ ÙØ±Ø§ Ø®ÙØ´Ø­Ø§Ù Ú©Ø±Ø¯" 1
"359" "az" "az.edf" "6" "3" "24" "b" 6 "Fixation: 1572ms" 276 1572 1847 "[ 6]" 6 "ÙØ±Ø§ Ø§Ø² ÙÚ¯Ø±Ø§ÙÛ Ø¯Ø±Ø¢ÙØ±Ø¯ " 83.8 9 5 "7" "7" "1" "*ÙØ±ÙØ§Ø¯*ÙÙÙÛ*Ú©Ù Ø¨Ø³ÛØ§Ø± Ø§ÙÛØ¯Ø¨Ø®Ø´ Ø¨ÙØ¯*Ø¨Ù ÙÙ*Ø¯Ø§Ø¯*Ù*Ø¯ÛÚ¯Ø± Ø®ÛØ§ÙÙ Ø±Ø§Ø­Øª" "ÙØ±ÙØ§Ø¯ ÙØ±Ø§ Ø®ÙØ´Ø­Ø§Ù Ú©Ø±Ø¯" 1
"360" "az" "az.edf" "6" "3" "24" "b" 7 "Fixation: 1866ms" 201 1866 2066 "[ 5]" 5 "Ù " 0.2 13.2 1 "7" "7" "1" "*ÙØ±ÙØ§Ø¯*ÙÙÙÛ*Ú©Ù Ø¨Ø³ÛØ§Ø± Ø§ÙÛØ¯Ø¨Ø®Ø´ Ø¨ÙØ¯*Ø¨Ù ÙÙ*Ø¯Ø§Ø¯*Ù*Ø¯ÛÚ¯Ø± Ø®ÛØ§ÙÙ Ø±Ø§Ø­Øª" "ÙØ±ÙØ§Ø¯ ÙØ±Ø§ Ø®ÙØ´Ø­Ø§Ù Ú©Ø±Ø¯" 1
"361" "az" "az.edf" "6" "3" "24" "b" 8 "Fixation: 2078ms" 166 2078 2243 "[ 6]" 6 "ÙØ±Ø§ Ø§Ø² ÙÚ¯Ø±Ø§ÙÛ Ø¯Ø±Ø¢ÙØ±Ø¯ " 71 8.8 5 "7" "7" "1" "*ÙØ±ÙØ§Ø¯*ÙÙÙÛ*Ú©Ù Ø¨Ø³ÛØ§Ø± Ø§ÙÛØ¯Ø¨Ø®Ø´ Ø¨ÙØ¯*Ø¨Ù ÙÙ*Ø¯Ø§Ø¯*Ù*Ø¯ÛÚ¯Ø± Ø®ÛØ§ÙÙ Ø±Ø§Ø­Øª" "ÙØ±ÙØ§Ø¯ ÙØ±Ø§ Ø®ÙØ´Ø­Ø§Ù Ú©Ø±Ø¯" 1
"362" "az" "az.edf" "6" "3" "24" "b" 9 "Fixation: 2261ms" 260 2261 2520 "[ 6]" 6 "ÙØ±Ø§ Ø§Ø² ÙÚ¯Ø±Ø§ÙÛ Ø¯Ø±Ø¢ÙØ±Ø¯ " 28 8.4 5 "7" "7" "1" "*ÙØ±ÙØ§Ø¯*ÙÙÙÛ*Ú©Ù Ø¨Ø³ÛØ§Ø± Ø§ÙÛØ¯Ø¨Ø®Ø´ Ø¨ÙØ¯*Ø¨Ù ÙÙ*Ø¯Ø§Ø¯*Ù*Ø¯ÛÚ¯Ø± Ø®ÛØ§ÙÙ Ø±Ø§Ø­Øª" "ÙØ±ÙØ§Ø¯ ÙØ±Ø§ Ø®ÙØ´Ø­Ø§Ù Ú©Ø±Ø¯" 1
"363" "az" "az.edf" "6" "3" "24" "b" 10 "Fixation: 2543ms" 267 2543 2809 "[ 6]" 6 "ÙØ±Ø§ Ø§Ø² ÙÚ¯Ø±Ø§ÙÛ Ø¯Ø±Ø¢ÙØ±Ø¯ " -33.1 13.3 5 "7" "7" "1" "*ÙØ±ÙØ§Ø¯*ÙÙÙÛ*Ú©Ù Ø¨Ø³ÛØ§Ø± Ø§ÙÛØ¯Ø¨Ø®Ø´ Ø¨ÙØ¯*Ø¨Ù ÙÙ*Ø¯Ø§Ø¯*Ù*Ø¯ÛÚ¯Ø± Ø®ÛØ§ÙÙ Ø±Ø§Ø­Øª" "ÙØ±ÙØ§Ø¯ ÙØ±Ø§ Ø®ÙØ´Ø­Ø§Ù Ú©Ø±Ø¯" 1
"364" "az" "az.edf" "6" "3" "24" "b" 11 "Fixation: 2826ms" 228 2826 3053 "[ 6]" 6 "ÙØ±Ø§ Ø§Ø² ÙÚ¯Ø±Ø§ÙÛ Ø¯Ø±Ø¢ÙØ±Ø¯ " -63.6 9.4 5 "7" "7" "1" "*ÙØ±ÙØ§Ø¯*ÙÙÙÛ*Ú©Ù Ø¨Ø³ÛØ§Ø± Ø§ÙÛØ¯Ø¨Ø®Ø´ Ø¨ÙØ¯*Ø¨Ù ÙÙ*Ø¯Ø§Ø¯*Ù*Ø¯ÛÚ¯Ø± Ø®ÛØ§ÙÙ Ø±Ø§Ø­Øª" "ÙØ±ÙØ§Ø¯ ÙØ±Ø§ Ø®ÙØ´Ø­Ø§Ù Ú©Ø±Ø¯" 1
"365" "az" "az.edf" "6" "3" "24" "b" 12 "Fixation: 3076ms" 259 3076 3334 "[ ]" NA NA NA NA NA "7" "7" "1" "*ÙØ±ÙØ§Ø¯*ÙÙÙÛ*Ú©Ù Ø¨Ø³ÛØ§Ø± Ø§ÙÛØ¯Ø¨Ø®Ø´ Ø¨ÙØ¯*Ø¨Ù ÙÙ*Ø¯Ø§Ø¯*Ù*Ø¯ÛÚ¯Ø± Ø®ÛØ§ÙÙ Ø±Ø§Ø­Øª" "ÙØ±ÙØ§Ø¯ ÙØ±Ø§ Ø®ÙØ´Ø­Ø§Ù Ú©Ø±Ø¯" 1
"366" "az" "az.edf" "6" "3" "24" "b" 13 "Fixation: 3353ms" 358 3353 3710 "[ ]" NA NA NA NA NA "7" "7" "1" "*ÙØ±ÙØ§Ø¯*ÙÙÙÛ*Ú©Ù Ø¨Ø³ÛØ§Ø± Ø§ÙÛØ¯Ø¨Ø®Ø´ Ø¨ÙØ¯*Ø¨Ù ÙÙ*Ø¯Ø§Ø¯*Ù*Ø¯ÛÚ¯Ø± Ø®ÛØ§ÙÙ Ø±Ø§Ø­Øª" "ÙØ±ÙØ§Ø¯ ÙØ±Ø§ Ø®ÙØ´Ø­Ø§Ù Ú©Ø±Ø¯" 1
"367" "az" "az.edf" "6" "3" "24" "b" 14 "Fixation: 3727ms" 152 3727 3878 "[ ]" NA NA NA NA NA "7" "7" "1" "*ÙØ±ÙØ§Ø¯*ÙÙÙÛ*Ú©Ù Ø¨Ø³ÛØ§Ø± Ø§ÙÛØ¯Ø¨Ø®Ø´ Ø¨ÙØ¯*Ø¨Ù ÙÙ*Ø¯Ø§Ø¯*Ù*Ø¯ÛÚ¯Ø± Ø®ÛØ§ÙÙ Ø±Ø§Ø­Øª" "ÙØ±ÙØ§Ø¯ ÙØ±Ø§ Ø®ÙØ´Ø­Ø§Ù Ú©Ø±Ø¯" 1
"368" "az" "az.edf" "6" "3" "24" "b" 15 "Fixation: 3893ms" 218 3893 4110 "[ ]" NA NA NA NA NA "7" "7" "1" "*ÙØ±ÙØ§Ø¯*ÙÙÙÛ*Ú©Ù Ø¨Ø³ÛØ§Ø± Ø§ÙÛØ¯Ø¨Ø®Ø´ Ø¨ÙØ¯*Ø¨Ù ÙÙ*Ø¯Ø§Ø¯*Ù*Ø¯ÛÚ¯Ø± Ø®ÛØ§ÙÙ Ø±Ø§Ø­Øª" "ÙØ±ÙØ§Ø¯ ÙØ±Ø§ Ø®ÙØ´Ø­Ø§Ù Ú©Ø±Ø¯" 1
"369" "az" "az.edf" "6" "3" "24" "b" 16 "Fixation: 4120ms" 517 4120 4636 "[ ]" NA NA NA NA NA "7" "7" "1" "*ÙØ±ÙØ§Ø¯*ÙÙÙÛ*Ú©Ù Ø¨Ø³ÛØ§Ø± Ø§ÙÛØ¯Ø¨Ø®Ø´ Ø¨ÙØ¯*Ø¨Ù ÙÙ*Ø¯Ø§Ø¯*Ù*Ø¯ÛÚ¯Ø± Ø®ÛØ§ÙÙ Ø±Ø§Ø­Øª" "ÙØ±ÙØ§Ø¯ ÙØ±Ø§ Ø®ÙØ´Ø­Ø§Ù Ú©Ø±Ø¯" 1
"370" "az" "az.edf" "6" "3" "24" "b" 17 "Fixation: 4734ms" 135 4734 4868 "[ ]" NA NA NA NA NA "7" "7" "1" "*ÙØ±ÙØ§Ø¯*ÙÙÙÛ*Ú©Ù Ø¨Ø³ÛØ§Ø± Ø§ÙÛØ¯Ø¨Ø®Ø´ Ø¨ÙØ¯*Ø¨Ù ÙÙ*Ø¯Ø§Ø¯*Ù*Ø¯ÛÚ¯Ø± Ø®ÛØ§ÙÙ Ø±Ø§Ø­Øª" "ÙØ±ÙØ§Ø¯ ÙØ±Ø§ Ø®ÙØ´Ø­Ø§Ù Ú©Ø±Ø¯" 1
"371" "az" "az.edf" "6" "3" "24" "b" 18 "Fixation: 4896ms" 111 4896 5006 "[ ]" NA NA NA NA NA "7" "7" "1" "*ÙØ±ÙØ§Ø¯*ÙÙÙÛ*Ú©Ù Ø¨Ø³ÛØ§Ø± Ø§ÙÛØ¯Ø¨Ø®Ø´ Ø¨ÙØ¯*Ø¨Ù ÙÙ*Ø¯Ø§Ø¯*Ù*Ø¯ÛÚ¯Ø± Ø®ÛØ§ÙÙ Ø±Ø§Ø­Øª" "ÙØ±ÙØ§Ø¯ ÙØ±Ø§ Ø®ÙØ´Ø­Ø§Ù Ú©Ø±Ø¯" 1
"372" "az" "az.edf" "6" "3" "24" "b" 19 "Fixation: 5091ms" 135 5091 5225 "[ ]" NA NA NA NA NA "7" "7" "1" "*ÙØ±ÙØ§Ø¯*ÙÙÙÛ*Ú©Ù Ø¨Ø³ÛØ§Ø± Ø§ÙÛØ¯Ø¨Ø®Ø´ Ø¨ÙØ¯*Ø¨Ù ÙÙ*Ø¯Ø§Ø¯*Ù*Ø¯ÛÚ¯Ø± Ø®ÛØ§ÙÙ Ø±Ø§Ø­Øª" "ÙØ±ÙØ§Ø¯ ÙØ±Ø§ Ø®ÙØ´Ø­Ø§Ù Ú©Ø±Ø¯" 1
"373" "az" "az.edf" "6" "3" "24" "b" 20 "Fixation: 5247ms" 168 5247 5414 "[ ]" NA NA NA NA NA "7" "7" "1" "*ÙØ±ÙØ§Ø¯*ÙÙÙÛ*Ú©Ù Ø¨Ø³ÛØ§Ø± Ø§ÙÛØ¯Ø¨Ø®Ø´ Ø¨ÙØ¯*Ø¨Ù ÙÙ*Ø¯Ø§Ø¯*Ù*Ø¯ÛÚ¯Ø± Ø®ÛØ§ÙÙ Ø±Ø§Ø­Øª" "ÙØ±ÙØ§Ø¯ ÙØ±Ø§ Ø®ÙØ´Ø­Ø§Ù Ú©Ø±Ø¯" 1
"374" "az" "az.edf" "6" "3" "24" "b" 21 "Fixation: 5438ms" 281 5438 5718 "[ ]" NA NA NA NA NA "7" "7" "1" "*ÙØ±ÙØ§Ø¯*ÙÙÙÛ*Ú©Ù Ø¨Ø³ÛØ§Ø± Ø§ÙÛØ¯Ø¨Ø®Ø´ Ø¨ÙØ¯*Ø¨Ù ÙÙ*Ø¯Ø§Ø¯*Ù*Ø¯ÛÚ¯Ø± Ø®ÛØ§ÙÙ Ø±Ø§Ø­Øª" "ÙØ±ÙØ§Ø¯ ÙØ±Ø§ Ø®ÙØ´Ø­Ø§Ù Ú©Ø±Ø¯" 1
"375" "az" "az.edf" "6" "3" "24" "b" 22 "Fixation: 5739ms" 126 5739 5864 "[ ]" NA NA NA NA NA "7" "7" "1" "*ÙØ±ÙØ§Ø¯*ÙÙÙÛ*Ú©Ù Ø¨Ø³ÛØ§Ø± Ø§ÙÛØ¯Ø¨Ø®Ø´ Ø¨ÙØ¯*Ø¨Ù ÙÙ*Ø¯Ø§Ø¯*Ù*Ø¯ÛÚ¯Ø± Ø®ÛØ§ÙÙ Ø±Ø§Ø­Øª" "ÙØ±ÙØ§Ø¯ ÙØ±Ø§ Ø®ÙØ´Ø­Ø§Ù Ú©Ø±Ø¯" 1
"376" "az" "az.edf" "6" "3" "24" "b" 23 "Fixation: 5884ms" 185 5884 6068 "[ ]" NA NA NA NA NA "7" "7" "1" "*ÙØ±ÙØ§Ø¯*ÙÙÙÛ*Ú©Ù Ø¨Ø³ÛØ§Ø± Ø§ÙÛØ¯Ø¨Ø®Ø´ Ø¨ÙØ¯*Ø¨Ù ÙÙ*Ø¯Ø§Ø¯*Ù*Ø¯ÛÚ¯Ø± Ø®ÛØ§ÙÙ Ø±Ø§Ø­Øª" "ÙØ±ÙØ§Ø¯ ÙØ±Ø§ Ø®ÙØ´Ø­Ø§Ù Ú©Ø±Ø¯" 1
"377" "az" "az.edf" "6" "3" "24" "b" 24 "Fixation: 6092ms" 259 6092 6350 "[ ]" NA NA NA NA NA "7" "7" "1" "*ÙØ±ÙØ§Ø¯*ÙÙÙÛ*Ú©Ù Ø¨Ø³ÛØ§Ø± Ø§ÙÛØ¯Ø¨Ø®Ø´ Ø¨ÙØ¯*Ø¨Ù ÙÙ*Ø¯Ø§Ø¯*Ù*Ø¯ÛÚ¯Ø± Ø®ÛØ§ÙÙ Ø±Ø§Ø­Øª" "ÙØ±ÙØ§Ø¯ ÙØ±Ø§ Ø®ÙØ´Ø­Ø§Ù Ú©Ø±Ø¯" 1
"378" "az" "az.edf" "6" "3" "24" "b" 25 "Fixation: 6371ms" 113 6371 6483 "[ ]" NA NA NA NA NA "7" "7" "1" "*ÙØ±ÙØ§Ø¯*ÙÙÙÛ*Ú©Ù Ø¨Ø³ÛØ§Ø± Ø§ÙÛØ¯Ø¨Ø®Ø´ Ø¨ÙØ¯*Ø¨Ù ÙÙ*Ø¯Ø§Ø¯*Ù*Ø¯ÛÚ¯Ø± Ø®ÛØ§ÙÙ Ø±Ø§Ø­Øª" "ÙØ±ÙØ§Ø¯ ÙØ±Ø§ Ø®ÙØ´Ø­Ø§Ù Ú©Ø±Ø¯" 1
"379" "az" "az.edf" "6" "3" "24" "b" 26 "Fixation: 6502ms" 215 6502 6716 "[ ]" NA NA NA NA NA "7" "7" "1" "*ÙØ±ÙØ§Ø¯*ÙÙÙÛ*Ú©Ù Ø¨Ø³ÛØ§Ø± Ø§ÙÛØ¯Ø¨Ø®Ø´ Ø¨ÙØ¯*Ø¨Ù ÙÙ*Ø¯Ø§Ø¯*Ù*Ø¯ÛÚ¯Ø± Ø®ÛØ§ÙÙ Ø±Ø§Ø­Øª" "ÙØ±ÙØ§Ø¯ ÙØ±Ø§ Ø®ÙØ´Ø­Ø§Ù Ú©Ø±Ø¯" 1
"380" "az" "az.edf" "6" "3" "24" "b" 27 "Fixation: 6744ms" 332 6744 7075 "[ ]" NA NA NA NA NA "7" "7" "1" "*ÙØ±ÙØ§Ø¯*ÙÙÙÛ*Ú©Ù Ø¨Ø³ÛØ§Ø± Ø§ÙÛØ¯Ø¨Ø®Ø´ Ø¨ÙØ¯*Ø¨Ù ÙÙ*Ø¯Ø§Ø¯*Ù*Ø¯ÛÚ¯Ø± Ø®ÛØ§ÙÙ Ø±Ø§Ø­Øª" "ÙØ±ÙØ§Ø¯ ÙØ±Ø§ Ø®ÙØ´Ø­Ø§Ù Ú©Ø±Ø¯" 1
"381" "az" "az.edf" "6" "3" "24" "b" 28 "Fixation: 7106ms" 98 7106 7203 "[ ]" NA NA NA NA NA "7" "7" "1" "*ÙØ±ÙØ§Ø¯*ÙÙÙÛ*Ú©Ù Ø¨Ø³ÛØ§Ø± Ø§ÙÛØ¯Ø¨Ø®Ø´ Ø¨ÙØ¯*Ø¨Ù ÙÙ*Ø¯Ø§Ø¯*Ù*Ø¯ÛÚ¯Ø± Ø®ÛØ§ÙÙ Ø±Ø§Ø­Øª" "ÙØ±ÙØ§Ø¯ ÙØ±Ø§ Ø®ÙØ´Ø­Ø§Ù Ú©Ø±Ø¯" 1
"382" "az" "az.edf" "7" "3" "39" "filler" 1 "Fixation: 7ms" 32 7 38 "[ 1]" 1 "Ø¯ÙÙ ÙÛ âØ®ÙØ§Ø³Øª Ø¨Ø§ ØªÙØ§ÙÙ ÙØ¬ÙØ¯ Ø¨Ø±Ø§ÛÙ Ø¯Ø®ØªØ±Ù ÙÙØ³Ø§ÛÙ Ú¯Ø±ÛÙ Ú©ÙÙ Ø¢Ø®Ø± Ø¯ÛØ±ÙØ² Ù¾Ø¯Ø±Ø´ Ø±Ø§ Ø§Ø² Ø¯Ø³Øª Ø¯Ø§Ø¯ " 357.2 -5.6 25 "7" "7" "1" "*Ø¯ÙÙ ÙÛ âØ®ÙØ§Ø³Øª Ø¨Ø§ ØªÙØ§ÙÙ ÙØ¬ÙØ¯ Ø¨Ø±Ø§ÛÙ Ø¯Ø®ØªØ±Ù ÙÙØ³Ø§ÛÙ Ú¯Ø±ÛÙ Ú©ÙÙ Ø¢Ø®" "Ù¾Ø¯Ø±Ù Ø¯Ø®ØªØ± ÙÙØ³Ø§ÛÙ Ø¯ÛØ±ÙØ² ÙÙØª Ú©Ø±Ø¯" 1
"383" "az" "az.edf" "7" "3" "39" "filler" 2 "Fixation: 187ms" 149 187 335 "[ 1]" 1 "Ø¯ÙÙ ÙÛ âØ®ÙØ§Ø³Øª Ø¨Ø§ ØªÙØ§ÙÙ ÙØ¬ÙØ¯ Ø¨Ø±Ø§ÛÙ Ø¯Ø®ØªØ±Ù ÙÙØ³Ø§ÛÙ Ú¯Ø±ÛÙ Ú©ÙÙ Ø¢Ø®Ø± Ø¯ÛØ±ÙØ² Ù¾Ø¯Ø±Ø´ Ø±Ø§ Ø§Ø² Ø¯Ø³Øª Ø¯Ø§Ø¯ " 340.5 -3.3 25 "7" "7" "1" "*Ø¯ÙÙ ÙÛ âØ®ÙØ§Ø³Øª Ø¨Ø§ ØªÙØ§ÙÙ ÙØ¬ÙØ¯ Ø¨Ø±Ø§ÛÙ Ø¯Ø®ØªØ±Ù ÙÙØ³Ø§ÛÙ Ú¯Ø±ÛÙ Ú©ÙÙ Ø¢Ø®" "Ù¾Ø¯Ø±Ù Ø¯Ø®ØªØ± ÙÙØ³Ø§ÛÙ Ø¯ÛØ±ÙØ² ÙÙØª Ú©Ø±Ø¯" 1
"384" "az" "az.edf" "7" "3" "39" "filler" 3 "Fixation: 346ms" 114 346 459 "[ 1]" 1 "Ø¯ÙÙ ÙÛ âØ®ÙØ§Ø³Øª Ø¨Ø§ ØªÙØ§ÙÙ ÙØ¬ÙØ¯ Ø¨Ø±Ø§ÛÙ Ø¯Ø®ØªØ±Ù ÙÙØ³Ø§ÛÙ Ú¯Ø±ÛÙ Ú©ÙÙ Ø¢Ø®Ø± Ø¯ÛØ±ÙØ² Ù¾Ø¯Ø±Ø´ Ø±Ø§ Ø§Ø² Ø¯Ø³Øª Ø¯Ø§Ø¯ " 354.6 7.5 25 "7" "7" "1" "*Ø¯ÙÙ ÙÛ âØ®ÙØ§Ø³Øª Ø¨Ø§ ØªÙØ§ÙÙ ÙØ¬ÙØ¯ Ø¨Ø±Ø§ÛÙ Ø¯Ø®ØªØ±Ù ÙÙØ³Ø§ÛÙ Ú¯Ø±ÛÙ Ú©ÙÙ Ø¢Ø®" "Ù¾Ø¯Ø±Ù Ø¯Ø®ØªØ± ÙÙØ³Ø§ÛÙ Ø¯ÛØ±ÙØ² ÙÙØª Ú©Ø±Ø¯" 1
"385" "az" "az.edf" "7" "3" "39" "filler" 4 "Fixation: 477ms" 167 477 643 "[ 1]" 1 "Ø¯ÙÙ ÙÛ âØ®ÙØ§Ø³Øª Ø¨Ø§ ØªÙØ§ÙÙ ÙØ¬ÙØ¯ Ø¨Ø±Ø§ÛÙ Ø¯Ø®ØªØ±Ù ÙÙØ³Ø§ÛÙ Ú¯Ø±ÛÙ Ú©ÙÙ Ø¢Ø®Ø± Ø¯ÛØ±ÙØ² Ù¾Ø¯Ø±Ø´ Ø±Ø§ Ø§Ø² Ø¯Ø³Øª Ø¯Ø§Ø¯ " 311 4.5 25 "7" "7" "1" "*Ø¯ÙÙ ÙÛ âØ®ÙØ§Ø³Øª Ø¨Ø§ ØªÙØ§ÙÙ ÙØ¬ÙØ¯ Ø¨Ø±Ø§ÛÙ Ø¯Ø®ØªØ±Ù ÙÙØ³Ø§ÛÙ Ú¯Ø±ÛÙ Ú©ÙÙ Ø¢Ø®" "Ù¾Ø¯Ø±Ù Ø¯Ø®ØªØ± ÙÙØ³Ø§ÛÙ Ø¯ÛØ±ÙØ² ÙÙØª Ú©Ø±Ø¯" 1
"386" "az" "az.edf" "7" "3" "39" "filler" 5 "Fixation: 658ms" 143 658 800 "[ 1]" 1 "Ø¯ÙÙ ÙÛ âØ®ÙØ§Ø³Øª Ø¨Ø§ ØªÙØ§ÙÙ ÙØ¬ÙØ¯ Ø¨Ø±Ø§ÛÙ Ø¯Ø®ØªØ±Ù ÙÙØ³Ø§ÛÙ Ú¯Ø±ÛÙ Ú©ÙÙ Ø¢Ø®Ø± Ø¯ÛØ±ÙØ² Ù¾Ø¯Ø±Ø´ Ø±Ø§ Ø§Ø² Ø¯Ø³Øª Ø¯Ø§Ø¯ " 282.5 5.7 25 "7" "7" "1" "*Ø¯ÙÙ ÙÛ âØ®ÙØ§Ø³Øª Ø¨Ø§ ØªÙØ§ÙÙ ÙØ¬ÙØ¯ Ø¨Ø±Ø§ÛÙ Ø¯Ø®ØªØ±Ù ÙÙØ³Ø§ÛÙ Ú¯Ø±ÛÙ Ú©ÙÙ Ø¢Ø®" "Ù¾Ø¯Ø±Ù Ø¯Ø®ØªØ± ÙÙØ³Ø§ÛÙ Ø¯ÛØ±ÙØ² ÙÙØª Ú©Ø±Ø¯" 1
"387" "az" "az.edf" "7" "3" "39" "filler" 6 "Fixation: 819ms" 194 819 1012 "[ 1]" 1 "Ø¯ÙÙ ÙÛ âØ®ÙØ§Ø³Øª Ø¨Ø§ ØªÙØ§ÙÙ ÙØ¬ÙØ¯ Ø¨Ø±Ø§ÛÙ Ø¯Ø®ØªØ±Ù ÙÙØ³Ø§ÛÙ Ú¯Ø±ÛÙ Ú©ÙÙ Ø¢Ø®Ø± Ø¯ÛØ±ÙØ² Ù¾Ø¯Ø±Ø´ Ø±Ø§ Ø§Ø² Ø¯Ø³Øª Ø¯Ø§Ø¯ " 240 7.1 25 "7" "7" "1" "*Ø¯ÙÙ ÙÛ âØ®ÙØ§Ø³Øª Ø¨Ø§ ØªÙØ§ÙÙ ÙØ¬ÙØ¯ Ø¨Ø±Ø§ÛÙ Ø¯Ø®ØªØ±Ù ÙÙØ³Ø§ÛÙ Ú¯Ø±ÛÙ Ú©ÙÙ Ø¢Ø®" "Ù¾Ø¯Ø±Ù Ø¯Ø®ØªØ± ÙÙØ³Ø§ÛÙ Ø¯ÛØ±ÙØ² ÙÙØª Ú©Ø±Ø¯" 1
"388" "az" "az.edf" "7" "3" "39" "filler" 7 "Fixation: 1035ms" 190 1035 1224 "[ 1]" 1 "Ø¯ÙÙ ÙÛ âØ®ÙØ§Ø³Øª Ø¨Ø§ ØªÙØ§ÙÙ ÙØ¬ÙØ¯ Ø¨Ø±Ø§ÛÙ Ø¯Ø®ØªØ±Ù ÙÙØ³Ø§ÛÙ Ú¯Ø±ÛÙ Ú©ÙÙ Ø¢Ø®Ø± Ø¯ÛØ±ÙØ² Ù¾Ø¯Ø±Ø´ Ø±Ø§ Ø§Ø² Ø¯Ø³Øª Ø¯Ø§Ø¯ " 193.9 7.4 25 "7" "7" "1" "*Ø¯ÙÙ ÙÛ âØ®ÙØ§Ø³Øª Ø¨Ø§ ØªÙØ§ÙÙ ÙØ¬ÙØ¯ Ø¨Ø±Ø§ÛÙ Ø¯Ø®ØªØ±Ù ÙÙØ³Ø§ÛÙ Ú¯Ø±ÛÙ Ú©ÙÙ Ø¢Ø®" "Ù¾Ø¯Ø±Ù Ø¯Ø®ØªØ± ÙÙØ³Ø§ÛÙ Ø¯ÛØ±ÙØ² ÙÙØª Ú©Ø±Ø¯" 1
"389" "az" "az.edf" "7" "3" "39" "filler" 8 "Fixation: 1245ms" 181 1245 1425 "[ 1]" 1 "Ø¯ÙÙ ÙÛ âØ®ÙØ§Ø³Øª Ø¨Ø§ ØªÙØ§ÙÙ ÙØ¬ÙØ¯ Ø¨Ø±Ø§ÛÙ Ø¯Ø®ØªØ±Ù ÙÙØ³Ø§ÛÙ Ú¯Ø±ÛÙ Ú©ÙÙ Ø¢Ø®Ø± Ø¯ÛØ±ÙØ² Ù¾Ø¯Ø±Ø´ Ø±Ø§ Ø§Ø² Ø¯Ø³Øª Ø¯Ø§Ø¯ " 160.1 9.4 25 "7" "7" "1" "*Ø¯ÙÙ ÙÛ âØ®ÙØ§Ø³Øª Ø¨Ø§ ØªÙØ§ÙÙ ÙØ¬ÙØ¯ Ø¨Ø±Ø§ÛÙ Ø¯Ø®ØªØ±Ù ÙÙØ³Ø§ÛÙ Ú¯Ø±ÛÙ Ú©ÙÙ Ø¢Ø®" "Ù¾Ø¯Ø±Ù Ø¯Ø®ØªØ± ÙÙØ³Ø§ÛÙ Ø¯ÛØ±ÙØ² ÙÙØª Ú©Ø±Ø¯" 1
"390" "az" "az.edf" "7" "3" "39" "filler" 9 "Fixation: 1446ms" 209 1446 1654 "[ 1]" 1 "Ø¯ÙÙ ÙÛ âØ®ÙØ§Ø³Øª Ø¨Ø§ ØªÙØ§ÙÙ ÙØ¬ÙØ¯ Ø¨Ø±Ø§ÛÙ Ø¯Ø®ØªØ±Ù ÙÙØ³Ø§ÛÙ Ú¯Ø±ÛÙ Ú©ÙÙ Ø¢Ø®Ø± Ø¯ÛØ±ÙØ² Ù¾Ø¯Ø±Ø´ Ø±Ø§ Ø§Ø² Ø¯Ø³Øª Ø¯Ø§Ø¯ " 105.6 9 25 "7" "7" "1" "*Ø¯ÙÙ ÙÛ âØ®ÙØ§Ø³Øª Ø¨Ø§ ØªÙØ§ÙÙ ÙØ¬ÙØ¯ Ø¨Ø±Ø§ÛÙ Ø¯Ø®ØªØ±Ù ÙÙØ³Ø§ÛÙ Ú¯Ø±ÛÙ Ú©ÙÙ Ø¢Ø®" "Ù¾Ø¯Ø±Ù Ø¯Ø®ØªØ± ÙÙØ³Ø§ÛÙ Ø¯ÛØ±ÙØ² ÙÙØª Ú©Ø±Ø¯" 1
"391" "az" "az.edf" "7" "3" "39" "filler" 10 "Fixation: 1667ms" 386 1667 2052 "[ 1]" 1 "Ø¯ÙÙ ÙÛ âØ®ÙØ§Ø³Øª Ø¨Ø§ ØªÙØ§ÙÙ ÙØ¬ÙØ¯ Ø¨Ø±Ø§ÛÙ Ø¯Ø®ØªØ±Ù ÙÙØ³Ø§ÛÙ Ú¯Ø±ÛÙ Ú©ÙÙ Ø¢Ø®Ø± Ø¯ÛØ±ÙØ² Ù¾Ø¯Ø±Ø´ Ø±Ø§ Ø§Ø² Ø¯Ø³Øª Ø¯Ø§Ø¯ " 72.8 9.9 25 "7" "7" "1" "*Ø¯ÙÙ ÙÛ âØ®ÙØ§Ø³Øª Ø¨Ø§ ØªÙØ§ÙÙ ÙØ¬ÙØ¯ Ø¨Ø±Ø§ÛÙ Ø¯Ø®ØªØ±Ù ÙÙØ³Ø§ÛÙ Ú¯Ø±ÛÙ Ú©ÙÙ Ø¢Ø®" "Ù¾Ø¯Ø±Ù Ø¯Ø®ØªØ± ÙÙØ³Ø§ÛÙ Ø¯ÛØ±ÙØ² ÙÙØª Ú©Ø±Ø¯" 1
"392" "az" "az.edf" "7" "3" "39" "filler" 11 "Fixation: 2075ms" 191 2075 2265 "[ 1]" 1 "Ø¯ÙÙ ÙÛ âØ®ÙØ§Ø³Øª Ø¨Ø§ ØªÙØ§ÙÙ ÙØ¬ÙØ¯ Ø¨Ø±Ø§ÛÙ Ø¯Ø®ØªØ±Ù ÙÙØ³Ø§ÛÙ Ú¯Ø±ÛÙ Ú©ÙÙ Ø¢Ø®Ø± Ø¯ÛØ±ÙØ² Ù¾Ø¯Ø±Ø´ Ø±Ø§ Ø§Ø² Ø¯Ø³Øª Ø¯Ø§Ø¯ " 1 10.8 25 "7" "7" "1" "*Ø¯ÙÙ ÙÛ âØ®ÙØ§Ø³Øª Ø¨Ø§ ØªÙØ§ÙÙ ÙØ¬ÙØ¯ Ø¨Ø±Ø§ÛÙ Ø¯Ø®ØªØ±Ù ÙÙØ³Ø§ÛÙ Ú¯Ø±ÛÙ Ú©ÙÙ Ø¢Ø®" "Ù¾Ø¯Ø±Ù Ø¯Ø®ØªØ± ÙÙØ³Ø§ÛÙ Ø¯ÛØ±ÙØ² ÙÙØª Ú©Ø±Ø¯" 1
"393" "az" "az.edf" "7" "3" "39" "filler" 12 "Fixation: 2288ms" 309 2288 2596 "[ 1]" 1 "Ø¯ÙÙ ÙÛ âØ®ÙØ§Ø³Øª Ø¨Ø§ ØªÙØ§ÙÙ ÙØ¬ÙØ¯ Ø¨Ø±Ø§ÛÙ Ø¯Ø®ØªØ±Ù ÙÙØ³Ø§ÛÙ Ú¯Ø±ÛÙ Ú©ÙÙ Ø¢Ø®Ø± Ø¯ÛØ±ÙØ² Ù¾Ø¯Ø±Ø´ Ø±Ø§ Ø§Ø² Ø¯Ø³Øª Ø¯Ø§Ø¯ " -62.8 9.9 25 "7" "7" "1" "*Ø¯ÙÙ ÙÛ âØ®ÙØ§Ø³Øª Ø¨Ø§ ØªÙØ§ÙÙ ÙØ¬ÙØ¯ Ø¨Ø±Ø§ÛÙ Ø¯Ø®ØªØ±Ù ÙÙØ³Ø§ÛÙ Ú¯Ø±ÛÙ Ú©ÙÙ Ø¢Ø®" "Ù¾Ø¯Ø±Ù Ø¯Ø®ØªØ± ÙÙØ³Ø§ÛÙ Ø¯ÛØ±ÙØ² ÙÙØª Ú©Ø±Ø¯" 1
"394" "az" "az.edf" "7" "3" "39" "filler" 13 "Fixation: 2615ms" 167 2615 2781 "[ 1]" 1 "Ø¯ÙÙ ÙÛ âØ®ÙØ§Ø³Øª Ø¨Ø§ ØªÙØ§ÙÙ ÙØ¬ÙØ¯ Ø¨Ø±Ø§ÛÙ Ø¯Ø®ØªØ±Ù ÙÙØ³Ø§ÛÙ Ú¯Ø±ÛÙ Ú©ÙÙ Ø¢Ø®Ø± Ø¯ÛØ±ÙØ² Ù¾Ø¯Ø±Ø´ Ø±Ø§ Ø§Ø² Ø¯Ø³Øª Ø¯Ø§Ø¯ " -92.3 6.4 25 "7" "7" "1" "*Ø¯ÙÙ ÙÛ âØ®ÙØ§Ø³Øª Ø¨Ø§ ØªÙØ§ÙÙ ÙØ¬ÙØ¯ Ø¨Ø±Ø§ÛÙ Ø¯Ø®ØªØ±Ù ÙÙØ³Ø§ÛÙ Ú¯Ø±ÛÙ Ú©ÙÙ Ø¢Ø®" "Ù¾Ø¯Ø±Ù Ø¯Ø®ØªØ± ÙÙØ³Ø§ÛÙ Ø¯ÛØ±ÙØ² ÙÙØª Ú©Ø±Ø¯" 1
"395" "az" "az.edf" "7" "3" "39" "filler" 14 "Fixation: 2804ms" 167 2804 2970 "[ 1]" 1 "Ø¯ÙÙ ÙÛ âØ®ÙØ§Ø³Øª Ø¨Ø§ ØªÙØ§ÙÙ ÙØ¬ÙØ¯ Ø¨Ø±Ø§ÛÙ Ø¯Ø®ØªØ±Ù ÙÙØ³Ø§ÛÙ Ú¯Ø±ÛÙ Ú©ÙÙ Ø¢Ø®Ø± Ø¯ÛØ±ÙØ² Ù¾Ø¯Ø±Ø´ Ø±Ø§ Ø§Ø² Ø¯Ø³Øª Ø¯Ø§Ø¯ " -142.4 5.6 25 "7" "7" "1" "*Ø¯ÙÙ ÙÛ âØ®ÙØ§Ø³Øª Ø¨Ø§ ØªÙØ§ÙÙ ÙØ¬ÙØ¯ Ø¨Ø±Ø§ÛÙ Ø¯Ø®ØªØ±Ù ÙÙØ³Ø§ÛÙ Ú¯Ø±ÛÙ Ú©ÙÙ Ø¢Ø®" "Ù¾Ø¯Ø±Ù Ø¯Ø®ØªØ± ÙÙØ³Ø§ÛÙ Ø¯ÛØ±ÙØ² ÙÙØª Ú©Ø±Ø¯" 1
"396" "az" "az.edf" "7" "3" "39" "filler" 15 "Fixation: 2990ms" 241 2990 3230 "[ 1]" 1 "Ø¯ÙÙ ÙÛ âØ®ÙØ§Ø³Øª Ø¨Ø§ ØªÙØ§ÙÙ ÙØ¬ÙØ¯ Ø¨Ø±Ø§ÛÙ Ø¯Ø®ØªØ±Ù ÙÙØ³Ø§ÛÙ Ú¯Ø±ÛÙ Ú©ÙÙ Ø¢Ø®Ø± Ø¯ÛØ±ÙØ² Ù¾Ø¯Ø±Ø´ Ø±Ø§ Ø§Ø² Ø¯Ø³Øª Ø¯Ø§Ø¯ " -182.9 9.5 25 "7" "7" "1" "*Ø¯ÙÙ ÙÛ âØ®ÙØ§Ø³Øª Ø¨Ø§ ØªÙØ§ÙÙ ÙØ¬ÙØ¯ Ø¨Ø±Ø§ÛÙ Ø¯Ø®ØªØ±Ù ÙÙØ³Ø§ÛÙ Ú¯Ø±ÛÙ Ú©ÙÙ Ø¢Ø®" "Ù¾Ø¯Ø±Ù Ø¯Ø®ØªØ± ÙÙØ³Ø§ÛÙ Ø¯ÛØ±ÙØ² ÙÙØª Ú©Ø±Ø¯" 1
"397" "az" "az.edf" "7" "3" "39" "filler" 16 "Fixation: 3247ms" 182 3247 3428 "[ 1]" 1 "Ø¯ÙÙ ÙÛ âØ®ÙØ§Ø³Øª Ø¨Ø§ ØªÙØ§ÙÙ ÙØ¬ÙØ¯ Ø¨Ø±Ø§ÛÙ Ø¯Ø®ØªØ±Ù ÙÙØ³Ø§ÛÙ Ú¯Ø±ÛÙ Ú©ÙÙ Ø¢Ø®Ø± Ø¯ÛØ±ÙØ² Ù¾Ø¯Ø±Ø´ Ø±Ø§ Ø§Ø² Ø¯Ø³Øª Ø¯Ø§Ø¯ " -214.1 10 25 "7" "7" "1" "*Ø¯ÙÙ ÙÛ âØ®ÙØ§Ø³Øª Ø¨Ø§ ØªÙØ§ÙÙ ÙØ¬ÙØ¯ Ø¨Ø±Ø§ÛÙ Ø¯Ø®ØªØ±Ù ÙÙØ³Ø§ÛÙ Ú¯Ø±ÛÙ Ú©ÙÙ Ø¢Ø®" "Ù¾Ø¯Ø±Ù Ø¯Ø®ØªØ± ÙÙØ³Ø§ÛÙ Ø¯ÛØ±ÙØ² ÙÙØª Ú©Ø±Ø¯" 1
"398" "az" "az.edf" "7" "3" "39" "filler" 17 "Fixation: 3452ms" 343 3452 3794 "[ 1]" 1 "Ø¯ÙÙ ÙÛ âØ®ÙØ§Ø³Øª Ø¨Ø§ ØªÙØ§ÙÙ ÙØ¬ÙØ¯ Ø¨Ø±Ø§ÛÙ Ø¯Ø®ØªØ±Ù ÙÙØ³Ø§ÛÙ Ú¯Ø±ÛÙ Ú©ÙÙ Ø¢Ø®Ø± Ø¯ÛØ±ÙØ² Ù¾Ø¯Ø±Ø´ Ø±Ø§ Ø§Ø² Ø¯Ø³Øª Ø¯Ø§Ø¯ " -288.9 10.2 25 "7" "7" "1" "*Ø¯ÙÙ ÙÛ âØ®ÙØ§Ø³Øª Ø¨Ø§ ØªÙØ§ÙÙ ÙØ¬ÙØ¯ Ø¨Ø±Ø§ÛÙ Ø¯Ø®ØªØ±Ù ÙÙØ³Ø§ÛÙ Ú¯Ø±ÛÙ Ú©ÙÙ Ø¢Ø®" "Ù¾Ø¯Ø±Ù Ø¯Ø®ØªØ± ÙÙØ³Ø§ÛÙ Ø¯ÛØ±ÙØ² ÙÙØª Ú©Ø±Ø¯" 1
"399" "az" "az.edf" "7" "3" "39" "filler" 18 "Fixation: 3816ms" 182 3816 3997 "[ 1]" 1 "Ø¯ÙÙ ÙÛ âØ®ÙØ§Ø³Øª Ø¨Ø§ ØªÙØ§ÙÙ ÙØ¬ÙØ¯ Ø¨Ø±Ø§ÛÙ Ø¯Ø®ØªØ±Ù ÙÙØ³Ø§ÛÙ Ú¯Ø±ÛÙ Ú©ÙÙ Ø¢Ø®Ø± Ø¯ÛØ±ÙØ² Ù¾Ø¯Ø±Ø´ Ø±Ø§ Ø§Ø² Ø¯Ø³Øª Ø¯Ø§Ø¯ " -344.3 6 25 "7" "7" "1" "*Ø¯ÙÙ ÙÛ âØ®ÙØ§Ø³Øª Ø¨Ø§ ØªÙØ§ÙÙ ÙØ¬ÙØ¯ Ø¨Ø±Ø§ÛÙ Ø¯Ø®ØªØ±Ù ÙÙØ³Ø§ÛÙ Ú¯Ø±ÛÙ Ú©ÙÙ Ø¢Ø®" "Ù¾Ø¯Ø±Ù Ø¯Ø®ØªØ± ÙÙØ³Ø§ÛÙ Ø¯ÛØ±ÙØ² ÙÙØª Ú©Ø±Ø¯" 1
"400" "az" "az.edf" "7" "3" "39" "filler" 19 "Fixation: 4085ms" 226 4085 4310 "[ ]" NA NA NA NA NA "7" "7" "1" "*Ø¯ÙÙ ÙÛ âØ®ÙØ§Ø³Øª Ø¨Ø§ ØªÙØ§ÙÙ ÙØ¬ÙØ¯ Ø¨Ø±Ø§ÛÙ Ø¯Ø®ØªØ±Ù ÙÙØ³Ø§ÛÙ Ú¯Ø±ÛÙ Ú©ÙÙ Ø¢Ø®" "Ù¾Ø¯Ø±Ù Ø¯Ø®ØªØ± ÙÙØ³Ø§ÛÙ Ø¯ÛØ±ÙØ² ÙÙØª Ú©Ø±Ø¯" 1
"401" "az" "az.edf" "7" "3" "39" "filler" 20 "Fixation: 4384ms" 101 4384 4484 "[ 1]" 1 "Ø¯ÙÙ ÙÛ âØ®ÙØ§Ø³Øª Ø¨Ø§ ØªÙØ§ÙÙ ÙØ¬ÙØ¯ Ø¨Ø±Ø§ÛÙ Ø¯Ø®ØªØ±Ù ÙÙØ³Ø§ÛÙ Ú¯Ø±ÛÙ Ú©ÙÙ Ø¢Ø®Ø± Ø¯ÛØ±ÙØ² Ù¾Ø¯Ø±Ø´ Ø±Ø§ Ø§Ø² Ø¯Ø³Øª Ø¯Ø§Ø¯ " -368.3 35.1 25 "7" "7" "1" "*Ø¯ÙÙ ÙÛ âØ®ÙØ§Ø³Øª Ø¨Ø§ ØªÙØ§ÙÙ ÙØ¬ÙØ¯ Ø¨Ø±Ø§ÛÙ Ø¯Ø®ØªØ±Ù ÙÙØ³Ø§ÛÙ Ú¯Ø±ÛÙ Ú©ÙÙ Ø¢Ø®" "Ù¾Ø¯Ø±Ù Ø¯Ø®ØªØ± ÙÙØ³Ø§ÛÙ Ø¯ÛØ±ÙØ² ÙÙØª Ú©Ø±Ø¯" 1
"402" "az" "az.edf" "7" "3" "39" "filler" 21 "Fixation: 4516ms" 193 4516 4708 "[ 1]" 1 "Ø¯ÙÙ ÙÛ âØ®ÙØ§Ø³Øª Ø¨Ø§ ØªÙØ§ÙÙ ÙØ¬ÙØ¯ Ø¨Ø±Ø§ÛÙ Ø¯Ø®ØªØ±Ù ÙÙØ³Ø§ÛÙ Ú¯Ø±ÛÙ Ú©ÙÙ Ø¢Ø®Ø± Ø¯ÛØ±ÙØ² Ù¾Ø¯Ø±Ø´ Ø±Ø§ Ø§Ø² Ø¯Ø³Øª Ø¯Ø§Ø¯ " -277.1 9.1 25 "7" "7" "1" "*Ø¯ÙÙ ÙÛ âØ®ÙØ§Ø³Øª Ø¨Ø§ ØªÙØ§ÙÙ ÙØ¬ÙØ¯ Ø¨Ø±Ø§ÛÙ Ø¯Ø®ØªØ±Ù ÙÙØ³Ø§ÛÙ Ú¯Ø±ÛÙ Ú©ÙÙ Ø¢Ø®" "Ù¾Ø¯Ø±Ù Ø¯Ø®ØªØ± ÙÙØ³Ø§ÛÙ Ø¯ÛØ±ÙØ² ÙÙØª Ú©Ø±Ø¯" 1
"403" "az" "az.edf" "7" "3" "39" "filler" 22 "Fixation: 4723ms" 236 4723 4958 "[ 1]" 1 "Ø¯ÙÙ ÙÛ âØ®ÙØ§Ø³Øª Ø¨Ø§ ØªÙØ§ÙÙ ÙØ¬ÙØ¯ Ø¨Ø±Ø§ÛÙ Ø¯Ø®ØªØ±Ù ÙÙØ³Ø§ÛÙ Ú¯Ø±ÛÙ Ú©ÙÙ Ø¢Ø®Ø± Ø¯ÛØ±ÙØ² Ù¾Ø¯Ø±Ø´ Ø±Ø§ Ø§Ø² Ø¯Ø³Øª Ø¯Ø§Ø¯ " -304.4 1.8 25 "7" "7" "1" "*Ø¯ÙÙ ÙÛ âØ®ÙØ§Ø³Øª Ø¨Ø§ ØªÙØ§ÙÙ ÙØ¬ÙØ¯ Ø¨Ø±Ø§ÛÙ Ø¯Ø®ØªØ±Ù ÙÙØ³Ø§ÛÙ Ú¯Ø±ÛÙ Ú©ÙÙ Ø¢Ø®" "Ù¾Ø¯Ø±Ù Ø¯Ø®ØªØ± ÙÙØ³Ø§ÛÙ Ø¯ÛØ±ÙØ² ÙÙØª Ú©Ø±Ø¯" 1
"404" "az" "az.edf" "7" "3" "39" "filler" 23 "Fixation: 4980ms" 372 4980 5351 "[ 1]" 1 "Ø¯ÙÙ ÙÛ âØ®ÙØ§Ø³Øª Ø¨Ø§ ØªÙØ§ÙÙ ÙØ¬ÙØ¯ Ø¨Ø±Ø§ÛÙ Ø¯Ø®ØªØ±Ù ÙÙØ³Ø§ÛÙ Ú¯Ø±ÛÙ Ú©ÙÙ Ø¢Ø®Ø± Ø¯ÛØ±ÙØ² Ù¾Ø¯Ø±Ø´ Ø±Ø§ Ø§Ø² Ø¯Ø³Øª Ø¯Ø§Ø¯ " -350.1 3.2 25 "7" "7" "1" "*Ø¯ÙÙ ÙÛ âØ®ÙØ§Ø³Øª Ø¨Ø§ ØªÙØ§ÙÙ ÙØ¬ÙØ¯ Ø¨Ø±Ø§ÛÙ Ø¯Ø®ØªØ±Ù ÙÙØ³Ø§ÛÙ Ú¯Ø±ÛÙ Ú©ÙÙ Ø¢Ø®" "Ù¾Ø¯Ø±Ù Ø¯Ø®ØªØ± ÙÙØ³Ø§ÛÙ Ø¯ÛØ±ÙØ² ÙÙØª Ú©Ø±Ø¯" 1
"405" "az" "az.edf" "7" "3" "39" "filler" 24 "Fixation: 5374ms" 127 5374 5500 "[ 1]" 1 "Ø¯ÙÙ ÙÛ âØ®ÙØ§Ø³Øª Ø¨Ø§ ØªÙØ§ÙÙ ÙØ¬ÙØ¯ Ø¨Ø±Ø§ÛÙ Ø¯Ø®ØªØ±Ù ÙÙØ³Ø§ÛÙ Ú¯Ø±ÛÙ Ú©ÙÙ Ø¢Ø®Ø± Ø¯ÛØ±ÙØ² Ù¾Ø¯Ø±Ø´ Ø±Ø§ Ø§Ø² Ø¯Ø³Øª Ø¯Ø§Ø¯ " -401.1 5.4 25 "7" "7" "1" "*Ø¯ÙÙ ÙÛ âØ®ÙØ§Ø³Øª Ø¨Ø§ ØªÙØ§ÙÙ ÙØ¬ÙØ¯ Ø¨Ø±Ø§ÛÙ Ø¯Ø®ØªØ±Ù ÙÙØ³Ø§ÛÙ Ú¯Ø±ÛÙ Ú©ÙÙ Ø¢Ø®" "Ù¾Ø¯Ø±Ù Ø¯Ø®ØªØ± ÙÙØ³Ø§ÛÙ Ø¯ÛØ±ÙØ² ÙÙØª Ú©Ø±Ø¯" 1
"406" "az" "az.edf" "7" "3" "39" "filler" 25 "Fixation: 5532ms" 659 5532 6190 "[ ]" NA NA NA NA NA "7" "7" "1" "*Ø¯ÙÙ ÙÛ âØ®ÙØ§Ø³Øª Ø¨Ø§ ØªÙØ§ÙÙ ÙØ¬ÙØ¯ Ø¨Ø±Ø§ÛÙ Ø¯Ø®ØªØ±Ù ÙÙØ³Ø§ÛÙ Ú¯Ø±ÛÙ Ú©ÙÙ Ø¢Ø®" "Ù¾Ø¯Ø±Ù Ø¯Ø®ØªØ± ÙÙØ³Ø§ÛÙ Ø¯ÛØ±ÙØ² ÙÙØª Ú©Ø±Ø¯" 1
"407" "az" "az.edf" "7" "3" "39" "filler" 26 "Fixation: 6236ms" 402 6236 6637 "[ 1]" 1 "Ø¯ÙÙ ÙÛ âØ®ÙØ§Ø³Øª Ø¨Ø§ ØªÙØ§ÙÙ ÙØ¬ÙØ¯ Ø¨Ø±Ø§ÛÙ Ø¯Ø®ØªØ±Ù ÙÙØ³Ø§ÛÙ Ú¯Ø±ÛÙ Ú©ÙÙ Ø¢Ø®Ø± Ø¯ÛØ±ÙØ² Ù¾Ø¯Ø±Ø´ Ø±Ø§ Ø§Ø² Ø¯Ø³Øª Ø¯Ø§Ø¯ " -140.3 32.8 25 "7" "7" "1" "*Ø¯ÙÙ ÙÛ âØ®ÙØ§Ø³Øª Ø¨Ø§ ØªÙØ§ÙÙ ÙØ¬ÙØ¯ Ø¨Ø±Ø§ÛÙ Ø¯Ø®ØªØ±Ù ÙÙØ³Ø§ÛÙ Ú¯Ø±ÛÙ Ú©ÙÙ Ø¢Ø®" "Ù¾Ø¯Ø±Ù Ø¯Ø®ØªØ± ÙÙØ³Ø§ÛÙ Ø¯ÛØ±ÙØ² ÙÙØª Ú©Ø±Ø¯" 1
"408" "az" "az.edf" "7" "3" "39" "filler" 27 "Fixation: 6662ms" 294 6662 6955 "[ 1]" 1 "Ø¯ÙÙ ÙÛ âØ®ÙØ§Ø³Øª Ø¨Ø§ ØªÙØ§ÙÙ ÙØ¬ÙØ¯ Ø¨Ø±Ø§ÛÙ Ø¯Ø®ØªØ±Ù ÙÙØ³Ø§ÛÙ Ú¯Ø±ÛÙ Ú©ÙÙ Ø¢Ø®Ø± Ø¯ÛØ±ÙØ² Ù¾Ø¯Ø±Ø´ Ø±Ø§ Ø§Ø² Ø¯Ø³Øª Ø¯Ø§Ø¯ " -253.6 -2.4 25 "7" "7" "1" "*Ø¯ÙÙ ÙÛ âØ®ÙØ§Ø³Øª Ø¨Ø§ ØªÙØ§ÙÙ ÙØ¬ÙØ¯ Ø¨Ø±Ø§ÛÙ Ø¯Ø®ØªØ±Ù ÙÙØ³Ø§ÛÙ Ú¯Ø±ÛÙ Ú©ÙÙ Ø¢Ø®" "Ù¾Ø¯Ø±Ù Ø¯Ø®ØªØ± ÙÙØ³Ø§ÛÙ Ø¯ÛØ±ÙØ² ÙÙØª Ú©Ø±Ø¯" 1
"409" "az" "az.edf" "8" "3" "15" "c" 1 "Fixation: 7ms" 208 7 214 "[ 1]" 1 "ÙÙØ³Ø±Ù " 4.2 0.4 2 "6" "6" "1" "*ÙÙØ³Ø±Ù*Ø´Ø§Ø¯Û*Ø¨Ù Ø²ÙØ¯Ú¯Û ÙÙ*Ø¢ÙØ±Ø¯*Ù*Ø²ÙØ¯Ú¯Û ÙØ±Ø§ Ø§Ø² Ø§ÛÙ Ø±Ù Ø¨Ù Ø¢Ù Ø±Ù Ú©ï¿½" "Ú©Ø§Ø±Û Ú©Ù ÙÙØ³Ø±Ù Ú©Ø±Ø¯ Ø¯Ø±Ø¯Ø¢ÙØ± Ø¨ÙØ¯" 1
"410" "az" "az.edf" "8" "3" "15" "c" 2 "Fixation: 227ms" 145 227 371 "[ 1]" 1 "ÙÙØ³Ø±Ù " -28.5 11.3 2 "6" "6" "1" "*ÙÙØ³Ø±Ù*Ø´Ø§Ø¯Û*Ø¨Ù Ø²ÙØ¯Ú¯Û ÙÙ*Ø¢ÙØ±Ø¯*Ù*Ø²ÙØ¯Ú¯Û ÙØ±Ø§ Ø§Ø² Ø§ÛÙ Ø±Ù Ø¨Ù Ø¢Ù Ø±Ù Ú©ï¿½" "Ú©Ø§Ø±Û Ú©Ù ÙÙØ³Ø±Ù Ú©Ø±Ø¯ Ø¯Ø±Ø¯Ø¢ÙØ± Ø¨ÙØ¯" 1
"411" "az" "az.edf" "8" "3" "15" "c" 3 "Fixation: 391ms" 396 391 786 "[ 2]" 2 "Ø´Ø§Ø¯Û " -1.5 10 3 "6" "6" "1" "*ÙÙØ³Ø±Ù*Ø´Ø§Ø¯Û*Ø¨Ù Ø²ÙØ¯Ú¯Û ÙÙ*Ø¢ÙØ±Ø¯*Ù*Ø²ÙØ¯Ú¯Û ÙØ±Ø§ Ø§Ø² Ø§ÛÙ Ø±Ù Ø¨Ù Ø¢Ù Ø±Ù Ú©ï¿½" "Ú©Ø§Ø±Û Ú©Ù ÙÙØ³Ø±Ù Ú©Ø±Ø¯ Ø¯Ø±Ø¯Ø¢ÙØ± Ø¨ÙØ¯" 1
"412" "az" "az.edf" "8" "3" "15" "c" 4 "Fixation: 806ms" 186 806 991 "[ 3]" 3 "Ú©Ù Ø§ÙØªØ¸Ø§Ø± ÙØ¯Ø§Ø´ØªÙ " 35.3 11.8 4 "6" "6" "1" "*ÙÙØ³Ø±Ù*Ø´Ø§Ø¯Û*Ø¨Ù Ø²ÙØ¯Ú¯Û ÙÙ*Ø¢ÙØ±Ø¯*Ù*Ø²ÙØ¯Ú¯Û ÙØ±Ø§ Ø§Ø² Ø§ÛÙ Ø±Ù Ø¨Ù Ø¢Ù Ø±Ù Ú©ï¿½" "Ú©Ø§Ø±Û Ú©Ù ÙÙØ³Ø±Ù Ú©Ø±Ø¯ Ø¯Ø±Ø¯Ø¢ÙØ± Ø¨ÙØ¯" 1
"413" "az" "az.edf" "8" "3" "15" "c" 5 "Fixation: 1011ms" 259 1011 1269 "[ 2]" 2 "Ø´Ø§Ø¯Û " 12.6 18.7 3 "6" "6" "1" "*ÙÙØ³Ø±Ù*Ø´Ø§Ø¯Û*Ø¨Ù Ø²ÙØ¯Ú¯Û ÙÙ*Ø¢ÙØ±Ø¯*Ù*Ø²ÙØ¯Ú¯Û ÙØ±Ø§ Ø§Ø² Ø§ÛÙ Ø±Ù Ø¨Ù Ø¢Ù Ø±Ù Ú©ï¿½" "Ú©Ø§Ø±Û Ú©Ù ÙÙØ³Ø±Ù Ú©Ø±Ø¯ Ø¯Ø±Ø¯Ø¢ÙØ± Ø¨ÙØ¯" 1
"414" "az" "az.edf" "8" "3" "15" "c" 6 "Fixation: 1282ms" 190 1282 1471 "[ 2]" 2 "Ø´Ø§Ø¯Û " -12.3 17.2 3 "6" "6" "1" "*ÙÙØ³Ø±Ù*Ø´Ø§Ø¯Û*Ø¨Ù Ø²ÙØ¯Ú¯Û ÙÙ*Ø¢ÙØ±Ø¯*Ù*Ø²ÙØ¯Ú¯Û ÙØ±Ø§ Ø§Ø² Ø§ÛÙ Ø±Ù Ø¨Ù Ø¢Ù Ø±Ù Ú©ï¿½" "Ú©Ø§Ø±Û Ú©Ù ÙÙØ³Ø±Ù Ú©Ø±Ø¯ Ø¯Ø±Ø¯Ø¢ÙØ± Ø¨ÙØ¯" 1
"415" "az" "az.edf" "8" "3" "15" "c" 7 "Fixation: 1493ms" 329 1493 1821 "[ 3]" 3 "Ú©Ù Ø§ÙØªØ¸Ø§Ø± ÙØ¯Ø§Ø´ØªÙ " 13.7 18.4 4 "6" "6" "1" "*ÙÙØ³Ø±Ù*Ø´Ø§Ø¯Û*Ø¨Ù Ø²ÙØ¯Ú¯Û ÙÙ*Ø¢ÙØ±Ø¯*Ù*Ø²ÙØ¯Ú¯Û ÙØ±Ø§ Ø§Ø² Ø§ÛÙ Ø±Ù Ø¨Ù Ø¢Ù Ø±Ù Ú©ï¿½" "Ú©Ø§Ø±Û Ú©Ù ÙÙØ³Ø±Ù Ú©Ø±Ø¯ Ø¯Ø±Ø¯Ø¢ÙØ± Ø¨ÙØ¯" 1
"416" "az" "az.edf" "8" "3" "15" "c" 8 "Fixation: 1840ms" 185 1840 2024 "[ 3]" 3 "Ú©Ù Ø§ÙØªØ¸Ø§Ø± ÙØ¯Ø§Ø´ØªÙ " 37.9 15.6 4 "6" "6" "1" "*ÙÙØ³Ø±Ù*Ø´Ø§Ø¯Û*Ø¨Ù Ø²ÙØ¯Ú¯Û ÙÙ*Ø¢ÙØ±Ø¯*Ù*Ø²ÙØ¯Ú¯Û ÙØ±Ø§ Ø§Ø² Ø§ÛÙ Ø±Ù Ø¨Ù Ø¢Ù Ø±Ù Ú©ï¿½" "Ú©Ø§Ø±Û Ú©Ù ÙÙØ³Ø±Ù Ú©Ø±Ø¯ Ø¯Ø±Ø¯Ø¢ÙØ± Ø¨ÙØ¯" 1
"417" "az" "az.edf" "8" "3" "15" "c" 9 "Fixation: 2048ms" 240 2048 2287 "[ 3]" 3 "Ú©Ù Ø§ÙØªØ¸Ø§Ø± ÙØ¯Ø§Ø´ØªÙ " -44.8 9.8 4 "6" "6" "1" "*ÙÙØ³Ø±Ù*Ø´Ø§Ø¯Û*Ø¨Ù Ø²ÙØ¯Ú¯Û ÙÙ*Ø¢ÙØ±Ø¯*Ù*Ø²ÙØ¯Ú¯Û ÙØ±Ø§ Ø§Ø² Ø§ÛÙ Ø±Ù Ø¨Ù Ø¢Ù Ø±Ù Ú©ï¿½" "Ú©Ø§Ø±Û Ú©Ù ÙÙØ³Ø±Ù Ú©Ø±Ø¯ Ø¯Ø±Ø¯Ø¢ÙØ± Ø¨ÙØ¯" 1
"418" "az" "az.edf" "8" "3" "15" "c" 10 "Fixation: 2303ms" 236 2303 2538 "[ 4]" 4 "Ø¨Ù Ø²ÙØ¯Ú¯Û ÙÙ " 50.1 12.9 2 "6" "6" "1" "*ÙÙØ³Ø±Ù*Ø´Ø§Ø¯Û*Ø¨Ù Ø²ÙØ¯Ú¯Û ÙÙ*Ø¢ÙØ±Ø¯*Ù*Ø²ÙØ¯Ú¯Û ÙØ±Ø§ Ø§Ø² Ø§ÛÙ Ø±Ù Ø¨Ù Ø¢Ù Ø±Ù Ú©ï¿½" "Ú©Ø§Ø±Û Ú©Ù ÙÙØ³Ø±Ù Ú©Ø±Ø¯ Ø¯Ø±Ø¯Ø¢ÙØ± Ø¨ÙØ¯" 1
"419" "az" "az.edf" "8" "3" "15" "c" 11 "Fixation: 2560ms" 231 2560 2790 "[ 4]" 4 "Ø¨Ù Ø²ÙØ¯Ú¯Û ÙÙ " -7 8.5 2 "6" "6" "1" "*ÙÙØ³Ø±Ù*Ø´Ø§Ø¯Û*Ø¨Ù Ø²ÙØ¯Ú¯Û ÙÙ*Ø¢ÙØ±Ø¯*Ù*Ø²ÙØ¯Ú¯Û ÙØ±Ø§ Ø§Ø² Ø§ÛÙ Ø±Ù Ø¨Ù Ø¢Ù Ø±Ù Ú©ï¿½" "Ú©Ø§Ø±Û Ú©Ù ÙÙØ³Ø±Ù Ú©Ø±Ø¯ Ø¯Ø±Ø¯Ø¢ÙØ± Ø¨ÙØ¯" 1
"420" "az" "az.edf" "8" "3" "15" "c" 12 "Fixation: 2812ms" 260 2812 3071 "[ 5]" 5 "Ø¢ÙØ±Ø¯ " 3.9 8.4 1 "6" "6" "1" "*ÙÙØ³Ø±Ù*Ø´Ø§Ø¯Û*Ø¨Ù Ø²ÙØ¯Ú¯Û ÙÙ*Ø¢ÙØ±Ø¯*Ù*Ø²ÙØ¯Ú¯Û ÙØ±Ø§ Ø§Ø² Ø§ÛÙ Ø±Ù Ø¨Ù Ø¢Ù Ø±Ù Ú©ï¿½" "Ú©Ø§Ø±Û Ú©Ù ÙÙØ³Ø±Ù Ú©Ø±Ø¯ Ø¯Ø±Ø¯Ø¢ÙØ± Ø¨ÙØ¯" 1
"421" "az" "az.edf" "8" "3" "15" "c" 13 "Fixation: 3088ms" 261 3088 3348 "[ 7]" 7 "Ø²ÙØ¯Ú¯Û ÙØ±Ø§ Ø§Ø² Ø§ÛÙ Ø±Ù Ø¨Ù Ø¢Ù Ø±Ù Ú©Ø±Ø¯ " 142.3 10.9 8 "6" "6" "1" "*ÙÙØ³Ø±Ù*Ø´Ø§Ø¯Û*Ø¨Ù Ø²ÙØ¯Ú¯Û ÙÙ*Ø¢ÙØ±Ø¯*Ù*Ø²ÙØ¯Ú¯Û ÙØ±Ø§ Ø§Ø² Ø§ÛÙ Ø±Ù Ø¨Ù Ø¢Ù Ø±Ù Ú©ï¿½" "Ú©Ø§Ø±Û Ú©Ù ÙÙØ³Ø±Ù Ú©Ø±Ø¯ Ø¯Ø±Ø¯Ø¢ÙØ± Ø¨ÙØ¯" 1
"422" "az" "az.edf" "8" "3" "15" "c" 14 "Fixation: 3365ms" 236 3365 3600 "[ 7]" 7 "Ø²ÙØ¯Ú¯Û ÙØ±Ø§ Ø§Ø² Ø§ÛÙ Ø±Ù Ø¨Ù Ø¢Ù Ø±Ù Ú©Ø±Ø¯ " 96 11.2 8 "6" "6" "1" "*ÙÙØ³Ø±Ù*Ø´Ø§Ø¯Û*Ø¨Ù Ø²ÙØ¯Ú¯Û ÙÙ*Ø¢ÙØ±Ø¯*Ù*Ø²ÙØ¯Ú¯Û ÙØ±Ø§ Ø§Ø² Ø§ÛÙ Ø±Ù Ø¨Ù Ø¢Ù Ø±Ù Ú©ï¿½" "Ú©Ø§Ø±Û Ú©Ù ÙÙØ³Ø±Ù Ú©Ø±Ø¯ Ø¯Ø±Ø¯Ø¢ÙØ± Ø¨ÙØ¯" 1
"423" "az" "az.edf" "8" "3" "15" "c" 15 "Fixation: 3620ms" 211 3620 3830 "[ 7]" 7 "Ø²ÙØ¯Ú¯Û ÙØ±Ø§ Ø§Ø² Ø§ÛÙ Ø±Ù Ø¨Ù Ø¢Ù Ø±Ù Ú©Ø±Ø¯ " 51.4 7.5 8 "6" "6" "1" "*ÙÙØ³Ø±Ù*Ø´Ø§Ø¯Û*Ø¨Ù Ø²ÙØ¯Ú¯Û ÙÙ*Ø¢ÙØ±Ø¯*Ù*Ø²ÙØ¯Ú¯Û ÙØ±Ø§ Ø§Ø² Ø§ÛÙ Ø±Ù Ø¨Ù Ø¢Ù Ø±Ù Ú©ï¿½" "Ú©Ø§Ø±Û Ú©Ù ÙÙØ³Ø±Ù Ú©Ø±Ø¯ Ø¯Ø±Ø¯Ø¢ÙØ± Ø¨ÙØ¯" 1
"424" "az" "az.edf" "8" "3" "15" "c" 16 "Fixation: 3939ms" 178 3939 4116 "[ ]" NA NA NA NA NA "6" "6" "1" "*ÙÙØ³Ø±Ù*Ø´Ø§Ø¯Û*Ø¨Ù Ø²ÙØ¯Ú¯Û ÙÙ*Ø¢ÙØ±Ø¯*Ù*Ø²ÙØ¯Ú¯Û ÙØ±Ø§ Ø§Ø² Ø§ÛÙ Ø±Ù Ø¨Ù Ø¢Ù Ø±Ù Ú©ï¿½" "Ú©Ø§Ø±Û Ú©Ù ÙÙØ³Ø±Ù Ú©Ø±Ø¯ Ø¯Ø±Ø¯Ø¢ÙØ± Ø¨ÙØ¯" 1
"425" "az" "az.edf" "8" "3" "15" "c" 17 "Fixation: 4198ms" 76 4198 4273 "[ ]" NA NA NA NA NA "6" "6" "1" "*ÙÙØ³Ø±Ù*Ø´Ø§Ø¯Û*Ø¨Ù Ø²ÙØ¯Ú¯Û ÙÙ*Ø¢ÙØ±Ø¯*Ù*Ø²ÙØ¯Ú¯Û ÙØ±Ø§ Ø§Ø² Ø§ÛÙ Ø±Ù Ø¨Ù Ø¢Ù Ø±Ù Ú©ï¿½" "Ú©Ø§Ø±Û Ú©Ù ÙÙØ³Ø±Ù Ú©Ø±Ø¯ Ø¯Ø±Ø¯Ø¢ÙØ± Ø¨ÙØ¯" 1
"426" "az" "az.edf" "8" "3" "15" "c" 18 "Fixation: 4297ms" 186 4297 4482 "[ 7]" 7 "Ø²ÙØ¯Ú¯Û ÙØ±Ø§ Ø§Ø² Ø§ÛÙ Ø±Ù Ø¨Ù Ø¢Ù Ø±Ù Ú©Ø±Ø¯ " -144.4 4.6 8 "6" "6" "1" "*ÙÙØ³Ø±Ù*Ø´Ø§Ø¯Û*Ø¨Ù Ø²ÙØ¯Ú¯Û ÙÙ*Ø¢ÙØ±Ø¯*Ù*Ø²ÙØ¯Ú¯Û ÙØ±Ø§ Ø§Ø² Ø§ÛÙ Ø±Ù Ø¨Ù Ø¢Ù Ø±Ù Ú©ï¿½" "Ú©Ø§Ø±Û Ú©Ù ÙÙØ³Ø±Ù Ú©Ø±Ø¯ Ø¯Ø±Ø¯Ø¢ÙØ± Ø¨ÙØ¯" 1
"427" "az" "az.edf" "8" "3" "15" "c" 19 "Fixation: 4503ms" 220 4503 4722 "[ 7]" 7 "Ø²ÙØ¯Ú¯Û ÙØ±Ø§ Ø§Ø² Ø§ÛÙ Ø±Ù Ø¨Ù Ø¢Ù Ø±Ù Ú©Ø±Ø¯ " -105.6 -1 8 "6" "6" "1" "*ÙÙØ³Ø±Ù*Ø´Ø§Ø¯Û*Ø¨Ù Ø²ÙØ¯Ú¯Û ÙÙ*Ø¢ÙØ±Ø¯*Ù*Ø²ÙØ¯Ú¯Û ÙØ±Ø§ Ø§Ø² Ø§ÛÙ Ø±Ù Ø¨Ù Ø¢Ù Ø±Ù Ú©ï¿½" "Ú©Ø§Ø±Û Ú©Ù ÙÙØ³Ø±Ù Ú©Ø±Ø¯ Ø¯Ø±Ø¯Ø¢ÙØ± Ø¨ÙØ¯" 1
"428" "az" "az.edf" "8" "3" "15" "c" 20 "Fixation: 4742ms" 119 4742 4860 "[ 7]" 7 "Ø²ÙØ¯Ú¯Û ÙØ±Ø§ Ø§Ø² Ø§ÛÙ Ø±Ù Ø¨Ù Ø¢Ù Ø±Ù Ú©Ø±Ø¯ " -86.6 3 8 "6" "6" "1" "*ÙÙØ³Ø±Ù*Ø´Ø§Ø¯Û*Ø¨Ù Ø²ÙØ¯Ú¯Û ÙÙ*Ø¢ÙØ±Ø¯*Ù*Ø²ÙØ¯Ú¯Û ÙØ±Ø§ Ø§Ø² Ø§ÛÙ Ø±Ù Ø¨Ù Ø¢Ù Ø±Ù Ú©ï¿½" "Ú©Ø§Ø±Û Ú©Ù ÙÙØ³Ø±Ù Ú©Ø±Ø¯ Ø¯Ø±Ø¯Ø¢ÙØ± Ø¨ÙØ¯" 1
"429" "az" "az.edf" "8" "3" "15" "c" 21 "Fixation: 4885ms" 180 4885 5064 "[ ]" NA NA NA NA NA "6" "6" "1" "*ÙÙØ³Ø±Ù*Ø´Ø§Ø¯Û*Ø¨Ù Ø²ÙØ¯Ú¯Û ÙÙ*Ø¢ÙØ±Ø¯*Ù*Ø²ÙØ¯Ú¯Û ÙØ±Ø§ Ø§Ø² Ø§ÛÙ Ø±Ù Ø¨Ù Ø¢Ù Ø±Ù Ú©ï¿½" "Ú©Ø§Ø±Û Ú©Ù ÙÙØ³Ø±Ù Ú©Ø±Ø¯ Ø¯Ø±Ø¯Ø¢ÙØ± Ø¨ÙØ¯" 1
"430" "az" "az.edf" "8" "3" "15" "c" 22 "Fixation: 5087ms" 184 5087 5270 "[ ]" NA NA NA NA NA "6" "6" "1" "*ÙÙØ³Ø±Ù*Ø´Ø§Ø¯Û*Ø¨Ù Ø²ÙØ¯Ú¯Û ÙÙ*Ø¢ÙØ±Ø¯*Ù*Ø²ÙØ¯Ú¯Û ÙØ±Ø§ Ø§Ø² Ø§ÛÙ Ø±Ù Ø¨Ù Ø¢Ù Ø±Ù Ú©ï¿½" "Ú©Ø§Ø±Û Ú©Ù ÙÙØ³Ø±Ù Ú©Ø±Ø¯ Ø¯Ø±Ø¯Ø¢ÙØ± Ø¨ÙØ¯" 1
"431" "az" "az.edf" "8" "3" "15" "c" 23 "Fixation: 5291ms" 415 5291 5705 "[ ]" NA NA NA NA NA "6" "6" "1" "*ÙÙØ³Ø±Ù*Ø´Ø§Ø¯Û*Ø¨Ù Ø²ÙØ¯Ú¯Û ÙÙ*Ø¢ÙØ±Ø¯*Ù*Ø²ÙØ¯Ú¯Û ÙØ±Ø§ Ø§Ø² Ø§ÛÙ Ø±Ù Ø¨Ù Ø¢Ù Ø±Ù Ú©ï¿½" "Ú©Ø§Ø±Û Ú©Ù ÙÙØ³Ø±Ù Ú©Ø±Ø¯ Ø¯Ø±Ø¯Ø¢ÙØ± Ø¨ÙØ¯" 1
"432" "az" "az.edf" "8" "3" "15" "c" 24 "Fixation: 5714ms" 147 5714 5860 "[ ]" NA NA NA NA NA "6" "6" "1" "*ÙÙØ³Ø±Ù*Ø´Ø§Ø¯Û*Ø¨Ù Ø²ÙØ¯Ú¯Û ÙÙ*Ø¢ÙØ±Ø¯*Ù*Ø²ÙØ¯Ú¯Û ÙØ±Ø§ Ø§Ø² Ø§ÛÙ Ø±Ù Ø¨Ù Ø¢Ù Ø±Ù Ú©ï¿½" "Ú©Ø§Ø±Û Ú©Ù ÙÙØ³Ø±Ù Ú©Ø±Ø¯ Ø¯Ø±Ø¯Ø¢ÙØ± Ø¨ÙØ¯" 1
"433" "az" "az.edf" "8" "3" "15" "c" 25 "Fixation: 5881ms" 240 5881 6120 "[ ]" NA NA NA NA NA "6" "6" "1" "*ÙÙØ³Ø±Ù*Ø´Ø§Ø¯Û*Ø¨Ù Ø²ÙØ¯Ú¯Û ÙÙ*Ø¢ÙØ±Ø¯*Ù*Ø²ÙØ¯Ú¯Û ÙØ±Ø§ Ø§Ø² Ø§ÛÙ Ø±Ù Ø¨Ù Ø¢Ù Ø±Ù Ú©ï¿½" "Ú©Ø§Ø±Û Ú©Ù ÙÙØ³Ø±Ù Ú©Ø±Ø¯ Ø¯Ø±Ø¯Ø¢ÙØ± Ø¨ÙØ¯" 1
"434" "az" "az.edf" "8" "3" "15" "c" 26 "Fixation: 6143ms" 143 6143 6285 "[ ]" NA NA NA NA NA "6" "6" "1" "*ÙÙØ³Ø±Ù*Ø´Ø§Ø¯Û*Ø¨Ù Ø²ÙØ¯Ú¯Û ÙÙ*Ø¢ÙØ±Ø¯*Ù*Ø²ÙØ¯Ú¯Û ÙØ±Ø§ Ø§Ø² Ø§ÛÙ Ø±Ù Ø¨Ù Ø¢Ù Ø±Ù Ú©ï¿½" "Ú©Ø§Ø±Û Ú©Ù ÙÙØ³Ø±Ù Ú©Ø±Ø¯ Ø¯Ø±Ø¯Ø¢ÙØ± Ø¨ÙØ¯" 1
"435" "az" "az.edf" "8" "3" "15" "c" 27 "Fixation: 6310ms" 262 6310 6571 "[ ]" NA NA NA NA NA "6" "6" "1" "*ÙÙØ³Ø±Ù*Ø´Ø§Ø¯Û*Ø¨Ù Ø²ÙØ¯Ú¯Û ÙÙ*Ø¢ÙØ±Ø¯*Ù*Ø²ÙØ¯Ú¯Û ÙØ±Ø§ Ø§Ø² Ø§ÛÙ Ø±Ù Ø¨Ù Ø¢Ù Ø±Ù Ú©ï¿½" "Ú©Ø§Ø±Û Ú©Ù ÙÙØ³Ø±Ù Ú©Ø±Ø¯ Ø¯Ø±Ø¯Ø¢ÙØ± Ø¨ÙØ¯" 1
"436" "az" "az.edf" "8" "3" "15" "c" 28 "Fixation: 6636ms" 94 6636 6729 "[ ]" NA NA NA NA NA "6" "6" "1" "*ÙÙØ³Ø±Ù*Ø´Ø§Ø¯Û*Ø¨Ù Ø²ÙØ¯Ú¯Û ÙÙ*Ø¢ÙØ±Ø¯*Ù*Ø²ÙØ¯Ú¯Û ÙØ±Ø§ Ø§Ø² Ø§ÛÙ Ø±Ù Ø¨Ù Ø¢Ù Ø±Ù Ú©ï¿½" "Ú©Ø§Ø±Û Ú©Ù ÙÙØ³Ø±Ù Ú©Ø±Ø¯ Ø¯Ø±Ø¯Ø¢ÙØ± Ø¨ÙØ¯" 1
"437" "az" "az.edf" "8" "3" "15" "c" 29 "Fixation: 6755ms" 158 6755 6912 "[ ]" NA NA NA NA NA "6" "6" "1" "*ÙÙØ³Ø±Ù*Ø´Ø§Ø¯Û*Ø¨Ù Ø²ÙØ¯Ú¯Û ÙÙ*Ø¢ÙØ±Ø¯*Ù*Ø²ÙØ¯Ú¯Û ÙØ±Ø§ Ø§Ø² Ø§ÛÙ Ø±Ù Ø¨Ù Ø¢Ù Ø±Ù Ú©ï¿½" "Ú©Ø§Ø±Û Ú©Ù ÙÙØ³Ø±Ù Ú©Ø±Ø¯ Ø¯Ø±Ø¯Ø¢ÙØ± Ø¨ÙØ¯" 1
"438" "az" "az.edf" "8" "3" "15" "c" 30 "Fixation: 6966ms" 189 6966 7154 "[ ]" NA NA NA NA NA "6" "6" "1" "*ÙÙØ³Ø±Ù*Ø´Ø§Ø¯Û*Ø¨Ù Ø²ÙØ¯Ú¯Û ÙÙ*Ø¢ÙØ±Ø¯*Ù*Ø²ÙØ¯Ú¯Û ÙØ±Ø§ Ø§Ø² Ø§ÛÙ Ø±Ù Ø¨Ù Ø¢Ù Ø±Ù Ú©ï¿½" "Ú©Ø§Ø±Û Ú©Ù ÙÙØ³Ø±Ù Ú©Ø±Ø¯ Ø¯Ø±Ø¯Ø¢ÙØ± Ø¨ÙØ¯" 1
"439" "az" "az.edf" "8" "3" "15" "c" 31 "Fixation: 7178ms" 205 7178 7382 "[ 7]" 7 "Ø²ÙØ¯Ú¯Û ÙØ±Ø§ Ø§Ø² Ø§ÛÙ Ø±Ù Ø¨Ù Ø¢Ù Ø±Ù Ú©Ø±Ø¯ " -140.9 -5.5 8 "6" "6" "1" "*ÙÙØ³Ø±Ù*Ø´Ø§Ø¯Û*Ø¨Ù Ø²ÙØ¯Ú¯Û ÙÙ*Ø¢ÙØ±Ø¯*Ù*Ø²ÙØ¯Ú¯Û ÙØ±Ø§ Ø§Ø² Ø§ÛÙ Ø±Ù Ø¨Ù Ø¢Ù Ø±Ù Ú©ï¿½" "Ú©Ø§Ø±Û Ú©Ù ÙÙØ³Ø±Ù Ú©Ø±Ø¯ Ø¯Ø±Ø¯Ø¢ÙØ± Ø¨ÙØ¯" 1
"440" "az" "az.edf" "8" "3" "15" "c" 32 "Fixation: 7409ms" 105 7409 7513 "[ 7]" 7 "Ø²ÙØ¯Ú¯Û ÙØ±Ø§ Ø§Ø² Ø§ÛÙ Ø±Ù Ø¨Ù Ø¢Ù Ø±Ù Ú©Ø±Ø¯ " -41.3 -3.4 8 "6" "6" "1" "*ÙÙØ³Ø±Ù*Ø´Ø§Ø¯Û*Ø¨Ù Ø²ÙØ¯Ú¯Û ÙÙ*Ø¢ÙØ±Ø¯*Ù*Ø²ÙØ¯Ú¯Û ÙØ±Ø§ Ø§Ø² Ø§ÛÙ Ø±Ù Ø¨Ù Ø¢Ù Ø±Ù Ú©ï¿½" "Ú©Ø§Ø±Û Ú©Ù ÙÙØ³Ø±Ù Ú©Ø±Ø¯ Ø¯Ø±Ø¯Ø¢ÙØ± Ø¨ÙØ¯" 1
"441" "az" "az.edf" "9" "3" "63" "filler" 1 "Fixation: 7ms" 192 7 198 "[ 1]" 1 "Ø§ÙØ³Ø§ÙÙ ÙÛÚ ÙÙØª Ø§Ø² ÚÛØ²Û Ø´Ú©Ø§ÛØª ÙÙÛâ Ú©Ø±Ø¯ Ø§ÙØ§ Ø¯ÛØ±ÙØ² Ø­Ø³Ø§Ø¨Û ØµØ¯Ø§ÛØ´ Ø¯Ø±Ø¢ÙØ¯Ù Ø¨ÙØ¯ " 329 -6.5 18 "7" "7" "1" "*Ø§ÙØ³Ø§ÙÙ ÙÛÚ ÙÙØª Ø§Ø² ÚÛØ²Û Ø´Ú©Ø§ÛØª ÙÙÛâ Ú©Ø±Ø¯ Ø§ÙØ§ Ø¯ÛØ±ÙØ² Ø­Ø³Ø§Ø¨Û ØµØ¯Ø§Û" "Ø§ÙØ³Ø§ÙÙ ÙØ¹ÙÙÙØ§ Ø¢Ø¯Ù Ø¢Ø±Ø§ÙÛ Ø§Ø³Øª" 1
"442" "az" "az.edf" "9" "3" "63" "filler" 2 "Fixation: 216ms" 281 216 496 "[ 1]" 1 "Ø§ÙØ³Ø§ÙÙ ÙÛÚ ÙÙØª Ø§Ø² ÚÛØ²Û Ø´Ú©Ø§ÛØª ÙÙÛâ Ú©Ø±Ø¯ Ø§ÙØ§ Ø¯ÛØ±ÙØ² Ø­Ø³Ø§Ø¨Û ØµØ¯Ø§ÛØ´ Ø¯Ø±Ø¢ÙØ¯Ù Ø¨ÙØ¯ " 282.2 8.2 18 "7" "7" "1" "*Ø§ÙØ³Ø§ÙÙ ÙÛÚ ÙÙØª Ø§Ø² ÚÛØ²Û Ø´Ú©Ø§ÛØª ÙÙÛâ Ú©Ø±Ø¯ Ø§ÙØ§ Ø¯ÛØ±ÙØ² Ø­Ø³Ø§Ø¨Û ØµØ¯Ø§Û" "Ø§ÙØ³Ø§ÙÙ ÙØ¹ÙÙÙØ§ Ø¢Ø¯Ù Ø¢Ø±Ø§ÙÛ Ø§Ø³Øª" 1
"443" "az" "az.edf" "9" "3" "63" "filler" 3 "Fixation: 515ms" 288 515 802 "[ 1]" 1 "Ø§ÙØ³Ø§ÙÙ ÙÛÚ ÙÙØª Ø§Ø² ÚÛØ²Û Ø´Ú©Ø§ÛØª ÙÙÛâ Ú©Ø±Ø¯ Ø§ÙØ§ Ø¯ÛØ±ÙØ² Ø­Ø³Ø§Ø¨Û ØµØ¯Ø§ÛØ´ Ø¯Ø±Ø¢ÙØ¯Ù Ø¨ÙØ¯ " 229.7 6.6 18 "7" "7" "1" "*Ø§ÙØ³Ø§ÙÙ ÙÛÚ ÙÙØª Ø§Ø² ÚÛØ²Û Ø´Ú©Ø§ÛØª ÙÙÛâ Ú©Ø±Ø¯ Ø§ÙØ§ Ø¯ÛØ±ÙØ² Ø­Ø³Ø§Ø¨Û ØµØ¯Ø§Û" "Ø§ÙØ³Ø§ÙÙ ÙØ¹ÙÙÙØ§ Ø¢Ø¯Ù Ø¢Ø±Ø§ÙÛ Ø§Ø³Øª" 1
"444" "az" "az.edf" "9" "3" "63" "filler" 4 "Fixation: 822ms" 134 822 955 "[ 1]" 1 "Ø§ÙØ³Ø§ÙÙ ÙÛÚ ÙÙØª Ø§Ø² ÚÛØ²Û Ø´Ú©Ø§ÛØª ÙÙÛâ Ú©Ø±Ø¯ Ø§ÙØ§ Ø¯ÛØ±ÙØ² Ø­Ø³Ø§Ø¨Û ØµØ¯Ø§ÛØ´ Ø¯Ø±Ø¢ÙØ¯Ù Ø¨ÙØ¯ " 201.2 5.7 18 "7" "7" "1" "*Ø§ÙØ³Ø§ÙÙ ÙÛÚ ÙÙØª Ø§Ø² ÚÛØ²Û Ø´Ú©Ø§ÛØª ÙÙÛâ Ú©Ø±Ø¯ Ø§ÙØ§ Ø¯ÛØ±ÙØ² Ø­Ø³Ø§Ø¨Û ØµØ¯Ø§Û" "Ø§ÙØ³Ø§ÙÙ ÙØ¹ÙÙÙØ§ Ø¢Ø¯Ù Ø¢Ø±Ø§ÙÛ Ø§Ø³Øª" 1
"445" "az" "az.edf" "9" "3" "63" "filler" 5 "Fixation: 975ms" 220 975 1194 "[ 1]" 1 "Ø§ÙØ³Ø§ÙÙ ÙÛÚ ÙÙØª Ø§Ø² ÚÛØ²Û Ø´Ú©Ø§ÛØª ÙÙÛâ Ú©Ø±Ø¯ Ø§ÙØ§ Ø¯ÛØ±ÙØ² Ø­Ø³Ø§Ø¨Û ØµØ¯Ø§ÛØ´ Ø¯Ø±Ø¢ÙØ¯Ù Ø¨ÙØ¯ " 147.8 13.1 18 "7" "7" "1" "*Ø§ÙØ³Ø§ÙÙ ÙÛÚ ÙÙØª Ø§Ø² ÚÛØ²Û Ø´Ú©Ø§ÛØª ÙÙÛâ Ú©Ø±Ø¯ Ø§ÙØ§ Ø¯ÛØ±ÙØ² Ø­Ø³Ø§Ø¨Û ØµØ¯Ø§Û" "Ø§ÙØ³Ø§ÙÙ ÙØ¹ÙÙÙØ§ Ø¢Ø¯Ù Ø¢Ø±Ø§ÙÛ Ø§Ø³Øª" 1
"446" "az" "az.edf" "9" "3" "63" "filler" 6 "Fixation: 1217ms" 191 1217 1407 "[ 1]" 1 "Ø§ÙØ³Ø§ÙÙ ÙÛÚ ÙÙØª Ø§Ø² ÚÛØ²Û Ø´Ú©Ø§ÛØª ÙÙÛâ Ú©Ø±Ø¯ Ø§ÙØ§ Ø¯ÛØ±ÙØ² Ø­Ø³Ø§Ø¨Û ØµØ¯Ø§ÛØ´ Ø¯Ø±Ø¢ÙØ¯Ù Ø¨ÙØ¯ " 91.8 12.5 18 "7" "7" "1" "*Ø§ÙØ³Ø§ÙÙ ÙÛÚ ÙÙØª Ø§Ø² ÚÛØ²Û Ø´Ú©Ø§ÛØª ÙÙÛâ Ú©Ø±Ø¯ Ø§ÙØ§ Ø¯ÛØ±ÙØ² Ø­Ø³Ø§Ø¨Û ØµØ¯Ø§Û" "Ø§ÙØ³Ø§ÙÙ ÙØ¹ÙÙÙØ§ Ø¢Ø¯Ù Ø¢Ø±Ø§ÙÛ Ø§Ø³Øª" 1
"447" "az" "az.edf" "9" "3" "63" "filler" 7 "Fixation: 1428ms" 321 1428 1748 "[ 1]" 1 "Ø§ÙØ³Ø§ÙÙ ÙÛÚ ÙÙØª Ø§Ø² ÚÛØ²Û Ø´Ú©Ø§ÛØª ÙÙÛâ Ú©Ø±Ø¯ Ø§ÙØ§ Ø¯ÛØ±ÙØ² Ø­Ø³Ø§Ø¨Û ØµØ¯Ø§ÛØ´ Ø¯Ø±Ø¢ÙØ¯Ù Ø¨ÙØ¯ " 23.3 9.1 18 "7" "7" "1" "*Ø§ÙØ³Ø§ÙÙ ÙÛÚ ÙÙØª Ø§Ø² ÚÛØ²Û Ø´Ú©Ø§ÛØª ÙÙÛâ Ú©Ø±Ø¯ Ø§ÙØ§ Ø¯ÛØ±ÙØ² Ø­Ø³Ø§Ø¨Û ØµØ¯Ø§Û" "Ø§ÙØ³Ø§ÙÙ ÙØ¹ÙÙÙØ§ Ø¢Ø¯Ù Ø¢Ø±Ø§ÙÛ Ø§Ø³Øª" 1
"448" "az" "az.edf" "9" "3" "63" "filler" 8 "Fixation: 1765ms" 161 1765 1925 "[ 1]" 1 "Ø§ÙØ³Ø§ÙÙ ÙÛÚ ÙÙØª Ø§Ø² ÚÛØ²Û Ø´Ú©Ø§ÛØª ÙÙÛâ Ú©Ø±Ø¯ Ø§ÙØ§ Ø¯ÛØ±ÙØ² Ø­Ø³Ø§Ø¨Û ØµØ¯Ø§ÛØ´ Ø¯Ø±Ø¢ÙØ¯Ù Ø¨ÙØ¯ " -2.8 11.3 18 "7" "7" "1" "*Ø§ÙØ³Ø§ÙÙ ÙÛÚ ÙÙØª Ø§Ø² ÚÛØ²Û Ø´Ú©Ø§ÛØª ÙÙÛâ Ú©Ø±Ø¯ Ø§ÙØ§ Ø¯ÛØ±ÙØ² Ø­Ø³Ø§Ø¨Û ØµØ¯Ø§Û" "Ø§ÙØ³Ø§ÙÙ ÙØ¹ÙÙÙØ§ Ø¢Ø¯Ù Ø¢Ø±Ø§ÙÛ Ø§Ø³Øª" 1
"449" "az" "az.edf" "9" "3" "63" "filler" 9 "Fixation: 1948ms" 304 1948 2251 "[ 1]" 1 "Ø§ÙØ³Ø§ÙÙ ÙÛÚ ÙÙØª Ø§Ø² ÚÛØ²Û Ø´Ú©Ø§ÛØª ÙÙÛâ Ú©Ø±Ø¯ Ø§ÙØ§ Ø¯ÛØ±ÙØ² Ø­Ø³Ø§Ø¨Û ØµØ¯Ø§ÛØ´ Ø¯Ø±Ø¢ÙØ¯Ù Ø¨ÙØ¯ " -66.3 12.5 18 "7" "7" "1" "*Ø§ÙØ³Ø§ÙÙ ÙÛÚ ÙÙØª Ø§Ø² ÚÛØ²Û Ø´Ú©Ø§ÛØª ÙÙÛâ Ú©Ø±Ø¯ Ø§ÙØ§ Ø¯ÛØ±ÙØ² Ø­Ø³Ø§Ø¨Û ØµØ¯Ø§Û" "Ø§ÙØ³Ø§ÙÙ ÙØ¹ÙÙÙØ§ Ø¢Ø¯Ù Ø¢Ø±Ø§ÙÛ Ø§Ø³Øª" 1
"450" "az" "az.edf" "9" "3" "63" "filler" 10 "Fixation: 2271ms" 242 2271 2512 "[ 1]" 1 "Ø§ÙØ³Ø§ÙÙ ÙÛÚ ÙÙØª Ø§Ø² ÚÛØ²Û Ø´Ú©Ø§ÛØª ÙÙÛâ Ú©Ø±Ø¯ Ø§ÙØ§ Ø¯ÛØ±ÙØ² Ø­Ø³Ø§Ø¨Û ØµØ¯Ø§ÛØ´ Ø¯Ø±Ø¢ÙØ¯Ù Ø¨ÙØ¯ " -121.8 11.1 18 "7" "7" "1" "*Ø§ÙØ³Ø§ÙÙ ÙÛÚ ÙÙØª Ø§Ø² ÚÛØ²Û Ø´Ú©Ø§ÛØª ÙÙÛâ Ú©Ø±Ø¯ Ø§ÙØ§ Ø¯ÛØ±ÙØ² Ø­Ø³Ø§Ø¨Û ØµØ¯Ø§Û" "Ø§ÙØ³Ø§ÙÙ ÙØ¹ÙÙÙØ§ Ø¢Ø¯Ù Ø¢Ø±Ø§ÙÛ Ø§Ø³Øª" 1
"451" "az" "az.edf" "9" "3" "63" "filler" 11 "Fixation: 2535ms" 296 2535 2830 "[ 1]" 1 "Ø§ÙØ³Ø§ÙÙ ÙÛÚ ÙÙØª Ø§Ø² ÚÛØ²Û Ø´Ú©Ø§ÛØª ÙÙÛâ Ú©Ø±Ø¯ Ø§ÙØ§ Ø¯ÛØ±ÙØ² Ø­Ø³Ø§Ø¨Û ØµØ¯Ø§ÛØ´ Ø¯Ø±Ø¢ÙØ¯Ù Ø¨ÙØ¯ " -192.8 9 18 "7" "7" "1" "*Ø§ÙØ³Ø§ÙÙ ÙÛÚ ÙÙØª Ø§Ø² ÚÛØ²Û Ø´Ú©Ø§ÛØª ÙÙÛâ Ú©Ø±Ø¯ Ø§ÙØ§ Ø¯ÛØ±ÙØ² Ø­Ø³Ø§Ø¨Û ØµØ¯Ø§Û" "Ø§ÙØ³Ø§ÙÙ ÙØ¹ÙÙÙØ§ Ø¢Ø¯Ù Ø¢Ø±Ø§ÙÛ Ø§Ø³Øª" 1
"452" "az" "az.edf" "9" "3" "63" "filler" 12 "Fixation: 2853ms" 323 2853 3175 "[ 1]" 1 "Ø§ÙØ³Ø§ÙÙ ÙÛÚ ÙÙØª Ø§Ø² ÚÛØ²Û Ø´Ú©Ø§ÛØª ÙÙÛâ Ú©Ø±Ø¯ Ø§ÙØ§ Ø¯ÛØ±ÙØ² Ø­Ø³Ø§Ø¨Û ØµØ¯Ø§ÛØ´ Ø¯Ø±Ø¢ÙØ¯Ù Ø¨ÙØ¯ " -262.3 -1.3 18 "7" "7" "1" "*Ø§ÙØ³Ø§ÙÙ ÙÛÚ ÙÙØª Ø§Ø² ÚÛØ²Û Ø´Ú©Ø§ÛØª ÙÙÛâ Ú©Ø±Ø¯ Ø§ÙØ§ Ø¯ÛØ±ÙØ² Ø­Ø³Ø§Ø¨Û ØµØ¯Ø§Û" "Ø§ÙØ³Ø§ÙÙ ÙØ¹ÙÙÙØ§ Ø¢Ø¯Ù Ø¢Ø±Ø§ÙÛ Ø§Ø³Øª" 1
"453" "az" "az.edf" "9" "3" "63" "filler" 13 "Fixation: 3197ms" 172 3197 3368 "[ 1]" 1 "Ø§ÙØ³Ø§ÙÙ ÙÛÚ ÙÙØª Ø§Ø² ÚÛØ²Û Ø´Ú©Ø§ÛØª ÙÙÛâ Ú©Ø±Ø¯ Ø§ÙØ§ Ø¯ÛØ±ÙØ² Ø­Ø³Ø§Ø¨Û ØµØ¯Ø§ÛØ´ Ø¯Ø±Ø¢ÙØ¯Ù Ø¨ÙØ¯ " -306.2 1.5 18 "7" "7" "1" "*Ø§ÙØ³Ø§ÙÙ ÙÛÚ ÙÙØª Ø§Ø² ÚÛØ²Û Ø´Ú©Ø§ÛØª ÙÙÛâ Ú©Ø±Ø¯ Ø§ÙØ§ Ø¯ÛØ±ÙØ² Ø­Ø³Ø§Ø¨Û ØµØ¯Ø§Û" "Ø§ÙØ³Ø§ÙÙ ÙØ¹ÙÙÙØ§ Ø¢Ø¯Ù Ø¢Ø±Ø§ÙÛ Ø§Ø³Øª" 1
"454" "az" "az.edf" "9" "3" "63" "filler" 14 "Fixation: 3389ms" 193 3389 3581 "[ 1]" 1 "Ø§ÙØ³Ø§ÙÙ ÙÛÚ ÙÙØª Ø§Ø² ÚÛØ²Û Ø´Ú©Ø§ÛØª ÙÙÛâ Ú©Ø±Ø¯ Ø§ÙØ§ Ø¯ÛØ±ÙØ² Ø­Ø³Ø§Ø¨Û ØµØ¯Ø§ÛØ´ Ø¯Ø±Ø¢ÙØ¯Ù Ø¨ÙØ¯ " -277.3 3.5 18 "7" "7" "1" "*Ø§ÙØ³Ø§ÙÙ ÙÛÚ ÙÙØª Ø§Ø² ÚÛØ²Û Ø´Ú©Ø§ÛØª ÙÙÛâ Ú©Ø±Ø¯ Ø§ÙØ§ Ø¯ÛØ±ÙØ² Ø­Ø³Ø§Ø¨Û ØµØ¯Ø§Û" "Ø§ÙØ³Ø§ÙÙ ÙØ¹ÙÙÙØ§ Ø¢Ø¯Ù Ø¢Ø±Ø§ÙÛ Ø§Ø³Øª" 1
"455" "az" "az.edf" "9" "3" "63" "filler" 15 "Fixation: 3603ms" 341 3603 3943 "[ 1]" 1 "Ø§ÙØ³Ø§ÙÙ ÙÛÚ ÙÙØª Ø§Ø² ÚÛØ²Û Ø´Ú©Ø§ÛØª ÙÙÛâ Ú©Ø±Ø¯ Ø§ÙØ§ Ø¯ÛØ±ÙØ² Ø­Ø³Ø§Ø¨Û ØµØ¯Ø§ÛØ´ Ø¯Ø±Ø¢ÙØ¯Ù Ø¨ÙØ¯ " -318.7 11.1 18 "7" "7" "1" "*Ø§ÙØ³Ø§ÙÙ ÙÛÚ ÙÙØª Ø§Ø² ÚÛØ²Û Ø´Ú©Ø§ÛØª ÙÙÛâ Ú©Ø±Ø¯ Ø§ÙØ§ Ø¯ÛØ±ÙØ² Ø­Ø³Ø§Ø¨Û ØµØ¯Ø§Û" "Ø§ÙØ³Ø§ÙÙ ÙØ¹ÙÙÙØ§ Ø¢Ø¯Ù Ø¢Ø±Ø§ÙÛ Ø§Ø³Øª" 1
"456" "az" "az.edf" "9" "3" "63" "filler" 16 "Fixation: 4023ms" 252 4023 4274 "[ ]" NA NA NA NA NA "7" "7" "1" "*Ø§ÙØ³Ø§ÙÙ ÙÛÚ ÙÙØª Ø§Ø² ÚÛØ²Û Ø´Ú©Ø§ÛØª ÙÙÛâ Ú©Ø±Ø¯ Ø§ÙØ§ Ø¯ÛØ±ÙØ² Ø­Ø³Ø§Ø¨Û ØµØ¯Ø§Û" "Ø§ÙØ³Ø§ÙÙ ÙØ¹ÙÙÙØ§ Ø¢Ø¯Ù Ø¢Ø±Ø§ÙÛ Ø§Ø³Øª" 1
"457" "az" "az.edf" "9" "3" "63" "filler" 17 "Fixation: 4339ms" 88 4339 4426 "[ ]" NA NA NA NA NA "7" "7" "1" "*Ø§ÙØ³Ø§ÙÙ ÙÛÚ ÙÙØª Ø§Ø² ÚÛØ²Û Ø´Ú©Ø§ÛØª ÙÙÛâ Ú©Ø±Ø¯ Ø§ÙØ§ Ø¯ÛØ±ÙØ² Ø­Ø³Ø§Ø¨Û ØµØ¯Ø§Û" "Ø§ÙØ³Ø§ÙÙ ÙØ¹ÙÙÙØ§ Ø¢Ø¯Ù Ø¢Ø±Ø§ÙÛ Ø§Ø³Øª" 1
"458" "az" "az.edf" "9" "3" "63" "filler" 18 "Fixation: 4454ms" 148 4454 4601 "[ ]" NA NA NA NA NA "7" "7" "1" "*Ø§ÙØ³Ø§ÙÙ ÙÛÚ ÙÙØª Ø§Ø² ÚÛØ²Û Ø´Ú©Ø§ÛØª ÙÙÛâ Ú©Ø±Ø¯ Ø§ÙØ§ Ø¯ÛØ±ÙØ² Ø­Ø³Ø§Ø¨Û ØµØ¯Ø§Û" "Ø§ÙØ³Ø§ÙÙ ÙØ¹ÙÙÙØ§ Ø¢Ø¯Ù Ø¢Ø±Ø§ÙÛ Ø§Ø³Øª" 1
"459" "az" "az.edf" "9" "3" "63" "filler" 19 "Fixation: 4625ms" 265 4625 4889 "[ 1]" 1 "Ø§ÙØ³Ø§ÙÙ ÙÛÚ ÙÙØª Ø§Ø² ÚÛØ²Û Ø´Ú©Ø§ÛØª ÙÙÛâ Ú©Ø±Ø¯ Ø§ÙØ§ Ø¯ÛØ±ÙØ² Ø­Ø³Ø§Ø¨Û ØµØ¯Ø§ÛØ´ Ø¯Ø±Ø¢ÙØ¯Ù Ø¨ÙØ¯ " -339 3.9 18 "7" "7" "1" "*Ø§ÙØ³Ø§ÙÙ ÙÛÚ ÙÙØª Ø§Ø² ÚÛØ²Û Ø´Ú©Ø§ÛØª ÙÙÛâ Ú©Ø±Ø¯ Ø§ÙØ§ Ø¯ÛØ±ÙØ² Ø­Ø³Ø§Ø¨Û ØµØ¯Ø§Û" "Ø§ÙØ³Ø§ÙÙ ÙØ¹ÙÙÙØ§ Ø¢Ø¯Ù Ø¢Ø±Ø§ÙÛ Ø§Ø³Øª" 1
"460" "az" "az.edf" "9" "3" "63" "filler" 20 "Fixation: 4912ms" 196 4912 5107 "[ ]" NA NA NA NA NA "7" "7" "1" "*Ø§ÙØ³Ø§ÙÙ ÙÛÚ ÙÙØª Ø§Ø² ÚÛØ²Û Ø´Ú©Ø§ÛØª ÙÙÛâ Ú©Ø±Ø¯ Ø§ÙØ§ Ø¯ÛØ±ÙØ² Ø­Ø³Ø§Ø¨Û ØµØ¯Ø§Û" "Ø§ÙØ³Ø§ÙÙ ÙØ¹ÙÙÙØ§ Ø¢Ø¯Ù Ø¢Ø±Ø§ÙÛ Ø§Ø³Øª" 1
"461" "az" "az.edf" "9" "3" "63" "filler" 21 "Fixation: 5130ms" 210 5130 5339 "[ ]" NA NA NA NA NA "7" "7" "1" "*Ø§ÙØ³Ø§ÙÙ ÙÛÚ ÙÙØª Ø§Ø² ÚÛØ²Û Ø´Ú©Ø§ÛØª ÙÙÛâ Ú©Ø±Ø¯ Ø§ÙØ§ Ø¯ÛØ±ÙØ² Ø­Ø³Ø§Ø¨Û ØµØ¯Ø§Û" "Ø§ÙØ³Ø§ÙÙ ÙØ¹ÙÙÙØ§ Ø¢Ø¯Ù Ø¢Ø±Ø§ÙÛ Ø§Ø³Øª" 1
"462" "az" "az.edf" "9" "3" "63" "filler" 22 "Fixation: 5355ms" 230 5355 5584 "[ ]" NA NA NA NA NA "7" "7" "1" "*Ø§ÙØ³Ø§ÙÙ ÙÛÚ ÙÙØª Ø§Ø² ÚÛØ²Û Ø´Ú©Ø§ÛØª ÙÙÛâ Ú©Ø±Ø¯ Ø§ÙØ§ Ø¯ÛØ±ÙØ² Ø­Ø³Ø§Ø¨Û ØµØ¯Ø§Û" "Ø§ÙØ³Ø§ÙÙ ÙØ¹ÙÙÙØ§ Ø¢Ø¯Ù Ø¢Ø±Ø§ÙÛ Ø§Ø³Øª" 1
"463" "az" "az.edf" "9" "3" "63" "filler" 23 "Fixation: 5606ms" 246 5606 5851 "[ ]" NA NA NA NA NA "7" "7" "1" "*Ø§ÙØ³Ø§ÙÙ ÙÛÚ ÙÙØª Ø§Ø² ÚÛØ²Û Ø´Ú©Ø§ÛØª ÙÙÛâ Ú©Ø±Ø¯ Ø§ÙØ§ Ø¯ÛØ±ÙØ² Ø­Ø³Ø§Ø¨Û ØµØ¯Ø§Û" "Ø§ÙØ³Ø§ÙÙ ÙØ¹ÙÙÙØ§ Ø¢Ø¯Ù Ø¢Ø±Ø§ÙÛ Ø§Ø³Øª" 1
"464" "az" "az.edf" "9" "3" "63" "filler" 24 "Fixation: 5910ms" 82 5910 5991 "[ ]" NA NA NA NA NA "7" "7" "1" "*Ø§ÙØ³Ø§ÙÙ ÙÛÚ ÙÙØª Ø§Ø² ÚÛØ²Û Ø´Ú©Ø§ÛØª ÙÙÛâ Ú©Ø±Ø¯ Ø§ÙØ§ Ø¯ÛØ±ÙØ² Ø­Ø³Ø§Ø¨Û ØµØ¯Ø§Û" "Ø§ÙØ³Ø§ÙÙ ÙØ¹ÙÙÙØ§ Ø¢Ø¯Ù Ø¢Ø±Ø§ÙÛ Ø§Ø³Øª" 1
"465" "az" "az.edf" "9" "3" "63" "filler" 25 "Fixation: 6016ms" 181 6016 6196 "[ ]" NA NA NA NA NA "7" "7" "1" "*Ø§ÙØ³Ø§ÙÙ ÙÛÚ ÙÙØª Ø§Ø² ÚÛØ²Û Ø´Ú©Ø§ÛØª ÙÙÛâ Ú©Ø±Ø¯ Ø§ÙØ§ Ø¯ÛØ±ÙØ² Ø­Ø³Ø§Ø¨Û ØµØ¯Ø§Û" "Ø§ÙØ³Ø§ÙÙ ÙØ¹ÙÙÙØ§ Ø¢Ø¯Ù Ø¢Ø±Ø§ÙÛ Ø§Ø³Øª" 1
"466" "az" "az.edf" "9" "3" "63" "filler" 26 "Fixation: 6243ms" 165 6243 6407 "[ 1]" 1 "Ø§ÙØ³Ø§ÙÙ ÙÛÚ ÙÙØª Ø§Ø² ÚÛØ²Û Ø´Ú©Ø§ÛØª ÙÙÛâ Ú©Ø±Ø¯ Ø§ÙØ§ Ø¯ÛØ±ÙØ² Ø­Ø³Ø§Ø¨Û ØµØ¯Ø§ÛØ´ Ø¯Ø±Ø¢ÙØ¯Ù Ø¨ÙØ¯ " -292.7 40 18 "7" "7" "1" "*Ø§ÙØ³Ø§ÙÙ ÙÛÚ ÙÙØª Ø§Ø² ÚÛØ²Û Ø´Ú©Ø§ÛØª ÙÙÛâ Ú©Ø±Ø¯ Ø§ÙØ§ Ø¯ÛØ±ÙØ² Ø­Ø³Ø§Ø¨Û ØµØ¯Ø§Û" "Ø§ÙØ³Ø§ÙÙ ÙØ¹ÙÙÙØ§ Ø¢Ø¯Ù Ø¢Ø±Ø§ÙÛ Ø§Ø³Øª" 1
"467" "az" "az.edf" "9" "3" "63" "filler" 27 "Fixation: 6431ms" 133 6431 6563 "[ 1]" 1 "Ø§ÙØ³Ø§ÙÙ ÙÛÚ ÙÙØª Ø§Ø² ÚÛØ²Û Ø´Ú©Ø§ÛØª ÙÙÛâ Ú©Ø±Ø¯ Ø§ÙØ§ Ø¯ÛØ±ÙØ² Ø­Ø³Ø§Ø¨Û ØµØ¯Ø§ÛØ´ Ø¯Ø±Ø¢ÙØ¯Ù Ø¨ÙØ¯ " -296.6 5.8 18 "7" "7" "1" "*Ø§ÙØ³Ø§ÙÙ ÙÛÚ ÙÙØª Ø§Ø² ÚÛØ²Û Ø´Ú©Ø§ÛØª ÙÙÛâ Ú©Ø±Ø¯ Ø§ÙØ§ Ø¯ÛØ±ÙØ² Ø­Ø³Ø§Ø¨Û ØµØ¯Ø§Û" "Ø§ÙØ³Ø§ÙÙ ÙØ¹ÙÙÙØ§ Ø¢Ø¯Ù Ø¢Ø±Ø§ÙÛ Ø§Ø³Øª" 1
"468" "az" "az.edf" "10" "3" "19" "c" 1 "Fixation: 7ms" 200 7 206 "[ 1]" 1 "Ø´Ø¨ÙÙ " 8.8 2.9 1 "6" "6" "1" "*Ø´Ø¨ÙÙ*ØªØ§Ø¨ÙÙÛÛ*Ø¨Ù ÙÙ*Ø¨Ø®Ø´ÛØ¯*Ù*ÙÙ Ø¢Ù Ø±Ø§ Ø¨Ù Ø¯ÛÙØ§Ø±Ù Ø§ØªØ§ÙÙ ÙØ´ÛÙÙ Ø²ï¿½" "ÙÙ ØªØ§Ø¨ÙÙÛ Ø´Ø¨ÙÙ Ø±Ø§ Ø¯ÙØ³Øªâ ÙØ¯Ø§Ø´ØªÙ" 1
"469" "az" "az.edf" "10" "3" "19" "c" 2 "Fixation: 225ms" 273 225 497 "[ 2]" 2 "ØªØ§Ø¨ÙÙÛÛ " 29.5 12.1 3 "6" "6" "1" "*Ø´Ø¨ÙÙ*ØªØ§Ø¨ÙÙÛÛ*Ø¨Ù ÙÙ*Ø¨Ø®Ø´ÛØ¯*Ù*ÙÙ Ø¢Ù Ø±Ø§ Ø¨Ù Ø¯ÛÙØ§Ø±Ù Ø§ØªØ§ÙÙ ÙØ´ÛÙÙ Ø²ï¿½" "ÙÙ ØªØ§Ø¨ÙÙÛ Ø´Ø¨ÙÙ Ø±Ø§ Ø¯ÙØ³Øªâ ÙØ¯Ø§Ø´ØªÙ" 1
"470" "az" "az.edf" "10" "3" "19" "c" 3 "Fixation: 505ms" 418 505 922 "[ 2]" 2 "ØªØ§Ø¨ÙÙÛÛ " 15.6 11.1 3 "6" "6" "1" "*Ø´Ø¨ÙÙ*ØªØ§Ø¨ÙÙÛÛ*Ø¨Ù ÙÙ*Ø¨Ø®Ø´ÛØ¯*Ù*ÙÙ Ø¢Ù Ø±Ø§ Ø¨Ù Ø¯ÛÙØ§Ø±Ù Ø§ØªØ§ÙÙ ÙØ´ÛÙÙ Ø²ï¿½" "ÙÙ ØªØ§Ø¨ÙÙÛ Ø´Ø¨ÙÙ Ø±Ø§ Ø¯ÙØ³Øªâ ÙØ¯Ø§Ø´ØªÙ" 1
"471" "az" "az.edf" "10" "3" "19" "c" 4 "Fixation: 938ms" 195 938 1132 "[ 2]" 2 "ØªØ§Ø¨ÙÙÛÛ " -8.1 11.9 3 "6" "6" "1" "*Ø´Ø¨ÙÙ*ØªØ§Ø¨ÙÙÛÛ*Ø¨Ù ÙÙ*Ø¨Ø®Ø´ÛØ¯*Ù*ÙÙ Ø¢Ù Ø±Ø§ Ø¨Ù Ø¯ÛÙØ§Ø±Ù Ø§ØªØ§ÙÙ ÙØ´ÛÙÙ Ø²ï¿½" "ÙÙ ØªØ§Ø¨ÙÙÛ Ø´Ø¨ÙÙ Ø±Ø§ Ø¯ÙØ³Øªâ ÙØ¯Ø§Ø´ØªÙ" 1
"472" "az" "az.edf" "10" "3" "19" "c" 5 "Fixation: 1153ms" 239 1153 1391 "[ 3]" 3 "Ú©Ù Ø¨Ù ÙØ¸Ø± Ø¨Ø§Ø§Ø±Ø²Ø´ ÙÛ âØ¢ÙØ¯ " 69.8 11.2 4 "6" "6" "1" "*Ø´Ø¨ÙÙ*ØªØ§Ø¨ÙÙÛÛ*Ø¨Ù ÙÙ*Ø¨Ø®Ø´ÛØ¯*Ù*ÙÙ Ø¢Ù Ø±Ø§ Ø¨Ù Ø¯ÛÙØ§Ø±Ù Ø§ØªØ§ÙÙ ÙØ´ÛÙÙ Ø²ï¿½" "ÙÙ ØªØ§Ø¨ÙÙÛ Ø´Ø¨ÙÙ Ø±Ø§ Ø¯ÙØ³Øªâ ÙØ¯Ø§Ø´ØªÙ" 1
"473" "az" "az.edf" "10" "3" "19" "c" 6 "Fixation: 1412ms" 210 1412 1621 "[ 3]" 3 "Ú©Ù Ø¨Ù ÙØ¸Ø± Ø¨Ø§Ø§Ø±Ø²Ø´ ÙÛ âØ¢ÙØ¯ " 19.4 11.5 4 "6" "6" "1" "*Ø´Ø¨ÙÙ*ØªØ§Ø¨ÙÙÛÛ*Ø¨Ù ÙÙ*Ø¨Ø®Ø´ÛØ¯*Ù*ÙÙ Ø¢Ù Ø±Ø§ Ø¨Ù Ø¯ÛÙØ§Ø±Ù Ø§ØªØ§ÙÙ ÙØ´ÛÙÙ Ø²ï¿½" "ÙÙ ØªØ§Ø¨ÙÙÛ Ø´Ø¨ÙÙ Ø±Ø§ Ø¯ÙØ³Øªâ ÙØ¯Ø§Ø´ØªÙ" 1
"474" "az" "az.edf" "10" "3" "19" "c" 7 "Fixation: 1644ms" 247 1644 1890 "[ 3]" 3 "Ú©Ù Ø¨Ù ÙØ¸Ø± Ø¨Ø§Ø§Ø±Ø²Ø´ ÙÛ âØ¢ÙØ¯ " -39.7 14.9 4 "6" "6" "1" "*Ø´Ø¨ÙÙ*ØªØ§Ø¨ÙÙÛÛ*Ø¨Ù ÙÙ*Ø¨Ø®Ø´ÛØ¯*Ù*ÙÙ Ø¢Ù Ø±Ø§ Ø¨Ù Ø¯ÛÙØ§Ø±Ù Ø§ØªØ§ÙÙ ÙØ´ÛÙÙ Ø²ï¿½" "ÙÙ ØªØ§Ø¨ÙÙÛ Ø´Ø¨ÙÙ Ø±Ø§ Ø¯ÙØ³Øªâ ÙØ¯Ø§Ø´ØªÙ" 1
"475" "az" "az.edf" "10" "3" "19" "c" 8 "Fixation: 1912ms" 200 1912 2111 "[ 3]" 3 "Ú©Ù Ø¨Ù ÙØ¸Ø± Ø¨Ø§Ø§Ø±Ø²Ø´ ÙÛ âØ¢ÙØ¯ " -88.9 14.1 4 "6" "6" "1" "*Ø´Ø¨ÙÙ*ØªØ§Ø¨ÙÙÛÛ*Ø¨Ù ÙÙ*Ø¨Ø®Ø´ÛØ¯*Ù*ÙÙ Ø¢Ù Ø±Ø§ Ø¨Ù Ø¯ÛÙØ§Ø±Ù Ø§ØªØ§ÙÙ ÙØ´ÛÙÙ Ø²ï¿½" "ÙÙ ØªØ§Ø¨ÙÙÛ Ø´Ø¨ÙÙ Ø±Ø§ Ø¯ÙØ³Øªâ ÙØ¯Ø§Ø´ØªÙ" 1
"476" "az" "az.edf" "10" "3" "19" "c" 9 "Fixation: 2132ms" 277 2132 2408 "[ 4]" 4 "Ø¨Ù ÙÙ " -11.2 15.9 1 "6" "6" "1" "*Ø´Ø¨ÙÙ*ØªØ§Ø¨ÙÙÛÛ*Ø¨Ù ÙÙ*Ø¨Ø®Ø´ÛØ¯*Ù*ÙÙ Ø¢Ù Ø±Ø§ Ø¨Ù Ø¯ÛÙØ§Ø±Ù Ø§ØªØ§ÙÙ ÙØ´ÛÙÙ Ø²ï¿½" "ÙÙ ØªØ§Ø¨ÙÙÛ Ø´Ø¨ÙÙ Ø±Ø§ Ø¯ÙØ³Øªâ ÙØ¯Ø§Ø´ØªÙ" 1
"477" "az" "az.edf" "10" "3" "19" "c" 10 "Fixation: 2420ms" 140 2420 2559 "[ 5]" 5 "Ø¨Ø®Ø´ÛØ¯ " 12.8 17.1 2 "6" "6" "1" "*Ø´Ø¨ÙÙ*ØªØ§Ø¨ÙÙÛÛ*Ø¨Ù ÙÙ*Ø¨Ø®Ø´ÛØ¯*Ù*ÙÙ Ø¢Ù Ø±Ø§ Ø¨Ù Ø¯ÛÙØ§Ø±Ù Ø§ØªØ§ÙÙ ÙØ´ÛÙÙ Ø²ï¿½" "ÙÙ ØªØ§Ø¨ÙÙÛ Ø´Ø¨ÙÙ Ø±Ø§ Ø¯ÙØ³Øªâ ÙØ¯Ø§Ø´ØªÙ" 1
"478" "az" "az.edf" "10" "3" "19" "c" 11 "Fixation: 2578ms" 186 2578 2763 "[ 5]" 5 "Ø¨Ø®Ø´ÛØ¯ " -24.5 14.8 2 "6" "6" "1" "*Ø´Ø¨ÙÙ*ØªØ§Ø¨ÙÙÛÛ*Ø¨Ù ÙÙ*Ø¨Ø®Ø´ÛØ¯*Ù*ÙÙ Ø¢Ù Ø±Ø§ Ø¨Ù Ø¯ÛÙØ§Ø±Ù Ø§ØªØ§ÙÙ ÙØ´ÛÙÙ Ø²ï¿½" "ÙÙ ØªØ§Ø¨ÙÙÛ Ø´Ø¨ÙÙ Ø±Ø§ Ø¯ÙØ³Øªâ ÙØ¯Ø§Ø´ØªÙ" 1
"479" "az" "az.edf" "10" "3" "19" "c" 12 "Fixation: 2784ms" 240 2784 3023 "[ 7]" 7 "ÙÙ Ø¢Ù Ø±Ø§ Ø¨Ù Ø¯ÛÙØ§Ø±Ù Ø§ØªØ§ÙÙ ÙØ´ÛÙÙ Ø²Ø¯Ù " 126.8 14.8 6 "6" "6" "1" "*Ø´Ø¨ÙÙ*ØªØ§Ø¨ÙÙÛÛ*Ø¨Ù ÙÙ*Ø¨Ø®Ø´ÛØ¯*Ù*ÙÙ Ø¢Ù Ø±Ø§ Ø¨Ù Ø¯ÛÙØ§Ø±Ù Ø§ØªØ§ÙÙ ÙØ´ÛÙÙ Ø²ï¿½" "ÙÙ ØªØ§Ø¨ÙÙÛ Ø´Ø¨ÙÙ Ø±Ø§ Ø¯ÙØ³Øªâ ÙØ¯Ø§Ø´ØªÙ" 1
"480" "az" "az.edf" "10" "3" "19" "c" 13 "Fixation: 3043ms" 275 3043 3317 "[ 7]" 7 "ÙÙ Ø¢Ù Ø±Ø§ Ø¨Ù Ø¯ÛÙØ§Ø±Ù Ø§ØªØ§ÙÙ ÙØ´ÛÙÙ Ø²Ø¯Ù " 84.5 15.6 6 "6" "6" "1" "*Ø´Ø¨ÙÙ*ØªØ§Ø¨ÙÙÛÛ*Ø¨Ù ÙÙ*Ø¨Ø®Ø´ÛØ¯*Ù*ÙÙ Ø¢Ù Ø±Ø§ Ø¨Ù Ø¯ÛÙØ§Ø±Ù Ø§ØªØ§ÙÙ ÙØ´ÛÙÙ Ø²ï¿½" "ÙÙ ØªØ§Ø¨ÙÙÛ Ø´Ø¨ÙÙ Ø±Ø§ Ø¯ÙØ³Øªâ ÙØ¯Ø§Ø´ØªÙ" 1
"481" "az" "az.edf" "10" "3" "19" "c" 14 "Fixation: 3401ms" 245 3401 3645 "[ ]" NA NA NA NA NA "6" "6" "1" "*Ø´Ø¨ÙÙ*ØªØ§Ø¨ÙÙÛÛ*Ø¨Ù ÙÙ*Ø¨Ø®Ø´ÛØ¯*Ù*ÙÙ Ø¢Ù Ø±Ø§ Ø¨Ù Ø¯ÛÙØ§Ø±Ù Ø§ØªØ§ÙÙ ÙØ´ÛÙÙ Ø²ï¿½" "ÙÙ ØªØ§Ø¨ÙÙÛ Ø´Ø¨ÙÙ Ø±Ø§ Ø¯ÙØ³Øªâ ÙØ¯Ø§Ø´ØªÙ" 1
"482" "az" "az.edf" "10" "3" "19" "c" 15 "Fixation: 3713ms" 88 3713 3800 "[ ]" NA NA NA NA NA "6" "6" "1" "*Ø´Ø¨ÙÙ*ØªØ§Ø¨ÙÙÛÛ*Ø¨Ù ÙÙ*Ø¨Ø®Ø´ÛØ¯*Ù*ÙÙ Ø¢Ù Ø±Ø§ Ø¨Ù Ø¯ÛÙØ§Ø±Ù Ø§ØªØ§ÙÙ ÙØ´ÛÙÙ Ø²ï¿½" "ÙÙ ØªØ§Ø¨ÙÙÛ Ø´Ø¨ÙÙ Ø±Ø§ Ø¯ÙØ³Øªâ ÙØ¯Ø§Ø´ØªÙ" 1
"483" "az" "az.edf" "10" "3" "19" "c" 16 "Fixation: 3838ms" 162 3838 3999 "[ 7]" 7 "ÙÙ Ø¢Ù Ø±Ø§ Ø¨Ù Ø¯ÛÙØ§Ø±Ù Ø§ØªØ§ÙÙ ÙØ´ÛÙÙ Ø²Ø¯Ù " -110 -3 6 "6" "6" "1" "*Ø´Ø¨ÙÙ*ØªØ§Ø¨ÙÙÛÛ*Ø¨Ù ÙÙ*Ø¨Ø®Ø´ÛØ¯*Ù*ÙÙ Ø¢Ù Ø±Ø§ Ø¨Ù Ø¯ÛÙØ§Ø±Ù Ø§ØªØ§ÙÙ ÙØ´ÛÙÙ Ø²ï¿½" "ÙÙ ØªØ§Ø¨ÙÙÛ Ø´Ø¨ÙÙ Ø±Ø§ Ø¯ÙØ³Øªâ ÙØ¯Ø§Ø´ØªÙ" 1
"484" "az" "az.edf" "10" "3" "19" "c" 17 "Fixation: 4023ms" 310 4023 4332 "[ 7]" 7 "ÙÙ Ø¢Ù Ø±Ø§ Ø¨Ù Ø¯ÛÙØ§Ø±Ù Ø§ØªØ§ÙÙ ÙØ´ÛÙÙ Ø²Ø¯Ù " -70.9 2.5 6 "6" "6" "1" "*Ø´Ø¨ÙÙ*ØªØ§Ø¨ÙÙÛÛ*Ø¨Ù ÙÙ*Ø¨Ø®Ø´ÛØ¯*Ù*ÙÙ Ø¢Ù Ø±Ø§ Ø¨Ù Ø¯ÛÙØ§Ø±Ù Ø§ØªØ§ÙÙ ÙØ´ÛÙÙ Ø²ï¿½" "ÙÙ ØªØ§Ø¨ÙÙÛ Ø´Ø¨ÙÙ Ø±Ø§ Ø¯ÙØ³Øªâ ÙØ¯Ø§Ø´ØªÙ" 1
"485" "az" "az.edf" "10" "3" "19" "c" 18 "Fixation: 4357ms" 196 4357 4552 "[ 7]" 7 "ÙÙ Ø¢Ù Ø±Ø§ Ø¨Ù Ø¯ÛÙØ§Ø±Ù Ø§ØªØ§ÙÙ ÙØ´ÛÙÙ Ø²Ø¯Ù " -143.3 9.5 6 "6" "6" "1" "*Ø´Ø¨ÙÙ*ØªØ§Ø¨ÙÙÛÛ*Ø¨Ù ÙÙ*Ø¨Ø®Ø´ÛØ¯*Ù*ÙÙ Ø¢Ù Ø±Ø§ Ø¨Ù Ø¯ÛÙØ§Ø±Ù Ø§ØªØ§ÙÙ ÙØ´ÛÙÙ Ø²ï¿½" "ÙÙ ØªØ§Ø¨ÙÙÛ Ø´Ø¨ÙÙ Ø±Ø§ Ø¯ÙØ³Øªâ ÙØ¯Ø§Ø´ØªÙ" 1
"486" "az" "az.edf" "10" "3" "19" "c" 19 "Fixation: 4582ms" 251 4582 4832 "[ ]" NA NA NA NA NA "6" "6" "1" "*Ø´Ø¨ÙÙ*ØªØ§Ø¨ÙÙÛÛ*Ø¨Ù ÙÙ*Ø¨Ø®Ø´ÛØ¯*Ù*ÙÙ Ø¢Ù Ø±Ø§ Ø¨Ù Ø¯ÛÙØ§Ø±Ù Ø§ØªØ§ÙÙ ÙØ´ÛÙÙ Ø²ï¿½" "ÙÙ ØªØ§Ø¨ÙÙÛ Ø´Ø¨ÙÙ Ø±Ø§ Ø¯ÙØ³Øªâ ÙØ¯Ø§Ø´ØªÙ" 1
"487" "az" "az.edf" "10" "3" "19" "c" 20 "Fixation: 4853ms" 209 4853 5061 "[ ]" NA NA NA NA NA "6" "6" "1" "*Ø´Ø¨ÙÙ*ØªØ§Ø¨ÙÙÛÛ*Ø¨Ù ÙÙ*Ø¨Ø®Ø´ÛØ¯*Ù*ÙÙ Ø¢Ù Ø±Ø§ Ø¨Ù Ø¯ÛÙØ§Ø±Ù Ø§ØªØ§ÙÙ ÙØ´ÛÙÙ Ø²ï¿½" "ÙÙ ØªØ§Ø¨ÙÙÛ Ø´Ø¨ÙÙ Ø±Ø§ Ø¯ÙØ³Øªâ ÙØ¯Ø§Ø´ØªÙ" 1
"488" "az" "az.edf" "10" "3" "19" "c" 21 "Fixation: 5082ms" 225 5082 5306 "[ ]" NA NA NA NA NA "6" "6" "1" "*Ø´Ø¨ÙÙ*ØªØ§Ø¨ÙÙÛÛ*Ø¨Ù ÙÙ*Ø¨Ø®Ø´ÛØ¯*Ù*ÙÙ Ø¢Ù Ø±Ø§ Ø¨Ù Ø¯ÛÙØ§Ø±Ù Ø§ØªØ§ÙÙ ÙØ´ÛÙÙ Ø²ï¿½" "ÙÙ ØªØ§Ø¨ÙÙÛ Ø´Ø¨ÙÙ Ø±Ø§ Ø¯ÙØ³Øªâ ÙØ¯Ø§Ø´ØªÙ" 1
"489" "az" "az.edf" "10" "3" "19" "c" 22 "Fixation: 5330ms" 278 5330 5607 "[ ]" NA NA NA NA NA "6" "6" "1" "*Ø´Ø¨ÙÙ*ØªØ§Ø¨ÙÙÛÛ*Ø¨Ù ÙÙ*Ø¨Ø®Ø´ÛØ¯*Ù*ÙÙ Ø¢Ù Ø±Ø§ Ø¨Ù Ø¯ÛÙØ§Ø±Ù Ø§ØªØ§ÙÙ ÙØ´ÛÙÙ Ø²ï¿½" "ÙÙ ØªØ§Ø¨ÙÙÛ Ø´Ø¨ÙÙ Ø±Ø§ Ø¯ÙØ³Øªâ ÙØ¯Ø§Ø´ØªÙ" 1
"490" "az" "az.edf" "10" "3" "19" "c" 23 "Fixation: 5674ms" 139 5674 5812 "[ ]" NA NA NA NA NA "6" "6" "1" "*Ø´Ø¨ÙÙ*ØªØ§Ø¨ÙÙÛÛ*Ø¨Ù ÙÙ*Ø¨Ø®Ø´ÛØ¯*Ù*ÙÙ Ø¢Ù Ø±Ø§ Ø¨Ù Ø¯ÛÙØ§Ø±Ù Ø§ØªØ§ÙÙ ÙØ´ÛÙÙ Ø²ï¿½" "ÙÙ ØªØ§Ø¨ÙÙÛ Ø´Ø¨ÙÙ Ø±Ø§ Ø¯ÙØ³Øªâ ÙØ¯Ø§Ø´ØªÙ" 1
"491" "az" "az.edf" "10" "3" "19" "c" 24 "Fixation: 5830ms" 162 5830 5991 "[ ]" NA NA NA NA NA "6" "6" "1" "*Ø´Ø¨ÙÙ*ØªØ§Ø¨ÙÙÛÛ*Ø¨Ù ÙÙ*Ø¨Ø®Ø´ÛØ¯*Ù*ÙÙ Ø¢Ù Ø±Ø§ Ø¨Ù Ø¯ÛÙØ§Ø±Ù Ø§ØªØ§ÙÙ ÙØ´ÛÙÙ Ø²ï¿½" "ÙÙ ØªØ§Ø¨ÙÙÛ Ø´Ø¨ÙÙ Ø±Ø§ Ø¯ÙØ³Øªâ ÙØ¯Ø§Ø´ØªÙ" 1
"492" "az" "az.edf" "10" "3" "19" "c" 25 "Fixation: 6047ms" 285 6047 6331 "[ ]" NA NA NA NA NA "6" "6" "1" "*Ø´Ø¨ÙÙ*ØªØ§Ø¨ÙÙÛÛ*Ø¨Ù ÙÙ*Ø¨Ø®Ø´ÛØ¯*Ù*ÙÙ Ø¢Ù Ø±Ø§ Ø¨Ù Ø¯ÛÙØ§Ø±Ù Ø§ØªØ§ÙÙ ÙØ´ÛÙÙ Ø²ï¿½" "ÙÙ ØªØ§Ø¨ÙÙÛ Ø´Ø¨ÙÙ Ø±Ø§ Ø¯ÙØ³Øªâ ÙØ¯Ø§Ø´ØªÙ" 1
"493" "az" "az.edf" "10" "3" "19" "c" 26 "Fixation: 6359ms" 234 6359 6592 "[ 7]" 7 "ÙÙ Ø¢Ù Ø±Ø§ Ø¨Ù Ø¯ÛÙØ§Ø±Ù Ø§ØªØ§ÙÙ ÙØ´ÛÙÙ Ø²Ø¯Ù " -55.7 -0.9 6 "6" "6" "1" "*Ø´Ø¨ÙÙ*ØªØ§Ø¨ÙÙÛÛ*Ø¨Ù ÙÙ*Ø¨Ø®Ø´ÛØ¯*Ù*ÙÙ Ø¢Ù Ø±Ø§ Ø¨Ù Ø¯ÛÙØ§Ø±Ù Ø§ØªØ§ÙÙ ÙØ´ÛÙÙ Ø²ï¿½" "ÙÙ ØªØ§Ø¨ÙÙÛ Ø´Ø¨ÙÙ Ø±Ø§ Ø¯ÙØ³Øªâ ÙØ¯Ø§Ø´ØªÙ" 1
"494" "az" "az.edf" "11" "3" "69" "filler" 1 "Fixation: 7ms" 184 7 190 "[ 1]" 1 "Ø§ÙÙÙ Ú©Ù Ø¯Ø§Ø´Øª Ø¨Ø§Ù Ø¯Ø±ÙÛ âØ¢ÙØ±Ø¯ Ø¨Ù ÙÙ Ú¯ÙØª Ú©Ù Ø¯Ø§ÙØ´Ú¯Ø§Ù ÙØ¨ÙÙ Ø´Ø¯Ù Ø§Ø³Øª " 243.5 -12.4 14 "6" "6" "1" "*Ø§ÙÙÙ Ú©Ù Ø¯Ø§Ø´Øª Ø¨Ø§Ù Ø¯Ø±ÙÛ âØ¢ÙØ±Ø¯ Ø¨Ù ÙÙ Ú¯ÙØª Ú©Ù Ø¯Ø§ÙØ´Ú¯Ø§Ù ÙØ¨ÙÙ Ø´Ø¯Ù Ø§" "Ø§ÙÙÙ Ø²ÛØ§Ø¯ Ø§Ø² ÙØ¨ÙÙÛØ´ Ø¯Ø± Ø¯Ø§ÙØ´Ú¯Ø§Ù Ø®ÙØ´Ø­Ø§Ù ÙØ¨ÙØ¯" 1
"495" "az" "az.edf" "11" "3" "69" "filler" 2 "Fixation: 207ms" 182 207 388 "[ 1]" 1 "Ø§ÙÙÙ Ú©Ù Ø¯Ø§Ø´Øª Ø¨Ø§Ù Ø¯Ø±ÙÛ âØ¢ÙØ±Ø¯ Ø¨Ù ÙÙ Ú¯ÙØª Ú©Ù Ø¯Ø§ÙØ´Ú¯Ø§Ù ÙØ¨ÙÙ Ø´Ø¯Ù Ø§Ø³Øª " 254.3 14.7 14 "6" "6" "1" "*Ø§ÙÙÙ Ú©Ù Ø¯Ø§Ø´Øª Ø¨Ø§Ù Ø¯Ø±ÙÛ âØ¢ÙØ±Ø¯ Ø¨Ù ÙÙ Ú¯ÙØª Ú©Ù Ø¯Ø§ÙØ´Ú¯Ø§Ù ÙØ¨ÙÙ Ø´Ø¯Ù Ø§" "Ø§ÙÙÙ Ø²ÛØ§Ø¯ Ø§Ø² ÙØ¨ÙÙÛØ´ Ø¯Ø± Ø¯Ø§ÙØ´Ú¯Ø§Ù Ø®ÙØ´Ø­Ø§Ù ÙØ¨ÙØ¯" 1
"496" "az" "az.edf" "11" "3" "69" "filler" 3 "Fixation: 399ms" 228 399 626 "[ 1]" 1 "Ø§ÙÙÙ Ú©Ù Ø¯Ø§Ø´Øª Ø¨Ø§Ù Ø¯Ø±ÙÛ âØ¢ÙØ±Ø¯ Ø¨Ù ÙÙ Ú¯ÙØª Ú©Ù Ø¯Ø§ÙØ´Ú¯Ø§Ù ÙØ¨ÙÙ Ø´Ø¯Ù Ø§Ø³Øª " 230.2 10.8 14 "6" "6" "1" "*Ø§ÙÙÙ Ú©Ù Ø¯Ø§Ø´Øª Ø¨Ø§Ù Ø¯Ø±ÙÛ âØ¢ÙØ±Ø¯ Ø¨Ù ÙÙ Ú¯ÙØª Ú©Ù Ø¯Ø§ÙØ´Ú¯Ø§Ù ÙØ¨ÙÙ Ø´Ø¯Ù Ø§" "Ø§ÙÙÙ Ø²ÛØ§Ø¯ Ø§Ø² ÙØ¨ÙÙÛØ´ Ø¯Ø± Ø¯Ø§ÙØ´Ú¯Ø§Ù Ø®ÙØ´Ø­Ø§Ù ÙØ¨ÙØ¯" 1
"497" "az" "az.edf" "11" "3" "69" "filler" 4 "Fixation: 650ms" 345 650 994 "[ 1]" 1 "Ø§ÙÙÙ Ú©Ù Ø¯Ø§Ø´Øª Ø¨Ø§Ù Ø¯Ø±ÙÛ âØ¢ÙØ±Ø¯ Ø¨Ù ÙÙ Ú¯ÙØª Ú©Ù Ø¯Ø§ÙØ´Ú¯Ø§Ù ÙØ¨ÙÙ Ø´Ø¯Ù Ø§Ø³Øª " 265 18.6 14 "6" "6" "1" "*Ø§ÙÙÙ Ú©Ù Ø¯Ø§Ø´Øª Ø¨Ø§Ù Ø¯Ø±ÙÛ âØ¢ÙØ±Ø¯ Ø¨Ù ÙÙ Ú¯ÙØª Ú©Ù Ø¯Ø§ÙØ´Ú¯Ø§Ù ÙØ¨ÙÙ Ø´Ø¯Ù Ø§" "Ø§ÙÙÙ Ø²ÛØ§Ø¯ Ø§Ø² ÙØ¨ÙÙÛØ´ Ø¯Ø± Ø¯Ø§ÙØ´Ú¯Ø§Ù Ø®ÙØ´Ø­Ø§Ù ÙØ¨ÙØ¯" 1
"498" "az" "az.edf" "11" "3" "69" "filler" 5 "Fixation: 1013ms" 185 1013 1197 "[ 1]" 1 "Ø§ÙÙÙ Ú©Ù Ø¯Ø§Ø´Øª Ø¨Ø§Ù Ø¯Ø±ÙÛ âØ¢ÙØ±Ø¯ Ø¨Ù ÙÙ Ú¯ÙØª Ú©Ù Ø¯Ø§ÙØ´Ú¯Ø§Ù ÙØ¨ÙÙ Ø´Ø¯Ù Ø§Ø³Øª " 213.6 16.4 14 "6" "6" "1" "*Ø§ÙÙÙ Ú©Ù Ø¯Ø§Ø´Øª Ø¨Ø§Ù Ø¯Ø±ÙÛ âØ¢ÙØ±Ø¯ Ø¨Ù ÙÙ Ú¯ÙØª Ú©Ù Ø¯Ø§ÙØ´Ú¯Ø§Ù ÙØ¨ÙÙ Ø´Ø¯Ù Ø§" "Ø§ÙÙÙ Ø²ÛØ§Ø¯ Ø§Ø² ÙØ¨ÙÙÛØ´ Ø¯Ø± Ø¯Ø§ÙØ´Ú¯Ø§Ù Ø®ÙØ´Ø­Ø§Ù ÙØ¨ÙØ¯" 1
"499" "az" "az.edf" "11" "3" "69" "filler" 6 "Fixation: 1218ms" 146 1218 1363 "[ 1]" 1 "Ø§ÙÙÙ Ú©Ù Ø¯Ø§Ø´Øª Ø¨Ø§Ù Ø¯Ø±ÙÛ âØ¢ÙØ±Ø¯ Ø¨Ù ÙÙ Ú¯ÙØª Ú©Ù Ø¯Ø§ÙØ´Ú¯Ø§Ù ÙØ¨ÙÙ Ø´Ø¯Ù Ø§Ø³Øª " 168.9 15.1 14 "6" "6" "1" "*Ø§ÙÙÙ Ú©Ù Ø¯Ø§Ø´Øª Ø¨Ø§Ù Ø¯Ø±ÙÛ âØ¢ÙØ±Ø¯ Ø¨Ù ÙÙ Ú¯ÙØª Ú©Ù Ø¯Ø§ÙØ´Ú¯Ø§Ù ÙØ¨ÙÙ Ø´Ø¯Ù Ø§" "Ø§ÙÙÙ Ø²ÛØ§Ø¯ Ø§Ø² ÙØ¨ÙÙÛØ´ Ø¯Ø± Ø¯Ø§ÙØ´Ú¯Ø§Ù Ø®ÙØ´Ø­Ø§Ù ÙØ¨ÙØ¯" 1
"500" "az" "az.edf" "11" "3" "69" "filler" 7 "Fixation: 1388ms" 196 1388 1583 "[ 1]" 1 "Ø§ÙÙÙ Ú©Ù Ø¯Ø§Ø´Øª Ø¨Ø§Ù Ø¯Ø±ÙÛ âØ¢ÙØ±Ø¯ Ø¨Ù ÙÙ Ú¯ÙØª Ú©Ù Ø¯Ø§ÙØ´Ú¯Ø§Ù ÙØ¨ÙÙ Ø´Ø¯Ù Ø§Ø³Øª " 110.6 14.4 14 "6" "6" "1" "*Ø§ÙÙÙ Ú©Ù Ø¯Ø§Ø´Øª Ø¨Ø§Ù Ø¯Ø±ÙÛ âØ¢ÙØ±Ø¯ Ø¨Ù ÙÙ Ú¯ÙØª Ú©Ù Ø¯Ø§ÙØ´Ú¯Ø§Ù ÙØ¨ÙÙ Ø´Ø¯Ù Ø§" "Ø§ÙÙÙ Ø²ÛØ§Ø¯ Ø§Ø² ÙØ¨ÙÙÛØ´ Ø¯Ø± Ø¯Ø§ÙØ´Ú¯Ø§Ù Ø®ÙØ´Ø­Ø§Ù ÙØ¨ÙØ¯" 1
"501" "az" "az.edf" "11" "3" "69" "filler" 8 "Fixation: 1604ms" 326 1604 1929 "[ 1]" 1 "Ø§ÙÙÙ Ú©Ù Ø¯Ø§Ø´Øª Ø¨Ø§Ù Ø¯Ø±ÙÛ âØ¢ÙØ±Ø¯ Ø¨Ù ÙÙ Ú¯ÙØª Ú©Ù Ø¯Ø§ÙØ´Ú¯Ø§Ù ÙØ¨ÙÙ Ø´Ø¯Ù Ø§Ø³Øª " 75.4 14.3 14 "6" "6" "1" "*Ø§ÙÙÙ Ú©Ù Ø¯Ø§Ø´Øª Ø¨Ø§Ù Ø¯Ø±ÙÛ âØ¢ÙØ±Ø¯ Ø¨Ù ÙÙ Ú¯ÙØª Ú©Ù Ø¯Ø§ÙØ´Ú¯Ø§Ù ÙØ¨ÙÙ Ø´Ø¯Ù Ø§" "Ø§ÙÙÙ Ø²ÛØ§Ø¯ Ø§Ø² ÙØ¨ÙÙÛØ´ Ø¯Ø± Ø¯Ø§ÙØ´Ú¯Ø§Ù Ø®ÙØ´Ø­Ø§Ù ÙØ¨ÙØ¯" 1
"502" "az" "az.edf" "11" "3" "69" "filler" 9 "Fixation: 1951ms" 180 1951 2130 "[ 1]" 1 "Ø§ÙÙÙ Ú©Ù Ø¯Ø§Ø´Øª Ø¨Ø§Ù Ø¯Ø±ÙÛ âØ¢ÙØ±Ø¯ Ø¨Ù ÙÙ Ú¯ÙØª Ú©Ù Ø¯Ø§ÙØ´Ú¯Ø§Ù ÙØ¨ÙÙ Ø´Ø¯Ù Ø§Ø³Øª " 13.1 11.5 14 "6" "6" "1" "*Ø§ÙÙÙ Ú©Ù Ø¯Ø§Ø´Øª Ø¨Ø§Ù Ø¯Ø±ÙÛ âØ¢ÙØ±Ø¯ Ø¨Ù ÙÙ Ú¯ÙØª Ú©Ù Ø¯Ø§ÙØ´Ú¯Ø§Ù ÙØ¨ÙÙ Ø´Ø¯Ù Ø§" "Ø§ÙÙÙ Ø²ÛØ§Ø¯ Ø§Ø² ÙØ¨ÙÙÛØ´ Ø¯Ø± Ø¯Ø§ÙØ´Ú¯Ø§Ù Ø®ÙØ´Ø­Ø§Ù ÙØ¨ÙØ¯" 1
"503" "az" "az.edf" "11" "3" "69" "filler" 10 "Fixation: 2149ms" 244 2149 2392 "[ 1]" 1 "Ø§ÙÙÙ Ú©Ù Ø¯Ø§Ø´Øª Ø¨Ø§Ù Ø¯Ø±ÙÛ âØ¢ÙØ±Ø¯ Ø¨Ù ÙÙ Ú¯ÙØª Ú©Ù Ø¯Ø§ÙØ´Ú¯Ø§Ù ÙØ¨ÙÙ Ø´Ø¯Ù Ø§Ø³Øª " -26.7 10.2 14 "6" "6" "1" "*Ø§ÙÙÙ Ú©Ù Ø¯Ø§Ø´Øª Ø¨Ø§Ù Ø¯Ø±ÙÛ âØ¢ÙØ±Ø¯ Ø¨Ù ÙÙ Ú¯ÙØª Ú©Ù Ø¯Ø§ÙØ´Ú¯Ø§Ù ÙØ¨ÙÙ Ø´Ø¯Ù Ø§" "Ø§ÙÙÙ Ø²ÛØ§Ø¯ Ø§Ø² ÙØ¨ÙÙÛØ´ Ø¯Ø± Ø¯Ø§ÙØ´Ú¯Ø§Ù Ø®ÙØ´Ø­Ø§Ù ÙØ¨ÙØ¯" 1
"504" "az" "az.edf" "11" "3" "69" "filler" 11 "Fixation: 2415ms" 264 2415 2678 "[ 1]" 1 "Ø§ÙÙÙ Ú©Ù Ø¯Ø§Ø´Øª Ø¨Ø§Ù Ø¯Ø±ÙÛ âØ¢ÙØ±Ø¯ Ø¨Ù ÙÙ Ú¯ÙØª Ú©Ù Ø¯Ø§ÙØ´Ú¯Ø§Ù ÙØ¨ÙÙ Ø´Ø¯Ù Ø§Ø³Øª " -108 10.2 14 "6" "6" "1" "*Ø§ÙÙÙ Ú©Ù Ø¯Ø§Ø´Øª Ø¨Ø§Ù Ø¯Ø±ÙÛ âØ¢ÙØ±Ø¯ Ø¨Ù ÙÙ Ú¯ÙØª Ú©Ù Ø¯Ø§ÙØ´Ú¯Ø§Ù ÙØ¨ÙÙ Ø´Ø¯Ù Ø§" "Ø§ÙÙÙ Ø²ÛØ§Ø¯ Ø§Ø² ÙØ¨ÙÙÛØ´ Ø¯Ø± Ø¯Ø§ÙØ´Ú¯Ø§Ù Ø®ÙØ´Ø­Ø§Ù ÙØ¨ÙØ¯" 1
"505" "az" "az.edf" "11" "3" "69" "filler" 12 "Fixation: 2698ms" 222 2698 2919 "[ 1]" 1 "Ø§ÙÙÙ Ú©Ù Ø¯Ø§Ø´Øª Ø¨Ø§Ù Ø¯Ø±ÙÛ âØ¢ÙØ±Ø¯ Ø¨Ù ÙÙ Ú¯ÙØª Ú©Ù Ø¯Ø§ÙØ´Ú¯Ø§Ù ÙØ¨ÙÙ Ø´Ø¯Ù Ø§Ø³Øª " -164.7 10.2 14 "6" "6" "1" "*Ø§ÙÙÙ Ú©Ù Ø¯Ø§Ø´Øª Ø¨Ø§Ù Ø¯Ø±ÙÛ âØ¢ÙØ±Ø¯ Ø¨Ù ÙÙ Ú¯ÙØª Ú©Ù Ø¯Ø§ÙØ´Ú¯Ø§Ù ÙØ¨ÙÙ Ø´Ø¯Ù Ø§" "Ø§ÙÙÙ Ø²ÛØ§Ø¯ Ø§Ø² ÙØ¨ÙÙÛØ´ Ø¯Ø± Ø¯Ø§ÙØ´Ú¯Ø§Ù Ø®ÙØ´Ø­Ø§Ù ÙØ¨ÙØ¯" 1
"506" "az" "az.edf" "11" "3" "69" "filler" 13 "Fixation: 2942ms" 201 2942 3142 "[ 1]" 1 "Ø§ÙÙÙ Ú©Ù Ø¯Ø§Ø´Øª Ø¨Ø§Ù Ø¯Ø±ÙÛ âØ¢ÙØ±Ø¯ Ø¨Ù ÙÙ Ú¯ÙØª Ú©Ù Ø¯Ø§ÙØ´Ú¯Ø§Ù ÙØ¨ÙÙ Ø´Ø¯Ù Ø§Ø³Øª " -226.5 9.1 14 "6" "6" "1" "*Ø§ÙÙÙ Ú©Ù Ø¯Ø§Ø´Øª Ø¨Ø§Ù Ø¯Ø±ÙÛ âØ¢ÙØ±Ø¯ Ø¨Ù ÙÙ Ú¯ÙØª Ú©Ù Ø¯Ø§ÙØ´Ú¯Ø§Ù ÙØ¨ÙÙ Ø´Ø¯Ù Ø§" "Ø§ÙÙÙ Ø²ÛØ§Ø¯ Ø§Ø² ÙØ¨ÙÙÛØ´ Ø¯Ø± Ø¯Ø§ÙØ´Ú¯Ø§Ù Ø®ÙØ´Ø­Ø§Ù ÙØ¨ÙØ¯" 1
"507" "az" "az.edf" "11" "3" "69" "filler" 14 "Fixation: 3161ms" 114 3161 3274 "[ 1]" 1 "Ø§ÙÙÙ Ú©Ù Ø¯Ø§Ø´Øª Ø¨Ø§Ù Ø¯Ø±ÙÛ âØ¢ÙØ±Ø¯ Ø¨Ù ÙÙ Ú¯ÙØª Ú©Ù Ø¯Ø§ÙØ´Ú¯Ø§Ù ÙØ¨ÙÙ Ø´Ø¯Ù Ø§Ø³Øª " -266.9 6.4 14 "6" "6" "1" "*Ø§ÙÙÙ Ú©Ù Ø¯Ø§Ø´Øª Ø¨Ø§Ù Ø¯Ø±ÙÛ âØ¢ÙØ±Ø¯ Ø¨Ù ÙÙ Ú¯ÙØª Ú©Ù Ø¯Ø§ÙØ´Ú¯Ø§Ù ÙØ¨ÙÙ Ø´Ø¯Ù Ø§" "Ø§ÙÙÙ Ø²ÛØ§Ø¯ Ø§Ø² ÙØ¨ÙÙÛØ´ Ø¯Ø± Ø¯Ø§ÙØ´Ú¯Ø§Ù Ø®ÙØ´Ø­Ø§Ù ÙØ¨ÙØ¯" 1
"508" "az" "az.edf" "11" "3" "69" "filler" 15 "Fixation: 3364ms" 163 3364 3526 "[ ]" NA NA NA NA NA "6" "6" "1" "*Ø§ÙÙÙ Ú©Ù Ø¯Ø§Ø´Øª Ø¨Ø§Ù Ø¯Ø±ÙÛ âØ¢ÙØ±Ø¯ Ø¨Ù ÙÙ Ú¯ÙØª Ú©Ù Ø¯Ø§ÙØ´Ú¯Ø§Ù ÙØ¨ÙÙ Ø´Ø¯Ù Ø§" "Ø§ÙÙÙ Ø²ÛØ§Ø¯ Ø§Ø² ÙØ¨ÙÙÛØ´ Ø¯Ø± Ø¯Ø§ÙØ´Ú¯Ø§Ù Ø®ÙØ´Ø­Ø§Ù ÙØ¨ÙØ¯" 1
"509" "az" "az.edf" "11" "3" "69" "filler" 16 "Fixation: 3600ms" 76 3600 3675 "[ ]" NA NA NA NA NA "6" "6" "1" "*Ø§ÙÙÙ Ú©Ù Ø¯Ø§Ø´Øª Ø¨Ø§Ù Ø¯Ø±ÙÛ âØ¢ÙØ±Ø¯ Ø¨Ù ÙÙ Ú¯ÙØª Ú©Ù Ø¯Ø§ÙØ´Ú¯Ø§Ù ÙØ¨ÙÙ Ø´Ø¯Ù Ø§" "Ø§ÙÙÙ Ø²ÛØ§Ø¯ Ø§Ø² ÙØ¨ÙÙÛØ´ Ø¯Ø± Ø¯Ø§ÙØ´Ú¯Ø§Ù Ø®ÙØ´Ø­Ø§Ù ÙØ¨ÙØ¯" 1
"510" "az" "az.edf" "11" "3" "69" "filler" 17 "Fixation: 3712ms" 133 3712 3844 "[ ]" NA NA NA NA NA "6" "6" "1" "*Ø§ÙÙÙ Ú©Ù Ø¯Ø§Ø´Øª Ø¨Ø§Ù Ø¯Ø±ÙÛ âØ¢ÙØ±Ø¯ Ø¨Ù ÙÙ Ú¯ÙØª Ú©Ù Ø¯Ø§ÙØ´Ú¯Ø§Ù ÙØ¨ÙÙ Ø´Ø¯Ù Ø§" "Ø§ÙÙÙ Ø²ÛØ§Ø¯ Ø§Ø² ÙØ¨ÙÙÛØ´ Ø¯Ø± Ø¯Ø§ÙØ´Ú¯Ø§Ù Ø®ÙØ´Ø­Ø§Ù ÙØ¨ÙØ¯" 1
"511" "az" "az.edf" "11" "3" "69" "filler" 18 "Fixation: 3867ms" 214 3867 4080 "[ ]" NA NA NA NA NA "6" "6" "1" "*Ø§ÙÙÙ Ú©Ù Ø¯Ø§Ø´Øª Ø¨Ø§Ù Ø¯Ø±ÙÛ âØ¢ÙØ±Ø¯ Ø¨Ù ÙÙ Ú¯ÙØª Ú©Ù Ø¯Ø§ÙØ´Ú¯Ø§Ù ÙØ¨ÙÙ Ø´Ø¯Ù Ø§" "Ø§ÙÙÙ Ø²ÛØ§Ø¯ Ø§Ø² ÙØ¨ÙÙÛØ´ Ø¯Ø± Ø¯Ø§ÙØ´Ú¯Ø§Ù Ø®ÙØ´Ø­Ø§Ù ÙØ¨ÙØ¯" 1
"512" "az" "az.edf" "11" "3" "69" "filler" 19 "Fixation: 4103ms" 303 4103 4405 "[ ]" NA NA NA NA NA "6" "6" "1" "*Ø§ÙÙÙ Ú©Ù Ø¯Ø§Ø´Øª Ø¨Ø§Ù Ø¯Ø±ÙÛ âØ¢ÙØ±Ø¯ Ø¨Ù ÙÙ Ú¯ÙØª Ú©Ù Ø¯Ø§ÙØ´Ú¯Ø§Ù ÙØ¨ÙÙ Ø´Ø¯Ù Ø§" "Ø§ÙÙÙ Ø²ÛØ§Ø¯ Ø§Ø² ÙØ¨ÙÙÛØ´ Ø¯Ø± Ø¯Ø§ÙØ´Ú¯Ø§Ù Ø®ÙØ´Ø­Ø§Ù ÙØ¨ÙØ¯" 1
"513" "az" "az.edf" "11" "3" "69" "filler" 20 "Fixation: 4422ms" 172 4422 4593 "[ ]" NA NA NA NA NA "6" "6" "1" "*Ø§ÙÙÙ Ú©Ù Ø¯Ø§Ø´Øª Ø¨Ø§Ù Ø¯Ø±ÙÛ âØ¢ÙØ±Ø¯ Ø¨Ù ÙÙ Ú¯ÙØª Ú©Ù Ø¯Ø§ÙØ´Ú¯Ø§Ù ÙØ¨ÙÙ Ø´Ø¯Ù Ø§" "Ø§ÙÙÙ Ø²ÛØ§Ø¯ Ø§Ø² ÙØ¨ÙÙÛØ´ Ø¯Ø± Ø¯Ø§ÙØ´Ú¯Ø§Ù Ø®ÙØ´Ø­Ø§Ù ÙØ¨ÙØ¯" 1
"514" "az" "az.edf" "11" "3" "69" "filler" 21 "Fixation: 4613ms" 274 4613 4886 "[ ]" NA NA NA NA NA "6" "6" "1" "*Ø§ÙÙÙ Ú©Ù Ø¯Ø§Ø´Øª Ø¨Ø§Ù Ø¯Ø±ÙÛ âØ¢ÙØ±Ø¯ Ø¨Ù ÙÙ Ú¯ÙØª Ú©Ù Ø¯Ø§ÙØ´Ú¯Ø§Ù ÙØ¨ÙÙ Ø´Ø¯Ù Ø§" "Ø§ÙÙÙ Ø²ÛØ§Ø¯ Ø§Ø² ÙØ¨ÙÙÛØ´ Ø¯Ø± Ø¯Ø§ÙØ´Ú¯Ø§Ù Ø®ÙØ´Ø­Ø§Ù ÙØ¨ÙØ¯" 1
"515" "az" "az.edf" "11" "3" "69" "filler" 22 "Fixation: 4910ms" 236 4910 5145 "[ ]" NA NA NA NA NA "6" "6" "1" "*Ø§ÙÙÙ Ú©Ù Ø¯Ø§Ø´Øª Ø¨Ø§Ù Ø¯Ø±ÙÛ âØ¢ÙØ±Ø¯ Ø¨Ù ÙÙ Ú¯ÙØª Ú©Ù Ø¯Ø§ÙØ´Ú¯Ø§Ù ÙØ¨ÙÙ Ø´Ø¯Ù Ø§" "Ø§ÙÙÙ Ø²ÛØ§Ø¯ Ø§Ø² ÙØ¨ÙÙÛØ´ Ø¯Ø± Ø¯Ø§ÙØ´Ú¯Ø§Ù Ø®ÙØ´Ø­Ø§Ù ÙØ¨ÙØ¯" 1
"516" "az" "az.edf" "11" "3" "69" "filler" 23 "Fixation: 5168ms" 344 5168 5511 "[ ]" NA NA NA NA NA "6" "6" "1" "*Ø§ÙÙÙ Ú©Ù Ø¯Ø§Ø´Øª Ø¨Ø§Ù Ø¯Ø±ÙÛ âØ¢ÙØ±Ø¯ Ø¨Ù ÙÙ Ú¯ÙØª Ú©Ù Ø¯Ø§ÙØ´Ú¯Ø§Ù ÙØ¨ÙÙ Ø´Ø¯Ù Ø§" "Ø§ÙÙÙ Ø²ÛØ§Ø¯ Ø§Ø² ÙØ¨ÙÙÛØ´ Ø¯Ø± Ø¯Ø§ÙØ´Ú¯Ø§Ù Ø®ÙØ´Ø­Ø§Ù ÙØ¨ÙØ¯" 1
"517" "az" "az.edf" "11" "3" "69" "filler" 24 "Fixation: 5566ms" 247 5566 5812 "[ ]" NA NA NA NA NA "6" "6" "1" "*Ø§ÙÙÙ Ú©Ù Ø¯Ø§Ø´Øª Ø¨Ø§Ù Ø¯Ø±ÙÛ âØ¢ÙØ±Ø¯ Ø¨Ù ÙÙ Ú¯ÙØª Ú©Ù Ø¯Ø§ÙØ´Ú¯Ø§Ù ÙØ¨ÙÙ Ø´Ø¯Ù Ø§" "Ø§ÙÙÙ Ø²ÛØ§Ø¯ Ø§Ø² ÙØ¨ÙÙÛØ´ Ø¯Ø± Ø¯Ø§ÙØ´Ú¯Ø§Ù Ø®ÙØ´Ø­Ø§Ù ÙØ¨ÙØ¯" 1
"518" "az" "az.edf" "12" "3" "99" "filler" 1 "Fixation: 7ms" 196 7 202 "[ 1]" 1 "ÚØ§ÙÙ Ø¨Ø±Ø§Û ÙÙ ÛÚ© Ú©ÙØ§ÙÙ Ú¯Ø±Ù Ø¨Ø§ÙØª Ú©Ù Ø®ÛÙÛ Ø®ÙØ´Ø±ÙÚ¯ Ø¨ÙØ¯ " 226.9 -17.2 16 "7" "7" "1" "*ÚØ§ÙÙ Ø¨Ø±Ø§Û ÙÙ ÛÚ© Ú©ÙØ§ÙÙ Ú¯Ø±Ù Ø¨Ø§ÙØª Ú©Ù Ø®ÛÙÛ Ø®ÙØ´Ø±ÙÚ¯ Ø¨ÙØ¯*" "ÚØ§ÙÙ Ø¯Ø®ØªØ± Ø®ÙØ´â Ø³ÙÛÙÙ âØ§Û Ø§Ø³Øª" 1
"519" "az" "az.edf" "12" "3" "99" "filler" 2 "Fixation: 219ms" 268 219 486 "[ 1]" 1 "ÚØ§ÙÙ Ø¨Ø±Ø§Û ÙÙ ÛÚ© Ú©ÙØ§ÙÙ Ú¯Ø±Ù Ø¨Ø§ÙØª Ú©Ù Ø®ÛÙÛ Ø®ÙØ´Ø±ÙÚ¯ Ø¨ÙØ¯ " 193.4 7.3 16 "7" "7" "1" "*ÚØ§ÙÙ Ø¨Ø±Ø§Û ÙÙ ÛÚ© Ú©ÙØ§ÙÙ Ú¯Ø±Ù Ø¨Ø§ÙØª Ú©Ù Ø®ÛÙÛ Ø®ÙØ´Ø±ÙÚ¯ Ø¨ÙØ¯*" "ÚØ§ÙÙ Ø¯Ø®ØªØ± Ø®ÙØ´â Ø³ÙÛÙÙ âØ§Û Ø§Ø³Øª" 1
"520" "az" "az.edf" "12" "3" "99" "filler" 3 "Fixation: 501ms" 170 501 670 "[ 1]" 1 "ÚØ§ÙÙ Ø¨Ø±Ø§Û ÙÙ ÛÚ© Ú©ÙØ§ÙÙ Ú¯Ø±Ù Ø¨Ø§ÙØª Ú©Ù Ø®ÛÙÛ Ø®ÙØ´Ø±ÙÚ¯ Ø¨ÙØ¯ " 167.8 9.1 16 "7" "7" "1" "*ÚØ§ÙÙ Ø¨Ø±Ø§Û ÙÙ ÛÚ© Ú©ÙØ§ÙÙ Ú¯Ø±Ù Ø¨Ø§ÙØª Ú©Ù Ø®ÛÙÛ Ø®ÙØ´Ø±ÙÚ¯ Ø¨ÙØ¯*" "ÚØ§ÙÙ Ø¯Ø®ØªØ± Ø®ÙØ´â Ø³ÙÛÙÙ âØ§Û Ø§Ø³Øª" 1
"521" "az" "az.edf" "12" "3" "99" "filler" 4 "Fixation: 693ms" 173 693 865 "[ 1]" 1 "ÚØ§ÙÙ Ø¨Ø±Ø§Û ÙÙ ÛÚ© Ú©ÙØ§ÙÙ Ú¯Ø±Ù Ø¨Ø§ÙØª Ú©Ù Ø®ÛÙÛ Ø®ÙØ´Ø±ÙÚ¯ Ø¨ÙØ¯ " 120.7 9.7 16 "7" "7" "1" "*ÚØ§ÙÙ Ø¨Ø±Ø§Û ÙÙ ÛÚ© Ú©ÙØ§ÙÙ Ú¯Ø±Ù Ø¨Ø§ÙØª Ú©Ù Ø®ÛÙÛ Ø®ÙØ´Ø±ÙÚ¯ Ø¨ÙØ¯*" "ÚØ§ÙÙ Ø¯Ø®ØªØ± Ø®ÙØ´â Ø³ÙÛÙÙ âØ§Û Ø§Ø³Øª" 1
"522" "az" "az.edf" "12" "3" "99" "filler" 5 "Fixation: 875ms" 210 875 1084 "[ 1]" 1 "ÚØ§ÙÙ Ø¨Ø±Ø§Û ÙÙ ÛÚ© Ú©ÙØ§ÙÙ Ú¯Ø±Ù Ø¨Ø§ÙØª Ú©Ù Ø®ÛÙÛ Ø®ÙØ´Ø±ÙÚ¯ Ø¨ÙØ¯ " 97.3 9 16 "7" "7" "1" "*ÚØ§ÙÙ Ø¨Ø±Ø§Û ÙÙ ÛÚ© Ú©ÙØ§ÙÙ Ú¯Ø±Ù Ø¨Ø§ÙØª Ú©Ù Ø®ÛÙÛ Ø®ÙØ´Ø±ÙÚ¯ Ø¨ÙØ¯*" "ÚØ§ÙÙ Ø¯Ø®ØªØ± Ø®ÙØ´â Ø³ÙÛÙÙ âØ§Û Ø§Ø³Øª" 1
"523" "az" "az.edf" "12" "3" "99" "filler" 6 "Fixation: 1096ms" 192 1096 1287 "[ 1]" 1 "ÚØ§ÙÙ Ø¨Ø±Ø§Û ÙÙ ÛÚ© Ú©ÙØ§ÙÙ Ú¯Ø±Ù Ø¨Ø§ÙØª Ú©Ù Ø®ÛÙÛ Ø®ÙØ´Ø±ÙÚ¯ Ø¨ÙØ¯ " 68.7 8.6 16 "7" "7" "1" "*ÚØ§ÙÙ Ø¨Ø±Ø§Û ÙÙ ÛÚ© Ú©ÙØ§ÙÙ Ú¯Ø±Ù Ø¨Ø§ÙØª Ú©Ù Ø®ÛÙÛ Ø®ÙØ´Ø±ÙÚ¯ Ø¨ÙØ¯*" "ÚØ§ÙÙ Ø¯Ø®ØªØ± Ø®ÙØ´â Ø³ÙÛÙÙ âØ§Û Ø§Ø³Øª" 1
"524" "az" "az.edf" "12" "3" "99" "filler" 7 "Fixation: 1307ms" 165 1307 1471 "[ 1]" 1 "ÚØ§ÙÙ Ø¨Ø±Ø§Û ÙÙ ÛÚ© Ú©ÙØ§ÙÙ Ú¯Ø±Ù Ø¨Ø§ÙØª Ú©Ù Ø®ÛÙÛ Ø®ÙØ´Ø±ÙÚ¯ Ø¨ÙØ¯ " 16.5 7 16 "7" "7" "1" "*ÚØ§ÙÙ Ø¨Ø±Ø§Û ÙÙ ÛÚ© Ú©ÙØ§ÙÙ Ú¯Ø±Ù Ø¨Ø§ÙØª Ú©Ù Ø®ÛÙÛ Ø®ÙØ´Ø±ÙÚ¯ Ø¨ÙØ¯*" "ÚØ§ÙÙ Ø¯Ø®ØªØ± Ø®ÙØ´â Ø³ÙÛÙÙ âØ§Û Ø§Ø³Øª" 1
"525" "az" "az.edf" "12" "3" "99" "filler" 8 "Fixation: 1480ms" 322 1480 1801 "[ 1]" 1 "ÚØ§ÙÙ Ø¨Ø±Ø§Û ÙÙ ÛÚ© Ú©ÙØ§ÙÙ Ú¯Ø±Ù Ø¨Ø§ÙØª Ú©Ù Ø®ÛÙÛ Ø®ÙØ´Ø±ÙÚ¯ Ø¨ÙØ¯ " 29.8 13.3 16 "7" "7" "1" "*ÚØ§ÙÙ Ø¨Ø±Ø§Û ÙÙ ÛÚ© Ú©ÙØ§ÙÙ Ú¯Ø±Ù Ø¨Ø§ÙØª Ú©Ù Ø®ÛÙÛ Ø®ÙØ´Ø±ÙÚ¯ Ø¨ÙØ¯*" "ÚØ§ÙÙ Ø¯Ø®ØªØ± Ø®ÙØ´â Ø³ÙÛÙÙ âØ§Û Ø§Ø³Øª" 1
"526" "az" "az.edf" "12" "3" "99" "filler" 9 "Fixation: 1821ms" 128 1821 1948 "[ 1]" 1 "ÚØ§ÙÙ Ø¨Ø±Ø§Û ÙÙ ÛÚ© Ú©ÙØ§ÙÙ Ú¯Ø±Ù Ø¨Ø§ÙØª Ú©Ù Ø®ÛÙÛ Ø®ÙØ´Ø±ÙÚ¯ Ø¨ÙØ¯ " 48.8 13.5 16 "7" "7" "1" "*ÚØ§ÙÙ Ø¨Ø±Ø§Û ÙÙ ÛÚ© Ú©ÙØ§ÙÙ Ú¯Ø±Ù Ø¨Ø§ÙØª Ú©Ù Ø®ÛÙÛ Ø®ÙØ´Ø±ÙÚ¯ Ø¨ÙØ¯*" "ÚØ§ÙÙ Ø¯Ø®ØªØ± Ø®ÙØ´â Ø³ÙÛÙÙ âØ§Û Ø§Ø³Øª" 1
"527" "az" "az.edf" "12" "3" "99" "filler" 10 "Fixation: 1969ms" 207 1969 2175 "[ 1]" 1 "ÚØ§ÙÙ Ø¨Ø±Ø§Û ÙÙ ÛÚ© Ú©ÙØ§ÙÙ Ú¯Ø±Ù Ø¨Ø§ÙØª Ú©Ù Ø®ÛÙÛ Ø®ÙØ´Ø±ÙÚ¯ Ø¨ÙØ¯ " 7.5 7 16 "7" "7" "1" "*ÚØ§ÙÙ Ø¨Ø±Ø§Û ÙÙ ÛÚ© Ú©ÙØ§ÙÙ Ú¯Ø±Ù Ø¨Ø§ÙØª Ú©Ù Ø®ÛÙÛ Ø®ÙØ´Ø±ÙÚ¯ Ø¨ÙØ¯*" "ÚØ§ÙÙ Ø¯Ø®ØªØ± Ø®ÙØ´â Ø³ÙÛÙÙ âØ§Û Ø§Ø³Øª" 1
"528" "az" "az.edf" "12" "3" "99" "filler" 11 "Fixation: 2184ms" 202 2184 2385 "[ 1]" 1 "ÚØ§ÙÙ Ø¨Ø±Ø§Û ÙÙ ÛÚ© Ú©ÙØ§ÙÙ Ú¯Ø±Ù Ø¨Ø§ÙØª Ú©Ù Ø®ÛÙÛ Ø®ÙØ´Ø±ÙÚ¯ Ø¨ÙØ¯ " -7.3 4.3 16 "7" "7" "1" "*ÚØ§ÙÙ Ø¨Ø±Ø§Û ÙÙ ÛÚ© Ú©ÙØ§ÙÙ Ú¯Ø±Ù Ø¨Ø§ÙØª Ú©Ù Ø®ÛÙÛ Ø®ÙØ´Ø±ÙÚ¯ Ø¨ÙØ¯*" "ÚØ§ÙÙ Ø¯Ø®ØªØ± Ø®ÙØ´â Ø³ÙÛÙÙ âØ§Û Ø§Ø³Øª" 1
"529" "az" "az.edf" "12" "3" "99" "filler" 12 "Fixation: 2407ms" 506 2407 2912 "[ 1]" 1 "ÚØ§ÙÙ Ø¨Ø±Ø§Û ÙÙ ÛÚ© Ú©ÙØ§ÙÙ Ú¯Ø±Ù Ø¨Ø§ÙØª Ú©Ù Ø®ÛÙÛ Ø®ÙØ´Ø±ÙÚ¯ Ø¨ÙØ¯ " -74.4 2.2 16 "7" "7" "1" "*ÚØ§ÙÙ Ø¨Ø±Ø§Û ÙÙ ÛÚ© Ú©ÙØ§ÙÙ Ú¯Ø±Ù Ø¨Ø§ÙØª Ú©Ù Ø®ÛÙÛ Ø®ÙØ´Ø±ÙÚ¯ Ø¨ÙØ¯*" "ÚØ§ÙÙ Ø¯Ø®ØªØ± Ø®ÙØ´â Ø³ÙÛÙÙ âØ§Û Ø§Ø³Øª" 1
"530" "az" "az.edf" "12" "3" "99" "filler" 13 "Fixation: 2937ms" 193 2937 3129 "[ 1]" 1 "ÚØ§ÙÙ Ø¨Ø±Ø§Û ÙÙ ÛÚ© Ú©ÙØ§ÙÙ Ú¯Ø±Ù Ø¨Ø§ÙØª Ú©Ù Ø®ÛÙÛ Ø®ÙØ´Ø±ÙÚ¯ Ø¨ÙØ¯ " -147.4 6.5 16 "7" "7" "1" "*ÚØ§ÙÙ Ø¨Ø±Ø§Û ÙÙ ÛÚ© Ú©ÙØ§ÙÙ Ú¯Ø±Ù Ø¨Ø§ÙØª Ú©Ù Ø®ÛÙÛ Ø®ÙØ´Ø±ÙÚ¯ Ø¨ÙØ¯*" "ÚØ§ÙÙ Ø¯Ø®ØªØ± Ø®ÙØ´â Ø³ÙÛÙÙ âØ§Û Ø§Ø³Øª" 1
"531" "az" "az.edf" "12" "3" "99" "filler" 14 "Fixation: 3148ms" 173 3148 3320 "[ 1]" 1 "ÚØ§ÙÙ Ø¨Ø±Ø§Û ÙÙ ÛÚ© Ú©ÙØ§ÙÙ Ú¯Ø±Ù Ø¨Ø§ÙØª Ú©Ù Ø®ÛÙÛ Ø®ÙØ´Ø±ÙÚ¯ Ø¨ÙØ¯ " -190 2.9 16 "7" "7" "1" "*ÚØ§ÙÙ Ø¨Ø±Ø§Û ÙÙ ÛÚ© Ú©ÙØ§ÙÙ Ú¯Ø±Ù Ø¨Ø§ÙØª Ú©Ù Ø®ÛÙÛ Ø®ÙØ´Ø±ÙÚ¯ Ø¨ÙØ¯*" "ÚØ§ÙÙ Ø¯Ø®ØªØ± Ø®ÙØ´â Ø³ÙÛÙÙ âØ§Û Ø§Ø³Øª" 1
"532" "az" "az.edf" "12" "3" "99" "filler" 15 "Fixation: 3339ms" 139 3339 3477 "[ 1]" 1 "ÚØ§ÙÙ Ø¨Ø±Ø§Û ÙÙ ÛÚ© Ú©ÙØ§ÙÙ Ú¯Ø±Ù Ø¨Ø§ÙØª Ú©Ù Ø®ÛÙÛ Ø®ÙØ´Ø±ÙÚ¯ Ø¨ÙØ¯ " -169 8.2 16 "7" "7" "1" "*ÚØ§ÙÙ Ø¨Ø±Ø§Û ÙÙ ÛÚ© Ú©ÙØ§ÙÙ Ú¯Ø±Ù Ø¨Ø§ÙØª Ú©Ù Ø®ÛÙÛ Ø®ÙØ´Ø±ÙÚ¯ Ø¨ÙØ¯*" "ÚØ§ÙÙ Ø¯Ø®ØªØ± Ø®ÙØ´â Ø³ÙÛÙÙ âØ§Û Ø§Ø³Øª" 1
"533" "az" "az.edf" "12" "3" "99" "filler" 16 "Fixation: 3500ms" 147 3500 3646 "[ 1]" 1 "ÚØ§ÙÙ Ø¨Ø±Ø§Û ÙÙ ÛÚ© Ú©ÙØ§ÙÙ Ú¯Ø±Ù Ø¨Ø§ÙØª Ú©Ù Ø®ÛÙÛ Ø®ÙØ´Ø±ÙÚ¯ Ø¨ÙØ¯ " -205.7 5.6 16 "7" "7" "1" "*ÚØ§ÙÙ Ø¨Ø±Ø§Û ÙÙ ÛÚ© Ú©ÙØ§ÙÙ Ú¯Ø±Ù Ø¨Ø§ÙØª Ú©Ù Ø®ÛÙÛ Ø®ÙØ´Ø±ÙÚ¯ Ø¨ÙØ¯*" "ÚØ§ÙÙ Ø¯Ø®ØªØ± Ø®ÙØ´â Ø³ÙÛÙÙ âØ§Û Ø§Ø³Øª" 1
"534" "az" "az.edf" "12" "3" "99" "filler" 17 "Fixation: 3743ms" 204 3743 3946 "[ ]" NA NA NA NA NA "7" "7" "1" "*ÚØ§ÙÙ Ø¨Ø±Ø§Û ÙÙ ÛÚ© Ú©ÙØ§ÙÙ Ú¯Ø±Ù Ø¨Ø§ÙØª Ú©Ù Ø®ÛÙÛ Ø®ÙØ´Ø±ÙÚ¯ Ø¨ÙØ¯*" "ÚØ§ÙÙ Ø¯Ø®ØªØ± Ø®ÙØ´â Ø³ÙÛÙÙ âØ§Û Ø§Ø³Øª" 1
"535" "az" "az.edf" "12" "3" "99" "filler" 18 "Fixation: 4037ms" 91 4037 4127 "[ ]" NA NA NA NA NA "7" "7" "1" "*ÚØ§ÙÙ Ø¨Ø±Ø§Û ÙÙ ÛÚ© Ú©ÙØ§ÙÙ Ú¯Ø±Ù Ø¨Ø§ÙØª Ú©Ù Ø®ÛÙÛ Ø®ÙØ´Ø±ÙÚ¯ Ø¨ÙØ¯*" "ÚØ§ÙÙ Ø¯Ø®ØªØ± Ø®ÙØ´â Ø³ÙÛÙÙ âØ§Û Ø§Ø³Øª" 1
"536" "az" "az.edf" "12" "3" "99" "filler" 19 "Fixation: 4150ms" 206 4150 4355 "[ ]" NA NA NA NA NA "7" "7" "1" "*ÚØ§ÙÙ Ø¨Ø±Ø§Û ÙÙ ÛÚ© Ú©ÙØ§ÙÙ Ú¯Ø±Ù Ø¨Ø§ÙØª Ú©Ù Ø®ÛÙÛ Ø®ÙØ´Ø±ÙÚ¯ Ø¨ÙØ¯*" "ÚØ§ÙÙ Ø¯Ø®ØªØ± Ø®ÙØ´â Ø³ÙÛÙÙ âØ§Û Ø§Ø³Øª" 1
"537" "az" "az.edf" "12" "3" "99" "filler" 20 "Fixation: 4373ms" 207 4373 4579 "[ ]" NA NA NA NA NA "7" "7" "1" "*ÚØ§ÙÙ Ø¨Ø±Ø§Û ÙÙ ÛÚ© Ú©ÙØ§ÙÙ Ú¯Ø±Ù Ø¨Ø§ÙØª Ú©Ù Ø®ÛÙÛ Ø®ÙØ´Ø±ÙÚ¯ Ø¨ÙØ¯*" "ÚØ§ÙÙ Ø¯Ø®ØªØ± Ø®ÙØ´â Ø³ÙÛÙÙ âØ§Û Ø§Ø³Øª" 1
"538" "az" "az.edf" "12" "3" "99" "filler" 21 "Fixation: 4600ms" 550 4600 5149 "[ ]" NA NA NA NA NA "7" "7" "1" "*ÚØ§ÙÙ Ø¨Ø±Ø§Û ÙÙ ÛÚ© Ú©ÙØ§ÙÙ Ú¯Ø±Ù Ø¨Ø§ÙØª Ú©Ù Ø®ÛÙÛ Ø®ÙØ´Ø±ÙÚ¯ Ø¨ÙØ¯*" "ÚØ§ÙÙ Ø¯Ø®ØªØ± Ø®ÙØ´â Ø³ÙÛÙÙ âØ§Û Ø§Ø³Øª" 1
"539" "az" "az.edf" "12" "3" "99" "filler" 22 "Fixation: 5172ms" 218 5172 5389 "[ ]" NA NA NA NA NA "7" "7" "1" "*ÚØ§ÙÙ Ø¨Ø±Ø§Û ÙÙ ÛÚ© Ú©ÙØ§ÙÙ Ú¯Ø±Ù Ø¨Ø§ÙØª Ú©Ù Ø®ÛÙÛ Ø®ÙØ´Ø±ÙÚ¯ Ø¨ÙØ¯*" "ÚØ§ÙÙ Ø¯Ø®ØªØ± Ø®ÙØ´â Ø³ÙÛÙÙ âØ§Û Ø§Ø³Øª" 1
"540" "az" "az.edf" "12" "3" "99" "filler" 23 "Fixation: 5411ms" 147 5411 5557 "[ ]" NA NA NA NA NA "7" "7" "1" "*ÚØ§ÙÙ Ø¨Ø±Ø§Û ÙÙ ÛÚ© Ú©ÙØ§ÙÙ Ú¯Ø±Ù Ø¨Ø§ÙØª Ú©Ù Ø®ÛÙÛ Ø®ÙØ´Ø±ÙÚ¯ Ø¨ÙØ¯*" "ÚØ§ÙÙ Ø¯Ø®ØªØ± Ø®ÙØ´â Ø³ÙÛÙÙ âØ§Û Ø§Ø³Øª" 1
"541" "az" "az.edf" "12" "3" "99" "filler" 24 "Fixation: 5580ms" 394 5580 5973 "[ ]" NA NA NA NA NA "7" "7" "1" "*ÚØ§ÙÙ Ø¨Ø±Ø§Û ÙÙ ÛÚ© Ú©ÙØ§ÙÙ Ú¯Ø±Ù Ø¨Ø§ÙØª Ú©Ù Ø®ÛÙÛ Ø®ÙØ´Ø±ÙÚ¯ Ø¨ÙØ¯*" "ÚØ§ÙÙ Ø¯Ø®ØªØ± Ø®ÙØ´â Ø³ÙÛÙÙ âØ§Û Ø§Ø³Øª" 1
"542" "az" "az.edf" "12" "3" "99" "filler" 25 "Fixation: 6016ms" 403 6016 6418 "[ ]" NA NA NA NA NA "7" "7" "1" "*ÚØ§ÙÙ Ø¨Ø±Ø§Û ÙÙ ÛÚ© Ú©ÙØ§ÙÙ Ú¯Ø±Ù Ø¨Ø§ÙØª Ú©Ù Ø®ÛÙÛ Ø®ÙØ´Ø±ÙÚ¯ Ø¨ÙØ¯*" "ÚØ§ÙÙ Ø¯Ø®ØªØ± Ø®ÙØ´â Ø³ÙÛÙÙ âØ§Û Ø§Ø³Øª" 1
"543" "az" "az.edf" "13" "3" "80" "filler" 1 "Fixation: 7ms" 56 7 62 "[ 1]" 1 "ÙÛÙØ§Ø¯ ØªÙØ§ÙÙ Ø±ÙØ² Ø±Ø§ Ø±Ø§ÙÙØ¯Ú¯Û Ú©Ø±Ø¯ Ù Ø®ÛÙÛ Ø®Ø³ØªÙ Ø´Ø¯ " 205.6 -3.5 15 "6" "6" "1" "*ÙÛÙØ§Ø¯ ØªÙØ§ÙÙ Ø±ÙØ² Ø±Ø§ Ø±Ø§ÙÙØ¯Ú¯Û Ú©Ø±Ø¯ Ù Ø®ÛÙÛ Ø®Ø³ØªÙ Ø´Ø¯*" "ÙÛÙØ§Ø¯ ÙÙØ· ÚÙØ¯ Ø³Ø§Ø¹Øª Ø±Ø§ÙÙØ¯Ú¯Û Ú©Ø±Ø¯" 1
"544" "az" "az.edf" "13" "3" "80" "filler" 2 "Fixation: 85ms" 155 85 239 "[ 1]" 1 "ÙÛÙØ§Ø¯ ØªÙØ§ÙÙ Ø±ÙØ² Ø±Ø§ Ø±Ø§ÙÙØ¯Ú¯Û Ú©Ø±Ø¯ Ù Ø®ÛÙÛ Ø®Ø³ØªÙ Ø´Ø¯ " 147.4 4.8 15 "6" "6" "1" "*ÙÛÙØ§Ø¯ ØªÙØ§ÙÙ Ø±ÙØ² Ø±Ø§ Ø±Ø§ÙÙØ¯Ú¯Û Ú©Ø±Ø¯ Ù Ø®ÛÙÛ Ø®Ø³ØªÙ Ø´Ø¯*" "ÙÛÙØ§Ø¯ ÙÙØ· ÚÙØ¯ Ø³Ø§Ø¹Øª Ø±Ø§ÙÙØ¯Ú¯Û Ú©Ø±Ø¯" 1
"545" "az" "az.edf" "13" "3" "80" "filler" 3 "Fixation: 258ms" 151 258 408 "[ 1]" 1 "ÙÛÙØ§Ø¯ ØªÙØ§ÙÙ Ø±ÙØ² Ø±Ø§ Ø±Ø§ÙÙØ¯Ú¯Û Ú©Ø±Ø¯ Ù Ø®ÛÙÛ Ø®Ø³ØªÙ Ø´Ø¯ " 165.6 9.6 15 "6" "6" "1" "*ÙÛÙØ§Ø¯ ØªÙØ§ÙÙ Ø±ÙØ² Ø±Ø§ Ø±Ø§ÙÙØ¯Ú¯Û Ú©Ø±Ø¯ Ù Ø®ÛÙÛ Ø®Ø³ØªÙ Ø´Ø¯*" "ÙÛÙØ§Ø¯ ÙÙØ· ÚÙØ¯ Ø³Ø§Ø¹Øª Ø±Ø§ÙÙØ¯Ú¯Û Ú©Ø±Ø¯" 1
"546" "az" "az.edf" "13" "3" "80" "filler" 4 "Fixation: 422ms" 262 422 683 "[ 1]" 1 "ÙÛÙØ§Ø¯ ØªÙØ§ÙÙ Ø±ÙØ² Ø±Ø§ Ø±Ø§ÙÙØ¯Ú¯Û Ú©Ø±Ø¯ Ù Ø®ÛÙÛ Ø®Ø³ØªÙ Ø´Ø¯ " 131.7 11.4 15 "6" "6" "1" "*ÙÛÙØ§Ø¯ ØªÙØ§ÙÙ Ø±ÙØ² Ø±Ø§ Ø±Ø§ÙÙØ¯Ú¯Û Ú©Ø±Ø¯ Ù Ø®ÛÙÛ Ø®Ø³ØªÙ Ø´Ø¯*" "ÙÛÙØ§Ø¯ ÙÙØ· ÚÙØ¯ Ø³Ø§Ø¹Øª Ø±Ø§ÙÙØ¯Ú¯Û Ú©Ø±Ø¯" 1
"547" "az" "az.edf" "13" "3" "80" "filler" 5 "Fixation: 696ms" 253 696 948 "[ 1]" 1 "ÙÛÙØ§Ø¯ ØªÙØ§ÙÙ Ø±ÙØ² Ø±Ø§ Ø±Ø§ÙÙØ¯Ú¯Û Ú©Ø±Ø¯ Ù Ø®ÛÙÛ Ø®Ø³ØªÙ Ø´Ø¯ " 102.9 15.7 15 "6" "6" "1" "*ÙÛÙØ§Ø¯ ØªÙØ§ÙÙ Ø±ÙØ² Ø±Ø§ Ø±Ø§ÙÙØ¯Ú¯Û Ú©Ø±Ø¯ Ù Ø®ÛÙÛ Ø®Ø³ØªÙ Ø´Ø¯*" "ÙÛÙØ§Ø¯ ÙÙØ· ÚÙØ¯ Ø³Ø§Ø¹Øª Ø±Ø§ÙÙØ¯Ú¯Û Ú©Ø±Ø¯" 1
"548" "az" "az.edf" "13" "3" "80" "filler" 6 "Fixation: 968ms" 189 968 1156 "[ 1]" 1 "ÙÛÙØ§Ø¯ ØªÙØ§ÙÙ Ø±ÙØ² Ø±Ø§ Ø±Ø§ÙÙØ¯Ú¯Û Ú©Ø±Ø¯ Ù Ø®ÛÙÛ Ø®Ø³ØªÙ Ø´Ø¯ " 151.2 14.1 15 "6" "6" "1" "*ÙÛÙØ§Ø¯ ØªÙØ§ÙÙ Ø±ÙØ² Ø±Ø§ Ø±Ø§ÙÙØ¯Ú¯Û Ú©Ø±Ø¯ Ù Ø®ÛÙÛ Ø®Ø³ØªÙ Ø´Ø¯*" "ÙÛÙØ§Ø¯ ÙÙØ· ÚÙØ¯ Ø³Ø§Ø¹Øª Ø±Ø§ÙÙØ¯Ú¯Û Ú©Ø±Ø¯" 1
"549" "az" "az.edf" "13" "3" "80" "filler" 7 "Fixation: 1169ms" 183 1169 1351 "[ 1]" 1 "ÙÛÙØ§Ø¯ ØªÙØ§ÙÙ Ø±ÙØ² Ø±Ø§ Ø±Ø§ÙÙØ¯Ú¯Û Ú©Ø±Ø¯ Ù Ø®ÛÙÛ Ø®Ø³ØªÙ Ø´Ø¯ " 171.9 15.5 15 "6" "6" "1" "*ÙÛÙØ§Ø¯ ØªÙØ§ÙÙ Ø±ÙØ² Ø±Ø§ Ø±Ø§ÙÙØ¯Ú¯Û Ú©Ø±Ø¯ Ù Ø®ÛÙÛ Ø®Ø³ØªÙ Ø´Ø¯*" "ÙÛÙØ§Ø¯ ÙÙØ· ÚÙØ¯ Ø³Ø§Ø¹Øª Ø±Ø§ÙÙØ¯Ú¯Û Ú©Ø±Ø¯" 1
"550" "az" "az.edf" "13" "3" "80" "filler" 8 "Fixation: 1373ms" 346 1373 1718 "[ 1]" 1 "ÙÛÙØ§Ø¯ ØªÙØ§ÙÙ Ø±ÙØ² Ø±Ø§ Ø±Ø§ÙÙØ¯Ú¯Û Ú©Ø±Ø¯ Ù Ø®ÛÙÛ Ø®Ø³ØªÙ Ø´Ø¯ " 106.8 16.2 15 "6" "6" "1" "*ÙÛÙØ§Ø¯ ØªÙØ§ÙÙ Ø±ÙØ² Ø±Ø§ Ø±Ø§ÙÙØ¯Ú¯Û Ú©Ø±Ø¯ Ù Ø®ÛÙÛ Ø®Ø³ØªÙ Ø´Ø¯*" "ÙÛÙØ§Ø¯ ÙÙØ· ÚÙØ¯ Ø³Ø§Ø¹Øª Ø±Ø§ÙÙØ¯Ú¯Û Ú©Ø±Ø¯" 1
"551" "az" "az.edf" "13" "3" "80" "filler" 9 "Fixation: 1727ms" 130 1727 1856 "[ 1]" 1 "ÙÛÙØ§Ø¯ ØªÙØ§ÙÙ Ø±ÙØ² Ø±Ø§ Ø±Ø§ÙÙØ¯Ú¯Û Ú©Ø±Ø¯ Ù Ø®ÛÙÛ Ø®Ø³ØªÙ Ø´Ø¯ " 87.7 17 15 "6" "6" "1" "*ÙÛÙØ§Ø¯ ØªÙØ§ÙÙ Ø±ÙØ² Ø±Ø§ Ø±Ø§ÙÙØ¯Ú¯Û Ú©Ø±Ø¯ Ù Ø®ÛÙÛ Ø®Ø³ØªÙ Ø´Ø¯*" "ÙÛÙØ§Ø¯ ÙÙØ· ÚÙØ¯ Ø³Ø§Ø¹Øª Ø±Ø§ÙÙØ¯Ú¯Û Ú©Ø±Ø¯" 1
"552" "az" "az.edf" "13" "3" "80" "filler" 10 "Fixation: 1873ms" 291 1873 2163 "[ 1]" 1 "ÙÛÙØ§Ø¯ ØªÙØ§ÙÙ Ø±ÙØ² Ø±Ø§ Ø±Ø§ÙÙØ¯Ú¯Û Ú©Ø±Ø¯ Ù Ø®ÛÙÛ Ø®Ø³ØªÙ Ø´Ø¯ " 47.4 14.2 15 "6" "6" "1" "*ÙÛÙØ§Ø¯ ØªÙØ§ÙÙ Ø±ÙØ² Ø±Ø§ Ø±Ø§ÙÙØ¯Ú¯Û Ú©Ø±Ø¯ Ù Ø®ÛÙÛ Ø®Ø³ØªÙ Ø´Ø¯*" "ÙÛÙØ§Ø¯ ÙÙØ· ÚÙØ¯ Ø³Ø§Ø¹Øª Ø±Ø§ÙÙØ¯Ú¯Û Ú©Ø±Ø¯" 1
"553" "az" "az.edf" "13" "3" "80" "filler" 11 "Fixation: 2181ms" 149 2181 2329 "[ 1]" 1 "ÙÛÙØ§Ø¯ ØªÙØ§ÙÙ Ø±ÙØ² Ø±Ø§ Ø±Ø§ÙÙØ¯Ú¯Û Ú©Ø±Ø¯ Ù Ø®ÛÙÛ Ø®Ø³ØªÙ Ø´Ø¯ " -0.1 11.8 15 "6" "6" "1" "*ÙÛÙØ§Ø¯ ØªÙØ§ÙÙ Ø±ÙØ² Ø±Ø§ Ø±Ø§ÙÙØ¯Ú¯Û Ú©Ø±Ø¯ Ù Ø®ÛÙÛ Ø®Ø³ØªÙ Ø´Ø¯*" "ÙÛÙØ§Ø¯ ÙÙØ· ÚÙØ¯ Ø³Ø§Ø¹Øª Ø±Ø§ÙÙØ¯Ú¯Û Ú©Ø±Ø¯" 1
"554" "az" "az.edf" "13" "3" "80" "filler" 12 "Fixation: 2347ms" 221 2347 2567 "[ 1]" 1 "ÙÛÙØ§Ø¯ ØªÙØ§ÙÙ Ø±ÙØ² Ø±Ø§ Ø±Ø§ÙÙØ¯Ú¯Û Ú©Ø±Ø¯ Ù Ø®ÛÙÛ Ø®Ø³ØªÙ Ø´Ø¯ " -46.1 8.5 15 "6" "6" "1" "*ÙÛÙØ§Ø¯ ØªÙØ§ÙÙ Ø±ÙØ² Ø±Ø§ Ø±Ø§ÙÙØ¯Ú¯Û Ú©Ø±Ø¯ Ù Ø®ÛÙÛ Ø®Ø³ØªÙ Ø´Ø¯*" "ÙÛÙØ§Ø¯ ÙÙØ· ÚÙØ¯ Ø³Ø§Ø¹Øª Ø±Ø§ÙÙØ¯Ú¯Û Ú©Ø±Ø¯" 1
"555" "az" "az.edf" "13" "3" "80" "filler" 13 "Fixation: 2586ms" 190 2586 2775 "[ 1]" 1 "ÙÛÙØ§Ø¯ ØªÙØ§ÙÙ Ø±ÙØ² Ø±Ø§ Ø±Ø§ÙÙØ¯Ú¯Û Ú©Ø±Ø¯ Ù Ø®ÛÙÛ Ø®Ø³ØªÙ Ø´Ø¯ " -95.5 8.8 15 "6" "6" "1" "*ÙÛÙØ§Ø¯ ØªÙØ§ÙÙ Ø±ÙØ² Ø±Ø§ Ø±Ø§ÙÙØ¯Ú¯Û Ú©Ø±Ø¯ Ù Ø®ÛÙÛ Ø®Ø³ØªÙ Ø´Ø¯*" "ÙÛÙØ§Ø¯ ÙÙØ· ÚÙØ¯ Ø³Ø§Ø¹Øª Ø±Ø§ÙÙØ¯Ú¯Û Ú©Ø±Ø¯" 1
"556" "az" "az.edf" "13" "3" "80" "filler" 14 "Fixation: 2796ms" 315 2796 3110 "[ 1]" 1 "ÙÛÙØ§Ø¯ ØªÙØ§ÙÙ Ø±ÙØ² Ø±Ø§ Ø±Ø§ÙÙØ¯Ú¯Û Ú©Ø±Ø¯ Ù Ø®ÛÙÛ Ø®Ø³ØªÙ Ø´Ø¯ " -141.5 8.3 15 "6" "6" "1" "*ÙÛÙØ§Ø¯ ØªÙØ§ÙÙ Ø±ÙØ² Ø±Ø§ Ø±Ø§ÙÙØ¯Ú¯Û Ú©Ø±Ø¯ Ù Ø®ÛÙÛ Ø®Ø³ØªÙ Ø´Ø¯*" "ÙÛÙØ§Ø¯ ÙÙØ· ÚÙØ¯ Ø³Ø§Ø¹Øª Ø±Ø§ÙÙØ¯Ú¯Û Ú©Ø±Ø¯" 1
"557" "az" "az.edf" "13" "3" "80" "filler" 15 "Fixation: 3123ms" 388 3123 3510 "[ 1]" 1 "ÙÛÙØ§Ø¯ ØªÙØ§ÙÙ Ø±ÙØ² Ø±Ø§ Ø±Ø§ÙÙØ¯Ú¯Û Ú©Ø±Ø¯ Ù Ø®ÛÙÛ Ø®Ø³ØªÙ Ø´Ø¯ " -174.7 7.2 15 "6" "6" "1" "*ÙÛÙØ§Ø¯ ØªÙØ§ÙÙ Ø±ÙØ² Ø±Ø§ Ø±Ø§ÙÙØ¯Ú¯Û Ú©Ø±Ø¯ Ù Ø®ÛÙÛ Ø®Ø³ØªÙ Ø´Ø¯*" "ÙÛÙØ§Ø¯ ÙÙØ· ÚÙØ¯ Ø³Ø§Ø¹Øª Ø±Ø§ÙÙØ¯Ú¯Û Ú©Ø±Ø¯" 1
"558" "az" "az.edf" "13" "3" "80" "filler" 16 "Fixation: 3639ms" 206 3639 3844 "[ ]" NA NA NA NA NA "6" "6" "1" "*ÙÛÙØ§Ø¯ ØªÙØ§ÙÙ Ø±ÙØ² Ø±Ø§ Ø±Ø§ÙÙØ¯Ú¯Û Ú©Ø±Ø¯ Ù Ø®ÛÙÛ Ø®Ø³ØªÙ Ø´Ø¯*" "ÙÛÙØ§Ø¯ ÙÙØ· ÚÙØ¯ Ø³Ø§Ø¹Øª Ø±Ø§ÙÙØ¯Ú¯Û Ú©Ø±Ø¯" 1
"559" "az" "az.edf" "13" "3" "80" "filler" 17 "Fixation: 3909ms" 83 3909 3991 "[ ]" NA NA NA NA NA "6" "6" "1" "*ÙÛÙØ§Ø¯ ØªÙØ§ÙÙ Ø±ÙØ² Ø±Ø§ Ø±Ø§ÙÙØ¯Ú¯Û Ú©Ø±Ø¯ Ù Ø®ÛÙÛ Ø®Ø³ØªÙ Ø´Ø¯*" "ÙÛÙØ§Ø¯ ÙÙØ· ÚÙØ¯ Ø³Ø§Ø¹Øª Ø±Ø§ÙÙØ¯Ú¯Û Ú©Ø±Ø¯" 1
"560" "az" "az.edf" "13" "3" "80" "filler" 18 "Fixation: 4016ms" 149 4016 4164 "[ ]" NA NA NA NA NA "6" "6" "1" "*ÙÛÙØ§Ø¯ ØªÙØ§ÙÙ Ø±ÙØ² Ø±Ø§ Ø±Ø§ÙÙØ¯Ú¯Û Ú©Ø±Ø¯ Ù Ø®ÛÙÛ Ø®Ø³ØªÙ Ø´Ø¯*" "ÙÛÙØ§Ø¯ ÙÙØ· ÚÙØ¯ Ø³Ø§Ø¹Øª Ø±Ø§ÙÙØ¯Ú¯Û Ú©Ø±Ø¯" 1
"561" "az" "az.edf" "13" "3" "80" "filler" 19 "Fixation: 4184ms" 244 4184 4427 "[ ]" NA NA NA NA NA "6" "6" "1" "*ÙÛÙØ§Ø¯ ØªÙØ§ÙÙ Ø±ÙØ² Ø±Ø§ Ø±Ø§ÙÙØ¯Ú¯Û Ú©Ø±Ø¯ Ù Ø®ÛÙÛ Ø®Ø³ØªÙ Ø´Ø¯*" "ÙÛÙØ§Ø¯ ÙÙØ· ÚÙØ¯ Ø³Ø§Ø¹Øª Ø±Ø§ÙÙØ¯Ú¯Û Ú©Ø±Ø¯" 1
"562" "az" "az.edf" "13" "3" "80" "filler" 20 "Fixation: 4449ms" 216 4449 4664 "[ ]" NA NA NA NA NA "6" "6" "1" "*ÙÛÙØ§Ø¯ ØªÙØ§ÙÙ Ø±ÙØ² Ø±Ø§ Ø±Ø§ÙÙØ¯Ú¯Û Ú©Ø±Ø¯ Ù Ø®ÛÙÛ Ø®Ø³ØªÙ Ø´Ø¯*" "ÙÛÙØ§Ø¯ ÙÙØ· ÚÙØ¯ Ø³Ø§Ø¹Øª Ø±Ø§ÙÙØ¯Ú¯Û Ú©Ø±Ø¯" 1
"563" "az" "az.edf" "13" "3" "80" "filler" 21 "Fixation: 4685ms" 151 4685 4835 "[ ]" NA NA NA NA NA "6" "6" "1" "*ÙÛÙØ§Ø¯ ØªÙØ§ÙÙ Ø±ÙØ² Ø±Ø§ Ø±Ø§ÙÙØ¯Ú¯Û Ú©Ø±Ø¯ Ù Ø®ÛÙÛ Ø®Ø³ØªÙ Ø´Ø¯*" "ÙÛÙØ§Ø¯ ÙÙØ· ÚÙØ¯ Ø³Ø§Ø¹Øª Ø±Ø§ÙÙØ¯Ú¯Û Ú©Ø±Ø¯" 1
"564" "az" "az.edf" "13" "3" "80" "filler" 22 "Fixation: 4855ms" 237 4855 5091 "[ ]" NA NA NA NA NA "6" "6" "1" "*ÙÛÙØ§Ø¯ ØªÙØ§ÙÙ Ø±ÙØ² Ø±Ø§ Ø±Ø§ÙÙØ¯Ú¯Û Ú©Ø±Ø¯ Ù Ø®ÛÙÛ Ø®Ø³ØªÙ Ø´Ø¯*" "ÙÛÙØ§Ø¯ ÙÙØ· ÚÙØ¯ Ø³Ø§Ø¹Øª Ø±Ø§ÙÙØ¯Ú¯Û Ú©Ø±Ø¯" 1
"565" "az" "az.edf" "13" "3" "80" "filler" 23 "Fixation: 5114ms" 343 5114 5456 "[ ]" NA NA NA NA NA "6" "6" "1" "*ÙÛÙØ§Ø¯ ØªÙØ§ÙÙ Ø±ÙØ² Ø±Ø§ Ø±Ø§ÙÙØ¯Ú¯Û Ú©Ø±Ø¯ Ù Ø®ÛÙÛ Ø®Ø³ØªÙ Ø´Ø¯*" "ÙÛÙØ§Ø¯ ÙÙØ· ÚÙØ¯ Ø³Ø§Ø¹Øª Ø±Ø§ÙÙØ¯Ú¯Û Ú©Ø±Ø¯" 1
"566" "az" "az.edf" "13" "3" "80" "filler" 24 "Fixation: 5486ms" 275 5486 5760 "[ ]" NA NA NA NA NA "6" "6" "1" "*ÙÛÙØ§Ø¯ ØªÙØ§ÙÙ Ø±ÙØ² Ø±Ø§ Ø±Ø§ÙÙØ¯Ú¯Û Ú©Ø±Ø¯ Ù Ø®ÛÙÛ Ø®Ø³ØªÙ Ø´Ø¯*" "ÙÛÙØ§Ø¯ ÙÙØ· ÚÙØ¯ Ø³Ø§Ø¹Øª Ø±Ø§ÙÙØ¯Ú¯Û Ú©Ø±Ø¯" 1
"567" "az" "az.edf" "13" "3" "80" "filler" 25 "Fixation: 5785ms" 78 5785 5862 "[ ]" NA NA NA NA NA "6" "6" "1" "*ÙÛÙØ§Ø¯ ØªÙØ§ÙÙ Ø±ÙØ² Ø±Ø§ Ø±Ø§ÙÙØ¯Ú¯Û Ú©Ø±Ø¯ Ù Ø®ÛÙÛ Ø®Ø³ØªÙ Ø´Ø¯*" "ÙÛÙØ§Ø¯ ÙÙØ· ÚÙØ¯ Ø³Ø§Ø¹Øª Ø±Ø§ÙÙØ¯Ú¯Û Ú©Ø±Ø¯" 1
"568" "az" "az.edf" "14" "3" "81" "filler" 1 "Fixation: 7ms" 187 7 193 "[ 1]" 1 "ÙÙ Ø¯ÛØ±ÙØ² Ø²ÙØ¯ Ø¨Ù Ø®Ø§ÙÙ Ø¨Ø±Ú¯Ø´ØªÙ Ø§ÙØ§ Ú©ÙÛØ¯Ù Ø±Ø§ Ø¬Ø§ Ú¯Ø°Ø§Ø´ØªÙ Ø¨ÙØ¯Ù " 240.7 -2.6 11 "7" "7" "1" "*ÙÙ Ø¯ÛØ±ÙØ² Ø²ÙØ¯ Ø¨Ù Ø®Ø§ÙÙ Ø¨Ø±Ú¯Ø´ØªÙ Ø§ÙØ§ Ú©ÙÛØ¯Ù Ø±Ø§ Ø¬Ø§ Ú¯Ø°Ø§Ø´ØªÙ Ø¨ÙØ¯Ù*" "ÙÙ Ø¯ÛØ±ÙØ² Ø­ÙØ§Ø³Ù Ù¾Ø±Øª Ø¨ÙØ¯" 1
"569" "az" "az.edf" "14" "3" "81" "filler" 2 "Fixation: 207ms" 234 207 440 "[ 1]" 1 "ÙÙ Ø¯ÛØ±ÙØ² Ø²ÙØ¯ Ø¨Ù Ø®Ø§ÙÙ Ø¨Ø±Ú¯Ø´ØªÙ Ø§ÙØ§ Ú©ÙÛØ¯Ù Ø±Ø§ Ø¬Ø§ Ú¯Ø°Ø§Ø´ØªÙ Ø¨ÙØ¯Ù " 205 11.6 11 "7" "7" "1" "*ÙÙ Ø¯ÛØ±ÙØ² Ø²ÙØ¯ Ø¨Ù Ø®Ø§ÙÙ Ø¨Ø±Ú¯Ø´ØªÙ Ø§ÙØ§ Ú©ÙÛØ¯Ù Ø±Ø§ Ø¬Ø§ Ú¯Ø°Ø§Ø´ØªÙ Ø¨ÙØ¯Ù*" "ÙÙ Ø¯ÛØ±ÙØ² Ø­ÙØ§Ø³Ù Ù¾Ø±Øª Ø¨ÙØ¯" 1
"570" "az" "az.edf" "14" "3" "81" "filler" 3 "Fixation: 457ms" 191 457 647 "[ 1]" 1 "ÙÙ Ø¯ÛØ±ÙØ² Ø²ÙØ¯ Ø¨Ù Ø®Ø§ÙÙ Ø¨Ø±Ú¯Ø´ØªÙ Ø§ÙØ§ Ú©ÙÛØ¯Ù Ø±Ø§ Ø¬Ø§ Ú¯Ø°Ø§Ø´ØªÙ Ø¨ÙØ¯Ù " 162.2 12.2 11 "7" "7" "1" "*ÙÙ Ø¯ÛØ±ÙØ² Ø²ÙØ¯ Ø¨Ù Ø®Ø§ÙÙ Ø¨Ø±Ú¯Ø´ØªÙ Ø§ÙØ§ Ú©ÙÛØ¯Ù Ø±Ø§ Ø¬Ø§ Ú¯Ø°Ø§Ø´ØªÙ Ø¨ÙØ¯Ù*" "ÙÙ Ø¯ÛØ±ÙØ² Ø­ÙØ§Ø³Ù Ù¾Ø±Øª Ø¨ÙØ¯" 1
"571" "az" "az.edf" "14" "3" "81" "filler" 4 "Fixation: 662ms" 195 662 856 "[ 1]" 1 "ÙÙ Ø¯ÛØ±ÙØ² Ø²ÙØ¯ Ø¨Ù Ø®Ø§ÙÙ Ø¨Ø±Ú¯Ø´ØªÙ Ø§ÙØ§ Ú©ÙÛØ¯Ù Ø±Ø§ Ø¬Ø§ Ú¯Ø°Ø§Ø´ØªÙ Ø¨ÙØ¯Ù " 132.9 13.7 11 "7" "7" "1" "*ÙÙ Ø¯ÛØ±ÙØ² Ø²ÙØ¯ Ø¨Ù Ø®Ø§ÙÙ Ø¨Ø±Ú¯Ø´ØªÙ Ø§ÙØ§ Ú©ÙÛØ¯Ù Ø±Ø§ Ø¬Ø§ Ú¯Ø°Ø§Ø´ØªÙ Ø¨ÙØ¯Ù*" "ÙÙ Ø¯ÛØ±ÙØ² Ø­ÙØ§Ø³Ù Ù¾Ø±Øª Ø¨ÙØ¯" 1
"572" "az" "az.edf" "14" "3" "81" "filler" 5 "Fixation: 875ms" 446 875 1320 "[ 1]" 1 "ÙÙ Ø¯ÛØ±ÙØ² Ø²ÙØ¯ Ø¨Ù Ø®Ø§ÙÙ Ø¨Ø±Ú¯Ø´ØªÙ Ø§ÙØ§ Ú©ÙÛØ¯Ù Ø±Ø§ Ø¬Ø§ Ú¯Ø°Ø§Ø´ØªÙ Ø¨ÙØ¯Ù " 88.1 12.7 11 "7" "7" "1" "*ÙÙ Ø¯ÛØ±ÙØ² Ø²ÙØ¯ Ø¨Ù Ø®Ø§ÙÙ Ø¨Ø±Ú¯Ø´ØªÙ Ø§ÙØ§ Ú©ÙÛØ¯Ù Ø±Ø§ Ø¬Ø§ Ú¯Ø°Ø§Ø´ØªÙ Ø¨ÙØ¯Ù*" "ÙÙ Ø¯ÛØ±ÙØ² Ø­ÙØ§Ø³Ù Ù¾Ø±Øª Ø¨ÙØ¯" 1
"573" "az" "az.edf" "14" "3" "81" "filler" 6 "Fixation: 1341ms" 265 1341 1605 "[ 1]" 1 "ÙÙ Ø¯ÛØ±ÙØ² Ø²ÙØ¯ Ø¨Ù Ø®Ø§ÙÙ Ø¨Ø±Ú¯Ø´ØªÙ Ø§ÙØ§ Ú©ÙÛØ¯Ù Ø±Ø§ Ø¬Ø§ Ú¯Ø°Ø§Ø´ØªÙ Ø¨ÙØ¯Ù " 29.7 12.4 11 "7" "7" "1" "*ÙÙ Ø¯ÛØ±ÙØ² Ø²ÙØ¯ Ø¨Ù Ø®Ø§ÙÙ Ø¨Ø±Ú¯Ø´ØªÙ Ø§ÙØ§ Ú©ÙÛØ¯Ù Ø±Ø§ Ø¬Ø§ Ú¯Ø°Ø§Ø´ØªÙ Ø¨ÙØ¯Ù*" "ÙÙ Ø¯ÛØ±ÙØ² Ø­ÙØ§Ø³Ù Ù¾Ø±Øª Ø¨ÙØ¯" 1
"574" "az" "az.edf" "14" "3" "81" "filler" 7 "Fixation: 1624ms" 174 1624 1797 "[ 1]" 1 "ÙÙ Ø¯ÛØ±ÙØ² Ø²ÙØ¯ Ø¨Ù Ø®Ø§ÙÙ Ø¨Ø±Ú¯Ø´ØªÙ Ø§ÙØ§ Ú©ÙÛØ¯Ù Ø±Ø§ Ø¬Ø§ Ú¯Ø°Ø§Ø´ØªÙ Ø¨ÙØ¯Ù " -9.4 13.8 11 "7" "7" "1" "*ÙÙ Ø¯ÛØ±ÙØ² Ø²ÙØ¯ Ø¨Ù Ø®Ø§ÙÙ Ø¨Ø±Ú¯Ø´ØªÙ Ø§ÙØ§ Ú©ÙÛØ¯Ù Ø±Ø§ Ø¬Ø§ Ú¯Ø°Ø§Ø´ØªÙ Ø¨ÙØ¯Ù*" "ÙÙ Ø¯ÛØ±ÙØ² Ø­ÙØ§Ø³Ù Ù¾Ø±Øª Ø¨ÙØ¯" 1
"575" "az" "az.edf" "14" "3" "81" "filler" 8 "Fixation: 1817ms" 278 1817 2094 "[ 1]" 1 "ÙÙ Ø¯ÛØ±ÙØ² Ø²ÙØ¯ Ø¨Ù Ø®Ø§ÙÙ Ø¨Ø±Ú¯Ø´ØªÙ Ø§ÙØ§ Ú©ÙÛØ¯Ù Ø±Ø§ Ø¬Ø§ Ú¯Ø°Ø§Ø´ØªÙ Ø¨ÙØ¯Ù " -60.9 13.7 11 "7" "7" "1" "*ÙÙ Ø¯ÛØ±ÙØ² Ø²ÙØ¯ Ø¨Ù Ø®Ø§ÙÙ Ø¨Ø±Ú¯Ø´ØªÙ Ø§ÙØ§ Ú©ÙÛØ¯Ù Ø±Ø§ Ø¬Ø§ Ú¯Ø°Ø§Ø´ØªÙ Ø¨ÙØ¯Ù*" "ÙÙ Ø¯ÛØ±ÙØ² Ø­ÙØ§Ø³Ù Ù¾Ø±Øª Ø¨ÙØ¯" 1
"576" "az" "az.edf" "14" "3" "81" "filler" 9 "Fixation: 2117ms" 424 2117 2540 "[ 1]" 1 "ÙÙ Ø¯ÛØ±ÙØ² Ø²ÙØ¯ Ø¨Ù Ø®Ø§ÙÙ Ø¨Ø±Ú¯Ø´ØªÙ Ø§ÙØ§ Ú©ÙÛØ¯Ù Ø±Ø§ Ø¬Ø§ Ú¯Ø°Ø§Ø´ØªÙ Ø¨ÙØ¯Ù " -128.3 12.8 11 "7" "7" "1" "*ÙÙ Ø¯ÛØ±ÙØ² Ø²ÙØ¯ Ø¨Ù Ø®Ø§ÙÙ Ø¨Ø±Ú¯Ø´ØªÙ Ø§ÙØ§ Ú©ÙÛØ¯Ù Ø±Ø§ Ø¬Ø§ Ú¯Ø°Ø§Ø´ØªÙ Ø¨ÙØ¯Ù*" "ÙÙ Ø¯ÛØ±ÙØ² Ø­ÙØ§Ø³Ù Ù¾Ø±Øª Ø¨ÙØ¯" 1
"577" "az" "az.edf" "14" "3" "81" "filler" 10 "Fixation: 2559ms" 221 2559 2779 "[ 1]" 1 "ÙÙ Ø¯ÛØ±ÙØ² Ø²ÙØ¯ Ø¨Ù Ø®Ø§ÙÙ Ø¨Ø±Ú¯Ø´ØªÙ Ø§ÙØ§ Ú©ÙÛØ¯Ù Ø±Ø§ Ø¬Ø§ Ú¯Ø°Ø§Ø´ØªÙ Ø¨ÙØ¯Ù " -168.3 10.7 11 "7" "7" "1" "*ÙÙ Ø¯ÛØ±ÙØ² Ø²ÙØ¯ Ø¨Ù Ø®Ø§ÙÙ Ø¨Ø±Ú¯Ø´ØªÙ Ø§ÙØ§ Ú©ÙÛØ¯Ù Ø±Ø§ Ø¬Ø§ Ú¯Ø°Ø§Ø´ØªÙ Ø¨ÙØ¯Ù*" "ÙÙ Ø¯ÛØ±ÙØ² Ø­ÙØ§Ø³Ù Ù¾Ø±Øª Ø¨ÙØ¯" 1
"578" "az" "az.edf" "14" "3" "81" "filler" 11 "Fixation: 2801ms" 391 2801 3191 "[ 1]" 1 "ÙÙ Ø¯ÛØ±ÙØ² Ø²ÙØ¯ Ø¨Ù Ø®Ø§ÙÙ Ø¨Ø±Ú¯Ø´ØªÙ Ø§ÙØ§ Ú©ÙÛØ¯Ù Ø±Ø§ Ø¬Ø§ Ú¯Ø°Ø§Ø´ØªÙ Ø¨ÙØ¯Ù " -216.9 11.6 11 "7" "7" "1" "*ÙÙ Ø¯ÛØ±ÙØ² Ø²ÙØ¯ Ø¨Ù Ø®Ø§ÙÙ Ø¨Ø±Ú¯Ø´ØªÙ Ø§ÙØ§ Ú©ÙÛØ¯Ù Ø±Ø§ Ø¬Ø§ Ú¯Ø°Ø§Ø´ØªÙ Ø¨ÙØ¯Ù*" "ÙÙ Ø¯ÛØ±ÙØ² Ø­ÙØ§Ø³Ù Ù¾Ø±Øª Ø¨ÙØ¯" 1
"579" "az" "az.edf" "14" "3" "81" "filler" 12 "Fixation: 3220ms" 165 3220 3384 "[ ]" NA NA NA NA NA "7" "7" "1" "*ÙÙ Ø¯ÛØ±ÙØ² Ø²ÙØ¯ Ø¨Ù Ø®Ø§ÙÙ Ø¨Ø±Ú¯Ø´ØªÙ Ø§ÙØ§ Ú©ÙÛØ¯Ù Ø±Ø§ Ø¬Ø§ Ú¯Ø°Ø§Ø´ØªÙ Ø¨ÙØ¯Ù*" "ÙÙ Ø¯ÛØ±ÙØ² Ø­ÙØ§Ø³Ù Ù¾Ø±Øª Ø¨ÙØ¯" 1
"580" "az" "az.edf" "14" "3" "81" "filler" 13 "Fixation: 3480ms" 175 3480 3654 "[ ]" NA NA NA NA NA "7" "7" "1" "*ÙÙ Ø¯ÛØ±ÙØ² Ø²ÙØ¯ Ø¨Ù Ø®Ø§ÙÙ Ø¨Ø±Ú¯Ø´ØªÙ Ø§ÙØ§ Ú©ÙÛØ¯Ù Ø±Ø§ Ø¬Ø§ Ú¯Ø°Ø§Ø´ØªÙ Ø¨ÙØ¯Ù*" "ÙÙ Ø¯ÛØ±ÙØ² Ø­ÙØ§Ø³Ù Ù¾Ø±Øª Ø¨ÙØ¯" 1
"581" "az" "az.edf" "14" "3" "81" "filler" 14 "Fixation: 3720ms" 80 3720 3799 "[ ]" NA NA NA NA NA "7" "7" "1" "*ÙÙ Ø¯ÛØ±ÙØ² Ø²ÙØ¯ Ø¨Ù Ø®Ø§ÙÙ Ø¨Ø±Ú¯Ø´ØªÙ Ø§ÙØ§ Ú©ÙÛØ¯Ù Ø±Ø§ Ø¬Ø§ Ú¯Ø°Ø§Ø´ØªÙ Ø¨ÙØ¯Ù*" "ÙÙ Ø¯ÛØ±ÙØ² Ø­ÙØ§Ø³Ù Ù¾Ø±Øª Ø¨ÙØ¯" 1
"582" "az" "az.edf" "14" "3" "81" "filler" 15 "Fixation: 3838ms" 295 3838 4132 "[ ]" NA NA NA NA NA "7" "7" "1" "*ÙÙ Ø¯ÛØ±ÙØ² Ø²ÙØ¯ Ø¨Ù Ø®Ø§ÙÙ Ø¨Ø±Ú¯Ø´ØªÙ Ø§ÙØ§ Ú©ÙÛØ¯Ù Ø±Ø§ Ø¬Ø§ Ú¯Ø°Ø§Ø´ØªÙ Ø¨ÙØ¯Ù*" "ÙÙ Ø¯ÛØ±ÙØ² Ø­ÙØ§Ø³Ù Ù¾Ø±Øª Ø¨ÙØ¯" 1
"583" "az" "az.edf" "14" "3" "81" "filler" 16 "Fixation: 4152ms" 241 4152 4392 "[ ]" NA NA NA NA NA "7" "7" "1" "*ÙÙ Ø¯ÛØ±ÙØ² Ø²ÙØ¯ Ø¨Ù Ø®Ø§ÙÙ Ø¨Ø±Ú¯Ø´ØªÙ Ø§ÙØ§ Ú©ÙÛØ¯Ù Ø±Ø§ Ø¬Ø§ Ú¯Ø°Ø§Ø´ØªÙ Ø¨ÙØ¯Ù*" "ÙÙ Ø¯ÛØ±ÙØ² Ø­ÙØ§Ø³Ù Ù¾Ø±Øª Ø¨ÙØ¯" 1
"584" "az" "az.edf" "14" "3" "81" "filler" 17 "Fixation: 4413ms" 296 4413 4708 "[ ]" NA NA NA NA NA "7" "7" "1" "*ÙÙ Ø¯ÛØ±ÙØ² Ø²ÙØ¯ Ø¨Ù Ø®Ø§ÙÙ Ø¨Ø±Ú¯Ø´ØªÙ Ø§ÙØ§ Ú©ÙÛØ¯Ù Ø±Ø§ Ø¬Ø§ Ú¯Ø°Ø§Ø´ØªÙ Ø¨ÙØ¯Ù*" "ÙÙ Ø¯ÛØ±ÙØ² Ø­ÙØ§Ø³Ù Ù¾Ø±Øª Ø¨ÙØ¯" 1
"585" "az" "az.edf" "14" "3" "81" "filler" 18 "Fixation: 4730ms" 567 4730 5296 "[ ]" NA NA NA NA NA "7" "7" "1" "*ÙÙ Ø¯ÛØ±ÙØ² Ø²ÙØ¯ Ø¨Ù Ø®Ø§ÙÙ Ø¨Ø±Ú¯Ø´ØªÙ Ø§ÙØ§ Ú©ÙÛØ¯Ù Ø±Ø§ Ø¬Ø§ Ú¯Ø°Ø§Ø´ØªÙ Ø¨ÙØ¯Ù*" "ÙÙ Ø¯ÛØ±ÙØ² Ø­ÙØ§Ø³Ù Ù¾Ø±Øª Ø¨ÙØ¯" 1
"586" "az" "az.edf" "14" "3" "81" "filler" 19 "Fixation: 5327ms" 304 5327 5630 "[ ]" NA NA NA NA NA "7" "7" "1" "*ÙÙ Ø¯ÛØ±ÙØ² Ø²ÙØ¯ Ø¨Ù Ø®Ø§ÙÙ Ø¨Ø±Ú¯Ø´ØªÙ Ø§ÙØ§ Ú©ÙÛØ¯Ù Ø±Ø§ Ø¬Ø§ Ú¯Ø°Ø§Ø´ØªÙ Ø¨ÙØ¯Ù*" "ÙÙ Ø¯ÛØ±ÙØ² Ø­ÙØ§Ø³Ù Ù¾Ø±Øª Ø¨ÙØ¯" 1
"587" "az" "az.edf" "15" "3" "46" "filler" 1 "Fixation: 7ms" 74 7 80 "[ 1]" 1 "Ø§Ú¯Ø± Ø§Ø² Ø¯Ø§ÛÛ Ø³Ø§ÙØ§Ø² Ø¨Ø®ÙØ§ÙÙ Ø­ØªÙØ§ Ú©ÙÚ©Ù ÙÛâ Ú©ÙØ¯ ÚÙÙ Ø®ÛÙÛ ÙØ±Ø¯Ù ÙÙØ±Ø¨Ø§ÙÛ Ø§Ø³Øª " 313.1 -12.8 17 "6" "6" "1" "*Ø§Ú¯Ø± Ø§Ø² Ø¯Ø§ÛÛ Ø³Ø§ÙØ§Ø² Ø¨Ø®ÙØ§ÙÙ Ø­ØªÙØ§ Ú©ÙÚ©Ù ÙÛâ Ú©ÙØ¯ ÚÙÙ Ø®ÛÙÛ ÙØ±Ø¯Ù Ùï¿½" "ÙÙ Ø¯Ø§ÛÛÙ Ø³Ø§ÙØ§Ø² Ø±Ø§ ÙÙÛâ Ø´ÙØ§Ø³Ù" 1
"588" "az" "az.edf" "15" "3" "46" "filler" 2 "Fixation: 102ms" 143 102 244 "[ 1]" 1 "Ø§Ú¯Ø± Ø§Ø² Ø¯Ø§ÛÛ Ø³Ø§ÙØ§Ø² Ø¨Ø®ÙØ§ÙÙ Ø­ØªÙØ§ Ú©ÙÚ©Ù ÙÛâ Ú©ÙØ¯ ÚÙÙ Ø®ÛÙÛ ÙØ±Ø¯Ù ÙÙØ±Ø¨Ø§ÙÛ Ø§Ø³Øª " 249.1 10 17 "6" "6" "1" "*Ø§Ú¯Ø± Ø§Ø² Ø¯Ø§ÛÛ Ø³Ø§ÙØ§Ø² Ø¨Ø®ÙØ§ÙÙ Ø­ØªÙØ§ Ú©ÙÚ©Ù ÙÛâ Ú©ÙØ¯ ÚÙÙ Ø®ÛÙÛ ÙØ±Ø¯Ù Ùï¿½" "ÙÙ Ø¯Ø§ÛÛÙ Ø³Ø§ÙØ§Ø² Ø±Ø§ ÙÙÛâ Ø´ÙØ§Ø³Ù" 1
"589" "az" "az.edf" "15" "3" "46" "filler" 3 "Fixation: 266ms" 185 266 450 "[ 1]" 1 "Ø§Ú¯Ø± Ø§Ø² Ø¯Ø§ÛÛ Ø³Ø§ÙØ§Ø² Ø¨Ø®ÙØ§ÙÙ Ø­ØªÙØ§ Ú©ÙÚ©Ù ÙÛâ Ú©ÙØ¯ ÚÙÙ Ø®ÛÙÛ ÙØ±Ø¯Ù ÙÙØ±Ø¨Ø§ÙÛ Ø§Ø³Øª " 273.7 6.2 17 "6" "6" "1" "*Ø§Ú¯Ø± Ø§Ø² Ø¯Ø§ÛÛ Ø³Ø§ÙØ§Ø² Ø¨Ø®ÙØ§ÙÙ Ø­ØªÙØ§ Ú©ÙÚ©Ù ÙÛâ Ú©ÙØ¯ ÚÙÙ Ø®ÛÙÛ ÙØ±Ø¯Ù Ùï¿½" "ÙÙ Ø¯Ø§ÛÛÙ Ø³Ø§ÙØ§Ø² Ø±Ø§ ÙÙÛâ Ø´ÙØ§Ø³Ù" 1
"590" "az" "az.edf" "15" "3" "46" "filler" 4 "Fixation: 465ms" 183 465 647 "[ 1]" 1 "Ø§Ú¯Ø± Ø§Ø² Ø¯Ø§ÛÛ Ø³Ø§ÙØ§Ø² Ø¨Ø®ÙØ§ÙÙ Ø­ØªÙØ§ Ú©ÙÚ©Ù ÙÛâ Ú©ÙØ¯ ÚÙÙ Ø®ÛÙÛ ÙØ±Ø¯Ù ÙÙØ±Ø¨Ø§ÙÛ Ø§Ø³Øª " 236.3 10.1 17 "6" "6" "1" "*Ø§Ú¯Ø± Ø§Ø² Ø¯Ø§ÛÛ Ø³Ø§ÙØ§Ø² Ø¨Ø®ÙØ§ÙÙ Ø­ØªÙØ§ Ú©ÙÚ©Ù ÙÛâ Ú©ÙØ¯ ÚÙÙ Ø®ÛÙÛ ÙØ±Ø¯Ù Ùï¿½" "ÙÙ Ø¯Ø§ÛÛÙ Ø³Ø§ÙØ§Ø² Ø±Ø§ ÙÙÛâ Ø´ÙØ§Ø³Ù" 1
"591" "az" "az.edf" "15" "3" "46" "filler" 5 "Fixation: 671ms" 143 671 813 "[ 1]" 1 "Ø§Ú¯Ø± Ø§Ø² Ø¯Ø§ÛÛ Ø³Ø§ÙØ§Ø² Ø¨Ø®ÙØ§ÙÙ Ø­ØªÙØ§ Ú©ÙÚ©Ù ÙÛâ Ú©ÙØ¯ ÚÙÙ Ø®ÛÙÛ ÙØ±Ø¯Ù ÙÙØ±Ø¨Ø§ÙÛ Ø§Ø³Øª " 273.6 13.1 17 "6" "6" "1" "*Ø§Ú¯Ø± Ø§Ø² Ø¯Ø§ÛÛ Ø³Ø§ÙØ§Ø² Ø¨Ø®ÙØ§ÙÙ Ø­ØªÙØ§ Ú©ÙÚ©Ù ÙÛâ Ú©ÙØ¯ ÚÙÙ Ø®ÛÙÛ ÙØ±Ø¯Ù Ùï¿½" "ÙÙ Ø¯Ø§ÛÛÙ Ø³Ø§ÙØ§Ø² Ø±Ø§ ÙÙÛâ Ø´ÙØ§Ø³Ù" 1
"592" "az" "az.edf" "15" "3" "46" "filler" 6 "Fixation: 832ms" 204 832 1035 "[ 1]" 1 "Ø§Ú¯Ø± Ø§Ø² Ø¯Ø§ÛÛ Ø³Ø§ÙØ§Ø² Ø¨Ø®ÙØ§ÙÙ Ø­ØªÙØ§ Ú©ÙÚ©Ù ÙÛâ Ú©ÙØ¯ ÚÙÙ Ø®ÛÙÛ ÙØ±Ø¯Ù ÙÙØ±Ø¨Ø§ÙÛ Ø§Ø³Øª " 224.7 11.7 17 "6" "6" "1" "*Ø§Ú¯Ø± Ø§Ø² Ø¯Ø§ÛÛ Ø³Ø§ÙØ§Ø² Ø¨Ø®ÙØ§ÙÙ Ø­ØªÙØ§ Ú©ÙÚ©Ù ÙÛâ Ú©ÙØ¯ ÚÙÙ Ø®ÛÙÛ ÙØ±Ø¯Ù Ùï¿½" "ÙÙ Ø¯Ø§ÛÛÙ Ø³Ø§ÙØ§Ø² Ø±Ø§ ÙÙÛâ Ø´ÙØ§Ø³Ù" 1
"593" "az" "az.edf" "15" "3" "46" "filler" 7 "Fixation: 1054ms" 396 1054 1449 "[ 1]" 1 "Ø§Ú¯Ø± Ø§Ø² Ø¯Ø§ÛÛ Ø³Ø§ÙØ§Ø² Ø¨Ø®ÙØ§ÙÙ Ø­ØªÙØ§ Ú©ÙÚ©Ù ÙÛâ Ú©ÙØ¯ ÚÙÙ Ø®ÛÙÛ ÙØ±Ø¯Ù ÙÙØ±Ø¨Ø§ÙÛ Ø§Ø³Øª " 177.4 12.4 17 "6" "6" "1" "*Ø§Ú¯Ø± Ø§Ø² Ø¯Ø§ÛÛ Ø³Ø§ÙØ§Ø² Ø¨Ø®ÙØ§ÙÙ Ø­ØªÙØ§ Ú©ÙÚ©Ù ÙÛâ Ú©ÙØ¯ ÚÙÙ Ø®ÛÙÛ ÙØ±Ø¯Ù Ùï¿½" "ÙÙ Ø¯Ø§ÛÛÙ Ø³Ø§ÙØ§Ø² Ø±Ø§ ÙÙÛâ Ø´ÙØ§Ø³Ù" 1
"594" "az" "az.edf" "15" "3" "46" "filler" 8 "Fixation: 1470ms" 304 1470 1773 "[ 1]" 1 "Ø§Ú¯Ø± Ø§Ø² Ø¯Ø§ÛÛ Ø³Ø§ÙØ§Ø² Ø¨Ø®ÙØ§ÙÙ Ø­ØªÙØ§ Ú©ÙÚ©Ù ÙÛâ Ú©ÙØ¯ ÚÙÙ Ø®ÛÙÛ ÙØ±Ø¯Ù ÙÙØ±Ø¨Ø§ÙÛ Ø§Ø³Øª " 135 11.8 17 "6" "6" "1" "*Ø§Ú¯Ø± Ø§Ø² Ø¯Ø§ÛÛ Ø³Ø§ÙØ§Ø² Ø¨Ø®ÙØ§ÙÙ Ø­ØªÙØ§ Ú©ÙÚ©Ù ÙÛâ Ú©ÙØ¯ ÚÙÙ Ø®ÛÙÛ ÙØ±Ø¯Ù Ùï¿½" "ÙÙ Ø¯Ø§ÛÛÙ Ø³Ø§ÙØ§Ø² Ø±Ø§ ÙÙÛâ Ø´ÙØ§Ø³Ù" 1
"595" "az" "az.edf" "15" "3" "46" "filler" 9 "Fixation: 1795ms" 268 1795 2062 "[ 1]" 1 "Ø§Ú¯Ø± Ø§Ø² Ø¯Ø§ÛÛ Ø³Ø§ÙØ§Ø² Ø¨Ø®ÙØ§ÙÙ Ø­ØªÙØ§ Ú©ÙÚ©Ù ÙÛâ Ú©ÙØ¯ ÚÙÙ Ø®ÛÙÛ ÙØ±Ø¯Ù ÙÙØ±Ø¨Ø§ÙÛ Ø§Ø³Øª " 75.5 7.1 17 "6" "6" "1" "*Ø§Ú¯Ø± Ø§Ø² Ø¯Ø§ÛÛ Ø³Ø§ÙØ§Ø² Ø¨Ø®ÙØ§ÙÙ Ø­ØªÙØ§ Ú©ÙÚ©Ù ÙÛâ Ú©ÙØ¯ ÚÙÙ Ø®ÛÙÛ ÙØ±Ø¯Ù Ùï¿½" "ÙÙ Ø¯Ø§ÛÛÙ Ø³Ø§ÙØ§Ø² Ø±Ø§ ÙÙÛâ Ø´ÙØ§Ø³Ù" 1
"596" "az" "az.edf" "15" "3" "46" "filler" 10 "Fixation: 2083ms" 210 2083 2292 "[ 1]" 1 "Ø§Ú¯Ø± Ø§Ø² Ø¯Ø§ÛÛ Ø³Ø§ÙØ§Ø² Ø¨Ø®ÙØ§ÙÙ Ø­ØªÙØ§ Ú©ÙÚ©Ù ÙÛâ Ú©ÙØ¯ ÚÙÙ Ø®ÛÙÛ ÙØ±Ø¯Ù ÙÙØ±Ø¨Ø§ÙÛ Ø§Ø³Øª " 24.6 9.3 17 "6" "6" "1" "*Ø§Ú¯Ø± Ø§Ø² Ø¯Ø§ÛÛ Ø³Ø§ÙØ§Ø² Ø¨Ø®ÙØ§ÙÙ Ø­ØªÙØ§ Ú©ÙÚ©Ù ÙÛâ Ú©ÙØ¯ ÚÙÙ Ø®ÛÙÛ ÙØ±Ø¯Ù Ùï¿½" "ÙÙ Ø¯Ø§ÛÛÙ Ø³Ø§ÙØ§Ø² Ø±Ø§ ÙÙÛâ Ø´ÙØ§Ø³Ù" 1
"597" "az" "az.edf" "15" "3" "46" "filler" 11 "Fixation: 2315ms" 242 2315 2556 "[ 1]" 1 "Ø§Ú¯Ø± Ø§Ø² Ø¯Ø§ÛÛ Ø³Ø§ÙØ§Ø² Ø¨Ø®ÙØ§ÙÙ Ø­ØªÙØ§ Ú©ÙÚ©Ù ÙÛâ Ú©ÙØ¯ ÚÙÙ Ø®ÛÙÛ ÙØ±Ø¯Ù ÙÙØ±Ø¨Ø§ÙÛ Ø§Ø³Øª " -38 8.4 17 "6" "6" "1" "*Ø§Ú¯Ø± Ø§Ø² Ø¯Ø§ÛÛ Ø³Ø§ÙØ§Ø² Ø¨Ø®ÙØ§ÙÙ Ø­ØªÙØ§ Ú©ÙÚ©Ù ÙÛâ Ú©ÙØ¯ ÚÙÙ Ø®ÛÙÛ ÙØ±Ø¯Ù Ùï¿½" "ÙÙ Ø¯Ø§ÛÛÙ Ø³Ø§ÙØ§Ø² Ø±Ø§ ÙÙÛâ Ø´ÙØ§Ø³Ù" 1
"598" "az" "az.edf" "15" "3" "46" "filler" 12 "Fixation: 2575ms" 191 2575 2765 "[ 1]" 1 "Ø§Ú¯Ø± Ø§Ø² Ø¯Ø§ÛÛ Ø³Ø§ÙØ§Ø² Ø¨Ø®ÙØ§ÙÙ Ø­ØªÙØ§ Ú©ÙÚ©Ù ÙÛâ Ú©ÙØ¯ ÚÙÙ Ø®ÛÙÛ ÙØ±Ø¯Ù ÙÙØ±Ø¨Ø§ÙÛ Ø§Ø³Øª " -94.3 17.2 17 "6" "6" "1" "*Ø§Ú¯Ø± Ø§Ø² Ø¯Ø§ÛÛ Ø³Ø§ÙØ§Ø² Ø¨Ø®ÙØ§ÙÙ Ø­ØªÙØ§ Ú©ÙÚ©Ù ÙÛâ Ú©ÙØ¯ ÚÙÙ Ø®ÛÙÛ ÙØ±Ø¯Ù Ùï¿½" "ÙÙ Ø¯Ø§ÛÛÙ Ø³Ø§ÙØ§Ø² Ø±Ø§ ÙÙÛâ Ø´ÙØ§Ø³Ù" 1
"599" "az" "az.edf" "15" "3" "46" "filler" 13 "Fixation: 2786ms" 169 2786 2954 "[ 1]" 1 "Ø§Ú¯Ø± Ø§Ø² Ø¯Ø§ÛÛ Ø³Ø§ÙØ§Ø² Ø¨Ø®ÙØ§ÙÙ Ø­ØªÙØ§ Ú©ÙÚ©Ù ÙÛâ Ú©ÙØ¯ ÚÙÙ Ø®ÛÙÛ ÙØ±Ø¯Ù ÙÙØ±Ø¨Ø§ÙÛ Ø§Ø³Øª " -137.5 11.2 17 "6" "6" "1" "*Ø§Ú¯Ø± Ø§Ø² Ø¯Ø§ÛÛ Ø³Ø§ÙØ§Ø² Ø¨Ø®ÙØ§ÙÙ Ø­ØªÙØ§ Ú©ÙÚ©Ù ÙÛâ Ú©ÙØ¯ ÚÙÙ Ø®ÛÙÛ ÙØ±Ø¯Ù Ùï¿½" "ÙÙ Ø¯Ø§ÛÛÙ Ø³Ø§ÙØ§Ø² Ø±Ø§ ÙÙÛâ Ø´ÙØ§Ø³Ù" 1
"600" "az" "az.edf" "15" "3" "46" "filler" 14 "Fixation: 2973ms" 190 2973 3162 "[ 1]" 1 "Ø§Ú¯Ø± Ø§Ø² Ø¯Ø§ÛÛ Ø³Ø§ÙØ§Ø² Ø¨Ø®ÙØ§ÙÙ Ø­ØªÙØ§ Ú©ÙÚ©Ù ÙÛâ Ú©ÙØ¯ ÚÙÙ Ø®ÛÙÛ ÙØ±Ø¯Ù ÙÙØ±Ø¨Ø§ÙÛ Ø§Ø³Øª " -180.2 9.5 17 "6" "6" "1" "*Ø§Ú¯Ø± Ø§Ø² Ø¯Ø§ÛÛ Ø³Ø§ÙØ§Ø² Ø¨Ø®ÙØ§ÙÙ Ø­ØªÙØ§ Ú©ÙÚ©Ù ÙÛâ Ú©ÙØ¯ ÚÙÙ Ø®ÛÙÛ ÙØ±Ø¯Ù Ùï¿½" "ÙÙ Ø¯Ø§ÛÛÙ Ø³Ø§ÙØ§Ø² Ø±Ø§ ÙÙÛâ Ø´ÙØ§Ø³Ù" 1
"601" "az" "az.edf" "15" "3" "46" "filler" 15 "Fixation: 3181ms" 267 3181 3447 "[ 1]" 1 "Ø§Ú¯Ø± Ø§Ø² Ø¯Ø§ÛÛ Ø³Ø§ÙØ§Ø² Ø¨Ø®ÙØ§ÙÙ Ø­ØªÙØ§ Ú©ÙÚ©Ù ÙÛâ Ú©ÙØ¯ ÚÙÙ Ø®ÛÙÛ ÙØ±Ø¯Ù ÙÙØ±Ø¨Ø§ÙÛ Ø§Ø³Øª " -222.7 9 17 "6" "6" "1" "*Ø§Ú¯Ø± Ø§Ø² Ø¯Ø§ÛÛ Ø³Ø§ÙØ§Ø² Ø¨Ø®ÙØ§ÙÙ Ø­ØªÙØ§ Ú©ÙÚ©Ù ÙÛâ Ú©ÙØ¯ ÚÙÙ Ø®ÛÙÛ ÙØ±Ø¯Ù Ùï¿½" "ÙÙ Ø¯Ø§ÛÛÙ Ø³Ø§ÙØ§Ø² Ø±Ø§ ÙÙÛâ Ø´ÙØ§Ø³Ù" 1
"602" "az" "az.edf" "15" "3" "46" "filler" 16 "Fixation: 3471ms" 224 3471 3694 "[ 1]" 1 "Ø§Ú¯Ø± Ø§Ø² Ø¯Ø§ÛÛ Ø³Ø§ÙØ§Ø² Ø¨Ø®ÙØ§ÙÙ Ø­ØªÙØ§ Ú©ÙÚ©Ù ÙÛâ Ú©ÙØ¯ ÚÙÙ Ø®ÛÙÛ ÙØ±Ø¯Ù ÙÙØ±Ø¨Ø§ÙÛ Ø§Ø³Øª " -295 6.6 17 "6" "6" "1" "*Ø§Ú¯Ø± Ø§Ø² Ø¯Ø§ÛÛ Ø³Ø§ÙØ§Ø² Ø¨Ø®ÙØ§ÙÙ Ø­ØªÙØ§ Ú©ÙÚ©Ù ÙÛâ Ú©ÙØ¯ ÚÙÙ Ø®ÛÙÛ ÙØ±Ø¯Ù Ùï¿½" "ÙÙ Ø¯Ø§ÛÛÙ Ø³Ø§ÙØ§Ø² Ø±Ø§ ÙÙÛâ Ø´ÙØ§Ø³Ù" 1
"603" "az" "az.edf" "15" "3" "46" "filler" 17 "Fixation: 3776ms" 512 3776 4287 "[ ]" NA NA NA NA NA "6" "6" "1" "*Ø§Ú¯Ø± Ø§Ø² Ø¯Ø§ÛÛ Ø³Ø§ÙØ§Ø² Ø¨Ø®ÙØ§ÙÙ Ø­ØªÙØ§ Ú©ÙÚ©Ù ÙÛâ Ú©ÙØ¯ ÚÙÙ Ø®ÛÙÛ ÙØ±Ø¯Ù Ùï¿½" "ÙÙ Ø¯Ø§ÛÛÙ Ø³Ø§ÙØ§Ø² Ø±Ø§ ÙÙÛâ Ø´ÙØ§Ø³Ù" 1
"604" "az" "az.edf" "15" "3" "46" "filler" 18 "Fixation: 4331ms" 106 4331 4436 "[ ]" NA NA NA NA NA "6" "6" "1" "*Ø§Ú¯Ø± Ø§Ø² Ø¯Ø§ÛÛ Ø³Ø§ÙØ§Ø² Ø¨Ø®ÙØ§ÙÙ Ø­ØªÙØ§ Ú©ÙÚ©Ù ÙÛâ Ú©ÙØ¯ ÚÙÙ Ø®ÛÙÛ ÙØ±Ø¯Ù Ùï¿½" "ÙÙ Ø¯Ø§ÛÛÙ Ø³Ø§ÙØ§Ø² Ø±Ø§ ÙÙÛâ Ø´ÙØ§Ø³Ù" 1
"605" "az" "az.edf" "15" "3" "46" "filler" 19 "Fixation: 4481ms" 127 4481 4607 "[ ]" NA NA NA NA NA "6" "6" "1" "*Ø§Ú¯Ø± Ø§Ø² Ø¯Ø§ÛÛ Ø³Ø§ÙØ§Ø² Ø¨Ø®ÙØ§ÙÙ Ø­ØªÙØ§ Ú©ÙÚ©Ù ÙÛâ Ú©ÙØ¯ ÚÙÙ Ø®ÛÙÛ ÙØ±Ø¯Ù Ùï¿½" "ÙÙ Ø¯Ø§ÛÛÙ Ø³Ø§ÙØ§Ø² Ø±Ø§ ÙÙÛâ Ø´ÙØ§Ø³Ù" 1
"606" "az" "az.edf" "15" "3" "46" "filler" 20 "Fixation: 4632ms" 211 4632 4842 "[ ]" NA NA NA NA NA "6" "6" "1" "*Ø§Ú¯Ø± Ø§Ø² Ø¯Ø§ÛÛ Ø³Ø§ÙØ§Ø² Ø¨Ø®ÙØ§ÙÙ Ø­ØªÙØ§ Ú©ÙÚ©Ù ÙÛâ Ú©ÙØ¯ ÚÙÙ Ø®ÛÙÛ ÙØ±Ø¯Ù Ùï¿½" "ÙÙ Ø¯Ø§ÛÛÙ Ø³Ø§ÙØ§Ø² Ø±Ø§ ÙÙÛâ Ø´ÙØ§Ø³Ù" 1
"607" "az" "az.edf" "15" "3" "46" "filler" 21 "Fixation: 4930ms" 158 4930 5087 "[ ]" NA NA NA NA NA "6" "6" "1" "*Ø§Ú¯Ø± Ø§Ø² Ø¯Ø§ÛÛ Ø³Ø§ÙØ§Ø² Ø¨Ø®ÙØ§ÙÙ Ø­ØªÙØ§ Ú©ÙÚ©Ù ÙÛâ Ú©ÙØ¯ ÚÙÙ Ø®ÛÙÛ ÙØ±Ø¯Ù Ùï¿½" "ÙÙ Ø¯Ø§ÛÛÙ Ø³Ø§ÙØ§Ø² Ø±Ø§ ÙÙÛâ Ø´ÙØ§Ø³Ù" 1
"608" "az" "az.edf" "15" "3" "46" "filler" 22 "Fixation: 5105ms" 152 5105 5256 "[ ]" NA NA NA NA NA "6" "6" "1" "*Ø§Ú¯Ø± Ø§Ø² Ø¯Ø§ÛÛ Ø³Ø§ÙØ§Ø² Ø¨Ø®ÙØ§ÙÙ Ø­ØªÙØ§ Ú©ÙÚ©Ù ÙÛâ Ú©ÙØ¯ ÚÙÙ Ø®ÛÙÛ ÙØ±Ø¯Ù Ùï¿½" "ÙÙ Ø¯Ø§ÛÛÙ Ø³Ø§ÙØ§Ø² Ø±Ø§ ÙÙÛâ Ø´ÙØ§Ø³Ù" 1
"609" "az" "az.edf" "15" "3" "46" "filler" 23 "Fixation: 5277ms" 301 5277 5577 "[ ]" NA NA NA NA NA "6" "6" "1" "*Ø§Ú¯Ø± Ø§Ø² Ø¯Ø§ÛÛ Ø³Ø§ÙØ§Ø² Ø¨Ø®ÙØ§ÙÙ Ø­ØªÙØ§ Ú©ÙÚ©Ù ÙÛâ Ú©ÙØ¯ ÚÙÙ Ø®ÛÙÛ ÙØ±Ø¯Ù Ùï¿½" "ÙÙ Ø¯Ø§ÛÛÙ Ø³Ø§ÙØ§Ø² Ø±Ø§ ÙÙÛâ Ø´ÙØ§Ø³Ù" 1
"610" "az" "az.edf" "15" "3" "46" "filler" 24 "Fixation: 5601ms" 209 5601 5809 "[ ]" NA NA NA NA NA "6" "6" "1" "*Ø§Ú¯Ø± Ø§Ø² Ø¯Ø§ÛÛ Ø³Ø§ÙØ§Ø² Ø¨Ø®ÙØ§ÙÙ Ø­ØªÙØ§ Ú©ÙÚ©Ù ÙÛâ Ú©ÙØ¯ ÚÙÙ Ø®ÛÙÛ ÙØ±Ø¯Ù Ùï¿½" "ÙÙ Ø¯Ø§ÛÛÙ Ø³Ø§ÙØ§Ø² Ø±Ø§ ÙÙÛâ Ø´ÙØ§Ø³Ù" 1
"611" "az" "az.edf" "15" "3" "46" "filler" 25 "Fixation: 5831ms" 841 5831 6671 "[ ]" NA NA NA NA NA "6" "6" "1" "*Ø§Ú¯Ø± Ø§Ø² Ø¯Ø§ÛÛ Ø³Ø§ÙØ§Ø² Ø¨Ø®ÙØ§ÙÙ Ø­ØªÙØ§ Ú©ÙÚ©Ù ÙÛâ Ú©ÙØ¯ ÚÙÙ Ø®ÛÙÛ ÙØ±Ø¯Ù Ùï¿½" "ÙÙ Ø¯Ø§ÛÛÙ Ø³Ø§ÙØ§Ø² Ø±Ø§ ÙÙÛâ Ø´ÙØ§Ø³Ù" 1
"612" "az" "az.edf" "15" "3" "46" "filler" 26 "Fixation: 6712ms" 121 6712 6832 "[ 1]" 1 "Ø§Ú¯Ø± Ø§Ø² Ø¯Ø§ÛÛ Ø³Ø§ÙØ§Ø² Ø¨Ø®ÙØ§ÙÙ Ø­ØªÙØ§ Ú©ÙÚ©Ù ÙÛâ Ú©ÙØ¯ ÚÙÙ Ø®ÛÙÛ ÙØ±Ø¯Ù ÙÙØ±Ø¨Ø§ÙÛ Ø§Ø³Øª " -332.4 1 17 "6" "6" "1" "*Ø§Ú¯Ø± Ø§Ø² Ø¯Ø§ÛÛ Ø³Ø§ÙØ§Ø² Ø¨Ø®ÙØ§ÙÙ Ø­ØªÙØ§ Ú©ÙÚ©Ù ÙÛâ Ú©ÙØ¯ ÚÙÙ Ø®ÛÙÛ ÙØ±Ø¯Ù Ùï¿½" "ÙÙ Ø¯Ø§ÛÛÙ Ø³Ø§ÙØ§Ø² Ø±Ø§ ÙÙÛâ Ø´ÙØ§Ø³Ù" 1
"613" "az" "az.edf" "16" "3" "13" "a" 1 "Fixation: 7ms" 189 7 195 "[ 1]" 1 "Ø±Ø¶Ø§ " -3.4 2.9 1 "6" "6" "1" "*Ø±Ø¶Ø§*ÙØ¨Ø®ÙØ¯Û*Ø¨Ù ÙÙ*Ø²Ø¯*Ù*ÙÙ ÙØ±Ú¯Ø² Ø¢Ù Ø±ÙØ² Ø±Ø§ Ø§Ø² ÛØ§Ø¯ ÙÙÛâ Ø¨Ø±Ù*" "ÙÙ ÚÛØ²Û Ø§Ø² Ø±Ø¶Ø§ Ø¨Ù ÛØ§Ø¯ ÙØ¯Ø§Ø±Ù" 1
"614" "az" "az.edf" "16" "3" "13" "a" 2 "Fixation: 214ms" 323 214 536 "[ 2]" 2 "ÙØ¨Ø®ÙØ¯Û " 13.5 16 1 "6" "6" "1" "*Ø±Ø¶Ø§*ÙØ¨Ø®ÙØ¯Û*Ø¨Ù ÙÙ*Ø²Ø¯*Ù*ÙÙ ÙØ±Ú¯Ø² Ø¢Ù Ø±ÙØ² Ø±Ø§ Ø§Ø² ÛØ§Ø¯ ÙÙÛâ Ø¨Ø±Ù*" "ÙÙ ÚÛØ²Û Ø§Ø² Ø±Ø¶Ø§ Ø¨Ù ÛØ§Ø¯ ÙØ¯Ø§Ø±Ù" 1
"615" "az" "az.edf" "16" "3" "13" "a" 3 "Fixation: 557ms" 196 557 752 "[ 3]" 3 "Ú©Ù Ø³Ø±Ø´Ø§Ø± Ø§Ø² Ø¢Ø±Ø§ÙØ´ Ø¨ÙØ¯ " 89.4 14.3 5 "6" "6" "1" "*Ø±Ø¶Ø§*ÙØ¨Ø®ÙØ¯Û*Ø¨Ù ÙÙ*Ø²Ø¯*Ù*ÙÙ ÙØ±Ú¯Ø² Ø¢Ù Ø±ÙØ² Ø±Ø§ Ø§Ø² ÛØ§Ø¯ ÙÙÛâ Ø¨Ø±Ù*" "ÙÙ ÚÛØ²Û Ø§Ø² Ø±Ø¶Ø§ Ø¨Ù ÛØ§Ø¯ ÙØ¯Ø§Ø±Ù" 1
"616" "az" "az.edf" "16" "3" "13" "a" 4 "Fixation: 771ms" 196 771 966 "[ 3]" 3 "Ú©Ù Ø³Ø±Ø´Ø§Ø± Ø§Ø² Ø¢Ø±Ø§ÙØ´ Ø¨ÙØ¯ " 43.7 13.5 5 "6" "6" "1" "*Ø±Ø¶Ø§*ÙØ¨Ø®ÙØ¯Û*Ø¨Ù ÙÙ*Ø²Ø¯*Ù*ÙÙ ÙØ±Ú¯Ø² Ø¢Ù Ø±ÙØ² Ø±Ø§ Ø§Ø² ÛØ§Ø¯ ÙÙÛâ Ø¨Ø±Ù*" "ÙÙ ÚÛØ²Û Ø§Ø² Ø±Ø¶Ø§ Ø¨Ù ÛØ§Ø¯ ÙØ¯Ø§Ø±Ù" 1
"617" "az" "az.edf" "16" "3" "13" "a" 5 "Fixation: 982ms" 257 982 1238 "[ 3]" 3 "Ú©Ù Ø³Ø±Ø´Ø§Ø± Ø§Ø² Ø¢Ø±Ø§ÙØ´ Ø¨ÙØ¯ " 7.7 13.2 5 "6" "6" "1" "*Ø±Ø¶Ø§*ÙØ¨Ø®ÙØ¯Û*Ø¨Ù ÙÙ*Ø²Ø¯*Ù*ÙÙ ÙØ±Ú¯Ø² Ø¢Ù Ø±ÙØ² Ø±Ø§ Ø§Ø² ÛØ§Ø¯ ÙÙÛâ Ø¨Ø±Ù*" "ÙÙ ÚÛØ²Û Ø§Ø² Ø±Ø¶Ø§ Ø¨Ù ÛØ§Ø¯ ÙØ¯Ø§Ø±Ù" 1
"618" "az" "az.edf" "16" "3" "13" "a" 6 "Fixation: 1258ms" 242 1258 1499 "[ 3]" 3 "Ú©Ù Ø³Ø±Ø´Ø§Ø± Ø§Ø² Ø¢Ø±Ø§ÙØ´ Ø¨ÙØ¯ " -41.5 12.8 5 "6" "6" "1" "*Ø±Ø¶Ø§*ÙØ¨Ø®ÙØ¯Û*Ø¨Ù ÙÙ*Ø²Ø¯*Ù*ÙÙ ÙØ±Ú¯Ø² Ø¢Ù Ø±ÙØ² Ø±Ø§ Ø§Ø² ÛØ§Ø¯ ÙÙÛâ Ø¨Ø±Ù*" "ÙÙ ÚÛØ²Û Ø§Ø² Ø±Ø¶Ø§ Ø¨Ù ÛØ§Ø¯ ÙØ¯Ø§Ø±Ù" 1
"619" "az" "az.edf" "16" "3" "13" "a" 7 "Fixation: 1514ms" 214 1514 1727 "[ 3]" 3 "Ú©Ù Ø³Ø±Ø´Ø§Ø± Ø§Ø² Ø¢Ø±Ø§ÙØ´ Ø¨ÙØ¯ " -72.4 13.9 5 "6" "6" "1" "*Ø±Ø¶Ø§*ÙØ¨Ø®ÙØ¯Û*Ø¨Ù ÙÙ*Ø²Ø¯*Ù*ÙÙ ÙØ±Ú¯Ø² Ø¢Ù Ø±ÙØ² Ø±Ø§ Ø§Ø² ÛØ§Ø¯ ÙÙÛâ Ø¨Ø±Ù*" "ÙÙ ÚÛØ²Û Ø§Ø² Ø±Ø¶Ø§ Ø¨Ù ÛØ§Ø¯ ÙØ¯Ø§Ø±Ù" 1
"620" "az" "az.edf" "16" "3" "13" "a" 8 "Fixation: 1749ms" 174 1749 1922 "[ 4]" 4 "Ø¨Ù ÙÙ " -0.2 14.1 2 "6" "6" "1" "*Ø±Ø¶Ø§*ÙØ¨Ø®ÙØ¯Û*Ø¨Ù ÙÙ*Ø²Ø¯*Ù*ÙÙ ÙØ±Ú¯Ø² Ø¢Ù Ø±ÙØ² Ø±Ø§ Ø§Ø² ÛØ§Ø¯ ÙÙÛâ Ø¨Ø±Ù*" "ÙÙ ÚÛØ²Û Ø§Ø² Ø±Ø¶Ø§ Ø¨Ù ÛØ§Ø¯ ÙØ¯Ø§Ø±Ù" 1
"621" "az" "az.edf" "16" "3" "13" "a" 9 "Fixation: 1941ms" 228 1941 2168 "[ 6]" 6 "Ù " 0.6 16.4 1 "6" "6" "1" "*Ø±Ø¶Ø§*ÙØ¨Ø®ÙØ¯Û*Ø¨Ù ÙÙ*Ø²Ø¯*Ù*ÙÙ ÙØ±Ú¯Ø² Ø¢Ù Ø±ÙØ² Ø±Ø§ Ø§Ø² ÛØ§Ø¯ ÙÙÛâ Ø¨Ø±Ù*" "ÙÙ ÚÛØ²Û Ø§Ø² Ø±Ø¶Ø§ Ø¨Ù ÛØ§Ø¯ ÙØ¯Ø§Ø±Ù" 1
"622" "az" "az.edf" "16" "3" "13" "a" 10 "Fixation: 2183ms" 131 2183 2313 "[ 7]" 7 "ÙÙ ÙØ±Ú¯Ø² Ø¢Ù Ø±ÙØ² Ø±Ø§ Ø§Ø² ÛØ§Ø¯ ÙÙÛ âØ¨Ø±Ù " 132 16.3 7 "6" "6" "1" "*Ø±Ø¶Ø§*ÙØ¨Ø®ÙØ¯Û*Ø¨Ù ÙÙ*Ø²Ø¯*Ù*ÙÙ ÙØ±Ú¯Ø² Ø¢Ù Ø±ÙØ² Ø±Ø§ Ø§Ø² ÛØ§Ø¯ ÙÙÛâ Ø¨Ø±Ù*" "ÙÙ ÚÛØ²Û Ø§Ø² Ø±Ø¶Ø§ Ø¨Ù ÛØ§Ø¯ ÙØ¯Ø§Ø±Ù" 1
"623" "az" "az.edf" "16" "3" "13" "a" 11 "Fixation: 2336ms" 214 2336 2549 "[ 4]" 4 "Ø¨Ù ÙÙ " -2.7 21.1 2 "6" "6" "1" "*Ø±Ø¶Ø§*ÙØ¨Ø®ÙØ¯Û*Ø¨Ù ÙÙ*Ø²Ø¯*Ù*ÙÙ ÙØ±Ú¯Ø² Ø¢Ù Ø±ÙØ² Ø±Ø§ Ø§Ø² ÛØ§Ø¯ ÙÙÛâ Ø¨Ø±Ù*" "ÙÙ ÚÛØ²Û Ø§Ø² Ø±Ø¶Ø§ Ø¨Ù ÛØ§Ø¯ ÙØ¯Ø§Ø±Ù" 1
"624" "az" "az.edf" "16" "3" "13" "a" 12 "Fixation: 2584ms" 253 2584 2836 "[ 7]" 7 "ÙÙ ÙØ±Ú¯Ø² Ø¢Ù Ø±ÙØ² Ø±Ø§ Ø§Ø² ÛØ§Ø¯ ÙÙÛ âØ¨Ø±Ù " 128.8 15.2 7 "6" "6" "1" "*Ø±Ø¶Ø§*ÙØ¨Ø®ÙØ¯Û*Ø¨Ù ÙÙ*Ø²Ø¯*Ù*ÙÙ ÙØ±Ú¯Ø² Ø¢Ù Ø±ÙØ² Ø±Ø§ Ø§Ø² ÛØ§Ø¯ ÙÙÛâ Ø¨Ø±Ù*" "ÙÙ ÚÛØ²Û Ø§Ø² Ø±Ø¶Ø§ Ø¨Ù ÛØ§Ø¯ ÙØ¯Ø§Ø±Ù" 1
"625" "az" "az.edf" "16" "3" "13" "a" 13 "Fixation: 2855ms" 194 2855 3048 "[ 7]" 7 "ÙÙ ÙØ±Ú¯Ø² Ø¢Ù Ø±ÙØ² Ø±Ø§ Ø§Ø² ÛØ§Ø¯ ÙÙÛ âØ¨Ø±Ù " 86.5 15.1 7 "6" "6" "1" "*Ø±Ø¶Ø§*ÙØ¨Ø®ÙØ¯Û*Ø¨Ù ÙÙ*Ø²Ø¯*Ù*ÙÙ ÙØ±Ú¯Ø² Ø¢Ù Ø±ÙØ² Ø±Ø§ Ø§Ø² ÛØ§Ø¯ ÙÙÛâ Ø¨Ø±Ù*" "ÙÙ ÚÛØ²Û Ø§Ø² Ø±Ø¶Ø§ Ø¨Ù ÛØ§Ø¯ ÙØ¯Ø§Ø±Ù" 1
"626" "az" "az.edf" "16" "3" "13" "a" 14 "Fixation: 3069ms" 270 3069 3338 "[ 7]" 7 "ÙÙ ÙØ±Ú¯Ø² Ø¢Ù Ø±ÙØ² Ø±Ø§ Ø§Ø² ÛØ§Ø¯ ÙÙÛ âØ¨Ø±Ù " 127.5 15.5 7 "6" "6" "1" "*Ø±Ø¶Ø§*ÙØ¨Ø®ÙØ¯Û*Ø¨Ù ÙÙ*Ø²Ø¯*Ù*ÙÙ ÙØ±Ú¯Ø² Ø¢Ù Ø±ÙØ² Ø±Ø§ Ø§Ø² ÛØ§Ø¯ ÙÙÛâ Ø¨Ø±Ù*" "ÙÙ ÚÛØ²Û Ø§Ø² Ø±Ø¶Ø§ Ø¨Ù ÛØ§Ø¯ ÙØ¯Ø§Ø±Ù" 1
"627" "az" "az.edf" "16" "3" "13" "a" 15 "Fixation: 3360ms" 305 3360 3664 "[ 7]" 7 "ÙÙ ÙØ±Ú¯Ø² Ø¢Ù Ø±ÙØ² Ø±Ø§ Ø§Ø² ÛØ§Ø¯ ÙÙÛ âØ¨Ø±Ù " 69.9 16.9 7 "6" "6" "1" "*Ø±Ø¶Ø§*ÙØ¨Ø®ÙØ¯Û*Ø¨Ù ÙÙ*Ø²Ø¯*Ù*ÙÙ ÙØ±Ú¯Ø² Ø¢Ù Ø±ÙØ² Ø±Ø§ Ø§Ø² ÛØ§Ø¯ ÙÙÛâ Ø¨Ø±Ù*" "ÙÙ ÚÛØ²Û Ø§Ø² Ø±Ø¶Ø§ Ø¨Ù ÛØ§Ø¯ ÙØ¯Ø§Ø±Ù" 1
"628" "az" "az.edf" "16" "3" "13" "a" 16 "Fixation: 3674ms" 203 3674 3876 "[ 7]" 7 "ÙÙ ÙØ±Ú¯Ø² Ø¢Ù Ø±ÙØ² Ø±Ø§ Ø§Ø² ÛØ§Ø¯ ÙÙÛ âØ¨Ø±Ù " 52.2 13.8 7 "6" "6" "1" "*Ø±Ø¶Ø§*ÙØ¨Ø®ÙØ¯Û*Ø¨Ù ÙÙ*Ø²Ø¯*Ù*ÙÙ ÙØ±Ú¯Ø² Ø¢Ù Ø±ÙØ² Ø±Ø§ Ø§Ø² ÛØ§Ø¯ ÙÙÛâ Ø¨Ø±Ù*" "ÙÙ ÚÛØ²Û Ø§Ø² Ø±Ø¶Ø§ Ø¨Ù ÛØ§Ø¯ ÙØ¯Ø§Ø±Ù" 1
"629" "az" "az.edf" "16" "3" "13" "a" 17 "Fixation: 3973ms" 205 3973 4177 "[ ]" NA NA NA NA NA "6" "6" "1" "*Ø±Ø¶Ø§*ÙØ¨Ø®ÙØ¯Û*Ø¨Ù ÙÙ*Ø²Ø¯*Ù*ÙÙ ÙØ±Ú¯Ø² Ø¢Ù Ø±ÙØ² Ø±Ø§ Ø§Ø² ÛØ§Ø¯ ÙÙÛâ Ø¨Ø±Ù*" "ÙÙ ÚÛØ²Û Ø§Ø² Ø±Ø¶Ø§ Ø¨Ù ÛØ§Ø¯ ÙØ¯Ø§Ø±Ù" 1
"630" "az" "az.edf" "16" "3" "13" "a" 18 "Fixation: 4238ms" 69 4238 4306 "[ ]" NA NA NA NA NA "6" "6" "1" "*Ø±Ø¶Ø§*ÙØ¨Ø®ÙØ¯Û*Ø¨Ù ÙÙ*Ø²Ø¯*Ù*ÙÙ ÙØ±Ú¯Ø² Ø¢Ù Ø±ÙØ² Ø±Ø§ Ø§Ø² ÛØ§Ø¯ ÙÙÛâ Ø¨Ø±Ù*" "ÙÙ ÚÛØ²Û Ø§Ø² Ø±Ø¶Ø§ Ø¨Ù ÛØ§Ø¯ ÙØ¯Ø§Ø±Ù" 1
"631" "az" "az.edf" "16" "3" "13" "a" 19 "Fixation: 4347ms" 161 4347 4507 "[ ]" NA NA NA NA NA "6" "6" "1" "*Ø±Ø¶Ø§*ÙØ¨Ø®ÙØ¯Û*Ø¨Ù ÙÙ*Ø²Ø¯*Ù*ÙÙ ÙØ±Ú¯Ø² Ø¢Ù Ø±ÙØ² Ø±Ø§ Ø§Ø² ÛØ§Ø¯ ÙÙÛâ Ø¨Ø±Ù*" "ÙÙ ÚÛØ²Û Ø§Ø² Ø±Ø¶Ø§ Ø¨Ù ÛØ§Ø¯ ÙØ¯Ø§Ø±Ù" 1
"632" "az" "az.edf" "16" "3" "13" "a" 20 "Fixation: 4523ms" 172 4523 4694 "[ ]" NA NA NA NA NA "6" "6" "1" "*Ø±Ø¶Ø§*ÙØ¨Ø®ÙØ¯Û*Ø¨Ù ÙÙ*Ø²Ø¯*Ù*ÙÙ ÙØ±Ú¯Ø² Ø¢Ù Ø±ÙØ² Ø±Ø§ Ø§Ø² ÛØ§Ø¯ ÙÙÛâ Ø¨Ø±Ù*" "ÙÙ ÚÛØ²Û Ø§Ø² Ø±Ø¶Ø§ Ø¨Ù ÛØ§Ø¯ ÙØ¯Ø§Ø±Ù" 1
"633" "az" "az.edf" "16" "3" "13" "a" 21 "Fixation: 4716ms" 178 4716 4893 "[ ]" NA NA NA NA NA "6" "6" "1" "*Ø±Ø¶Ø§*ÙØ¨Ø®ÙØ¯Û*Ø¨Ù ÙÙ*Ø²Ø¯*Ù*ÙÙ ÙØ±Ú¯Ø² Ø¢Ù Ø±ÙØ² Ø±Ø§ Ø§Ø² ÛØ§Ø¯ ÙÙÛâ Ø¨Ø±Ù*" "ÙÙ ÚÛØ²Û Ø§Ø² Ø±Ø¶Ø§ Ø¨Ù ÛØ§Ø¯ ÙØ¯Ø§Ø±Ù" 1
"634" "az" "az.edf" "16" "3" "13" "a" 22 "Fixation: 4916ms" 303 4916 5218 "[ ]" NA NA NA NA NA "6" "6" "1" "*Ø±Ø¶Ø§*ÙØ¨Ø®ÙØ¯Û*Ø¨Ù ÙÙ*Ø²Ø¯*Ù*ÙÙ ÙØ±Ú¯Ø² Ø¢Ù Ø±ÙØ² Ø±Ø§ Ø§Ø² ÛØ§Ø¯ ÙÙÛâ Ø¨Ø±Ù*" "ÙÙ ÚÛØ²Û Ø§Ø² Ø±Ø¶Ø§ Ø¨Ù ÛØ§Ø¯ ÙØ¯Ø§Ø±Ù" 1
"635" "az" "az.edf" "16" "3" "13" "a" 23 "Fixation: 5241ms" 286 5241 5526 "[ ]" NA NA NA NA NA "6" "6" "1" "*Ø±Ø¶Ø§*ÙØ¨Ø®ÙØ¯Û*Ø¨Ù ÙÙ*Ø²Ø¯*Ù*ÙÙ ÙØ±Ú¯Ø² Ø¢Ù Ø±ÙØ² Ø±Ø§ Ø§Ø² ÛØ§Ø¯ ÙÙÛâ Ø¨Ø±Ù*" "ÙÙ ÚÛØ²Û Ø§Ø² Ø±Ø¶Ø§ Ø¨Ù ÛØ§Ø¯ ÙØ¯Ø§Ø±Ù" 1
"636" "az" "az.edf" "16" "3" "13" "a" 24 "Fixation: 5586ms" 105 5586 5690 "[ ]" NA NA NA NA NA "6" "6" "1" "*Ø±Ø¶Ø§*ÙØ¨Ø®ÙØ¯Û*Ø¨Ù ÙÙ*Ø²Ø¯*Ù*ÙÙ ÙØ±Ú¯Ø² Ø¢Ù Ø±ÙØ² Ø±Ø§ Ø§Ø² ÛØ§Ø¯ ÙÙÛâ Ø¨Ø±Ù*" "ÙÙ ÚÛØ²Û Ø§Ø² Ø±Ø¶Ø§ Ø¨Ù ÛØ§Ø¯ ÙØ¯Ø§Ø±Ù" 1
"637" "az" "az.edf" "16" "3" "13" "a" 25 "Fixation: 5717ms" 96 5717 5812 "[ ]" NA NA NA NA NA "6" "6" "1" "*Ø±Ø¶Ø§*ÙØ¨Ø®ÙØ¯Û*Ø¨Ù ÙÙ*Ø²Ø¯*Ù*ÙÙ ÙØ±Ú¯Ø² Ø¢Ù Ø±ÙØ² Ø±Ø§ Ø§Ø² ÛØ§Ø¯ ÙÙÛâ Ø¨Ø±Ù*" "ÙÙ ÚÛØ²Û Ø§Ø² Ø±Ø¶Ø§ Ø¨Ù ÛØ§Ø¯ ÙØ¯Ø§Ø±Ù" 1
"638" "az" "az.edf" "16" "3" "13" "a" 26 "Fixation: 5884ms" 241 5884 6124 "[ ]" NA NA NA NA NA "6" "6" "1" "*Ø±Ø¶Ø§*ÙØ¨Ø®ÙØ¯Û*Ø¨Ù ÙÙ*Ø²Ø¯*Ù*ÙÙ ÙØ±Ú¯Ø² Ø¢Ù Ø±ÙØ² Ø±Ø§ Ø§Ø² ÛØ§Ø¯ ÙÙÛâ Ø¨Ø±Ù*" "ÙÙ ÚÛØ²Û Ø§Ø² Ø±Ø¶Ø§ Ø¨Ù ÛØ§Ø¯ ÙØ¯Ø§Ø±Ù" 1
"639" "az" "az.edf" "16" "3" "13" "a" 27 "Fixation: 6174ms" 139 6174 6312 "[ 7]" 7 "ÙÙ ÙØ±Ú¯Ø² Ø¢Ù Ø±ÙØ² Ø±Ø§ Ø§Ø² ÛØ§Ø¯ ÙÙÛ âØ¨Ø±Ù " -130.3 4.4 7 "6" "6" "1" "*Ø±Ø¶Ø§*ÙØ¨Ø®ÙØ¯Û*Ø¨Ù ÙÙ*Ø²Ø¯*Ù*ÙÙ ÙØ±Ú¯Ø² Ø¢Ù Ø±ÙØ² Ø±Ø§ Ø§Ø² ÛØ§Ø¯ ÙÙÛâ Ø¨Ø±Ù*" "ÙÙ ÚÛØ²Û Ø§Ø² Ø±Ø¶Ø§ Ø¨Ù ÛØ§Ø¯ ÙØ¯Ø§Ø±Ù" 1
"640" "az" "az.edf" "17" "3" "79" "filler" 1 "Fixation: 7ms" 142 7 148 "[ 1]" 1 "Ø¯ÛØ±ÙØ² Ú©Ù Ø§Ø² ÙØ¯Ø±Ø³Ù Ø¨Ø±Ú¯Ø´ØªÙ Ø®ÛÙÛ Ú¯Ø±Ø³ÙÙ Ø¨ÙØ¯Ù Ø§ÙØ§ Ø®Ø¨Ø±Û Ø§Ø² ØºØ°Ø§ ÙØ¨ÙØ¯ " 271.2 24.9 12 "7" "6" "0" "*Ø¯ÛØ±ÙØ² Ú©Ù Ø§Ø² ÙØ¯Ø±Ø³Ù Ø¨Ø±Ú¯Ø´ØªÙ Ø®ÛÙÛ Ú¯Ø±Ø³ÙÙ Ø¨ÙØ¯Ù Ø§ÙØ§ Ø®Ø¨Ø±Û Ø§Ø² ØºØ°Ø§ ÙØ¨" "Ø¯ÛØ±ÙØ² Ú©Ø³Û Ø¯Ø±Ø®Ø§ÙÙ ØºØ°Ø§ ÙÙ¾Ø®ØªÙ Ø¨ÙØ¯" 1
"641" "az" "az.edf" "17" "3" "79" "filler" 2 "Fixation: 171ms" 115 171 285 "[ 1]" 1 "Ø¯ÛØ±ÙØ² Ú©Ù Ø§Ø² ÙØ¯Ø±Ø³Ù Ø¨Ø±Ú¯Ø´ØªÙ Ø®ÛÙÛ Ú¯Ø±Ø³ÙÙ Ø¨ÙØ¯Ù Ø§ÙØ§ Ø®Ø¨Ø±Û Ø§Ø² ØºØ°Ø§ ÙØ¨ÙØ¯ " 185.8 11.8 12 "7" "6" "0" "*Ø¯ÛØ±ÙØ² Ú©Ù Ø§Ø² ÙØ¯Ø±Ø³Ù Ø¨Ø±Ú¯Ø´ØªÙ Ø®ÛÙÛ Ú¯Ø±Ø³ÙÙ Ø¨ÙØ¯Ù Ø§ÙØ§ Ø®Ø¨Ø±Û Ø§Ø² ØºØ°Ø§ ÙØ¨" "Ø¯ÛØ±ÙØ² Ú©Ø³Û Ø¯Ø±Ø®Ø§ÙÙ ØºØ°Ø§ ÙÙ¾Ø®ØªÙ Ø¨ÙØ¯" 1
"642" "az" "az.edf" "17" "3" "79" "filler" 3 "Fixation: 310ms" 244 310 553 "[ 1]" 1 "Ø¯ÛØ±ÙØ² Ú©Ù Ø§Ø² ÙØ¯Ø±Ø³Ù Ø¨Ø±Ú¯Ø´ØªÙ Ø®ÛÙÛ Ú¯Ø±Ø³ÙÙ Ø¨ÙØ¯Ù Ø§ÙØ§ Ø®Ø¨Ø±Û Ø§Ø² ØºØ°Ø§ ÙØ¨ÙØ¯ " 228.4 19.5 12 "7" "6" "0" "*Ø¯ÛØ±ÙØ² Ú©Ù Ø§Ø² ÙØ¯Ø±Ø³Ù Ø¨Ø±Ú¯Ø´ØªÙ Ø®ÛÙÛ Ú¯Ø±Ø³ÙÙ Ø¨ÙØ¯Ù Ø§ÙØ§ Ø®Ø¨Ø±Û Ø§Ø² ØºØ°Ø§ ÙØ¨" "Ø¯ÛØ±ÙØ² Ú©Ø³Û Ø¯Ø±Ø®Ø§ÙÙ ØºØ°Ø§ ÙÙ¾Ø®ØªÙ Ø¨ÙØ¯" 1
"643" "az" "az.edf" "17" "3" "79" "filler" 4 "Fixation: 573ms" 185 573 757 "[ 1]" 1 "Ø¯ÛØ±ÙØ² Ú©Ù Ø§Ø² ÙØ¯Ø±Ø³Ù Ø¨Ø±Ú¯Ø´ØªÙ Ø®ÛÙÛ Ú¯Ø±Ø³ÙÙ Ø¨ÙØ¯Ù Ø§ÙØ§ Ø®Ø¨Ø±Û Ø§Ø² ØºØ°Ø§ ÙØ¨ÙØ¯ " 168.1 20.1 12 "7" "6" "0" "*Ø¯ÛØ±ÙØ² Ú©Ù Ø§Ø² ÙØ¯Ø±Ø³Ù Ø¨Ø±Ú¯Ø´ØªÙ Ø®ÛÙÛ Ú¯Ø±Ø³ÙÙ Ø¨ÙØ¯Ù Ø§ÙØ§ Ø®Ø¨Ø±Û Ø§Ø² ØºØ°Ø§ ÙØ¨" "Ø¯ÛØ±ÙØ² Ú©Ø³Û Ø¯Ø±Ø®Ø§ÙÙ ØºØ°Ø§ ÙÙ¾Ø®ØªÙ Ø¨ÙØ¯" 1
"644" "az" "az.edf" "17" "3" "79" "filler" 5 "Fixation: 776ms" 143 776 918 "[ 1]" 1 "Ø¯ÛØ±ÙØ² Ú©Ù Ø§Ø² ÙØ¯Ø±Ø³Ù Ø¨Ø±Ú¯Ø´ØªÙ Ø®ÛÙÛ Ú¯Ø±Ø³ÙÙ Ø¨ÙØ¯Ù Ø§ÙØ§ Ø®Ø¨Ø±Û Ø§Ø² ØºØ°Ø§ ÙØ¨ÙØ¯ " 121 19 12 "7" "6" "0" "*Ø¯ÛØ±ÙØ² Ú©Ù Ø§Ø² ÙØ¯Ø±Ø³Ù Ø¨Ø±Ú¯Ø´ØªÙ Ø®ÛÙÛ Ú¯Ø±Ø³ÙÙ Ø¨ÙØ¯Ù Ø§ÙØ§ Ø®Ø¨Ø±Û Ø§Ø² ØºØ°Ø§ ÙØ¨" "Ø¯ÛØ±ÙØ² Ú©Ø³Û Ø¯Ø±Ø®Ø§ÙÙ ØºØ°Ø§ ÙÙ¾Ø®ØªÙ Ø¨ÙØ¯" 1
"645" "az" "az.edf" "17" "3" "79" "filler" 6 "Fixation: 939ms" 183 939 1121 "[ 1]" 1 "Ø¯ÛØ±ÙØ² Ú©Ù Ø§Ø² ÙØ¯Ø±Ø³Ù Ø¨Ø±Ú¯Ø´ØªÙ Ø®ÛÙÛ Ú¯Ø±Ø³ÙÙ Ø¨ÙØ¯Ù Ø§ÙØ§ Ø®Ø¨Ø±Û Ø§Ø² ØºØ°Ø§ ÙØ¨ÙØ¯ " 67.6 14.5 12 "7" "6" "0" "*Ø¯ÛØ±ÙØ² Ú©Ù Ø§Ø² ÙØ¯Ø±Ø³Ù Ø¨Ø±Ú¯Ø´ØªÙ Ø®ÛÙÛ Ú¯Ø±Ø³ÙÙ Ø¨ÙØ¯Ù Ø§ÙØ§ Ø®Ø¨Ø±Û Ø§Ø² ØºØ°Ø§ ÙØ¨" "Ø¯ÛØ±ÙØ² Ú©Ø³Û Ø¯Ø±Ø®Ø§ÙÙ ØºØ°Ø§ ÙÙ¾Ø®ØªÙ Ø¨ÙØ¯" 1
"646" "az" "az.edf" "17" "3" "79" "filler" 7 "Fixation: 1142ms" 167 1142 1308 "[ 1]" 1 "Ø¯ÛØ±ÙØ² Ú©Ù Ø§Ø² ÙØ¯Ø±Ø³Ù Ø¨Ø±Ú¯Ø´ØªÙ Ø®ÛÙÛ Ú¯Ø±Ø³ÙÙ Ø¨ÙØ¯Ù Ø§ÙØ§ Ø®Ø¨Ø±Û Ø§Ø² ØºØ°Ø§ ÙØ¨ÙØ¯ " 13.2 14.5 12 "7" "6" "0" "*Ø¯ÛØ±ÙØ² Ú©Ù Ø§Ø² ÙØ¯Ø±Ø³Ù Ø¨Ø±Ú¯Ø´ØªÙ Ø®ÛÙÛ Ú¯Ø±Ø³ÙÙ Ø¨ÙØ¯Ù Ø§ÙØ§ Ø®Ø¨Ø±Û Ø§Ø² ØºØ°Ø§ ÙØ¨" "Ø¯ÛØ±ÙØ² Ú©Ø³Û Ø¯Ø±Ø®Ø§ÙÙ ØºØ°Ø§ ÙÙ¾Ø®ØªÙ Ø¨ÙØ¯" 1
"647" "az" "az.edf" "17" "3" "79" "filler" 8 "Fixation: 1329ms" 229 1329 1557 "[ 1]" 1 "Ø¯ÛØ±ÙØ² Ú©Ù Ø§Ø² ÙØ¯Ø±Ø³Ù Ø¨Ø±Ú¯Ø´ØªÙ Ø®ÛÙÛ Ú¯Ø±Ø³ÙÙ Ø¨ÙØ¯Ù Ø§ÙØ§ Ø®Ø¨Ø±Û Ø§Ø² ØºØ°Ø§ ÙØ¨ÙØ¯ " -35.6 15.8 12 "7" "6" "0" "*Ø¯ÛØ±ÙØ² Ú©Ù Ø§Ø² ÙØ¯Ø±Ø³Ù Ø¨Ø±Ú¯Ø´ØªÙ Ø®ÛÙÛ Ú¯Ø±Ø³ÙÙ Ø¨ÙØ¯Ù Ø§ÙØ§ Ø®Ø¨Ø±Û Ø§Ø² ØºØ°Ø§ ÙØ¨" "Ø¯ÛØ±ÙØ² Ú©Ø³Û Ø¯Ø±Ø®Ø§ÙÙ ØºØ°Ø§ ÙÙ¾Ø®ØªÙ Ø¨ÙØ¯" 1
"648" "az" "az.edf" "17" "3" "79" "filler" 9 "Fixation: 1579ms" 186 1579 1764 "[ 1]" 1 "Ø¯ÛØ±ÙØ² Ú©Ù Ø§Ø² ÙØ¯Ø±Ø³Ù Ø¨Ø±Ú¯Ø´ØªÙ Ø®ÛÙÛ Ú¯Ø±Ø³ÙÙ Ø¨ÙØ¯Ù Ø§ÙØ§ Ø®Ø¨Ø±Û Ø§Ø² ØºØ°Ø§ ÙØ¨ÙØ¯ " -96.2 15.2 12 "7" "6" "0" "*Ø¯ÛØ±ÙØ² Ú©Ù Ø§Ø² ÙØ¯Ø±Ø³Ù Ø¨Ø±Ú¯Ø´ØªÙ Ø®ÛÙÛ Ú¯Ø±Ø³ÙÙ Ø¨ÙØ¯Ù Ø§ÙØ§ Ø®Ø¨Ø±Û Ø§Ø² ØºØ°Ø§ ÙØ¨" "Ø¯ÛØ±ÙØ² Ú©Ø³Û Ø¯Ø±Ø®Ø§ÙÙ ØºØ°Ø§ ÙÙ¾Ø®ØªÙ Ø¨ÙØ¯" 1
"649" "az" "az.edf" "17" "3" "79" "filler" 10 "Fixation: 1785ms" 240 1785 2024 "[ 1]" 1 "Ø¯ÛØ±ÙØ² Ú©Ù Ø§Ø² ÙØ¯Ø±Ø³Ù Ø¨Ø±Ú¯Ø´ØªÙ Ø®ÛÙÛ Ú¯Ø±Ø³ÙÙ Ø¨ÙØ¯Ù Ø§ÙØ§ Ø®Ø¨Ø±Û Ø§Ø² ØºØ°Ø§ ÙØ¨ÙØ¯ " -141.7 16.4 12 "7" "6" "0" "*Ø¯ÛØ±ÙØ² Ú©Ù Ø§Ø² ÙØ¯Ø±Ø³Ù Ø¨Ø±Ú¯Ø´ØªÙ Ø®ÛÙÛ Ú¯Ø±Ø³ÙÙ Ø¨ÙØ¯Ù Ø§ÙØ§ Ø®Ø¨Ø±Û Ø§Ø² ØºØ°Ø§ ÙØ¨" "Ø¯ÛØ±ÙØ² Ú©Ø³Û Ø¯Ø±Ø®Ø§ÙÙ ØºØ°Ø§ ÙÙ¾Ø®ØªÙ Ø¨ÙØ¯" 1
"650" "az" "az.edf" "17" "3" "79" "filler" 11 "Fixation: 2047ms" 287 2047 2333 "[ 1]" 1 "Ø¯ÛØ±ÙØ² Ú©Ù Ø§Ø² ÙØ¯Ø±Ø³Ù Ø¨Ø±Ú¯Ø´ØªÙ Ø®ÛÙÛ Ú¯Ø±Ø³ÙÙ Ø¨ÙØ¯Ù Ø§ÙØ§ Ø®Ø¨Ø±Û Ø§Ø² ØºØ°Ø§ ÙØ¨ÙØ¯ " -207.9 13.3 12 "7" "6" "0" "*Ø¯ÛØ±ÙØ² Ú©Ù Ø§Ø² ÙØ¯Ø±Ø³Ù Ø¨Ø±Ú¯Ø´ØªÙ Ø®ÛÙÛ Ú¯Ø±Ø³ÙÙ Ø¨ÙØ¯Ù Ø§ÙØ§ Ø®Ø¨Ø±Û Ø§Ø² ØºØ°Ø§ ÙØ¨" "Ø¯ÛØ±ÙØ² Ú©Ø³Û Ø¯Ø±Ø®Ø§ÙÙ ØºØ°Ø§ ÙÙ¾Ø®ØªÙ Ø¨ÙØ¯" 1
"651" "az" "az.edf" "17" "3" "79" "filler" 12 "Fixation: 2355ms" 257 2355 2611 "[ 1]" 1 "Ø¯ÛØ±ÙØ² Ú©Ù Ø§Ø² ÙØ¯Ø±Ø³Ù Ø¨Ø±Ú¯Ø´ØªÙ Ø®ÛÙÛ Ú¯Ø±Ø³ÙÙ Ø¨ÙØ¯Ù Ø§ÙØ§ Ø®Ø¨Ø±Û Ø§Ø² ØºØ°Ø§ ÙØ¨ÙØ¯ " -246.2 13.8 12 "7" "6" "0" "*Ø¯ÛØ±ÙØ² Ú©Ù Ø§Ø² ÙØ¯Ø±Ø³Ù Ø¨Ø±Ú¯Ø´ØªÙ Ø®ÛÙÛ Ú¯Ø±Ø³ÙÙ Ø¨ÙØ¯Ù Ø§ÙØ§ Ø®Ø¨Ø±Û Ø§Ø² ØºØ°Ø§ ÙØ¨" "Ø¯ÛØ±ÙØ² Ú©Ø³Û Ø¯Ø±Ø®Ø§ÙÙ ØºØ°Ø§ ÙÙ¾Ø®ØªÙ Ø¨ÙØ¯" 1
"652" "az" "az.edf" "17" "3" "79" "filler" 13 "Fixation: 2695ms" 182 2695 2876 "[ ]" NA NA NA NA NA "7" "6" "0" "*Ø¯ÛØ±ÙØ² Ú©Ù Ø§Ø² ÙØ¯Ø±Ø³Ù Ø¨Ø±Ú¯Ø´ØªÙ Ø®ÛÙÛ Ú¯Ø±Ø³ÙÙ Ø¨ÙØ¯Ù Ø§ÙØ§ Ø®Ø¨Ø±Û Ø§Ø² ØºØ°Ø§ ÙØ¨" "Ø¯ÛØ±ÙØ² Ú©Ø³Û Ø¯Ø±Ø®Ø§ÙÙ ØºØ°Ø§ ÙÙ¾Ø®ØªÙ Ø¨ÙØ¯" 1
"653" "az" "az.edf" "17" "3" "79" "filler" 14 "Fixation: 2946ms" 91 2946 3036 "[ ]" NA NA NA NA NA "7" "6" "0" "*Ø¯ÛØ±ÙØ² Ú©Ù Ø§Ø² ÙØ¯Ø±Ø³Ù Ø¨Ø±Ú¯Ø´ØªÙ Ø®ÛÙÛ Ú¯Ø±Ø³ÙÙ Ø¨ÙØ¯Ù Ø§ÙØ§ Ø®Ø¨Ø±Û Ø§Ø² ØºØ°Ø§ ÙØ¨" "Ø¯ÛØ±ÙØ² Ú©Ø³Û Ø¯Ø±Ø®Ø§ÙÙ ØºØ°Ø§ ÙÙ¾Ø®ØªÙ Ø¨ÙØ¯" 1
"654" "az" "az.edf" "17" "3" "79" "filler" 15 "Fixation: 3068ms" 260 3068 3327 "[ ]" NA NA NA NA NA "7" "6" "0" "*Ø¯ÛØ±ÙØ² Ú©Ù Ø§Ø² ÙØ¯Ø±Ø³Ù Ø¨Ø±Ú¯Ø´ØªÙ Ø®ÛÙÛ Ú¯Ø±Ø³ÙÙ Ø¨ÙØ¯Ù Ø§ÙØ§ Ø®Ø¨Ø±Û Ø§Ø² ØºØ°Ø§ ÙØ¨" "Ø¯ÛØ±ÙØ² Ú©Ø³Û Ø¯Ø±Ø®Ø§ÙÙ ØºØ°Ø§ ÙÙ¾Ø®ØªÙ Ø¨ÙØ¯" 1
"655" "az" "az.edf" "17" "3" "79" "filler" 16 "Fixation: 3349ms" 193 3349 3541 "[ ]" NA NA NA NA NA "7" "6" "0" "*Ø¯ÛØ±ÙØ² Ú©Ù Ø§Ø² ÙØ¯Ø±Ø³Ù Ø¨Ø±Ú¯Ø´ØªÙ Ø®ÛÙÛ Ú¯Ø±Ø³ÙÙ Ø¨ÙØ¯Ù Ø§ÙØ§ Ø®Ø¨Ø±Û Ø§Ø² ØºØ°Ø§ ÙØ¨" "Ø¯ÛØ±ÙØ² Ú©Ø³Û Ø¯Ø±Ø®Ø§ÙÙ ØºØ°Ø§ ÙÙ¾Ø®ØªÙ Ø¨ÙØ¯" 1
"656" "az" "az.edf" "17" "3" "79" "filler" 17 "Fixation: 3564ms" 189 3564 3752 "[ ]" NA NA NA NA NA "7" "6" "0" "*Ø¯ÛØ±ÙØ² Ú©Ù Ø§Ø² ÙØ¯Ø±Ø³Ù Ø¨Ø±Ú¯Ø´ØªÙ Ø®ÛÙÛ Ú¯Ø±Ø³ÙÙ Ø¨ÙØ¯Ù Ø§ÙØ§ Ø®Ø¨Ø±Û Ø§Ø² ØºØ°Ø§ ÙØ¨" "Ø¯ÛØ±ÙØ² Ú©Ø³Û Ø¯Ø±Ø®Ø§ÙÙ ØºØ°Ø§ ÙÙ¾Ø®ØªÙ Ø¨ÙØ¯" 1
"657" "az" "az.edf" "17" "3" "79" "filler" 18 "Fixation: 3776ms" 227 3776 4002 "[ ]" NA NA NA NA NA "7" "6" "0" "*Ø¯ÛØ±ÙØ² Ú©Ù Ø§Ø² ÙØ¯Ø±Ø³Ù Ø¨Ø±Ú¯Ø´ØªÙ Ø®ÛÙÛ Ú¯Ø±Ø³ÙÙ Ø¨ÙØ¯Ù Ø§ÙØ§ Ø®Ø¨Ø±Û Ø§Ø² ØºØ°Ø§ ÙØ¨" "Ø¯ÛØ±ÙØ² Ú©Ø³Û Ø¯Ø±Ø®Ø§ÙÙ ØºØ°Ø§ ÙÙ¾Ø®ØªÙ Ø¨ÙØ¯" 1
"658" "az" "az.edf" "17" "3" "79" "filler" 19 "Fixation: 4025ms" 148 4025 4172 "[ ]" NA NA NA NA NA "7" "6" "0" "*Ø¯ÛØ±ÙØ² Ú©Ù Ø§Ø² ÙØ¯Ø±Ø³Ù Ø¨Ø±Ú¯Ø´ØªÙ Ø®ÛÙÛ Ú¯Ø±Ø³ÙÙ Ø¨ÙØ¯Ù Ø§ÙØ§ Ø®Ø¨Ø±Û Ø§Ø² ØºØ°Ø§ ÙØ¨" "Ø¯ÛØ±ÙØ² Ú©Ø³Û Ø¯Ø±Ø®Ø§ÙÙ ØºØ°Ø§ ÙÙ¾Ø®ØªÙ Ø¨ÙØ¯" 1
"659" "az" "az.edf" "17" "3" "79" "filler" 20 "Fixation: 4201ms" 110 4201 4310 "[ ]" NA NA NA NA NA "7" "6" "0" "*Ø¯ÛØ±ÙØ² Ú©Ù Ø§Ø² ÙØ¯Ø±Ø³Ù Ø¨Ø±Ú¯Ø´ØªÙ Ø®ÛÙÛ Ú¯Ø±Ø³ÙÙ Ø¨ÙØ¯Ù Ø§ÙØ§ Ø®Ø¨Ø±Û Ø§Ø² ØºØ°Ø§ ÙØ¨" "Ø¯ÛØ±ÙØ² Ú©Ø³Û Ø¯Ø±Ø®Ø§ÙÙ ØºØ°Ø§ ÙÙ¾Ø®ØªÙ Ø¨ÙØ¯" 1
"660" "az" "az.edf" "17" "3" "79" "filler" 21 "Fixation: 4335ms" 235 4335 4569 "[ ]" NA NA NA NA NA "7" "6" "0" "*Ø¯ÛØ±ÙØ² Ú©Ù Ø§Ø² ÙØ¯Ø±Ø³Ù Ø¨Ø±Ú¯Ø´ØªÙ Ø®ÛÙÛ Ú¯Ø±Ø³ÙÙ Ø¨ÙØ¯Ù Ø§ÙØ§ Ø®Ø¨Ø±Û Ø§Ø² ØºØ°Ø§ ÙØ¨" "Ø¯ÛØ±ÙØ² Ú©Ø³Û Ø¯Ø±Ø®Ø§ÙÙ ØºØ°Ø§ ÙÙ¾Ø®ØªÙ Ø¨ÙØ¯" 1
"661" "az" "az.edf" "17" "3" "79" "filler" 22 "Fixation: 4576ms" 690 4576 5265 "[ ]" NA NA NA NA NA "7" "6" "0" "*Ø¯ÛØ±ÙØ² Ú©Ù Ø§Ø² ÙØ¯Ø±Ø³Ù Ø¨Ø±Ú¯Ø´ØªÙ Ø®ÛÙÛ Ú¯Ø±Ø³ÙÙ Ø¨ÙØ¯Ù Ø§ÙØ§ Ø®Ø¨Ø±Û Ø§Ø² ØºØ°Ø§ ÙØ¨" "Ø¯ÛØ±ÙØ² Ú©Ø³Û Ø¯Ø±Ø®Ø§ÙÙ ØºØ°Ø§ ÙÙ¾Ø®ØªÙ Ø¨ÙØ¯" 1
"662" "az" "az.edf" "17" "3" "79" "filler" 23 "Fixation: 5315ms" 107 5315 5421 "[ ]" NA NA NA NA NA "7" "6" "0" "*Ø¯ÛØ±ÙØ² Ú©Ù Ø§Ø² ÙØ¯Ø±Ø³Ù Ø¨Ø±Ú¯Ø´ØªÙ Ø®ÛÙÛ Ú¯Ø±Ø³ÙÙ Ø¨ÙØ¯Ù Ø§ÙØ§ Ø®Ø¨Ø±Û Ø§Ø² ØºØ°Ø§ ÙØ¨" "Ø¯ÛØ±ÙØ² Ú©Ø³Û Ø¯Ø±Ø®Ø§ÙÙ ØºØ°Ø§ ÙÙ¾Ø®ØªÙ Ø¨ÙØ¯" 1
"663" "az" "az.edf" "18" "3" "36" "d" 1 "Fixation: 7ms" 167 7 173 "[ 1]" 1 "ÙÙØ¯Û " 1.7 -20.5 2 "7" "6" "0" "*ÙÙØ¯Û*Ø´ÙØ§Ø¯Øª âÙØ§ÙÙâ Ø§Û*Ú©Ù Ø¨Ù Ø¶Ø±Ø± Ø®ÙØ¯Ø´ ØªÙØ§Ù Ø´Ø¯*Ø¯Ø± Ø¯Ø§Ø¯Ú¯Ø§Ù*ÙÙØ´Øª" "ÙÙØ¯Û Ø§Ø¹Ø¯Ø§Ù ÙØ´Ø¯" 1
"664" "az" "az.edf" "18" "3" "36" "d" 2 "Fixation: 192ms" 170 192 361 "[ 1]" 1 "ÙÙØ¯Û " -34.9 1.2 2 "7" "6" "0" "*ÙÙØ¯Û*Ø´ÙØ§Ø¯Øª âÙØ§ÙÙâ Ø§Û*Ú©Ù Ø¨Ù Ø¶Ø±Ø± Ø®ÙØ¯Ø´ ØªÙØ§Ù Ø´Ø¯*Ø¯Ø± Ø¯Ø§Ø¯Ú¯Ø§Ù*ÙÙØ´Øª" "ÙÙØ¯Û Ø§Ø¹Ø¯Ø§Ù ÙØ´Ø¯" 1
"665" "az" "az.edf" "18" "3" "36" "d" 3 "Fixation: 375ms" 247 375 621 "[ 2]" 2 "Ø§Ø¹ØªØ±Ø§ÙÛ " -11.2 -0.9 2 "7" "6" "0" "*ÙÙØ¯Û*Ø´ÙØ§Ø¯Øª âÙØ§ÙÙâ Ø§Û*Ú©Ù Ø¨Ù Ø¶Ø±Ø± Ø®ÙØ¯Ø´ ØªÙØ§Ù Ø´Ø¯*Ø¯Ø± Ø¯Ø§Ø¯Ú¯Ø§Ù*ÙÙØ´Øª" "ÙÙØ¯Û Ø§Ø¹Ø¯Ø§Ù ÙØ´Ø¯" 1
"666" "az" "az.edf" "18" "3" "36" "d" 4 "Fixation: 637ms" 191 637 827 "[ 3]" 3 "Ø¯Ø± Ø¯Ø§Ø¯Ú¯Ø§Ù " 16.3 -1 4 "7" "6" "0" "*ÙÙØ¯Û*Ø´ÙØ§Ø¯Øª âÙØ§ÙÙâ Ø§Û*Ú©Ù Ø¨Ù Ø¶Ø±Ø± Ø®ÙØ¯Ø´ ØªÙØ§Ù Ø´Ø¯*Ø¯Ø± Ø¯Ø§Ø¯Ú¯Ø§Ù*ÙÙØ´Øª" "ÙÙØ¯Û Ø§Ø¹Ø¯Ø§Ù ÙØ´Ø¯" 1
"667" "az" "az.edf" "18" "3" "36" "d" 5 "Fixation: 838ms" 119 838 956 "[ 2]" 2 "Ø§Ø¹ØªØ±Ø§ÙÛ " -27.7 -1.1 2 "7" "6" "0" "*ÙÙØ¯Û*Ø´ÙØ§Ø¯Øª âÙØ§ÙÙâ Ø§Û*Ú©Ù Ø¨Ù Ø¶Ø±Ø± Ø®ÙØ¯Ø´ ØªÙØ§Ù Ø´Ø¯*Ø¯Ø± Ø¯Ø§Ø¯Ú¯Ø§Ù*ÙÙØ´Øª" "ÙÙØ¯Û Ø§Ø¹Ø¯Ø§Ù ÙØ´Ø¯" 1
"668" "az" "az.edf" "18" "3" "36" "d" 6 "Fixation: 973ms" 247 973 1219 "[ 3]" 3 "Ø¯Ø± Ø¯Ø§Ø¯Ú¯Ø§Ù " 0 0.5 4 "7" "6" "0" "*ÙÙØ¯Û*Ø´ÙØ§Ø¯Øª âÙØ§ÙÙâ Ø§Û*Ú©Ù Ø¨Ù Ø¶Ø±Ø± Ø®ÙØ¯Ø´ ØªÙØ§Ù Ø´Ø¯*Ø¯Ø± Ø¯Ø§Ø¯Ú¯Ø§Ù*ÙÙØ´Øª" "ÙÙØ¯Û Ø§Ø¹Ø¯Ø§Ù ÙØ´Ø¯" 1
"669" "az" "az.edf" "18" "3" "36" "d" 7 "Fixation: 1236ms" 162 1236 1397 "[ 3]" 3 "Ø¯Ø± Ø¯Ø§Ø¯Ú¯Ø§Ù " 33.8 1.4 4 "7" "6" "0" "*ÙÙØ¯Û*Ø´ÙØ§Ø¯Øª âÙØ§ÙÙâ Ø§Û*Ú©Ù Ø¨Ù Ø¶Ø±Ø± Ø®ÙØ¯Ø´ ØªÙØ§Ù Ø´Ø¯*Ø¯Ø± Ø¯Ø§Ø¯Ú¯Ø§Ù*ÙÙØ´Øª" "ÙÙØ¯Û Ø§Ø¹Ø¯Ø§Ù ÙØ´Ø¯" 1
"670" "az" "az.edf" "18" "3" "36" "d" 8 "Fixation: 1418ms" 218 1418 1635 "[ 3]" 3 "Ø¯Ø± Ø¯Ø§Ø¯Ú¯Ø§Ù " -22.6 -2.6 4 "7" "6" "0" "*ÙÙØ¯Û*Ø´ÙØ§Ø¯Øª âÙØ§ÙÙâ Ø§Û*Ú©Ù Ø¨Ù Ø¶Ø±Ø± Ø®ÙØ¯Ø´ ØªÙØ§Ù Ø´Ø¯*Ø¯Ø± Ø¯Ø§Ø¯Ú¯Ø§Ù*ÙÙØ´Øª" "ÙÙØ¯Û Ø§Ø¹Ø¯Ø§Ù ÙØ´Ø¯" 1
"671" "az" "az.edf" "18" "3" "36" "d" 9 "Fixation: 1657ms" 232 1657 1888 "[ 6]" 6 "Ø¨Ù Ø­Ø¨Ø³Ù Ø§Ø¨Ø¯ ÙØ­Ú©ÙÙ Ø´Ø¯ " 98.8 -1.7 7 "7" "6" "0" "*ÙÙØ¯Û*Ø´ÙØ§Ø¯Øª âÙØ§ÙÙâ Ø§Û*Ú©Ù Ø¨Ù Ø¶Ø±Ø± Ø®ÙØ¯Ø´ ØªÙØ§Ù Ø´Ø¯*Ø¯Ø± Ø¯Ø§Ø¯Ú¯Ø§Ù*ÙÙØ´Øª" "ÙÙØ¯Û Ø§Ø¹Ø¯Ø§Ù ÙØ´Ø¯" 1
"672" "az" "az.edf" "18" "3" "36" "d" 10 "Fixation: 1907ms" 190 1907 2096 "[ 6]" 6 "Ø¨Ù Ø­Ø¨Ø³Ù Ø§Ø¨Ø¯ ÙØ­Ú©ÙÙ Ø´Ø¯ " 56.4 3 7 "7" "6" "0" "*ÙÙØ¯Û*Ø´ÙØ§Ø¯Øª âÙØ§ÙÙâ Ø§Û*Ú©Ù Ø¨Ù Ø¶Ø±Ø± Ø®ÙØ¯Ø´ ØªÙØ§Ù Ø´Ø¯*Ø¯Ø± Ø¯Ø§Ø¯Ú¯Ø§Ù*ÙÙØ´Øª" "ÙÙØ¯Û Ø§Ø¹Ø¯Ø§Ù ÙØ´Ø¯" 1
"673" "az" "az.edf" "18" "3" "36" "d" 11 "Fixation: 2106ms" 156 2106 2261 "[ 6]" 6 "Ø¨Ù Ø­Ø¨Ø³Ù Ø§Ø¨Ø¯ ÙØ­Ú©ÙÙ Ø´Ø¯ " 34.8 3.2 7 "7" "6" "0" "*ÙÙØ¯Û*Ø´ÙØ§Ø¯Øª âÙØ§ÙÙâ Ø§Û*Ú©Ù Ø¨Ù Ø¶Ø±Ø± Ø®ÙØ¯Ø´ ØªÙØ§Ù Ø´Ø¯*Ø¯Ø± Ø¯Ø§Ø¯Ú¯Ø§Ù*ÙÙØ´Øª" "ÙÙØ¯Û Ø§Ø¹Ø¯Ø§Ù ÙØ´Ø¯" 1
"674" "az" "az.edf" "18" "3" "36" "d" 12 "Fixation: 2277ms" 178 2277 2454 "[ 6]" 6 "Ø¨Ù Ø­Ø¨Ø³Ù Ø§Ø¨Ø¯ ÙØ­Ú©ÙÙ Ø´Ø¯ " 66.5 3.2 7 "7" "6" "0" "*ÙÙØ¯Û*Ø´ÙØ§Ø¯Øª âÙØ§ÙÙâ Ø§Û*Ú©Ù Ø¨Ù Ø¶Ø±Ø± Ø®ÙØ¯Ø´ ØªÙØ§Ù Ø´Ø¯*Ø¯Ø± Ø¯Ø§Ø¯Ú¯Ø§Ù*ÙÙØ´Øª" "ÙÙØ¯Û Ø§Ø¹Ø¯Ø§Ù ÙØ´Ø¯" 1
"675" "az" "az.edf" "18" "3" "36" "d" 13 "Fixation: 2475ms" 181 2475 2655 "[ 6]" 6 "Ø¨Ù Ø­Ø¨Ø³Ù Ø§Ø¨Ø¯ ÙØ­Ú©ÙÙ Ø´Ø¯ " 5.7 0.1 7 "7" "6" "0" "*ÙÙØ¯Û*Ø´ÙØ§Ø¯Øª âÙØ§ÙÙâ Ø§Û*Ú©Ù Ø¨Ù Ø¶Ø±Ø± Ø®ÙØ¯Ø´ ØªÙØ§Ù Ø´Ø¯*Ø¯Ø± Ø¯Ø§Ø¯Ú¯Ø§Ù*ÙÙØ´Øª" "ÙÙØ¯Û Ø§Ø¹Ø¯Ø§Ù ÙØ´Ø¯" 1
"676" "az" "az.edf" "18" "3" "36" "d" 14 "Fixation: 2676ms" 197 2676 2872 "[ 6]" 6 "Ø¨Ù Ø­Ø¨Ø³Ù Ø§Ø¨Ø¯ ÙØ­Ú©ÙÙ Ø´Ø¯ " -49.2 -3.2 7 "7" "6" "0" "*ÙÙØ¯Û*Ø´ÙØ§Ø¯Øª âÙØ§ÙÙâ Ø§Û*Ú©Ù Ø¨Ù Ø¶Ø±Ø± Ø®ÙØ¯Ø´ ØªÙØ§Ù Ø´Ø¯*Ø¯Ø± Ø¯Ø§Ø¯Ú¯Ø§Ù*ÙÙØ´Øª" "ÙÙØ¯Û Ø§Ø¹Ø¯Ø§Ù ÙØ´Ø¯" 1
"677" "az" "az.edf" "18" "3" "36" "d" 15 "Fixation: 2890ms" 153 2890 3042 "[ 6]" 6 "Ø¨Ù Ø­Ø¨Ø³Ù Ø§Ø¨Ø¯ ÙØ­Ú©ÙÙ Ø´Ø¯ " -78.6 -1.6 7 "7" "6" "0" "*ÙÙØ¯Û*Ø´ÙØ§Ø¯Øª âÙØ§ÙÙâ Ø§Û*Ú©Ù Ø¨Ù Ø¶Ø±Ø± Ø®ÙØ¯Ø´ ØªÙØ§Ù Ø´Ø¯*Ø¯Ø± Ø¯Ø§Ø¯Ú¯Ø§Ù*ÙÙØ´Øª" "ÙÙØ¯Û Ø§Ø¹Ø¯Ø§Ù ÙØ´Ø¯" 1
"678" "az" "az.edf" "18" "3" "36" "d" 16 "Fixation: 3066ms" 272 3066 3337 "[ ]" NA NA NA NA NA "7" "6" "0" "*ÙÙØ¯Û*Ø´ÙØ§Ø¯Øª âÙØ§ÙÙâ Ø§Û*Ú©Ù Ø¨Ù Ø¶Ø±Ø± Ø®ÙØ¯Ø´ ØªÙØ§Ù Ø´Ø¯*Ø¯Ø± Ø¯Ø§Ø¯Ú¯Ø§Ù*ÙÙØ´Øª" "ÙÙØ¯Û Ø§Ø¹Ø¯Ø§Ù ÙØ´Ø¯" 1
"679" "az" "az.edf" "18" "3" "36" "d" 17 "Fixation: 3358ms" 291 3358 3648 "[ ]" NA NA NA NA NA "7" "6" "0" "*ÙÙØ¯Û*Ø´ÙØ§Ø¯Øª âÙØ§ÙÙâ Ø§Û*Ú©Ù Ø¨Ù Ø¶Ø±Ø± Ø®ÙØ¯Ø´ ØªÙØ§Ù Ø´Ø¯*Ø¯Ø± Ø¯Ø§Ø¯Ú¯Ø§Ù*ÙÙØ´Øª" "ÙÙØ¯Û Ø§Ø¹Ø¯Ø§Ù ÙØ´Ø¯" 1
"680" "az" "az.edf" "18" "3" "36" "d" 18 "Fixation: 3670ms" 204 3670 3873 "[ ]" NA NA NA NA NA "7" "6" "0" "*ÙÙØ¯Û*Ø´ÙØ§Ø¯Øª âÙØ§ÙÙâ Ø§Û*Ú©Ù Ø¨Ù Ø¶Ø±Ø± Ø®ÙØ¯Ø´ ØªÙØ§Ù Ø´Ø¯*Ø¯Ø± Ø¯Ø§Ø¯Ú¯Ø§Ù*ÙÙØ´Øª" "ÙÙØ¯Û Ø§Ø¹Ø¯Ø§Ù ÙØ´Ø¯" 1
"681" "az" "az.edf" "18" "3" "36" "d" 19 "Fixation: 3893ms" 197 3893 4089 "[ ]" NA NA NA NA NA "7" "6" "0" "*ÙÙØ¯Û*Ø´ÙØ§Ø¯Øª âÙØ§ÙÙâ Ø§Û*Ú©Ù Ø¨Ù Ø¶Ø±Ø± Ø®ÙØ¯Ø´ ØªÙØ§Ù Ø´Ø¯*Ø¯Ø± Ø¯Ø§Ø¯Ú¯Ø§Ù*ÙÙØ´Øª" "ÙÙØ¯Û Ø§Ø¹Ø¯Ø§Ù ÙØ´Ø¯" 1
"682" "az" "az.edf" "18" "3" "36" "d" 20 "Fixation: 4105ms" 156 4105 4260 "[ ]" NA NA NA NA NA "7" "6" "0" "*ÙÙØ¯Û*Ø´ÙØ§Ø¯Øª âÙØ§ÙÙâ Ø§Û*Ú©Ù Ø¨Ù Ø¶Ø±Ø± Ø®ÙØ¯Ø´ ØªÙØ§Ù Ø´Ø¯*Ø¯Ø± Ø¯Ø§Ø¯Ú¯Ø§Ù*ÙÙØ´Øª" "ÙÙØ¯Û Ø§Ø¹Ø¯Ø§Ù ÙØ´Ø¯" 1
"683" "az" "az.edf" "18" "3" "36" "d" 21 "Fixation: 4282ms" 202 4282 4483 "[ ]" NA NA NA NA NA "7" "6" "0" "*ÙÙØ¯Û*Ø´ÙØ§Ø¯Øª âÙØ§ÙÙâ Ø§Û*Ú©Ù Ø¨Ù Ø¶Ø±Ø± Ø®ÙØ¯Ø´ ØªÙØ§Ù Ø´Ø¯*Ø¯Ø± Ø¯Ø§Ø¯Ú¯Ø§Ù*ÙÙØ´Øª" "ÙÙØ¯Û Ø§Ø¹Ø¯Ø§Ù ÙØ´Ø¯" 1
"684" "az" "az.edf" "18" "3" "36" "d" 22 "Fixation: 4499ms" 321 4499 4819 "[ ]" NA NA NA NA NA "7" "6" "0" "*ÙÙØ¯Û*Ø´ÙØ§Ø¯Øª âÙØ§ÙÙâ Ø§Û*Ú©Ù Ø¨Ù Ø¶Ø±Ø± Ø®ÙØ¯Ø´ ØªÙØ§Ù Ø´Ø¯*Ø¯Ø± Ø¯Ø§Ø¯Ú¯Ø§Ù*ÙÙØ´Øª" "ÙÙØ¯Û Ø§Ø¹Ø¯Ø§Ù ÙØ´Ø¯" 1
"685" "az" "az.edf" "18" "3" "36" "d" 23 "Fixation: 4910ms" 239 4910 5148 "[ ]" NA NA NA NA NA "7" "6" "0" "*ÙÙØ¯Û*Ø´ÙØ§Ø¯Øª âÙØ§ÙÙâ Ø§Û*Ú©Ù Ø¨Ù Ø¶Ø±Ø± Ø®ÙØ¯Ø´ ØªÙØ§Ù Ø´Ø¯*Ø¯Ø± Ø¯Ø§Ø¯Ú¯Ø§Ù*ÙÙØ´Øª" "ÙÙØ¯Û Ø§Ø¹Ø¯Ø§Ù ÙØ´Ø¯" 1
"686" "az" "az.edf" "18" "3" "36" "d" 24 "Fixation: 5216ms" 68 5216 5283 "[ ]" NA NA NA NA NA "7" "6" "0" "*ÙÙØ¯Û*Ø´ÙØ§Ø¯Øª âÙØ§ÙÙâ Ø§Û*Ú©Ù Ø¨Ù Ø¶Ø±Ø± Ø®ÙØ¯Ø´ ØªÙØ§Ù Ø´Ø¯*Ø¯Ø± Ø¯Ø§Ø¯Ú¯Ø§Ù*ÙÙØ´Øª" "ÙÙØ¯Û Ø§Ø¹Ø¯Ø§Ù ÙØ´Ø¯" 1
"687" "az" "az.edf" "18" "3" "36" "d" 25 "Fixation: 5313ms" 209 5313 5521 "[ ]" NA NA NA NA NA "7" "6" "0" "*ÙÙØ¯Û*Ø´ÙØ§Ø¯Øª âÙØ§ÙÙâ Ø§Û*Ú©Ù Ø¨Ù Ø¶Ø±Ø± Ø®ÙØ¯Ø´ ØªÙØ§Ù Ø´Ø¯*Ø¯Ø± Ø¯Ø§Ø¯Ú¯Ø§Ù*ÙÙØ´Øª" "ÙÙØ¯Û Ø§Ø¹Ø¯Ø§Ù ÙØ´Ø¯" 1
"688" "az" "az.edf" "18" "3" "36" "d" 26 "Fixation: 5539ms" 234 5539 5772 "[ ]" NA NA NA NA NA "7" "6" "0" "*ÙÙØ¯Û*Ø´ÙØ§Ø¯Øª âÙØ§ÙÙâ Ø§Û*Ú©Ù Ø¨Ù Ø¶Ø±Ø± Ø®ÙØ¯Ø´ ØªÙØ§Ù Ø´Ø¯*Ø¯Ø± Ø¯Ø§Ø¯Ú¯Ø§Ù*ÙÙØ´Øª" "ÙÙØ¯Û Ø§Ø¹Ø¯Ø§Ù ÙØ´Ø¯" 1
"689" "az" "az.edf" "18" "3" "36" "d" 27 "Fixation: 5794ms" 686 5794 6479 "[ ]" NA NA NA NA NA "7" "6" "0" "*ÙÙØ¯Û*Ø´ÙØ§Ø¯Øª âÙØ§ÙÙâ Ø§Û*Ú©Ù Ø¨Ù Ø¶Ø±Ø± Ø®ÙØ¯Ø´ ØªÙØ§Ù Ø´Ø¯*Ø¯Ø± Ø¯Ø§Ø¯Ú¯Ø§Ù*ÙÙØ´Øª" "ÙÙØ¯Û Ø§Ø¹Ø¯Ø§Ù ÙØ´Ø¯" 1
"690" "az" "az.edf" "18" "3" "36" "d" 28 "Fixation: 6504ms" 383 6504 6886 "[ ]" NA NA NA NA NA "7" "6" "0" "*ÙÙØ¯Û*Ø´ÙØ§Ø¯Øª âÙØ§ÙÙâ Ø§Û*Ú©Ù Ø¨Ù Ø¶Ø±Ø± Ø®ÙØ¯Ø´ ØªÙØ§Ù Ø´Ø¯*Ø¯Ø± Ø¯Ø§Ø¯Ú¯Ø§Ù*ÙÙØ´Øª" "ÙÙØ¯Û Ø§Ø¹Ø¯Ø§Ù ÙØ´Ø¯" 1
"691" "az" "az.edf" "18" "3" "36" "d" 29 "Fixation: 6910ms" 262 6910 7171 "[ ]" NA NA NA NA NA "7" "6" "0" "*ÙÙØ¯Û*Ø´ÙØ§Ø¯Øª âÙØ§ÙÙâ Ø§Û*Ú©Ù Ø¨Ù Ø¶Ø±Ø± Ø®ÙØ¯Ø´ ØªÙØ§Ù Ø´Ø¯*Ø¯Ø± Ø¯Ø§Ø¯Ú¯Ø§Ù*ÙÙØ´Øª" "ÙÙØ¯Û Ø§Ø¹Ø¯Ø§Ù ÙØ´Ø¯" 1
"692" "az" "az.edf" "18" "3" "36" "d" 30 "Fixation: 7181ms" 415 7181 7595 "[ ]" NA NA NA NA NA "7" "6" "0" "*ÙÙØ¯Û*Ø´ÙØ§Ø¯Øª âÙØ§ÙÙâ Ø§Û*Ú©Ù Ø¨Ù Ø¶Ø±Ø± Ø®ÙØ¯Ø´ ØªÙØ§Ù Ø´Ø¯*Ø¯Ø± Ø¯Ø§Ø¯Ú¯Ø§Ù*ÙÙØ´Øª" "ÙÙØ¯Û Ø§Ø¹Ø¯Ø§Ù ÙØ´Ø¯" 1
"693" "az" "az.edf" "18" "3" "36" "d" 31 "Fixation: 7616ms" 273 7616 7888 "[ ]" NA NA NA NA NA "7" "6" "0" "*ÙÙØ¯Û*Ø´ÙØ§Ø¯Øª âÙØ§ÙÙâ Ø§Û*Ú©Ù Ø¨Ù Ø¶Ø±Ø± Ø®ÙØ¯Ø´ ØªÙØ§Ù Ø´Ø¯*Ø¯Ø± Ø¯Ø§Ø¯Ú¯Ø§Ù*ÙÙØ´Øª" "ÙÙØ¯Û Ø§Ø¹Ø¯Ø§Ù ÙØ´Ø¯" 1
"694" "az" "az.edf" "18" "3" "36" "d" 32 "Fixation: 7992ms" 248 7992 8239 "[ ]" NA NA NA NA NA "7" "6" "0" "*ÙÙØ¯Û*Ø´ÙØ§Ø¯Øª âÙØ§ÙÙâ Ø§Û*Ú©Ù Ø¨Ù Ø¶Ø±Ø± Ø®ÙØ¯Ø´ ØªÙØ§Ù Ø´Ø¯*Ø¯Ø± Ø¯Ø§Ø¯Ú¯Ø§Ù*ÙÙØ´Øª" "ÙÙØ¯Û Ø§Ø¹Ø¯Ø§Ù ÙØ´Ø¯" 1
"695" "az" "az.edf" "18" "3" "36" "d" 33 "Fixation: 8329ms" 148 8329 8476 "[ ]" NA NA NA NA NA "7" "6" "0" "*ÙÙØ¯Û*Ø´ÙØ§Ø¯Øª âÙØ§ÙÙâ Ø§Û*Ú©Ù Ø¨Ù Ø¶Ø±Ø± Ø®ÙØ¯Ø´ ØªÙØ§Ù Ø´Ø¯*Ø¯Ø± Ø¯Ø§Ø¯Ú¯Ø§Ù*ÙÙØ´Øª" "ÙÙØ¯Û Ø§Ø¹Ø¯Ø§Ù ÙØ´Ø¯" 1
"696" "az" "az.edf" "18" "3" "36" "d" 34 "Fixation: 8528ms" 226 8528 8753 "[ ]" NA NA NA NA NA "7" "6" "0" "*ÙÙØ¯Û*Ø´ÙØ§Ø¯Øª âÙØ§ÙÙâ Ø§Û*Ú©Ù Ø¨Ù Ø¶Ø±Ø± Ø®ÙØ¯Ø´ ØªÙØ§Ù Ø´Ø¯*Ø¯Ø± Ø¯Ø§Ø¯Ú¯Ø§Ù*ÙÙØ´Øª" "ÙÙØ¯Û Ø§Ø¹Ø¯Ø§Ù ÙØ´Ø¯" 1
"697" "az" "az.edf" "18" "3" "36" "d" 35 "Fixation: 8810ms" 335 8810 9144 "[ ]" NA NA NA NA NA "7" "6" "0" "*ÙÙØ¯Û*Ø´ÙØ§Ø¯Øª âÙØ§ÙÙâ Ø§Û*Ú©Ù Ø¨Ù Ø¶Ø±Ø± Ø®ÙØ¯Ø´ ØªÙØ§Ù Ø´Ø¯*Ø¯Ø± Ø¯Ø§Ø¯Ú¯Ø§Ù*ÙÙØ´Øª" "ÙÙØ¯Û Ø§Ø¹Ø¯Ø§Ù ÙØ´Ø¯" 1
"698" "az" "az.edf" "18" "3" "36" "d" 36 "Fixation: 9169ms" 267 9169 9435 "[ ]" NA NA NA NA NA "7" "6" "0" "*ÙÙØ¯Û*Ø´ÙØ§Ø¯Øª âÙØ§ÙÙâ Ø§Û*Ú©Ù Ø¨Ù Ø¶Ø±Ø± Ø®ÙØ¯Ø´ ØªÙØ§Ù Ø´Ø¯*Ø¯Ø± Ø¯Ø§Ø¯Ú¯Ø§Ù*ÙÙØ´Øª" "ÙÙØ¯Û Ø§Ø¹Ø¯Ø§Ù ÙØ´Ø¯" 1
"699" "az" "az.edf" "19" "3" "59" "filler" 1 "Fixation: 7ms" 196 7 202 "[ 1]" 1 "ÙÙÚ©ÙØ§Ø³ÛÙ ÙÙ Ø®ÛÙÛ Ø¯Ø±Ø³ ÙÛâ Ø®ÙØ§ÙØ¯ Ø§ÙØ§ ÙÛÚ ÙÙØª ÙÙØ±Ùâ Û Ø¨Ø§ÙØ§ÛÛ ÙÙÛâ Ú¯Ø±ÙØª " 302 -19.9 29 "6" "6" "1" "*ÙÙÚ©ÙØ§Ø³ÛÙ ÙÙ Ø®ÛÙÛ Ø¯Ø±Ø³ ÙÛâ Ø®ÙØ§ÙØ¯ Ø§ÙØ§ ÙÛÚ ÙÙØª ÙÙØ±Ùâ Û Ø¨Ø§ÙØ§ÛÛ" "ÙØ¹Ø¯Ù ÙÙÚ©ÙØ§Ø³Û ÙÙ Ø¨Ø§ÙØ§ Ø¨ÙØ¯" 1
"700" "az" "az.edf" "19" "3" "59" "filler" 2 "Fixation: 221ms" 261 221 481 "[ 1]" 1 "ÙÙÚ©ÙØ§Ø³ÛÙ ÙÙ Ø®ÛÙÛ Ø¯Ø±Ø³ ÙÛâ Ø®ÙØ§ÙØ¯ Ø§ÙØ§ ÙÛÚ ÙÙØª ÙÙØ±Ùâ Û Ø¨Ø§ÙØ§ÛÛ ÙÙÛâ Ú¯Ø±ÙØª " 252.8 0.1 29 "6" "6" "1" "*ÙÙÚ©ÙØ§Ø³ÛÙ ÙÙ Ø®ÛÙÛ Ø¯Ø±Ø³ ÙÛâ Ø®ÙØ§ÙØ¯ Ø§ÙØ§ ÙÛÚ ÙÙØª ÙÙØ±Ùâ Û Ø¨Ø§ÙØ§ÛÛ" "ÙØ¹Ø¯Ù ÙÙÚ©ÙØ§Ø³Û ÙÙ Ø¨Ø§ÙØ§ Ø¨ÙØ¯" 1
"701" "az" "az.edf" "19" "3" "59" "filler" 3 "Fixation: 497ms" 345 497 841 "[ 1]" 1 "ÙÙÚ©ÙØ§Ø³ÛÙ ÙÙ Ø®ÛÙÛ Ø¯Ø±Ø³ ÙÛâ Ø®ÙØ§ÙØ¯ Ø§ÙØ§ ÙÛÚ ÙÙØª ÙÙØ±Ùâ Û Ø¨Ø§ÙØ§ÛÛ ÙÙÛâ Ú¯Ø±ÙØª " 220 -2.4 29 "6" "6" "1" "*ÙÙÚ©ÙØ§Ø³ÛÙ ÙÙ Ø®ÛÙÛ Ø¯Ø±Ø³ ÙÛâ Ø®ÙØ§ÙØ¯ Ø§ÙØ§ ÙÛÚ ÙÙØª ÙÙØ±Ùâ Û Ø¨Ø§ÙØ§ÛÛ" "ÙØ¹Ø¯Ù ÙÙÚ©ÙØ§Ø³Û ÙÙ Ø¨Ø§ÙØ§ Ø¨ÙØ¯" 1
"702" "az" "az.edf" "19" "3" "59" "filler" 4 "Fixation: 862ms" 230 862 1091 "[ 1]" 1 "ÙÙÚ©ÙØ§Ø³ÛÙ ÙÙ Ø®ÛÙÛ Ø¯Ø±Ø³ ÙÛâ Ø®ÙØ§ÙØ¯ Ø§ÙØ§ ÙÛÚ ÙÙØª ÙÙØ±Ùâ Û Ø¨Ø§ÙØ§ÛÛ ÙÙÛâ Ú¯Ø±ÙØª " 163.2 -6.4 29 "6" "6" "1" "*ÙÙÚ©ÙØ§Ø³ÛÙ ÙÙ Ø®ÛÙÛ Ø¯Ø±Ø³ ÙÛâ Ø®ÙØ§ÙØ¯ Ø§ÙØ§ ÙÛÚ ÙÙØª ÙÙØ±Ùâ Û Ø¨Ø§ÙØ§ÛÛ" "ÙØ¹Ø¯Ù ÙÙÚ©ÙØ§Ø³Û ÙÙ Ø¨Ø§ÙØ§ Ø¨ÙØ¯" 1
"703" "az" "az.edf" "19" "3" "59" "filler" 5 "Fixation: 1114ms" 183 1114 1296 "[ 1]" 1 "ÙÙÚ©ÙØ§Ø³ÛÙ ÙÙ Ø®ÛÙÛ Ø¯Ø±Ø³ ÙÛâ Ø®ÙØ§ÙØ¯ Ø§ÙØ§ ÙÛÚ ÙÙØª ÙÙØ±Ùâ Û Ø¨Ø§ÙØ§ÛÛ ÙÙÛâ Ú¯Ø±ÙØª " 116.3 0.8 29 "6" "6" "1" "*ÙÙÚ©ÙØ§Ø³ÛÙ ÙÙ Ø®ÛÙÛ Ø¯Ø±Ø³ ÙÛâ Ø®ÙØ§ÙØ¯ Ø§ÙØ§ ÙÛÚ ÙÙØª ÙÙØ±Ùâ Û Ø¨Ø§ÙØ§ÛÛ" "ÙØ¹Ø¯Ù ÙÙÚ©ÙØ§Ø³Û ÙÙ Ø¨Ø§ÙØ§ Ø¨ÙØ¯" 1
"704" "az" "az.edf" "19" "3" "59" "filler" 6 "Fixation: 1320ms" 504 1320 1823 "[ 1]" 1 "ÙÙÚ©ÙØ§Ø³ÛÙ ÙÙ Ø®ÛÙÛ Ø¯Ø±Ø³ ÙÛâ Ø®ÙØ§ÙØ¯ Ø§ÙØ§ ÙÛÚ ÙÙØª ÙÙØ±Ùâ Û Ø¨Ø§ÙØ§ÛÛ ÙÙÛâ Ú¯Ø±ÙØª " 37.3 -2.5 29 "6" "6" "1" "*ÙÙÚ©ÙØ§Ø³ÛÙ ÙÙ Ø®ÛÙÛ Ø¯Ø±Ø³ ÙÛâ Ø®ÙØ§ÙØ¯ Ø§ÙØ§ ÙÛÚ ÙÙØª ÙÙØ±Ùâ Û Ø¨Ø§ÙØ§ÛÛ" "ÙØ¹Ø¯Ù ÙÙÚ©ÙØ§Ø³Û ÙÙ Ø¨Ø§ÙØ§ Ø¨ÙØ¯" 1
"705" "az" "az.edf" "19" "3" "59" "filler" 7 "Fixation: 1841ms" 259 1841 2099 "[ 1]" 1 "ÙÙÚ©ÙØ§Ø³ÛÙ ÙÙ Ø®ÛÙÛ Ø¯Ø±Ø³ ÙÛâ Ø®ÙØ§ÙØ¯ Ø§ÙØ§ ÙÛÚ ÙÙØª ÙÙØ±Ùâ Û Ø¨Ø§ÙØ§ÛÛ ÙÙÛâ Ú¯Ø±ÙØª " 46.5 0.7 29 "6" "6" "1" "*ÙÙÚ©ÙØ§Ø³ÛÙ ÙÙ Ø®ÛÙÛ Ø¯Ø±Ø³ ÙÛâ Ø®ÙØ§ÙØ¯ Ø§ÙØ§ ÙÛÚ ÙÙØª ÙÙØ±Ùâ Û Ø¨Ø§ÙØ§ÛÛ" "ÙØ¹Ø¯Ù ÙÙÚ©ÙØ§Ø³Û ÙÙ Ø¨Ø§ÙØ§ Ø¨ÙØ¯" 1
"706" "az" "az.edf" "19" "3" "59" "filler" 8 "Fixation: 2121ms" 171 2121 2291 "[ 1]" 1 "ÙÙÚ©ÙØ§Ø³ÛÙ ÙÙ Ø®ÛÙÛ Ø¯Ø±Ø³ ÙÛâ Ø®ÙØ§ÙØ¯ Ø§ÙØ§ ÙÛÚ ÙÙØª ÙÙØ±Ùâ Û Ø¨Ø§ÙØ§ÛÛ ÙÙÛâ Ú¯Ø±ÙØª " 4.6 -1.2 29 "6" "6" "1" "*ÙÙÚ©ÙØ§Ø³ÛÙ ÙÙ Ø®ÛÙÛ Ø¯Ø±Ø³ ÙÛâ Ø®ÙØ§ÙØ¯ Ø§ÙØ§ ÙÛÚ ÙÙØª ÙÙØ±Ùâ Û Ø¨Ø§ÙØ§ÛÛ" "ÙØ¹Ø¯Ù ÙÙÚ©ÙØ§Ø³Û ÙÙ Ø¨Ø§ÙØ§ Ø¨ÙØ¯" 1
"707" "az" "az.edf" "19" "3" "59" "filler" 9 "Fixation: 2315ms" 291 2315 2605 "[ 1]" 1 "ÙÙÚ©ÙØ§Ø³ÛÙ ÙÙ Ø®ÛÙÛ Ø¯Ø±Ø³ ÙÛâ Ø®ÙØ§ÙØ¯ Ø§ÙØ§ ÙÛÚ ÙÙØª ÙÙØ±Ùâ Û Ø¨Ø§ÙØ§ÛÛ ÙÙÛâ Ú¯Ø±ÙØª " -47.7 -0.1 29 "6" "6" "1" "*ÙÙÚ©ÙØ§Ø³ÛÙ ÙÙ Ø®ÛÙÛ Ø¯Ø±Ø³ ÙÛâ Ø®ÙØ§ÙØ¯ Ø§ÙØ§ ÙÛÚ ÙÙØª ÙÙØ±Ùâ Û Ø¨Ø§ÙØ§ÛÛ" "ÙØ¹Ø¯Ù ÙÙÚ©ÙØ§Ø³Û ÙÙ Ø¨Ø§ÙØ§ Ø¨ÙØ¯" 1
"708" "az" "az.edf" "19" "3" "59" "filler" 10 "Fixation: 2627ms" 512 2627 3138 "[ 1]" 1 "ÙÙÚ©ÙØ§Ø³ÛÙ ÙÙ Ø®ÛÙÛ Ø¯Ø±Ø³ ÙÛâ Ø®ÙØ§ÙØ¯ Ø§ÙØ§ ÙÛÚ ÙÙØª ÙÙØ±Ùâ Û Ø¨Ø§ÙØ§ÛÛ ÙÙÛâ Ú¯Ø±ÙØª " -84.6 2.9 29 "6" "6" "1" "*ÙÙÚ©ÙØ§Ø³ÛÙ ÙÙ Ø®ÛÙÛ Ø¯Ø±Ø³ ÙÛâ Ø®ÙØ§ÙØ¯ Ø§ÙØ§ ÙÛÚ ÙÙØª ÙÙØ±Ùâ Û Ø¨Ø§ÙØ§ÛÛ" "ÙØ¹Ø¯Ù ÙÙÚ©ÙØ§Ø³Û ÙÙ Ø¨Ø§ÙØ§ Ø¨ÙØ¯" 1
"709" "az" "az.edf" "19" "3" "59" "filler" 11 "Fixation: 3162ms" 178 3162 3339 "[ 1]" 1 "ÙÙÚ©ÙØ§Ø³ÛÙ ÙÙ Ø®ÛÙÛ Ø¯Ø±Ø³ ÙÛâ Ø®ÙØ§ÙØ¯ Ø§ÙØ§ ÙÛÚ ÙÙØª ÙÙØ±Ùâ Û Ø¨Ø§ÙØ§ÛÛ ÙÙÛâ Ú¯Ø±ÙØª " -142.1 4.4 29 "6" "6" "1" "*ÙÙÚ©ÙØ§Ø³ÛÙ ÙÙ Ø®ÛÙÛ Ø¯Ø±Ø³ ÙÛâ Ø®ÙØ§ÙØ¯ Ø§ÙØ§ ÙÛÚ ÙÙØª ÙÙØ±Ùâ Û Ø¨Ø§ÙØ§ÛÛ" "ÙØ¹Ø¯Ù ÙÙÚ©ÙØ§Ø³Û ÙÙ Ø¨Ø§ÙØ§ Ø¨ÙØ¯" 1
"710" "az" "az.edf" "19" "3" "59" "filler" 12 "Fixation: 3348ms" 183 3348 3530 "[ 1]" 1 "ÙÙÚ©ÙØ§Ø³ÛÙ ÙÙ Ø®ÛÙÛ Ø¯Ø±Ø³ ÙÛâ Ø®ÙØ§ÙØ¯ Ø§ÙØ§ ÙÛÚ ÙÙØª ÙÙØ±Ùâ Û Ø¨Ø§ÙØ§ÛÛ ÙÙÛâ Ú¯Ø±ÙØª " -129.5 6.4 29 "6" "6" "1" "*ÙÙÚ©ÙØ§Ø³ÛÙ ÙÙ Ø®ÛÙÛ Ø¯Ø±Ø³ ÙÛâ Ø®ÙØ§ÙØ¯ Ø§ÙØ§ ÙÛÚ ÙÙØª ÙÙØ±Ùâ Û Ø¨Ø§ÙØ§ÛÛ" "ÙØ¹Ø¯Ù ÙÙÚ©ÙØ§Ø³Û ÙÙ Ø¨Ø§ÙØ§ Ø¨ÙØ¯" 1
"711" "az" "az.edf" "19" "3" "59" "filler" 13 "Fixation: 3551ms" 272 3551 3822 "[ 1]" 1 "ÙÙÚ©ÙØ§Ø³ÛÙ ÙÙ Ø®ÛÙÛ Ø¯Ø±Ø³ ÙÛâ Ø®ÙØ§ÙØ¯ Ø§ÙØ§ ÙÛÚ ÙÙØª ÙÙØ±Ùâ Û Ø¨Ø§ÙØ§ÛÛ ÙÙÛâ Ú¯Ø±ÙØª " -183.5 0.5 29 "6" "6" "1" "*ÙÙÚ©ÙØ§Ø³ÛÙ ÙÙ Ø®ÛÙÛ Ø¯Ø±Ø³ ÙÛâ Ø®ÙØ§ÙØ¯ Ø§ÙØ§ ÙÛÚ ÙÙØª ÙÙØ±Ùâ Û Ø¨Ø§ÙØ§ÛÛ" "ÙØ¹Ø¯Ù ÙÙÚ©ÙØ§Ø³Û ÙÙ Ø¨Ø§ÙØ§ Ø¨ÙØ¯" 1
"712" "az" "az.edf" "19" "3" "59" "filler" 14 "Fixation: 3845ms" 225 3845 4069 "[ 1]" 1 "ÙÙÚ©ÙØ§Ø³ÛÙ ÙÙ Ø®ÛÙÛ Ø¯Ø±Ø³ ÙÛâ Ø®ÙØ§ÙØ¯ Ø§ÙØ§ ÙÛÚ ÙÙØª ÙÙØ±Ùâ Û Ø¨Ø§ÙØ§ÛÛ ÙÙÛâ Ú¯Ø±ÙØª " -255.8 -1.3 29 "6" "6" "1" "*ÙÙÚ©ÙØ§Ø³ÛÙ ÙÙ Ø®ÛÙÛ Ø¯Ø±Ø³ ÙÛâ Ø®ÙØ§ÙØ¯ Ø§ÙØ§ ÙÛÚ ÙÙØª ÙÙØ±Ùâ Û Ø¨Ø§ÙØ§ÛÛ" "ÙØ¹Ø¯Ù ÙÙÚ©ÙØ§Ø³Û ÙÙ Ø¨Ø§ÙØ§ Ø¨ÙØ¯" 1
"713" "az" "az.edf" "19" "3" "59" "filler" 15 "Fixation: 4082ms" 280 4082 4361 "[ 1]" 1 "ÙÙÚ©ÙØ§Ø³ÛÙ ÙÙ Ø®ÛÙÛ Ø¯Ø±Ø³ ÙÛâ Ø®ÙØ§ÙØ¯ Ø§ÙØ§ ÙÛÚ ÙÙØª ÙÙØ±Ùâ Û Ø¨Ø§ÙØ§ÛÛ ÙÙÛâ Ú¯Ø±ÙØª " -278.9 -1.9 29 "6" "6" "1" "*ÙÙÚ©ÙØ§Ø³ÛÙ ÙÙ Ø®ÛÙÛ Ø¯Ø±Ø³ ÙÛâ Ø®ÙØ§ÙØ¯ Ø§ÙØ§ ÙÛÚ ÙÙØª ÙÙØ±Ùâ Û Ø¨Ø§ÙØ§ÛÛ" "ÙØ¹Ø¯Ù ÙÙÚ©ÙØ§Ø³Û ÙÙ Ø¨Ø§ÙØ§ Ø¨ÙØ¯" 1
"714" "az" "az.edf" "19" "3" "59" "filler" 16 "Fixation: 4429ms" 135 4429 4563 "[ 1]" 1 "ÙÙÚ©ÙØ§Ø³ÛÙ ÙÙ Ø®ÛÙÛ Ø¯Ø±Ø³ ÙÛâ Ø®ÙØ§ÙØ¯ Ø§ÙØ§ ÙÛÚ ÙÙØª ÙÙØ±Ùâ Û Ø¨Ø§ÙØ§ÛÛ ÙÙÛâ Ú¯Ø±ÙØª " 205.1 0.1 29 "6" "6" "1" "*ÙÙÚ©ÙØ§Ø³ÛÙ ÙÙ Ø®ÛÙÛ Ø¯Ø±Ø³ ÙÛâ Ø®ÙØ§ÙØ¯ Ø§ÙØ§ ÙÛÚ ÙÙØª ÙÙØ±Ùâ Û Ø¨Ø§ÙØ§ÛÛ" "ÙØ¹Ø¯Ù ÙÙÚ©ÙØ§Ø³Û ÙÙ Ø¨Ø§ÙØ§ Ø¨ÙØ¯" 1
"715" "az" "az.edf" "19" "3" "59" "filler" 17 "Fixation: 4587ms" 267 4587 4853 "[ 1]" 1 "ÙÙÚ©ÙØ§Ø³ÛÙ ÙÙ Ø®ÛÙÛ Ø¯Ø±Ø³ ÙÛâ Ø®ÙØ§ÙØ¯ Ø§ÙØ§ ÙÛÚ ÙÙØª ÙÙØ±Ùâ Û Ø¨Ø§ÙØ§ÛÛ ÙÙÛâ Ú¯Ø±ÙØª " 248.7 2.6 29 "6" "6" "1" "*ÙÙÚ©ÙØ§Ø³ÛÙ ÙÙ Ø®ÛÙÛ Ø¯Ø±Ø³ ÙÛâ Ø®ÙØ§ÙØ¯ Ø§ÙØ§ ÙÛÚ ÙÙØª ÙÙØ±Ùâ Û Ø¨Ø§ÙØ§ÛÛ" "ÙØ¹Ø¯Ù ÙÙÚ©ÙØ§Ø³Û ÙÙ Ø¨Ø§ÙØ§ Ø¨ÙØ¯" 1
"716" "az" "az.edf" "19" "3" "59" "filler" 18 "Fixation: 4876ms" 294 4876 5169 "[ 1]" 1 "ÙÙÚ©ÙØ§Ø³ÛÙ ÙÙ Ø®ÛÙÛ Ø¯Ø±Ø³ ÙÛâ Ø®ÙØ§ÙØ¯ Ø§ÙØ§ ÙÛÚ ÙÙØª ÙÙØ±Ùâ Û Ø¨Ø§ÙØ§ÛÛ ÙÙÛâ Ú¯Ø±ÙØª " 172.5 -4.6 29 "6" "6" "1" "*ÙÙÚ©ÙØ§Ø³ÛÙ ÙÙ Ø®ÛÙÛ Ø¯Ø±Ø³ ÙÛâ Ø®ÙØ§ÙØ¯ Ø§ÙØ§ ÙÛÚ ÙÙØª ÙÙØ±Ùâ Û Ø¨Ø§ÙØ§ÛÛ" "ÙØ¹Ø¯Ù ÙÙÚ©ÙØ§Ø³Û ÙÙ Ø¨Ø§ÙØ§ Ø¨ÙØ¯" 1
"717" "az" "az.edf" "19" "3" "59" "filler" 19 "Fixation: 5189ms" 211 5189 5399 "[ 1]" 1 "ÙÙÚ©ÙØ§Ø³ÛÙ ÙÙ Ø®ÛÙÛ Ø¯Ø±Ø³ ÙÛâ Ø®ÙØ§ÙØ¯ Ø§ÙØ§ ÙÛÚ ÙÙØª ÙÙØ±Ùâ Û Ø¨Ø§ÙØ§ÛÛ ÙÙÛâ Ú¯Ø±ÙØª " 110.5 0.5 29 "6" "6" "1" "*ÙÙÚ©ÙØ§Ø³ÛÙ ÙÙ Ø®ÛÙÛ Ø¯Ø±Ø³ ÙÛâ Ø®ÙØ§ÙØ¯ Ø§ÙØ§ ÙÛÚ ÙÙØª ÙÙØ±Ùâ Û Ø¨Ø§ÙØ§ÛÛ" "ÙØ¹Ø¯Ù ÙÙÚ©ÙØ§Ø³Û ÙÙ Ø¨Ø§ÙØ§ Ø¨ÙØ¯" 1
"718" "az" "az.edf" "19" "3" "59" "filler" 20 "Fixation: 5422ms" 295 5422 5716 "[ 1]" 1 "ÙÙÚ©ÙØ§Ø³ÛÙ ÙÙ Ø®ÛÙÛ Ø¯Ø±Ø³ ÙÛâ Ø®ÙØ§ÙØ¯ Ø§ÙØ§ ÙÛÚ ÙÙØª ÙÙØ±Ùâ Û Ø¨Ø§ÙØ§ÛÛ ÙÙÛâ Ú¯Ø±ÙØª " 33 -2.9 29 "6" "6" "1" "*ÙÙÚ©ÙØ§Ø³ÛÙ ÙÙ Ø®ÛÙÛ Ø¯Ø±Ø³ ÙÛâ Ø®ÙØ§ÙØ¯ Ø§ÙØ§ ÙÛÚ ÙÙØª ÙÙØ±Ùâ Û Ø¨Ø§ÙØ§ÛÛ" "ÙØ¹Ø¯Ù ÙÙÚ©ÙØ§Ø³Û ÙÙ Ø¨Ø§ÙØ§ Ø¨ÙØ¯" 1
"719" "az" "az.edf" "19" "3" "59" "filler" 21 "Fixation: 5737ms" 170 5737 5906 "[ 1]" 1 "ÙÙÚ©ÙØ§Ø³ÛÙ ÙÙ Ø®ÛÙÛ Ø¯Ø±Ø³ ÙÛâ Ø®ÙØ§ÙØ¯ Ø§ÙØ§ ÙÛÚ ÙÙØª ÙÙØ±Ùâ Û Ø¨Ø§ÙØ§ÛÛ ÙÙÛâ Ú¯Ø±ÙØª " -28.5 -4.5 29 "6" "6" "1" "*ÙÙÚ©ÙØ§Ø³ÛÙ ÙÙ Ø®ÛÙÛ Ø¯Ø±Ø³ ÙÛâ Ø®ÙØ§ÙØ¯ Ø§ÙØ§ ÙÛÚ ÙÙØª ÙÙØ±Ùâ Û Ø¨Ø§ÙØ§ÛÛ" "ÙØ¹Ø¯Ù ÙÙÚ©ÙØ§Ø³Û ÙÙ Ø¨Ø§ÙØ§ Ø¨ÙØ¯" 1
"720" "az" "az.edf" "19" "3" "59" "filler" 22 "Fixation: 5930ms" 513 5930 6442 "[ 1]" 1 "ÙÙÚ©ÙØ§Ø³ÛÙ ÙÙ Ø®ÛÙÛ Ø¯Ø±Ø³ ÙÛâ Ø®ÙØ§ÙØ¯ Ø§ÙØ§ ÙÛÚ ÙÙØª ÙÙØ±Ùâ Û Ø¨Ø§ÙØ§ÛÛ ÙÙÛâ Ú¯Ø±ÙØª " 47.4 2.2 29 "6" "6" "1" "*ÙÙÚ©ÙØ§Ø³ÛÙ ÙÙ Ø®ÛÙÛ Ø¯Ø±Ø³ ÙÛâ Ø®ÙØ§ÙØ¯ Ø§ÙØ§ ÙÛÚ ÙÙØª ÙÙØ±Ùâ Û Ø¨Ø§ÙØ§ÛÛ" "ÙØ¹Ø¯Ù ÙÙÚ©ÙØ§Ø³Û ÙÙ Ø¨Ø§ÙØ§ Ø¨ÙØ¯" 1
"721" "az" "az.edf" "19" "3" "59" "filler" 23 "Fixation: 6466ms" 254 6466 6719 "[ 1]" 1 "ÙÙÚ©ÙØ§Ø³ÛÙ ÙÙ Ø®ÛÙÛ Ø¯Ø±Ø³ ÙÛâ Ø®ÙØ§ÙØ¯ Ø§ÙØ§ ÙÛÚ ÙÙØª ÙÙØ±Ùâ Û Ø¨Ø§ÙØ§ÛÛ ÙÙÛâ Ú¯Ø±ÙØª " -47.4 0.2 29 "6" "6" "1" "*ÙÙÚ©ÙØ§Ø³ÛÙ ÙÙ Ø®ÛÙÛ Ø¯Ø±Ø³ ÙÛâ Ø®ÙØ§ÙØ¯ Ø§ÙØ§ ÙÛÚ ÙÙØª ÙÙØ±Ùâ Û Ø¨Ø§ÙØ§ÛÛ" "ÙØ¹Ø¯Ù ÙÙÚ©ÙØ§Ø³Û ÙÙ Ø¨Ø§ÙØ§ Ø¨ÙØ¯" 1
"722" "az" "az.edf" "19" "3" "59" "filler" 24 "Fixation: 6743ms" 173 6743 6915 "[ 1]" 1 "ÙÙÚ©ÙØ§Ø³ÛÙ ÙÙ Ø®ÛÙÛ Ø¯Ø±Ø³ ÙÛâ Ø®ÙØ§ÙØ¯ Ø§ÙØ§ ÙÛÚ ÙÙØª ÙÙØ±Ùâ Û Ø¨Ø§ÙØ§ÛÛ ÙÙÛâ Ú¯Ø±ÙØª " -97.2 -0.9 29 "6" "6" "1" "*ÙÙÚ©ÙØ§Ø³ÛÙ ÙÙ Ø®ÛÙÛ Ø¯Ø±Ø³ ÙÛâ Ø®ÙØ§ÙØ¯ Ø§ÙØ§ ÙÛÚ ÙÙØª ÙÙØ±Ùâ Û Ø¨Ø§ÙØ§ÛÛ" "ÙØ¹Ø¯Ù ÙÙÚ©ÙØ§Ø³Û ÙÙ Ø¨Ø§ÙØ§ Ø¨ÙØ¯" 1
"723" "az" "az.edf" "19" "3" "59" "filler" 25 "Fixation: 6941ms" 287 6941 7227 "[ 1]" 1 "ÙÙÚ©ÙØ§Ø³ÛÙ ÙÙ Ø®ÛÙÛ Ø¯Ø±Ø³ ÙÛâ Ø®ÙØ§ÙØ¯ Ø§ÙØ§ ÙÛÚ ÙÙØª ÙÙØ±Ùâ Û Ø¨Ø§ÙØ§ÛÛ ÙÙÛâ Ú¯Ø±ÙØª " -192.6 -2.4 29 "6" "6" "1" "*ÙÙÚ©ÙØ§Ø³ÛÙ ÙÙ Ø®ÛÙÛ Ø¯Ø±Ø³ ÙÛâ Ø®ÙØ§ÙØ¯ Ø§ÙØ§ ÙÛÚ ÙÙØª ÙÙØ±Ùâ Û Ø¨Ø§ÙØ§ÛÛ" "ÙØ¹Ø¯Ù ÙÙÚ©ÙØ§Ø³Û ÙÙ Ø¨Ø§ÙØ§ Ø¨ÙØ¯" 1
"724" "az" "az.edf" "19" "3" "59" "filler" 26 "Fixation: 7254ms" 145 7254 7398 "[ 1]" 1 "ÙÙÚ©ÙØ§Ø³ÛÙ ÙÙ Ø®ÛÙÛ Ø¯Ø±Ø³ ÙÛâ Ø®ÙØ§ÙØ¯ Ø§ÙØ§ ÙÛÚ ÙÙØª ÙÙØ±Ùâ Û Ø¨Ø§ÙØ§ÛÛ ÙÙÛâ Ú¯Ø±ÙØª " -286.7 6.9 29 "6" "6" "1" "*ÙÙÚ©ÙØ§Ø³ÛÙ ÙÙ Ø®ÛÙÛ Ø¯Ø±Ø³ ÙÛâ Ø®ÙØ§ÙØ¯ Ø§ÙØ§ ÙÛÚ ÙÙØª ÙÙØ±Ùâ Û Ø¨Ø§ÙØ§ÛÛ" "ÙØ¹Ø¯Ù ÙÙÚ©ÙØ§Ø³Û ÙÙ Ø¨Ø§ÙØ§ Ø¨ÙØ¯" 1
"725" "az" "az.edf" "19" "3" "59" "filler" 27 "Fixation: 7415ms" 56 7415 7470 "[ 1]" 1 "ÙÙÚ©ÙØ§Ø³ÛÙ ÙÙ Ø®ÛÙÛ Ø¯Ø±Ø³ ÙÛâ Ø®ÙØ§ÙØ¯ Ø§ÙØ§ ÙÛÚ ÙÙØª ÙÙØ±Ùâ Û Ø¨Ø§ÙØ§ÛÛ ÙÙÛâ Ú¯Ø±ÙØª " -259.9 -20.2 29 "6" "6" "1" "*ÙÙÚ©ÙØ§Ø³ÛÙ ÙÙ Ø®ÛÙÛ Ø¯Ø±Ø³ ÙÛâ Ø®ÙØ§ÙØ¯ Ø§ÙØ§ ÙÛÚ ÙÙØª ÙÙØ±Ùâ Û Ø¨Ø§ÙØ§ÛÛ" "ÙØ¹Ø¯Ù ÙÙÚ©ÙØ§Ø³Û ÙÙ Ø¨Ø§ÙØ§ Ø¨ÙØ¯" 1
"726" "az" "az.edf" "19" "3" "59" "filler" 28 "Fixation: 7483ms" 22 7483 7504 "[ 1]" 1 "ÙÙÚ©ÙØ§Ø³ÛÙ ÙÙ Ø®ÛÙÛ Ø¯Ø±Ø³ ÙÛâ Ø®ÙØ§ÙØ¯ Ø§ÙØ§ ÙÛÚ ÙÙØª ÙÙØ±Ùâ Û Ø¨Ø§ÙØ§ÛÛ ÙÙÛâ Ú¯Ø±ÙØª " -295.2 5.4 29 "6" "6" "1" "*ÙÙÚ©ÙØ§Ø³ÛÙ ÙÙ Ø®ÛÙÛ Ø¯Ø±Ø³ ÙÛâ Ø®ÙØ§ÙØ¯ Ø§ÙØ§ ÙÛÚ ÙÙØª ÙÙØ±Ùâ Û Ø¨Ø§ÙØ§ÛÛ" "ÙØ¹Ø¯Ù ÙÙÚ©ÙØ§Ø³Û ÙÙ Ø¨Ø§ÙØ§ Ø¨ÙØ¯" 1
"727" "az" "az.edf" "19" "3" "59" "filler" 29 "Fixation: 7610ms" 99 7610 7708 "[ ]" NA NA NA NA NA "6" "6" "1" "*ÙÙÚ©ÙØ§Ø³ÛÙ ÙÙ Ø®ÛÙÛ Ø¯Ø±Ø³ ÙÛâ Ø®ÙØ§ÙØ¯ Ø§ÙØ§ ÙÛÚ ÙÙØª ÙÙØ±Ùâ Û Ø¨Ø§ÙØ§ÛÛ" "ÙØ¹Ø¯Ù ÙÙÚ©ÙØ§Ø³Û ÙÙ Ø¨Ø§ÙØ§ Ø¨ÙØ¯" 1
"728" "az" "az.edf" "19" "3" "59" "filler" 30 "Fixation: 7751ms" 75 7751 7825 "[ ]" NA NA NA NA NA "6" "6" "1" "*ÙÙÚ©ÙØ§Ø³ÛÙ ÙÙ Ø®ÛÙÛ Ø¯Ø±Ø³ ÙÛâ Ø®ÙØ§ÙØ¯ Ø§ÙØ§ ÙÛÚ ÙÙØª ÙÙØ±Ùâ Û Ø¨Ø§ÙØ§ÛÛ" "ÙØ¹Ø¯Ù ÙÙÚ©ÙØ§Ø³Û ÙÙ Ø¨Ø§ÙØ§ Ø¨ÙØ¯" 1
"729" "az" "az.edf" "19" "3" "59" "filler" 31 "Fixation: 7864ms" 289 7864 8152 "[ ]" NA NA NA NA NA "6" "6" "1" "*ÙÙÚ©ÙØ§Ø³ÛÙ ÙÙ Ø®ÛÙÛ Ø¯Ø±Ø³ ÙÛâ Ø®ÙØ§ÙØ¯ Ø§ÙØ§ ÙÛÚ ÙÙØª ÙÙØ±Ùâ Û Ø¨Ø§ÙØ§ÛÛ" "ÙØ¹Ø¯Ù ÙÙÚ©ÙØ§Ø³Û ÙÙ Ø¨Ø§ÙØ§ Ø¨ÙØ¯" 1
"730" "az" "az.edf" "19" "3" "59" "filler" 32 "Fixation: 8224ms" 99 8224 8322 "[ ]" NA NA NA NA NA "6" "6" "1" "*ÙÙÚ©ÙØ§Ø³ÛÙ ÙÙ Ø®ÛÙÛ Ø¯Ø±Ø³ ÙÛâ Ø®ÙØ§ÙØ¯ Ø§ÙØ§ ÙÛÚ ÙÙØª ÙÙØ±Ùâ Û Ø¨Ø§ÙØ§ÛÛ" "ÙØ¹Ø¯Ù ÙÙÚ©ÙØ§Ø³Û ÙÙ Ø¨Ø§ÙØ§ Ø¨ÙØ¯" 1
"731" "az" "az.edf" "19" "3" "59" "filler" 33 "Fixation: 8363ms" 163 8363 8525 "[ ]" NA NA NA NA NA "6" "6" "1" "*ÙÙÚ©ÙØ§Ø³ÛÙ ÙÙ Ø®ÛÙÛ Ø¯Ø±Ø³ ÙÛâ Ø®ÙØ§ÙØ¯ Ø§ÙØ§ ÙÛÚ ÙÙØª ÙÙØ±Ùâ Û Ø¨Ø§ÙØ§ÛÛ" "ÙØ¹Ø¯Ù ÙÙÚ©ÙØ§Ø³Û ÙÙ Ø¨Ø§ÙØ§ Ø¨ÙØ¯" 1
"732" "az" "az.edf" "19" "3" "59" "filler" 34 "Fixation: 8548ms" 118 8548 8665 "[ ]" NA NA NA NA NA "6" "6" "1" "*ÙÙÚ©ÙØ§Ø³ÛÙ ÙÙ Ø®ÛÙÛ Ø¯Ø±Ø³ ÙÛâ Ø®ÙØ§ÙØ¯ Ø§ÙØ§ ÙÛÚ ÙÙØª ÙÙØ±Ùâ Û Ø¨Ø§ÙØ§ÛÛ" "ÙØ¹Ø¯Ù ÙÙÚ©ÙØ§Ø³Û ÙÙ Ø¨Ø§ÙØ§ Ø¨ÙØ¯" 1
"733" "az" "az.edf" "19" "3" "59" "filler" 35 "Fixation: 8686ms" 177 8686 8862 "[ ]" NA NA NA NA NA "6" "6" "1" "*ÙÙÚ©ÙØ§Ø³ÛÙ ÙÙ Ø®ÛÙÛ Ø¯Ø±Ø³ ÙÛâ Ø®ÙØ§ÙØ¯ Ø§ÙØ§ ÙÛÚ ÙÙØª ÙÙØ±Ùâ Û Ø¨Ø§ÙØ§ÛÛ" "ÙØ¹Ø¯Ù ÙÙÚ©ÙØ§Ø³Û ÙÙ Ø¨Ø§ÙØ§ Ø¨ÙØ¯" 1
"734" "az" "az.edf" "19" "3" "59" "filler" 36 "Fixation: 8885ms" 191 8885 9075 "[ ]" NA NA NA NA NA "6" "6" "1" "*ÙÙÚ©ÙØ§Ø³ÛÙ ÙÙ Ø®ÛÙÛ Ø¯Ø±Ø³ ÙÛâ Ø®ÙØ§ÙØ¯ Ø§ÙØ§ ÙÛÚ ÙÙØª ÙÙØ±Ùâ Û Ø¨Ø§ÙØ§ÛÛ" "ÙØ¹Ø¯Ù ÙÙÚ©ÙØ§Ø³Û ÙÙ Ø¨Ø§ÙØ§ Ø¨ÙØ¯" 1
"735" "az" "az.edf" "19" "3" "59" "filler" 37 "Fixation: 9094ms" 121 9094 9214 "[ ]" NA NA NA NA NA "6" "6" "1" "*ÙÙÚ©ÙØ§Ø³ÛÙ ÙÙ Ø®ÛÙÛ Ø¯Ø±Ø³ ÙÛâ Ø®ÙØ§ÙØ¯ Ø§ÙØ§ ÙÛÚ ÙÙØª ÙÙØ±Ùâ Û Ø¨Ø§ÙØ§ÛÛ" "ÙØ¹Ø¯Ù ÙÙÚ©ÙØ§Ø³Û ÙÙ Ø¨Ø§ÙØ§ Ø¨ÙØ¯" 1
"736" "az" "az.edf" "19" "3" "59" "filler" 38 "Fixation: 9238ms" 223 9238 9460 "[ ]" NA NA NA NA NA "6" "6" "1" "*ÙÙÚ©ÙØ§Ø³ÛÙ ÙÙ Ø®ÛÙÛ Ø¯Ø±Ø³ ÙÛâ Ø®ÙØ§ÙØ¯ Ø§ÙØ§ ÙÛÚ ÙÙØª ÙÙØ±Ùâ Û Ø¨Ø§ÙØ§ÛÛ" "ÙØ¹Ø¯Ù ÙÙÚ©ÙØ§Ø³Û ÙÙ Ø¨Ø§ÙØ§ Ø¨ÙØ¯" 1
"737" "az" "az.edf" "19" "3" "59" "filler" 39 "Fixation: 9477ms" 188 9477 9664 "[ ]" NA NA NA NA NA "6" "6" "1" "*ÙÙÚ©ÙØ§Ø³ÛÙ ÙÙ Ø®ÛÙÛ Ø¯Ø±Ø³ ÙÛâ Ø®ÙØ§ÙØ¯ Ø§ÙØ§ ÙÛÚ ÙÙØª ÙÙØ±Ùâ Û Ø¨Ø§ÙØ§ÛÛ" "ÙØ¹Ø¯Ù ÙÙÚ©ÙØ§Ø³Û ÙÙ Ø¨Ø§ÙØ§ Ø¨ÙØ¯" 1
"738" "az" "az.edf" "19" "3" "59" "filler" 40 "Fixation: 9677ms" 498 9677 10174 "[ ]" NA NA NA NA NA "6" "6" "1" "*ÙÙÚ©ÙØ§Ø³ÛÙ ÙÙ Ø®ÛÙÛ Ø¯Ø±Ø³ ÙÛâ Ø®ÙØ§ÙØ¯ Ø§ÙØ§ ÙÛÚ ÙÙØª ÙÙØ±Ùâ Û Ø¨Ø§ÙØ§ÛÛ" "ÙØ¹Ø¯Ù ÙÙÚ©ÙØ§Ø³Û ÙÙ Ø¨Ø§ÙØ§ Ø¨ÙØ¯" 1
"739" "az" "az.edf" "19" "3" "59" "filler" 41 "Fixation: 10230ms" 96 10230 10325 "[ ]" NA NA NA NA NA "6" "6" "1" "*ÙÙÚ©ÙØ§Ø³ÛÙ ÙÙ Ø®ÛÙÛ Ø¯Ø±Ø³ ÙÛâ Ø®ÙØ§ÙØ¯ Ø§ÙØ§ ÙÛÚ ÙÙØª ÙÙØ±Ùâ Û Ø¨Ø§ÙØ§ÛÛ" "ÙØ¹Ø¯Ù ÙÙÚ©ÙØ§Ø³Û ÙÙ Ø¨Ø§ÙØ§ Ø¨ÙØ¯" 1
"740" "az" "az.edf" "19" "3" "59" "filler" 42 "Fixation: 10362ms" 210 10362 10571 "[ ]" NA NA NA NA NA "6" "6" "1" "*ÙÙÚ©ÙØ§Ø³ÛÙ ÙÙ Ø®ÛÙÛ Ø¯Ø±Ø³ ÙÛâ Ø®ÙØ§ÙØ¯ Ø§ÙØ§ ÙÛÚ ÙÙØª ÙÙØ±Ùâ Û Ø¨Ø§ÙØ§ÛÛ" "ÙØ¹Ø¯Ù ÙÙÚ©ÙØ§Ø³Û ÙÙ Ø¨Ø§ÙØ§ Ø¨ÙØ¯" 1
"741" "az" "az.edf" "19" "3" "59" "filler" 43 "Fixation: 10629ms" 299 10629 10927 "[ ]" NA NA NA NA NA "6" "6" "1" "*ÙÙÚ©ÙØ§Ø³ÛÙ ÙÙ Ø®ÛÙÛ Ø¯Ø±Ø³ ÙÛâ Ø®ÙØ§ÙØ¯ Ø§ÙØ§ ÙÛÚ ÙÙØª ÙÙØ±Ùâ Û Ø¨Ø§ÙØ§ÛÛ" "ÙØ¹Ø¯Ù ÙÙÚ©ÙØ§Ø³Û ÙÙ Ø¨Ø§ÙØ§ Ø¨ÙØ¯" 1
"742" "az" "az.edf" "19" "3" "59" "filler" 44 "Fixation: 10955ms" 186 10955 11140 "[ ]" NA NA NA NA NA "6" "6" "1" "*ÙÙÚ©ÙØ§Ø³ÛÙ ÙÙ Ø®ÛÙÛ Ø¯Ø±Ø³ ÙÛâ Ø®ÙØ§ÙØ¯ Ø§ÙØ§ ÙÛÚ ÙÙØª ÙÙØ±Ùâ Û Ø¨Ø§ÙØ§ÛÛ" "ÙØ¹Ø¯Ù ÙÙÚ©ÙØ§Ø³Û ÙÙ Ø¨Ø§ÙØ§ Ø¨ÙØ¯" 1
"743" "az" "az.edf" "19" "3" "59" "filler" 45 "Fixation: 11162ms" 84 11162 11245 "[ 1]" 1 "ÙÙÚ©ÙØ§Ø³ÛÙ ÙÙ Ø®ÛÙÛ Ø¯Ø±Ø³ ÙÛâ Ø®ÙØ§ÙØ¯ Ø§ÙØ§ ÙÛÚ ÙÙØª ÙÙØ±Ùâ Û Ø¨Ø§ÙØ§ÛÛ ÙÙÛâ Ú¯Ø±ÙØª " -319.1 2.1 29 "6" "6" "1" "*ÙÙÚ©ÙØ§Ø³ÛÙ ÙÙ Ø®ÛÙÛ Ø¯Ø±Ø³ ÙÛâ Ø®ÙØ§ÙØ¯ Ø§ÙØ§ ÙÛÚ ÙÙØª ÙÙØ±Ùâ Û Ø¨Ø§ÙØ§ÛÛ" "ÙØ¹Ø¯Ù ÙÙÚ©ÙØ§Ø³Û ÙÙ Ø¨Ø§ÙØ§ Ø¨ÙØ¯" 1
"744" "az" "az.edf" "19" "3" "59" "filler" 46 "Fixation: 11420ms" 112 11420 11531 "[ ]" NA NA NA NA NA "6" "6" "1" "*ÙÙÚ©ÙØ§Ø³ÛÙ ÙÙ Ø®ÛÙÛ Ø¯Ø±Ø³ ÙÛâ Ø®ÙØ§ÙØ¯ Ø§ÙØ§ ÙÛÚ ÙÙØª ÙÙØ±Ùâ Û Ø¨Ø§ÙØ§ÛÛ" "ÙØ¹Ø¯Ù ÙÙÚ©ÙØ§Ø³Û ÙÙ Ø¨Ø§ÙØ§ Ø¨ÙØ¯" 1
"745" "az" "az.edf" "20" "3" "3" "a" 1 "Fixation: 7ms" 196 7 202 "[ 1]" 1 "ÙØ§Ø¯Ø±Ù " -10.2 -7.2 1 "6" "6" "1" "*ÙØ§Ø¯Ø±Ù*Ø¯Ø¹Ø§*Ø¨Ø±Ø§Û ÙÙ*Ú©Ø±Ø¯*ØªØ§*ÙÙÛØ´Ù ÙÙÙÙ Ù Ø³ÙØ§ÙØª Ø¨Ø§Ø´Ù*" "Ù¾Ø¯Ø±Ù Ø¨Ø±Ø§ÛÙ Ø¯Ø¹Ø§ Ú©Ø±Ø¯" 1
"746" "az" "az.edf" "20" "3" "3" "a" 2 "Fixation: 218ms" 227 218 444 "[ 2]" 2 "Ø¯Ø¹Ø§ÛÛ " 18.1 10.7 2 "6" "6" "1" "*ÙØ§Ø¯Ø±Ù*Ø¯Ø¹Ø§*Ø¨Ø±Ø§Û ÙÙ*Ú©Ø±Ø¯*ØªØ§*ÙÙÛØ´Ù ÙÙÙÙ Ù Ø³ÙØ§ÙØª Ø¨Ø§Ø´Ù*" "Ù¾Ø¯Ø±Ù Ø¨Ø±Ø§ÛÙ Ø¯Ø¹Ø§ Ú©Ø±Ø¯" 1
"747" "az" "az.edf" "20" "3" "3" "a" 3 "Fixation: 459ms" 264 459 722 "[ 2]" 2 "Ø¯Ø¹Ø§ÛÛ " -10.6 8.2 2 "6" "6" "1" "*ÙØ§Ø¯Ø±Ù*Ø¯Ø¹Ø§*Ø¨Ø±Ø§Û ÙÙ*Ú©Ø±Ø¯*ØªØ§*ÙÙÛØ´Ù ÙÙÙÙ Ù Ø³ÙØ§ÙØª Ø¨Ø§Ø´Ù*" "Ù¾Ø¯Ø±Ù Ø¨Ø±Ø§ÛÙ Ø¯Ø¹Ø§ Ú©Ø±Ø¯" 1
"748" "az" "az.edf" "20" "3" "3" "a" 4 "Fixation: 745ms" 239 745 983 "[ 3]" 3 "Ú©Ù Ø¨Ø³ÛØ§Ø± Ø²ÛØ¨Ø§ Ø¨ÙØ¯ " 38.9 9.4 3 "6" "6" "1" "*ÙØ§Ø¯Ø±Ù*Ø¯Ø¹Ø§*Ø¨Ø±Ø§Û ÙÙ*Ú©Ø±Ø¯*ØªØ§*ÙÙÛØ´Ù ÙÙÙÙ Ù Ø³ÙØ§ÙØª Ø¨Ø§Ø´Ù*" "Ù¾Ø¯Ø±Ù Ø¨Ø±Ø§ÛÙ Ø¯Ø¹Ø§ Ú©Ø±Ø¯" 1
"749" "az" "az.edf" "20" "3" "3" "a" 5 "Fixation: 994ms" 165 994 1158 "[ 3]" 3 "Ú©Ù Ø¨Ø³ÛØ§Ø± Ø²ÛØ¨Ø§ Ø¨ÙØ¯ " 12.6 9 3 "6" "6" "1" "*ÙØ§Ø¯Ø±Ù*Ø¯Ø¹Ø§*Ø¨Ø±Ø§Û ÙÙ*Ú©Ø±Ø¯*ØªØ§*ÙÙÛØ´Ù ÙÙÙÙ Ù Ø³ÙØ§ÙØª Ø¨Ø§Ø´Ù*" "Ù¾Ø¯Ø±Ù Ø¨Ø±Ø§ÛÙ Ø¯Ø¹Ø§ Ú©Ø±Ø¯" 1
"750" "az" "az.edf" "20" "3" "3" "a" 6 "Fixation: 1177ms" 344 1177 1520 "[ 3]" 3 "Ú©Ù Ø¨Ø³ÛØ§Ø± Ø²ÛØ¨Ø§ Ø¨ÙØ¯ " -29.6 7.8 3 "6" "6" "1" "*ÙØ§Ø¯Ø±Ù*Ø¯Ø¹Ø§*Ø¨Ø±Ø§Û ÙÙ*Ú©Ø±Ø¯*ØªØ§*ÙÙÛØ´Ù ÙÙÙÙ Ù Ø³ÙØ§ÙØª Ø¨Ø§Ø´Ù*" "Ù¾Ø¯Ø±Ù Ø¨Ø±Ø§ÛÙ Ø¯Ø¹Ø§ Ú©Ø±Ø¯" 1
"751" "az" "az.edf" "20" "3" "3" "a" 7 "Fixation: 1539ms" 300 1539 1838 "[ 4]" 4 "Ø¨Ø±Ø§Û ÙÙ " 27.8 6.1 1 "6" "6" "1" "*ÙØ§Ø¯Ø±Ù*Ø¯Ø¹Ø§*Ø¨Ø±Ø§Û ÙÙ*Ú©Ø±Ø¯*ØªØ§*ÙÙÛØ´Ù ÙÙÙÙ Ù Ø³ÙØ§ÙØª Ø¨Ø§Ø´Ù*" "Ù¾Ø¯Ø±Ù Ø¨Ø±Ø§ÛÙ Ø¯Ø¹Ø§ Ú©Ø±Ø¯" 1
"752" "az" "az.edf" "20" "3" "3" "a" 8 "Fixation: 1861ms" 258 1861 2118 "[ 5]" 5 "Ú©Ø±Ø¯ " 15 8.1 1 "6" "6" "1" "*ÙØ§Ø¯Ø±Ù*Ø¯Ø¹Ø§*Ø¨Ø±Ø§Û ÙÙ*Ú©Ø±Ø¯*ØªØ§*ÙÙÛØ´Ù ÙÙÙÙ Ù Ø³ÙØ§ÙØª Ø¨Ø§Ø´Ù*" "Ù¾Ø¯Ø±Ù Ø¨Ø±Ø§ÛÙ Ø¯Ø¹Ø§ Ú©Ø±Ø¯" 1
"753" "az" "az.edf" "20" "3" "3" "a" 9 "Fixation: 2138ms" 420 2138 2557 "[ 7]" 7 "ÙÙÛØ´Ù ÙÙÙÙ Ù Ø³ÙØ§ÙØª Ø¨Ø§Ø´Ù " 120 3.9 2 "6" "6" "1" "*ÙØ§Ø¯Ø±Ù*Ø¯Ø¹Ø§*Ø¨Ø±Ø§Û ÙÙ*Ú©Ø±Ø¯*ØªØ§*ÙÙÛØ´Ù ÙÙÙÙ Ù Ø³ÙØ§ÙØª Ø¨Ø§Ø´Ù*" "Ù¾Ø¯Ø±Ù Ø¨Ø±Ø§ÛÙ Ø¯Ø¹Ø§ Ú©Ø±Ø¯" 1
"754" "az" "az.edf" "20" "3" "3" "a" 10 "Fixation: 2576ms" 287 2576 2862 "[ 7]" 7 "ÙÙÛØ´Ù ÙÙÙÙ Ù Ø³ÙØ§ÙØª Ø¨Ø§Ø´Ù " 77.1 1.5 2 "6" "6" "1" "*ÙØ§Ø¯Ø±Ù*Ø¯Ø¹Ø§*Ø¨Ø±Ø§Û ÙÙ*Ú©Ø±Ø¯*ØªØ§*ÙÙÛØ´Ù ÙÙÙÙ Ù Ø³ÙØ§ÙØª Ø¨Ø§Ø´Ù*" "Ù¾Ø¯Ø±Ù Ø¨Ø±Ø§ÛÙ Ø¯Ø¹Ø§ Ú©Ø±Ø¯" 1
"755" "az" "az.edf" "20" "3" "3" "a" 11 "Fixation: 2995ms" 128 2995 3122 "[ ]" NA NA NA NA NA "6" "6" "1" "*ÙØ§Ø¯Ø±Ù*Ø¯Ø¹Ø§*Ø¨Ø±Ø§Û ÙÙ*Ú©Ø±Ø¯*ØªØ§*ÙÙÛØ´Ù ÙÙÙÙ Ù Ø³ÙØ§ÙØª Ø¨Ø§Ø´Ù*" "Ù¾Ø¯Ø±Ù Ø¨Ø±Ø§ÛÙ Ø¯Ø¹Ø§ Ú©Ø±Ø¯" 1
"756" "az" "az.edf" "20" "3" "3" "a" 12 "Fixation: 3146ms" 132 3146 3277 "[ ]" NA NA NA NA NA "6" "6" "1" "*ÙØ§Ø¯Ø±Ù*Ø¯Ø¹Ø§*Ø¨Ø±Ø§Û ÙÙ*Ú©Ø±Ø¯*ØªØ§*ÙÙÛØ´Ù ÙÙÙÙ Ù Ø³ÙØ§ÙØª Ø¨Ø§Ø´Ù*" "Ù¾Ø¯Ø±Ù Ø¨Ø±Ø§ÛÙ Ø¯Ø¹Ø§ Ú©Ø±Ø¯" 1
"757" "az" "az.edf" "20" "3" "3" "a" 13 "Fixation: 3354ms" 159 3354 3512 "[ ]" NA NA NA NA NA "6" "6" "1" "*ÙØ§Ø¯Ø±Ù*Ø¯Ø¹Ø§*Ø¨Ø±Ø§Û ÙÙ*Ú©Ø±Ø¯*ØªØ§*ÙÙÛØ´Ù ÙÙÙÙ Ù Ø³ÙØ§ÙØª Ø¨Ø§Ø´Ù*" "Ù¾Ø¯Ø±Ù Ø¨Ø±Ø§ÛÙ Ø¯Ø¹Ø§ Ú©Ø±Ø¯" 1
"758" "az" "az.edf" "20" "3" "3" "a" 14 "Fixation: 3533ms" 212 3533 3744 "[ ]" NA NA NA NA NA "6" "6" "1" "*ÙØ§Ø¯Ø±Ù*Ø¯Ø¹Ø§*Ø¨Ø±Ø§Û ÙÙ*Ú©Ø±Ø¯*ØªØ§*ÙÙÛØ´Ù ÙÙÙÙ Ù Ø³ÙØ§ÙØª Ø¨Ø§Ø´Ù*" "Ù¾Ø¯Ø±Ù Ø¨Ø±Ø§ÛÙ Ø¯Ø¹Ø§ Ú©Ø±Ø¯" 1
"759" "az" "az.edf" "20" "3" "3" "a" 15 "Fixation: 3762ms" 188 3762 3949 "[ ]" NA NA NA NA NA "6" "6" "1" "*ÙØ§Ø¯Ø±Ù*Ø¯Ø¹Ø§*Ø¨Ø±Ø§Û ÙÙ*Ú©Ø±Ø¯*ØªØ§*ÙÙÛØ´Ù ÙÙÙÙ Ù Ø³ÙØ§ÙØª Ø¨Ø§Ø´Ù*" "Ù¾Ø¯Ø±Ù Ø¨Ø±Ø§ÛÙ Ø¯Ø¹Ø§ Ú©Ø±Ø¯" 1
"760" "az" "az.edf" "20" "3" "3" "a" 16 "Fixation: 3974ms" 219 3974 4192 "[ ]" NA NA NA NA NA "6" "6" "1" "*ÙØ§Ø¯Ø±Ù*Ø¯Ø¹Ø§*Ø¨Ø±Ø§Û ÙÙ*Ú©Ø±Ø¯*ØªØ§*ÙÙÛØ´Ù ÙÙÙÙ Ù Ø³ÙØ§ÙØª Ø¨Ø§Ø´Ù*" "Ù¾Ø¯Ø±Ù Ø¨Ø±Ø§ÛÙ Ø¯Ø¹Ø§ Ú©Ø±Ø¯" 1
"761" "az" "az.edf" "20" "3" "3" "a" 17 "Fixation: 4217ms" 278 4217 4494 "[ ]" NA NA NA NA NA "6" "6" "1" "*ÙØ§Ø¯Ø±Ù*Ø¯Ø¹Ø§*Ø¨Ø±Ø§Û ÙÙ*Ú©Ø±Ø¯*ØªØ§*ÙÙÛØ´Ù ÙÙÙÙ Ù Ø³ÙØ§ÙØª Ø¨Ø§Ø´Ù*" "Ù¾Ø¯Ø±Ù Ø¨Ø±Ø§ÛÙ Ø¯Ø¹Ø§ Ú©Ø±Ø¯" 1
"762" "az" "az.edf" "20" "3" "3" "a" 18 "Fixation: 4518ms" 383 4518 4900 "[ ]" NA NA NA NA NA "6" "6" "1" "*ÙØ§Ø¯Ø±Ù*Ø¯Ø¹Ø§*Ø¨Ø±Ø§Û ÙÙ*Ú©Ø±Ø¯*ØªØ§*ÙÙÛØ´Ù ÙÙÙÙ Ù Ø³ÙØ§ÙØª Ø¨Ø§Ø´Ù*" "Ù¾Ø¯Ø±Ù Ø¨Ø±Ø§ÛÙ Ø¯Ø¹Ø§ Ú©Ø±Ø¯" 1
"763" "az" "az.edf" "20" "3" "3" "a" 19 "Fixation: 4929ms" 192 4929 5120 "[ ]" NA NA NA NA NA "6" "6" "1" "*ÙØ§Ø¯Ø±Ù*Ø¯Ø¹Ø§*Ø¨Ø±Ø§Û ÙÙ*Ú©Ø±Ø¯*ØªØ§*ÙÙÛØ´Ù ÙÙÙÙ Ù Ø³ÙØ§ÙØª Ø¨Ø§Ø´Ù*" "Ù¾Ø¯Ø±Ù Ø¨Ø±Ø§ÛÙ Ø¯Ø¹Ø§ Ú©Ø±Ø¯" 1
"764" "az" "az.edf" "21" "3" "54" "filler" 1 "Fixation: 174ms" 189 174 362 "[ 1]" 1 "Ø¯Ú©ØªØ± Ø¨Ù ÙÙ Ú¯ÙØª Ú©Ù Ø¨Ø§ÛØ¯ Ø¯Ø± Ø®Ø§ÙÙ Ø§Ø³ØªØ±Ø§Ø­Øª Ú©ÙÙ Ù ÙØ§ÛØ¹Ø§ØªÙ Ø²ÛØ§Ø¯Û Ø¨ÙÙØ´Ù " 258.3 -9.8 14 "6" "6" "1" "*Ø¯Ú©ØªØ± Ø¨Ù ÙÙ Ú¯ÙØª Ú©Ù Ø¨Ø§ÛØ¯ Ø¯Ø± Ø®Ø§ÙÙ Ø§Ø³ØªØ±Ø§Ø­Øª Ú©ÙÙ Ù ÙØ§ÛØ¹Ø§ØªÙ Ø²ÛØ§Ø¯Û ï¿½" "Ø¯Ú©ØªØ± Ú¯ÙØª ÙÛâ ØªÙØ§ÙÙ ÙØ±Ø²Ø´ Ú©ÙÙ" 1
"765" "az" "az.edf" "21" "3" "54" "filler" 2 "Fixation: 372ms" 113 372 484 "[ 1]" 1 "Ø¯Ú©ØªØ± Ø¨Ù ÙÙ Ú¯ÙØª Ú©Ù Ø¨Ø§ÛØ¯ Ø¯Ø± Ø®Ø§ÙÙ Ø§Ø³ØªØ±Ø§Ø­Øª Ú©ÙÙ Ù ÙØ§ÛØ¹Ø§ØªÙ Ø²ÛØ§Ø¯Û Ø¨ÙÙØ´Ù " 267.8 6.5 14 "6" "6" "1" "*Ø¯Ú©ØªØ± Ø¨Ù ÙÙ Ú¯ÙØª Ú©Ù Ø¨Ø§ÛØ¯ Ø¯Ø± Ø®Ø§ÙÙ Ø§Ø³ØªØ±Ø§Ø­Øª Ú©ÙÙ Ù ÙØ§ÛØ¹Ø§ØªÙ Ø²ÛØ§Ø¯Û ï¿½" "Ø¯Ú©ØªØ± Ú¯ÙØª ÙÛâ ØªÙØ§ÙÙ ÙØ±Ø²Ø´ Ú©ÙÙ" 1
"766" "az" "az.edf" "21" "3" "54" "filler" 3 "Fixation: 505ms" 227 505 731 "[ 1]" 1 "Ø¯Ú©ØªØ± Ø¨Ù ÙÙ Ú¯ÙØª Ú©Ù Ø¨Ø§ÛØ¯ Ø¯Ø± Ø®Ø§ÙÙ Ø§Ø³ØªØ±Ø§Ø­Øª Ú©ÙÙ Ù ÙØ§ÛØ¹Ø§ØªÙ Ø²ÛØ§Ø¯Û Ø¨ÙÙØ´Ù " 207.5 3 14 "6" "6" "1" "*Ø¯Ú©ØªØ± Ø¨Ù ÙÙ Ú¯ÙØª Ú©Ù Ø¨Ø§ÛØ¯ Ø¯Ø± Ø®Ø§ÙÙ Ø§Ø³ØªØ±Ø§Ø­Øª Ú©ÙÙ Ù ÙØ§ÛØ¹Ø§ØªÙ Ø²ÛØ§Ø¯Û ï¿½" "Ø¯Ú©ØªØ± Ú¯ÙØª ÙÛâ ØªÙØ§ÙÙ ÙØ±Ø²Ø´ Ú©ÙÙ" 1
"767" "az" "az.edf" "21" "3" "54" "filler" 4 "Fixation: 744ms" 188 744 931 "[ 1]" 1 "Ø¯Ú©ØªØ± Ø¨Ù ÙÙ Ú¯ÙØª Ú©Ù Ø¨Ø§ÛØ¯ Ø¯Ø± Ø®Ø§ÙÙ Ø§Ø³ØªØ±Ø§Ø­Øª Ú©ÙÙ Ù ÙØ§ÛØ¹Ø§ØªÙ Ø²ÛØ§Ø¯Û Ø¨ÙÙØ´Ù " 175.9 0.4 14 "6" "6" "1" "*Ø¯Ú©ØªØ± Ø¨Ù ÙÙ Ú¯ÙØª Ú©Ù Ø¨Ø§ÛØ¯ Ø¯Ø± Ø®Ø§ÙÙ Ø§Ø³ØªØ±Ø§Ø­Øª Ú©ÙÙ Ù ÙØ§ÛØ¹Ø§ØªÙ Ø²ÛØ§Ø¯Û ï¿½" "Ø¯Ú©ØªØ± Ú¯ÙØª ÙÛâ ØªÙØ§ÙÙ ÙØ±Ø²Ø´ Ú©ÙÙ" 1
"768" "az" "az.edf" "21" "3" "54" "filler" 5 "Fixation: 954ms" 230 954 1183 "[ 1]" 1 "Ø¯Ú©ØªØ± Ø¨Ù ÙÙ Ú¯ÙØª Ú©Ù Ø¨Ø§ÛØ¯ Ø¯Ø± Ø®Ø§ÙÙ Ø§Ø³ØªØ±Ø§Ø­Øª Ú©ÙÙ Ù ÙØ§ÛØ¹Ø§ØªÙ Ø²ÛØ§Ø¯Û Ø¨ÙÙØ´Ù " 109.8 0.6 14 "6" "6" "1" "*Ø¯Ú©ØªØ± Ø¨Ù ÙÙ Ú¯ÙØª Ú©Ù Ø¨Ø§ÛØ¯ Ø¯Ø± Ø®Ø§ÙÙ Ø§Ø³ØªØ±Ø§Ø­Øª Ú©ÙÙ Ù ÙØ§ÛØ¹Ø§ØªÙ Ø²ÛØ§Ø¯Û ï¿½" "Ø¯Ú©ØªØ± Ú¯ÙØª ÙÛâ ØªÙØ§ÙÙ ÙØ±Ø²Ø´ Ú©ÙÙ" 1
"769" "az" "az.edf" "21" "3" "54" "filler" 6 "Fixation: 1206ms" 284 1206 1489 "[ 1]" 1 "Ø¯Ú©ØªØ± Ø¨Ù ÙÙ Ú¯ÙØª Ú©Ù Ø¨Ø§ÛØ¯ Ø¯Ø± Ø®Ø§ÙÙ Ø§Ø³ØªØ±Ø§Ø­Øª Ú©ÙÙ Ù ÙØ§ÛØ¹Ø§ØªÙ Ø²ÛØ§Ø¯Û Ø¨ÙÙØ´Ù " 46.1 -0.6 14 "6" "6" "1" "*Ø¯Ú©ØªØ± Ø¨Ù ÙÙ Ú¯ÙØª Ú©Ù Ø¨Ø§ÛØ¯ Ø¯Ø± Ø®Ø§ÙÙ Ø§Ø³ØªØ±Ø§Ø­Øª Ú©ÙÙ Ù ÙØ§ÛØ¹Ø§ØªÙ Ø²ÛØ§Ø¯Û ï¿½" "Ø¯Ú©ØªØ± Ú¯ÙØª ÙÛâ ØªÙØ§ÙÙ ÙØ±Ø²Ø´ Ú©ÙÙ" 1
"770" "az" "az.edf" "21" "3" "54" "filler" 7 "Fixation: 1511ms" 246 1511 1756 "[ 1]" 1 "Ø¯Ú©ØªØ± Ø¨Ù ÙÙ Ú¯ÙØª Ú©Ù Ø¨Ø§ÛØ¯ Ø¯Ø± Ø®Ø§ÙÙ Ø§Ø³ØªØ±Ø§Ø­Øª Ú©ÙÙ Ù ÙØ§ÛØ¹Ø§ØªÙ Ø²ÛØ§Ø¯Û Ø¨ÙÙØ´Ù " -16.6 3.1 14 "6" "6" "1" "*Ø¯Ú©ØªØ± Ø¨Ù ÙÙ Ú¯ÙØª Ú©Ù Ø¨Ø§ÛØ¯ Ø¯Ø± Ø®Ø§ÙÙ Ø§Ø³ØªØ±Ø§Ø­Øª Ú©ÙÙ Ù ÙØ§ÛØ¹Ø§ØªÙ Ø²ÛØ§Ø¯Û ï¿½" "Ø¯Ú©ØªØ± Ú¯ÙØª ÙÛâ ØªÙØ§ÙÙ ÙØ±Ø²Ø´ Ú©ÙÙ" 1
"771" "az" "az.edf" "21" "3" "54" "filler" 8 "Fixation: 1773ms" 170 1773 1942 "[ 1]" 1 "Ø¯Ú©ØªØ± Ø¨Ù ÙÙ Ú¯ÙØª Ú©Ù Ø¨Ø§ÛØ¯ Ø¯Ø± Ø®Ø§ÙÙ Ø§Ø³ØªØ±Ø§Ø­Øª Ú©ÙÙ Ù ÙØ§ÛØ¹Ø§ØªÙ Ø²ÛØ§Ø¯Û Ø¨ÙÙØ´Ù " -63.7 2.7 14 "6" "6" "1" "*Ø¯Ú©ØªØ± Ø¨Ù ÙÙ Ú¯ÙØª Ú©Ù Ø¨Ø§ÛØ¯ Ø¯Ø± Ø®Ø§ÙÙ Ø§Ø³ØªØ±Ø§Ø­Øª Ú©ÙÙ Ù ÙØ§ÛØ¹Ø§ØªÙ Ø²ÛØ§Ø¯Û ï¿½" "Ø¯Ú©ØªØ± Ú¯ÙØª ÙÛâ ØªÙØ§ÙÙ ÙØ±Ø²Ø´ Ú©ÙÙ" 1
"772" "az" "az.edf" "21" "3" "54" "filler" 9 "Fixation: 1959ms" 209 1959 2167 "[ 1]" 1 "Ø¯Ú©ØªØ± Ø¨Ù ÙÙ Ú¯ÙØª Ú©Ù Ø¨Ø§ÛØ¯ Ø¯Ø± Ø®Ø§ÙÙ Ø§Ø³ØªØ±Ø§Ø­Øª Ú©ÙÙ Ù ÙØ§ÛØ¹Ø§ØªÙ Ø²ÛØ§Ø¯Û Ø¨ÙÙØ´Ù " -95.3 7.8 14 "6" "6" "1" "*Ø¯Ú©ØªØ± Ø¨Ù ÙÙ Ú¯ÙØª Ú©Ù Ø¨Ø§ÛØ¯ Ø¯Ø± Ø®Ø§ÙÙ Ø§Ø³ØªØ±Ø§Ø­Øª Ú©ÙÙ Ù ÙØ§ÛØ¹Ø§ØªÙ Ø²ÛØ§Ø¯Û ï¿½" "Ø¯Ú©ØªØ± Ú¯ÙØª ÙÛâ ØªÙØ§ÙÙ ÙØ±Ø²Ø´ Ú©ÙÙ" 1
"773" "az" "az.edf" "21" "3" "54" "filler" 10 "Fixation: 2187ms" 338 2187 2524 "[ 1]" 1 "Ø¯Ú©ØªØ± Ø¨Ù ÙÙ Ú¯ÙØª Ú©Ù Ø¨Ø§ÛØ¯ Ø¯Ø± Ø®Ø§ÙÙ Ø§Ø³ØªØ±Ø§Ø­Øª Ú©ÙÙ Ù ÙØ§ÛØ¹Ø§ØªÙ Ø²ÛØ§Ø¯Û Ø¨ÙÙØ´Ù " -142.7 6.5 14 "6" "6" "1" "*Ø¯Ú©ØªØ± Ø¨Ù ÙÙ Ú¯ÙØª Ú©Ù Ø¨Ø§ÛØ¯ Ø¯Ø± Ø®Ø§ÙÙ Ø§Ø³ØªØ±Ø§Ø­Øª Ú©ÙÙ Ù ÙØ§ÛØ¹Ø§ØªÙ Ø²ÛØ§Ø¯Û ï¿½" "Ø¯Ú©ØªØ± Ú¯ÙØª ÙÛâ ØªÙØ§ÙÙ ÙØ±Ø²Ø´ Ú©ÙÙ" 1
"774" "az" "az.edf" "21" "3" "54" "filler" 11 "Fixation: 2547ms" 182 2547 2728 "[ 1]" 1 "Ø¯Ú©ØªØ± Ø¨Ù ÙÙ Ú¯ÙØª Ú©Ù Ø¨Ø§ÛØ¯ Ø¯Ø± Ø®Ø§ÙÙ Ø§Ø³ØªØ±Ø§Ø­Øª Ú©ÙÙ Ù ÙØ§ÛØ¹Ø§ØªÙ Ø²ÛØ§Ø¯Û Ø¨ÙÙØ´Ù " -196.3 1.2 14 "6" "6" "1" "*Ø¯Ú©ØªØ± Ø¨Ù ÙÙ Ú¯ÙØª Ú©Ù Ø¨Ø§ÛØ¯ Ø¯Ø± Ø®Ø§ÙÙ Ø§Ø³ØªØ±Ø§Ø­Øª Ú©ÙÙ Ù ÙØ§ÛØ¹Ø§ØªÙ Ø²ÛØ§Ø¯Û ï¿½" "Ø¯Ú©ØªØ± Ú¯ÙØª ÙÛâ ØªÙØ§ÙÙ ÙØ±Ø²Ø´ Ú©ÙÙ" 1
"775" "az" "az.edf" "21" "3" "54" "filler" 12 "Fixation: 2744ms" 117 2744 2860 "[ 1]" 1 "Ø¯Ú©ØªØ± Ø¨Ù ÙÙ Ú¯ÙØª Ú©Ù Ø¨Ø§ÛØ¯ Ø¯Ø± Ø®Ø§ÙÙ Ø§Ø³ØªØ±Ø§Ø­Øª Ú©ÙÙ Ù ÙØ§ÛØ¹Ø§ØªÙ Ø²ÛØ§Ø¯Û Ø¨ÙÙØ´Ù " -168.4 3.2 14 "6" "6" "1" "*Ø¯Ú©ØªØ± Ø¨Ù ÙÙ Ú¯ÙØª Ú©Ù Ø¨Ø§ÛØ¯ Ø¯Ø± Ø®Ø§ÙÙ Ø§Ø³ØªØ±Ø§Ø­Øª Ú©ÙÙ Ù ÙØ§ÛØ¹Ø§ØªÙ Ø²ÛØ§Ø¯Û ï¿½" "Ø¯Ú©ØªØ± Ú¯ÙØª ÙÛâ ØªÙØ§ÙÙ ÙØ±Ø²Ø´ Ú©ÙÙ" 1
"776" "az" "az.edf" "21" "3" "54" "filler" 13 "Fixation: 2882ms" 148 2882 3029 "[ 1]" 1 "Ø¯Ú©ØªØ± Ø¨Ù ÙÙ Ú¯ÙØª Ú©Ù Ø¨Ø§ÛØ¯ Ø¯Ø± Ø®Ø§ÙÙ Ø§Ø³ØªØ±Ø§Ø­Øª Ú©ÙÙ Ù ÙØ§ÛØ¹Ø§ØªÙ Ø²ÛØ§Ø¯Û Ø¨ÙÙØ´Ù " -226.8 -0.1 14 "6" "6" "1" "*Ø¯Ú©ØªØ± Ø¨Ù ÙÙ Ú¯ÙØª Ú©Ù Ø¨Ø§ÛØ¯ Ø¯Ø± Ø®Ø§ÙÙ Ø§Ø³ØªØ±Ø§Ø­Øª Ú©ÙÙ Ù ÙØ§ÛØ¹Ø§ØªÙ Ø²ÛØ§Ø¯Û ï¿½" "Ø¯Ú©ØªØ± Ú¯ÙØª ÙÛâ ØªÙØ§ÙÙ ÙØ±Ø²Ø´ Ú©ÙÙ" 1
"777" "az" "az.edf" "21" "3" "54" "filler" 14 "Fixation: 3050ms" 192 3050 3241 "[ 1]" 1 "Ø¯Ú©ØªØ± Ø¨Ù ÙÙ Ú¯ÙØª Ú©Ù Ø¨Ø§ÛØ¯ Ø¯Ø± Ø®Ø§ÙÙ Ø§Ø³ØªØ±Ø§Ø­Øª Ú©ÙÙ Ù ÙØ§ÛØ¹Ø§ØªÙ Ø²ÛØ§Ø¯Û Ø¨ÙÙØ´Ù " -266.3 -1.5 14 "6" "6" "1" "*Ø¯Ú©ØªØ± Ø¨Ù ÙÙ Ú¯ÙØª Ú©Ù Ø¨Ø§ÛØ¯ Ø¯Ø± Ø®Ø§ÙÙ Ø§Ø³ØªØ±Ø§Ø­Øª Ú©ÙÙ Ù ÙØ§ÛØ¹Ø§ØªÙ Ø²ÛØ§Ø¯Û ï¿½" "Ø¯Ú©ØªØ± Ú¯ÙØª ÙÛâ ØªÙØ§ÙÙ ÙØ±Ø²Ø´ Ú©ÙÙ" 1
"778" "az" "az.edf" "21" "3" "54" "filler" 15 "Fixation: 3341ms" 227 3341 3567 "[ ]" NA NA NA NA NA "6" "6" "1" "*Ø¯Ú©ØªØ± Ø¨Ù ÙÙ Ú¯ÙØª Ú©Ù Ø¨Ø§ÛØ¯ Ø¯Ø± Ø®Ø§ÙÙ Ø§Ø³ØªØ±Ø§Ø­Øª Ú©ÙÙ Ù ÙØ§ÛØ¹Ø§ØªÙ Ø²ÛØ§Ø¯Û ï¿½" "Ø¯Ú©ØªØ± Ú¯ÙØª ÙÛâ ØªÙØ§ÙÙ ÙØ±Ø²Ø´ Ú©ÙÙ" 1
"779" "az" "az.edf" "21" "3" "54" "filler" 16 "Fixation: 3639ms" 99 3639 3737 "[ ]" NA NA NA NA NA "6" "6" "1" "*Ø¯Ú©ØªØ± Ø¨Ù ÙÙ Ú¯ÙØª Ú©Ù Ø¨Ø§ÛØ¯ Ø¯Ø± Ø®Ø§ÙÙ Ø§Ø³ØªØ±Ø§Ø­Øª Ú©ÙÙ Ù ÙØ§ÛØ¹Ø§ØªÙ Ø²ÛØ§Ø¯Û ï¿½" "Ø¯Ú©ØªØ± Ú¯ÙØª ÙÛâ ØªÙØ§ÙÙ ÙØ±Ø²Ø´ Ú©ÙÙ" 1
"780" "az" "az.edf" "21" "3" "54" "filler" 17 "Fixation: 3773ms" 308 3773 4080 "[ ]" NA NA NA NA NA "6" "6" "1" "*Ø¯Ú©ØªØ± Ø¨Ù ÙÙ Ú¯ÙØª Ú©Ù Ø¨Ø§ÛØ¯ Ø¯Ø± Ø®Ø§ÙÙ Ø§Ø³ØªØ±Ø§Ø­Øª Ú©ÙÙ Ù ÙØ§ÛØ¹Ø§ØªÙ Ø²ÛØ§Ø¯Û ï¿½" "Ø¯Ú©ØªØ± Ú¯ÙØª ÙÛâ ØªÙØ§ÙÙ ÙØ±Ø²Ø´ Ú©ÙÙ" 1
"781" "az" "az.edf" "21" "3" "54" "filler" 18 "Fixation: 4104ms" 237 4104 4340 "[ ]" NA NA NA NA NA "6" "6" "1" "*Ø¯Ú©ØªØ± Ø¨Ù ÙÙ Ú¯ÙØª Ú©Ù Ø¨Ø§ÛØ¯ Ø¯Ø± Ø®Ø§ÙÙ Ø§Ø³ØªØ±Ø§Ø­Øª Ú©ÙÙ Ù ÙØ§ÛØ¹Ø§ØªÙ Ø²ÛØ§Ø¯Û ï¿½" "Ø¯Ú©ØªØ± Ú¯ÙØª ÙÛâ ØªÙØ§ÙÙ ÙØ±Ø²Ø´ Ú©ÙÙ" 1
"782" "az" "az.edf" "21" "3" "54" "filler" 19 "Fixation: 4359ms" 210 4359 4568 "[ ]" NA NA NA NA NA "6" "6" "1" "*Ø¯Ú©ØªØ± Ø¨Ù ÙÙ Ú¯ÙØª Ú©Ù Ø¨Ø§ÛØ¯ Ø¯Ø± Ø®Ø§ÙÙ Ø§Ø³ØªØ±Ø§Ø­Øª Ú©ÙÙ Ù ÙØ§ÛØ¹Ø§ØªÙ Ø²ÛØ§Ø¯Û ï¿½" "Ø¯Ú©ØªØ± Ú¯ÙØª ÙÛâ ØªÙØ§ÙÙ ÙØ±Ø²Ø´ Ú©ÙÙ" 1
"783" "az" "az.edf" "21" "3" "54" "filler" 20 "Fixation: 4582ms" 168 4582 4749 "[ ]" NA NA NA NA NA "6" "6" "1" "*Ø¯Ú©ØªØ± Ø¨Ù ÙÙ Ú¯ÙØª Ú©Ù Ø¨Ø§ÛØ¯ Ø¯Ø± Ø®Ø§ÙÙ Ø§Ø³ØªØ±Ø§Ø­Øª Ú©ÙÙ Ù ÙØ§ÛØ¹Ø§ØªÙ Ø²ÛØ§Ø¯Û ï¿½" "Ø¯Ú©ØªØ± Ú¯ÙØª ÙÛâ ØªÙØ§ÙÙ ÙØ±Ø²Ø´ Ú©ÙÙ" 1
"784" "az" "az.edf" "21" "3" "54" "filler" 21 "Fixation: 4768ms" 554 4768 5321 "[ ]" NA NA NA NA NA "6" "6" "1" "*Ø¯Ú©ØªØ± Ø¨Ù ÙÙ Ú¯ÙØª Ú©Ù Ø¨Ø§ÛØ¯ Ø¯Ø± Ø®Ø§ÙÙ Ø§Ø³ØªØ±Ø§Ø­Øª Ú©ÙÙ Ù ÙØ§ÛØ¹Ø§ØªÙ Ø²ÛØ§Ø¯Û ï¿½" "Ø¯Ú©ØªØ± Ú¯ÙØª ÙÛâ ØªÙØ§ÙÙ ÙØ±Ø²Ø´ Ú©ÙÙ" 1
"785" "az" "az.edf" "21" "3" "54" "filler" 22 "Fixation: 5361ms" 271 5361 5631 "[ ]" NA NA NA NA NA "6" "6" "1" "*Ø¯Ú©ØªØ± Ø¨Ù ÙÙ Ú¯ÙØª Ú©Ù Ø¨Ø§ÛØ¯ Ø¯Ø± Ø®Ø§ÙÙ Ø§Ø³ØªØ±Ø§Ø­Øª Ú©ÙÙ Ù ÙØ§ÛØ¹Ø§ØªÙ Ø²ÛØ§Ø¯Û ï¿½" "Ø¯Ú©ØªØ± Ú¯ÙØª ÙÛâ ØªÙØ§ÙÙ ÙØ±Ø²Ø´ Ú©ÙÙ" 1
"786" "az" "az.edf" "22" "3" "12" "b" 1 "Fixation: 7ms" 193 7 199 "[ 1]" 1 "ÙØ­Ø³Ù " 4.3 -8.6 1 "7" "7" "1" "*ÙØ­Ø³Ù*Ø§ØªÙØ§ÙÛ*Ú©Ù Ø§ØµÙØ§ Ø§ÙØªØ¸Ø§Ø±Ø´ Ø±Ø§ ÙØ¯Ø§Ø´ØªÙ*Ø¨Ù ÙÙ*Ø²Ø¯*Ø§ÙØ§*ÙØªÙØ§ÙØ³Øª" "Ø§ØªÙØ§Ù ÙØ­Ø³Ù Ø«Ø§Ø¨Øª ÙØ´Ø¯" 1
"787" "az" "az.edf" "22" "3" "12" "b" 2 "Fixation: 219ms" 183 219 401 "[ 2]" 2 "Ú©ÙÚ©Û " 8 3.1 3 "7" "7" "1" "*ÙØ­Ø³Ù*Ø§ØªÙØ§ÙÛ*Ú©Ù Ø§ØµÙØ§ Ø§ÙØªØ¸Ø§Ø±Ø´ Ø±Ø§ ÙØ¯Ø§Ø´ØªÙ*Ø¨Ù ÙÙ*Ø²Ø¯*Ø§ÙØ§*ÙØªÙØ§ÙØ³Øª" "Ø§ØªÙØ§Ù ÙØ­Ø³Ù Ø«Ø§Ø¨Øª ÙØ´Ø¯" 1
"788" "az" "az.edf" "22" "3" "12" "b" 3 "Fixation: 408ms" 155 408 562 "[ 2]" 2 "Ú©ÙÚ©Û " 14.7 9.9 3 "7" "7" "1" "*ÙØ­Ø³Ù*Ø§ØªÙØ§ÙÛ*Ú©Ù Ø§ØµÙØ§ Ø§ÙØªØ¸Ø§Ø±Ø´ Ø±Ø§ ÙØ¯Ø§Ø´ØªÙ*Ø¨Ù ÙÙ*Ø²Ø¯*Ø§ÙØ§*ÙØªÙØ§ÙØ³Øª" "Ø§ØªÙØ§Ù ÙØ­Ø³Ù Ø«Ø§Ø¨Øª ÙØ´Ø¯" 1
"789" "az" "az.edf" "22" "3" "12" "b" 4 "Fixation: 572ms" 221 572 792 "[ 2]" 2 "Ú©ÙÚ©Û " -7.2 7.1 3 "7" "7" "1" "*ÙØ­Ø³Ù*Ø§ØªÙØ§ÙÛ*Ú©Ù Ø§ØµÙØ§ Ø§ÙØªØ¸Ø§Ø±Ø´ Ø±Ø§ ÙØ¯Ø§Ø´ØªÙ*Ø¨Ù ÙÙ*Ø²Ø¯*Ø§ÙØ§*ÙØªÙØ§ÙØ³Øª" "Ø§ØªÙØ§Ù ÙØ­Ø³Ù Ø«Ø§Ø¨Øª ÙØ´Ø¯" 1
"790" "az" "az.edf" "22" "3" "12" "b" 5 "Fixation: 813ms" 205 813 1017 "[ 3]" 3 "Ø¨Ù ÙÙ " -20.4 4.7 1 "7" "7" "1" "*ÙØ­Ø³Ù*Ø§ØªÙØ§ÙÛ*Ú©Ù Ø§ØµÙØ§ Ø§ÙØªØ¸Ø§Ø±Ø´ Ø±Ø§ ÙØ¯Ø§Ø´ØªÙ*Ø¨Ù ÙÙ*Ø²Ø¯*Ø§ÙØ§*ÙØªÙØ§ÙØ³Øª" "Ø§ØªÙØ§Ù ÙØ­Ø³Ù Ø«Ø§Ø¨Øª ÙØ´Ø¯" 1
"791" "az" "az.edf" "22" "3" "12" "b" 6 "Fixation: 1036ms" 169 1036 1204 "[ 5]" 5 "Ù " -1.8 6 1 "7" "7" "1" "*ÙØ­Ø³Ù*Ø§ØªÙØ§ÙÛ*Ú©Ù Ø§ØµÙØ§ Ø§ÙØªØ¸Ø§Ø±Ø´ Ø±Ø§ ÙØ¯Ø§Ø´ØªÙ*Ø¨Ù ÙÙ*Ø²Ø¯*Ø§ÙØ§*ÙØªÙØ§ÙØ³Øª" "Ø§ØªÙØ§Ù ÙØ­Ø³Ù Ø«Ø§Ø¨Øª ÙØ´Ø¯" 1
"792" "az" "az.edf" "22" "3" "12" "b" 7 "Fixation: 1219ms" 209 1219 1427 "[ 6]" 6 "Ø­Ø³Ø§Ø¨Û ÙØ±Ø§ Ø´Ø±ÙÙØ¯Ù Ú©Ø±Ø¯ " 79.8 8 6 "7" "7" "1" "*ÙØ­Ø³Ù*Ø§ØªÙØ§ÙÛ*Ú©Ù Ø§ØµÙØ§ Ø§ÙØªØ¸Ø§Ø±Ø´ Ø±Ø§ ÙØ¯Ø§Ø´ØªÙ*Ø¨Ù ÙÙ*Ø²Ø¯*Ø§ÙØ§*ÙØªÙØ§ÙØ³Øª" "Ø§ØªÙØ§Ù ÙØ­Ø³Ù Ø«Ø§Ø¨Øª ÙØ´Ø¯" 1
"793" "az" "az.edf" "22" "3" "12" "b" 8 "Fixation: 1447ms" 325 1447 1771 "[ 4]" 4 "Ø±Ø³Ø§ÙØ¯ " -8.1 7 1 "7" "7" "1" "*ÙØ­Ø³Ù*Ø§ØªÙØ§ÙÛ*Ú©Ù Ø§ØµÙØ§ Ø§ÙØªØ¸Ø§Ø±Ø´ Ø±Ø§ ÙØ¯Ø§Ø´ØªÙ*Ø¨Ù ÙÙ*Ø²Ø¯*Ø§ÙØ§*ÙØªÙØ§ÙØ³Øª" "Ø§ØªÙØ§Ù ÙØ­Ø³Ù Ø«Ø§Ø¨Øª ÙØ´Ø¯" 1
"794" "az" "az.edf" "22" "3" "12" "b" 9 "Fixation: 1792ms" 488 1792 2279 "[ 6]" 6 "Ø­Ø³Ø§Ø¨Û ÙØ±Ø§ Ø´Ø±ÙÙØ¯Ù Ú©Ø±Ø¯ " 81.9 5.8 6 "7" "7" "1" "*ÙØ­Ø³Ù*Ø§ØªÙØ§ÙÛ*Ú©Ù Ø§ØµÙØ§ Ø§ÙØªØ¸Ø§Ø±Ø´ Ø±Ø§ ÙØ¯Ø§Ø´ØªÙ*Ø¨Ù ÙÙ*Ø²Ø¯*Ø§ÙØ§*ÙØªÙØ§ÙØ³Øª" "Ø§ØªÙØ§Ù ÙØ­Ø³Ù Ø«Ø§Ø¨Øª ÙØ´Ø¯" 1
"795" "az" "az.edf" "22" "3" "12" "b" 10 "Fixation: 2299ms" 150 2299 2448 "[ 6]" 6 "Ø­Ø³Ø§Ø¨Û ÙØ±Ø§ Ø´Ø±ÙÙØ¯Ù Ú©Ø±Ø¯ " 34.7 11.3 6 "7" "7" "1" "*ÙØ­Ø³Ù*Ø§ØªÙØ§ÙÛ*Ú©Ù Ø§ØµÙØ§ Ø§ÙØªØ¸Ø§Ø±Ø´ Ø±Ø§ ÙØ¯Ø§Ø´ØªÙ*Ø¨Ù ÙÙ*Ø²Ø¯*Ø§ÙØ§*ÙØªÙØ§ÙØ³Øª" "Ø§ØªÙØ§Ù ÙØ­Ø³Ù Ø«Ø§Ø¨Øª ÙØ´Ø¯" 1
"796" "az" "az.edf" "22" "3" "12" "b" 11 "Fixation: 2466ms" 186 2466 2651 "[ 6]" 6 "Ø­Ø³Ø§Ø¨Û ÙØ±Ø§ Ø´Ø±ÙÙØ¯Ù Ú©Ø±Ø¯ " -6.8 8.4 6 "7" "7" "1" "*ÙØ­Ø³Ù*Ø§ØªÙØ§ÙÛ*Ú©Ù Ø§ØµÙØ§ Ø§ÙØªØ¸Ø§Ø±Ø´ Ø±Ø§ ÙØ¯Ø§Ø´ØªÙ*Ø¨Ù ÙÙ*Ø²Ø¯*Ø§ÙØ§*ÙØªÙØ§ÙØ³Øª" "Ø§ØªÙØ§Ù ÙØ­Ø³Ù Ø«Ø§Ø¨Øª ÙØ´Ø¯" 1
"797" "az" "az.edf" "22" "3" "12" "b" 12 "Fixation: 2675ms" 196 2675 2870 "[ 6]" 6 "Ø­Ø³Ø§Ø¨Û ÙØ±Ø§ Ø´Ø±ÙÙØ¯Ù Ú©Ø±Ø¯ " -67.9 10.1 6 "7" "7" "1" "*ÙØ­Ø³Ù*Ø§ØªÙØ§ÙÛ*Ú©Ù Ø§ØµÙØ§ Ø§ÙØªØ¸Ø§Ø±Ø´ Ø±Ø§ ÙØ¯Ø§Ø´ØªÙ*Ø¨Ù ÙÙ*Ø²Ø¯*Ø§ÙØ§*ÙØªÙØ§ÙØ³Øª" "Ø§ØªÙØ§Ù ÙØ­Ø³Ù Ø«Ø§Ø¨Øª ÙØ´Ø¯" 1
"798" "az" "az.edf" "22" "3" "12" "b" 13 "Fixation: 2889ms" 233 2889 3121 "[ 6]" 6 "Ø­Ø³Ø§Ø¨Û ÙØ±Ø§ Ø´Ø±ÙÙØ¯Ù Ú©Ø±Ø¯ " -106.8 10.5 6 "7" "7" "1" "*ÙØ­Ø³Ù*Ø§ØªÙØ§ÙÛ*Ú©Ù Ø§ØµÙØ§ Ø§ÙØªØ¸Ø§Ø±Ø´ Ø±Ø§ ÙØ¯Ø§Ø´ØªÙ*Ø¨Ù ÙÙ*Ø²Ø¯*Ø§ÙØ§*ÙØªÙØ§ÙØ³Øª" "Ø§ØªÙØ§Ù ÙØ­Ø³Ù Ø«Ø§Ø¨Øª ÙØ´Ø¯" 1
"799" "az" "az.edf" "22" "3" "12" "b" 14 "Fixation: 3139ms" 300 3139 3438 "[ ]" NA NA NA NA NA "7" "7" "1" "*ÙØ­Ø³Ù*Ø§ØªÙØ§ÙÛ*Ú©Ù Ø§ØµÙØ§ Ø§ÙØªØ¸Ø§Ø±Ø´ Ø±Ø§ ÙØ¯Ø§Ø´ØªÙ*Ø¨Ù ÙÙ*Ø²Ø¯*Ø§ÙØ§*ÙØªÙØ§ÙØ³Øª" "Ø§ØªÙØ§Ù ÙØ­Ø³Ù Ø«Ø§Ø¨Øª ÙØ´Ø¯" 1
"800" "az" "az.edf" "22" "3" "12" "b" 15 "Fixation: 3460ms" 188 3460 3647 "[ ]" NA NA NA NA NA "7" "7" "1" "*ÙØ­Ø³Ù*Ø§ØªÙØ§ÙÛ*Ú©Ù Ø§ØµÙØ§ Ø§ÙØªØ¸Ø§Ø±Ø´ Ø±Ø§ ÙØ¯Ø§Ø´ØªÙ*Ø¨Ù ÙÙ*Ø²Ø¯*Ø§ÙØ§*ÙØªÙØ§ÙØ³Øª" "Ø§ØªÙØ§Ù ÙØ­Ø³Ù Ø«Ø§Ø¨Øª ÙØ´Ø¯" 1
"801" "az" "az.edf" "22" "3" "12" "b" 16 "Fixation: 3671ms" 242 3671 3912 "[ ]" NA NA NA NA NA "7" "7" "1" "*ÙØ­Ø³Ù*Ø§ØªÙØ§ÙÛ*Ú©Ù Ø§ØµÙØ§ Ø§ÙØªØ¸Ø§Ø±Ø´ Ø±Ø§ ÙØ¯Ø§Ø´ØªÙ*Ø¨Ù ÙÙ*Ø²Ø¯*Ø§ÙØ§*ÙØªÙØ§ÙØ³Øª" "Ø§ØªÙØ§Ù ÙØ­Ø³Ù Ø«Ø§Ø¨Øª ÙØ´Ø¯" 1
"802" "az" "az.edf" "22" "3" "12" "b" 17 "Fixation: 3937ms" 150 3937 4086 "[ ]" NA NA NA NA NA "7" "7" "1" "*ÙØ­Ø³Ù*Ø§ØªÙØ§ÙÛ*Ú©Ù Ø§ØµÙØ§ Ø§ÙØªØ¸Ø§Ø±Ø´ Ø±Ø§ ÙØ¯Ø§Ø´ØªÙ*Ø¨Ù ÙÙ*Ø²Ø¯*Ø§ÙØ§*ÙØªÙØ§ÙØ³Øª" "Ø§ØªÙØ§Ù ÙØ­Ø³Ù Ø«Ø§Ø¨Øª ÙØ´Ø¯" 1
"803" "az" "az.edf" "22" "3" "12" "b" 18 "Fixation: 4111ms" 267 4111 4377 "[ ]" NA NA NA NA NA "7" "7" "1" "*ÙØ­Ø³Ù*Ø§ØªÙØ§ÙÛ*Ú©Ù Ø§ØµÙØ§ Ø§ÙØªØ¸Ø§Ø±Ø´ Ø±Ø§ ÙØ¯Ø§Ø´ØªÙ*Ø¨Ù ÙÙ*Ø²Ø¯*Ø§ÙØ§*ÙØªÙØ§ÙØ³Øª" "Ø§ØªÙØ§Ù ÙØ­Ø³Ù Ø«Ø§Ø¨Øª ÙØ´Ø¯" 1
"804" "az" "az.edf" "22" "3" "12" "b" 19 "Fixation: 4396ms" 162 4396 4557 "[ ]" NA NA NA NA NA "7" "7" "1" "*ÙØ­Ø³Ù*Ø§ØªÙØ§ÙÛ*Ú©Ù Ø§ØµÙØ§ Ø§ÙØªØ¸Ø§Ø±Ø´ Ø±Ø§ ÙØ¯Ø§Ø´ØªÙ*Ø¨Ù ÙÙ*Ø²Ø¯*Ø§ÙØ§*ÙØªÙØ§ÙØ³Øª" "Ø§ØªÙØ§Ù ÙØ­Ø³Ù Ø«Ø§Ø¨Øª ÙØ´Ø¯" 1
"805" "az" "az.edf" "22" "3" "12" "b" 20 "Fixation: 4581ms" 277 4581 4857 "[ ]" NA NA NA NA NA "7" "7" "1" "*ÙØ­Ø³Ù*Ø§ØªÙØ§ÙÛ*Ú©Ù Ø§ØµÙØ§ Ø§ÙØªØ¸Ø§Ø±Ø´ Ø±Ø§ ÙØ¯Ø§Ø´ØªÙ*Ø¨Ù ÙÙ*Ø²Ø¯*Ø§ÙØ§*ÙØªÙØ§ÙØ³Øª" "Ø§ØªÙØ§Ù ÙØ­Ø³Ù Ø«Ø§Ø¨Øª ÙØ´Ø¯" 1
"806" "az" "az.edf" "22" "3" "12" "b" 21 "Fixation: 4952ms" 217 4952 5168 "[ ]" NA NA NA NA NA "7" "7" "1" "*ÙØ­Ø³Ù*Ø§ØªÙØ§ÙÛ*Ú©Ù Ø§ØµÙØ§ Ø§ÙØªØ¸Ø§Ø±Ø´ Ø±Ø§ ÙØ¯Ø§Ø´ØªÙ*Ø¨Ù ÙÙ*Ø²Ø¯*Ø§ÙØ§*ÙØªÙØ§ÙØ³Øª" "Ø§ØªÙØ§Ù ÙØ­Ø³Ù Ø«Ø§Ø¨Øª ÙØ´Ø¯" 1
"807" "az" "az.edf" "22" "3" "12" "b" 22 "Fixation: 5235ms" 88 5235 5322 "[ ]" NA NA NA NA NA "7" "7" "1" "*ÙØ­Ø³Ù*Ø§ØªÙØ§ÙÛ*Ú©Ù Ø§ØµÙØ§ Ø§ÙØªØ¸Ø§Ø±Ø´ Ø±Ø§ ÙØ¯Ø§Ø´ØªÙ*Ø¨Ù ÙÙ*Ø²Ø¯*Ø§ÙØ§*ÙØªÙØ§ÙØ³Øª" "Ø§ØªÙØ§Ù ÙØ­Ø³Ù Ø«Ø§Ø¨Øª ÙØ´Ø¯" 1
"808" "az" "az.edf" "22" "3" "12" "b" 23 "Fixation: 5347ms" 202 5347 5548 "[ ]" NA NA NA NA NA "7" "7" "1" "*ÙØ­Ø³Ù*Ø§ØªÙØ§ÙÛ*Ú©Ù Ø§ØµÙØ§ Ø§ÙØªØ¸Ø§Ø±Ø´ Ø±Ø§ ÙØ¯Ø§Ø´ØªÙ*Ø¨Ù ÙÙ*Ø²Ø¯*Ø§ÙØ§*ÙØªÙØ§ÙØ³Øª" "Ø§ØªÙØ§Ù ÙØ­Ø³Ù Ø«Ø§Ø¨Øª ÙØ´Ø¯" 1
"809" "az" "az.edf" "22" "3" "12" "b" 24 "Fixation: 5568ms" 131 5568 5698 "[ ]" NA NA NA NA NA "7" "7" "1" "*ÙØ­Ø³Ù*Ø§ØªÙØ§ÙÛ*Ú©Ù Ø§ØµÙØ§ Ø§ÙØªØ¸Ø§Ø±Ø´ Ø±Ø§ ÙØ¯Ø§Ø´ØªÙ*Ø¨Ù ÙÙ*Ø²Ø¯*Ø§ÙØ§*ÙØªÙØ§ÙØ³Øª" "Ø§ØªÙØ§Ù ÙØ­Ø³Ù Ø«Ø§Ø¨Øª ÙØ´Ø¯" 1
"810" "az" "az.edf" "22" "3" "12" "b" 25 "Fixation: 5720ms" 219 5720 5938 "[ ]" NA NA NA NA NA "7" "7" "1" "*ÙØ­Ø³Ù*Ø§ØªÙØ§ÙÛ*Ú©Ù Ø§ØµÙØ§ Ø§ÙØªØ¸Ø§Ø±Ø´ Ø±Ø§ ÙØ¯Ø§Ø´ØªÙ*Ø¨Ù ÙÙ*Ø²Ø¯*Ø§ÙØ§*ÙØªÙØ§ÙØ³Øª" "Ø§ØªÙØ§Ù ÙØ­Ø³Ù Ø«Ø§Ø¨Øª ÙØ´Ø¯" 1
"811" "az" "az.edf" "22" "3" "12" "b" 26 "Fixation: 5959ms" 237 5959 6195 "[ ]" NA NA NA NA NA "7" "7" "1" "*ÙØ­Ø³Ù*Ø§ØªÙØ§ÙÛ*Ú©Ù Ø§ØµÙØ§ Ø§ÙØªØ¸Ø§Ø±Ø´ Ø±Ø§ ÙØ¯Ø§Ø´ØªÙ*Ø¨Ù ÙÙ*Ø²Ø¯*Ø§ÙØ§*ÙØªÙØ§ÙØ³Øª" "Ø§ØªÙØ§Ù ÙØ­Ø³Ù Ø«Ø§Ø¨Øª ÙØ´Ø¯" 1
"812" "az" "az.edf" "22" "3" "12" "b" 27 "Fixation: 6213ms" 559 6213 6771 "[ ]" NA NA NA NA NA "7" "7" "1" "*ÙØ­Ø³Ù*Ø§ØªÙØ§ÙÛ*Ú©Ù Ø§ØµÙØ§ Ø§ÙØªØ¸Ø§Ø±Ø´ Ø±Ø§ ÙØ¯Ø§Ø´ØªÙ*Ø¨Ù ÙÙ*Ø²Ø¯*Ø§ÙØ§*ÙØªÙØ§ÙØ³Øª" "Ø§ØªÙØ§Ù ÙØ­Ø³Ù Ø«Ø§Ø¨Øª ÙØ´Ø¯" 1
"813" "az" "az.edf" "22" "3" "12" "b" 28 "Fixation: 6796ms" 395 6796 7190 "[ ]" NA NA NA NA NA "7" "7" "1" "*ÙØ­Ø³Ù*Ø§ØªÙØ§ÙÛ*Ú©Ù Ø§ØµÙØ§ Ø§ÙØªØ¸Ø§Ø±Ø´ Ø±Ø§ ÙØ¯Ø§Ø´ØªÙ*Ø¨Ù ÙÙ*Ø²Ø¯*Ø§ÙØ§*ÙØªÙØ§ÙØ³Øª" "Ø§ØªÙØ§Ù ÙØ­Ø³Ù Ø«Ø§Ø¨Øª ÙØ´Ø¯" 1
"814" "az" "az.edf" "22" "3" "12" "b" 29 "Fixation: 7214ms" 266 7214 7479 "[ ]" NA NA NA NA NA "7" "7" "1" "*ÙØ­Ø³Ù*Ø§ØªÙØ§ÙÛ*Ú©Ù Ø§ØµÙØ§ Ø§ÙØªØ¸Ø§Ø±Ø´ Ø±Ø§ ÙØ¯Ø§Ø´ØªÙ*Ø¨Ù ÙÙ*Ø²Ø¯*Ø§ÙØ§*ÙØªÙØ§ÙØ³Øª" "Ø§ØªÙØ§Ù ÙØ­Ø³Ù Ø«Ø§Ø¨Øª ÙØ´Ø¯" 1
"815" "az" "az.edf" "23" "3" "51" "filler" 1 "Fixation: 7ms" 188 7 194 "[ 1]" 1 "ÙÙØªÛ Ú¯ÙØªÙ Ú©Ù ÙÛâ Ø®ÙØ§ÙÙ Ø¨Ø±Ú¯Ø±Ø¯Ù ÙÙÙ Ø´ÙÚ©Ù Ø´Ø¯Ù Ø¨ÙØ¯ÙØ¯ " 214.7 -10.2 10 "7" "7" "1" "*ÙÙØªÛ Ú¯ÙØªÙ Ú©Ù ÙÛâ Ø®ÙØ§ÙÙ Ø¨Ø±Ú¯Ø±Ø¯Ù ÙÙÙ Ø´ÙÚ©Ù Ø´Ø¯Ù Ø¨ÙØ¯ÙØ¯*" "Ø¨Ø±Ú¯Ø´ØªÙÙ Ø¨Ø±Ø§Û ÙÙÙ Ø¹Ø¬ÛØ¨ Ø¨ÙØ¯" 1
"816" "az" "az.edf" "23" "3" "51" "filler" 2 "Fixation: 207ms" 162 207 368 "[ 1]" 1 "ÙÙØªÛ Ú¯ÙØªÙ Ú©Ù ÙÛâ Ø®ÙØ§ÙÙ Ø¨Ø±Ú¯Ø±Ø¯Ù ÙÙÙ Ø´ÙÚ©Ù Ø´Ø¯Ù Ø¨ÙØ¯ÙØ¯ " 180.4 3.9 10 "7" "7" "1" "*ÙÙØªÛ Ú¯ÙØªÙ Ú©Ù ÙÛâ Ø®ÙØ§ÙÙ Ø¨Ø±Ú¯Ø±Ø¯Ù ÙÙÙ Ø´ÙÚ©Ù Ø´Ø¯Ù Ø¨ÙØ¯ÙØ¯*" "Ø¨Ø±Ú¯Ø´ØªÙÙ Ø¨Ø±Ø§Û ÙÙÙ Ø¹Ø¬ÛØ¨ Ø¨ÙØ¯" 1
"817" "az" "az.edf" "23" "3" "51" "filler" 3 "Fixation: 380ms" 202 380 581 "[ 1]" 1 "ÙÙØªÛ Ú¯ÙØªÙ Ú©Ù ÙÛâ Ø®ÙØ§ÙÙ Ø¨Ø±Ú¯Ø±Ø¯Ù ÙÙÙ Ø´ÙÚ©Ù Ø´Ø¯Ù Ø¨ÙØ¯ÙØ¯ " 153.8 4.9 10 "7" "7" "1" "*ÙÙØªÛ Ú¯ÙØªÙ Ú©Ù ÙÛâ Ø®ÙØ§ÙÙ Ø¨Ø±Ú¯Ø±Ø¯Ù ÙÙÙ Ø´ÙÚ©Ù Ø´Ø¯Ù Ø¨ÙØ¯ÙØ¯*" "Ø¨Ø±Ú¯Ø´ØªÙÙ Ø¨Ø±Ø§Û ÙÙÙ Ø¹Ø¬ÛØ¨ Ø¨ÙØ¯" 1
"818" "az" "az.edf" "23" "3" "51" "filler" 4 "Fixation: 602ms" 195 602 796 "[ 1]" 1 "ÙÙØªÛ Ú¯ÙØªÙ Ú©Ù ÙÛâ Ø®ÙØ§ÙÙ Ø¨Ø±Ú¯Ø±Ø¯Ù ÙÙÙ Ø´ÙÚ©Ù Ø´Ø¯Ù Ø¨ÙØ¯ÙØ¯ " 92 0.8 10 "7" "7" "1" "*ÙÙØªÛ Ú¯ÙØªÙ Ú©Ù ÙÛâ Ø®ÙØ§ÙÙ Ø¨Ø±Ú¯Ø±Ø¯Ù ÙÙÙ Ø´ÙÚ©Ù Ø´Ø¯Ù Ø¨ÙØ¯ÙØ¯*" "Ø¨Ø±Ú¯Ø´ØªÙÙ Ø¨Ø±Ø§Û ÙÙÙ Ø¹Ø¬ÛØ¨ Ø¨ÙØ¯" 1
"819" "az" "az.edf" "23" "3" "51" "filler" 5 "Fixation: 815ms" 206 815 1020 "[ 1]" 1 "ÙÙØªÛ Ú¯ÙØªÙ Ú©Ù ÙÛâ Ø®ÙØ§ÙÙ Ø¨Ø±Ú¯Ø±Ø¯Ù ÙÙÙ Ø´ÙÚ©Ù Ø´Ø¯Ù Ø¨ÙØ¯ÙØ¯ " 44.5 5.9 10 "7" "7" "1" "*ÙÙØªÛ Ú¯ÙØªÙ Ú©Ù ÙÛâ Ø®ÙØ§ÙÙ Ø¨Ø±Ú¯Ø±Ø¯Ù ÙÙÙ Ø´ÙÚ©Ù Ø´Ø¯Ù Ø¨ÙØ¯ÙØ¯*" "Ø¨Ø±Ú¯Ø´ØªÙÙ Ø¨Ø±Ø§Û ÙÙÙ Ø¹Ø¬ÛØ¨ Ø¨ÙØ¯" 1
"820" "az" "az.edf" "23" "3" "51" "filler" 6 "Fixation: 1041ms" 289 1041 1329 "[ 1]" 1 "ÙÙØªÛ Ú¯ÙØªÙ Ú©Ù ÙÛâ Ø®ÙØ§ÙÙ Ø¨Ø±Ú¯Ø±Ø¯Ù ÙÙÙ Ø´ÙÚ©Ù Ø´Ø¯Ù Ø¨ÙØ¯ÙØ¯ " -10.4 5 10 "7" "7" "1" "*ÙÙØªÛ Ú¯ÙØªÙ Ú©Ù ÙÛâ Ø®ÙØ§ÙÙ Ø¨Ø±Ú¯Ø±Ø¯Ù ÙÙÙ Ø´ÙÚ©Ù Ø´Ø¯Ù Ø¨ÙØ¯ÙØ¯*" "Ø¨Ø±Ú¯Ø´ØªÙÙ Ø¨Ø±Ø§Û ÙÙÙ Ø¹Ø¬ÛØ¨ Ø¨ÙØ¯" 1
"821" "az" "az.edf" "23" "3" "51" "filler" 7 "Fixation: 1350ms" 198 1350 1547 "[ 1]" 1 "ÙÙØªÛ Ú¯ÙØªÙ Ú©Ù ÙÛâ Ø®ÙØ§ÙÙ Ø¨Ø±Ú¯Ø±Ø¯Ù ÙÙÙ Ø´ÙÚ©Ù Ø´Ø¯Ù Ø¨ÙØ¯ÙØ¯ " -64.1 5.8 10 "7" "7" "1" "*ÙÙØªÛ Ú¯ÙØªÙ Ú©Ù ÙÛâ Ø®ÙØ§ÙÙ Ø¨Ø±Ú¯Ø±Ø¯Ù ÙÙÙ Ø´ÙÚ©Ù Ø´Ø¯Ù Ø¨ÙØ¯ÙØ¯*" "Ø¨Ø±Ú¯Ø´ØªÙÙ Ø¨Ø±Ø§Û ÙÙÙ Ø¹Ø¬ÛØ¨ Ø¨ÙØ¯" 1
"822" "az" "az.edf" "23" "3" "51" "filler" 8 "Fixation: 1565ms" 498 1565 2062 "[ 1]" 1 "ÙÙØªÛ Ú¯ÙØªÙ Ú©Ù ÙÛâ Ø®ÙØ§ÙÙ Ø¨Ø±Ú¯Ø±Ø¯Ù ÙÙÙ Ø´ÙÚ©Ù Ø´Ø¯Ù Ø¨ÙØ¯ÙØ¯ " -116.6 4.1 10 "7" "7" "1" "*ÙÙØªÛ Ú¯ÙØªÙ Ú©Ù ÙÛâ Ø®ÙØ§ÙÙ Ø¨Ø±Ú¯Ø±Ø¯Ù ÙÙÙ Ø´ÙÚ©Ù Ø´Ø¯Ù Ø¨ÙØ¯ÙØ¯*" "Ø¨Ø±Ú¯Ø´ØªÙÙ Ø¨Ø±Ø§Û ÙÙÙ Ø¹Ø¬ÛØ¨ Ø¨ÙØ¯" 1
"823" "az" "az.edf" "23" "3" "51" "filler" 9 "Fixation: 2081ms" 214 2081 2294 "[ 1]" 1 "ÙÙØªÛ Ú¯ÙØªÙ Ú©Ù ÙÛâ Ø®ÙØ§ÙÙ Ø¨Ø±Ú¯Ø±Ø¯Ù ÙÙÙ Ø´ÙÚ©Ù Ø´Ø¯Ù Ø¨ÙØ¯ÙØ¯ " -166.3 6.8 10 "7" "7" "1" "*ÙÙØªÛ Ú¯ÙØªÙ Ú©Ù ÙÛâ Ø®ÙØ§ÙÙ Ø¨Ø±Ú¯Ø±Ø¯Ù ÙÙÙ Ø´ÙÚ©Ù Ø´Ø¯Ù Ø¨ÙØ¯ÙØ¯*" "Ø¨Ø±Ú¯Ø´ØªÙÙ Ø¨Ø±Ø§Û ÙÙÙ Ø¹Ø¬ÛØ¨ Ø¨ÙØ¯" 1
"824" "az" "az.edf" "23" "3" "51" "filler" 10 "Fixation: 2313ms" 373 2313 2685 "[ 1]" 1 "ÙÙØªÛ Ú¯ÙØªÙ Ú©Ù ÙÛâ Ø®ÙØ§ÙÙ Ø¨Ø±Ú¯Ø±Ø¯Ù ÙÙÙ Ø´ÙÚ©Ù Ø´Ø¯Ù Ø¨ÙØ¯ÙØ¯ " -211.4 6.7 10 "7" "7" "1" "*ÙÙØªÛ Ú¯ÙØªÙ Ú©Ù ÙÛâ Ø®ÙØ§ÙÙ Ø¨Ø±Ú¯Ø±Ø¯Ù ÙÙÙ Ø´ÙÚ©Ù Ø´Ø¯Ù Ø¨ÙØ¯ÙØ¯*" "Ø¨Ø±Ú¯Ø´ØªÙÙ Ø¨Ø±Ø§Û ÙÙÙ Ø¹Ø¬ÛØ¨ Ø¨ÙØ¯" 1
"825" "az" "az.edf" "23" "3" "51" "filler" 11 "Fixation: 2784ms" 122 2784 2905 "[ ]" NA NA NA NA NA "7" "7" "1" "*ÙÙØªÛ Ú¯ÙØªÙ Ú©Ù ÙÛâ Ø®ÙØ§ÙÙ Ø¨Ø±Ú¯Ø±Ø¯Ù ÙÙÙ Ø´ÙÚ©Ù Ø´Ø¯Ù Ø¨ÙØ¯ÙØ¯*" "Ø¨Ø±Ú¯Ø´ØªÙÙ Ø¨Ø±Ø§Û ÙÙÙ Ø¹Ø¬ÛØ¨ Ø¨ÙØ¯" 1
"826" "az" "az.edf" "23" "3" "51" "filler" 12 "Fixation: 2932ms" 113 2932 3044 "[ ]" NA NA NA NA NA "7" "7" "1" "*ÙÙØªÛ Ú¯ÙØªÙ Ú©Ù ÙÛâ Ø®ÙØ§ÙÙ Ø¨Ø±Ú¯Ø±Ø¯Ù ÙÙÙ Ø´ÙÚ©Ù Ø´Ø¯Ù Ø¨ÙØ¯ÙØ¯*" "Ø¨Ø±Ú¯Ø´ØªÙÙ Ø¨Ø±Ø§Û ÙÙÙ Ø¹Ø¬ÛØ¨ Ø¨ÙØ¯" 1
"827" "az" "az.edf" "23" "3" "51" "filler" 13 "Fixation: 3130ms" 69 3130 3198 "[ ]" NA NA NA NA NA "7" "7" "1" "*ÙÙØªÛ Ú¯ÙØªÙ Ú©Ù ÙÛâ Ø®ÙØ§ÙÙ Ø¨Ø±Ú¯Ø±Ø¯Ù ÙÙÙ Ø´ÙÚ©Ù Ø´Ø¯Ù Ø¨ÙØ¯ÙØ¯*" "Ø¨Ø±Ú¯Ø´ØªÙÙ Ø¨Ø±Ø§Û ÙÙÙ Ø¹Ø¬ÛØ¨ Ø¨ÙØ¯" 1
"828" "az" "az.edf" "23" "3" "51" "filler" 14 "Fixation: 3222ms" 359 3222 3580 "[ ]" NA NA NA NA NA "7" "7" "1" "*ÙÙØªÛ Ú¯ÙØªÙ Ú©Ù ÙÛâ Ø®ÙØ§ÙÙ Ø¨Ø±Ú¯Ø±Ø¯Ù ÙÙÙ Ø´ÙÚ©Ù Ø´Ø¯Ù Ø¨ÙØ¯ÙØ¯*" "Ø¨Ø±Ú¯Ø´ØªÙÙ Ø¨Ø±Ø§Û ÙÙÙ Ø¹Ø¬ÛØ¨ Ø¨ÙØ¯" 1
"829" "az" "az.edf" "23" "3" "51" "filler" 15 "Fixation: 3603ms" 217 3603 3819 "[ ]" NA NA NA NA NA "7" "7" "1" "*ÙÙØªÛ Ú¯ÙØªÙ Ú©Ù ÙÛâ Ø®ÙØ§ÙÙ Ø¨Ø±Ú¯Ø±Ø¯Ù ÙÙÙ Ø´ÙÚ©Ù Ø´Ø¯Ù Ø¨ÙØ¯ÙØ¯*" "Ø¨Ø±Ú¯Ø´ØªÙÙ Ø¨Ø±Ø§Û ÙÙÙ Ø¹Ø¬ÛØ¨ Ø¨ÙØ¯" 1
"830" "az" "az.edf" "23" "3" "51" "filler" 16 "Fixation: 3840ms" 202 3840 4041 "[ ]" NA NA NA NA NA "7" "7" "1" "*ÙÙØªÛ Ú¯ÙØªÙ Ú©Ù ÙÛâ Ø®ÙØ§ÙÙ Ø¨Ø±Ú¯Ø±Ø¯Ù ÙÙÙ Ø´ÙÚ©Ù Ø´Ø¯Ù Ø¨ÙØ¯ÙØ¯*" "Ø¨Ø±Ú¯Ø´ØªÙÙ Ø¨Ø±Ø§Û ÙÙÙ Ø¹Ø¬ÛØ¨ Ø¨ÙØ¯" 1
"831" "az" "az.edf" "23" "3" "51" "filler" 17 "Fixation: 4063ms" 408 4063 4470 "[ ]" NA NA NA NA NA "7" "7" "1" "*ÙÙØªÛ Ú¯ÙØªÙ Ú©Ù ÙÛâ Ø®ÙØ§ÙÙ Ø¨Ø±Ú¯Ø±Ø¯Ù ÙÙÙ Ø´ÙÚ©Ù Ø´Ø¯Ù Ø¨ÙØ¯ÙØ¯*" "Ø¨Ø±Ú¯Ø´ØªÙÙ Ø¨Ø±Ø§Û ÙÙÙ Ø¹Ø¬ÛØ¨ Ø¨ÙØ¯" 1
"832" "az" "az.edf" "23" "3" "51" "filler" 18 "Fixation: 4498ms" 309 4498 4806 "[ ]" NA NA NA NA NA "7" "7" "1" "*ÙÙØªÛ Ú¯ÙØªÙ Ú©Ù ÙÛâ Ø®ÙØ§ÙÙ Ø¨Ø±Ú¯Ø±Ø¯Ù ÙÙÙ Ø´ÙÚ©Ù Ø´Ø¯Ù Ø¨ÙØ¯ÙØ¯*" "Ø¨Ø±Ú¯Ø´ØªÙÙ Ø¨Ø±Ø§Û ÙÙÙ Ø¹Ø¬ÛØ¨ Ø¨ÙØ¯" 1
"833" "az" "az.edf" "23" "3" "51" "filler" 19 "Fixation: 4831ms" 199 4831 5029 "[ ]" NA NA NA NA NA "7" "7" "1" "*ÙÙØªÛ Ú¯ÙØªÙ Ú©Ù ÙÛâ Ø®ÙØ§ÙÙ Ø¨Ø±Ú¯Ø±Ø¯Ù ÙÙÙ Ø´ÙÚ©Ù Ø´Ø¯Ù Ø¨ÙØ¯ÙØ¯*" "Ø¨Ø±Ú¯Ø´ØªÙÙ Ø¨Ø±Ø§Û ÙÙÙ Ø¹Ø¬ÛØ¨ Ø¨ÙØ¯" 1
"834" "az" "az.edf" "24" "3" "10" "d" 1 "Fixation: 7ms" 196 7 202 "[ 1]" 1 "ÙÙ " -13.5 -7.9 1 "7" "7" "1" "*Ø­Ø³Ù*Ù¾ÙÙÛ*Ú©Ù Ø¨Ø³ÛØ§Ø± ÙØ§ÚÛØ² Ø¨ÙØ¯*Ø§Ø² ÙÙØ³Ø§*Ø¯Ø²Ø¯ÛØ¯*Ù*Ø¯Ø³ØªØ´ Ø±Ù Ø´Ø¯*" "Ø¢Ø¨Ø±ÙÛ Ø­Ø³Ù Ø±ÙØª" 1
"835" "az" "az.edf" "24" "3" "10" "d" 2 "Fixation: 223ms" 398 223 620 "[ 2]" 2 "Ø®ÙØ§ÙØ´Û " -4.2 6.2 5 "7" "7" "1" "*Ø­Ø³Ù*Ù¾ÙÙÛ*Ú©Ù Ø¨Ø³ÛØ§Ø± ÙØ§ÚÛØ² Ø¨ÙØ¯*Ø§Ø² ÙÙØ³Ø§*Ø¯Ø²Ø¯ÛØ¯*Ù*Ø¯Ø³ØªØ´ Ø±Ù Ø´Ø¯*" "Ø¢Ø¨Ø±ÙÛ Ø­Ø³Ù Ø±ÙØª" 1
"836" "az" "az.edf" "24" "3" "10" "d" 3 "Fixation: 638ms" 729 638 1366 "[ 2]" 2 "Ø®ÙØ§ÙØ´Û " 10.4 20.4 5 "7" "7" "1" "*Ø­Ø³Ù*Ù¾ÙÙÛ*Ú©Ù Ø¨Ø³ÛØ§Ø± ÙØ§ÚÛØ² Ø¨ÙØ¯*Ø§Ø² ÙÙØ³Ø§*Ø¯Ø²Ø¯ÛØ¯*Ù*Ø¯Ø³ØªØ´ Ø±Ù Ø´Ø¯*" "Ø¢Ø¨Ø±ÙÛ Ø­Ø³Ù Ø±ÙØª" 1
"837" "az" "az.edf" "24" "3" "10" "d" 4 "Fixation: 1380ms" 288 1380 1667 "[ 2]" 2 "Ø®ÙØ§ÙØ´Û " 20.6 21.8 5 "7" "7" "1" "*Ø­Ø³Ù*Ù¾ÙÙÛ*Ú©Ù Ø¨Ø³ÛØ§Ø± ÙØ§ÚÛØ² Ø¨ÙØ¯*Ø§Ø² ÙÙØ³Ø§*Ø¯Ø²Ø¯ÛØ¯*Ù*Ø¯Ø³ØªØ´ Ø±Ù Ø´Ø¯*" "Ø¢Ø¨Ø±ÙÛ Ø­Ø³Ù Ø±ÙØª" 1
"838" "az" "az.edf" "24" "3" "10" "d" 5 "Fixation: 1761ms" 192 1761 1952 "[ 2]" 2 "Ø®ÙØ§ÙØ´Û " -25.5 24 5 "7" "7" "1" "*Ø­Ø³Ù*Ù¾ÙÙÛ*Ú©Ù Ø¨Ø³ÛØ§Ø± ÙØ§ÚÛØ² Ø¨ÙØ¯*Ø§Ø² ÙÙØ³Ø§*Ø¯Ø²Ø¯ÛØ¯*Ù*Ø¯Ø³ØªØ´ Ø±Ù Ø´Ø¯*" "Ø¢Ø¨Ø±ÙÛ Ø­Ø³Ù Ø±ÙØª" 1
"839" "az" "az.edf" "24" "3" "10" "d" 6 "Fixation: 1960ms" 438 1960 2397 "[ 2]" 2 "Ø®ÙØ§ÙØ´Û " -26.6 13.1 5 "7" "7" "1" "*Ø­Ø³Ù*Ù¾ÙÙÛ*Ú©Ù Ø¨Ø³ÛØ§Ø± ÙØ§ÚÛØ² Ø¨ÙØ¯*Ø§Ø² ÙÙØ³Ø§*Ø¯Ø²Ø¯ÛØ¯*Ù*Ø¯Ø³ØªØ´ Ø±Ù Ø´Ø¯*" "Ø¢Ø¨Ø±ÙÛ Ø­Ø³Ù Ø±ÙØª" 1
"840" "az" "az.edf" "24" "3" "10" "d" 7 "Fixation: 2421ms" 238 2421 2658 "[ 3]" 3 "Ø§Ø² ÙÙØ³Ø§ " -8.7 5.4 1 "7" "7" "1" "*Ø­Ø³Ù*Ù¾ÙÙÛ*Ú©Ù Ø¨Ø³ÛØ§Ø± ÙØ§ÚÛØ² Ø¨ÙØ¯*Ø§Ø² ÙÙØ³Ø§*Ø¯Ø²Ø¯ÛØ¯*Ù*Ø¯Ø³ØªØ´ Ø±Ù Ø´Ø¯*" "Ø¢Ø¨Ø±ÙÛ Ø­Ø³Ù Ø±ÙØª" 1
"841" "az" "az.edf" "24" "3" "10" "d" 8 "Fixation: 2681ms" 214 2681 2894 "[ 4]" 4 "Ú©Ø±Ø¯Ù " -7.6 6.9 1 "7" "7" "1" "*Ø­Ø³Ù*Ù¾ÙÙÛ*Ú©Ù Ø¨Ø³ÛØ§Ø± ÙØ§ÚÛØ² Ø¨ÙØ¯*Ø§Ø² ÙÙØ³Ø§*Ø¯Ø²Ø¯ÛØ¯*Ù*Ø¯Ø³ØªØ´ Ø±Ù Ø´Ø¯*" "Ø¢Ø¨Ø±ÙÛ Ø­Ø³Ù Ø±ÙØª" 1
"842" "az" "az.edf" "24" "3" "10" "d" 9 "Fixation: 2911ms" 213 2911 3123 "[ 6]" 6 "Ø§Ù Ø¢Ù Ø±Ø§ Ø±Ø¯ Ú©Ø±Ø¯ " 70.5 1.9 4 "7" "7" "1" "*Ø­Ø³Ù*Ù¾ÙÙÛ*Ú©Ù Ø¨Ø³ÛØ§Ø± ÙØ§ÚÛØ² Ø¨ÙØ¯*Ø§Ø² ÙÙØ³Ø§*Ø¯Ø²Ø¯ÛØ¯*Ù*Ø¯Ø³ØªØ´ Ø±Ù Ø´Ø¯*" "Ø¢Ø¨Ø±ÙÛ Ø­Ø³Ù Ø±ÙØª" 1
"843" "az" "az.edf" "24" "3" "10" "d" 10 "Fixation: 3137ms" 201 3137 3337 "[ 6]" 6 "Ø§Ù Ø¢Ù Ø±Ø§ Ø±Ø¯ Ú©Ø±Ø¯ " 45.4 -0.3 4 "7" "7" "1" "*Ø­Ø³Ù*Ù¾ÙÙÛ*Ú©Ù Ø¨Ø³ÛØ§Ø± ÙØ§ÚÛØ² Ø¨ÙØ¯*Ø§Ø² ÙÙØ³Ø§*Ø¯Ø²Ø¯ÛØ¯*Ù*Ø¯Ø³ØªØ´ Ø±Ù Ø´Ø¯*" "Ø¢Ø¨Ø±ÙÛ Ø­Ø³Ù Ø±ÙØª" 1
"844" "az" "az.edf" "24" "3" "10" "d" 11 "Fixation: 3361ms" 192 3361 3552 "[ 6]" 6 "Ø§Ù Ø¢Ù Ø±Ø§ Ø±Ø¯ Ú©Ø±Ø¯ " -5.7 0.7 4 "7" "7" "1" "*Ø­Ø³Ù*Ù¾ÙÙÛ*Ú©Ù Ø¨Ø³ÛØ§Ø± ÙØ§ÚÛØ² Ø¨ÙØ¯*Ø§Ø² ÙÙØ³Ø§*Ø¯Ø²Ø¯ÛØ¯*Ù*Ø¯Ø³ØªØ´ Ø±Ù Ø´Ø¯*" "Ø¢Ø¨Ø±ÙÛ Ø­Ø³Ù Ø±ÙØª" 1
"845" "az" "az.edf" "24" "3" "10" "d" 12 "Fixation: 3573ms" 292 3573 3864 "[ 6]" 6 "Ø§Ù Ø¢Ù Ø±Ø§ Ø±Ø¯ Ú©Ø±Ø¯ " -60.5 2.9 4 "7" "7" "1" "*Ø­Ø³Ù*Ù¾ÙÙÛ*Ú©Ù Ø¨Ø³ÛØ§Ø± ÙØ§ÚÛØ² Ø¨ÙØ¯*Ø§Ø² ÙÙØ³Ø§*Ø¯Ø²Ø¯ÛØ¯*Ù*Ø¯Ø³ØªØ´ Ø±Ù Ø´Ø¯*" "Ø¢Ø¨Ø±ÙÛ Ø­Ø³Ù Ø±ÙØª" 1
"846" "az" "az.edf" "24" "3" "10" "d" 13 "Fixation: 3884ms" 231 3884 4114 "[ ]" NA NA NA NA NA "7" "7" "1" "*Ø­Ø³Ù*Ù¾ÙÙÛ*Ú©Ù Ø¨Ø³ÛØ§Ø± ÙØ§ÚÛØ² Ø¨ÙØ¯*Ø§Ø² ÙÙØ³Ø§*Ø¯Ø²Ø¯ÛØ¯*Ù*Ø¯Ø³ØªØ´ Ø±Ù Ø´Ø¯*" "Ø¢Ø¨Ø±ÙÛ Ø­Ø³Ù Ø±ÙØª" 1
"847" "az" "az.edf" "24" "3" "10" "d" 14 "Fixation: 4136ms" 184 4136 4319 "[ ]" NA NA NA NA NA "7" "7" "1" "*Ø­Ø³Ù*Ù¾ÙÙÛ*Ú©Ù Ø¨Ø³ÛØ§Ø± ÙØ§ÚÛØ² Ø¨ÙØ¯*Ø§Ø² ÙÙØ³Ø§*Ø¯Ø²Ø¯ÛØ¯*Ù*Ø¯Ø³ØªØ´ Ø±Ù Ø´Ø¯*" "Ø¢Ø¨Ø±ÙÛ Ø­Ø³Ù Ø±ÙØª" 1
"848" "az" "az.edf" "24" "3" "10" "d" 15 "Fixation: 4337ms" 170 4337 4506 "[ ]" NA NA NA NA NA "7" "7" "1" "*Ø­Ø³Ù*Ù¾ÙÙÛ*Ú©Ù Ø¨Ø³ÛØ§Ø± ÙØ§ÚÛØ² Ø¨ÙØ¯*Ø§Ø² ÙÙØ³Ø§*Ø¯Ø²Ø¯ÛØ¯*Ù*Ø¯Ø³ØªØ´ Ø±Ù Ø´Ø¯*" "Ø¢Ø¨Ø±ÙÛ Ø­Ø³Ù Ø±ÙØª" 1
"849" "az" "az.edf" "24" "3" "10" "d" 16 "Fixation: 4529ms" 553 4529 5081 "[ ]" NA NA NA NA NA "7" "7" "1" "*Ø­Ø³Ù*Ù¾ÙÙÛ*Ú©Ù Ø¨Ø³ÛØ§Ø± ÙØ§ÚÛØ² Ø¨ÙØ¯*Ø§Ø² ÙÙØ³Ø§*Ø¯Ø²Ø¯ÛØ¯*Ù*Ø¯Ø³ØªØ´ Ø±Ù Ø´Ø¯*" "Ø¢Ø¨Ø±ÙÛ Ø­Ø³Ù Ø±ÙØª" 1
"850" "az" "az.edf" "24" "3" "10" "d" 17 "Fixation: 5179ms" 151 5179 5329 "[ ]" NA NA NA NA NA "7" "7" "1" "*Ø­Ø³Ù*Ù¾ÙÙÛ*Ú©Ù Ø¨Ø³ÛØ§Ø± ÙØ§ÚÛØ² Ø¨ÙØ¯*Ø§Ø² ÙÙØ³Ø§*Ø¯Ø²Ø¯ÛØ¯*Ù*Ø¯Ø³ØªØ´ Ø±Ù Ø´Ø¯*" "Ø¢Ø¨Ø±ÙÛ Ø­Ø³Ù Ø±ÙØª" 1
"851" "az" "az.edf" "24" "3" "10" "d" 18 "Fixation: 5363ms" 126 5363 5488 "[ ]" NA NA NA NA NA "7" "7" "1" "*Ø­Ø³Ù*Ù¾ÙÙÛ*Ú©Ù Ø¨Ø³ÛØ§Ø± ÙØ§ÚÛØ² Ø¨ÙØ¯*Ø§Ø² ÙÙØ³Ø§*Ø¯Ø²Ø¯ÛØ¯*Ù*Ø¯Ø³ØªØ´ Ø±Ù Ø´Ø¯*" "Ø¢Ø¨Ø±ÙÛ Ø­Ø³Ù Ø±ÙØª" 1
"852" "az" "az.edf" "24" "3" "10" "d" 19 "Fixation: 5569ms" 135 5569 5703 "[ ]" NA NA NA NA NA "7" "7" "1" "*Ø­Ø³Ù*Ù¾ÙÙÛ*Ú©Ù Ø¨Ø³ÛØ§Ø± ÙØ§ÚÛØ² Ø¨ÙØ¯*Ø§Ø² ÙÙØ³Ø§*Ø¯Ø²Ø¯ÛØ¯*Ù*Ø¯Ø³ØªØ´ Ø±Ù Ø´Ø¯*" "Ø¢Ø¨Ø±ÙÛ Ø­Ø³Ù Ø±ÙØª" 1
"853" "az" "az.edf" "24" "3" "10" "d" 20 "Fixation: 5723ms" 150 5723 5872 "[ ]" NA NA NA NA NA "7" "7" "1" "*Ø­Ø³Ù*Ù¾ÙÙÛ*Ú©Ù Ø¨Ø³ÛØ§Ø± ÙØ§ÚÛØ² Ø¨ÙØ¯*Ø§Ø² ÙÙØ³Ø§*Ø¯Ø²Ø¯ÛØ¯*Ù*Ø¯Ø³ØªØ´ Ø±Ù Ø´Ø¯*" "Ø¢Ø¨Ø±ÙÛ Ø­Ø³Ù Ø±ÙØª" 1
"854" "az" "az.edf" "24" "3" "10" "d" 21 "Fixation: 5894ms" 202 5894 6095 "[ ]" NA NA NA NA NA "7" "7" "1" "*Ø­Ø³Ù*Ù¾ÙÙÛ*Ú©Ù Ø¨Ø³ÛØ§Ø± ÙØ§ÚÛØ² Ø¨ÙØ¯*Ø§Ø² ÙÙØ³Ø§*Ø¯Ø²Ø¯ÛØ¯*Ù*Ø¯Ø³ØªØ´ Ø±Ù Ø´Ø¯*" "Ø¢Ø¨Ø±ÙÛ Ø­Ø³Ù Ø±ÙØª" 1
"855" "az" "az.edf" "24" "3" "10" "d" 22 "Fixation: 6115ms" 312 6115 6426 "[ ]" NA NA NA NA NA "7" "7" "1" "*Ø­Ø³Ù*Ù¾ÙÙÛ*Ú©Ù Ø¨Ø³ÛØ§Ø± ÙØ§ÚÛØ² Ø¨ÙØ¯*Ø§Ø² ÙÙØ³Ø§*Ø¯Ø²Ø¯ÛØ¯*Ù*Ø¯Ø³ØªØ´ Ø±Ù Ø´Ø¯*" "Ø¢Ø¨Ø±ÙÛ Ø­Ø³Ù Ø±ÙØª" 1
"856" "az" "az.edf" "24" "3" "10" "d" 23 "Fixation: 6452ms" 367 6452 6818 "[ ]" NA NA NA NA NA "7" "7" "1" "*Ø­Ø³Ù*Ù¾ÙÙÛ*Ú©Ù Ø¨Ø³ÛØ§Ø± ÙØ§ÚÛØ² Ø¨ÙØ¯*Ø§Ø² ÙÙØ³Ø§*Ø¯Ø²Ø¯ÛØ¯*Ù*Ø¯Ø³ØªØ´ Ø±Ù Ø´Ø¯*" "Ø¢Ø¨Ø±ÙÛ Ø­Ø³Ù Ø±ÙØª" 1
"857" "az" "az.edf" "24" "3" "10" "d" 24 "Fixation: 6843ms" 273 6843 7115 "[ ]" NA NA NA NA NA "7" "7" "1" "*Ø­Ø³Ù*Ù¾ÙÙÛ*Ú©Ù Ø¨Ø³ÛØ§Ø± ÙØ§ÚÛØ² Ø¨ÙØ¯*Ø§Ø² ÙÙØ³Ø§*Ø¯Ø²Ø¯ÛØ¯*Ù*Ø¯Ø³ØªØ´ Ø±Ù Ø´Ø¯*" "Ø¢Ø¨Ø±ÙÛ Ø­Ø³Ù Ø±ÙØª" 1
"858" "az" "az.edf" "25" "3" "73" "filler" 1 "Fixation: 7ms" 181 7 187 "[ 1]" 1 "Ø³ÙÛÙ ÚÙØ¯ ÙÙØª Ù¾ÛØ´ Ø¨Ù ÙÙ Ú¯ÙØª Ú©Ù ÙÛ âØ®ÙØ§ÙØ¯ Ø¨Ø§ Ù¾Ø¯Ø±Ø´ Ø¯Ø± Ø§ÛÙ ÙÙØ±Ø¯ Ø­Ø±Ù Ø¨Ø²ÙØ¯ " 332.5 -8.2 21 "6" "6" "1" "*Ø³ÙÛÙ ÚÙØ¯ ÙÙØª Ù¾ÛØ´ Ø¨Ù ÙÙ Ú¯ÙØª Ú©Ù ÙÛ âØ®ÙØ§ÙØ¯ Ø¨Ø§ Ù¾Ø¯Ø±Ø´ Ø¯Ø± Ø§ÛÙ ÙÙØ±Ø¯" "Ø³ÙÛÙ ØªØµÙÛÙ Ú¯Ø±ÙØªÙ Ø¨ÙØ¯ Ú©Ù ÙØ§Ø¯Ø±Ø´ Ø±Ø§ Ø¯Ø± Ø¬Ø±ÛØ§Ù Ø¨Ú¯Ø°Ø§Ø±Ø¯" 1
"859" "az" "az.edf" "25" "3" "73" "filler" 2 "Fixation: 206ms" 149 206 354 "[ 1]" 1 "Ø³ÙÛÙ ÚÙØ¯ ÙÙØª Ù¾ÛØ´ Ø¨Ù ÙÙ Ú¯ÙØª Ú©Ù ÙÛ âØ®ÙØ§ÙØ¯ Ø¨Ø§ Ù¾Ø¯Ø±Ø´ Ø¯Ø± Ø§ÛÙ ÙÙØ±Ø¯ Ø­Ø±Ù Ø¨Ø²ÙØ¯ " 291.6 1.7 21 "6" "6" "1" "*Ø³ÙÛÙ ÚÙØ¯ ÙÙØª Ù¾ÛØ´ Ø¨Ù ÙÙ Ú¯ÙØª Ú©Ù ÙÛ âØ®ÙØ§ÙØ¯ Ø¨Ø§ Ù¾Ø¯Ø±Ø´ Ø¯Ø± Ø§ÛÙ ÙÙØ±Ø¯" "Ø³ÙÛÙ ØªØµÙÛÙ Ú¯Ø±ÙØªÙ Ø¨ÙØ¯ Ú©Ù ÙØ§Ø¯Ø±Ø´ Ø±Ø§ Ø¯Ø± Ø¬Ø±ÛØ§Ù Ø¨Ú¯Ø°Ø§Ø±Ø¯" 1
"860" "az" "az.edf" "25" "3" "73" "filler" 3 "Fixation: 371ms" 236 371 606 "[ 1]" 1 "Ø³ÙÛÙ ÚÙØ¯ ÙÙØª Ù¾ÛØ´ Ø¨Ù ÙÙ Ú¯ÙØª Ú©Ù ÙÛ âØ®ÙØ§ÙØ¯ Ø¨Ø§ Ù¾Ø¯Ø±Ø´ Ø¯Ø± Ø§ÛÙ ÙÙØ±Ø¯ Ø­Ø±Ù Ø¨Ø²ÙØ¯ " 252.8 5.3 21 "6" "6" "1" "*Ø³ÙÛÙ ÚÙØ¯ ÙÙØª Ù¾ÛØ´ Ø¨Ù ÙÙ Ú¯ÙØª Ú©Ù ÙÛ âØ®ÙØ§ÙØ¯ Ø¨Ø§ Ù¾Ø¯Ø±Ø´ Ø¯Ø± Ø§ÛÙ ÙÙØ±Ø¯" "Ø³ÙÛÙ ØªØµÙÛÙ Ú¯Ø±ÙØªÙ Ø¨ÙØ¯ Ú©Ù ÙØ§Ø¯Ø±Ø´ Ø±Ø§ Ø¯Ø± Ø¬Ø±ÛØ§Ù Ø¨Ú¯Ø°Ø§Ø±Ø¯" 1
"861" "az" "az.edf" "25" "3" "73" "filler" 4 "Fixation: 631ms" 169 631 799 "[ 1]" 1 "Ø³ÙÛÙ ÚÙØ¯ ÙÙØª Ù¾ÛØ´ Ø¨Ù ÙÙ Ú¯ÙØª Ú©Ù ÙÛ âØ®ÙØ§ÙØ¯ Ø¨Ø§ Ù¾Ø¯Ø±Ø´ Ø¯Ø± Ø§ÛÙ ÙÙØ±Ø¯ Ø­Ø±Ù Ø¨Ø²ÙØ¯ " 307.8 15.2 21 "6" "6" "1" "*Ø³ÙÛÙ ÚÙØ¯ ÙÙØª Ù¾ÛØ´ Ø¨Ù ÙÙ Ú¯ÙØª Ú©Ù ÙÛ âØ®ÙØ§ÙØ¯ Ø¨Ø§ Ù¾Ø¯Ø±Ø´ Ø¯Ø± Ø§ÛÙ ÙÙØ±Ø¯" "Ø³ÙÛÙ ØªØµÙÛÙ Ú¯Ø±ÙØªÙ Ø¨ÙØ¯ Ú©Ù ÙØ§Ø¯Ø±Ø´ Ø±Ø§ Ø¯Ø± Ø¬Ø±ÛØ§Ù Ø¨Ú¯Ø°Ø§Ø±Ø¯" 1
"862" "az" "az.edf" "25" "3" "73" "filler" 5 "Fixation: 821ms" 186 821 1006 "[ 1]" 1 "Ø³ÙÛÙ ÚÙØ¯ ÙÙØª Ù¾ÛØ´ Ø¨Ù ÙÙ Ú¯ÙØª Ú©Ù ÙÛ âØ®ÙØ§ÙØ¯ Ø¨Ø§ Ù¾Ø¯Ø±Ø´ Ø¯Ø± Ø§ÛÙ ÙÙØ±Ø¯ Ø­Ø±Ù Ø¨Ø²ÙØ¯ " 254.1 11 21 "6" "6" "1" "*Ø³ÙÛÙ ÚÙØ¯ ÙÙØª Ù¾ÛØ´ Ø¨Ù ÙÙ Ú¯ÙØª Ú©Ù ÙÛ âØ®ÙØ§ÙØ¯ Ø¨Ø§ Ù¾Ø¯Ø±Ø´ Ø¯Ø± Ø§ÛÙ ÙÙØ±Ø¯" "Ø³ÙÛÙ ØªØµÙÛÙ Ú¯Ø±ÙØªÙ Ø¨ÙØ¯ Ú©Ù ÙØ§Ø¯Ø±Ø´ Ø±Ø§ Ø¯Ø± Ø¬Ø±ÛØ§Ù Ø¨Ú¯Ø°Ø§Ø±Ø¯" 1
"863" "az" "az.edf" "25" "3" "73" "filler" 6 "Fixation: 1021ms" 216 1021 1236 "[ 1]" 1 "Ø³ÙÛÙ ÚÙØ¯ ÙÙØª Ù¾ÛØ´ Ø¨Ù ÙÙ Ú¯ÙØª Ú©Ù ÙÛ âØ®ÙØ§ÙØ¯ Ø¨Ø§ Ù¾Ø¯Ø±Ø´ Ø¯Ø± Ø§ÛÙ ÙÙØ±Ø¯ Ø­Ø±Ù Ø¨Ø²ÙØ¯ " 217.3 9.3 21 "6" "6" "1" "*Ø³ÙÛÙ ÚÙØ¯ ÙÙØª Ù¾ÛØ´ Ø¨Ù ÙÙ Ú¯ÙØª Ú©Ù ÙÛ âØ®ÙØ§ÙØ¯ Ø¨Ø§ Ù¾Ø¯Ø±Ø´ Ø¯Ø± Ø§ÛÙ ÙÙØ±Ø¯" "Ø³ÙÛÙ ØªØµÙÛÙ Ú¯Ø±ÙØªÙ Ø¨ÙØ¯ Ú©Ù ÙØ§Ø¯Ø±Ø´ Ø±Ø§ Ø¯Ø± Ø¬Ø±ÛØ§Ù Ø¨Ú¯Ø°Ø§Ø±Ø¯" 1
"864" "az" "az.edf" "25" "3" "73" "filler" 7 "Fixation: 1257ms" 137 1257 1393 "[ 1]" 1 "Ø³ÙÛÙ ÚÙØ¯ ÙÙØª Ù¾ÛØ´ Ø¨Ù ÙÙ Ú¯ÙØª Ú©Ù ÙÛ âØ®ÙØ§ÙØ¯ Ø¨Ø§ Ù¾Ø¯Ø±Ø´ Ø¯Ø± Ø§ÛÙ ÙÙØ±Ø¯ Ø­Ø±Ù Ø¨Ø²ÙØ¯ " 162.5 7.9 21 "6" "6" "1" "*Ø³ÙÛÙ ÚÙØ¯ ÙÙØª Ù¾ÛØ´ Ø¨Ù ÙÙ Ú¯ÙØª Ú©Ù ÙÛ âØ®ÙØ§ÙØ¯ Ø¨Ø§ Ù¾Ø¯Ø±Ø´ Ø¯Ø± Ø§ÛÙ ÙÙØ±Ø¯" "Ø³ÙÛÙ ØªØµÙÛÙ Ú¯Ø±ÙØªÙ Ø¨ÙØ¯ Ú©Ù ÙØ§Ø¯Ø±Ø´ Ø±Ø§ Ø¯Ø± Ø¬Ø±ÛØ§Ù Ø¨Ú¯Ø°Ø§Ø±Ø¯" 1
"865" "az" "az.edf" "25" "3" "73" "filler" 8 "Fixation: 1512ms" 273 1512 1784 "[ 1]" 1 "Ø³ÙÛÙ ÚÙØ¯ ÙÙØª Ù¾ÛØ´ Ø¨Ù ÙÙ Ú¯ÙØª Ú©Ù ÙÛ âØ®ÙØ§ÙØ¯ Ø¨Ø§ Ù¾Ø¯Ø±Ø´ Ø¯Ø± Ø§ÛÙ ÙÙØ±Ø¯ Ø­Ø±Ù Ø¨Ø²ÙØ¯ " 99.7 13.2 21 "6" "6" "1" "*Ø³ÙÛÙ ÚÙØ¯ ÙÙØª Ù¾ÛØ´ Ø¨Ù ÙÙ Ú¯ÙØª Ú©Ù ÙÛ âØ®ÙØ§ÙØ¯ Ø¨Ø§ Ù¾Ø¯Ø±Ø´ Ø¯Ø± Ø§ÛÙ ÙÙØ±Ø¯" "Ø³ÙÛÙ ØªØµÙÛÙ Ú¯Ø±ÙØªÙ Ø¨ÙØ¯ Ú©Ù ÙØ§Ø¯Ø±Ø´ Ø±Ø§ Ø¯Ø± Ø¬Ø±ÛØ§Ù Ø¨Ú¯Ø°Ø§Ø±Ø¯" 1
"866" "az" "az.edf" "25" "3" "73" "filler" 9 "Fixation: 1800ms" 158 1800 1957 "[ 1]" 1 "Ø³ÙÛÙ ÚÙØ¯ ÙÙØª Ù¾ÛØ´ Ø¨Ù ÙÙ Ú¯ÙØª Ú©Ù ÙÛ âØ®ÙØ§ÙØ¯ Ø¨Ø§ Ù¾Ø¯Ø±Ø´ Ø¯Ø± Ø§ÛÙ ÙÙØ±Ø¯ Ø­Ø±Ù Ø¨Ø²ÙØ¯ " 69.2 9.3 21 "6" "6" "1" "*Ø³ÙÛÙ ÚÙØ¯ ÙÙØª Ù¾ÛØ´ Ø¨Ù ÙÙ Ú¯ÙØª Ú©Ù ÙÛ âØ®ÙØ§ÙØ¯ Ø¨Ø§ Ù¾Ø¯Ø±Ø´ Ø¯Ø± Ø§ÛÙ ÙÙØ±Ø¯" "Ø³ÙÛÙ ØªØµÙÛÙ Ú¯Ø±ÙØªÙ Ø¨ÙØ¯ Ú©Ù ÙØ§Ø¯Ø±Ø´ Ø±Ø§ Ø¯Ø± Ø¬Ø±ÛØ§Ù Ø¨Ú¯Ø°Ø§Ø±Ø¯" 1
"867" "az" "az.edf" "25" "3" "73" "filler" 10 "Fixation: 1981ms" 240 1981 2220 "[ 1]" 1 "Ø³ÙÛÙ ÚÙØ¯ ÙÙØª Ù¾ÛØ´ Ø¨Ù ÙÙ Ú¯ÙØª Ú©Ù ÙÛ âØ®ÙØ§ÙØ¯ Ø¨Ø§ Ù¾Ø¯Ø±Ø´ Ø¯Ø± Ø§ÛÙ ÙÙØ±Ø¯ Ø­Ø±Ù Ø¨Ø²ÙØ¯ " -15.2 7.2 21 "6" "6" "1" "*Ø³ÙÛÙ ÚÙØ¯ ÙÙØª Ù¾ÛØ´ Ø¨Ù ÙÙ Ú¯ÙØª Ú©Ù ÙÛ âØ®ÙØ§ÙØ¯ Ø¨Ø§ Ù¾Ø¯Ø±Ø´ Ø¯Ø± Ø§ÛÙ ÙÙØ±Ø¯" "Ø³ÙÛÙ ØªØµÙÛÙ Ú¯Ø±ÙØªÙ Ø¨ÙØ¯ Ú©Ù ÙØ§Ø¯Ø±Ø´ Ø±Ø§ Ø¯Ø± Ø¬Ø±ÛØ§Ù Ø¨Ú¯Ø°Ø§Ø±Ø¯" 1
"868" "az" "az.edf" "25" "3" "73" "filler" 11 "Fixation: 2243ms" 220 2243 2462 "[ 1]" 1 "Ø³ÙÛÙ ÚÙØ¯ ÙÙØª Ù¾ÛØ´ Ø¨Ù ÙÙ Ú¯ÙØª Ú©Ù ÙÛ âØ®ÙØ§ÙØ¯ Ø¨Ø§ Ù¾Ø¯Ø±Ø´ Ø¯Ø± Ø§ÛÙ ÙÙØ±Ø¯ Ø­Ø±Ù Ø¨Ø²ÙØ¯ " -75.6 7.4 21 "6" "6" "1" "*Ø³ÙÛÙ ÚÙØ¯ ÙÙØª Ù¾ÛØ´ Ø¨Ù ÙÙ Ú¯ÙØª Ú©Ù ÙÛ âØ®ÙØ§ÙØ¯ Ø¨Ø§ Ù¾Ø¯Ø±Ø´ Ø¯Ø± Ø§ÛÙ ÙÙØ±Ø¯" "Ø³ÙÛÙ ØªØµÙÛÙ Ú¯Ø±ÙØªÙ Ø¨ÙØ¯ Ú©Ù ÙØ§Ø¯Ø±Ø´ Ø±Ø§ Ø¯Ø± Ø¬Ø±ÛØ§Ù Ø¨Ú¯Ø°Ø§Ø±Ø¯" 1
"869" "az" "az.edf" "25" "3" "73" "filler" 12 "Fixation: 2484ms" 88 2484 2571 "[ 1]" 1 "Ø³ÙÛÙ ÚÙØ¯ ÙÙØª Ù¾ÛØ´ Ø¨Ù ÙÙ Ú¯ÙØª Ú©Ù ÙÛ âØ®ÙØ§ÙØ¯ Ø¨Ø§ Ù¾Ø¯Ø±Ø´ Ø¯Ø± Ø§ÛÙ ÙÙØ±Ø¯ Ø­Ø±Ù Ø¨Ø²ÙØ¯ " -51.6 7.7 21 "6" "6" "1" "*Ø³ÙÛÙ ÚÙØ¯ ÙÙØª Ù¾ÛØ´ Ø¨Ù ÙÙ Ú¯ÙØª Ú©Ù ÙÛ âØ®ÙØ§ÙØ¯ Ø¨Ø§ Ù¾Ø¯Ø±Ø´ Ø¯Ø± Ø§ÛÙ ÙÙØ±Ø¯" "Ø³ÙÛÙ ØªØµÙÛÙ Ú¯Ø±ÙØªÙ Ø¨ÙØ¯ Ú©Ù ÙØ§Ø¯Ø±Ø´ Ø±Ø§ Ø¯Ø± Ø¬Ø±ÛØ§Ù Ø¨Ú¯Ø°Ø§Ø±Ø¯" 1
"870" "az" "az.edf" "25" "3" "73" "filler" 13 "Fixation: 2593ms" 176 2593 2768 "[ 1]" 1 "Ø³ÙÛÙ ÚÙØ¯ ÙÙØª Ù¾ÛØ´ Ø¨Ù ÙÙ Ú¯ÙØª Ú©Ù ÙÛ âØ®ÙØ§ÙØ¯ Ø¨Ø§ Ù¾Ø¯Ø±Ø´ Ø¯Ø± Ø§ÛÙ ÙÙØ±Ø¯ Ø­Ø±Ù Ø¨Ø²ÙØ¯ " -106.6 7.6 21 "6" "6" "1" "*Ø³ÙÛÙ ÚÙØ¯ ÙÙØª Ù¾ÛØ´ Ø¨Ù ÙÙ Ú¯ÙØª Ú©Ù ÙÛ âØ®ÙØ§ÙØ¯ Ø¨Ø§ Ù¾Ø¯Ø±Ø´ Ø¯Ø± Ø§ÛÙ ÙÙØ±Ø¯" "Ø³ÙÛÙ ØªØµÙÛÙ Ú¯Ø±ÙØªÙ Ø¨ÙØ¯ Ú©Ù ÙØ§Ø¯Ø±Ø´ Ø±Ø§ Ø¯Ø± Ø¬Ø±ÛØ§Ù Ø¨Ú¯Ø°Ø§Ø±Ø¯" 1
"871" "az" "az.edf" "25" "3" "73" "filler" 14 "Fixation: 2792ms" 208 2792 2999 "[ 1]" 1 "Ø³ÙÛÙ ÚÙØ¯ ÙÙØª Ù¾ÛØ´ Ø¨Ù ÙÙ Ú¯ÙØª Ú©Ù ÙÛ âØ®ÙØ§ÙØ¯ Ø¨Ø§ Ù¾Ø¯Ø±Ø´ Ø¯Ø± Ø§ÛÙ ÙÙØ±Ø¯ Ø­Ø±Ù Ø¨Ø²ÙØ¯ " -171.1 11.3 21 "6" "6" "1" "*Ø³ÙÛÙ ÚÙØ¯ ÙÙØª Ù¾ÛØ´ Ø¨Ù ÙÙ Ú¯ÙØª Ú©Ù ÙÛ âØ®ÙØ§ÙØ¯ Ø¨Ø§ Ù¾Ø¯Ø±Ø´ Ø¯Ø± Ø§ÛÙ ÙÙØ±Ø¯" "Ø³ÙÛÙ ØªØµÙÛÙ Ú¯Ø±ÙØªÙ Ø¨ÙØ¯ Ú©Ù ÙØ§Ø¯Ø±Ø´ Ø±Ø§ Ø¯Ø± Ø¬Ø±ÛØ§Ù Ø¨Ú¯Ø°Ø§Ø±Ø¯" 1
"872" "az" "az.edf" "25" "3" "73" "filler" 15 "Fixation: 3019ms" 232 3019 3250 "[ 1]" 1 "Ø³ÙÛÙ ÚÙØ¯ ÙÙØª Ù¾ÛØ´ Ø¨Ù ÙÙ Ú¯ÙØª Ú©Ù ÙÛ âØ®ÙØ§ÙØ¯ Ø¨Ø§ Ù¾Ø¯Ø±Ø´ Ø¯Ø± Ø§ÛÙ ÙÙØ±Ø¯ Ø­Ø±Ù Ø¨Ø²ÙØ¯ " -224.7 12.7 21 "6" "6" "1" "*Ø³ÙÛÙ ÚÙØ¯ ÙÙØª Ù¾ÛØ´ Ø¨Ù ÙÙ Ú¯ÙØª Ú©Ù ÙÛ âØ®ÙØ§ÙØ¯ Ø¨Ø§ Ù¾Ø¯Ø±Ø´ Ø¯Ø± Ø§ÛÙ ÙÙØ±Ø¯" "Ø³ÙÛÙ ØªØµÙÛÙ Ú¯Ø±ÙØªÙ Ø¨ÙØ¯ Ú©Ù ÙØ§Ø¯Ø±Ø´ Ø±Ø§ Ø¯Ø± Ø¬Ø±ÛØ§Ù Ø¨Ú¯Ø°Ø§Ø±Ø¯" 1
"873" "az" "az.edf" "25" "3" "73" "filler" 16 "Fixation: 3271ms" 230 3271 3500 "[ 1]" 1 "Ø³ÙÛÙ ÚÙØ¯ ÙÙØª Ù¾ÛØ´ Ø¨Ù ÙÙ Ú¯ÙØª Ú©Ù ÙÛ âØ®ÙØ§ÙØ¯ Ø¨Ø§ Ù¾Ø¯Ø±Ø´ Ø¯Ø± Ø§ÛÙ ÙÙØ±Ø¯ Ø­Ø±Ù Ø¨Ø²ÙØ¯ " -268.7 12.3 21 "6" "6" "1" "*Ø³ÙÛÙ ÚÙØ¯ ÙÙØª Ù¾ÛØ´ Ø¨Ù ÙÙ Ú¯ÙØª Ú©Ù ÙÛ âØ®ÙØ§ÙØ¯ Ø¨Ø§ Ù¾Ø¯Ø±Ø´ Ø¯Ø± Ø§ÛÙ ÙÙØ±Ø¯" "Ø³ÙÛÙ ØªØµÙÛÙ Ú¯Ø±ÙØªÙ Ø¨ÙØ¯ Ú©Ù ÙØ§Ø¯Ø±Ø´ Ø±Ø§ Ø¯Ø± Ø¬Ø±ÛØ§Ù Ø¨Ú¯Ø°Ø§Ø±Ø¯" 1
"874" "az" "az.edf" "25" "3" "73" "filler" 17 "Fixation: 3521ms" 490 3521 4010 "[ 1]" 1 "Ø³ÙÛÙ ÚÙØ¯ ÙÙØª Ù¾ÛØ´ Ø¨Ù ÙÙ Ú¯ÙØª Ú©Ù ÙÛ âØ®ÙØ§ÙØ¯ Ø¨Ø§ Ù¾Ø¯Ø±Ø´ Ø¯Ø± Ø§ÛÙ ÙÙØ±Ø¯ Ø­Ø±Ù Ø¨Ø²ÙØ¯ " -313 8.6 21 "6" "6" "1" "*Ø³ÙÛÙ ÚÙØ¯ ÙÙØª Ù¾ÛØ´ Ø¨Ù ÙÙ Ú¯ÙØª Ú©Ù ÙÛ âØ®ÙØ§ÙØ¯ Ø¨Ø§ Ù¾Ø¯Ø±Ø´ Ø¯Ø± Ø§ÛÙ ÙÙØ±Ø¯" "Ø³ÙÛÙ ØªØµÙÛÙ Ú¯Ø±ÙØªÙ Ø¨ÙØ¯ Ú©Ù ÙØ§Ø¯Ø±Ø´ Ø±Ø§ Ø¯Ø± Ø¬Ø±ÛØ§Ù Ø¨Ú¯Ø°Ø§Ø±Ø¯" 1
"875" "az" "az.edf" "25" "3" "73" "filler" 18 "Fixation: 4088ms" 91 4088 4178 "[ ]" NA NA NA NA NA "6" "6" "1" "*Ø³ÙÛÙ ÚÙØ¯ ÙÙØª Ù¾ÛØ´ Ø¨Ù ÙÙ Ú¯ÙØª Ú©Ù ÙÛ âØ®ÙØ§ÙØ¯ Ø¨Ø§ Ù¾Ø¯Ø±Ø´ Ø¯Ø± Ø§ÛÙ ÙÙØ±Ø¯" "Ø³ÙÛÙ ØªØµÙÛÙ Ú¯Ø±ÙØªÙ Ø¨ÙØ¯ Ú©Ù ÙØ§Ø¯Ø±Ø´ Ø±Ø§ Ø¯Ø± Ø¬Ø±ÛØ§Ù Ø¨Ú¯Ø°Ø§Ø±Ø¯" 1
"876" "az" "az.edf" "25" "3" "73" "filler" 19 "Fixation: 4218ms" 240 4218 4457 "[ ]" NA NA NA NA NA "6" "6" "1" "*Ø³ÙÛÙ ÚÙØ¯ ÙÙØª Ù¾ÛØ´ Ø¨Ù ÙÙ Ú¯ÙØª Ú©Ù ÙÛ âØ®ÙØ§ÙØ¯ Ø¨Ø§ Ù¾Ø¯Ø±Ø´ Ø¯Ø± Ø§ÛÙ ÙÙØ±Ø¯" "Ø³ÙÛÙ ØªØµÙÛÙ Ú¯Ø±ÙØªÙ Ø¨ÙØ¯ Ú©Ù ÙØ§Ø¯Ø±Ø´ Ø±Ø§ Ø¯Ø± Ø¬Ø±ÛØ§Ù Ø¨Ú¯Ø°Ø§Ø±Ø¯" 1
"877" "az" "az.edf" "25" "3" "73" "filler" 20 "Fixation: 4521ms" 113 4521 4633 "[ ]" NA NA NA NA NA "6" "6" "1" "*Ø³ÙÛÙ ÚÙØ¯ ÙÙØª Ù¾ÛØ´ Ø¨Ù ÙÙ Ú¯ÙØª Ú©Ù ÙÛ âØ®ÙØ§ÙØ¯ Ø¨Ø§ Ù¾Ø¯Ø±Ø´ Ø¯Ø± Ø§ÛÙ ÙÙØ±Ø¯" "Ø³ÙÛÙ ØªØµÙÛÙ Ú¯Ø±ÙØªÙ Ø¨ÙØ¯ Ú©Ù ÙØ§Ø¯Ø±Ø´ Ø±Ø§ Ø¯Ø± Ø¬Ø±ÛØ§Ù Ø¨Ú¯Ø°Ø§Ø±Ø¯" 1
"878" "az" "az.edf" "25" "3" "73" "filler" 21 "Fixation: 4682ms" 294 4682 4975 "[ 1]" 1 "Ø³ÙÛÙ ÚÙØ¯ ÙÙØª Ù¾ÛØ´ Ø¨Ù ÙÙ Ú¯ÙØª Ú©Ù ÙÛ âØ®ÙØ§ÙØ¯ Ø¨Ø§ Ù¾Ø¯Ø±Ø´ Ø¯Ø± Ø§ÛÙ ÙÙØ±Ø¯ Ø­Ø±Ù Ø¨Ø²ÙØ¯ " -248.8 1.6 21 "6" "6" "1" "*Ø³ÙÛÙ ÚÙØ¯ ÙÙØª Ù¾ÛØ´ Ø¨Ù ÙÙ Ú¯ÙØª Ú©Ù ÙÛ âØ®ÙØ§ÙØ¯ Ø¨Ø§ Ù¾Ø¯Ø±Ø´ Ø¯Ø± Ø§ÛÙ ÙÙØ±Ø¯" "Ø³ÙÛÙ ØªØµÙÛÙ Ú¯Ø±ÙØªÙ Ø¨ÙØ¯ Ú©Ù ÙØ§Ø¯Ø±Ø´ Ø±Ø§ Ø¯Ø± Ø¬Ø±ÛØ§Ù Ø¨Ú¯Ø°Ø§Ø±Ø¯" 1
"879" "az" "az.edf" "25" "3" "73" "filler" 22 "Fixation: 4996ms" 168 4996 5163 "[ 1]" 1 "Ø³ÙÛÙ ÚÙØ¯ ÙÙØª Ù¾ÛØ´ Ø¨Ù ÙÙ Ú¯ÙØª Ú©Ù ÙÛ âØ®ÙØ§ÙØ¯ Ø¨Ø§ Ù¾Ø¯Ø±Ø´ Ø¯Ø± Ø§ÛÙ ÙÙØ±Ø¯ Ø­Ø±Ù Ø¨Ø²ÙØ¯ " -306.2 6.2 21 "6" "6" "1" "*Ø³ÙÛÙ ÚÙØ¯ ÙÙØª Ù¾ÛØ´ Ø¨Ù ÙÙ Ú¯ÙØª Ú©Ù ÙÛ âØ®ÙØ§ÙØ¯ Ø¨Ø§ Ù¾Ø¯Ø±Ø´ Ø¯Ø± Ø§ÛÙ ÙÙØ±Ø¯" "Ø³ÙÛÙ ØªØµÙÛÙ Ú¯Ø±ÙØªÙ Ø¨ÙØ¯ Ú©Ù ÙØ§Ø¯Ø±Ø´ Ø±Ø§ Ø¯Ø± Ø¬Ø±ÛØ§Ù Ø¨Ú¯Ø°Ø§Ø±Ø¯" 1
"880" "az" "az.edf" "25" "3" "73" "filler" 23 "Fixation: 5185ms" 190 5185 5374 "[ 1]" 1 "Ø³ÙÛÙ ÚÙØ¯ ÙÙØª Ù¾ÛØ´ Ø¨Ù ÙÙ Ú¯ÙØª Ú©Ù ÙÛ âØ®ÙØ§ÙØ¯ Ø¨Ø§ Ù¾Ø¯Ø±Ø´ Ø¯Ø± Ø§ÛÙ ÙÙØ±Ø¯ Ø­Ø±Ù Ø¨Ø²ÙØ¯ " -349 2.8 21 "6" "6" "1" "*Ø³ÙÛÙ ÚÙØ¯ ÙÙØª Ù¾ÛØ´ Ø¨Ù ÙÙ Ú¯ÙØª Ú©Ù ÙÛ âØ®ÙØ§ÙØ¯ Ø¨Ø§ Ù¾Ø¯Ø±Ø´ Ø¯Ø± Ø§ÛÙ ÙÙØ±Ø¯" "Ø³ÙÛÙ ØªØµÙÛÙ Ú¯Ø±ÙØªÙ Ø¨ÙØ¯ Ú©Ù ÙØ§Ø¯Ø±Ø´ Ø±Ø§ Ø¯Ø± Ø¬Ø±ÛØ§Ù Ø¨Ú¯Ø°Ø§Ø±Ø¯" 1
"881" "az" "az.edf" "25" "3" "73" "filler" 24 "Fixation: 5396ms" 182 5396 5577 "[ ]" NA NA NA NA NA "6" "6" "1" "*Ø³ÙÛÙ ÚÙØ¯ ÙÙØª Ù¾ÛØ´ Ø¨Ù ÙÙ Ú¯ÙØª Ú©Ù ÙÛ âØ®ÙØ§ÙØ¯ Ø¨Ø§ Ù¾Ø¯Ø±Ø´ Ø¯Ø± Ø§ÛÙ ÙÙØ±Ø¯" "Ø³ÙÛÙ ØªØµÙÛÙ Ú¯Ø±ÙØªÙ Ø¨ÙØ¯ Ú©Ù ÙØ§Ø¯Ø±Ø´ Ø±Ø§ Ø¯Ø± Ø¬Ø±ÛØ§Ù Ø¨Ú¯Ø°Ø§Ø±Ø¯" 1
"882" "az" "az.edf" "25" "3" "73" "filler" 25 "Fixation: 5598ms" 155 5598 5752 "[ ]" NA NA NA NA NA "6" "6" "1" "*Ø³ÙÛÙ ÚÙØ¯ ÙÙØª Ù¾ÛØ´ Ø¨Ù ÙÙ Ú¯ÙØª Ú©Ù ÙÛ âØ®ÙØ§ÙØ¯ Ø¨Ø§ Ù¾Ø¯Ø±Ø´ Ø¯Ø± Ø§ÛÙ ÙÙØ±Ø¯" "Ø³ÙÛÙ ØªØµÙÛÙ Ú¯Ø±ÙØªÙ Ø¨ÙØ¯ Ú©Ù ÙØ§Ø¯Ø±Ø´ Ø±Ø§ Ø¯Ø± Ø¬Ø±ÛØ§Ù Ø¨Ú¯Ø°Ø§Ø±Ø¯" 1
"883" "az" "az.edf" "25" "3" "73" "filler" 26 "Fixation: 5777ms" 191 5777 5967 "[ ]" NA NA NA NA NA "6" "6" "1" "*Ø³ÙÛÙ ÚÙØ¯ ÙÙØª Ù¾ÛØ´ Ø¨Ù ÙÙ Ú¯ÙØª Ú©Ù ÙÛ âØ®ÙØ§ÙØ¯ Ø¨Ø§ Ù¾Ø¯Ø±Ø´ Ø¯Ø± Ø§ÛÙ ÙÙØ±Ø¯" "Ø³ÙÛÙ ØªØµÙÛÙ Ú¯Ø±ÙØªÙ Ø¨ÙØ¯ Ú©Ù ÙØ§Ø¯Ø±Ø´ Ø±Ø§ Ø¯Ø± Ø¬Ø±ÛØ§Ù Ø¨Ú¯Ø°Ø§Ø±Ø¯" 1
"884" "az" "az.edf" "25" "3" "73" "filler" 27 "Fixation: 5989ms" 128 5989 6116 "[ ]" NA NA NA NA NA "6" "6" "1" "*Ø³ÙÛÙ ÚÙØ¯ ÙÙØª Ù¾ÛØ´ Ø¨Ù ÙÙ Ú¯ÙØª Ú©Ù ÙÛ âØ®ÙØ§ÙØ¯ Ø¨Ø§ Ù¾Ø¯Ø±Ø´ Ø¯Ø± Ø§ÛÙ ÙÙØ±Ø¯" "Ø³ÙÛÙ ØªØµÙÛÙ Ú¯Ø±ÙØªÙ Ø¨ÙØ¯ Ú©Ù ÙØ§Ø¯Ø±Ø´ Ø±Ø§ Ø¯Ø± Ø¬Ø±ÛØ§Ù Ø¨Ú¯Ø°Ø§Ø±Ø¯" 1
"885" "az" "az.edf" "25" "3" "73" "filler" 28 "Fixation: 6141ms" 201 6141 6341 "[ ]" NA NA NA NA NA "6" "6" "1" "*Ø³ÙÛÙ ÚÙØ¯ ÙÙØª Ù¾ÛØ´ Ø¨Ù ÙÙ Ú¯ÙØª Ú©Ù ÙÛ âØ®ÙØ§ÙØ¯ Ø¨Ø§ Ù¾Ø¯Ø±Ø´ Ø¯Ø± Ø§ÛÙ ÙÙØ±Ø¯" "Ø³ÙÛÙ ØªØµÙÛÙ Ú¯Ø±ÙØªÙ Ø¨ÙØ¯ Ú©Ù ÙØ§Ø¯Ø±Ø´ Ø±Ø§ Ø¯Ø± Ø¬Ø±ÛØ§Ù Ø¨Ú¯Ø°Ø§Ø±Ø¯" 1
"886" "az" "az.edf" "25" "3" "73" "filler" 29 "Fixation: 6363ms" 255 6363 6617 "[ ]" NA NA NA NA NA "6" "6" "1" "*Ø³ÙÛÙ ÚÙØ¯ ÙÙØª Ù¾ÛØ´ Ø¨Ù ÙÙ Ú¯ÙØª Ú©Ù ÙÛ âØ®ÙØ§ÙØ¯ Ø¨Ø§ Ù¾Ø¯Ø±Ø´ Ø¯Ø± Ø§ÛÙ ÙÙØ±Ø¯" "Ø³ÙÛÙ ØªØµÙÛÙ Ú¯Ø±ÙØªÙ Ø¨ÙØ¯ Ú©Ù ÙØ§Ø¯Ø±Ø´ Ø±Ø§ Ø¯Ø± Ø¬Ø±ÛØ§Ù Ø¨Ú¯Ø°Ø§Ø±Ø¯" 1
"887" "az" "az.edf" "25" "3" "73" "filler" 30 "Fixation: 6672ms" 140 6672 6811 "[ 1]" 1 "Ø³ÙÛÙ ÚÙØ¯ ÙÙØª Ù¾ÛØ´ Ø¨Ù ÙÙ Ú¯ÙØª Ú©Ù ÙÛ âØ®ÙØ§ÙØ¯ Ø¨Ø§ Ù¾Ø¯Ø±Ø´ Ø¯Ø± Ø§ÛÙ ÙÙØ±Ø¯ Ø­Ø±Ù Ø¨Ø²ÙØ¯ " -285.2 7.4 21 "6" "6" "1" "*Ø³ÙÛÙ ÚÙØ¯ ÙÙØª Ù¾ÛØ´ Ø¨Ù ÙÙ Ú¯ÙØª Ú©Ù ÙÛ âØ®ÙØ§ÙØ¯ Ø¨Ø§ Ù¾Ø¯Ø±Ø´ Ø¯Ø± Ø§ÛÙ ÙÙØ±Ø¯" "Ø³ÙÛÙ ØªØµÙÛÙ Ú¯Ø±ÙØªÙ Ø¨ÙØ¯ Ú©Ù ÙØ§Ø¯Ø±Ø´ Ø±Ø§ Ø¯Ø± Ø¬Ø±ÛØ§Ù Ø¨Ú¯Ø°Ø§Ø±Ø¯" 1
"888" "az" "az.edf" "26" "3" "4" "d" 1 "Fixation: 7ms" 193 7 199 "[ 1]" 1 "Ø­ÙÛØ¯ " 1.6 -15 2 "6" "6" "1" "*Ø­ÙÛØ¯*Ø¬ÙØ§Ø¨Û*Ú©Ù Ú©Ø§ÙÙØ§ ØºÛØ± ÙÙØªØ¸Ø±Ù Ø¨ÙØ¯*Ø§Ø² ÙÛÙØ§*Ø´ÙÛØ¯*Ù*Ø´ÙÚ©Ù Ø´Ø¯*" "Ø¬ÙØ§Ø¨ ÙÛÙØ§ ÙØ§Ø¨Ù Ù¾ÛØ´â Ø¨ÛÙÛ Ø¨ÙØ¯" 1
"889" "az" "az.edf" "26" "3" "4" "d" 2 "Fixation: 215ms" 222 215 436 "[ 1]" 1 "Ø­ÙÛØ¯ " -25.3 1.7 2 "6" "6" "1" "*Ø­ÙÛØ¯*Ø¬ÙØ§Ø¨Û*Ú©Ù Ú©Ø§ÙÙØ§ ØºÛØ± ÙÙØªØ¸Ø±Ù Ø¨ÙØ¯*Ø§Ø² ÙÛÙØ§*Ø´ÙÛØ¯*Ù*Ø´ÙÚ©Ù Ø´Ø¯*" "Ø¬ÙØ§Ø¨ ÙÛÙØ§ ÙØ§Ø¨Ù Ù¾ÛØ´â Ø¨ÛÙÛ Ø¨ÙØ¯" 1
"890" "az" "az.edf" "26" "3" "4" "d" 3 "Fixation: 457ms" 972 457 1428 "[ 2]" 2 "ØªÙØ§Ø¶Ø§ÛÛ " -2 6.3 4 "6" "6" "1" "*Ø­ÙÛØ¯*Ø¬ÙØ§Ø¨Û*Ú©Ù Ú©Ø§ÙÙØ§ ØºÛØ± ÙÙØªØ¸Ø±Ù Ø¨ÙØ¯*Ø§Ø² ÙÛÙØ§*Ø´ÙÛØ¯*Ù*Ø´ÙÚ©Ù Ø´Ø¯*" "Ø¬ÙØ§Ø¨ ÙÛÙØ§ ÙØ§Ø¨Ù Ù¾ÛØ´â Ø¨ÛÙÛ Ø¨ÙØ¯" 1
"891" "az" "az.edf" "26" "3" "4" "d" 4 "Fixation: 1439ms" 128 1439 1566 "[ 2]" 2 "ØªÙØ§Ø¶Ø§ÛÛ " -22.4 7.6 4 "6" "6" "1" "*Ø­ÙÛØ¯*Ø¬ÙØ§Ø¨Û*Ú©Ù Ú©Ø§ÙÙØ§ ØºÛØ± ÙÙØªØ¸Ø±Ù Ø¨ÙØ¯*Ø§Ø² ÙÛÙØ§*Ø´ÙÛØ¯*Ù*Ø´ÙÚ©Ù Ø´Ø¯*" "Ø¬ÙØ§Ø¨ ÙÛÙØ§ ÙØ§Ø¨Ù Ù¾ÛØ´â Ø¨ÛÙÛ Ø¨ÙØ¯" 1
"892" "az" "az.edf" "26" "3" "4" "d" 5 "Fixation: 1589ms" 313 1589 1901 "[ 3]" 3 "Ø§Ø² ÙÛÙØ§ " -6.9 1.6 4 "6" "6" "1" "*Ø­ÙÛØ¯*Ø¬ÙØ§Ø¨Û*Ú©Ù Ú©Ø§ÙÙØ§ ØºÛØ± ÙÙØªØ¸Ø±Ù Ø¨ÙØ¯*Ø§Ø² ÙÛÙØ§*Ø´ÙÛØ¯*Ù*Ø´ÙÚ©Ù Ø´Ø¯*" "Ø¬ÙØ§Ø¨ ÙÛÙØ§ ÙØ§Ø¨Ù Ù¾ÛØ´â Ø¨ÛÙÛ Ø¨ÙØ¯" 1
"893" "az" "az.edf" "26" "3" "4" "d" 6 "Fixation: 1922ms" 202 1922 2123 "[ 4]" 4 "Ú©Ø±Ø¯ " -3.3 6.7 3 "6" "6" "1" "*Ø­ÙÛØ¯*Ø¬ÙØ§Ø¨Û*Ú©Ù Ú©Ø§ÙÙØ§ ØºÛØ± ÙÙØªØ¸Ø±Ù Ø¨ÙØ¯*Ø§Ø² ÙÛÙØ§*Ø´ÙÛØ¯*Ù*Ø´ÙÚ©Ù Ø´Ø¯*" "Ø¬ÙØ§Ø¨ ÙÛÙØ§ ÙØ§Ø¨Ù Ù¾ÛØ´â Ø¨ÛÙÛ Ø¨ÙØ¯" 1
"894" "az" "az.edf" "26" "3" "4" "d" 7 "Fixation: 2145ms" 185 2145 2329 "[ 6]" 6 "ÙÙØªØ¸Ø± Ø¬ÙØ§Ø¨ Ø´Ø¯ " 47.3 5.1 8 "6" "6" "1" "*Ø­ÙÛØ¯*Ø¬ÙØ§Ø¨Û*Ú©Ù Ú©Ø§ÙÙØ§ ØºÛØ± ÙÙØªØ¸Ø±Ù Ø¨ÙØ¯*Ø§Ø² ÙÛÙØ§*Ø´ÙÛØ¯*Ù*Ø´ÙÚ©Ù Ø´Ø¯*" "Ø¬ÙØ§Ø¨ ÙÛÙØ§ ÙØ§Ø¨Ù Ù¾ÛØ´â Ø¨ÛÙÛ Ø¨ÙØ¯" 1
"895" "az" "az.edf" "26" "3" "4" "d" 8 "Fixation: 2349ms" 180 2349 2528 "[ 6]" 6 "ÙÙØªØ¸Ø± Ø¬ÙØ§Ø¨ Ø´Ø¯ " 3.5 9.5 8 "6" "6" "1" "*Ø­ÙÛØ¯*Ø¬ÙØ§Ø¨Û*Ú©Ù Ú©Ø§ÙÙØ§ ØºÛØ± ÙÙØªØ¸Ø±Ù Ø¨ÙØ¯*Ø§Ø² ÙÛÙØ§*Ø´ÙÛØ¯*Ù*Ø´ÙÚ©Ù Ø´Ø¯*" "Ø¬ÙØ§Ø¨ ÙÛÙØ§ ÙØ§Ø¨Ù Ù¾ÛØ´â Ø¨ÛÙÛ Ø¨ÙØ¯" 1
"896" "az" "az.edf" "26" "3" "4" "d" 9 "Fixation: 2546ms" 267 2546 2812 "[ 6]" 6 "ÙÙØªØ¸Ø± Ø¬ÙØ§Ø¨ Ø´Ø¯ " -41.5 6.2 8 "6" "6" "1" "*Ø­ÙÛØ¯*Ø¬ÙØ§Ø¨Û*Ú©Ù Ú©Ø§ÙÙØ§ ØºÛØ± ÙÙØªØ¸Ø±Ù Ø¨ÙØ¯*Ø§Ø² ÙÛÙØ§*Ø´ÙÛØ¯*Ù*Ø´ÙÚ©Ù Ø´Ø¯*" "Ø¬ÙØ§Ø¨ ÙÛÙØ§ ÙØ§Ø¨Ù Ù¾ÛØ´â Ø¨ÛÙÛ Ø¨ÙØ¯" 1
"897" "az" "az.edf" "26" "3" "4" "d" 10 "Fixation: 2831ms" 321 2831 3151 "[ ]" NA NA NA NA NA "6" "6" "1" "*Ø­ÙÛØ¯*Ø¬ÙØ§Ø¨Û*Ú©Ù Ú©Ø§ÙÙØ§ ØºÛØ± ÙÙØªØ¸Ø±Ù Ø¨ÙØ¯*Ø§Ø² ÙÛÙØ§*Ø´ÙÛØ¯*Ù*Ø´ÙÚ©Ù Ø´Ø¯*" "Ø¬ÙØ§Ø¨ ÙÛÙØ§ ÙØ§Ø¨Ù Ù¾ÛØ´â Ø¨ÛÙÛ Ø¨ÙØ¯" 1
"898" "az" "az.edf" "26" "3" "4" "d" 11 "Fixation: 3173ms" 389 3173 3561 "[ ]" NA NA NA NA NA "6" "6" "1" "*Ø­ÙÛØ¯*Ø¬ÙØ§Ø¨Û*Ú©Ù Ú©Ø§ÙÙØ§ ØºÛØ± ÙÙØªØ¸Ø±Ù Ø¨ÙØ¯*Ø§Ø² ÙÛÙØ§*Ø´ÙÛØ¯*Ù*Ø´ÙÚ©Ù Ø´Ø¯*" "Ø¬ÙØ§Ø¨ ÙÛÙØ§ ÙØ§Ø¨Ù Ù¾ÛØ´â Ø¨ÛÙÛ Ø¨ÙØ¯" 1
"899" "az" "az.edf" "26" "3" "4" "d" 12 "Fixation: 3581ms" 299 3581 3879 "[ ]" NA NA NA NA NA "6" "6" "1" "*Ø­ÙÛØ¯*Ø¬ÙØ§Ø¨Û*Ú©Ù Ú©Ø§ÙÙØ§ ØºÛØ± ÙÙØªØ¸Ø±Ù Ø¨ÙØ¯*Ø§Ø² ÙÛÙØ§*Ø´ÙÛØ¯*Ù*Ø´ÙÚ©Ù Ø´Ø¯*" "Ø¬ÙØ§Ø¨ ÙÛÙØ§ ÙØ§Ø¨Ù Ù¾ÛØ´â Ø¨ÛÙÛ Ø¨ÙØ¯" 1
"900" "az" "az.edf" "26" "3" "4" "d" 13 "Fixation: 3904ms" 233 3904 4136 "[ ]" NA NA NA NA NA "6" "6" "1" "*Ø­ÙÛØ¯*Ø¬ÙØ§Ø¨Û*Ú©Ù Ú©Ø§ÙÙØ§ ØºÛØ± ÙÙØªØ¸Ø±Ù Ø¨ÙØ¯*Ø§Ø² ÙÛÙØ§*Ø´ÙÛØ¯*Ù*Ø´ÙÚ©Ù Ø´Ø¯*" "Ø¬ÙØ§Ø¨ ÙÛÙØ§ ÙØ§Ø¨Ù Ù¾ÛØ´â Ø¨ÛÙÛ Ø¨ÙØ¯" 1
"901" "az" "az.edf" "26" "3" "4" "d" 14 "Fixation: 4150ms" 98 4150 4247 "[ ]" NA NA NA NA NA "6" "6" "1" "*Ø­ÙÛØ¯*Ø¬ÙØ§Ø¨Û*Ú©Ù Ú©Ø§ÙÙØ§ ØºÛØ± ÙÙØªØ¸Ø±Ù Ø¨ÙØ¯*Ø§Ø² ÙÛÙØ§*Ø´ÙÛØ¯*Ù*Ø´ÙÚ©Ù Ø´Ø¯*" "Ø¬ÙØ§Ø¨ ÙÛÙØ§ ÙØ§Ø¨Ù Ù¾ÛØ´â Ø¨ÛÙÛ Ø¨ÙØ¯" 1
"902" "az" "az.edf" "26" "3" "4" "d" 15 "Fixation: 4269ms" 205 4269 4473 "[ ]" NA NA NA NA NA "6" "6" "1" "*Ø­ÙÛØ¯*Ø¬ÙØ§Ø¨Û*Ú©Ù Ú©Ø§ÙÙØ§ ØºÛØ± ÙÙØªØ¸Ø±Ù Ø¨ÙØ¯*Ø§Ø² ÙÛÙØ§*Ø´ÙÛØ¯*Ù*Ø´ÙÚ©Ù Ø´Ø¯*" "Ø¬ÙØ§Ø¨ ÙÛÙØ§ ÙØ§Ø¨Ù Ù¾ÛØ´â Ø¨ÛÙÛ Ø¨ÙØ¯" 1
"903" "az" "az.edf" "26" "3" "4" "d" 16 "Fixation: 4492ms" 172 4492 4663 "[ ]" NA NA NA NA NA "6" "6" "1" "*Ø­ÙÛØ¯*Ø¬ÙØ§Ø¨Û*Ú©Ù Ú©Ø§ÙÙØ§ ØºÛØ± ÙÙØªØ¸Ø±Ù Ø¨ÙØ¯*Ø§Ø² ÙÛÙØ§*Ø´ÙÛØ¯*Ù*Ø´ÙÚ©Ù Ø´Ø¯*" "Ø¬ÙØ§Ø¨ ÙÛÙØ§ ÙØ§Ø¨Ù Ù¾ÛØ´â Ø¨ÛÙÛ Ø¨ÙØ¯" 1
"904" "az" "az.edf" "26" "3" "4" "d" 17 "Fixation: 4730ms" 197 4730 4926 "[ 2]" 2 "ØªÙØ§Ø¶Ø§ÛÛ " 30.7 16.7 4 "6" "6" "1" "*Ø­ÙÛØ¯*Ø¬ÙØ§Ø¨Û*Ú©Ù Ú©Ø§ÙÙØ§ ØºÛØ± ÙÙØªØ¸Ø±Ù Ø¨ÙØ¯*Ø§Ø² ÙÛÙØ§*Ø´ÙÛØ¯*Ù*Ø´ÙÚ©Ù Ø´Ø¯*" "Ø¬ÙØ§Ø¨ ÙÛÙØ§ ÙØ§Ø¨Ù Ù¾ÛØ´â Ø¨ÛÙÛ Ø¨ÙØ¯" 1
"905" "az" "az.edf" "26" "3" "4" "d" 18 "Fixation: 4938ms" 212 4938 5149 "[ 2]" 2 "ØªÙØ§Ø¶Ø§ÛÛ " 10.4 12.2 4 "6" "6" "1" "*Ø­ÙÛØ¯*Ø¬ÙØ§Ø¨Û*Ú©Ù Ú©Ø§ÙÙØ§ ØºÛØ± ÙÙØªØ¸Ø±Ù Ø¨ÙØ¯*Ø§Ø² ÙÛÙØ§*Ø´ÙÛØ¯*Ù*Ø´ÙÚ©Ù Ø´Ø¯*" "Ø¬ÙØ§Ø¨ ÙÛÙØ§ ÙØ§Ø¨Ù Ù¾ÛØ´â Ø¨ÛÙÛ Ø¨ÙØ¯" 1
"906" "az" "az.edf" "26" "3" "4" "d" 19 "Fixation: 5172ms" 226 5172 5397 "[ 3]" 3 "Ø§Ø² ÙÛÙØ§ " 2.3 8.1 4 "6" "6" "1" "*Ø­ÙÛØ¯*Ø¬ÙØ§Ø¨Û*Ú©Ù Ú©Ø§ÙÙØ§ ØºÛØ± ÙÙØªØ¸Ø±Ù Ø¨ÙØ¯*Ø§Ø² ÙÛÙØ§*Ø´ÙÛØ¯*Ù*Ø´ÙÚ©Ù Ø´Ø¯*" "Ø¬ÙØ§Ø¨ ÙÛÙØ§ ÙØ§Ø¨Ù Ù¾ÛØ´â Ø¨ÛÙÛ Ø¨ÙØ¯" 1
"907" "az" "az.edf" "26" "3" "4" "d" 20 "Fixation: 5415ms" 242 5415 5656 "[ 4]" 4 "Ú©Ø±Ø¯ " 7.7 6.6 3 "6" "6" "1" "*Ø­ÙÛØ¯*Ø¬ÙØ§Ø¨Û*Ú©Ù Ú©Ø§ÙÙØ§ ØºÛØ± ÙÙØªØ¸Ø±Ù Ø¨ÙØ¯*Ø§Ø² ÙÛÙØ§*Ø´ÙÛØ¯*Ù*Ø´ÙÚ©Ù Ø´Ø¯*" "Ø¬ÙØ§Ø¨ ÙÛÙØ§ ÙØ§Ø¨Ù Ù¾ÛØ´â Ø¨ÛÙÛ Ø¨ÙØ¯" 1
"908" "az" "az.edf" "26" "3" "4" "d" 21 "Fixation: 5680ms" 158 5680 5837 "[ 6]" 6 "ÙÙØªØ¸Ø± Ø¬ÙØ§Ø¨ Ø´Ø¯ " 41.8 6.2 8 "6" "6" "1" "*Ø­ÙÛØ¯*Ø¬ÙØ§Ø¨Û*Ú©Ù Ú©Ø§ÙÙØ§ ØºÛØ± ÙÙØªØ¸Ø±Ù Ø¨ÙØ¯*Ø§Ø² ÙÛÙØ§*Ø´ÙÛØ¯*Ù*Ø´ÙÚ©Ù Ø´Ø¯*" "Ø¬ÙØ§Ø¨ ÙÛÙØ§ ÙØ§Ø¨Ù Ù¾ÛØ´â Ø¨ÛÙÛ Ø¨ÙØ¯" 1
"909" "az" "az.edf" "26" "3" "4" "d" 22 "Fixation: 5862ms" 214 5862 6075 "[ 3]" 3 "Ø§Ø² ÙÛÙØ§ " -14.5 7.5 4 "6" "6" "1" "*Ø­ÙÛØ¯*Ø¬ÙØ§Ø¨Û*Ú©Ù Ú©Ø§ÙÙØ§ ØºÛØ± ÙÙØªØ¸Ø±Ù Ø¨ÙØ¯*Ø§Ø² ÙÛÙØ§*Ø´ÙÛØ¯*Ù*Ø´ÙÚ©Ù Ø´Ø¯*" "Ø¬ÙØ§Ø¨ ÙÛÙØ§ ÙØ§Ø¨Ù Ù¾ÛØ´â Ø¨ÛÙÛ Ø¨ÙØ¯" 1
"910" "az" "az.edf" "26" "3" "4" "d" 23 "Fixation: 6099ms" 209 6099 6307 "[ 6]" 6 "ÙÙØªØ¸Ø± Ø¬ÙØ§Ø¨ Ø´Ø¯ " 50.6 5 8 "6" "6" "1" "*Ø­ÙÛØ¯*Ø¬ÙØ§Ø¨Û*Ú©Ù Ú©Ø§ÙÙØ§ ØºÛØ± ÙÙØªØ¸Ø±Ù Ø¨ÙØ¯*Ø§Ø² ÙÛÙØ§*Ø´ÙÛØ¯*Ù*Ø´ÙÚ©Ù Ø´Ø¯*" "Ø¬ÙØ§Ø¨ ÙÛÙØ§ ÙØ§Ø¨Ù Ù¾ÛØ´â Ø¨ÛÙÛ Ø¨ÙØ¯" 1
"911" "az" "az.edf" "26" "3" "4" "d" 24 "Fixation: 6426ms" 132 6426 6557 "[ 4]" 4 "Ú©Ø±Ø¯ " -7.5 18.1 3 "6" "6" "1" "*Ø­ÙÛØ¯*Ø¬ÙØ§Ø¨Û*Ú©Ù Ú©Ø§ÙÙØ§ ØºÛØ± ÙÙØªØ¸Ø±Ù Ø¨ÙØ¯*Ø§Ø² ÙÛÙØ§*Ø´ÙÛØ¯*Ù*Ø´ÙÚ©Ù Ø´Ø¯*" "Ø¬ÙØ§Ø¨ ÙÛÙØ§ ÙØ§Ø¨Ù Ù¾ÛØ´â Ø¨ÛÙÛ Ø¨ÙØ¯" 1
"912" "az" "az.edf" "26" "3" "4" "d" 25 "Fixation: 6574ms" 267 6574 6840 "[ 3]" 3 "Ø§Ø² ÙÛÙØ§ " -13.9 9.2 4 "6" "6" "1" "*Ø­ÙÛØ¯*Ø¬ÙØ§Ø¨Û*Ú©Ù Ú©Ø§ÙÙØ§ ØºÛØ± ÙÙØªØ¸Ø±Ù Ø¨ÙØ¯*Ø§Ø² ÙÛÙØ§*Ø´ÙÛØ¯*Ù*Ø´ÙÚ©Ù Ø´Ø¯*" "Ø¬ÙØ§Ø¨ ÙÛÙØ§ ÙØ§Ø¨Ù Ù¾ÛØ´â Ø¨ÛÙÛ Ø¨ÙØ¯" 1
"913" "az" "az.edf" "26" "3" "4" "d" 26 "Fixation: 6974ms" 177 6974 7150 "[ 6]" 6 "ÙÙØªØ¸Ø± Ø¬ÙØ§Ø¨ Ø´Ø¯ " 60 0.5 8 "6" "6" "1" "*Ø­ÙÛØ¯*Ø¬ÙØ§Ø¨Û*Ú©Ù Ú©Ø§ÙÙØ§ ØºÛØ± ÙÙØªØ¸Ø±Ù Ø¨ÙØ¯*Ø§Ø² ÙÛÙØ§*Ø´ÙÛØ¯*Ù*Ø´ÙÚ©Ù Ø´Ø¯*" "Ø¬ÙØ§Ø¨ ÙÛÙØ§ ÙØ§Ø¨Ù Ù¾ÛØ´â Ø¨ÛÙÛ Ø¨ÙØ¯" 1
"914" "az" "az.edf" "26" "3" "4" "d" 27 "Fixation: 7172ms" 173 7172 7344 "[ 6]" 6 "ÙÙØªØ¸Ø± Ø¬ÙØ§Ø¨ Ø´Ø¯ " 19.5 2.5 8 "6" "6" "1" "*Ø­ÙÛØ¯*Ø¬ÙØ§Ø¨Û*Ú©Ù Ú©Ø§ÙÙØ§ ØºÛØ± ÙÙØªØ¸Ø±Ù Ø¨ÙØ¯*Ø§Ø² ÙÛÙØ§*Ø´ÙÛØ¯*Ù*Ø´ÙÚ©Ù Ø´Ø¯*" "Ø¬ÙØ§Ø¨ ÙÛÙØ§ ÙØ§Ø¨Ù Ù¾ÛØ´â Ø¨ÛÙÛ Ø¨ÙØ¯" 1
"915" "az" "az.edf" "26" "3" "4" "d" 28 "Fixation: 7369ms" 191 7369 7559 "[ 6]" 6 "ÙÙØªØ¸Ø± Ø¬ÙØ§Ø¨ Ø´Ø¯ " -40.1 4.5 8 "6" "6" "1" "*Ø­ÙÛØ¯*Ø¬ÙØ§Ø¨Û*Ú©Ù Ú©Ø§ÙÙØ§ ØºÛØ± ÙÙØªØ¸Ø±Ù Ø¨ÙØ¯*Ø§Ø² ÙÛÙØ§*Ø´ÙÛØ¯*Ù*Ø´ÙÚ©Ù Ø´Ø¯*" "Ø¬ÙØ§Ø¨ ÙÛÙØ§ ÙØ§Ø¨Ù Ù¾ÛØ´â Ø¨ÛÙÛ Ø¨ÙØ¯" 1
"916" "az" "az.edf" "26" "3" "4" "d" 29 "Fixation: 7583ms" 162 7583 7744 "[ ]" NA NA NA NA NA "6" "6" "1" "*Ø­ÙÛØ¯*Ø¬ÙØ§Ø¨Û*Ú©Ù Ú©Ø§ÙÙØ§ ØºÛØ± ÙÙØªØ¸Ø±Ù Ø¨ÙØ¯*Ø§Ø² ÙÛÙØ§*Ø´ÙÛØ¯*Ù*Ø´ÙÚ©Ù Ø´Ø¯*" "Ø¬ÙØ§Ø¨ ÙÛÙØ§ ÙØ§Ø¨Ù Ù¾ÛØ´â Ø¨ÛÙÛ Ø¨ÙØ¯" 1
"917" "az" "az.edf" "26" "3" "4" "d" 30 "Fixation: 7785ms" 40 7785 7824 "[ ]" NA NA NA NA NA "6" "6" "1" "*Ø­ÙÛØ¯*Ø¬ÙØ§Ø¨Û*Ú©Ù Ú©Ø§ÙÙØ§ ØºÛØ± ÙÙØªØ¸Ø±Ù Ø¨ÙØ¯*Ø§Ø² ÙÛÙØ§*Ø´ÙÛØ¯*Ù*Ø´ÙÚ©Ù Ø´Ø¯*" "Ø¬ÙØ§Ø¨ ÙÛÙØ§ ÙØ§Ø¨Ù Ù¾ÛØ´â Ø¨ÛÙÛ Ø¨ÙØ¯" 1
"918" "az" "az.edf" "26" "3" "4" "d" 31 "Fixation: 7925ms" 97 7925 8021 "[ ]" NA NA NA NA NA "6" "6" "1" "*Ø­ÙÛØ¯*Ø¬ÙØ§Ø¨Û*Ú©Ù Ú©Ø§ÙÙØ§ ØºÛØ± ÙÙØªØ¸Ø±Ù Ø¨ÙØ¯*Ø§Ø² ÙÛÙØ§*Ø´ÙÛØ¯*Ù*Ø´ÙÚ©Ù Ø´Ø¯*" "Ø¬ÙØ§Ø¨ ÙÛÙØ§ ÙØ§Ø¨Ù Ù¾ÛØ´â Ø¨ÛÙÛ Ø¨ÙØ¯" 1
"919" "az" "az.edf" "26" "3" "4" "d" 32 "Fixation: 8054ms" 125 8054 8178 "[ ]" NA NA NA NA NA "6" "6" "1" "*Ø­ÙÛØ¯*Ø¬ÙØ§Ø¨Û*Ú©Ù Ú©Ø§ÙÙØ§ ØºÛØ± ÙÙØªØ¸Ø±Ù Ø¨ÙØ¯*Ø§Ø² ÙÛÙØ§*Ø´ÙÛØ¯*Ù*Ø´ÙÚ©Ù Ø´Ø¯*" "Ø¬ÙØ§Ø¨ ÙÛÙØ§ ÙØ§Ø¨Ù Ù¾ÛØ´â Ø¨ÛÙÛ Ø¨ÙØ¯" 1
"920" "az" "az.edf" "26" "3" "4" "d" 33 "Fixation: 8255ms" 79 8255 8333 "[ ]" NA NA NA NA NA "6" "6" "1" "*Ø­ÙÛØ¯*Ø¬ÙØ§Ø¨Û*Ú©Ù Ú©Ø§ÙÙØ§ ØºÛØ± ÙÙØªØ¸Ø±Ù Ø¨ÙØ¯*Ø§Ø² ÙÛÙØ§*Ø´ÙÛØ¯*Ù*Ø´ÙÚ©Ù Ø´Ø¯*" "Ø¬ÙØ§Ø¨ ÙÛÙØ§ ÙØ§Ø¨Ù Ù¾ÛØ´â Ø¨ÛÙÛ Ø¨ÙØ¯" 1
"921" "az" "az.edf" "26" "3" "4" "d" 34 "Fixation: 8369ms" 193 8369 8561 "[ ]" NA NA NA NA NA "6" "6" "1" "*Ø­ÙÛØ¯*Ø¬ÙØ§Ø¨Û*Ú©Ù Ú©Ø§ÙÙØ§ ØºÛØ± ÙÙØªØ¸Ø±Ù Ø¨ÙØ¯*Ø§Ø² ÙÛÙØ§*Ø´ÙÛØ¯*Ù*Ø´ÙÚ©Ù Ø´Ø¯*" "Ø¬ÙØ§Ø¨ ÙÛÙØ§ ÙØ§Ø¨Ù Ù¾ÛØ´â Ø¨ÛÙÛ Ø¨ÙØ¯" 1
"922" "az" "az.edf" "26" "3" "4" "d" 35 "Fixation: 8584ms" 173 8584 8756 "[ ]" NA NA NA NA NA "6" "6" "1" "*Ø­ÙÛØ¯*Ø¬ÙØ§Ø¨Û*Ú©Ù Ú©Ø§ÙÙØ§ ØºÛØ± ÙÙØªØ¸Ø±Ù Ø¨ÙØ¯*Ø§Ø² ÙÛÙØ§*Ø´ÙÛØ¯*Ù*Ø´ÙÚ©Ù Ø´Ø¯*" "Ø¬ÙØ§Ø¨ ÙÛÙØ§ ÙØ§Ø¨Ù Ù¾ÛØ´â Ø¨ÛÙÛ Ø¨ÙØ¯" 1
"923" "az" "az.edf" "26" "3" "4" "d" 36 "Fixation: 8777ms" 376 8777 9152 "[ ]" NA NA NA NA NA "6" "6" "1" "*Ø­ÙÛØ¯*Ø¬ÙØ§Ø¨Û*Ú©Ù Ú©Ø§ÙÙØ§ ØºÛØ± ÙÙØªØ¸Ø±Ù Ø¨ÙØ¯*Ø§Ø² ÙÛÙØ§*Ø´ÙÛØ¯*Ù*Ø´ÙÚ©Ù Ø´Ø¯*" "Ø¬ÙØ§Ø¨ ÙÛÙØ§ ÙØ§Ø¨Ù Ù¾ÛØ´â Ø¨ÛÙÛ Ø¨ÙØ¯" 1
"924" "az" "az.edf" "26" "3" "4" "d" 37 "Fixation: 9183ms" 184 9183 9366 "[ ]" NA NA NA NA NA "6" "6" "1" "*Ø­ÙÛØ¯*Ø¬ÙØ§Ø¨Û*Ú©Ù Ú©Ø§ÙÙØ§ ØºÛØ± ÙÙØªØ¸Ø±Ù Ø¨ÙØ¯*Ø§Ø² ÙÛÙØ§*Ø´ÙÛØ¯*Ù*Ø´ÙÚ©Ù Ø´Ø¯*" "Ø¬ÙØ§Ø¨ ÙÛÙØ§ ÙØ§Ø¨Ù Ù¾ÛØ´â Ø¨ÛÙÛ Ø¨ÙØ¯" 1
"925" "az" "az.edf" "26" "3" "4" "d" 38 "Fixation: 9391ms" 206 9391 9596 "[ ]" NA NA NA NA NA "6" "6" "1" "*Ø­ÙÛØ¯*Ø¬ÙØ§Ø¨Û*Ú©Ù Ú©Ø§ÙÙØ§ ØºÛØ± ÙÙØªØ¸Ø±Ù Ø¨ÙØ¯*Ø§Ø² ÙÛÙØ§*Ø´ÙÛØ¯*Ù*Ø´ÙÚ©Ù Ø´Ø¯*" "Ø¬ÙØ§Ø¨ ÙÛÙØ§ ÙØ§Ø¨Ù Ù¾ÛØ´â Ø¨ÛÙÛ Ø¨ÙØ¯" 1
"926" "az" "az.edf" "26" "3" "4" "d" 39 "Fixation: 9617ms" 112 9617 9728 "[ ]" NA NA NA NA NA "6" "6" "1" "*Ø­ÙÛØ¯*Ø¬ÙØ§Ø¨Û*Ú©Ù Ú©Ø§ÙÙØ§ ØºÛØ± ÙÙØªØ¸Ø±Ù Ø¨ÙØ¯*Ø§Ø² ÙÛÙØ§*Ø´ÙÛØ¯*Ù*Ø´ÙÚ©Ù Ø´Ø¯*" "Ø¬ÙØ§Ø¨ ÙÛÙØ§ ÙØ§Ø¨Ù Ù¾ÛØ´â Ø¨ÛÙÛ Ø¨ÙØ¯" 1
"927" "az" "az.edf" "26" "3" "4" "d" 40 "Fixation: 9758ms" 188 9758 9945 "[ ]" NA NA NA NA NA "6" "6" "1" "*Ø­ÙÛØ¯*Ø¬ÙØ§Ø¨Û*Ú©Ù Ú©Ø§ÙÙØ§ ØºÛØ± ÙÙØªØ¸Ø±Ù Ø¨ÙØ¯*Ø§Ø² ÙÛÙØ§*Ø´ÙÛØ¯*Ù*Ø´ÙÚ©Ù Ø´Ø¯*" "Ø¬ÙØ§Ø¨ ÙÛÙØ§ ÙØ§Ø¨Ù Ù¾ÛØ´â Ø¨ÛÙÛ Ø¨ÙØ¯" 1
"928" "az" "az.edf" "26" "3" "4" "d" 41 "Fixation: 9967ms" 187 9967 10153 "[ ]" NA NA NA NA NA "6" "6" "1" "*Ø­ÙÛØ¯*Ø¬ÙØ§Ø¨Û*Ú©Ù Ú©Ø§ÙÙØ§ ØºÛØ± ÙÙØªØ¸Ø±Ù Ø¨ÙØ¯*Ø§Ø² ÙÛÙØ§*Ø´ÙÛØ¯*Ù*Ø´ÙÚ©Ù Ø´Ø¯*" "Ø¬ÙØ§Ø¨ ÙÛÙØ§ ÙØ§Ø¨Ù Ù¾ÛØ´â Ø¨ÛÙÛ Ø¨ÙØ¯" 1
"929" "az" "az.edf" "26" "3" "4" "d" 42 "Fixation: 10168ms" 378 10168 10545 "[ ]" NA NA NA NA NA "6" "6" "1" "*Ø­ÙÛØ¯*Ø¬ÙØ§Ø¨Û*Ú©Ù Ú©Ø§ÙÙØ§ ØºÛØ± ÙÙØªØ¸Ø±Ù Ø¨ÙØ¯*Ø§Ø² ÙÛÙØ§*Ø´ÙÛØ¯*Ù*Ø´ÙÚ©Ù Ø´Ø¯*" "Ø¬ÙØ§Ø¨ ÙÛÙØ§ ÙØ§Ø¨Ù Ù¾ÛØ´â Ø¨ÛÙÛ Ø¨ÙØ¯" 1
"930" "az" "az.edf" "26" "3" "4" "d" 43 "Fixation: 10579ms" 240 10579 10818 "[ ]" NA NA NA NA NA "6" "6" "1" "*Ø­ÙÛØ¯*Ø¬ÙØ§Ø¨Û*Ú©Ù Ú©Ø§ÙÙØ§ ØºÛØ± ÙÙØªØ¸Ø±Ù Ø¨ÙØ¯*Ø§Ø² ÙÛÙØ§*Ø´ÙÛØ¯*Ù*Ø´ÙÚ©Ù Ø´Ø¯*" "Ø¬ÙØ§Ø¨ ÙÛÙØ§ ÙØ§Ø¨Ù Ù¾ÛØ´â Ø¨ÛÙÛ Ø¨ÙØ¯" 1
"931" "az" "az.edf" "26" "3" "4" "d" 44 "Fixation: 10843ms" 39 10843 10881 "[ ]" NA NA NA NA NA "6" "6" "1" "*Ø­ÙÛØ¯*Ø¬ÙØ§Ø¨Û*Ú©Ù Ú©Ø§ÙÙØ§ ØºÛØ± ÙÙØªØ¸Ø±Ù Ø¨ÙØ¯*Ø§Ø² ÙÛÙØ§*Ø´ÙÛØ¯*Ù*Ø´ÙÚ©Ù Ø´Ø¯*" "Ø¬ÙØ§Ø¨ ÙÛÙØ§ ÙØ§Ø¨Ù Ù¾ÛØ´â Ø¨ÛÙÛ Ø¨ÙØ¯" 1
"932" "az" "az.edf" "27" "3" "68" "filler" 1 "Fixation: 7ms" 52 7 58 "[ 1]" 1 "Ø¯Ø§ÙÙØ¯ Ø¯ÛØ±ÙØ² Ø¢ÙÙØ¯Ø± Ø®Ø³ØªÙ Ø¨ÙØ¯ Ú©Ù ÙØªÙØ§ÙØ³Øª Ø¨Ù Ø³Ø±Ù Ú©Ø§Ø± Ø¨Ø±ÙØ¯ Ù Ø¯Ø± Ø®Ø§ÙÙ ÙØ§ÙØ¯ " 289.1 -7.2 14 "7" "6" "0" "*Ø¯Ø§ÙÙØ¯ Ø¯ÛØ±ÙØ² Ø¢ÙÙØ¯Ø± Ø®Ø³ØªÙ Ø¨ÙØ¯ Ú©Ù ÙØªÙØ§ÙØ³Øª Ø¨Ù Ø³Ø±Ù Ú©Ø§Ø± Ø¨Ø±ÙØ¯ Ù Ø¯Ø± ï¿½" "Ø¯Ø§ÙÙØ¯ Ø¯ÛØ±ÙØ² Ø­Ø³Ø§Ø¨Û Ø®Ø³ØªÙ Ø´Ø¯Ùâ Ø¨ÙØ¯" 1
"933" "az" "az.edf" "27" "3" "68" "filler" 2 "Fixation: 76ms" 288 76 363 "[ 1]" 1 "Ø¯Ø§ÙÙØ¯ Ø¯ÛØ±ÙØ² Ø¢ÙÙØ¯Ø± Ø®Ø³ØªÙ Ø¨ÙØ¯ Ú©Ù ÙØªÙØ§ÙØ³Øª Ø¨Ù Ø³Ø±Ù Ú©Ø§Ø± Ø¨Ø±ÙØ¯ Ù Ø¯Ø± Ø®Ø§ÙÙ ÙØ§ÙØ¯ " 250.9 6.8 14 "7" "6" "0" "*Ø¯Ø§ÙÙØ¯ Ø¯ÛØ±ÙØ² Ø¢ÙÙØ¯Ø± Ø®Ø³ØªÙ Ø¨ÙØ¯ Ú©Ù ÙØªÙØ§ÙØ³Øª Ø¨Ù Ø³Ø±Ù Ú©Ø§Ø± Ø¨Ø±ÙØ¯ Ù Ø¯Ø± ï¿½" "Ø¯Ø§ÙÙØ¯ Ø¯ÛØ±ÙØ² Ø­Ø³Ø§Ø¨Û Ø®Ø³ØªÙ Ø´Ø¯Ùâ Ø¨ÙØ¯" 1
"934" "az" "az.edf" "27" "3" "68" "filler" 3 "Fixation: 371ms" 165 371 535 "[ 1]" 1 "Ø¯Ø§ÙÙØ¯ Ø¯ÛØ±ÙØ² Ø¢ÙÙØ¯Ø± Ø®Ø³ØªÙ Ø¨ÙØ¯ Ú©Ù ÙØªÙØ§ÙØ³Øª Ø¨Ù Ø³Ø±Ù Ú©Ø§Ø± Ø¨Ø±ÙØ¯ Ù Ø¯Ø± Ø®Ø§ÙÙ ÙØ§ÙØ¯ " 229.8 10.2 14 "7" "6" "0" "*Ø¯Ø§ÙÙØ¯ Ø¯ÛØ±ÙØ² Ø¢ÙÙØ¯Ø± Ø®Ø³ØªÙ Ø¨ÙØ¯ Ú©Ù ÙØªÙØ§ÙØ³Øª Ø¨Ù Ø³Ø±Ù Ú©Ø§Ø± Ø¨Ø±ÙØ¯ Ù Ø¯Ø± ï¿½" "Ø¯Ø§ÙÙØ¯ Ø¯ÛØ±ÙØ² Ø­Ø³Ø§Ø¨Û Ø®Ø³ØªÙ Ø´Ø¯Ùâ Ø¨ÙØ¯" 1
"935" "az" "az.edf" "27" "3" "68" "filler" 4 "Fixation: 549ms" 217 549 765 "[ 1]" 1 "Ø¯Ø§ÙÙØ¯ Ø¯ÛØ±ÙØ² Ø¢ÙÙØ¯Ø± Ø®Ø³ØªÙ Ø¨ÙØ¯ Ú©Ù ÙØªÙØ§ÙØ³Øª Ø¨Ù Ø³Ø±Ù Ú©Ø§Ø± Ø¨Ø±ÙØ¯ Ù Ø¯Ø± Ø®Ø§ÙÙ ÙØ§ÙØ¯ " 200.4 10.7 14 "7" "6" "0" "*Ø¯Ø§ÙÙØ¯ Ø¯ÛØ±ÙØ² Ø¢ÙÙØ¯Ø± Ø®Ø³ØªÙ Ø¨ÙØ¯ Ú©Ù ÙØªÙØ§ÙØ³Øª Ø¨Ù Ø³Ø±Ù Ú©Ø§Ø± Ø¨Ø±ÙØ¯ Ù Ø¯Ø± ï¿½" "Ø¯Ø§ÙÙØ¯ Ø¯ÛØ±ÙØ² Ø­Ø³Ø§Ø¨Û Ø®Ø³ØªÙ Ø´Ø¯Ùâ Ø¨ÙØ¯" 1
"936" "az" "az.edf" "27" "3" "68" "filler" 5 "Fixation: 777ms" 238 777 1014 "[ 1]" 1 "Ø¯Ø§ÙÙØ¯ Ø¯ÛØ±ÙØ² Ø¢ÙÙØ¯Ø± Ø®Ø³ØªÙ Ø¨ÙØ¯ Ú©Ù ÙØªÙØ§ÙØ³Øª Ø¨Ù Ø³Ø±Ù Ú©Ø§Ø± Ø¨Ø±ÙØ¯ Ù Ø¯Ø± Ø®Ø§ÙÙ ÙØ§ÙØ¯ " 175 4.9 14 "7" "6" "0" "*Ø¯Ø§ÙÙØ¯ Ø¯ÛØ±ÙØ² Ø¢ÙÙØ¯Ø± Ø®Ø³ØªÙ Ø¨ÙØ¯ Ú©Ù ÙØªÙØ§ÙØ³Øª Ø¨Ù Ø³Ø±Ù Ú©Ø§Ø± Ø¨Ø±ÙØ¯ Ù Ø¯Ø± ï¿½" "Ø¯Ø§ÙÙØ¯ Ø¯ÛØ±ÙØ² Ø­Ø³Ø§Ø¨Û Ø®Ø³ØªÙ Ø´Ø¯Ùâ Ø¨ÙØ¯" 1
"937" "az" "az.edf" "27" "3" "68" "filler" 6 "Fixation: 1033ms" 199 1033 1231 "[ 1]" 1 "Ø¯Ø§ÙÙØ¯ Ø¯ÛØ±ÙØ² Ø¢ÙÙØ¯Ø± Ø®Ø³ØªÙ Ø¨ÙØ¯ Ú©Ù ÙØªÙØ§ÙØ³Øª Ø¨Ù Ø³Ø±Ù Ú©Ø§Ø± Ø¨Ø±ÙØ¯ Ù Ø¯Ø± Ø®Ø§ÙÙ ÙØ§ÙØ¯ " 123.7 6.5 14 "7" "6" "0" "*Ø¯Ø§ÙÙØ¯ Ø¯ÛØ±ÙØ² Ø¢ÙÙØ¯Ø± Ø®Ø³ØªÙ Ø¨ÙØ¯ Ú©Ù ÙØªÙØ§ÙØ³Øª Ø¨Ù Ø³Ø±Ù Ú©Ø§Ø± Ø¨Ø±ÙØ¯ Ù Ø¯Ø± ï¿½" "Ø¯Ø§ÙÙØ¯ Ø¯ÛØ±ÙØ² Ø­Ø³Ø§Ø¨Û Ø®Ø³ØªÙ Ø´Ø¯Ùâ Ø¨ÙØ¯" 1
"938" "az" "az.edf" "27" "3" "68" "filler" 7 "Fixation: 1251ms" 191 1251 1441 "[ 1]" 1 "Ø¯Ø§ÙÙØ¯ Ø¯ÛØ±ÙØ² Ø¢ÙÙØ¯Ø± Ø®Ø³ØªÙ Ø¨ÙØ¯ Ú©Ù ÙØªÙØ§ÙØ³Øª Ø¨Ù Ø³Ø±Ù Ú©Ø§Ø± Ø¨Ø±ÙØ¯ Ù Ø¯Ø± Ø®Ø§ÙÙ ÙØ§ÙØ¯ " 77.4 6.5 14 "7" "6" "0" "*Ø¯Ø§ÙÙØ¯ Ø¯ÛØ±ÙØ² Ø¢ÙÙØ¯Ø± Ø®Ø³ØªÙ Ø¨ÙØ¯ Ú©Ù ÙØªÙØ§ÙØ³Øª Ø¨Ù Ø³Ø±Ù Ú©Ø§Ø± Ø¨Ø±ÙØ¯ Ù Ø¯Ø± ï¿½" "Ø¯Ø§ÙÙØ¯ Ø¯ÛØ±ÙØ² Ø­Ø³Ø§Ø¨Û Ø®Ø³ØªÙ Ø´Ø¯Ùâ Ø¨ÙØ¯" 1
"939" "az" "az.edf" "27" "3" "68" "filler" 8 "Fixation: 1464ms" 212 1464 1675 "[ 1]" 1 "Ø¯Ø§ÙÙØ¯ Ø¯ÛØ±ÙØ² Ø¢ÙÙØ¯Ø± Ø®Ø³ØªÙ Ø¨ÙØ¯ Ú©Ù ÙØªÙØ§ÙØ³Øª Ø¨Ù Ø³Ø±Ù Ú©Ø§Ø± Ø¨Ø±ÙØ¯ Ù Ø¯Ø± Ø®Ø§ÙÙ ÙØ§ÙØ¯ " 17.5 3.3 14 "7" "6" "0" "*Ø¯Ø§ÙÙØ¯ Ø¯ÛØ±ÙØ² Ø¢ÙÙØ¯Ø± Ø®Ø³ØªÙ Ø¨ÙØ¯ Ú©Ù ÙØªÙØ§ÙØ³Øª Ø¨Ù Ø³Ø±Ù Ú©Ø§Ø± Ø¨Ø±ÙØ¯ Ù Ø¯Ø± ï¿½" "Ø¯Ø§ÙÙØ¯ Ø¯ÛØ±ÙØ² Ø­Ø³Ø§Ø¨Û Ø®Ø³ØªÙ Ø´Ø¯Ùâ Ø¨ÙØ¯" 1
"940" "az" "az.edf" "27" "3" "68" "filler" 9 "Fixation: 1696ms" 165 1696 1860 "[ 1]" 1 "Ø¯Ø§ÙÙØ¯ Ø¯ÛØ±ÙØ² Ø¢ÙÙØ¯Ø± Ø®Ø³ØªÙ Ø¨ÙØ¯ Ú©Ù ÙØªÙØ§ÙØ³Øª Ø¨Ù Ø³Ø±Ù Ú©Ø§Ø± Ø¨Ø±ÙØ¯ Ù Ø¯Ø± Ø®Ø§ÙÙ ÙØ§ÙØ¯ " -49.2 4.5 14 "7" "6" "0" "*Ø¯Ø§ÙÙØ¯ Ø¯ÛØ±ÙØ² Ø¢ÙÙØ¯Ø± Ø®Ø³ØªÙ Ø¨ÙØ¯ Ú©Ù ÙØªÙØ§ÙØ³Øª Ø¨Ù Ø³Ø±Ù Ú©Ø§Ø± Ø¨Ø±ÙØ¯ Ù Ø¯Ø± ï¿½" "Ø¯Ø§ÙÙØ¯ Ø¯ÛØ±ÙØ² Ø­Ø³Ø§Ø¨Û Ø®Ø³ØªÙ Ø´Ø¯Ùâ Ø¨ÙØ¯" 1
"941" "az" "az.edf" "27" "3" "68" "filler" 10 "Fixation: 1881ms" 211 1881 2091 "[ 1]" 1 "Ø¯Ø§ÙÙØ¯ Ø¯ÛØ±ÙØ² Ø¢ÙÙØ¯Ø± Ø®Ø³ØªÙ Ø¨ÙØ¯ Ú©Ù ÙØªÙØ§ÙØ³Øª Ø¨Ù Ø³Ø±Ù Ú©Ø§Ø± Ø¨Ø±ÙØ¯ Ù Ø¯Ø± Ø®Ø§ÙÙ ÙØ§ÙØ¯ " -98.1 1.3 14 "7" "6" "0" "*Ø¯Ø§ÙÙØ¯ Ø¯ÛØ±ÙØ² Ø¢ÙÙØ¯Ø± Ø®Ø³ØªÙ Ø¨ÙØ¯ Ú©Ù ÙØªÙØ§ÙØ³Øª Ø¨Ù Ø³Ø±Ù Ú©Ø§Ø± Ø¨Ø±ÙØ¯ Ù Ø¯Ø± ï¿½" "Ø¯Ø§ÙÙØ¯ Ø¯ÛØ±ÙØ² Ø­Ø³Ø§Ø¨Û Ø®Ø³ØªÙ Ø´Ø¯Ùâ Ø¨ÙØ¯" 1
"942" "az" "az.edf" "27" "3" "68" "filler" 11 "Fixation: 2107ms" 200 2107 2306 "[ 1]" 1 "Ø¯Ø§ÙÙØ¯ Ø¯ÛØ±ÙØ² Ø¢ÙÙØ¯Ø± Ø®Ø³ØªÙ Ø¨ÙØ¯ Ú©Ù ÙØªÙØ§ÙØ³Øª Ø¨Ù Ø³Ø±Ù Ú©Ø§Ø± Ø¨Ø±ÙØ¯ Ù Ø¯Ø± Ø®Ø§ÙÙ ÙØ§ÙØ¯ " -130.9 3.8 14 "7" "6" "0" "*Ø¯Ø§ÙÙØ¯ Ø¯ÛØ±ÙØ² Ø¢ÙÙØ¯Ø± Ø®Ø³ØªÙ Ø¨ÙØ¯ Ú©Ù ÙØªÙØ§ÙØ³Øª Ø¨Ù Ø³Ø±Ù Ú©Ø§Ø± Ø¨Ø±ÙØ¯ Ù Ø¯Ø± ï¿½" "Ø¯Ø§ÙÙØ¯ Ø¯ÛØ±ÙØ² Ø­Ø³Ø§Ø¨Û Ø®Ø³ØªÙ Ø´Ø¯Ùâ Ø¨ÙØ¯" 1
"943" "az" "az.edf" "27" "3" "68" "filler" 12 "Fixation: 2318ms" 146 2318 2463 "[ 1]" 1 "Ø¯Ø§ÙÙØ¯ Ø¯ÛØ±ÙØ² Ø¢ÙÙØ¯Ø± Ø®Ø³ØªÙ Ø¨ÙØ¯ Ú©Ù ÙØªÙØ§ÙØ³Øª Ø¨Ù Ø³Ø±Ù Ú©Ø§Ø± Ø¨Ø±ÙØ¯ Ù Ø¯Ø± Ø®Ø§ÙÙ ÙØ§ÙØ¯ " -158.7 3.5 14 "7" "6" "0" "*Ø¯Ø§ÙÙØ¯ Ø¯ÛØ±ÙØ² Ø¢ÙÙØ¯Ø± Ø®Ø³ØªÙ Ø¨ÙØ¯ Ú©Ù ÙØªÙØ§ÙØ³Øª Ø¨Ù Ø³Ø±Ù Ú©Ø§Ø± Ø¨Ø±ÙØ¯ Ù Ø¯Ø± ï¿½" "Ø¯Ø§ÙÙØ¯ Ø¯ÛØ±ÙØ² Ø­Ø³Ø§Ø¨Û Ø®Ø³ØªÙ Ø´Ø¯Ùâ Ø¨ÙØ¯" 1
"944" "az" "az.edf" "27" "3" "68" "filler" 13 "Fixation: 2485ms" 258 2485 2742 "[ 1]" 1 "Ø¯Ø§ÙÙØ¯ Ø¯ÛØ±ÙØ² Ø¢ÙÙØ¯Ø± Ø®Ø³ØªÙ Ø¨ÙØ¯ Ú©Ù ÙØªÙØ§ÙØ³Øª Ø¨Ù Ø³Ø±Ù Ú©Ø§Ø± Ø¨Ø±ÙØ¯ Ù Ø¯Ø± Ø®Ø§ÙÙ ÙØ§ÙØ¯ " -222.5 -0.1 14 "7" "6" "0" "*Ø¯Ø§ÙÙØ¯ Ø¯ÛØ±ÙØ² Ø¢ÙÙØ¯Ø± Ø®Ø³ØªÙ Ø¨ÙØ¯ Ú©Ù ÙØªÙØ§ÙØ³Øª Ø¨Ù Ø³Ø±Ù Ú©Ø§Ø± Ø¨Ø±ÙØ¯ Ù Ø¯Ø± ï¿½" "Ø¯Ø§ÙÙØ¯ Ø¯ÛØ±ÙØ² Ø­Ø³Ø§Ø¨Û Ø®Ø³ØªÙ Ø´Ø¯Ùâ Ø¨ÙØ¯" 1
"945" "az" "az.edf" "27" "3" "68" "filler" 14 "Fixation: 2765ms" 186 2765 2950 "[ 1]" 1 "Ø¯Ø§ÙÙØ¯ Ø¯ÛØ±ÙØ² Ø¢ÙÙØ¯Ø± Ø®Ø³ØªÙ Ø¨ÙØ¯ Ú©Ù ÙØªÙØ§ÙØ³Øª Ø¨Ù Ø³Ø±Ù Ú©Ø§Ø± Ø¨Ø±ÙØ¯ Ù Ø¯Ø± Ø®Ø§ÙÙ ÙØ§ÙØ¯ " -274.2 -1.6 14 "7" "6" "0" "*Ø¯Ø§ÙÙØ¯ Ø¯ÛØ±ÙØ² Ø¢ÙÙØ¯Ø± Ø®Ø³ØªÙ Ø¨ÙØ¯ Ú©Ù ÙØªÙØ§ÙØ³Øª Ø¨Ù Ø³Ø±Ù Ú©Ø§Ø± Ø¨Ø±ÙØ¯ Ù Ø¯Ø± ï¿½" "Ø¯Ø§ÙÙØ¯ Ø¯ÛØ±ÙØ² Ø­Ø³Ø§Ø¨Û Ø®Ø³ØªÙ Ø´Ø¯Ùâ Ø¨ÙØ¯" 1
"946" "az" "az.edf" "27" "3" "68" "filler" 15 "Fixation: 3043ms" 129 3043 3171 "[ ]" NA NA NA NA NA "7" "6" "0" "*Ø¯Ø§ÙÙØ¯ Ø¯ÛØ±ÙØ² Ø¢ÙÙØ¯Ø± Ø®Ø³ØªÙ Ø¨ÙØ¯ Ú©Ù ÙØªÙØ§ÙØ³Øª Ø¨Ù Ø³Ø±Ù Ú©Ø§Ø± Ø¨Ø±ÙØ¯ Ù Ø¯Ø± ï¿½" "Ø¯Ø§ÙÙØ¯ Ø¯ÛØ±ÙØ² Ø­Ø³Ø§Ø¨Û Ø®Ø³ØªÙ Ø´Ø¯Ùâ Ø¨ÙØ¯" 1
"947" "az" "az.edf" "27" "3" "68" "filler" 16 "Fixation: 3208ms" 116 3208 3323 "[ ]" NA NA NA NA NA "7" "6" "0" "*Ø¯Ø§ÙÙØ¯ Ø¯ÛØ±ÙØ² Ø¢ÙÙØ¯Ø± Ø®Ø³ØªÙ Ø¨ÙØ¯ Ú©Ù ÙØªÙØ§ÙØ³Øª Ø¨Ù Ø³Ø±Ù Ú©Ø§Ø± Ø¨Ø±ÙØ¯ Ù Ø¯Ø± ï¿½" "Ø¯Ø§ÙÙØ¯ Ø¯ÛØ±ÙØ² Ø­Ø³Ø§Ø¨Û Ø®Ø³ØªÙ Ø´Ø¯Ùâ Ø¨ÙØ¯" 1
"948" "az" "az.edf" "27" "3" "68" "filler" 17 "Fixation: 3407ms" 136 3407 3542 "[ ]" NA NA NA NA NA "7" "6" "0" "*Ø¯Ø§ÙÙØ¯ Ø¯ÛØ±ÙØ² Ø¢ÙÙØ¯Ø± Ø®Ø³ØªÙ Ø¨ÙØ¯ Ú©Ù ÙØªÙØ§ÙØ³Øª Ø¨Ù Ø³Ø±Ù Ú©Ø§Ø± Ø¨Ø±ÙØ¯ Ù Ø¯Ø± ï¿½" "Ø¯Ø§ÙÙØ¯ Ø¯ÛØ±ÙØ² Ø­Ø³Ø§Ø¨Û Ø®Ø³ØªÙ Ø´Ø¯Ùâ Ø¨ÙØ¯" 1
"949" "az" "az.edf" "27" "3" "68" "filler" 18 "Fixation: 3563ms" 151 3563 3713 "[ ]" NA NA NA NA NA "7" "6" "0" "*Ø¯Ø§ÙÙØ¯ Ø¯ÛØ±ÙØ² Ø¢ÙÙØ¯Ø± Ø®Ø³ØªÙ Ø¨ÙØ¯ Ú©Ù ÙØªÙØ§ÙØ³Øª Ø¨Ù Ø³Ø±Ù Ú©Ø§Ø± Ø¨Ø±ÙØ¯ Ù Ø¯Ø± ï¿½" "Ø¯Ø§ÙÙØ¯ Ø¯ÛØ±ÙØ² Ø­Ø³Ø§Ø¨Û Ø®Ø³ØªÙ Ø´Ø¯Ùâ Ø¨ÙØ¯" 1
"950" "az" "az.edf" "27" "3" "68" "filler" 19 "Fixation: 3732ms" 328 3732 4059 "[ ]" NA NA NA NA NA "7" "6" "0" "*Ø¯Ø§ÙÙØ¯ Ø¯ÛØ±ÙØ² Ø¢ÙÙØ¯Ø± Ø®Ø³ØªÙ Ø¨ÙØ¯ Ú©Ù ÙØªÙØ§ÙØ³Øª Ø¨Ù Ø³Ø±Ù Ú©Ø§Ø± Ø¨Ø±ÙØ¯ Ù Ø¯Ø± ï¿½" "Ø¯Ø§ÙÙØ¯ Ø¯ÛØ±ÙØ² Ø­Ø³Ø§Ø¨Û Ø®Ø³ØªÙ Ø´Ø¯Ùâ Ø¨ÙØ¯" 1
"951" "az" "az.edf" "27" "3" "68" "filler" 20 "Fixation: 4081ms" 184 4081 4264 "[ ]" NA NA NA NA NA "7" "6" "0" "*Ø¯Ø§ÙÙØ¯ Ø¯ÛØ±ÙØ² Ø¢ÙÙØ¯Ø± Ø®Ø³ØªÙ Ø¨ÙØ¯ Ú©Ù ÙØªÙØ§ÙØ³Øª Ø¨Ù Ø³Ø±Ù Ú©Ø§Ø± Ø¨Ø±ÙØ¯ Ù Ø¯Ø± ï¿½" "Ø¯Ø§ÙÙØ¯ Ø¯ÛØ±ÙØ² Ø­Ø³Ø§Ø¨Û Ø®Ø³ØªÙ Ø´Ø¯Ùâ Ø¨ÙØ¯" 1
"952" "az" "az.edf" "27" "3" "68" "filler" 21 "Fixation: 4287ms" 261 4287 4547 "[ ]" NA NA NA NA NA "7" "6" "0" "*Ø¯Ø§ÙÙØ¯ Ø¯ÛØ±ÙØ² Ø¢ÙÙØ¯Ø± Ø®Ø³ØªÙ Ø¨ÙØ¯ Ú©Ù ÙØªÙØ§ÙØ³Øª Ø¨Ù Ø³Ø±Ù Ú©Ø§Ø± Ø¨Ø±ÙØ¯ Ù Ø¯Ø± ï¿½" "Ø¯Ø§ÙÙØ¯ Ø¯ÛØ±ÙØ² Ø­Ø³Ø§Ø¨Û Ø®Ø³ØªÙ Ø´Ø¯Ùâ Ø¨ÙØ¯" 1
"953" "az" "az.edf" "27" "3" "68" "filler" 22 "Fixation: 4569ms" 260 4569 4828 "[ ]" NA NA NA NA NA "7" "6" "0" "*Ø¯Ø§ÙÙØ¯ Ø¯ÛØ±ÙØ² Ø¢ÙÙØ¯Ø± Ø®Ø³ØªÙ Ø¨ÙØ¯ Ú©Ù ÙØªÙØ§ÙØ³Øª Ø¨Ù Ø³Ø±Ù Ú©Ø§Ø± Ø¨Ø±ÙØ¯ Ù Ø¯Ø± ï¿½" "Ø¯Ø§ÙÙØ¯ Ø¯ÛØ±ÙØ² Ø­Ø³Ø§Ø¨Û Ø®Ø³ØªÙ Ø´Ø¯Ùâ Ø¨ÙØ¯" 1
"954" "az" "az.edf" "27" "3" "68" "filler" 23 "Fixation: 4843ms" 436 4843 5278 "[ ]" NA NA NA NA NA "7" "6" "0" "*Ø¯Ø§ÙÙØ¯ Ø¯ÛØ±ÙØ² Ø¢ÙÙØ¯Ø± Ø®Ø³ØªÙ Ø¨ÙØ¯ Ú©Ù ÙØªÙØ§ÙØ³Øª Ø¨Ù Ø³Ø±Ù Ú©Ø§Ø± Ø¨Ø±ÙØ¯ Ù Ø¯Ø± ï¿½" "Ø¯Ø§ÙÙØ¯ Ø¯ÛØ±ÙØ² Ø­Ø³Ø§Ø¨Û Ø®Ø³ØªÙ Ø´Ø¯Ùâ Ø¨ÙØ¯" 1
"955" "az" "az.edf" "27" "3" "68" "filler" 24 "Fixation: 5301ms" 187 5301 5487 "[ ]" NA NA NA NA NA "7" "6" "0" "*Ø¯Ø§ÙÙØ¯ Ø¯ÛØ±ÙØ² Ø¢ÙÙØ¯Ø± Ø®Ø³ØªÙ Ø¨ÙØ¯ Ú©Ù ÙØªÙØ§ÙØ³Øª Ø¨Ù Ø³Ø±Ù Ú©Ø§Ø± Ø¨Ø±ÙØ¯ Ù Ø¯Ø± ï¿½" "Ø¯Ø§ÙÙØ¯ Ø¯ÛØ±ÙØ² Ø­Ø³Ø§Ø¨Û Ø®Ø³ØªÙ Ø´Ø¯Ùâ Ø¨ÙØ¯" 1
"956" "az" "az.edf" "27" "3" "68" "filler" 25 "Fixation: 5525ms" 223 5525 5747 "[ ]" NA NA NA NA NA "7" "6" "0" "*Ø¯Ø§ÙÙØ¯ Ø¯ÛØ±ÙØ² Ø¢ÙÙØ¯Ø± Ø®Ø³ØªÙ Ø¨ÙØ¯ Ú©Ù ÙØªÙØ§ÙØ³Øª Ø¨Ù Ø³Ø±Ù Ú©Ø§Ø± Ø¨Ø±ÙØ¯ Ù Ø¯Ø± ï¿½" "Ø¯Ø§ÙÙØ¯ Ø¯ÛØ±ÙØ² Ø­Ø³Ø§Ø¨Û Ø®Ø³ØªÙ Ø´Ø¯Ùâ Ø¨ÙØ¯" 1
"957" "az" "az.edf" "28" "3" "29" "b" 1 "Fixation: 7ms" 149 7 155 "[ 1]" 1 "Ø³ÛÙØ§ " -4.4 -14.6 2 "6" "6" "1" "*Ø³ÛÙØ§*ÙØ±Ø§Ø±Û*Ú©Ù Ø§ÙØªØ¸Ø§Ø±Ø´ Ø±Ø§ ÙÛâÚ©Ø´ÛØ¯*Ø¨Ø§ ÙØ¯Ø§*Ú¯Ø°Ø§Ø´Øª*Ø§ÙØ§ Ø§Ù Ø³Ø±Ù Ùï¿½" "ÙØ¯Ø§ Ø¢Ø¯ÙÙ Ø®ÙØ´â ÙÙÙÛ Ø§Ø³Øª" 1
"958" "az" "az.edf" "28" "3" "29" "b" 2 "Fixation: 169ms" 224 169 392 "[ 1]" 1 "Ø³ÛÙØ§ " -32.2 1.8 2 "6" "6" "1" "*Ø³ÛÙØ§*ÙØ±Ø§Ø±Û*Ú©Ù Ø§ÙØªØ¸Ø§Ø±Ø´ Ø±Ø§ ÙÛâÚ©Ø´ÛØ¯*Ø¨Ø§ ÙØ¯Ø§*Ú¯Ø°Ø§Ø´Øª*Ø§ÙØ§ Ø§Ù Ø³Ø±Ù Ùï¿½" "ÙØ¯Ø§ Ø¢Ø¯ÙÙ Ø®ÙØ´â ÙÙÙÛ Ø§Ø³Øª" 1
"959" "az" "az.edf" "28" "3" "29" "b" 3 "Fixation: 401ms" 442 401 842 "[ 2]" 2 "Ø´ÙØ±Û Ø±Ø§ " 20.6 7.2 3 "6" "6" "1" "*Ø³ÛÙØ§*ÙØ±Ø§Ø±Û*Ú©Ù Ø§ÙØªØ¸Ø§Ø±Ø´ Ø±Ø§ ÙÛâÚ©Ø´ÛØ¯*Ø¨Ø§ ÙØ¯Ø§*Ú¯Ø°Ø§Ø´Øª*Ø§ÙØ§ Ø§Ù Ø³Ø±Ù Ùï¿½" "ÙØ¯Ø§ Ø¢Ø¯ÙÙ Ø®ÙØ´â ÙÙÙÛ Ø§Ø³Øª" 1
"960" "az" "az.edf" "28" "3" "29" "b" 4 "Fixation: 864ms" 172 864 1035 "[ 2]" 2 "Ø´ÙØ±Û Ø±Ø§ " -30.1 3.6 3 "6" "6" "1" "*Ø³ÛÙØ§*ÙØ±Ø§Ø±Û*Ú©Ù Ø§ÙØªØ¸Ø§Ø±Ø´ Ø±Ø§ ÙÛâÚ©Ø´ÛØ¯*Ø¨Ø§ ÙØ¯Ø§*Ú¯Ø°Ø§Ø´Øª*Ø§ÙØ§ Ø§Ù Ø³Ø±Ù Ùï¿½" "ÙØ¯Ø§ Ø¢Ø¯ÙÙ Ø®ÙØ´â ÙÙÙÛ Ø§Ø³Øª" 1
"961" "az" "az.edf" "28" "3" "29" "b" 5 "Fixation: 1058ms" 274 1058 1331 "[ 4]" 4 "Ø¯ÛØ¯ " 10.4 2.3 2 "6" "6" "1" "*Ø³ÛÙØ§*ÙØ±Ø§Ø±Û*Ú©Ù Ø§ÙØªØ¸Ø§Ø±Ø´ Ø±Ø§ ÙÛâÚ©Ø´ÛØ¯*Ø¨Ø§ ÙØ¯Ø§*Ú¯Ø°Ø§Ø´Øª*Ø§ÙØ§ Ø§Ù Ø³Ø±Ù Ùï¿½" "ÙØ¯Ø§ Ø¢Ø¯ÙÙ Ø®ÙØ´â ÙÙÙÛ Ø§Ø³Øª" 1
"962" "az" "az.edf" "28" "3" "29" "b" 6 "Fixation: 1356ms" 323 1356 1678 "[ 2]" 2 "Ø´ÙØ±Û Ø±Ø§ " -2.8 14 3 "6" "6" "1" "*Ø³ÛÙØ§*ÙØ±Ø§Ø±Û*Ú©Ù Ø§ÙØªØ¸Ø§Ø±Ø´ Ø±Ø§ ÙÛâÚ©Ø´ÛØ¯*Ø¨Ø§ ÙØ¯Ø§*Ú¯Ø°Ø§Ø´Øª*Ø§ÙØ§ Ø§Ù Ø³Ø±Ù Ùï¿½" "ÙØ¯Ø§ Ø¢Ø¯ÙÙ Ø®ÙØ´â ÙÙÙÛ Ø§Ø³Øª" 1
"963" "az" "az.edf" "28" "3" "29" "b" 7 "Fixation: 1703ms" 204 1703 1906 "[ 4]" 4 "Ø¯ÛØ¯ " -7.1 6.3 2 "6" "6" "1" "*Ø³ÛÙØ§*ÙØ±Ø§Ø±Û*Ú©Ù Ø§ÙØªØ¸Ø§Ø±Ø´ Ø±Ø§ ÙÛâÚ©Ø´ÛØ¯*Ø¨Ø§ ÙØ¯Ø§*Ú¯Ø°Ø§Ø´Øª*Ø§ÙØ§ Ø§Ù Ø³Ø±Ù Ùï¿½" "ÙØ¯Ø§ Ø¢Ø¯ÙÙ Ø®ÙØ´â ÙÙÙÛ Ø§Ø³Øª" 1
"964" "az" "az.edf" "28" "3" "29" "b" 8 "Fixation: 1938ms" 230 1938 2167 "[ 6]" 6 "Ø¨Ù Ø¢ÙÙØ§ Ø®ÛÙÛ Ø®ÙØ´ Ú¯Ø°Ø´Øª " 64.2 6.2 9 "6" "6" "1" "*Ø³ÛÙØ§*ÙØ±Ø§Ø±Û*Ú©Ù Ø§ÙØªØ¸Ø§Ø±Ø´ Ø±Ø§ ÙÛâÚ©Ø´ÛØ¯*Ø¨Ø§ ÙØ¯Ø§*Ú¯Ø°Ø§Ø´Øª*Ø§ÙØ§ Ø§Ù Ø³Ø±Ù Ùï¿½" "ÙØ¯Ø§ Ø¢Ø¯ÙÙ Ø®ÙØ´â ÙÙÙÛ Ø§Ø³Øª" 1
"965" "az" "az.edf" "28" "3" "29" "b" 9 "Fixation: 2185ms" 150 2185 2334 "[ 6]" 6 "Ø¨Ù Ø¢ÙÙØ§ Ø®ÛÙÛ Ø®ÙØ´ Ú¯Ø°Ø´Øª " 22.5 6.3 9 "6" "6" "1" "*Ø³ÛÙØ§*ÙØ±Ø§Ø±Û*Ú©Ù Ø§ÙØªØ¸Ø§Ø±Ø´ Ø±Ø§ ÙÛâÚ©Ø´ÛØ¯*Ø¨Ø§ ÙØ¯Ø§*Ú¯Ø°Ø§Ø´Øª*Ø§ÙØ§ Ø§Ù Ø³Ø±Ù Ùï¿½" "ÙØ¯Ø§ Ø¢Ø¯ÙÙ Ø®ÙØ´â ÙÙÙÛ Ø§Ø³Øª" 1
"966" "az" "az.edf" "28" "3" "29" "b" 10 "Fixation: 2352ms" 196 2352 2547 "[ 6]" 6 "Ø¨Ù Ø¢ÙÙØ§ Ø®ÛÙÛ Ø®ÙØ´ Ú¯Ø°Ø´Øª " -18.6 5.2 9 "6" "6" "1" "*Ø³ÛÙØ§*ÙØ±Ø§Ø±Û*Ú©Ù Ø§ÙØªØ¸Ø§Ø±Ø´ Ø±Ø§ ÙÛâÚ©Ø´ÛØ¯*Ø¨Ø§ ÙØ¯Ø§*Ú¯Ø°Ø§Ø´Øª*Ø§ÙØ§ Ø§Ù Ø³Ø±Ù Ùï¿½" "ÙØ¯Ø§ Ø¢Ø¯ÙÙ Ø®ÙØ´â ÙÙÙÛ Ø§Ø³Øª" 1
"967" "az" "az.edf" "28" "3" "29" "b" 11 "Fixation: 2565ms" 275 2565 2839 "[ 6]" 6 "Ø¨Ù Ø¢ÙÙØ§ Ø®ÛÙÛ Ø®ÙØ´ Ú¯Ø°Ø´Øª " -53.2 3.7 9 "6" "6" "1" "*Ø³ÛÙØ§*ÙØ±Ø§Ø±Û*Ú©Ù Ø§ÙØªØ¸Ø§Ø±Ø´ Ø±Ø§ ÙÛâÚ©Ø´ÛØ¯*Ø¨Ø§ ÙØ¯Ø§*Ú¯Ø°Ø§Ø´Øª*Ø§ÙØ§ Ø§Ù Ø³Ø±Ù Ùï¿½" "ÙØ¯Ø§ Ø¢Ø¯ÙÙ Ø®ÙØ´â ÙÙÙÛ Ø§Ø³Øª" 1
"968" "az" "az.edf" "28" "3" "29" "b" 12 "Fixation: 2853ms" 223 2853 3075 "[ 6]" 6 "Ø¨Ù Ø¢ÙÙØ§ Ø®ÛÙÛ Ø®ÙØ´ Ú¯Ø°Ø´Øª " -19.8 8 9 "6" "6" "1" "*Ø³ÛÙØ§*ÙØ±Ø§Ø±Û*Ú©Ù Ø§ÙØªØ¸Ø§Ø±Ø´ Ø±Ø§ ÙÛâÚ©Ø´ÛØ¯*Ø¨Ø§ ÙØ¯Ø§*Ú¯Ø°Ø§Ø´Øª*Ø§ÙØ§ Ø§Ù Ø³Ø±Ù Ùï¿½" "ÙØ¯Ø§ Ø¢Ø¯ÙÙ Ø®ÙØ´â ÙÙÙÛ Ø§Ø³Øª" 1
"969" "az" "az.edf" "28" "3" "29" "b" 13 "Fixation: 3094ms" 139 3094 3232 "[ 6]" 6 "Ø¨Ù Ø¢ÙÙØ§ Ø®ÛÙÛ Ø®ÙØ´ Ú¯Ø°Ø´Øª " 5 6.1 9 "6" "6" "1" "*Ø³ÛÙØ§*ÙØ±Ø§Ø±Û*Ú©Ù Ø§ÙØªØ¸Ø§Ø±Ø´ Ø±Ø§ ÙÛâÚ©Ø´ÛØ¯*Ø¨Ø§ ÙØ¯Ø§*Ú¯Ø°Ø§Ø´Øª*Ø§ÙØ§ Ø§Ù Ø³Ø±Ù Ùï¿½" "ÙØ¯Ø§ Ø¢Ø¯ÙÙ Ø®ÙØ´â ÙÙÙÛ Ø§Ø³Øª" 1
"970" "az" "az.edf" "28" "3" "29" "b" 14 "Fixation: 3253ms" 265 3253 3517 "[ 6]" 6 "Ø¨Ù Ø¢ÙÙØ§ Ø®ÛÙÛ Ø®ÙØ´ Ú¯Ø°Ø´Øª " -55.3 0.2 9 "6" "6" "1" "*Ø³ÛÙØ§*ÙØ±Ø§Ø±Û*Ú©Ù Ø§ÙØªØ¸Ø§Ø±Ø´ Ø±Ø§ ÙÛâÚ©Ø´ÛØ¯*Ø¨Ø§ ÙØ¯Ø§*Ú¯Ø°Ø§Ø´Øª*Ø§ÙØ§ Ø§Ù Ø³Ø±Ù Ùï¿½" "ÙØ¯Ø§ Ø¢Ø¯ÙÙ Ø®ÙØ´â ÙÙÙÛ Ø§Ø³Øª" 1
"971" "az" "az.edf" "28" "3" "29" "b" 15 "Fixation: 3541ms" 235 3541 3775 "[ 6]" 6 "Ø¨Ù Ø¢ÙÙØ§ Ø®ÛÙÛ Ø®ÙØ´ Ú¯Ø°Ø´Øª " -115.8 2.1 9 "6" "6" "1" "*Ø³ÛÙØ§*ÙØ±Ø§Ø±Û*Ú©Ù Ø§ÙØªØ¸Ø§Ø±Ø´ Ø±Ø§ ÙÛâÚ©Ø´ÛØ¯*Ø¨Ø§ ÙØ¯Ø§*Ú¯Ø°Ø§Ø´Øª*Ø§ÙØ§ Ø§Ù Ø³Ø±Ù Ùï¿½" "ÙØ¯Ø§ Ø¢Ø¯ÙÙ Ø®ÙØ´â ÙÙÙÛ Ø§Ø³Øª" 1
"972" "az" "az.edf" "28" "3" "29" "b" 16 "Fixation: 3794ms" 327 3794 4120 "[ ]" NA NA NA NA NA "6" "6" "1" "*Ø³ÛÙØ§*ÙØ±Ø§Ø±Û*Ú©Ù Ø§ÙØªØ¸Ø§Ø±Ø´ Ø±Ø§ ÙÛâÚ©Ø´ÛØ¯*Ø¨Ø§ ÙØ¯Ø§*Ú¯Ø°Ø§Ø´Øª*Ø§ÙØ§ Ø§Ù Ø³Ø±Ù Ùï¿½" "ÙØ¯Ø§ Ø¢Ø¯ÙÙ Ø®ÙØ´â ÙÙÙÛ Ø§Ø³Øª" 1
"973" "az" "az.edf" "28" "3" "29" "b" 17 "Fixation: 4140ms" 180 4140 4319 "[ 6]" 6 "Ø¨Ù Ø¢ÙÙØ§ Ø®ÛÙÛ Ø®ÙØ´ Ú¯Ø°Ø´Øª " -107.4 6 9 "6" "6" "1" "*Ø³ÛÙØ§*ÙØ±Ø§Ø±Û*Ú©Ù Ø§ÙØªØ¸Ø§Ø±Ø´ Ø±Ø§ ÙÛâÚ©Ø´ÛØ¯*Ø¨Ø§ ÙØ¯Ø§*Ú¯Ø°Ø§Ø´Øª*Ø§ÙØ§ Ø§Ù Ø³Ø±Ù Ùï¿½" "ÙØ¯Ø§ Ø¢Ø¯ÙÙ Ø®ÙØ´â ÙÙÙÛ Ø§Ø³Øª" 1
"974" "az" "az.edf" "28" "3" "29" "b" 18 "Fixation: 4342ms" 239 4342 4580 "[ ]" NA NA NA NA NA "6" "6" "1" "*Ø³ÛÙØ§*ÙØ±Ø§Ø±Û*Ú©Ù Ø§ÙØªØ¸Ø§Ø±Ø´ Ø±Ø§ ÙÛâÚ©Ø´ÛØ¯*Ø¨Ø§ ÙØ¯Ø§*Ú¯Ø°Ø§Ø´Øª*Ø§ÙØ§ Ø§Ù Ø³Ø±Ù Ùï¿½" "ÙØ¯Ø§ Ø¢Ø¯ÙÙ Ø®ÙØ´â ÙÙÙÛ Ø§Ø³Øª" 1
"975" "az" "az.edf" "28" "3" "29" "b" 19 "Fixation: 4602ms" 348 4602 4949 "[ ]" NA NA NA NA NA "6" "6" "1" "*Ø³ÛÙØ§*ÙØ±Ø§Ø±Û*Ú©Ù Ø§ÙØªØ¸Ø§Ø±Ø´ Ø±Ø§ ÙÛâÚ©Ø´ÛØ¯*Ø¨Ø§ ÙØ¯Ø§*Ú¯Ø°Ø§Ø´Øª*Ø§ÙØ§ Ø§Ù Ø³Ø±Ù Ùï¿½" "ÙØ¯Ø§ Ø¢Ø¯ÙÙ Ø®ÙØ´â ÙÙÙÛ Ø§Ø³Øª" 1
"976" "az" "az.edf" "28" "3" "29" "b" 20 "Fixation: 5055ms" 260 5055 5314 "[ ]" NA NA NA NA NA "6" "6" "1" "*Ø³ÛÙØ§*ÙØ±Ø§Ø±Û*Ú©Ù Ø§ÙØªØ¸Ø§Ø±Ø´ Ø±Ø§ ÙÛâÚ©Ø´ÛØ¯*Ø¨Ø§ ÙØ¯Ø§*Ú¯Ø°Ø§Ø´Øª*Ø§ÙØ§ Ø§Ù Ø³Ø±Ù Ùï¿½" "ÙØ¯Ø§ Ø¢Ø¯ÙÙ Ø®ÙØ´â ÙÙÙÛ Ø§Ø³Øª" 1
"977" "az" "az.edf" "28" "3" "29" "b" 21 "Fixation: 5385ms" 93 5385 5477 "[ ]" NA NA NA NA NA "6" "6" "1" "*Ø³ÛÙØ§*ÙØ±Ø§Ø±Û*Ú©Ù Ø§ÙØªØ¸Ø§Ø±Ø´ Ø±Ø§ ÙÛâÚ©Ø´ÛØ¯*Ø¨Ø§ ÙØ¯Ø§*Ú¯Ø°Ø§Ø´Øª*Ø§ÙØ§ Ø§Ù Ø³Ø±Ù Ùï¿½" "ÙØ¯Ø§ Ø¢Ø¯ÙÙ Ø®ÙØ´â ÙÙÙÛ Ø§Ø³Øª" 1
"978" "az" "az.edf" "28" "3" "29" "b" 22 "Fixation: 5511ms" 172 5511 5682 "[ ]" NA NA NA NA NA "6" "6" "1" "*Ø³ÛÙØ§*ÙØ±Ø§Ø±Û*Ú©Ù Ø§ÙØªØ¸Ø§Ø±Ø´ Ø±Ø§ ÙÛâÚ©Ø´ÛØ¯*Ø¨Ø§ ÙØ¯Ø§*Ú¯Ø°Ø§Ø´Øª*Ø§ÙØ§ Ø§Ù Ø³Ø±Ù Ùï¿½" "ÙØ¯Ø§ Ø¢Ø¯ÙÙ Ø®ÙØ´â ÙÙÙÛ Ø§Ø³Øª" 1
"979" "az" "az.edf" "28" "3" "29" "b" 23 "Fixation: 5700ms" 309 5700 6008 "[ ]" NA NA NA NA NA "6" "6" "1" "*Ø³ÛÙØ§*ÙØ±Ø§Ø±Û*Ú©Ù Ø§ÙØªØ¸Ø§Ø±Ø´ Ø±Ø§ ÙÛâÚ©Ø´ÛØ¯*Ø¨Ø§ ÙØ¯Ø§*Ú¯Ø°Ø§Ø´Øª*Ø§ÙØ§ Ø§Ù Ø³Ø±Ù Ùï¿½" "ÙØ¯Ø§ Ø¢Ø¯ÙÙ Ø®ÙØ´â ÙÙÙÛ Ø§Ø³Øª" 1
"980" "az" "az.edf" "28" "3" "29" "b" 24 "Fixation: 6030ms" 193 6030 6222 "[ ]" NA NA NA NA NA "6" "6" "1" "*Ø³ÛÙØ§*ÙØ±Ø§Ø±Û*Ú©Ù Ø§ÙØªØ¸Ø§Ø±Ø´ Ø±Ø§ ÙÛâÚ©Ø´ÛØ¯*Ø¨Ø§ ÙØ¯Ø§*Ú¯Ø°Ø§Ø´Øª*Ø§ÙØ§ Ø§Ù Ø³Ø±Ù Ùï¿½" "ÙØ¯Ø§ Ø¢Ø¯ÙÙ Ø®ÙØ´â ÙÙÙÛ Ø§Ø³Øª" 1
"981" "az" "az.edf" "28" "3" "29" "b" 25 "Fixation: 6241ms" 184 6241 6424 "[ ]" NA NA NA NA NA "6" "6" "1" "*Ø³ÛÙØ§*ÙØ±Ø§Ø±Û*Ú©Ù Ø§ÙØªØ¸Ø§Ø±Ø´ Ø±Ø§ ÙÛâÚ©Ø´ÛØ¯*Ø¨Ø§ ÙØ¯Ø§*Ú¯Ø°Ø§Ø´Øª*Ø§ÙØ§ Ø§Ù Ø³Ø±Ù Ùï¿½" "ÙØ¯Ø§ Ø¢Ø¯ÙÙ Ø®ÙØ´â ÙÙÙÛ Ø§Ø³Øª" 1
"982" "az" "az.edf" "28" "3" "29" "b" 26 "Fixation: 6447ms" 213 6447 6659 "[ ]" NA NA NA NA NA "6" "6" "1" "*Ø³ÛÙØ§*ÙØ±Ø§Ø±Û*Ú©Ù Ø§ÙØªØ¸Ø§Ø±Ø´ Ø±Ø§ ÙÛâÚ©Ø´ÛØ¯*Ø¨Ø§ ÙØ¯Ø§*Ú¯Ø°Ø§Ø´Øª*Ø§ÙØ§ Ø§Ù Ø³Ø±Ù Ùï¿½" "ÙØ¯Ø§ Ø¢Ø¯ÙÙ Ø®ÙØ´â ÙÙÙÛ Ø§Ø³Øª" 1
"983" "az" "az.edf" "28" "3" "29" "b" 27 "Fixation: 6679ms" 593 6679 7271 "[ ]" NA NA NA NA NA "6" "6" "1" "*Ø³ÛÙØ§*ÙØ±Ø§Ø±Û*Ú©Ù Ø§ÙØªØ¸Ø§Ø±Ø´ Ø±Ø§ ÙÛâÚ©Ø´ÛØ¯*Ø¨Ø§ ÙØ¯Ø§*Ú¯Ø°Ø§Ø´Øª*Ø§ÙØ§ Ø§Ù Ø³Ø±Ù Ùï¿½" "ÙØ¯Ø§ Ø¢Ø¯ÙÙ Ø®ÙØ´â ÙÙÙÛ Ø§Ø³Øª" 1
"984" "az" "az.edf" "28" "3" "29" "b" 28 "Fixation: 7299ms" 210 7299 7508 "[ ]" NA NA NA NA NA "6" "6" "1" "*Ø³ÛÙØ§*ÙØ±Ø§Ø±Û*Ú©Ù Ø§ÙØªØ¸Ø§Ø±Ø´ Ø±Ø§ ÙÛâÚ©Ø´ÛØ¯*Ø¨Ø§ ÙØ¯Ø§*Ú¯Ø°Ø§Ø´Øª*Ø§ÙØ§ Ø§Ù Ø³Ø±Ù Ùï¿½" "ÙØ¯Ø§ Ø¢Ø¯ÙÙ Ø®ÙØ´â ÙÙÙÛ Ø§Ø³Øª" 1
"985" "az" "az.edf" "28" "3" "29" "b" 29 "Fixation: 7533ms" 294 7533 7826 "[ ]" NA NA NA NA NA "6" "6" "1" "*Ø³ÛÙØ§*ÙØ±Ø§Ø±Û*Ú©Ù Ø§ÙØªØ¸Ø§Ø±Ø´ Ø±Ø§ ÙÛâÚ©Ø´ÛØ¯*Ø¨Ø§ ÙØ¯Ø§*Ú¯Ø°Ø§Ø´Øª*Ø§ÙØ§ Ø§Ù Ø³Ø±Ù Ùï¿½" "ÙØ¯Ø§ Ø¢Ø¯ÙÙ Ø®ÙØ´â ÙÙÙÛ Ø§Ø³Øª" 1
"986" "az" "az.edf" "29" "3" "55" "filler" 1 "Fixation: 7ms" 191 7 197 "[ 1]" 1 "ÙÙ Ø§Ø² ÙÙØ§Ù¾ÛÙØ§ ÙÛ âØªØ±Ø³ÛØ¯Ù Ø§ÙØ§ ÙÙØªÛ Ø³ÙØ§Ø± Ø´Ø¯Ù ØªØ±Ø³Ù Ø±ÛØ®Øª " 236.8 -1.1 10 "6" "6" "1" "*ÙÙ Ø§Ø² ÙÙØ§Ù¾ÛÙØ§ ÙÛ âØªØ±Ø³ÛØ¯Ù Ø§ÙØ§ ÙÙØªÛ Ø³ÙØ§Ø± Ø´Ø¯Ù ØªØ±Ø³Ù Ø±ÛØ®Øª*" "ÙÙ ÙÙÙØ² Ø§Ø² ÙÙØ§Ù¾ÛÙØ§ ÙÛ âØªØ±Ø³Ù" 1
"987" "az" "az.edf" "29" "3" "55" "filler" 2 "Fixation: 215ms" 166 215 380 "[ 1]" 1 "ÙÙ Ø§Ø² ÙÙØ§Ù¾ÛÙØ§ ÙÛ âØªØ±Ø³ÛØ¯Ù Ø§ÙØ§ ÙÙØªÛ Ø³ÙØ§Ø± Ø´Ø¯Ù ØªØ±Ø³Ù Ø±ÛØ®Øª " 193.7 9.9 10 "6" "6" "1" "*ÙÙ Ø§Ø² ÙÙØ§Ù¾ÛÙØ§ ÙÛ âØªØ±Ø³ÛØ¯Ù Ø§ÙØ§ ÙÙØªÛ Ø³ÙØ§Ø± Ø´Ø¯Ù ØªØ±Ø³Ù Ø±ÛØ®Øª*" "ÙÙ ÙÙÙØ² Ø§Ø² ÙÙØ§Ù¾ÛÙØ§ ÙÛ âØªØ±Ø³Ù" 1
"988" "az" "az.edf" "29" "3" "55" "filler" 3 "Fixation: 393ms" 199 393 591 "[ 1]" 1 "ÙÙ Ø§Ø² ÙÙØ§Ù¾ÛÙØ§ ÙÛ âØªØ±Ø³ÛØ¯Ù Ø§ÙØ§ ÙÙØªÛ Ø³ÙØ§Ø± Ø´Ø¯Ù ØªØ±Ø³Ù Ø±ÛØ®Øª " 158 7.5 10 "6" "6" "1" "*ÙÙ Ø§Ø² ÙÙØ§Ù¾ÛÙØ§ ÙÛ âØªØ±Ø³ÛØ¯Ù Ø§ÙØ§ ÙÙØªÛ Ø³ÙØ§Ø± Ø´Ø¯Ù ØªØ±Ø³Ù Ø±ÛØ®Øª*" "ÙÙ ÙÙÙØ² Ø§Ø² ÙÙØ§Ù¾ÛÙØ§ ÙÛ âØªØ±Ø³Ù" 1
"989" "az" "az.edf" "29" "3" "55" "filler" 4 "Fixation: 612ms" 201 612 812 "[ 1]" 1 "ÙÙ Ø§Ø² ÙÙØ§Ù¾ÛÙØ§ ÙÛ âØªØ±Ø³ÛØ¯Ù Ø§ÙØ§ ÙÙØªÛ Ø³ÙØ§Ø± Ø´Ø¯Ù ØªØ±Ø³Ù Ø±ÛØ®Øª " 84.6 7.4 10 "6" "6" "1" "*ÙÙ Ø§Ø² ÙÙØ§Ù¾ÛÙØ§ ÙÛ âØªØ±Ø³ÛØ¯Ù Ø§ÙØ§ ÙÙØªÛ Ø³ÙØ§Ø± Ø´Ø¯Ù ØªØ±Ø³Ù Ø±ÛØ®Øª*" "ÙÙ ÙÙÙØ² Ø§Ø² ÙÙØ§Ù¾ÛÙØ§ ÙÛ âØªØ±Ø³Ù" 1
"990" "az" "az.edf" "29" "3" "55" "filler" 5 "Fixation: 834ms" 125 834 958 "[ 1]" 1 "ÙÙ Ø§Ø² ÙÙØ§Ù¾ÛÙØ§ ÙÛ âØªØ±Ø³ÛØ¯Ù Ø§ÙØ§ ÙÙØªÛ Ø³ÙØ§Ø± Ø´Ø¯Ù ØªØ±Ø³Ù Ø±ÛØ®Øª " 34 7.2 10 "6" "6" "1" "*ÙÙ Ø§Ø² ÙÙØ§Ù¾ÛÙØ§ ÙÛ âØªØ±Ø³ÛØ¯Ù Ø§ÙØ§ ÙÙØªÛ Ø³ÙØ§Ø± Ø´Ø¯Ù ØªØ±Ø³Ù Ø±ÛØ®Øª*" "ÙÙ ÙÙÙØ² Ø§Ø² ÙÙØ§Ù¾ÛÙØ§ ÙÛ âØªØ±Ø³Ù" 1
"991" "az" "az.edf" "29" "3" "55" "filler" 6 "Fixation: 980ms" 266 980 1245 "[ 1]" 1 "ÙÙ Ø§Ø² ÙÙØ§Ù¾ÛÙØ§ ÙÛ âØªØ±Ø³ÛØ¯Ù Ø§ÙØ§ ÙÙØªÛ Ø³ÙØ§Ø± Ø´Ø¯Ù ØªØ±Ø³Ù Ø±ÛØ®Øª " -8.3 4.1 10 "6" "6" "1" "*ÙÙ Ø§Ø² ÙÙØ§Ù¾ÛÙØ§ ÙÛ âØªØ±Ø³ÛØ¯Ù Ø§ÙØ§ ÙÙØªÛ Ø³ÙØ§Ø± Ø´Ø¯Ù ØªØ±Ø³Ù Ø±ÛØ®Øª*" "ÙÙ ÙÙÙØ² Ø§Ø² ÙÙØ§Ù¾ÛÙØ§ ÙÛ âØªØ±Ø³Ù" 1
"992" "az" "az.edf" "29" "3" "55" "filler" 7 "Fixation: 1265ms" 206 1265 1470 "[ 1]" 1 "ÙÙ Ø§Ø² ÙÙØ§Ù¾ÛÙØ§ ÙÛ âØªØ±Ø³ÛØ¯Ù Ø§ÙØ§ ÙÙØªÛ Ø³ÙØ§Ø± Ø´Ø¯Ù ØªØ±Ø³Ù Ø±ÛØ®Øª " -57 3.2 10 "6" "6" "1" "*ÙÙ Ø§Ø² ÙÙØ§Ù¾ÛÙØ§ ÙÛ âØªØ±Ø³ÛØ¯Ù Ø§ÙØ§ ÙÙØªÛ Ø³ÙØ§Ø± Ø´Ø¯Ù ØªØ±Ø³Ù Ø±ÛØ®Øª*" "ÙÙ ÙÙÙØ² Ø§Ø² ÙÙØ§Ù¾ÛÙØ§ ÙÛ âØªØ±Ø³Ù" 1
"993" "az" "az.edf" "29" "3" "55" "filler" 8 "Fixation: 1491ms" 185 1491 1675 "[ 1]" 1 "ÙÙ Ø§Ø² ÙÙØ§Ù¾ÛÙØ§ ÙÛ âØªØ±Ø³ÛØ¯Ù Ø§ÙØ§ ÙÙØªÛ Ø³ÙØ§Ø± Ø´Ø¯Ù ØªØ±Ø³Ù Ø±ÛØ®Øª " -112.1 3.5 10 "6" "6" "1" "*ÙÙ Ø§Ø² ÙÙØ§Ù¾ÛÙØ§ ÙÛ âØªØ±Ø³ÛØ¯Ù Ø§ÙØ§ ÙÙØªÛ Ø³ÙØ§Ø± Ø´Ø¯Ù ØªØ±Ø³Ù Ø±ÛØ®Øª*" "ÙÙ ÙÙÙØ² Ø§Ø² ÙÙØ§Ù¾ÛÙØ§ ÙÛ âØªØ±Ø³Ù" 1
"994" "az" "az.edf" "29" "3" "55" "filler" 9 "Fixation: 1697ms" 282 1697 1978 "[ 1]" 1 "ÙÙ Ø§Ø² ÙÙØ§Ù¾ÛÙØ§ ÙÛ âØªØ±Ø³ÛØ¯Ù Ø§ÙØ§ ÙÙØªÛ Ø³ÙØ§Ø± Ø´Ø¯Ù ØªØ±Ø³Ù Ø±ÛØ®Øª " -176.2 5.6 10 "6" "6" "1" "*ÙÙ Ø§Ø² ÙÙØ§Ù¾ÛÙØ§ ÙÛ âØªØ±Ø³ÛØ¯Ù Ø§ÙØ§ ÙÙØªÛ Ø³ÙØ§Ø± Ø´Ø¯Ù ØªØ±Ø³Ù Ø±ÛØ®Øª*" "ÙÙ ÙÙÙØ² Ø§Ø² ÙÙØ§Ù¾ÛÙØ§ ÙÛ âØªØ±Ø³Ù" 1
"995" "az" "az.edf" "29" "3" "55" "filler" 10 "Fixation: 1996ms" 205 1996 2200 "[ 1]" 1 "ÙÙ Ø§Ø² ÙÙØ§Ù¾ÛÙØ§ ÙÛ âØªØ±Ø³ÛØ¯Ù Ø§ÙØ§ ÙÙØªÛ Ø³ÙØ§Ø± Ø´Ø¯Ù ØªØ±Ø³Ù Ø±ÛØ®Øª " -212.6 5.2 10 "6" "6" "1" "*ÙÙ Ø§Ø² ÙÙØ§Ù¾ÛÙØ§ ÙÛ âØªØ±Ø³ÛØ¯Ù Ø§ÙØ§ ÙÙØªÛ Ø³ÙØ§Ø± Ø´Ø¯Ù ØªØ±Ø³Ù Ø±ÛØ®Øª*" "ÙÙ ÙÙÙØ² Ø§Ø² ÙÙØ§Ù¾ÛÙØ§ ÙÛ âØªØ±Ø³Ù" 1
"996" "az" "az.edf" "29" "3" "55" "filler" 11 "Fixation: 2300ms" 206 2300 2505 "[ ]" NA NA NA NA NA "6" "6" "1" "*ÙÙ Ø§Ø² ÙÙØ§Ù¾ÛÙØ§ ÙÛ âØªØ±Ø³ÛØ¯Ù Ø§ÙØ§ ÙÙØªÛ Ø³ÙØ§Ø± Ø´Ø¯Ù ØªØ±Ø³Ù Ø±ÛØ®Øª*" "ÙÙ ÙÙÙØ² Ø§Ø² ÙÙØ§Ù¾ÛÙØ§ ÙÛ âØªØ±Ø³Ù" 1
"997" "az" "az.edf" "29" "3" "55" "filler" 12 "Fixation: 2581ms" 86 2581 2666 "[ ]" NA NA NA NA NA "6" "6" "1" "*ÙÙ Ø§Ø² ÙÙØ§Ù¾ÛÙØ§ ÙÛ âØªØ±Ø³ÛØ¯Ù Ø§ÙØ§ ÙÙØªÛ Ø³ÙØ§Ø± Ø´Ø¯Ù ØªØ±Ø³Ù Ø±ÛØ®Øª*" "ÙÙ ÙÙÙØ² Ø§Ø² ÙÙØ§Ù¾ÛÙØ§ ÙÛ âØªØ±Ø³Ù" 1
"998" "az" "az.edf" "29" "3" "55" "filler" 13 "Fixation: 2689ms" 282 2689 2970 "[ ]" NA NA NA NA NA "6" "6" "1" "*ÙÙ Ø§Ø² ÙÙØ§Ù¾ÛÙØ§ ÙÛ âØªØ±Ø³ÛØ¯Ù Ø§ÙØ§ ÙÙØªÛ Ø³ÙØ§Ø± Ø´Ø¯Ù ØªØ±Ø³Ù Ø±ÛØ®Øª*" "ÙÙ ÙÙÙØ² Ø§Ø² ÙÙØ§Ù¾ÛÙØ§ ÙÛ âØªØ±Ø³Ù" 1
"999" "az" "az.edf" "29" "3" "55" "filler" 14 "Fixation: 2992ms" 337 2992 3328 "[ ]" NA NA NA NA NA "6" "6" "1" "*ÙÙ Ø§Ø² ÙÙØ§Ù¾ÛÙØ§ ÙÛ âØªØ±Ø³ÛØ¯Ù Ø§ÙØ§ ÙÙØªÛ Ø³ÙØ§Ø± Ø´Ø¯Ù ØªØ±Ø³Ù Ø±ÛØ®Øª*" "ÙÙ ÙÙÙØ² Ø§Ø² ÙÙØ§Ù¾ÛÙØ§ ÙÛ âØªØ±Ø³Ù" 1
"1000" "az" "az.edf" "29" "3" "55" "filler" 15 "Fixation: 3352ms" 251 3352 3602 "[ ]" NA NA NA NA NA "6" "6" "1" "*ÙÙ Ø§Ø² ÙÙØ§Ù¾ÛÙØ§ ÙÛ âØªØ±Ø³ÛØ¯Ù Ø§ÙØ§ ÙÙØªÛ Ø³ÙØ§Ø± Ø´Ø¯Ù ØªØ±Ø³Ù Ø±ÛØ®Øª*" "ÙÙ ÙÙÙØ² Ø§Ø² ÙÙØ§Ù¾ÛÙØ§ ÙÛ âØªØ±Ø³Ù" 1
"1001" "az" "az.edf" "29" "3" "55" "filler" 16 "Fixation: 3624ms" 211 3624 3834 "[ ]" NA NA NA NA NA "6" "6" "1" "*ÙÙ Ø§Ø² ÙÙØ§Ù¾ÛÙØ§ ÙÛ âØªØ±Ø³ÛØ¯Ù Ø§ÙØ§ ÙÙØªÛ Ø³ÙØ§Ø± Ø´Ø¯Ù ØªØ±Ø³Ù Ø±ÛØ®Øª*" "ÙÙ ÙÙÙØ² Ø§Ø² ÙÙØ§Ù¾ÛÙØ§ ÙÛ âØªØ±Ø³Ù" 1
"1002" "az" "az.edf" "29" "3" "55" "filler" 17 "Fixation: 3859ms" 219 3859 4077 "[ ]" NA NA NA NA NA "6" "6" "1" "*ÙÙ Ø§Ø² ÙÙØ§Ù¾ÛÙØ§ ÙÛ âØªØ±Ø³ÛØ¯Ù Ø§ÙØ§ ÙÙØªÛ Ø³ÙØ§Ø± Ø´Ø¯Ù ØªØ±Ø³Ù Ø±ÛØ®Øª*" "ÙÙ ÙÙÙØ² Ø§Ø² ÙÙØ§Ù¾ÛÙØ§ ÙÛ âØªØ±Ø³Ù" 1
"1003" "az" "az.edf" "29" "3" "55" "filler" 18 "Fixation: 4100ms" 174 4100 4273 "[ ]" NA NA NA NA NA "6" "6" "1" "*ÙÙ Ø§Ø² ÙÙØ§Ù¾ÛÙØ§ ÙÛ âØªØ±Ø³ÛØ¯Ù Ø§ÙØ§ ÙÙØªÛ Ø³ÙØ§Ø± Ø´Ø¯Ù ØªØ±Ø³Ù Ø±ÛØ®Øª*" "ÙÙ ÙÙÙØ² Ø§Ø² ÙÙØ§Ù¾ÛÙØ§ ÙÛ âØªØ±Ø³Ù" 1
"1004" "az" "az.edf" "29" "3" "55" "filler" 19 "Fixation: 4300ms" 300 4300 4599 "[ ]" NA NA NA NA NA "6" "6" "1" "*ÙÙ Ø§Ø² ÙÙØ§Ù¾ÛÙØ§ ÙÛ âØªØ±Ø³ÛØ¯Ù Ø§ÙØ§ ÙÙØªÛ Ø³ÙØ§Ø± Ø´Ø¯Ù ØªØ±Ø³Ù Ø±ÛØ®Øª*" "ÙÙ ÙÙÙØ² Ø§Ø² ÙÙØ§Ù¾ÛÙØ§ ÙÛ âØªØ±Ø³Ù" 1
"1005" "az" "az.edf" "29" "3" "55" "filler" 20 "Fixation: 4608ms" 658 4608 5265 "[ ]" NA NA NA NA NA "6" "6" "1" "*ÙÙ Ø§Ø² ÙÙØ§Ù¾ÛÙØ§ ÙÛ âØªØ±Ø³ÛØ¯Ù Ø§ÙØ§ ÙÙØªÛ Ø³ÙØ§Ø± Ø´Ø¯Ù ØªØ±Ø³Ù Ø±ÛØ®Øª*" "ÙÙ ÙÙÙØ² Ø§Ø² ÙÙØ§Ù¾ÛÙØ§ ÙÛ âØªØ±Ø³Ù" 1
"1006" "az" "az.edf" "29" "3" "55" "filler" 21 "Fixation: 5295ms" 286 5295 5580 "[ ]" NA NA NA NA NA "6" "6" "1" "*ÙÙ Ø§Ø² ÙÙØ§Ù¾ÛÙØ§ ÙÛ âØªØ±Ø³ÛØ¯Ù Ø§ÙØ§ ÙÙØªÛ Ø³ÙØ§Ø± Ø´Ø¯Ù ØªØ±Ø³Ù Ø±ÛØ®Øª*" "ÙÙ ÙÙÙØ² Ø§Ø² ÙÙØ§Ù¾ÛÙØ§ ÙÛ âØªØ±Ø³Ù" 1
"1007" "az" "az.edf" "29" "3" "55" "filler" 22 "Fixation: 5605ms" 75 5605 5679 "[ ]" NA NA NA NA NA "6" "6" "1" "*ÙÙ Ø§Ø² ÙÙØ§Ù¾ÛÙØ§ ÙÛ âØªØ±Ø³ÛØ¯Ù Ø§ÙØ§ ÙÙØªÛ Ø³ÙØ§Ø± Ø´Ø¯Ù ØªØ±Ø³Ù Ø±ÛØ®Øª*" "ÙÙ ÙÙÙØ² Ø§Ø² ÙÙØ§Ù¾ÛÙØ§ ÙÛ âØªØ±Ø³Ù" 1
"1008" "az" "az.edf" "30" "3" "89" "filler" 1 "Fixation: 7ms" 211 7 217 "[ 1]" 1 "ÙÙ Ø¨Ø¹Ø¯ Ø§Ø² Ø³Ø§ÙÙØ§ ÙÙÙØ§ Ø±Ø§ Ø¯Ø± ØªØ§Ú©Ø³Û Ø¯ÛØ¯Ù Ù Ø§Ù Ø±Ø§ Ø´ÙØ§Ø®ØªÙ " 207 -5.3 11 "6" "6" "1" "*ÙÙ Ø¨Ø¹Ø¯ Ø§Ø² Ø³Ø§ÙÙØ§ ÙÙÙØ§ Ø±Ø§ Ø¯Ø± ØªØ§Ú©Ø³Û Ø¯ÛØ¯Ù Ù Ø§Ù Ø±Ø§ Ø´ÙØ§Ø®ØªÙ*" "ÙÙ ÙÙÙØ§ Ø±Ø§ ÙÙÛÙ ØªØ§Ø²Ú¯Û Ø¯ÛØ¯Ùâ Ø¨ÙØ¯Ù" 1
"1009" "az" "az.edf" "30" "3" "89" "filler" 2 "Fixation: 236ms" 264 236 499 "[ 1]" 1 "ÙÙ Ø¨Ø¹Ø¯ Ø§Ø² Ø³Ø§ÙÙØ§ ÙÙÙØ§ Ø±Ø§ Ø¯Ø± ØªØ§Ú©Ø³Û Ø¯ÛØ¯Ù Ù Ø§Ù Ø±Ø§ Ø´ÙØ§Ø®ØªÙ " 157.6 5.8 11 "6" "6" "1" "*ÙÙ Ø¨Ø¹Ø¯ Ø§Ø² Ø³Ø§ÙÙØ§ ÙÙÙØ§ Ø±Ø§ Ø¯Ø± ØªØ§Ú©Ø³Û Ø¯ÛØ¯Ù Ù Ø§Ù Ø±Ø§ Ø´ÙØ§Ø®ØªÙ*" "ÙÙ ÙÙÙØ§ Ø±Ø§ ÙÙÛÙ ØªØ§Ø²Ú¯Û Ø¯ÛØ¯Ùâ Ø¨ÙØ¯Ù" 1
"1010" "az" "az.edf" "30" "3" "89" "filler" 3 "Fixation: 522ms" 195 522 716 "[ 1]" 1 "ÙÙ Ø¨Ø¹Ø¯ Ø§Ø² Ø³Ø§ÙÙØ§ ÙÙÙØ§ Ø±Ø§ Ø¯Ø± ØªØ§Ú©Ø³Û Ø¯ÛØ¯Ù Ù Ø§Ù Ø±Ø§ Ø´ÙØ§Ø®ØªÙ " 108 8.3 11 "6" "6" "1" "*ÙÙ Ø¨Ø¹Ø¯ Ø§Ø² Ø³Ø§ÙÙØ§ ÙÙÙØ§ Ø±Ø§ Ø¯Ø± ØªØ§Ú©Ø³Û Ø¯ÛØ¯Ù Ù Ø§Ù Ø±Ø§ Ø´ÙØ§Ø®ØªÙ*" "ÙÙ ÙÙÙØ§ Ø±Ø§ ÙÙÛÙ ØªØ§Ø²Ú¯Û Ø¯ÛØ¯Ùâ Ø¨ÙØ¯Ù" 1
"1011" "az" "az.edf" "30" "3" "89" "filler" 4 "Fixation: 786ms" 174 786 959 "[ 1]" 1 "ÙÙ Ø¨Ø¹Ø¯ Ø§Ø² Ø³Ø§ÙÙØ§ ÙÙÙØ§ Ø±Ø§ Ø¯Ø± ØªØ§Ú©Ø³Û Ø¯ÛØ¯Ù Ù Ø§Ù Ø±Ø§ Ø´ÙØ§Ø®ØªÙ " 57.2 9.6 11 "6" "6" "1" "*ÙÙ Ø¨Ø¹Ø¯ Ø§Ø² Ø³Ø§ÙÙØ§ ÙÙÙØ§ Ø±Ø§ Ø¯Ø± ØªØ§Ú©Ø³Û Ø¯ÛØ¯Ù Ù Ø§Ù Ø±Ø§ Ø´ÙØ§Ø®ØªÙ*" "ÙÙ ÙÙÙØ§ Ø±Ø§ ÙÙÛÙ ØªØ§Ø²Ú¯Û Ø¯ÛØ¯Ùâ Ø¨ÙØ¯Ù" 1
"1012" "az" "az.edf" "30" "3" "89" "filler" 5 "Fixation: 966ms" 355 966 1320 "[ 1]" 1 "ÙÙ Ø¨Ø¹Ø¯ Ø§Ø² Ø³Ø§ÙÙØ§ ÙÙÙØ§ Ø±Ø§ Ø¯Ø± ØªØ§Ú©Ø³Û Ø¯ÛØ¯Ù Ù Ø§Ù Ø±Ø§ Ø´ÙØ§Ø®ØªÙ " 68.3 6.1 11 "6" "6" "1" "*ÙÙ Ø¨Ø¹Ø¯ Ø§Ø² Ø³Ø§ÙÙØ§ ÙÙÙØ§ Ø±Ø§ Ø¯Ø± ØªØ§Ú©Ø³Û Ø¯ÛØ¯Ù Ù Ø§Ù Ø±Ø§ Ø´ÙØ§Ø®ØªÙ*" "ÙÙ ÙÙÙØ§ Ø±Ø§ ÙÙÛÙ ØªØ§Ø²Ú¯Û Ø¯ÛØ¯Ùâ Ø¨ÙØ¯Ù" 1
"1013" "az" "az.edf" "30" "3" "89" "filler" 6 "Fixation: 1339ms" 248 1339 1586 "[ 1]" 1 "ÙÙ Ø¨Ø¹Ø¯ Ø§Ø² Ø³Ø§ÙÙØ§ ÙÙÙØ§ Ø±Ø§ Ø¯Ø± ØªØ§Ú©Ø³Û Ø¯ÛØ¯Ù Ù Ø§Ù Ø±Ø§ Ø´ÙØ§Ø®ØªÙ " 8.1 4.4 11 "6" "6" "1" "*ÙÙ Ø¨Ø¹Ø¯ Ø§Ø² Ø³Ø§ÙÙØ§ ÙÙÙØ§ Ø±Ø§ Ø¯Ø± ØªØ§Ú©Ø³Û Ø¯ÛØ¯Ù Ù Ø§Ù Ø±Ø§ Ø´ÙØ§Ø®ØªÙ*" "ÙÙ ÙÙÙØ§ Ø±Ø§ ÙÙÛÙ ØªØ§Ø²Ú¯Û Ø¯ÛØ¯Ùâ Ø¨ÙØ¯Ù" 1
"1014" "az" "az.edf" "30" "3" "89" "filler" 7 "Fixation: 1596ms" 201 1596 1796 "[ 1]" 1 "ÙÙ Ø¨Ø¹Ø¯ Ø§Ø² Ø³Ø§ÙÙØ§ ÙÙÙØ§ Ø±Ø§ Ø¯Ø± ØªØ§Ú©Ø³Û Ø¯ÛØ¯Ù Ù Ø§Ù Ø±Ø§ Ø´ÙØ§Ø®ØªÙ " -9.8 4.2 11 "6" "6" "1" "*ÙÙ Ø¨Ø¹Ø¯ Ø§Ø² Ø³Ø§ÙÙØ§ ÙÙÙØ§ Ø±Ø§ Ø¯Ø± ØªØ§Ú©Ø³Û Ø¯ÛØ¯Ù Ù Ø§Ù Ø±Ø§ Ø´ÙØ§Ø®ØªÙ*" "ÙÙ ÙÙÙØ§ Ø±Ø§ ÙÙÛÙ ØªØ§Ø²Ú¯Û Ø¯ÛØ¯Ùâ Ø¨ÙØ¯Ù" 1
"1015" "az" "az.edf" "30" "3" "89" "filler" 8 "Fixation: 1820ms" 216 1820 2035 "[ 1]" 1 "ÙÙ Ø¨Ø¹Ø¯ Ø§Ø² Ø³Ø§ÙÙØ§ ÙÙÙØ§ Ø±Ø§ Ø¯Ø± ØªØ§Ú©Ø³Û Ø¯ÛØ¯Ù Ù Ø§Ù Ø±Ø§ Ø´ÙØ§Ø®ØªÙ " -72.6 9.1 11 "6" "6" "1" "*ÙÙ Ø¨Ø¹Ø¯ Ø§Ø² Ø³Ø§ÙÙØ§ ÙÙÙØ§ Ø±Ø§ Ø¯Ø± ØªØ§Ú©Ø³Û Ø¯ÛØ¯Ù Ù Ø§Ù Ø±Ø§ Ø´ÙØ§Ø®ØªÙ*" "ÙÙ ÙÙÙØ§ Ø±Ø§ ÙÙÛÙ ØªØ§Ø²Ú¯Û Ø¯ÛØ¯Ùâ Ø¨ÙØ¯Ù" 1
"1016" "az" "az.edf" "30" "3" "89" "filler" 9 "Fixation: 2057ms" 193 2057 2249 "[ 1]" 1 "ÙÙ Ø¨Ø¹Ø¯ Ø§Ø² Ø³Ø§ÙÙØ§ ÙÙÙØ§ Ø±Ø§ Ø¯Ø± ØªØ§Ú©Ø³Û Ø¯ÛØ¯Ù Ù Ø§Ù Ø±Ø§ Ø´ÙØ§Ø®ØªÙ " -126.8 6.1 11 "6" "6" "1" "*ÙÙ Ø¨Ø¹Ø¯ Ø§Ø² Ø³Ø§ÙÙØ§ ÙÙÙØ§ Ø±Ø§ Ø¯Ø± ØªØ§Ú©Ø³Û Ø¯ÛØ¯Ù Ù Ø§Ù Ø±Ø§ Ø´ÙØ§Ø®ØªÙ*" "ÙÙ ÙÙÙØ§ Ø±Ø§ ÙÙÛÙ ØªØ§Ø²Ú¯Û Ø¯ÛØ¯Ùâ Ø¨ÙØ¯Ù" 1
"1017" "az" "az.edf" "30" "3" "89" "filler" 10 "Fixation: 2268ms" 245 2268 2512 "[ 1]" 1 "ÙÙ Ø¨Ø¹Ø¯ Ø§Ø² Ø³Ø§ÙÙØ§ ÙÙÙØ§ Ø±Ø§ Ø¯Ø± ØªØ§Ú©Ø³Û Ø¯ÛØ¯Ù Ù Ø§Ù Ø±Ø§ Ø´ÙØ§Ø®ØªÙ " -164.2 0.2 11 "6" "6" "1" "*ÙÙ Ø¨Ø¹Ø¯ Ø§Ø² Ø³Ø§ÙÙØ§ ÙÙÙØ§ Ø±Ø§ Ø¯Ø± ØªØ§Ú©Ø³Û Ø¯ÛØ¯Ù Ù Ø§Ù Ø±Ø§ Ø´ÙØ§Ø®ØªÙ*" "ÙÙ ÙÙÙØ§ Ø±Ø§ ÙÙÛÙ ØªØ§Ø²Ú¯Û Ø¯ÛØ¯Ùâ Ø¨ÙØ¯Ù" 1
"1018" "az" "az.edf" "30" "3" "89" "filler" 11 "Fixation: 2530ms" 837 2530 3366 "[ 1]" 1 "ÙÙ Ø¨Ø¹Ø¯ Ø§Ø² Ø³Ø§ÙÙØ§ ÙÙÙØ§ Ø±Ø§ Ø¯Ø± ØªØ§Ú©Ø³Û Ø¯ÛØ¯Ù Ù Ø§Ù Ø±Ø§ Ø´ÙØ§Ø®ØªÙ " -194.2 0.6 11 "6" "6" "1" "*ÙÙ Ø¨Ø¹Ø¯ Ø§Ø² Ø³Ø§ÙÙØ§ ÙÙÙØ§ Ø±Ø§ Ø¯Ø± ØªØ§Ú©Ø³Û Ø¯ÛØ¯Ù Ù Ø§Ù Ø±Ø§ Ø´ÙØ§Ø®ØªÙ*" "ÙÙ ÙÙÙØ§ Ø±Ø§ ÙÙÛÙ ØªØ§Ø²Ú¯Û Ø¯ÛØ¯Ùâ Ø¨ÙØ¯Ù" 1
"1019" "az" "az.edf" "30" "3" "89" "filler" 12 "Fixation: 3476ms" 206 3476 3681 "[ ]" NA NA NA NA NA "6" "6" "1" "*ÙÙ Ø¨Ø¹Ø¯ Ø§Ø² Ø³Ø§ÙÙØ§ ÙÙÙØ§ Ø±Ø§ Ø¯Ø± ØªØ§Ú©Ø³Û Ø¯ÛØ¯Ù Ù Ø§Ù Ø±Ø§ Ø´ÙØ§Ø®ØªÙ*" "ÙÙ ÙÙÙØ§ Ø±Ø§ ÙÙÛÙ ØªØ§Ø²Ú¯Û Ø¯ÛØ¯Ùâ Ø¨ÙØ¯Ù" 1
"1020" "az" "az.edf" "30" "3" "89" "filler" 13 "Fixation: 3751ms" 71 3751 3821 "[ ]" NA NA NA NA NA "6" "6" "1" "*ÙÙ Ø¨Ø¹Ø¯ Ø§Ø² Ø³Ø§ÙÙØ§ ÙÙÙØ§ Ø±Ø§ Ø¯Ø± ØªØ§Ú©Ø³Û Ø¯ÛØ¯Ù Ù Ø§Ù Ø±Ø§ Ø´ÙØ§Ø®ØªÙ*" "ÙÙ ÙÙÙØ§ Ø±Ø§ ÙÙÛÙ ØªØ§Ø²Ú¯Û Ø¯ÛØ¯Ùâ Ø¨ÙØ¯Ù" 1
"1021" "az" "az.edf" "30" "3" "89" "filler" 14 "Fixation: 3862ms" 135 3862 3996 "[ ]" NA NA NA NA NA "6" "6" "1" "*ÙÙ Ø¨Ø¹Ø¯ Ø§Ø² Ø³Ø§ÙÙØ§ ÙÙÙØ§ Ø±Ø§ Ø¯Ø± ØªØ§Ú©Ø³Û Ø¯ÛØ¯Ù Ù Ø§Ù Ø±Ø§ Ø´ÙØ§Ø®ØªÙ*" "ÙÙ ÙÙÙØ§ Ø±Ø§ ÙÙÛÙ ØªØ§Ø²Ú¯Û Ø¯ÛØ¯Ùâ Ø¨ÙØ¯Ù" 1
"1022" "az" "az.edf" "30" "3" "89" "filler" 15 "Fixation: 4020ms" 369 4020 4388 "[ ]" NA NA NA NA NA "6" "6" "1" "*ÙÙ Ø¨Ø¹Ø¯ Ø§Ø² Ø³Ø§ÙÙØ§ ÙÙÙØ§ Ø±Ø§ Ø¯Ø± ØªØ§Ú©Ø³Û Ø¯ÛØ¯Ù Ù Ø§Ù Ø±Ø§ Ø´ÙØ§Ø®ØªÙ*" "ÙÙ ÙÙÙØ§ Ø±Ø§ ÙÙÛÙ ØªØ§Ø²Ú¯Û Ø¯ÛØ¯Ùâ Ø¨ÙØ¯Ù" 1
"1023" "az" "az.edf" "30" "3" "89" "filler" 16 "Fixation: 4413ms" 234 4413 4646 "[ ]" NA NA NA NA NA "6" "6" "1" "*ÙÙ Ø¨Ø¹Ø¯ Ø§Ø² Ø³Ø§ÙÙØ§ ÙÙÙØ§ Ø±Ø§ Ø¯Ø± ØªØ§Ú©Ø³Û Ø¯ÛØ¯Ù Ù Ø§Ù Ø±Ø§ Ø´ÙØ§Ø®ØªÙ*" "ÙÙ ÙÙÙØ§ Ø±Ø§ ÙÙÛÙ ØªØ§Ø²Ú¯Û Ø¯ÛØ¯Ùâ Ø¨ÙØ¯Ù" 1
"1024" "az" "az.edf" "30" "3" "89" "filler" 17 "Fixation: 4668ms" 284 4668 4951 "[ ]" NA NA NA NA NA "6" "6" "1" "*ÙÙ Ø¨Ø¹Ø¯ Ø§Ø² Ø³Ø§ÙÙØ§ ÙÙÙØ§ Ø±Ø§ Ø¯Ø± ØªØ§Ú©Ø³Û Ø¯ÛØ¯Ù Ù Ø§Ù Ø±Ø§ Ø´ÙØ§Ø®ØªÙ*" "ÙÙ ÙÙÙØ§ Ø±Ø§ ÙÙÛÙ ØªØ§Ø²Ú¯Û Ø¯ÛØ¯Ùâ Ø¨ÙØ¯Ù" 1
"1025" "az" "az.edf" "30" "3" "89" "filler" 18 "Fixation: 4972ms" 271 4972 5242 "[ ]" NA NA NA NA NA "6" "6" "1" "*ÙÙ Ø¨Ø¹Ø¯ Ø§Ø² Ø³Ø§ÙÙØ§ ÙÙÙØ§ Ø±Ø§ Ø¯Ø± ØªØ§Ú©Ø³Û Ø¯ÛØ¯Ù Ù Ø§Ù Ø±Ø§ Ø´ÙØ§Ø®ØªÙ*" "ÙÙ ÙÙÙØ§ Ø±Ø§ ÙÙÛÙ ØªØ§Ø²Ú¯Û Ø¯ÛØ¯Ùâ Ø¨ÙØ¯Ù" 1
"1026" "az" "az.edf" "30" "3" "89" "filler" 19 "Fixation: 5259ms" 1426 5259 6684 "[ ]" NA NA NA NA NA "6" "6" "1" "*ÙÙ Ø¨Ø¹Ø¯ Ø§Ø² Ø³Ø§ÙÙØ§ ÙÙÙØ§ Ø±Ø§ Ø¯Ø± ØªØ§Ú©Ø³Û Ø¯ÛØ¯Ù Ù Ø§Ù Ø±Ø§ Ø´ÙØ§Ø®ØªÙ*" "ÙÙ ÙÙÙØ§ Ø±Ø§ ÙÙÛÙ ØªØ§Ø²Ú¯Û Ø¯ÛØ¯Ùâ Ø¨ÙØ¯Ù" 1
"1027" "az" "az.edf" "30" "3" "89" "filler" 20 "Fixation: 6707ms" 215 6707 6921 "[ ]" NA NA NA NA NA "6" "6" "1" "*ÙÙ Ø¨Ø¹Ø¯ Ø§Ø² Ø³Ø§ÙÙØ§ ÙÙÙØ§ Ø±Ø§ Ø¯Ø± ØªØ§Ú©Ø³Û Ø¯ÛØ¯Ù Ù Ø§Ù Ø±Ø§ Ø´ÙØ§Ø®ØªÙ*" "ÙÙ ÙÙÙØ§ Ø±Ø§ ÙÙÛÙ ØªØ§Ø²Ú¯Û Ø¯ÛØ¯Ùâ Ø¨ÙØ¯Ù" 1
"1028" "az" "az.edf" "30" "3" "89" "filler" 21 "Fixation: 6943ms" 360 6943 7302 "[ ]" NA NA NA NA NA "6" "6" "1" "*ÙÙ Ø¨Ø¹Ø¯ Ø§Ø² Ø³Ø§ÙÙØ§ ÙÙÙØ§ Ø±Ø§ Ø¯Ø± ØªØ§Ú©Ø³Û Ø¯ÛØ¯Ù Ù Ø§Ù Ø±Ø§ Ø´ÙØ§Ø®ØªÙ*" "ÙÙ ÙÙÙØ§ Ø±Ø§ ÙÙÛÙ ØªØ§Ø²Ú¯Û Ø¯ÛØ¯Ùâ Ø¨ÙØ¯Ù" 1
"1029" "az" "az.edf" "30" "3" "89" "filler" 22 "Fixation: 7326ms" 274 7326 7599 "[ ]" NA NA NA NA NA "6" "6" "1" "*ÙÙ Ø¨Ø¹Ø¯ Ø§Ø² Ø³Ø§ÙÙØ§ ÙÙÙØ§ Ø±Ø§ Ø¯Ø± ØªØ§Ú©Ø³Û Ø¯ÛØ¯Ù Ù Ø§Ù Ø±Ø§ Ø´ÙØ§Ø®ØªÙ*" "ÙÙ ÙÙÙØ§ Ø±Ø§ ÙÙÛÙ ØªØ§Ø²Ú¯Û Ø¯ÛØ¯Ùâ Ø¨ÙØ¯Ù" 1
"1030" "az" "az.edf" "30" "3" "89" "filler" 23 "Fixation: 7616ms" 367 7616 7982 "[ ]" NA NA NA NA NA "6" "6" "1" "*ÙÙ Ø¨Ø¹Ø¯ Ø§Ø² Ø³Ø§ÙÙØ§ ÙÙÙØ§ Ø±Ø§ Ø¯Ø± ØªØ§Ú©Ø³Û Ø¯ÛØ¯Ù Ù Ø§Ù Ø±Ø§ Ø´ÙØ§Ø®ØªÙ*" "ÙÙ ÙÙÙØ§ Ø±Ø§ ÙÙÛÙ ØªØ§Ø²Ú¯Û Ø¯ÛØ¯Ùâ Ø¨ÙØ¯Ù" 1
"1031" "az" "az.edf" "30" "3" "89" "filler" 24 "Fixation: 8006ms" 161 8006 8166 "[ ]" NA NA NA NA NA "6" "6" "1" "*ÙÙ Ø¨Ø¹Ø¯ Ø§Ø² Ø³Ø§ÙÙØ§ ÙÙÙØ§ Ø±Ø§ Ø¯Ø± ØªØ§Ú©Ø³Û Ø¯ÛØ¯Ù Ù Ø§Ù Ø±Ø§ Ø´ÙØ§Ø®ØªÙ*" "ÙÙ ÙÙÙØ§ Ø±Ø§ ÙÙÛÙ ØªØ§Ø²Ú¯Û Ø¯ÛØ¯Ùâ Ø¨ÙØ¯Ù" 1
"1032" "az" "az.edf" "30" "3" "89" "filler" 25 "Fixation: 8197ms" 145 8197 8341 "[ ]" NA NA NA NA NA "6" "6" "1" "*ÙÙ Ø¨Ø¹Ø¯ Ø§Ø² Ø³Ø§ÙÙØ§ ÙÙÙØ§ Ø±Ø§ Ø¯Ø± ØªØ§Ú©Ø³Û Ø¯ÛØ¯Ù Ù Ø§Ù Ø±Ø§ Ø´ÙØ§Ø®ØªÙ*" "ÙÙ ÙÙÙØ§ Ø±Ø§ ÙÙÛÙ ØªØ§Ø²Ú¯Û Ø¯ÛØ¯Ùâ Ø¨ÙØ¯Ù" 1
"1033" "az" "az.edf" "30" "3" "89" "filler" 26 "Fixation: 8365ms" 230 8365 8594 "[ ]" NA NA NA NA NA "6" "6" "1" "*ÙÙ Ø¨Ø¹Ø¯ Ø§Ø² Ø³Ø§ÙÙØ§ ÙÙÙØ§ Ø±Ø§ Ø¯Ø± ØªØ§Ú©Ø³Û Ø¯ÛØ¯Ù Ù Ø§Ù Ø±Ø§ Ø´ÙØ§Ø®ØªÙ*" "ÙÙ ÙÙÙØ§ Ø±Ø§ ÙÙÛÙ ØªØ§Ø²Ú¯Û Ø¯ÛØ¯Ùâ Ø¨ÙØ¯Ù" 1
"1034" "az" "az.edf" "30" "3" "89" "filler" 27 "Fixation: 8615ms" 309 8615 8923 "[ ]" NA NA NA NA NA "6" "6" "1" "*ÙÙ Ø¨Ø¹Ø¯ Ø§Ø² Ø³Ø§ÙÙØ§ ÙÙÙØ§ Ø±Ø§ Ø¯Ø± ØªØ§Ú©Ø³Û Ø¯ÛØ¯Ù Ù Ø§Ù Ø±Ø§ Ø´ÙØ§Ø®ØªÙ*" "ÙÙ ÙÙÙØ§ Ø±Ø§ ÙÙÛÙ ØªØ§Ø²Ú¯Û Ø¯ÛØ¯Ùâ Ø¨ÙØ¯Ù" 1
"1035" "az" "az.edf" "30" "3" "89" "filler" 28 "Fixation: 8938ms" 35 8938 8972 "[ ]" NA NA NA NA NA "6" "6" "1" "*ÙÙ Ø¨Ø¹Ø¯ Ø§Ø² Ø³Ø§ÙÙØ§ ÙÙÙØ§ Ø±Ø§ Ø¯Ø± ØªØ§Ú©Ø³Û Ø¯ÛØ¯Ù Ù Ø§Ù Ø±Ø§ Ø´ÙØ§Ø®ØªÙ*" "ÙÙ ÙÙÙØ§ Ø±Ø§ ÙÙÛÙ ØªØ§Ø²Ú¯Û Ø¯ÛØ¯Ùâ Ø¨ÙØ¯Ù" 1
"1036" "az" "az.edf" "31" "3" "22" "d" 1 "Fixation: 7ms" 182 7 188 "[ 1]" 1 "ÙÛÙØ§ " -8.5 -7.9 1 "7" "7" "1" "*ÙÛÙØ§*Ø§ÙØ§ÙØªÛ*Ú©Ù Ø¨Ø³ÛØ§Ø± Ø­ÛØ§ØªÛ Ø¨ÙØ¯*Ø¨Ù ÙÙ*Ø³Ù¾Ø±Ø¯*Ù*Ø§Ø² ÙÙ Ø®ÙØ§Ø³Øª ØªØ§ Ø¢" "ÙÛÙØ§ Ø§Ø² ÙÙ Ø¯Ø±Ø®ÙØ§Ø³Øª Ú©Ø±Ø¯ Ú©Ù Ø§ÙØ§ÙØªÛ Ø±Ø§ Ø¨Ù Ø®ÙØ§ÙØ±Ø´ Ø¨Ø¯ÙÙ" 1
"1037" "az" "az.edf" "31" "3" "22" "d" 2 "Fixation: 204ms" 241 204 444 "[ 2]" 2 "Ø³ÙØ§Ø±Ø´Û " 17.3 1.4 2 "7" "7" "1" "*ÙÛÙØ§*Ø§ÙØ§ÙØªÛ*Ú©Ù Ø¨Ø³ÛØ§Ø± Ø­ÛØ§ØªÛ Ø¨ÙØ¯*Ø¨Ù ÙÙ*Ø³Ù¾Ø±Ø¯*Ù*Ø§Ø² ÙÙ Ø®ÙØ§Ø³Øª ØªØ§ Ø¢" "ÙÛÙØ§ Ø§Ø² ÙÙ Ø¯Ø±Ø®ÙØ§Ø³Øª Ú©Ø±Ø¯ Ú©Ù Ø§ÙØ§ÙØªÛ Ø±Ø§ Ø¨Ù Ø®ÙØ§ÙØ±Ø´ Ø¨Ø¯ÙÙ" 1
"1038" "az" "az.edf" "31" "3" "22" "d" 3 "Fixation: 455ms" 396 455 850 "[ 2]" 2 "Ø³ÙØ§Ø±Ø´Û " -7.5 8.8 2 "7" "7" "1" "*ÙÛÙØ§*Ø§ÙØ§ÙØªÛ*Ú©Ù Ø¨Ø³ÛØ§Ø± Ø­ÛØ§ØªÛ Ø¨ÙØ¯*Ø¨Ù ÙÙ*Ø³Ù¾Ø±Ø¯*Ù*Ø§Ø² ÙÙ Ø®ÙØ§Ø³Øª ØªØ§ Ø¢" "ÙÛÙØ§ Ø§Ø² ÙÙ Ø¯Ø±Ø®ÙØ§Ø³Øª Ú©Ø±Ø¯ Ú©Ù Ø§ÙØ§ÙØªÛ Ø±Ø§ Ø¨Ù Ø®ÙØ§ÙØ±Ø´ Ø¨Ø¯ÙÙ" 1
"1039" "az" "az.edf" "31" "3" "22" "d" 4 "Fixation: 871ms" 220 871 1090 "[ 3]" 3 "Ø¨Ù ÙÙ " -7.8 8.9 1 "7" "7" "1" "*ÙÛÙØ§*Ø§ÙØ§ÙØªÛ*Ú©Ù Ø¨Ø³ÛØ§Ø± Ø­ÛØ§ØªÛ Ø¨ÙØ¯*Ø¨Ù ÙÙ*Ø³Ù¾Ø±Ø¯*Ù*Ø§Ø² ÙÙ Ø®ÙØ§Ø³Øª ØªØ§ Ø¢" "ÙÛÙØ§ Ø§Ø² ÙÙ Ø¯Ø±Ø®ÙØ§Ø³Øª Ú©Ø±Ø¯ Ú©Ù Ø§ÙØ§ÙØªÛ Ø±Ø§ Ø¨Ù Ø®ÙØ§ÙØ±Ø´ Ø¨Ø¯ÙÙ" 1
"1040" "az" "az.edf" "31" "3" "22" "d" 5 "Fixation: 1110ms" 197 1110 1306 "[ 6]" 6 "Ø§Ø² ÙÙ Ø®ÙØ§Ø³Øª Ú©Ù ÙØ±Ø§ÙØ¨Ù Ø®ÙØ§ÙØ±Ø´ Ø¨Ø§Ø´Ù " 172 2.6 9 "7" "7" "1" "*ÙÛÙØ§*Ø§ÙØ§ÙØªÛ*Ú©Ù Ø¨Ø³ÛØ§Ø± Ø­ÛØ§ØªÛ Ø¨ÙØ¯*Ø¨Ù ÙÙ*Ø³Ù¾Ø±Ø¯*Ù*Ø§Ø² ÙÙ Ø®ÙØ§Ø³Øª ØªØ§ Ø¢" "ÙÛÙØ§ Ø§Ø² ÙÙ Ø¯Ø±Ø®ÙØ§Ø³Øª Ú©Ø±Ø¯ Ú©Ù Ø§ÙØ§ÙØªÛ Ø±Ø§ Ø¨Ù Ø®ÙØ§ÙØ±Ø´ Ø¨Ø¯ÙÙ" 1
"1041" "az" "az.edf" "31" "3" "22" "d" 6 "Fixation: 1326ms" 278 1326 1603 "[ 6]" 6 "Ø§Ø² ÙÙ Ø®ÙØ§Ø³Øª Ú©Ù ÙØ±Ø§ÙØ¨Ù Ø®ÙØ§ÙØ±Ø´ Ø¨Ø§Ø´Ù " 125 4.6 9 "7" "7" "1" "*ÙÛÙØ§*Ø§ÙØ§ÙØªÛ*Ú©Ù Ø¨Ø³ÛØ§Ø± Ø­ÛØ§ØªÛ Ø¨ÙØ¯*Ø¨Ù ÙÙ*Ø³Ù¾Ø±Ø¯*Ù*Ø§Ø² ÙÙ Ø®ÙØ§Ø³Øª ØªØ§ Ø¢" "ÙÛÙØ§ Ø§Ø² ÙÙ Ø¯Ø±Ø®ÙØ§Ø³Øª Ú©Ø±Ø¯ Ú©Ù Ø§ÙØ§ÙØªÛ Ø±Ø§ Ø¨Ù Ø®ÙØ§ÙØ±Ø´ Ø¨Ø¯ÙÙ" 1
"1042" "az" "az.edf" "31" "3" "22" "d" 7 "Fixation: 1617ms" 162 1617 1778 "[ 6]" 6 "Ø§Ø² ÙÙ Ø®ÙØ§Ø³Øª Ú©Ù ÙØ±Ø§ÙØ¨Ù Ø®ÙØ§ÙØ±Ø´ Ø¨Ø§Ø´Ù " 151.2 8.6 9 "7" "7" "1" "*ÙÛÙØ§*Ø§ÙØ§ÙØªÛ*Ú©Ù Ø¨Ø³ÛØ§Ø± Ø­ÛØ§ØªÛ Ø¨ÙØ¯*Ø¨Ù ÙÙ*Ø³Ù¾Ø±Ø¯*Ù*Ø§Ø² ÙÙ Ø®ÙØ§Ø³Øª ØªØ§ Ø¢" "ÙÛÙØ§ Ø§Ø² ÙÙ Ø¯Ø±Ø®ÙØ§Ø³Øª Ú©Ø±Ø¯ Ú©Ù Ø§ÙØ§ÙØªÛ Ø±Ø§ Ø¨Ù Ø®ÙØ§ÙØ±Ø´ Ø¨Ø¯ÙÙ" 1
"1043" "az" "az.edf" "31" "3" "22" "d" 8 "Fixation: 1798ms" 170 1798 1967 "[ 6]" 6 "Ø§Ø² ÙÙ Ø®ÙØ§Ø³Øª Ú©Ù ÙØ±Ø§ÙØ¨Ù Ø®ÙØ§ÙØ±Ø´ Ø¨Ø§Ø´Ù " 102.7 8.7 9 "7" "7" "1" "*ÙÛÙØ§*Ø§ÙØ§ÙØªÛ*Ú©Ù Ø¨Ø³ÛØ§Ø± Ø­ÛØ§ØªÛ Ø¨ÙØ¯*Ø¨Ù ÙÙ*Ø³Ù¾Ø±Ø¯*Ù*Ø§Ø² ÙÙ Ø®ÙØ§Ø³Øª ØªØ§ Ø¢" "ÙÛÙØ§ Ø§Ø² ÙÙ Ø¯Ø±Ø®ÙØ§Ø³Øª Ú©Ø±Ø¯ Ú©Ù Ø§ÙØ§ÙØªÛ Ø±Ø§ Ø¨Ù Ø®ÙØ§ÙØ±Ø´ Ø¨Ø¯ÙÙ" 1
"1044" "az" "az.edf" "31" "3" "22" "d" 9 "Fixation: 1986ms" 300 1986 2285 "[ 6]" 6 "Ø§Ø² ÙÙ Ø®ÙØ§Ø³Øª Ú©Ù ÙØ±Ø§ÙØ¨Ù Ø®ÙØ§ÙØ±Ø´ Ø¨Ø§Ø´Ù " 49.4 9 9 "7" "7" "1" "*ÙÛÙØ§*Ø§ÙØ§ÙØªÛ*Ú©Ù Ø¨Ø³ÛØ§Ø± Ø­ÛØ§ØªÛ Ø¨ÙØ¯*Ø¨Ù ÙÙ*Ø³Ù¾Ø±Ø¯*Ù*Ø§Ø² ÙÙ Ø®ÙØ§Ø³Øª ØªØ§ Ø¢" "ÙÛÙØ§ Ø§Ø² ÙÙ Ø¯Ø±Ø®ÙØ§Ø³Øª Ú©Ø±Ø¯ Ú©Ù Ø§ÙØ§ÙØªÛ Ø±Ø§ Ø¨Ù Ø®ÙØ§ÙØ±Ø´ Ø¨Ø¯ÙÙ" 1
"1045" "az" "az.edf" "31" "3" "22" "d" 10 "Fixation: 2297ms" 180 2297 2476 "[ 6]" 6 "Ø§Ø² ÙÙ Ø®ÙØ§Ø³Øª Ú©Ù ÙØ±Ø§ÙØ¨Ù Ø®ÙØ§ÙØ±Ø´ Ø¨Ø§Ø´Ù " 21.4 9.9 9 "7" "7" "1" "*ÙÛÙØ§*Ø§ÙØ§ÙØªÛ*Ú©Ù Ø¨Ø³ÛØ§Ø± Ø­ÛØ§ØªÛ Ø¨ÙØ¯*Ø¨Ù ÙÙ*Ø³Ù¾Ø±Ø¯*Ù*Ø§Ø² ÙÙ Ø®ÙØ§Ø³Øª ØªØ§ Ø¢" "ÙÛÙØ§ Ø§Ø² ÙÙ Ø¯Ø±Ø®ÙØ§Ø³Øª Ú©Ø±Ø¯ Ú©Ù Ø§ÙØ§ÙØªÛ Ø±Ø§ Ø¨Ù Ø®ÙØ§ÙØ±Ø´ Ø¨Ø¯ÙÙ" 1
"1046" "az" "az.edf" "31" "3" "22" "d" 11 "Fixation: 2498ms" 288 2498 2785 "[ 6]" 6 "Ø§Ø² ÙÙ Ø®ÙØ§Ø³Øª Ú©Ù ÙØ±Ø§ÙØ¨Ù Ø®ÙØ§ÙØ±Ø´ Ø¨Ø§Ø´Ù " -43.4 9.4 9 "7" "7" "1" "*ÙÛÙØ§*Ø§ÙØ§ÙØªÛ*Ú©Ù Ø¨Ø³ÛØ§Ø± Ø­ÛØ§ØªÛ Ø¨ÙØ¯*Ø¨Ù ÙÙ*Ø³Ù¾Ø±Ø¯*Ù*Ø§Ø² ÙÙ Ø®ÙØ§Ø³Øª ØªØ§ Ø¢" "ÙÛÙØ§ Ø§Ø² ÙÙ Ø¯Ø±Ø®ÙØ§Ø³Øª Ú©Ø±Ø¯ Ú©Ù Ø§ÙØ§ÙØªÛ Ø±Ø§ Ø¨Ù Ø®ÙØ§ÙØ±Ø´ Ø¨Ø¯ÙÙ" 1
"1047" "az" "az.edf" "31" "3" "22" "d" 12 "Fixation: 2803ms" 296 2803 3098 "[ 6]" 6 "Ø§Ø² ÙÙ Ø®ÙØ§Ø³Øª Ú©Ù ÙØ±Ø§ÙØ¨Ù Ø®ÙØ§ÙØ±Ø´ Ø¨Ø§Ø´Ù " -83.9 8.9 9 "7" "7" "1" "*ÙÛÙØ§*Ø§ÙØ§ÙØªÛ*Ú©Ù Ø¨Ø³ÛØ§Ø± Ø­ÛØ§ØªÛ Ø¨ÙØ¯*Ø¨Ù ÙÙ*Ø³Ù¾Ø±Ø¯*Ù*Ø§Ø² ÙÙ Ø®ÙØ§Ø³Øª ØªØ§ Ø¢" "ÙÛÙØ§ Ø§Ø² ÙÙ Ø¯Ø±Ø®ÙØ§Ø³Øª Ú©Ø±Ø¯ Ú©Ù Ø§ÙØ§ÙØªÛ Ø±Ø§ Ø¨Ù Ø®ÙØ§ÙØ±Ø´ Ø¨Ø¯ÙÙ" 1
"1048" "az" "az.edf" "31" "3" "22" "d" 13 "Fixation: 3116ms" 154 3116 3269 "[ 6]" 6 "Ø§Ø² ÙÙ Ø®ÙØ§Ø³Øª Ú©Ù ÙØ±Ø§ÙØ¨Ù Ø®ÙØ§ÙØ±Ø´ Ø¨Ø§Ø´Ù " -125.8 4.9 9 "7" "7" "1" "*ÙÛÙØ§*Ø§ÙØ§ÙØªÛ*Ú©Ù Ø¨Ø³ÛØ§Ø± Ø­ÛØ§ØªÛ Ø¨ÙØ¯*Ø¨Ù ÙÙ*Ø³Ù¾Ø±Ø¯*Ù*Ø§Ø² ÙÙ Ø®ÙØ§Ø³Øª ØªØ§ Ø¢" "ÙÛÙØ§ Ø§Ø² ÙÙ Ø¯Ø±Ø®ÙØ§Ø³Øª Ú©Ø±Ø¯ Ú©Ù Ø§ÙØ§ÙØªÛ Ø±Ø§ Ø¨Ù Ø®ÙØ§ÙØ±Ø´ Ø¨Ø¯ÙÙ" 1
"1049" "az" "az.edf" "31" "3" "22" "d" 14 "Fixation: 3288ms" 295 3288 3582 "[ ]" NA NA NA NA NA "7" "7" "1" "*ÙÛÙØ§*Ø§ÙØ§ÙØªÛ*Ú©Ù Ø¨Ø³ÛØ§Ø± Ø­ÛØ§ØªÛ Ø¨ÙØ¯*Ø¨Ù ÙÙ*Ø³Ù¾Ø±Ø¯*Ù*Ø§Ø² ÙÙ Ø®ÙØ§Ø³Øª ØªØ§ Ø¢" "ÙÛÙØ§ Ø§Ø² ÙÙ Ø¯Ø±Ø®ÙØ§Ø³Øª Ú©Ø±Ø¯ Ú©Ù Ø§ÙØ§ÙØªÛ Ø±Ø§ Ø¨Ù Ø®ÙØ§ÙØ±Ø´ Ø¨Ø¯ÙÙ" 1
"1050" "az" "az.edf" "31" "3" "22" "d" 15 "Fixation: 3603ms" 272 3603 3874 "[ ]" NA NA NA NA NA "7" "7" "1" "*ÙÛÙØ§*Ø§ÙØ§ÙØªÛ*Ú©Ù Ø¨Ø³ÛØ§Ø± Ø­ÛØ§ØªÛ Ø¨ÙØ¯*Ø¨Ù ÙÙ*Ø³Ù¾Ø±Ø¯*Ù*Ø§Ø² ÙÙ Ø®ÙØ§Ø³Øª ØªØ§ Ø¢" "ÙÛÙØ§ Ø§Ø² ÙÙ Ø¯Ø±Ø®ÙØ§Ø³Øª Ú©Ø±Ø¯ Ú©Ù Ø§ÙØ§ÙØªÛ Ø±Ø§ Ø¨Ù Ø®ÙØ§ÙØ±Ø´ Ø¨Ø¯ÙÙ" 1
"1051" "az" "az.edf" "31" "3" "22" "d" 16 "Fixation: 3885ms" 282 3885 4166 "[ ]" NA NA NA NA NA "7" "7" "1" "*ÙÛÙØ§*Ø§ÙØ§ÙØªÛ*Ú©Ù Ø¨Ø³ÛØ§Ø± Ø­ÛØ§ØªÛ Ø¨ÙØ¯*Ø¨Ù ÙÙ*Ø³Ù¾Ø±Ø¯*Ù*Ø§Ø² ÙÙ Ø®ÙØ§Ø³Øª ØªØ§ Ø¢" "ÙÛÙØ§ Ø§Ø² ÙÙ Ø¯Ø±Ø®ÙØ§Ø³Øª Ú©Ø±Ø¯ Ú©Ù Ø§ÙØ§ÙØªÛ Ø±Ø§ Ø¨Ù Ø®ÙØ§ÙØ±Ø´ Ø¨Ø¯ÙÙ" 1
"1052" "az" "az.edf" "31" "3" "22" "d" 17 "Fixation: 4187ms" 312 4187 4498 "[ ]" NA NA NA NA NA "7" "7" "1" "*ÙÛÙØ§*Ø§ÙØ§ÙØªÛ*Ú©Ù Ø¨Ø³ÛØ§Ø± Ø­ÛØ§ØªÛ Ø¨ÙØ¯*Ø¨Ù ÙÙ*Ø³Ù¾Ø±Ø¯*Ù*Ø§Ø² ÙÙ Ø®ÙØ§Ø³Øª ØªØ§ Ø¢" "ÙÛÙØ§ Ø§Ø² ÙÙ Ø¯Ø±Ø®ÙØ§Ø³Øª Ú©Ø±Ø¯ Ú©Ù Ø§ÙØ§ÙØªÛ Ø±Ø§ Ø¨Ù Ø®ÙØ§ÙØ±Ø´ Ø¨Ø¯ÙÙ" 1
"1053" "az" "az.edf" "31" "3" "22" "d" 18 "Fixation: 4517ms" 167 4517 4683 "[ ]" NA NA NA NA NA "7" "7" "1" "*ÙÛÙØ§*Ø§ÙØ§ÙØªÛ*Ú©Ù Ø¨Ø³ÛØ§Ø± Ø­ÛØ§ØªÛ Ø¨ÙØ¯*Ø¨Ù ÙÙ*Ø³Ù¾Ø±Ø¯*Ù*Ø§Ø² ÙÙ Ø®ÙØ§Ø³Øª ØªØ§ Ø¢" "ÙÛÙØ§ Ø§Ø² ÙÙ Ø¯Ø±Ø®ÙØ§Ø³Øª Ú©Ø±Ø¯ Ú©Ù Ø§ÙØ§ÙØªÛ Ø±Ø§ Ø¨Ù Ø®ÙØ§ÙØ±Ø´ Ø¨Ø¯ÙÙ" 1
"1054" "az" "az.edf" "31" "3" "22" "d" 19 "Fixation: 4697ms" 221 4697 4917 "[ ]" NA NA NA NA NA "7" "7" "1" "*ÙÛÙØ§*Ø§ÙØ§ÙØªÛ*Ú©Ù Ø¨Ø³ÛØ§Ø± Ø­ÛØ§ØªÛ Ø¨ÙØ¯*Ø¨Ù ÙÙ*Ø³Ù¾Ø±Ø¯*Ù*Ø§Ø² ÙÙ Ø®ÙØ§Ø³Øª ØªØ§ Ø¢" "ÙÛÙØ§ Ø§Ø² ÙÙ Ø¯Ø±Ø®ÙØ§Ø³Øª Ú©Ø±Ø¯ Ú©Ù Ø§ÙØ§ÙØªÛ Ø±Ø§ Ø¨Ù Ø®ÙØ§ÙØ±Ø´ Ø¨Ø¯ÙÙ" 1
"1055" "az" "az.edf" "31" "3" "22" "d" 20 "Fixation: 5024ms" 269 5024 5292 "[ ]" NA NA NA NA NA "7" "7" "1" "*ÙÛÙØ§*Ø§ÙØ§ÙØªÛ*Ú©Ù Ø¨Ø³ÛØ§Ø± Ø­ÛØ§ØªÛ Ø¨ÙØ¯*Ø¨Ù ÙÙ*Ø³Ù¾Ø±Ø¯*Ù*Ø§Ø² ÙÙ Ø®ÙØ§Ø³Øª ØªØ§ Ø¢" "ÙÛÙØ§ Ø§Ø² ÙÙ Ø¯Ø±Ø®ÙØ§Ø³Øª Ú©Ø±Ø¯ Ú©Ù Ø§ÙØ§ÙØªÛ Ø±Ø§ Ø¨Ù Ø®ÙØ§ÙØ±Ø´ Ø¨Ø¯ÙÙ" 1
"1056" "az" "az.edf" "31" "3" "22" "d" 21 "Fixation: 5436ms" 142 5436 5577 "[ ]" NA NA NA NA NA "7" "7" "1" "*ÙÛÙØ§*Ø§ÙØ§ÙØªÛ*Ú©Ù Ø¨Ø³ÛØ§Ø± Ø­ÛØ§ØªÛ Ø¨ÙØ¯*Ø¨Ù ÙÙ*Ø³Ù¾Ø±Ø¯*Ù*Ø§Ø² ÙÙ Ø®ÙØ§Ø³Øª ØªØ§ Ø¢" "ÙÛÙØ§ Ø§Ø² ÙÙ Ø¯Ø±Ø®ÙØ§Ø³Øª Ú©Ø±Ø¯ Ú©Ù Ø§ÙØ§ÙØªÛ Ø±Ø§ Ø¨Ù Ø®ÙØ§ÙØ±Ø´ Ø¨Ø¯ÙÙ" 1
"1057" "az" "az.edf" "31" "3" "22" "d" 22 "Fixation: 5605ms" 299 5605 5903 "[ ]" NA NA NA NA NA "7" "7" "1" "*ÙÛÙØ§*Ø§ÙØ§ÙØªÛ*Ú©Ù Ø¨Ø³ÛØ§Ø± Ø­ÛØ§ØªÛ Ø¨ÙØ¯*Ø¨Ù ÙÙ*Ø³Ù¾Ø±Ø¯*Ù*Ø§Ø² ÙÙ Ø®ÙØ§Ø³Øª ØªØ§ Ø¢" "ÙÛÙØ§ Ø§Ø² ÙÙ Ø¯Ø±Ø®ÙØ§Ø³Øª Ú©Ø±Ø¯ Ú©Ù Ø§ÙØ§ÙØªÛ Ø±Ø§ Ø¨Ù Ø®ÙØ§ÙØ±Ø´ Ø¨Ø¯ÙÙ" 1
"1058" "az" "az.edf" "31" "3" "22" "d" 23 "Fixation: 5923ms" 197 5923 6119 "[ ]" NA NA NA NA NA "7" "7" "1" "*ÙÛÙØ§*Ø§ÙØ§ÙØªÛ*Ú©Ù Ø¨Ø³ÛØ§Ø± Ø­ÛØ§ØªÛ Ø¨ÙØ¯*Ø¨Ù ÙÙ*Ø³Ù¾Ø±Ø¯*Ù*Ø§Ø² ÙÙ Ø®ÙØ§Ø³Øª ØªØ§ Ø¢" "ÙÛÙØ§ Ø§Ø² ÙÙ Ø¯Ø±Ø®ÙØ§Ø³Øª Ú©Ø±Ø¯ Ú©Ù Ø§ÙØ§ÙØªÛ Ø±Ø§ Ø¨Ù Ø®ÙØ§ÙØ±Ø´ Ø¨Ø¯ÙÙ" 1
"1059" "az" "az.edf" "31" "3" "22" "d" 24 "Fixation: 6139ms" 181 6139 6319 "[ ]" NA NA NA NA NA "7" "7" "1" "*ÙÛÙØ§*Ø§ÙØ§ÙØªÛ*Ú©Ù Ø¨Ø³ÛØ§Ø± Ø­ÛØ§ØªÛ Ø¨ÙØ¯*Ø¨Ù ÙÙ*Ø³Ù¾Ø±Ø¯*Ù*Ø§Ø² ÙÙ Ø®ÙØ§Ø³Øª ØªØ§ Ø¢" "ÙÛÙØ§ Ø§Ø² ÙÙ Ø¯Ø±Ø®ÙØ§Ø³Øª Ú©Ø±Ø¯ Ú©Ù Ø§ÙØ§ÙØªÛ Ø±Ø§ Ø¨Ù Ø®ÙØ§ÙØ±Ø´ Ø¨Ø¯ÙÙ" 1
"1060" "az" "az.edf" "31" "3" "22" "d" 25 "Fixation: 6343ms" 212 6343 6554 "[ ]" NA NA NA NA NA "7" "7" "1" "*ÙÛÙØ§*Ø§ÙØ§ÙØªÛ*Ú©Ù Ø¨Ø³ÛØ§Ø± Ø­ÛØ§ØªÛ Ø¨ÙØ¯*Ø¨Ù ÙÙ*Ø³Ù¾Ø±Ø¯*Ù*Ø§Ø² ÙÙ Ø®ÙØ§Ø³Øª ØªØ§ Ø¢" "ÙÛÙØ§ Ø§Ø² ÙÙ Ø¯Ø±Ø®ÙØ§Ø³Øª Ú©Ø±Ø¯ Ú©Ù Ø§ÙØ§ÙØªÛ Ø±Ø§ Ø¨Ù Ø®ÙØ§ÙØ±Ø´ Ø¨Ø¯ÙÙ" 1
"1061" "az" "az.edf" "31" "3" "22" "d" 26 "Fixation: 6578ms" 264 6578 6841 "[ ]" NA NA NA NA NA "7" "7" "1" "*ÙÛÙØ§*Ø§ÙØ§ÙØªÛ*Ú©Ù Ø¨Ø³ÛØ§Ø± Ø­ÛØ§ØªÛ Ø¨ÙØ¯*Ø¨Ù ÙÙ*Ø³Ù¾Ø±Ø¯*Ù*Ø§Ø² ÙÙ Ø®ÙØ§Ø³Øª ØªØ§ Ø¢" "ÙÛÙØ§ Ø§Ø² ÙÙ Ø¯Ø±Ø®ÙØ§Ø³Øª Ú©Ø±Ø¯ Ú©Ù Ø§ÙØ§ÙØªÛ Ø±Ø§ Ø¨Ù Ø®ÙØ§ÙØ±Ø´ Ø¨Ø¯ÙÙ" 1
"1062" "az" "az.edf" "31" "3" "22" "d" 27 "Fixation: 6858ms" 117 6858 6974 "[ ]" NA NA NA NA NA "7" "7" "1" "*ÙÛÙØ§*Ø§ÙØ§ÙØªÛ*Ú©Ù Ø¨Ø³ÛØ§Ø± Ø­ÛØ§ØªÛ Ø¨ÙØ¯*Ø¨Ù ÙÙ*Ø³Ù¾Ø±Ø¯*Ù*Ø§Ø² ÙÙ Ø®ÙØ§Ø³Øª ØªØ§ Ø¢" "ÙÛÙØ§ Ø§Ø² ÙÙ Ø¯Ø±Ø®ÙØ§Ø³Øª Ú©Ø±Ø¯ Ú©Ù Ø§ÙØ§ÙØªÛ Ø±Ø§ Ø¨Ù Ø®ÙØ§ÙØ±Ø´ Ø¨Ø¯ÙÙ" 1
"1063" "az" "az.edf" "31" "3" "22" "d" 28 "Fixation: 6996ms" 197 6996 7192 "[ ]" NA NA NA NA NA "7" "7" "1" "*ÙÛÙØ§*Ø§ÙØ§ÙØªÛ*Ú©Ù Ø¨Ø³ÛØ§Ø± Ø­ÛØ§ØªÛ Ø¨ÙØ¯*Ø¨Ù ÙÙ*Ø³Ù¾Ø±Ø¯*Ù*Ø§Ø² ÙÙ Ø®ÙØ§Ø³Øª ØªØ§ Ø¢" "ÙÛÙØ§ Ø§Ø² ÙÙ Ø¯Ø±Ø®ÙØ§Ø³Øª Ú©Ø±Ø¯ Ú©Ù Ø§ÙØ§ÙØªÛ Ø±Ø§ Ø¨Ù Ø®ÙØ§ÙØ±Ø´ Ø¨Ø¯ÙÙ" 1
"1064" "az" "az.edf" "31" "3" "22" "d" 29 "Fixation: 7209ms" 163 7209 7371 "[ ]" NA NA NA NA NA "7" "7" "1" "*ÙÛÙØ§*Ø§ÙØ§ÙØªÛ*Ú©Ù Ø¨Ø³ÛØ§Ø± Ø­ÛØ§ØªÛ Ø¨ÙØ¯*Ø¨Ù ÙÙ*Ø³Ù¾Ø±Ø¯*Ù*Ø§Ø² ÙÙ Ø®ÙØ§Ø³Øª ØªØ§ Ø¢" "ÙÛÙØ§ Ø§Ø² ÙÙ Ø¯Ø±Ø®ÙØ§Ø³Øª Ú©Ø±Ø¯ Ú©Ù Ø§ÙØ§ÙØªÛ Ø±Ø§ Ø¨Ù Ø®ÙØ§ÙØ±Ø´ Ø¨Ø¯ÙÙ" 1
"1065" "az" "az.edf" "31" "3" "22" "d" 30 "Fixation: 7393ms" 920 7393 8312 "[ ]" NA NA NA NA NA "7" "7" "1" "*ÙÛÙØ§*Ø§ÙØ§ÙØªÛ*Ú©Ù Ø¨Ø³ÛØ§Ø± Ø­ÛØ§ØªÛ Ø¨ÙØ¯*Ø¨Ù ÙÙ*Ø³Ù¾Ø±Ø¯*Ù*Ø§Ø² ÙÙ Ø®ÙØ§Ø³Øª ØªØ§ Ø¢" "ÙÛÙØ§ Ø§Ø² ÙÙ Ø¯Ø±Ø®ÙØ§Ø³Øª Ú©Ø±Ø¯ Ú©Ù Ø§ÙØ§ÙØªÛ Ø±Ø§ Ø¨Ù Ø®ÙØ§ÙØ±Ø´ Ø¨Ø¯ÙÙ" 1
"1066" "az" "az.edf" "31" "3" "22" "d" 31 "Fixation: 8373ms" 392 8373 8764 "[ ]" NA NA NA NA NA "7" "7" "1" "*ÙÛÙØ§*Ø§ÙØ§ÙØªÛ*Ú©Ù Ø¨Ø³ÛØ§Ø± Ø­ÛØ§ØªÛ Ø¨ÙØ¯*Ø¨Ù ÙÙ*Ø³Ù¾Ø±Ø¯*Ù*Ø§Ø² ÙÙ Ø®ÙØ§Ø³Øª ØªØ§ Ø¢" "ÙÛÙØ§ Ø§Ø² ÙÙ Ø¯Ø±Ø®ÙØ§Ø³Øª Ú©Ø±Ø¯ Ú©Ù Ø§ÙØ§ÙØªÛ Ø±Ø§ Ø¨Ù Ø®ÙØ§ÙØ±Ø´ Ø¨Ø¯ÙÙ" 1
"1067" "az" "az.edf" "32" "3" "56" "filler" 1 "Fixation: 7ms" 198 7 204 "[ 1]" 1 "Ø®Ø§ÙÙâ Û ÙØ§Ø¯Ø±Ø¨Ø²Ø±Ú¯Ù Ø®ÛÙÛ ÙØ¯ÛÙÛ Ø§Ø³Øª Ø§ÙØ§ Ø­ÛØ§Ø·Ù Ø¨Ø²Ø±Ú¯Û Ø¯Ø§Ø±Ø¯ Ú©Ù Ù¾Ø± Ø§Ø² Ú¯Ù âÙØ§Û Ø§Ø·ÙØ³Û Ø§Ø³Øª " 362.8 -13.2 22 "6" "6" "1" "*Ø®Ø§ÙÙâ Û ÙØ§Ø¯Ø±Ø¨Ø²Ø±Ú¯Ù Ø®ÛÙÛ ÙØ¯ÛÙÛ Ø§Ø³Øª Ø§ÙØ§ Ø­ÛØ§Ø·Ù Ø¨Ø²Ø±Ú¯Û Ø¯Ø§Ø±Ø¯ Ú©Ù Ù¾" "Ø­ÛØ§Ø· Ø®Ø§ÙÙ ÙØ§Ø¯Ø±Ø¨Ø²Ø±Ú¯ Ù¾Ø± Ø§Ø² Ø¹Ø·Ø± ÛØ§Ø³ Ø§Ø³Øª" 1
"1068" "az" "az.edf" "32" "3" "56" "filler" 2 "Fixation: 220ms" 237 220 456 "[ 1]" 1 "Ø®Ø§ÙÙâ Û ÙØ§Ø¯Ø±Ø¨Ø²Ø±Ú¯Ù Ø®ÛÙÛ ÙØ¯ÛÙÛ Ø§Ø³Øª Ø§ÙØ§ Ø­ÛØ§Ø·Ù Ø¨Ø²Ø±Ú¯Û Ø¯Ø§Ø±Ø¯ Ú©Ù Ù¾Ø± Ø§Ø² Ú¯Ù âÙØ§Û Ø§Ø·ÙØ³Û Ø§Ø³Øª " 320.4 0.6 22 "6" "6" "1" "*Ø®Ø§ÙÙâ Û ÙØ§Ø¯Ø±Ø¨Ø²Ø±Ú¯Ù Ø®ÛÙÛ ÙØ¯ÛÙÛ Ø§Ø³Øª Ø§ÙØ§ Ø­ÛØ§Ø·Ù Ø¨Ø²Ø±Ú¯Û Ø¯Ø§Ø±Ø¯ Ú©Ù Ù¾" "Ø­ÛØ§Ø· Ø®Ø§ÙÙ ÙØ§Ø¯Ø±Ø¨Ø²Ø±Ú¯ Ù¾Ø± Ø§Ø² Ø¹Ø·Ø± ÛØ§Ø³ Ø§Ø³Øª" 1
"1069" "az" "az.edf" "32" "3" "56" "filler" 3 "Fixation: 476ms" 325 476 800 "[ 1]" 1 "Ø®Ø§ÙÙâ Û ÙØ§Ø¯Ø±Ø¨Ø²Ø±Ú¯Ù Ø®ÛÙÛ ÙØ¯ÛÙÛ Ø§Ø³Øª Ø§ÙØ§ Ø­ÛØ§Ø·Ù Ø¨Ø²Ø±Ú¯Û Ø¯Ø§Ø±Ø¯ Ú©Ù Ù¾Ø± Ø§Ø² Ú¯Ù âÙØ§Û Ø§Ø·ÙØ³Û Ø§Ø³Øª " 266.3 2 22 "6" "6" "1" "*Ø®Ø§ÙÙâ Û ÙØ§Ø¯Ø±Ø¨Ø²Ø±Ú¯Ù Ø®ÛÙÛ ÙØ¯ÛÙÛ Ø§Ø³Øª Ø§ÙØ§ Ø­ÛØ§Ø·Ù Ø¨Ø²Ø±Ú¯Û Ø¯Ø§Ø±Ø¯ Ú©Ù Ù¾" "Ø­ÛØ§Ø· Ø®Ø§ÙÙ ÙØ§Ø¯Ø±Ø¨Ø²Ø±Ú¯ Ù¾Ø± Ø§Ø² Ø¹Ø·Ø± ÛØ§Ø³ Ø§Ø³Øª" 1
"1070" "az" "az.edf" "32" "3" "56" "filler" 4 "Fixation: 824ms" 222 824 1045 "[ 1]" 1 "Ø®Ø§ÙÙâ Û ÙØ§Ø¯Ø±Ø¨Ø²Ø±Ú¯Ù Ø®ÛÙÛ ÙØ¯ÛÙÛ Ø§Ø³Øª Ø§ÙØ§ Ø­ÛØ§Ø·Ù Ø¨Ø²Ø±Ú¯Û Ø¯Ø§Ø±Ø¯ Ú©Ù Ù¾Ø± Ø§Ø² Ú¯Ù âÙØ§Û Ø§Ø·ÙØ³Û Ø§Ø³Øª " 316.6 3.3 22 "6" "6" "1" "*Ø®Ø§ÙÙâ Û ÙØ§Ø¯Ø±Ø¨Ø²Ø±Ú¯Ù Ø®ÛÙÛ ÙØ¯ÛÙÛ Ø§Ø³Øª Ø§ÙØ§ Ø­ÛØ§Ø·Ù Ø¨Ø²Ø±Ú¯Û Ø¯Ø§Ø±Ø¯ Ú©Ù Ù¾" "Ø­ÛØ§Ø· Ø®Ø§ÙÙ ÙØ§Ø¯Ø±Ø¨Ø²Ø±Ú¯ Ù¾Ø± Ø§Ø² Ø¹Ø·Ø± ÛØ§Ø³ Ø§Ø³Øª" 1
"1071" "az" "az.edf" "32" "3" "56" "filler" 5 "Fixation: 1068ms" 223 1068 1290 "[ 1]" 1 "Ø®Ø§ÙÙâ Û ÙØ§Ø¯Ø±Ø¨Ø²Ø±Ú¯Ù Ø®ÛÙÛ ÙØ¯ÛÙÛ Ø§Ø³Øª Ø§ÙØ§ Ø­ÛØ§Ø·Ù Ø¨Ø²Ø±Ú¯Û Ø¯Ø§Ø±Ø¯ Ú©Ù Ù¾Ø± Ø§Ø² Ú¯Ù âÙØ§Û Ø§Ø·ÙØ³Û Ø§Ø³Øª " 242.1 3 22 "6" "6" "1" "*Ø®Ø§ÙÙâ Û ÙØ§Ø¯Ø±Ø¨Ø²Ø±Ú¯Ù Ø®ÛÙÛ ÙØ¯ÛÙÛ Ø§Ø³Øª Ø§ÙØ§ Ø­ÛØ§Ø·Ù Ø¨Ø²Ø±Ú¯Û Ø¯Ø§Ø±Ø¯ Ú©Ù Ù¾" "Ø­ÛØ§Ø· Ø®Ø§ÙÙ ÙØ§Ø¯Ø±Ø¨Ø²Ø±Ú¯ Ù¾Ø± Ø§Ø² Ø¹Ø·Ø± ÛØ§Ø³ Ø§Ø³Øª" 1
"1072" "az" "az.edf" "32" "3" "56" "filler" 6 "Fixation: 1313ms" 177 1313 1489 "[ 1]" 1 "Ø®Ø§ÙÙâ Û ÙØ§Ø¯Ø±Ø¨Ø²Ø±Ú¯Ù Ø®ÛÙÛ ÙØ¯ÛÙÛ Ø§Ø³Øª Ø§ÙØ§ Ø­ÛØ§Ø·Ù Ø¨Ø²Ø±Ú¯Û Ø¯Ø§Ø±Ø¯ Ú©Ù Ù¾Ø± Ø§Ø² Ú¯Ù âÙØ§Û Ø§Ø·ÙØ³Û Ø§Ø³Øª " 198.6 1.8 22 "6" "6" "1" "*Ø®Ø§ÙÙâ Û ÙØ§Ø¯Ø±Ø¨Ø²Ø±Ú¯Ù Ø®ÛÙÛ ÙØ¯ÛÙÛ Ø§Ø³Øª Ø§ÙØ§ Ø­ÛØ§Ø·Ù Ø¨Ø²Ø±Ú¯Û Ø¯Ø§Ø±Ø¯ Ú©Ù Ù¾" "Ø­ÛØ§Ø· Ø®Ø§ÙÙ ÙØ§Ø¯Ø±Ø¨Ø²Ø±Ú¯ Ù¾Ø± Ø§Ø² Ø¹Ø·Ø± ÛØ§Ø³ Ø§Ø³Øª" 1
"1073" "az" "az.edf" "32" "3" "56" "filler" 7 "Fixation: 1511ms" 217 1511 1727 "[ 1]" 1 "Ø®Ø§ÙÙâ Û ÙØ§Ø¯Ø±Ø¨Ø²Ø±Ú¯Ù Ø®ÛÙÛ ÙØ¯ÛÙÛ Ø§Ø³Øª Ø§ÙØ§ Ø­ÛØ§Ø·Ù Ø¨Ø²Ø±Ú¯Û Ø¯Ø§Ø±Ø¯ Ú©Ù Ù¾Ø± Ø§Ø² Ú¯Ù âÙØ§Û Ø§Ø·ÙØ³Û Ø§Ø³Øª " 139.3 3.5 22 "6" "6" "1" "*Ø®Ø§ÙÙâ Û ÙØ§Ø¯Ø±Ø¨Ø²Ø±Ú¯Ù Ø®ÛÙÛ ÙØ¯ÛÙÛ Ø§Ø³Øª Ø§ÙØ§ Ø­ÛØ§Ø·Ù Ø¨Ø²Ø±Ú¯Û Ø¯Ø§Ø±Ø¯ Ú©Ù Ù¾" "Ø­ÛØ§Ø· Ø®Ø§ÙÙ ÙØ§Ø¯Ø±Ø¨Ø²Ø±Ú¯ Ù¾Ø± Ø§Ø² Ø¹Ø·Ø± ÛØ§Ø³ Ø§Ø³Øª" 1
"1074" "az" "az.edf" "32" "3" "56" "filler" 8 "Fixation: 1748ms" 209 1748 1956 "[ 1]" 1 "Ø®Ø§ÙÙâ Û ÙØ§Ø¯Ø±Ø¨Ø²Ø±Ú¯Ù Ø®ÛÙÛ ÙØ¯ÛÙÛ Ø§Ø³Øª Ø§ÙØ§ Ø­ÛØ§Ø·Ù Ø¨Ø²Ø±Ú¯Û Ø¯Ø§Ø±Ø¯ Ú©Ù Ù¾Ø± Ø§Ø² Ú¯Ù âÙØ§Û Ø§Ø·ÙØ³Û Ø§Ø³Øª " 79.2 0.5 22 "6" "6" "1" "*Ø®Ø§ÙÙâ Û ÙØ§Ø¯Ø±Ø¨Ø²Ø±Ú¯Ù Ø®ÛÙÛ ÙØ¯ÛÙÛ Ø§Ø³Øª Ø§ÙØ§ Ø­ÛØ§Ø·Ù Ø¨Ø²Ø±Ú¯Û Ø¯Ø§Ø±Ø¯ Ú©Ù Ù¾" "Ø­ÛØ§Ø· Ø®Ø§ÙÙ ÙØ§Ø¯Ø±Ø¨Ø²Ø±Ú¯ Ù¾Ø± Ø§Ø² Ø¹Ø·Ø± ÛØ§Ø³ Ø§Ø³Øª" 1
"1075" "az" "az.edf" "32" "3" "56" "filler" 9 "Fixation: 1979ms" 317 1979 2295 "[ 1]" 1 "Ø®Ø§ÙÙâ Û ÙØ§Ø¯Ø±Ø¨Ø²Ø±Ú¯Ù Ø®ÛÙÛ ÙØ¯ÛÙÛ Ø§Ø³Øª Ø§ÙØ§ Ø­ÛØ§Ø·Ù Ø¨Ø²Ø±Ú¯Û Ø¯Ø§Ø±Ø¯ Ú©Ù Ù¾Ø± Ø§Ø² Ú¯Ù âÙØ§Û Ø§Ø·ÙØ³Û Ø§Ø³Øª " 14 -0.3 22 "6" "6" "1" "*Ø®Ø§ÙÙâ Û ÙØ§Ø¯Ø±Ø¨Ø²Ø±Ú¯Ù Ø®ÛÙÛ ÙØ¯ÛÙÛ Ø§Ø³Øª Ø§ÙØ§ Ø­ÛØ§Ø·Ù Ø¨Ø²Ø±Ú¯Û Ø¯Ø§Ø±Ø¯ Ú©Ù Ù¾" "Ø­ÛØ§Ø· Ø®Ø§ÙÙ ÙØ§Ø¯Ø±Ø¨Ø²Ø±Ú¯ Ù¾Ø± Ø§Ø² Ø¹Ø·Ø± ÛØ§Ø³ Ø§Ø³Øª" 1
"1076" "az" "az.edf" "32" "3" "56" "filler" 10 "Fixation: 2313ms" 275 2313 2587 "[ 1]" 1 "Ø®Ø§ÙÙâ Û ÙØ§Ø¯Ø±Ø¨Ø²Ø±Ú¯Ù Ø®ÛÙÛ ÙØ¯ÛÙÛ Ø§Ø³Øª Ø§ÙØ§ Ø­ÛØ§Ø·Ù Ø¨Ø²Ø±Ú¯Û Ø¯Ø§Ø±Ø¯ Ú©Ù Ù¾Ø± Ø§Ø² Ú¯Ù âÙØ§Û Ø§Ø·ÙØ³Û Ø§Ø³Øª " -37.6 6.5 22 "6" "6" "1" "*Ø®Ø§ÙÙâ Û ÙØ§Ø¯Ø±Ø¨Ø²Ø±Ú¯Ù Ø®ÛÙÛ ÙØ¯ÛÙÛ Ø§Ø³Øª Ø§ÙØ§ Ø­ÛØ§Ø·Ù Ø¨Ø²Ø±Ú¯Û Ø¯Ø§Ø±Ø¯ Ú©Ù Ù¾" "Ø­ÛØ§Ø· Ø®Ø§ÙÙ ÙØ§Ø¯Ø±Ø¨Ø²Ø±Ú¯ Ù¾Ø± Ø§Ø² Ø¹Ø·Ø± ÛØ§Ø³ Ø§Ø³Øª" 1
"1077" "az" "az.edf" "32" "3" "56" "filler" 11 "Fixation: 2608ms" 240 2608 2847 "[ 1]" 1 "Ø®Ø§ÙÙâ Û ÙØ§Ø¯Ø±Ø¨Ø²Ø±Ú¯Ù Ø®ÛÙÛ ÙØ¯ÛÙÛ Ø§Ø³Øª Ø§ÙØ§ Ø­ÛØ§Ø·Ù Ø¨Ø²Ø±Ú¯Û Ø¯Ø§Ø±Ø¯ Ú©Ù Ù¾Ø± Ø§Ø² Ú¯Ù âÙØ§Û Ø§Ø·ÙØ³Û Ø§Ø³Øª " -91.8 2.7 22 "6" "6" "1" "*Ø®Ø§ÙÙâ Û ÙØ§Ø¯Ø±Ø¨Ø²Ø±Ú¯Ù Ø®ÛÙÛ ÙØ¯ÛÙÛ Ø§Ø³Øª Ø§ÙØ§ Ø­ÛØ§Ø·Ù Ø¨Ø²Ø±Ú¯Û Ø¯Ø§Ø±Ø¯ Ú©Ù Ù¾" "Ø­ÛØ§Ø· Ø®Ø§ÙÙ ÙØ§Ø¯Ø±Ø¨Ø²Ø±Ú¯ Ù¾Ø± Ø§Ø² Ø¹Ø·Ø± ÛØ§Ø³ Ø§Ø³Øª" 1
"1078" "az" "az.edf" "32" "3" "56" "filler" 12 "Fixation: 2865ms" 252 2865 3116 "[ 1]" 1 "Ø®Ø§ÙÙâ Û ÙØ§Ø¯Ø±Ø¨Ø²Ø±Ú¯Ù Ø®ÛÙÛ ÙØ¯ÛÙÛ Ø§Ø³Øª Ø§ÙØ§ Ø­ÛØ§Ø·Ù Ø¨Ø²Ø±Ú¯Û Ø¯Ø§Ø±Ø¯ Ú©Ù Ù¾Ø± Ø§Ø² Ú¯Ù âÙØ§Û Ø§Ø·ÙØ³Û Ø§Ø³Øª " -153.2 -1.2 22 "6" "6" "1" "*Ø®Ø§ÙÙâ Û ÙØ§Ø¯Ø±Ø¨Ø²Ø±Ú¯Ù Ø®ÛÙÛ ÙØ¯ÛÙÛ Ø§Ø³Øª Ø§ÙØ§ Ø­ÛØ§Ø·Ù Ø¨Ø²Ø±Ú¯Û Ø¯Ø§Ø±Ø¯ Ú©Ù Ù¾" "Ø­ÛØ§Ø· Ø®Ø§ÙÙ ÙØ§Ø¯Ø±Ø¨Ø²Ø±Ú¯ Ù¾Ø± Ø§Ø² Ø¹Ø·Ø± ÛØ§Ø³ Ø§Ø³Øª" 1
"1079" "az" "az.edf" "32" "3" "56" "filler" 13 "Fixation: 3134ms" 257 3134 3390 "[ 1]" 1 "Ø®Ø§ÙÙâ Û ÙØ§Ø¯Ø±Ø¨Ø²Ø±Ú¯Ù Ø®ÛÙÛ ÙØ¯ÛÙÛ Ø§Ø³Øª Ø§ÙØ§ Ø­ÛØ§Ø·Ù Ø¨Ø²Ø±Ú¯Û Ø¯Ø§Ø±Ø¯ Ú©Ù Ù¾Ø± Ø§Ø² Ú¯Ù âÙØ§Û Ø§Ø·ÙØ³Û Ø§Ø³Øª " -194.8 1.3 22 "6" "6" "1" "*Ø®Ø§ÙÙâ Û ÙØ§Ø¯Ø±Ø¨Ø²Ø±Ú¯Ù Ø®ÛÙÛ ÙØ¯ÛÙÛ Ø§Ø³Øª Ø§ÙØ§ Ø­ÛØ§Ø·Ù Ø¨Ø²Ø±Ú¯Û Ø¯Ø§Ø±Ø¯ Ú©Ù Ù¾" "Ø­ÛØ§Ø· Ø®Ø§ÙÙ ÙØ§Ø¯Ø±Ø¨Ø²Ø±Ú¯ Ù¾Ø± Ø§Ø² Ø¹Ø·Ø± ÛØ§Ø³ Ø§Ø³Øª" 1
"1080" "az" "az.edf" "32" "3" "56" "filler" 14 "Fixation: 3428ms" 306 3428 3733 "[ 1]" 1 "Ø®Ø§ÙÙâ Û ÙØ§Ø¯Ø±Ø¨Ø²Ø±Ú¯Ù Ø®ÛÙÛ ÙØ¯ÛÙÛ Ø§Ø³Øª Ø§ÙØ§ Ø­ÛØ§Ø·Ù Ø¨Ø²Ø±Ú¯Û Ø¯Ø§Ø±Ø¯ Ú©Ù Ù¾Ø± Ø§Ø² Ú¯Ù âÙØ§Û Ø§Ø·ÙØ³Û Ø§Ø³Øª " -211.7 5.1 22 "6" "6" "1" "*Ø®Ø§ÙÙâ Û ÙØ§Ø¯Ø±Ø¨Ø²Ø±Ú¯Ù Ø®ÛÙÛ ÙØ¯ÛÙÛ Ø§Ø³Øª Ø§ÙØ§ Ø­ÛØ§Ø·Ù Ø¨Ø²Ø±Ú¯Û Ø¯Ø§Ø±Ø¯ Ú©Ù Ù¾" "Ø­ÛØ§Ø· Ø®Ø§ÙÙ ÙØ§Ø¯Ø±Ø¨Ø²Ø±Ú¯ Ù¾Ø± Ø§Ø² Ø¹Ø·Ø± ÛØ§Ø³ Ø§Ø³Øª" 1
"1081" "az" "az.edf" "32" "3" "56" "filler" 15 "Fixation: 3750ms" 246 3750 3995 "[ 1]" 1 "Ø®Ø§ÙÙâ Û ÙØ§Ø¯Ø±Ø¨Ø²Ø±Ú¯Ù Ø®ÛÙÛ ÙØ¯ÛÙÛ Ø§Ø³Øª Ø§ÙØ§ Ø­ÛØ§Ø·Ù Ø¨Ø²Ø±Ú¯Û Ø¯Ø§Ø±Ø¯ Ú©Ù Ù¾Ø± Ø§Ø² Ú¯Ù âÙØ§Û Ø§Ø·ÙØ³Û Ø§Ø³Øª " -247.6 2.7 22 "6" "6" "1" "*Ø®Ø§ÙÙâ Û ÙØ§Ø¯Ø±Ø¨Ø²Ø±Ú¯Ù Ø®ÛÙÛ ÙØ¯ÛÙÛ Ø§Ø³Øª Ø§ÙØ§ Ø­ÛØ§Ø·Ù Ø¨Ø²Ø±Ú¯Û Ø¯Ø§Ø±Ø¯ Ú©Ù Ù¾" "Ø­ÛØ§Ø· Ø®Ø§ÙÙ ÙØ§Ø¯Ø±Ø¨Ø²Ø±Ú¯ Ù¾Ø± Ø§Ø² Ø¹Ø·Ø± ÛØ§Ø³ Ø§Ø³Øª" 1
"1082" "az" "az.edf" "32" "3" "56" "filler" 16 "Fixation: 4007ms" 265 4007 4271 "[ 1]" 1 "Ø®Ø§ÙÙâ Û ÙØ§Ø¯Ø±Ø¨Ø²Ø±Ú¯Ù Ø®ÛÙÛ ÙØ¯ÛÙÛ Ø§Ø³Øª Ø§ÙØ§ Ø­ÛØ§Ø·Ù Ø¨Ø²Ø±Ú¯Û Ø¯Ø§Ø±Ø¯ Ú©Ù Ù¾Ø± Ø§Ø² Ú¯Ù âÙØ§Û Ø§Ø·ÙØ³Û Ø§Ø³Øª " -271.6 -0.8 22 "6" "6" "1" "*Ø®Ø§ÙÙâ Û ÙØ§Ø¯Ø±Ø¨Ø²Ø±Ú¯Ù Ø®ÛÙÛ ÙØ¯ÛÙÛ Ø§Ø³Øª Ø§ÙØ§ Ø­ÛØ§Ø·Ù Ø¨Ø²Ø±Ú¯Û Ø¯Ø§Ø±Ø¯ Ú©Ù Ù¾" "Ø­ÛØ§Ø· Ø®Ø§ÙÙ ÙØ§Ø¯Ø±Ø¨Ø²Ø±Ú¯ Ù¾Ø± Ø§Ø² Ø¹Ø·Ø± ÛØ§Ø³ Ø§Ø³Øª" 1
"1083" "az" "az.edf" "32" "3" "56" "filler" 17 "Fixation: 4293ms" 335 4293 4627 "[ 1]" 1 "Ø®Ø§ÙÙâ Û ÙØ§Ø¯Ø±Ø¨Ø²Ø±Ú¯Ù Ø®ÛÙÛ ÙØ¯ÛÙÛ Ø§Ø³Øª Ø§ÙØ§ Ø­ÛØ§Ø·Ù Ø¨Ø²Ø±Ú¯Û Ø¯Ø§Ø±Ø¯ Ú©Ù Ù¾Ø± Ø§Ø² Ú¯Ù âÙØ§Û Ø§Ø·ÙØ³Û Ø§Ø³Øª " -338.5 -3.6 22 "6" "6" "1" "*Ø®Ø§ÙÙâ Û ÙØ§Ø¯Ø±Ø¨Ø²Ø±Ú¯Ù Ø®ÛÙÛ ÙØ¯ÛÙÛ Ø§Ø³Øª Ø§ÙØ§ Ø­ÛØ§Ø·Ù Ø¨Ø²Ø±Ú¯Û Ø¯Ø§Ø±Ø¯ Ú©Ù Ù¾" "Ø­ÛØ§Ø· Ø®Ø§ÙÙ ÙØ§Ø¯Ø±Ø¨Ø²Ø±Ú¯ Ù¾Ø± Ø§Ø² Ø¹Ø·Ø± ÛØ§Ø³ Ø§Ø³Øª" 1
"1084" "az" "az.edf" "32" "3" "56" "filler" 18 "Fixation: 4737ms" 175 4737 4911 "[ ]" NA NA NA NA NA "6" "6" "1" "*Ø®Ø§ÙÙâ Û ÙØ§Ø¯Ø±Ø¨Ø²Ø±Ú¯Ù Ø®ÛÙÛ ÙØ¯ÛÙÛ Ø§Ø³Øª Ø§ÙØ§ Ø­ÛØ§Ø·Ù Ø¨Ø²Ø±Ú¯Û Ø¯Ø§Ø±Ø¯ Ú©Ù Ù¾" "Ø­ÛØ§Ø· Ø®Ø§ÙÙ ÙØ§Ø¯Ø±Ø¨Ø²Ø±Ú¯ Ù¾Ø± Ø§Ø² Ø¹Ø·Ø± ÛØ§Ø³ Ø§Ø³Øª" 1
"1085" "az" "az.edf" "32" "3" "56" "filler" 19 "Fixation: 4943ms" 112 4943 5054 "[ ]" NA NA NA NA NA "6" "6" "1" "*Ø®Ø§ÙÙâ Û ÙØ§Ø¯Ø±Ø¨Ø²Ø±Ú¯Ù Ø®ÛÙÛ ÙØ¯ÛÙÛ Ø§Ø³Øª Ø§ÙØ§ Ø­ÛØ§Ø·Ù Ø¨Ø²Ø±Ú¯Û Ø¯Ø§Ø±Ø¯ Ú©Ù Ù¾" "Ø­ÛØ§Ø· Ø®Ø§ÙÙ ÙØ§Ø¯Ø±Ø¨Ø²Ø±Ú¯ Ù¾Ø± Ø§Ø² Ø¹Ø·Ø± ÛØ§Ø³ Ø§Ø³Øª" 1
"1086" "az" "az.edf" "32" "3" "56" "filler" 20 "Fixation: 5129ms" 116 5129 5244 "[ 1]" 1 "Ø®Ø§ÙÙâ Û ÙØ§Ø¯Ø±Ø¨Ø²Ø±Ú¯Ù Ø®ÛÙÛ ÙØ¯ÛÙÛ Ø§Ø³Øª Ø§ÙØ§ Ø­ÛØ§Ø·Ù Ø¨Ø²Ø±Ú¯Û Ø¯Ø§Ø±Ø¯ Ú©Ù Ù¾Ø± Ø§Ø² Ú¯Ù âÙØ§Û Ø§Ø·ÙØ³Û Ø§Ø³Øª " -369.3 21.6 22 "6" "6" "1" "*Ø®Ø§ÙÙâ Û ÙØ§Ø¯Ø±Ø¨Ø²Ø±Ú¯Ù Ø®ÛÙÛ ÙØ¯ÛÙÛ Ø§Ø³Øª Ø§ÙØ§ Ø­ÛØ§Ø·Ù Ø¨Ø²Ø±Ú¯Û Ø¯Ø§Ø±Ø¯ Ú©Ù Ù¾" "Ø­ÛØ§Ø· Ø®Ø§ÙÙ ÙØ§Ø¯Ø±Ø¨Ø²Ø±Ú¯ Ù¾Ø± Ø§Ø² Ø¹Ø·Ø± ÛØ§Ø³ Ø§Ø³Øª" 1
"1087" "az" "az.edf" "32" "3" "56" "filler" 21 "Fixation: 5276ms" 268 5276 5543 "[ 1]" 1 "Ø®Ø§ÙÙâ Û ÙØ§Ø¯Ø±Ø¨Ø²Ø±Ú¯Ù Ø®ÛÙÛ ÙØ¯ÛÙÛ Ø§Ø³Øª Ø§ÙØ§ Ø­ÛØ§Ø·Ù Ø¨Ø²Ø±Ú¯Û Ø¯Ø§Ø±Ø¯ Ú©Ù Ù¾Ø± Ø§Ø² Ú¯Ù âÙØ§Û Ø§Ø·ÙØ³Û Ø§Ø³Øª " -267.4 -4.9 22 "6" "6" "1" "*Ø®Ø§ÙÙâ Û ÙØ§Ø¯Ø±Ø¨Ø²Ø±Ú¯Ù Ø®ÛÙÛ ÙØ¯ÛÙÛ Ø§Ø³Øª Ø§ÙØ§ Ø­ÛØ§Ø·Ù Ø¨Ø²Ø±Ú¯Û Ø¯Ø§Ø±Ø¯ Ú©Ù Ù¾" "Ø­ÛØ§Ø· Ø®Ø§ÙÙ ÙØ§Ø¯Ø±Ø¨Ø²Ø±Ú¯ Ù¾Ø± Ø§Ø² Ø¹Ø·Ø± ÛØ§Ø³ Ø§Ø³Øª" 1
"1088" "az" "az.edf" "32" "3" "56" "filler" 22 "Fixation: 5697ms" 209 5697 5905 "[ 1]" 1 "Ø®Ø§ÙÙâ Û ÙØ§Ø¯Ø±Ø¨Ø²Ø±Ú¯Ù Ø®ÛÙÛ ÙØ¯ÛÙÛ Ø§Ø³Øª Ø§ÙØ§ Ø­ÛØ§Ø·Ù Ø¨Ø²Ø±Ú¯Û Ø¯Ø§Ø±Ø¯ Ú©Ù Ù¾Ø± Ø§Ø² Ú¯Ù âÙØ§Û Ø§Ø·ÙØ³Û Ø§Ø³Øª " -302.8 7.6 22 "6" "6" "1" "*Ø®Ø§ÙÙâ Û ÙØ§Ø¯Ø±Ø¨Ø²Ø±Ú¯Ù Ø®ÛÙÛ ÙØ¯ÛÙÛ Ø§Ø³Øª Ø§ÙØ§ Ø­ÛØ§Ø·Ù Ø¨Ø²Ø±Ú¯Û Ø¯Ø§Ø±Ø¯ Ú©Ù Ù¾" "Ø­ÛØ§Ø· Ø®Ø§ÙÙ ÙØ§Ø¯Ø±Ø¨Ø²Ø±Ú¯ Ù¾Ø± Ø§Ø² Ø¹Ø·Ø± ÛØ§Ø³ Ø§Ø³Øª" 1
"1089" "az" "az.edf" "32" "3" "56" "filler" 23 "Fixation: 5926ms" 263 5926 6188 "[ 1]" 1 "Ø®Ø§ÙÙâ Û ÙØ§Ø¯Ø±Ø¨Ø²Ø±Ú¯Ù Ø®ÛÙÛ ÙØ¯ÛÙÛ Ø§Ø³Øª Ø§ÙØ§ Ø­ÛØ§Ø·Ù Ø¨Ø²Ø±Ú¯Û Ø¯Ø§Ø±Ø¯ Ú©Ù Ù¾Ø± Ø§Ø² Ú¯Ù âÙØ§Û Ø§Ø·ÙØ³Û Ø§Ø³Øª " -348.7 -2.1 22 "6" "6" "1" "*Ø®Ø§ÙÙâ Û ÙØ§Ø¯Ø±Ø¨Ø²Ø±Ú¯Ù Ø®ÛÙÛ ÙØ¯ÛÙÛ Ø§Ø³Øª Ø§ÙØ§ Ø­ÛØ§Ø·Ù Ø¨Ø²Ø±Ú¯Û Ø¯Ø§Ø±Ø¯ Ú©Ù Ù¾" "Ø­ÛØ§Ø· Ø®Ø§ÙÙ ÙØ§Ø¯Ø±Ø¨Ø²Ø±Ú¯ Ù¾Ø± Ø§Ø² Ø¹Ø·Ø± ÛØ§Ø³ Ø§Ø³Øª" 1
"1090" "az" "az.edf" "32" "3" "56" "filler" 24 "Fixation: 6211ms" 155 6211 6365 "[ ]" NA NA NA NA NA "6" "6" "1" "*Ø®Ø§ÙÙâ Û ÙØ§Ø¯Ø±Ø¨Ø²Ø±Ú¯Ù Ø®ÛÙÛ ÙØ¯ÛÙÛ Ø§Ø³Øª Ø§ÙØ§ Ø­ÛØ§Ø·Ù Ø¨Ø²Ø±Ú¯Û Ø¯Ø§Ø±Ø¯ Ú©Ù Ù¾" "Ø­ÛØ§Ø· Ø®Ø§ÙÙ ÙØ§Ø¯Ø±Ø¨Ø²Ø±Ú¯ Ù¾Ø± Ø§Ø² Ø¹Ø·Ø± ÛØ§Ø³ Ø§Ø³Øª" 1
"1091" "az" "az.edf" "32" "3" "56" "filler" 25 "Fixation: 6385ms" 179 6385 6563 "[ ]" NA NA NA NA NA "6" "6" "1" "*Ø®Ø§ÙÙâ Û ÙØ§Ø¯Ø±Ø¨Ø²Ø±Ú¯Ù Ø®ÛÙÛ ÙØ¯ÛÙÛ Ø§Ø³Øª Ø§ÙØ§ Ø­ÛØ§Ø·Ù Ø¨Ø²Ø±Ú¯Û Ø¯Ø§Ø±Ø¯ Ú©Ù Ù¾" "Ø­ÛØ§Ø· Ø®Ø§ÙÙ ÙØ§Ø¯Ø±Ø¨Ø²Ø±Ú¯ Ù¾Ø± Ø§Ø² Ø¹Ø·Ø± ÛØ§Ø³ Ø§Ø³Øª" 1
"1092" "az" "az.edf" "32" "3" "56" "filler" 26 "Fixation: 6584ms" 603 6584 7186 "[ ]" NA NA NA NA NA "6" "6" "1" "*Ø®Ø§ÙÙâ Û ÙØ§Ø¯Ø±Ø¨Ø²Ø±Ú¯Ù Ø®ÛÙÛ ÙØ¯ÛÙÛ Ø§Ø³Øª Ø§ÙØ§ Ø­ÛØ§Ø·Ù Ø¨Ø²Ø±Ú¯Û Ø¯Ø§Ø±Ø¯ Ú©Ù Ù¾" "Ø­ÛØ§Ø· Ø®Ø§ÙÙ ÙØ§Ø¯Ø±Ø¨Ø²Ø±Ú¯ Ù¾Ø± Ø§Ø² Ø¹Ø·Ø± ÛØ§Ø³ Ø§Ø³Øª" 1
"1093" "az" "az.edf" "32" "3" "56" "filler" 27 "Fixation: 7208ms" 317 7208 7524 "[ ]" NA NA NA NA NA "6" "6" "1" "*Ø®Ø§ÙÙâ Û ÙØ§Ø¯Ø±Ø¨Ø²Ø±Ú¯Ù Ø®ÛÙÛ ÙØ¯ÛÙÛ Ø§Ø³Øª Ø§ÙØ§ Ø­ÛØ§Ø·Ù Ø¨Ø²Ø±Ú¯Û Ø¯Ø§Ø±Ø¯ Ú©Ù Ù¾" "Ø­ÛØ§Ø· Ø®Ø§ÙÙ ÙØ§Ø¯Ø±Ø¨Ø²Ø±Ú¯ Ù¾Ø± Ø§Ø² Ø¹Ø·Ø± ÛØ§Ø³ Ø§Ø³Øª" 1
"1094" "az" "az.edf" "32" "3" "56" "filler" 28 "Fixation: 7556ms" 128 7556 7683 "[ 1]" 1 "Ø®Ø§ÙÙâ Û ÙØ§Ø¯Ø±Ø¨Ø²Ø±Ú¯Ù Ø®ÛÙÛ ÙØ¯ÛÙÛ Ø§Ø³Øª Ø§ÙØ§ Ø­ÛØ§Ø·Ù Ø¨Ø²Ø±Ú¯Û Ø¯Ø§Ø±Ø¯ Ú©Ù Ù¾Ø± Ø§Ø² Ú¯Ù âÙØ§Û Ø§Ø·ÙØ³Û Ø§Ø³Øª " -314.2 -6.7 22 "6" "6" "1" "*Ø®Ø§ÙÙâ Û ÙØ§Ø¯Ø±Ø¨Ø²Ø±Ú¯Ù Ø®ÛÙÛ ÙØ¯ÛÙÛ Ø§Ø³Øª Ø§ÙØ§ Ø­ÛØ§Ø·Ù Ø¨Ø²Ø±Ú¯Û Ø¯Ø§Ø±Ø¯ Ú©Ù Ù¾" "Ø­ÛØ§Ø· Ø®Ø§ÙÙ ÙØ§Ø¯Ø±Ø¨Ø²Ø±Ú¯ Ù¾Ø± Ø§Ø² Ø¹Ø·Ø± ÛØ§Ø³ Ø§Ø³Øª" 1
"1095" "az" "az.edf" "33" "3" "49" "filler" 1 "Fixation: 7ms" 48 7 54 "[ 1]" 1 "Ù¾Ø±ÛÙØ§Ø² Ø¯ÛØ´Ø¨ Ø¨Ù Ø¬Ø´ÙÙ ØªÙÙØ¯Ù Ø¯ÙØ³ØªØ´ Ø±ÙØªÙ Ø¨ÙØ¯ Ù Ø¯ÛØ± ÙÙØª Ø¨Ø±Ú¯Ø´Øª " 221.9 11.7 16 "6" "6" "1" "*Ù¾Ø±ÛÙØ§Ø² Ø¯ÛØ´Ø¨ Ø¨Ù Ø¬Ø´ÙÙ ØªÙÙØ¯Ù Ø¯ÙØ³ØªØ´ Ø±ÙØªÙ Ø¨ÙØ¯ Ù Ø¯ÛØ± ÙÙØª Ø¨Ø±Ú¯Ø´Øª*" "Ø¯ÛØ´Ø¨ ØªÙÙØ¯ Ù¾Ø±ÛÙØ§Ø² Ø¨ÙØ¯" 1
"1096" "az" "az.edf" "33" "3" "49" "filler" 2 "Fixation: 63ms" 36 63 98 "[ 1]" 1 "Ù¾Ø±ÛÙØ§Ø² Ø¯ÛØ´Ø¨ Ø¨Ù Ø¬Ø´ÙÙ ØªÙÙØ¯Ù Ø¯ÙØ³ØªØ´ Ø±ÙØªÙ Ø¨ÙØ¯ Ù Ø¯ÛØ± ÙÙØª Ø¨Ø±Ú¯Ø´Øª " 232.9 -3.8 16 "6" "6" "1" "*Ù¾Ø±ÛÙØ§Ø² Ø¯ÛØ´Ø¨ Ø¨Ù Ø¬Ø´ÙÙ ØªÙÙØ¯Ù Ø¯ÙØ³ØªØ´ Ø±ÙØªÙ Ø¨ÙØ¯ Ù Ø¯ÛØ± ÙÙØª Ø¨Ø±Ú¯Ø´Øª*" "Ø¯ÛØ´Ø¨ ØªÙÙØ¯ Ù¾Ø±ÛÙØ§Ø² Ø¨ÙØ¯" 1
"1097" "az" "az.edf" "33" "3" "49" "filler" 3 "Fixation: 254ms" 623 254 876 "[ 1]" 1 "Ù¾Ø±ÛÙØ§Ø² Ø¯ÛØ´Ø¨ Ø¨Ù Ø¬Ø´ÙÙ ØªÙÙØ¯Ù Ø¯ÙØ³ØªØ´ Ø±ÙØªÙ Ø¨ÙØ¯ Ù Ø¯ÛØ± ÙÙØª Ø¨Ø±Ú¯Ø´Øª " 223.3 17.2 16 "6" "6" "1" "*Ù¾Ø±ÛÙØ§Ø² Ø¯ÛØ´Ø¨ Ø¨Ù Ø¬Ø´ÙÙ ØªÙÙØ¯Ù Ø¯ÙØ³ØªØ´ Ø±ÙØªÙ Ø¨ÙØ¯ Ù Ø¯ÛØ± ÙÙØª Ø¨Ø±Ú¯Ø´Øª*" "Ø¯ÛØ´Ø¨ ØªÙÙØ¯ Ù¾Ø±ÛÙØ§Ø² Ø¨ÙØ¯" 1
"1098" "az" "az.edf" "33" "3" "49" "filler" 4 "Fixation: 899ms" 251 899 1149 "[ 1]" 1 "Ù¾Ø±ÛÙØ§Ø² Ø¯ÛØ´Ø¨ Ø¨Ù Ø¬Ø´ÙÙ ØªÙÙØ¯Ù Ø¯ÙØ³ØªØ´ Ø±ÙØªÙ Ø¨ÙØ¯ Ù Ø¯ÛØ± ÙÙØª Ø¨Ø±Ú¯Ø´Øª " 180.8 7.1 16 "6" "6" "1" "*Ù¾Ø±ÛÙØ§Ø² Ø¯ÛØ´Ø¨ Ø¨Ù Ø¬Ø´ÙÙ ØªÙÙØ¯Ù Ø¯ÙØ³ØªØ´ Ø±ÙØªÙ Ø¨ÙØ¯ Ù Ø¯ÛØ± ÙÙØª Ø¨Ø±Ú¯Ø´Øª*" "Ø¯ÛØ´Ø¨ ØªÙÙØ¯ Ù¾Ø±ÛÙØ§Ø² Ø¨ÙØ¯" 1
"1099" "az" "az.edf" "33" "3" "49" "filler" 5 "Fixation: 1172ms" 227 1172 1398 "[ 1]" 1 "Ù¾Ø±ÛÙØ§Ø² Ø¯ÛØ´Ø¨ Ø¨Ù Ø¬Ø´ÙÙ ØªÙÙØ¯Ù Ø¯ÙØ³ØªØ´ Ø±ÙØªÙ Ø¨ÙØ¯ Ù Ø¯ÛØ± ÙÙØª Ø¨Ø±Ú¯Ø´Øª " 110.5 8.9 16 "6" "6" "1" "*Ù¾Ø±ÛÙØ§Ø² Ø¯ÛØ´Ø¨ Ø¨Ù Ø¬Ø´ÙÙ ØªÙÙØ¯Ù Ø¯ÙØ³ØªØ´ Ø±ÙØªÙ Ø¨ÙØ¯ Ù Ø¯ÛØ± ÙÙØª Ø¨Ø±Ú¯Ø´Øª*" "Ø¯ÛØ´Ø¨ ØªÙÙØ¯ Ù¾Ø±ÛÙØ§Ø² Ø¨ÙØ¯" 1
"1100" "az" "az.edf" "33" "3" "49" "filler" 6 "Fixation: 1419ms" 256 1419 1674 "[ 1]" 1 "Ù¾Ø±ÛÙØ§Ø² Ø¯ÛØ´Ø¨ Ø¨Ù Ø¬Ø´ÙÙ ØªÙÙØ¯Ù Ø¯ÙØ³ØªØ´ Ø±ÙØªÙ Ø¨ÙØ¯ Ù Ø¯ÛØ± ÙÙØª Ø¨Ø±Ú¯Ø´Øª " 63.2 8.6 16 "6" "6" "1" "*Ù¾Ø±ÛÙØ§Ø² Ø¯ÛØ´Ø¨ Ø¨Ù Ø¬Ø´ÙÙ ØªÙÙØ¯Ù Ø¯ÙØ³ØªØ´ Ø±ÙØªÙ Ø¨ÙØ¯ Ù Ø¯ÛØ± ÙÙØª Ø¨Ø±Ú¯Ø´Øª*" "Ø¯ÛØ´Ø¨ ØªÙÙØ¯ Ù¾Ø±ÛÙØ§Ø² Ø¨ÙØ¯" 1
"1101" "az" "az.edf" "33" "3" "49" "filler" 7 "Fixation: 1694ms" 212 1694 1905 "[ 1]" 1 "Ù¾Ø±ÛÙØ§Ø² Ø¯ÛØ´Ø¨ Ø¨Ù Ø¬Ø´ÙÙ ØªÙÙØ¯Ù Ø¯ÙØ³ØªØ´ Ø±ÙØªÙ Ø¨ÙØ¯ Ù Ø¯ÛØ± ÙÙØª Ø¨Ø±Ú¯Ø´Øª " 2.1 6.6 16 "6" "6" "1" "*Ù¾Ø±ÛÙØ§Ø² Ø¯ÛØ´Ø¨ Ø¨Ù Ø¬Ø´ÙÙ ØªÙÙØ¯Ù Ø¯ÙØ³ØªØ´ Ø±ÙØªÙ Ø¨ÙØ¯ Ù Ø¯ÛØ± ÙÙØª Ø¨Ø±Ú¯Ø´Øª*" "Ø¯ÛØ´Ø¨ ØªÙÙØ¯ Ù¾Ø±ÛÙØ§Ø² Ø¨ÙØ¯" 1
"1102" "az" "az.edf" "33" "3" "49" "filler" 8 "Fixation: 1926ms" 256 1926 2181 "[ 1]" 1 "Ù¾Ø±ÛÙØ§Ø² Ø¯ÛØ´Ø¨ Ø¨Ù Ø¬Ø´ÙÙ ØªÙÙØ¯Ù Ø¯ÙØ³ØªØ´ Ø±ÙØªÙ Ø¨ÙØ¯ Ù Ø¯ÛØ± ÙÙØª Ø¨Ø±Ú¯Ø´Øª " -52.9 4.9 16 "6" "6" "1" "*Ù¾Ø±ÛÙØ§Ø² Ø¯ÛØ´Ø¨ Ø¨Ù Ø¬Ø´ÙÙ ØªÙÙØ¯Ù Ø¯ÙØ³ØªØ´ Ø±ÙØªÙ Ø¨ÙØ¯ Ù Ø¯ÛØ± ÙÙØª Ø¨Ø±Ú¯Ø´Øª*" "Ø¯ÛØ´Ø¨ ØªÙÙØ¯ Ù¾Ø±ÛÙØ§Ø² Ø¨ÙØ¯" 1
"1103" "az" "az.edf" "33" "3" "49" "filler" 9 "Fixation: 2200ms" 196 2200 2395 "[ 1]" 1 "Ù¾Ø±ÛÙØ§Ø² Ø¯ÛØ´Ø¨ Ø¨Ù Ø¬Ø´ÙÙ ØªÙÙØ¯Ù Ø¯ÙØ³ØªØ´ Ø±ÙØªÙ Ø¨ÙØ¯ Ù Ø¯ÛØ± ÙÙØª Ø¨Ø±Ú¯Ø´Øª " -100.4 11 16 "6" "6" "1" "*Ù¾Ø±ÛÙØ§Ø² Ø¯ÛØ´Ø¨ Ø¨Ù Ø¬Ø´ÙÙ ØªÙÙØ¯Ù Ø¯ÙØ³ØªØ´ Ø±ÙØªÙ Ø¨ÙØ¯ Ù Ø¯ÛØ± ÙÙØª Ø¨Ø±Ú¯Ø´Øª*" "Ø¯ÛØ´Ø¨ ØªÙÙØ¯ Ù¾Ø±ÛÙØ§Ø² Ø¨ÙØ¯" 1
"1104" "az" "az.edf" "33" "3" "49" "filler" 10 "Fixation: 2416ms" 225 2416 2640 "[ 1]" 1 "Ù¾Ø±ÛÙØ§Ø² Ø¯ÛØ´Ø¨ Ø¨Ù Ø¬Ø´ÙÙ ØªÙÙØ¯Ù Ø¯ÙØ³ØªØ´ Ø±ÙØªÙ Ø¨ÙØ¯ Ù Ø¯ÛØ± ÙÙØª Ø¨Ø±Ú¯Ø´Øª " -148.6 9.8 16 "6" "6" "1" "*Ù¾Ø±ÛÙØ§Ø² Ø¯ÛØ´Ø¨ Ø¨Ù Ø¬Ø´ÙÙ ØªÙÙØ¯Ù Ø¯ÙØ³ØªØ´ Ø±ÙØªÙ Ø¨ÙØ¯ Ù Ø¯ÛØ± ÙÙØª Ø¨Ø±Ú¯Ø´Øª*" "Ø¯ÛØ´Ø¨ ØªÙÙØ¯ Ù¾Ø±ÛÙØ§Ø² Ø¨ÙØ¯" 1
"1105" "az" "az.edf" "33" "3" "49" "filler" 11 "Fixation: 2653ms" 251 2653 2903 "[ 1]" 1 "Ù¾Ø±ÛÙØ§Ø² Ø¯ÛØ´Ø¨ Ø¨Ù Ø¬Ø´ÙÙ ØªÙÙØ¯Ù Ø¯ÙØ³ØªØ´ Ø±ÙØªÙ Ø¨ÙØ¯ Ù Ø¯ÛØ± ÙÙØª Ø¨Ø±Ú¯Ø´Øª " -176.7 5 16 "6" "6" "1" "*Ù¾Ø±ÛÙØ§Ø² Ø¯ÛØ´Ø¨ Ø¨Ù Ø¬Ø´ÙÙ ØªÙÙØ¯Ù Ø¯ÙØ³ØªØ´ Ø±ÙØªÙ Ø¨ÙØ¯ Ù Ø¯ÛØ± ÙÙØª Ø¨Ø±Ú¯Ø´Øª*" "Ø¯ÛØ´Ø¨ ØªÙÙØ¯ Ù¾Ø±ÛÙØ§Ø² Ø¨ÙØ¯" 1
"1106" "az" "az.edf" "33" "3" "49" "filler" 12 "Fixation: 2923ms" 237 2923 3159 "[ 1]" 1 "Ù¾Ø±ÛÙØ§Ø² Ø¯ÛØ´Ø¨ Ø¨Ù Ø¬Ø´ÙÙ ØªÙÙØ¯Ù Ø¯ÙØ³ØªØ´ Ø±ÙØªÙ Ø¨ÙØ¯ Ù Ø¯ÛØ± ÙÙØª Ø¨Ø±Ú¯Ø´Øª " -225.1 4 16 "6" "6" "1" "*Ù¾Ø±ÛÙØ§Ø² Ø¯ÛØ´Ø¨ Ø¨Ù Ø¬Ø´ÙÙ ØªÙÙØ¯Ù Ø¯ÙØ³ØªØ´ Ø±ÙØªÙ Ø¨ÙØ¯ Ù Ø¯ÛØ± ÙÙØª Ø¨Ø±Ú¯Ø´Øª*" "Ø¯ÛØ´Ø¨ ØªÙÙØ¯ Ù¾Ø±ÛÙØ§Ø² Ø¨ÙØ¯" 1
"1107" "az" "az.edf" "33" "3" "49" "filler" 13 "Fixation: 3180ms" 304 3180 3483 "[ 1]" 1 "Ù¾Ø±ÛÙØ§Ø² Ø¯ÛØ´Ø¨ Ø¨Ù Ø¬Ø´ÙÙ ØªÙÙØ¯Ù Ø¯ÙØ³ØªØ´ Ø±ÙØªÙ Ø¨ÙØ¯ Ù Ø¯ÛØ± ÙÙØª Ø¨Ø±Ú¯Ø´Øª " -174.5 3.3 16 "6" "6" "1" "*Ù¾Ø±ÛÙØ§Ø² Ø¯ÛØ´Ø¨ Ø¨Ù Ø¬Ø´ÙÙ ØªÙÙØ¯Ù Ø¯ÙØ³ØªØ´ Ø±ÙØªÙ Ø¨ÙØ¯ Ù Ø¯ÛØ± ÙÙØª Ø¨Ø±Ú¯Ø´Øª*" "Ø¯ÛØ´Ø¨ ØªÙÙØ¯ Ù¾Ø±ÛÙØ§Ø² Ø¨ÙØ¯" 1
"1108" "az" "az.edf" "33" "3" "49" "filler" 14 "Fixation: 3506ms" 359 3506 3864 "[ 1]" 1 "Ù¾Ø±ÛÙØ§Ø² Ø¯ÛØ´Ø¨ Ø¨Ù Ø¬Ø´ÙÙ ØªÙÙØ¯Ù Ø¯ÙØ³ØªØ´ Ø±ÙØªÙ Ø¨ÙØ¯ Ù Ø¯ÛØ± ÙÙØª Ø¨Ø±Ú¯Ø´Øª " -226.6 3.3 16 "6" "6" "1" "*Ù¾Ø±ÛÙØ§Ø² Ø¯ÛØ´Ø¨ Ø¨Ù Ø¬Ø´ÙÙ ØªÙÙØ¯Ù Ø¯ÙØ³ØªØ´ Ø±ÙØªÙ Ø¨ÙØ¯ Ù Ø¯ÛØ± ÙÙØª Ø¨Ø±Ú¯Ø´Øª*" "Ø¯ÛØ´Ø¨ ØªÙÙØ¯ Ù¾Ø±ÛÙØ§Ø² Ø¨ÙØ¯" 1
"1109" "az" "az.edf" "33" "3" "49" "filler" 15 "Fixation: 3887ms" 326 3887 4212 "[ 1]" 1 "Ù¾Ø±ÛÙØ§Ø² Ø¯ÛØ´Ø¨ Ø¨Ù Ø¬Ø´ÙÙ ØªÙÙØ¯Ù Ø¯ÙØ³ØªØ´ Ø±ÙØªÙ Ø¨ÙØ¯ Ù Ø¯ÛØ± ÙÙØª Ø¨Ø±Ú¯Ø´Øª " -168.7 3.8 16 "6" "6" "1" "*Ù¾Ø±ÛÙØ§Ø² Ø¯ÛØ´Ø¨ Ø¨Ù Ø¬Ø´ÙÙ ØªÙÙØ¯Ù Ø¯ÙØ³ØªØ´ Ø±ÙØªÙ Ø¨ÙØ¯ Ù Ø¯ÛØ± ÙÙØª Ø¨Ø±Ú¯Ø´Øª*" "Ø¯ÛØ´Ø¨ ØªÙÙØ¯ Ù¾Ø±ÛÙØ§Ø² Ø¨ÙØ¯" 1
"1110" "az" "az.edf" "33" "3" "49" "filler" 16 "Fixation: 4236ms" 169 4236 4404 "[ 1]" 1 "Ù¾Ø±ÛÙØ§Ø² Ø¯ÛØ´Ø¨ Ø¨Ù Ø¬Ø´ÙÙ ØªÙÙØ¯Ù Ø¯ÙØ³ØªØ´ Ø±ÙØªÙ Ø¨ÙØ¯ Ù Ø¯ÛØ± ÙÙØª Ø¨Ø±Ú¯Ø´Øª " -234.6 2.9 16 "6" "6" "1" "*Ù¾Ø±ÛÙØ§Ø² Ø¯ÛØ´Ø¨ Ø¨Ù Ø¬Ø´ÙÙ ØªÙÙØ¯Ù Ø¯ÙØ³ØªØ´ Ø±ÙØªÙ Ø¨ÙØ¯ Ù Ø¯ÛØ± ÙÙØª Ø¨Ø±Ú¯Ø´Øª*" "Ø¯ÛØ´Ø¨ ØªÙÙØ¯ Ù¾Ø±ÛÙØ§Ø² Ø¨ÙØ¯" 1
"1111" "az" "az.edf" "33" "3" "49" "filler" 17 "Fixation: 4508ms" 201 4508 4708 "[ ]" NA NA NA NA NA "6" "6" "1" "*Ù¾Ø±ÛÙØ§Ø² Ø¯ÛØ´Ø¨ Ø¨Ù Ø¬Ø´ÙÙ ØªÙÙØ¯Ù Ø¯ÙØ³ØªØ´ Ø±ÙØªÙ Ø¨ÙØ¯ Ù Ø¯ÛØ± ÙÙØª Ø¨Ø±Ú¯Ø´Øª*" "Ø¯ÛØ´Ø¨ ØªÙÙØ¯ Ù¾Ø±ÛÙØ§Ø² Ø¨ÙØ¯" 1
"1112" "az" "az.edf" "33" "3" "49" "filler" 18 "Fixation: 4790ms" 89 4790 4878 "[ ]" NA NA NA NA NA "6" "6" "1" "*Ù¾Ø±ÛÙØ§Ø² Ø¯ÛØ´Ø¨ Ø¨Ù Ø¬Ø´ÙÙ ØªÙÙØ¯Ù Ø¯ÙØ³ØªØ´ Ø±ÙØªÙ Ø¨ÙØ¯ Ù Ø¯ÛØ± ÙÙØª Ø¨Ø±Ú¯Ø´Øª*" "Ø¯ÛØ´Ø¨ ØªÙÙØ¯ Ù¾Ø±ÛÙØ§Ø² Ø¨ÙØ¯" 1
"1113" "az" "az.edf" "33" "3" "49" "filler" 19 "Fixation: 4902ms" 248 4902 5149 "[ ]" NA NA NA NA NA "6" "6" "1" "*Ù¾Ø±ÛÙØ§Ø² Ø¯ÛØ´Ø¨ Ø¨Ù Ø¬Ø´ÙÙ ØªÙÙØ¯Ù Ø¯ÙØ³ØªØ´ Ø±ÙØªÙ Ø¨ÙØ¯ Ù Ø¯ÛØ± ÙÙØª Ø¨Ø±Ú¯Ø´Øª*" "Ø¯ÛØ´Ø¨ ØªÙÙØ¯ Ù¾Ø±ÛÙØ§Ø² Ø¨ÙØ¯" 1
"1114" "az" "az.edf" "33" "3" "49" "filler" 20 "Fixation: 5168ms" 176 5168 5343 "[ ]" NA NA NA NA NA "6" "6" "1" "*Ù¾Ø±ÛÙØ§Ø² Ø¯ÛØ´Ø¨ Ø¨Ù Ø¬Ø´ÙÙ ØªÙÙØ¯Ù Ø¯ÙØ³ØªØ´ Ø±ÙØªÙ Ø¨ÙØ¯ Ù Ø¯ÛØ± ÙÙØª Ø¨Ø±Ú¯Ø´Øª*" "Ø¯ÛØ´Ø¨ ØªÙÙØ¯ Ù¾Ø±ÛÙØ§Ø² Ø¨ÙØ¯" 1
"1115" "az" "az.edf" "33" "3" "49" "filler" 21 "Fixation: 5362ms" 316 5362 5677 "[ ]" NA NA NA NA NA "6" "6" "1" "*Ù¾Ø±ÛÙØ§Ø² Ø¯ÛØ´Ø¨ Ø¨Ù Ø¬Ø´ÙÙ ØªÙÙØ¯Ù Ø¯ÙØ³ØªØ´ Ø±ÙØªÙ Ø¨ÙØ¯ Ù Ø¯ÛØ± ÙÙØª Ø¨Ø±Ú¯Ø´Øª*" "Ø¯ÛØ´Ø¨ ØªÙÙØ¯ Ù¾Ø±ÛÙØ§Ø² Ø¨ÙØ¯" 1
"1116" "az" "az.edf" "33" "3" "49" "filler" 22 "Fixation: 5697ms" 199 5697 5895 "[ ]" NA NA NA NA NA "6" "6" "1" "*Ù¾Ø±ÛÙØ§Ø² Ø¯ÛØ´Ø¨ Ø¨Ù Ø¬Ø´ÙÙ ØªÙÙØ¯Ù Ø¯ÙØ³ØªØ´ Ø±ÙØªÙ Ø¨ÙØ¯ Ù Ø¯ÛØ± ÙÙØª Ø¨Ø±Ú¯Ø´Øª*" "Ø¯ÛØ´Ø¨ ØªÙÙØ¯ Ù¾Ø±ÛÙØ§Ø² Ø¨ÙØ¯" 1
"1117" "az" "az.edf" "33" "3" "49" "filler" 23 "Fixation: 5922ms" 272 5922 6193 "[ ]" NA NA NA NA NA "6" "6" "1" "*Ù¾Ø±ÛÙØ§Ø² Ø¯ÛØ´Ø¨ Ø¨Ù Ø¬Ø´ÙÙ ØªÙÙØ¯Ù Ø¯ÙØ³ØªØ´ Ø±ÙØªÙ Ø¨ÙØ¯ Ù Ø¯ÛØ± ÙÙØª Ø¨Ø±Ú¯Ø´Øª*" "Ø¯ÛØ´Ø¨ ØªÙÙØ¯ Ù¾Ø±ÛÙØ§Ø² Ø¨ÙØ¯" 1
"1118" "az" "az.edf" "33" "3" "49" "filler" 24 "Fixation: 6216ms" 172 6216 6387 "[ ]" NA NA NA NA NA "6" "6" "1" "*Ù¾Ø±ÛÙØ§Ø² Ø¯ÛØ´Ø¨ Ø¨Ù Ø¬Ø´ÙÙ ØªÙÙØ¯Ù Ø¯ÙØ³ØªØ´ Ø±ÙØªÙ Ø¨ÙØ¯ Ù Ø¯ÛØ± ÙÙØª Ø¨Ø±Ú¯Ø´Øª*" "Ø¯ÛØ´Ø¨ ØªÙÙØ¯ Ù¾Ø±ÛÙØ§Ø² Ø¨ÙØ¯" 1
"1119" "az" "az.edf" "33" "3" "49" "filler" 25 "Fixation: 6409ms" 330 6409 6738 "[ ]" NA NA NA NA NA "6" "6" "1" "*Ù¾Ø±ÛÙØ§Ø² Ø¯ÛØ´Ø¨ Ø¨Ù Ø¬Ø´ÙÙ ØªÙÙØ¯Ù Ø¯ÙØ³ØªØ´ Ø±ÙØªÙ Ø¨ÙØ¯ Ù Ø¯ÛØ± ÙÙØª Ø¨Ø±Ú¯Ø´Øª*" "Ø¯ÛØ´Ø¨ ØªÙÙØ¯ Ù¾Ø±ÛÙØ§Ø² Ø¨ÙØ¯" 1
"1120" "az" "az.edf" "33" "3" "49" "filler" 26 "Fixation: 6761ms" 350 6761 7110 "[ ]" NA NA NA NA NA "6" "6" "1" "*Ù¾Ø±ÛÙØ§Ø² Ø¯ÛØ´Ø¨ Ø¨Ù Ø¬Ø´ÙÙ ØªÙÙØ¯Ù Ø¯ÙØ³ØªØ´ Ø±ÙØªÙ Ø¨ÙØ¯ Ù Ø¯ÛØ± ÙÙØª Ø¨Ø±Ú¯Ø´Øª*" "Ø¯ÛØ´Ø¨ ØªÙÙØ¯ Ù¾Ø±ÛÙØ§Ø² Ø¨ÙØ¯" 1
"1121" "az" "az.edf" "33" "3" "49" "filler" 27 "Fixation: 7138ms" 197 7138 7334 "[ ]" NA NA NA NA NA "6" "6" "1" "*Ù¾Ø±ÛÙØ§Ø² Ø¯ÛØ´Ø¨ Ø¨Ù Ø¬Ø´ÙÙ ØªÙÙØ¯Ù Ø¯ÙØ³ØªØ´ Ø±ÙØªÙ Ø¨ÙØ¯ Ù Ø¯ÛØ± ÙÙØª Ø¨Ø±Ú¯Ø´Øª*" "Ø¯ÛØ´Ø¨ ØªÙÙØ¯ Ù¾Ø±ÛÙØ§Ø² Ø¨ÙØ¯" 1
"1122" "az" "az.edf" "34" "3" "78" "filler" 1 "Fixation: 7ms" 180 7 186 "[ 1]" 1 "ÙÙ Ø¯Ø± Ú©ÙØ¯Ú©Û Ø®ÛÙÛ ÙÙØªØ¨Ø§Ù Ø¯ÙØ³Øª Ø¯Ø§Ø´ØªÙ Ù Ø®ÙØ¨ ÙÙ Ø¨Ø§Ø²Û ÙÛ âÚ©Ø±Ø¯Ù " 281 -6.5 10 "6" "6" "1" "*ÙÙ Ø¯Ø± Ú©ÙØ¯Ú©Û Ø®ÛÙÛ ÙÙØªØ¨Ø§Ù Ø¯ÙØ³Øª Ø¯Ø§Ø´ØªÙ Ù Ø®ÙØ¨ ÙÙ Ø¨Ø§Ø²Û ÙÛ âÚ©Ø±Ø¯Ù*" "ÙÙ ÙÛÚâ ÙÙØª ÙÙØªØ¨Ø§ÙÛØ³Øª Ø®ÙØ¨Û ÙØ¨ÙØ¯Ù" 1
"1123" "az" "az.edf" "34" "3" "78" "filler" 2 "Fixation: 209ms" 212 209 420 "[ 1]" 1 "ÙÙ Ø¯Ø± Ú©ÙØ¯Ú©Û Ø®ÛÙÛ ÙÙØªØ¨Ø§Ù Ø¯ÙØ³Øª Ø¯Ø§Ø´ØªÙ Ù Ø®ÙØ¨ ÙÙ Ø¨Ø§Ø²Û ÙÛ âÚ©Ø±Ø¯Ù " 222.2 10.1 10 "6" "6" "1" "*ÙÙ Ø¯Ø± Ú©ÙØ¯Ú©Û Ø®ÛÙÛ ÙÙØªØ¨Ø§Ù Ø¯ÙØ³Øª Ø¯Ø§Ø´ØªÙ Ù Ø®ÙØ¨ ÙÙ Ø¨Ø§Ø²Û ÙÛ âÚ©Ø±Ø¯Ù*" "ÙÙ ÙÛÚâ ÙÙØª ÙÙØªØ¨Ø§ÙÛØ³Øª Ø®ÙØ¨Û ÙØ¨ÙØ¯Ù" 1
"1124" "az" "az.edf" "34" "3" "78" "filler" 3 "Fixation: 432ms" 168 432 599 "[ 1]" 1 "ÙÙ Ø¯Ø± Ú©ÙØ¯Ú©Û Ø®ÛÙÛ ÙÙØªØ¨Ø§Ù Ø¯ÙØ³Øª Ø¯Ø§Ø´ØªÙ Ù Ø®ÙØ¨ ÙÙ Ø¨Ø§Ø²Û ÙÛ âÚ©Ø±Ø¯Ù " 198.6 9.3 10 "6" "6" "1" "*ÙÙ Ø¯Ø± Ú©ÙØ¯Ú©Û Ø®ÛÙÛ ÙÙØªØ¨Ø§Ù Ø¯ÙØ³Øª Ø¯Ø§Ø´ØªÙ Ù Ø®ÙØ¨ ÙÙ Ø¨Ø§Ø²Û ÙÛ âÚ©Ø±Ø¯Ù*" "ÙÙ ÙÛÚâ ÙÙØª ÙÙØªØ¨Ø§ÙÛØ³Øª Ø®ÙØ¨Û ÙØ¨ÙØ¯Ù" 1
"1125" "az" "az.edf" "34" "3" "78" "filler" 4 "Fixation: 621ms" 220 621 840 "[ 1]" 1 "ÙÙ Ø¯Ø± Ú©ÙØ¯Ú©Û Ø®ÛÙÛ ÙÙØªØ¨Ø§Ù Ø¯ÙØ³Øª Ø¯Ø§Ø´ØªÙ Ù Ø®ÙØ¨ ÙÙ Ø¨Ø§Ø²Û ÙÛ âÚ©Ø±Ø¯Ù " 147.2 7 10 "6" "6" "1" "*ÙÙ Ø¯Ø± Ú©ÙØ¯Ú©Û Ø®ÛÙÛ ÙÙØªØ¨Ø§Ù Ø¯ÙØ³Øª Ø¯Ø§Ø´ØªÙ Ù Ø®ÙØ¨ ÙÙ Ø¨Ø§Ø²Û ÙÛ âÚ©Ø±Ø¯Ù*" "ÙÙ ÙÛÚâ ÙÙØª ÙÙØªØ¨Ø§ÙÛØ³Øª Ø®ÙØ¨Û ÙØ¨ÙØ¯Ù" 1
"1126" "az" "az.edf" "34" "3" "78" "filler" 5 "Fixation: 863ms" 371 863 1233 "[ 1]" 1 "ÙÙ Ø¯Ø± Ú©ÙØ¯Ú©Û Ø®ÛÙÛ ÙÙØªØ¨Ø§Ù Ø¯ÙØ³Øª Ø¯Ø§Ø´ØªÙ Ù Ø®ÙØ¨ ÙÙ Ø¨Ø§Ø²Û ÙÛ âÚ©Ø±Ø¯Ù " 85.4 9.1 10 "6" "6" "1" "*ÙÙ Ø¯Ø± Ú©ÙØ¯Ú©Û Ø®ÛÙÛ ÙÙØªØ¨Ø§Ù Ø¯ÙØ³Øª Ø¯Ø§Ø´ØªÙ Ù Ø®ÙØ¨ ÙÙ Ø¨Ø§Ø²Û ÙÛ âÚ©Ø±Ø¯Ù*" "ÙÙ ÙÛÚâ ÙÙØª ÙÙØªØ¨Ø§ÙÛØ³Øª Ø®ÙØ¨Û ÙØ¨ÙØ¯Ù" 1
"1127" "az" "az.edf" "34" "3" "78" "filler" 6 "Fixation: 1253ms" 230 1253 1482 "[ 1]" 1 "ÙÙ Ø¯Ø± Ú©ÙØ¯Ú©Û Ø®ÛÙÛ ÙÙØªØ¨Ø§Ù Ø¯ÙØ³Øª Ø¯Ø§Ø´ØªÙ Ù Ø®ÙØ¨ ÙÙ Ø¨Ø§Ø²Û ÙÛ âÚ©Ø±Ø¯Ù " 35.1 9.4 10 "6" "6" "1" "*ÙÙ Ø¯Ø± Ú©ÙØ¯Ú©Û Ø®ÛÙÛ ÙÙØªØ¨Ø§Ù Ø¯ÙØ³Øª Ø¯Ø§Ø´ØªÙ Ù Ø®ÙØ¨ ÙÙ Ø¨Ø§Ø²Û ÙÛ âÚ©Ø±Ø¯Ù*" "ÙÙ ÙÛÚâ ÙÙØª ÙÙØªØ¨Ø§ÙÛØ³Øª Ø®ÙØ¨Û ÙØ¨ÙØ¯Ù" 1
"1128" "az" "az.edf" "34" "3" "78" "filler" 7 "Fixation: 1503ms" 211 1503 1713 "[ 1]" 1 "ÙÙ Ø¯Ø± Ú©ÙØ¯Ú©Û Ø®ÛÙÛ ÙÙØªØ¨Ø§Ù Ø¯ÙØ³Øª Ø¯Ø§Ø´ØªÙ Ù Ø®ÙØ¨ ÙÙ Ø¨Ø§Ø²Û ÙÛ âÚ©Ø±Ø¯Ù " -23.9 5.4 10 "6" "6" "1" "*ÙÙ Ø¯Ø± Ú©ÙØ¯Ú©Û Ø®ÛÙÛ ÙÙØªØ¨Ø§Ù Ø¯ÙØ³Øª Ø¯Ø§Ø´ØªÙ Ù Ø®ÙØ¨ ÙÙ Ø¨Ø§Ø²Û ÙÛ âÚ©Ø±Ø¯Ù*" "ÙÙ ÙÛÚâ ÙÙØª ÙÙØªØ¨Ø§ÙÛØ³Øª Ø®ÙØ¨Û ÙØ¨ÙØ¯Ù" 1
"1129" "az" "az.edf" "34" "3" "78" "filler" 8 "Fixation: 1738ms" 284 1738 2021 "[ 1]" 1 "ÙÙ Ø¯Ø± Ú©ÙØ¯Ú©Û Ø®ÛÙÛ ÙÙØªØ¨Ø§Ù Ø¯ÙØ³Øª Ø¯Ø§Ø´ØªÙ Ù Ø®ÙØ¨ ÙÙ Ø¨Ø§Ø²Û ÙÛ âÚ©Ø±Ø¯Ù " -98 3.7 10 "6" "6" "1" "*ÙÙ Ø¯Ø± Ú©ÙØ¯Ú©Û Ø®ÛÙÛ ÙÙØªØ¨Ø§Ù Ø¯ÙØ³Øª Ø¯Ø§Ø´ØªÙ Ù Ø®ÙØ¨ ÙÙ Ø¨Ø§Ø²Û ÙÛ âÚ©Ø±Ø¯Ù*" "ÙÙ ÙÛÚâ ÙÙØª ÙÙØªØ¨Ø§ÙÛØ³Øª Ø®ÙØ¨Û ÙØ¨ÙØ¯Ù" 1
"1130" "az" "az.edf" "34" "3" "78" "filler" 9 "Fixation: 2044ms" 264 2044 2307 "[ 1]" 1 "ÙÙ Ø¯Ø± Ú©ÙØ¯Ú©Û Ø®ÛÙÛ ÙÙØªØ¨Ø§Ù Ø¯ÙØ³Øª Ø¯Ø§Ø´ØªÙ Ù Ø®ÙØ¨ ÙÙ Ø¨Ø§Ø²Û ÙÛ âÚ©Ø±Ø¯Ù " -165.5 4.9 10 "6" "6" "1" "*ÙÙ Ø¯Ø± Ú©ÙØ¯Ú©Û Ø®ÛÙÛ ÙÙØªØ¨Ø§Ù Ø¯ÙØ³Øª Ø¯Ø§Ø´ØªÙ Ù Ø®ÙØ¨ ÙÙ Ø¨Ø§Ø²Û ÙÛ âÚ©Ø±Ø¯Ù*" "ÙÙ ÙÛÚâ ÙÙØª ÙÙØªØ¨Ø§ÙÛØ³Øª Ø®ÙØ¨Û ÙØ¨ÙØ¯Ù" 1
"1131" "az" "az.edf" "34" "3" "78" "filler" 10 "Fixation: 2334ms" 245 2334 2578 "[ 1]" 1 "ÙÙ Ø¯Ø± Ú©ÙØ¯Ú©Û Ø®ÛÙÛ ÙÙØªØ¨Ø§Ù Ø¯ÙØ³Øª Ø¯Ø§Ø´ØªÙ Ù Ø®ÙØ¨ ÙÙ Ø¨Ø§Ø²Û ÙÛ âÚ©Ø±Ø¯Ù " -258.2 4.8 10 "6" "6" "1" "*ÙÙ Ø¯Ø± Ú©ÙØ¯Ú©Û Ø®ÛÙÛ ÙÙØªØ¨Ø§Ù Ø¯ÙØ³Øª Ø¯Ø§Ø´ØªÙ Ù Ø®ÙØ¨ ÙÙ Ø¨Ø§Ø²Û ÙÛ âÚ©Ø±Ø¯Ù*" "ÙÙ ÙÛÚâ ÙÙØª ÙÙØªØ¨Ø§ÙÛØ³Øª Ø®ÙØ¨Û ÙØ¨ÙØ¯Ù" 1
"1132" "az" "az.edf" "34" "3" "78" "filler" 11 "Fixation: 2706ms" 146 2706 2851 "[ ]" NA NA NA NA NA "6" "6" "1" "*ÙÙ Ø¯Ø± Ú©ÙØ¯Ú©Û Ø®ÛÙÛ ÙÙØªØ¨Ø§Ù Ø¯ÙØ³Øª Ø¯Ø§Ø´ØªÙ Ù Ø®ÙØ¨ ÙÙ Ø¨Ø§Ø²Û ÙÛ âÚ©Ø±Ø¯Ù*" "ÙÙ ÙÛÚâ ÙÙØª ÙÙØªØ¨Ø§ÙÛØ³Øª Ø®ÙØ¨Û ÙØ¨ÙØ¯Ù" 1
"1133" "az" "az.edf" "34" "3" "78" "filler" 12 "Fixation: 2874ms" 133 2874 3006 "[ ]" NA NA NA NA NA "6" "6" "1" "*ÙÙ Ø¯Ø± Ú©ÙØ¯Ú©Û Ø®ÛÙÛ ÙÙØªØ¨Ø§Ù Ø¯ÙØ³Øª Ø¯Ø§Ø´ØªÙ Ù Ø®ÙØ¨ ÙÙ Ø¨Ø§Ø²Û ÙÛ âÚ©Ø±Ø¯Ù*" "ÙÙ ÙÛÚâ ÙÙØª ÙÙØªØ¨Ø§ÙÛØ³Øª Ø®ÙØ¨Û ÙØ¨ÙØ¯Ù" 1
"1134" "az" "az.edf" "34" "3" "78" "filler" 13 "Fixation: 3088ms" 111 3088 3198 "[ ]" NA NA NA NA NA "6" "6" "1" "*ÙÙ Ø¯Ø± Ú©ÙØ¯Ú©Û Ø®ÛÙÛ ÙÙØªØ¨Ø§Ù Ø¯ÙØ³Øª Ø¯Ø§Ø´ØªÙ Ù Ø®ÙØ¨ ÙÙ Ø¨Ø§Ø²Û ÙÛ âÚ©Ø±Ø¯Ù*" "ÙÙ ÙÛÚâ ÙÙØª ÙÙØªØ¨Ø§ÙÛØ³Øª Ø®ÙØ¨Û ÙØ¨ÙØ¯Ù" 1
"1135" "az" "az.edf" "34" "3" "78" "filler" 14 "Fixation: 3221ms" 207 3221 3427 "[ ]" NA NA NA NA NA "6" "6" "1" "*ÙÙ Ø¯Ø± Ú©ÙØ¯Ú©Û Ø®ÛÙÛ ÙÙØªØ¨Ø§Ù Ø¯ÙØ³Øª Ø¯Ø§Ø´ØªÙ Ù Ø®ÙØ¨ ÙÙ Ø¨Ø§Ø²Û ÙÛ âÚ©Ø±Ø¯Ù*" "ÙÙ ÙÛÚâ ÙÙØª ÙÙØªØ¨Ø§ÙÛØ³Øª Ø®ÙØ¨Û ÙØ¨ÙØ¯Ù" 1
"1136" "az" "az.edf" "34" "3" "78" "filler" 15 "Fixation: 3447ms" 169 3447 3615 "[ ]" NA NA NA NA NA "6" "6" "1" "*ÙÙ Ø¯Ø± Ú©ÙØ¯Ú©Û Ø®ÛÙÛ ÙÙØªØ¨Ø§Ù Ø¯ÙØ³Øª Ø¯Ø§Ø´ØªÙ Ù Ø®ÙØ¨ ÙÙ Ø¨Ø§Ø²Û ÙÛ âÚ©Ø±Ø¯Ù*" "ÙÙ ÙÛÚâ ÙÙØª ÙÙØªØ¨Ø§ÙÛØ³Øª Ø®ÙØ¨Û ÙØ¨ÙØ¯Ù" 1
"1137" "az" "az.edf" "34" "3" "78" "filler" 16 "Fixation: 3635ms" 206 3635 3840 "[ ]" NA NA NA NA NA "6" "6" "1" "*ÙÙ Ø¯Ø± Ú©ÙØ¯Ú©Û Ø®ÛÙÛ ÙÙØªØ¨Ø§Ù Ø¯ÙØ³Øª Ø¯Ø§Ø´ØªÙ Ù Ø®ÙØ¨ ÙÙ Ø¨Ø§Ø²Û ÙÛ âÚ©Ø±Ø¯Ù*" "ÙÙ ÙÛÚâ ÙÙØª ÙÙØªØ¨Ø§ÙÛØ³Øª Ø®ÙØ¨Û ÙØ¨ÙØ¯Ù" 1
"1138" "az" "az.edf" "34" "3" "78" "filler" 17 "Fixation: 3864ms" 190 3864 4053 "[ ]" NA NA NA NA NA "6" "6" "1" "*ÙÙ Ø¯Ø± Ú©ÙØ¯Ú©Û Ø®ÛÙÛ ÙÙØªØ¨Ø§Ù Ø¯ÙØ³Øª Ø¯Ø§Ø´ØªÙ Ù Ø®ÙØ¨ ÙÙ Ø¨Ø§Ø²Û ÙÛ âÚ©Ø±Ø¯Ù*" "ÙÙ ÙÛÚâ ÙÙØª ÙÙØªØ¨Ø§ÙÛØ³Øª Ø®ÙØ¨Û ÙØ¨ÙØ¯Ù" 1
"1139" "az" "az.edf" "34" "3" "78" "filler" 18 "Fixation: 4072ms" 375 4072 4446 "[ ]" NA NA NA NA NA "6" "6" "1" "*ÙÙ Ø¯Ø± Ú©ÙØ¯Ú©Û Ø®ÛÙÛ ÙÙØªØ¨Ø§Ù Ø¯ÙØ³Øª Ø¯Ø§Ø´ØªÙ Ù Ø®ÙØ¨ ÙÙ Ø¨Ø§Ø²Û ÙÛ âÚ©Ø±Ø¯Ù*" "ÙÙ ÙÛÚâ ÙÙØª ÙÙØªØ¨Ø§ÙÛØ³Øª Ø®ÙØ¨Û ÙØ¨ÙØ¯Ù" 1
"1140" "az" "az.edf" "34" "3" "78" "filler" 19 "Fixation: 4469ms" 363 4469 4831 "[ ]" NA NA NA NA NA "6" "6" "1" "*ÙÙ Ø¯Ø± Ú©ÙØ¯Ú©Û Ø®ÛÙÛ ÙÙØªØ¨Ø§Ù Ø¯ÙØ³Øª Ø¯Ø§Ø´ØªÙ Ù Ø®ÙØ¨ ÙÙ Ø¨Ø§Ø²Û ÙÛ âÚ©Ø±Ø¯Ù*" "ÙÙ ÙÛÚâ ÙÙØª ÙÙØªØ¨Ø§ÙÛØ³Øª Ø®ÙØ¨Û ÙØ¨ÙØ¯Ù" 1
"1141" "az" "az.edf" "34" "3" "78" "filler" 20 "Fixation: 4852ms" 465 4852 5316 "[ ]" NA NA NA NA NA "6" "6" "1" "*ÙÙ Ø¯Ø± Ú©ÙØ¯Ú©Û Ø®ÛÙÛ ÙÙØªØ¨Ø§Ù Ø¯ÙØ³Øª Ø¯Ø§Ø´ØªÙ Ù Ø®ÙØ¨ ÙÙ Ø¨Ø§Ø²Û ÙÛ âÚ©Ø±Ø¯Ù*" "ÙÙ ÙÛÚâ ÙÙØª ÙÙØªØ¨Ø§ÙÛØ³Øª Ø®ÙØ¨Û ÙØ¨ÙØ¯Ù" 1
"1142" "az" "az.edf" "34" "3" "78" "filler" 21 "Fixation: 5340ms" 183 5340 5522 "[ ]" NA NA NA NA NA "6" "6" "1" "*ÙÙ Ø¯Ø± Ú©ÙØ¯Ú©Û Ø®ÛÙÛ ÙÙØªØ¨Ø§Ù Ø¯ÙØ³Øª Ø¯Ø§Ø´ØªÙ Ù Ø®ÙØ¨ ÙÙ Ø¨Ø§Ø²Û ÙÛ âÚ©Ø±Ø¯Ù*" "ÙÙ ÙÛÚâ ÙÙØª ÙÙØªØ¨Ø§ÙÛØ³Øª Ø®ÙØ¨Û ÙØ¨ÙØ¯Ù" 1
"1143" "az" "az.edf" "34" "3" "78" "filler" 22 "Fixation: 5566ms" 144 5566 5709 "[ ]" NA NA NA NA NA "6" "6" "1" "*ÙÙ Ø¯Ø± Ú©ÙØ¯Ú©Û Ø®ÛÙÛ ÙÙØªØ¨Ø§Ù Ø¯ÙØ³Øª Ø¯Ø§Ø´ØªÙ Ù Ø®ÙØ¨ ÙÙ Ø¨Ø§Ø²Û ÙÛ âÚ©Ø±Ø¯Ù*" "ÙÙ ÙÛÚâ ÙÙØª ÙÙØªØ¨Ø§ÙÛØ³Øª Ø®ÙØ¨Û ÙØ¨ÙØ¯Ù" 1
"1144" "az" "az.edf" "35" "3" "53" "filler" 1 "Fixation: 7ms" 187 7 193 "[ 1]" 1 "ØªÙ Ø¨Ø§ÛØ¯ Ø¨Ø¯Ø§ÙÛ Ú©Ù Ø§ÛÙ Ø®Ø§ÙÙ ÙÙØ±Ø±Ø§ØªÛ Ø¯Ø§Ø±Ø¯ Ù Ø¨Ø§ÛØ¯ Ø¨Ù Ø¢Ù Ø§Ø­ØªØ±Ø§Ù Ø¨Ú¯Ø°Ø§Ø±Û " 264 3.6 12 "7" "7" "1" "*ØªÙ Ø¨Ø§ÛØ¯ Ø¨Ø¯Ø§ÙÛ Ú©Ù Ø§ÛÙ Ø®Ø§ÙÙ ÙÙØ±Ø±Ø§ØªÛ Ø¯Ø§Ø±Ø¯ Ù Ø¨Ø§ÛØ¯ Ø¨Ù Ø¢Ù Ø§Ø­ØªØ±Ø§Ù ï¿½" "ÙØ¸Ù Ø§ÛÙ Ø®Ø§ÙÙ ÙØ§Ø¨Ù Ø§Ø­ØªØ±Ø§Ù Ø§Ø³Øª" 1
"1145" "az" "az.edf" "35" "3" "53" "filler" 2 "Fixation: 212ms" 368 212 579 "[ 1]" 1 "ØªÙ Ø¨Ø§ÛØ¯ Ø¨Ø¯Ø§ÙÛ Ú©Ù Ø§ÛÙ Ø®Ø§ÙÙ ÙÙØ±Ø±Ø§ØªÛ Ø¯Ø§Ø±Ø¯ Ù Ø¨Ø§ÛØ¯ Ø¨Ù Ø¢Ù Ø§Ø­ØªØ±Ø§Ù Ø¨Ú¯Ø°Ø§Ø±Û " 223.8 19 12 "7" "7" "1" "*ØªÙ Ø¨Ø§ÛØ¯ Ø¨Ø¯Ø§ÙÛ Ú©Ù Ø§ÛÙ Ø®Ø§ÙÙ ÙÙØ±Ø±Ø§ØªÛ Ø¯Ø§Ø±Ø¯ Ù Ø¨Ø§ÛØ¯ Ø¨Ù Ø¢Ù Ø§Ø­ØªØ±Ø§Ù ï¿½" "ÙØ¸Ù Ø§ÛÙ Ø®Ø§ÙÙ ÙØ§Ø¨Ù Ø§Ø­ØªØ±Ø§Ù Ø§Ø³Øª" 1
"1146" "az" "az.edf" "35" "3" "53" "filler" 3 "Fixation: 600ms" 224 600 823 "[ 1]" 1 "ØªÙ Ø¨Ø§ÛØ¯ Ø¨Ø¯Ø§ÙÛ Ú©Ù Ø§ÛÙ Ø®Ø§ÙÙ ÙÙØ±Ø±Ø§ØªÛ Ø¯Ø§Ø±Ø¯ Ù Ø¨Ø§ÛØ¯ Ø¨Ù Ø¢Ù Ø§Ø­ØªØ±Ø§Ù Ø¨Ú¯Ø°Ø§Ø±Û " 188.5 16.5 12 "7" "7" "1" "*ØªÙ Ø¨Ø§ÛØ¯ Ø¨Ø¯Ø§ÙÛ Ú©Ù Ø§ÛÙ Ø®Ø§ÙÙ ÙÙØ±Ø±Ø§ØªÛ Ø¯Ø§Ø±Ø¯ Ù Ø¨Ø§ÛØ¯ Ø¨Ù Ø¢Ù Ø§Ø­ØªØ±Ø§Ù ï¿½" "ÙØ¸Ù Ø§ÛÙ Ø®Ø§ÙÙ ÙØ§Ø¨Ù Ø§Ø­ØªØ±Ø§Ù Ø§Ø³Øª" 1
"1147" "az" "az.edf" "35" "3" "53" "filler" 4 "Fixation: 845ms" 179 845 1023 "[ 1]" 1 "ØªÙ Ø¨Ø§ÛØ¯ Ø¨Ø¯Ø§ÙÛ Ú©Ù Ø§ÛÙ Ø®Ø§ÙÙ ÙÙØ±Ø±Ø§ØªÛ Ø¯Ø§Ø±Ø¯ Ù Ø¨Ø§ÛØ¯ Ø¨Ù Ø¢Ù Ø§Ø­ØªØ±Ø§Ù Ø¨Ú¯Ø°Ø§Ø±Û " 128 8.6 12 "7" "7" "1" "*ØªÙ Ø¨Ø§ÛØ¯ Ø¨Ø¯Ø§ÙÛ Ú©Ù Ø§ÛÙ Ø®Ø§ÙÙ ÙÙØ±Ø±Ø§ØªÛ Ø¯Ø§Ø±Ø¯ Ù Ø¨Ø§ÛØ¯ Ø¨Ù Ø¢Ù Ø§Ø­ØªØ±Ø§Ù ï¿½" "ÙØ¸Ù Ø§ÛÙ Ø®Ø§ÙÙ ÙØ§Ø¨Ù Ø§Ø­ØªØ±Ø§Ù Ø§Ø³Øª" 1
"1148" "az" "az.edf" "35" "3" "53" "filler" 5 "Fixation: 1043ms" 249 1043 1291 "[ 1]" 1 "ØªÙ Ø¨Ø§ÛØ¯ Ø¨Ø¯Ø§ÙÛ Ú©Ù Ø§ÛÙ Ø®Ø§ÙÙ ÙÙØ±Ø±Ø§ØªÛ Ø¯Ø§Ø±Ø¯ Ù Ø¨Ø§ÛØ¯ Ø¨Ù Ø¢Ù Ø§Ø­ØªØ±Ø§Ù Ø¨Ú¯Ø°Ø§Ø±Û " 79.7 3.6 12 "7" "7" "1" "*ØªÙ Ø¨Ø§ÛØ¯ Ø¨Ø¯Ø§ÙÛ Ú©Ù Ø§ÛÙ Ø®Ø§ÙÙ ÙÙØ±Ø±Ø§ØªÛ Ø¯Ø§Ø±Ø¯ Ù Ø¨Ø§ÛØ¯ Ø¨Ù Ø¢Ù Ø§Ø­ØªØ±Ø§Ù ï¿½" "ÙØ¸Ù Ø§ÛÙ Ø®Ø§ÙÙ ÙØ§Ø¨Ù Ø§Ø­ØªØ±Ø§Ù Ø§Ø³Øª" 1
"1149" "az" "az.edf" "35" "3" "53" "filler" 6 "Fixation: 1310ms" 251 1310 1560 "[ 1]" 1 "ØªÙ Ø¨Ø§ÛØ¯ Ø¨Ø¯Ø§ÙÛ Ú©Ù Ø§ÛÙ Ø®Ø§ÙÙ ÙÙØ±Ø±Ø§ØªÛ Ø¯Ø§Ø±Ø¯ Ù Ø¨Ø§ÛØ¯ Ø¨Ù Ø¢Ù Ø§Ø­ØªØ±Ø§Ù Ø¨Ú¯Ø°Ø§Ø±Û " 30.7 3.6 12 "7" "7" "1" "*ØªÙ Ø¨Ø§ÛØ¯ Ø¨Ø¯Ø§ÙÛ Ú©Ù Ø§ÛÙ Ø®Ø§ÙÙ ÙÙØ±Ø±Ø§ØªÛ Ø¯Ø§Ø±Ø¯ Ù Ø¨Ø§ÛØ¯ Ø¨Ù Ø¢Ù Ø§Ø­ØªØ±Ø§Ù ï¿½" "ÙØ¸Ù Ø§ÛÙ Ø®Ø§ÙÙ ÙØ§Ø¨Ù Ø§Ø­ØªØ±Ø§Ù Ø§Ø³Øª" 1
"1150" "az" "az.edf" "35" "3" "53" "filler" 7 "Fixation: 1573ms" 172 1573 1744 "[ 1]" 1 "ØªÙ Ø¨Ø§ÛØ¯ Ø¨Ø¯Ø§ÙÛ Ú©Ù Ø§ÛÙ Ø®Ø§ÙÙ ÙÙØ±Ø±Ø§ØªÛ Ø¯Ø§Ø±Ø¯ Ù Ø¨Ø§ÛØ¯ Ø¨Ù Ø¢Ù Ø§Ø­ØªØ±Ø§Ù Ø¨Ú¯Ø°Ø§Ø±Û " 0.8 5.9 12 "7" "7" "1" "*ØªÙ Ø¨Ø§ÛØ¯ Ø¨Ø¯Ø§ÙÛ Ú©Ù Ø§ÛÙ Ø®Ø§ÙÙ ÙÙØ±Ø±Ø§ØªÛ Ø¯Ø§Ø±Ø¯ Ù Ø¨Ø§ÛØ¯ Ø¨Ù Ø¢Ù Ø§Ø­ØªØ±Ø§Ù ï¿½" "ÙØ¸Ù Ø§ÛÙ Ø®Ø§ÙÙ ÙØ§Ø¨Ù Ø§Ø­ØªØ±Ø§Ù Ø§Ø³Øª" 1
"1151" "az" "az.edf" "35" "3" "53" "filler" 8 "Fixation: 1764ms" 150 1764 1913 "[ 1]" 1 "ØªÙ Ø¨Ø§ÛØ¯ Ø¨Ø¯Ø§ÙÛ Ú©Ù Ø§ÛÙ Ø®Ø§ÙÙ ÙÙØ±Ø±Ø§ØªÛ Ø¯Ø§Ø±Ø¯ Ù Ø¨Ø§ÛØ¯ Ø¨Ù Ø¢Ù Ø§Ø­ØªØ±Ø§Ù Ø¨Ú¯Ø°Ø§Ø±Û " -47.5 4.7 12 "7" "7" "1" "*ØªÙ Ø¨Ø§ÛØ¯ Ø¨Ø¯Ø§ÙÛ Ú©Ù Ø§ÛÙ Ø®Ø§ÙÙ ÙÙØ±Ø±Ø§ØªÛ Ø¯Ø§Ø±Ø¯ Ù Ø¨Ø§ÛØ¯ Ø¨Ù Ø¢Ù Ø§Ø­ØªØ±Ø§Ù ï¿½" "ÙØ¸Ù Ø§ÛÙ Ø®Ø§ÙÙ ÙØ§Ø¨Ù Ø§Ø­ØªØ±Ø§Ù Ø§Ø³Øª" 1
"1152" "az" "az.edf" "35" "3" "53" "filler" 9 "Fixation: 1934ms" 245 1934 2178 "[ 1]" 1 "ØªÙ Ø¨Ø§ÛØ¯ Ø¨Ø¯Ø§ÙÛ Ú©Ù Ø§ÛÙ Ø®Ø§ÙÙ ÙÙØ±Ø±Ø§ØªÛ Ø¯Ø§Ø±Ø¯ Ù Ø¨Ø§ÛØ¯ Ø¨Ù Ø¢Ù Ø§Ø­ØªØ±Ø§Ù Ø¨Ú¯Ø°Ø§Ø±Û " -88.6 6.9 12 "7" "7" "1" "*ØªÙ Ø¨Ø§ÛØ¯ Ø¨Ø¯Ø§ÙÛ Ú©Ù Ø§ÛÙ Ø®Ø§ÙÙ ÙÙØ±Ø±Ø§ØªÛ Ø¯Ø§Ø±Ø¯ Ù Ø¨Ø§ÛØ¯ Ø¨Ù Ø¢Ù Ø§Ø­ØªØ±Ø§Ù ï¿½" "ÙØ¸Ù Ø§ÛÙ Ø®Ø§ÙÙ ÙØ§Ø¨Ù Ø§Ø­ØªØ±Ø§Ù Ø§Ø³Øª" 1
"1153" "az" "az.edf" "35" "3" "53" "filler" 10 "Fixation: 2198ms" 202 2198 2399 "[ 1]" 1 "ØªÙ Ø¨Ø§ÛØ¯ Ø¨Ø¯Ø§ÙÛ Ú©Ù Ø§ÛÙ Ø®Ø§ÙÙ ÙÙØ±Ø±Ø§ØªÛ Ø¯Ø§Ø±Ø¯ Ù Ø¨Ø§ÛØ¯ Ø¨Ù Ø¢Ù Ø§Ø­ØªØ±Ø§Ù Ø¨Ú¯Ø°Ø§Ø±Û " -133.4 9.8 12 "7" "7" "1" "*ØªÙ Ø¨Ø§ÛØ¯ Ø¨Ø¯Ø§ÙÛ Ú©Ù Ø§ÛÙ Ø®Ø§ÙÙ ÙÙØ±Ø±Ø§ØªÛ Ø¯Ø§Ø±Ø¯ Ù Ø¨Ø§ÛØ¯ Ø¨Ù Ø¢Ù Ø§Ø­ØªØ±Ø§Ù ï¿½" "ÙØ¸Ù Ø§ÛÙ Ø®Ø§ÙÙ ÙØ§Ø¨Ù Ø§Ø­ØªØ±Ø§Ù Ø§Ø³Øª" 1
"1154" "az" "az.edf" "35" "3" "53" "filler" 11 "Fixation: 2420ms" 154 2420 2573 "[ 1]" 1 "ØªÙ Ø¨Ø§ÛØ¯ Ø¨Ø¯Ø§ÙÛ Ú©Ù Ø§ÛÙ Ø®Ø§ÙÙ ÙÙØ±Ø±Ø§ØªÛ Ø¯Ø§Ø±Ø¯ Ù Ø¨Ø§ÛØ¯ Ø¨Ù Ø¢Ù Ø§Ø­ØªØ±Ø§Ù Ø¨Ú¯Ø°Ø§Ø±Û " -182.4 5.9 12 "7" "7" "1" "*ØªÙ Ø¨Ø§ÛØ¯ Ø¨Ø¯Ø§ÙÛ Ú©Ù Ø§ÛÙ Ø®Ø§ÙÙ ÙÙØ±Ø±Ø§ØªÛ Ø¯Ø§Ø±Ø¯ Ù Ø¨Ø§ÛØ¯ Ø¨Ù Ø¢Ù Ø§Ø­ØªØ±Ø§Ù ï¿½" "ÙØ¸Ù Ø§ÛÙ Ø®Ø§ÙÙ ÙØ§Ø¨Ù Ø§Ø­ØªØ±Ø§Ù Ø§Ø³Øª" 1
"1155" "az" "az.edf" "35" "3" "53" "filler" 12 "Fixation: 2594ms" 156 2594 2749 "[ 1]" 1 "ØªÙ Ø¨Ø§ÛØ¯ Ø¨Ø¯Ø§ÙÛ Ú©Ù Ø§ÛÙ Ø®Ø§ÙÙ ÙÙØ±Ø±Ø§ØªÛ Ø¯Ø§Ø±Ø¯ Ù Ø¨Ø§ÛØ¯ Ø¨Ù Ø¢Ù Ø§Ø­ØªØ±Ø§Ù Ø¨Ú¯Ø°Ø§Ø±Û " -235.5 8.7 12 "7" "7" "1" "*ØªÙ Ø¨Ø§ÛØ¯ Ø¨Ø¯Ø§ÙÛ Ú©Ù Ø§ÛÙ Ø®Ø§ÙÙ ÙÙØ±Ø±Ø§ØªÛ Ø¯Ø§Ø±Ø¯ Ù Ø¨Ø§ÛØ¯ Ø¨Ù Ø¢Ù Ø§Ø­ØªØ±Ø§Ù ï¿½" "ÙØ¸Ù Ø§ÛÙ Ø®Ø§ÙÙ ÙØ§Ø¨Ù Ø§Ø­ØªØ±Ø§Ù Ø§Ø³Øª" 1
"1156" "az" "az.edf" "35" "3" "53" "filler" 13 "Fixation: 2840ms" 118 2840 2957 "[ ]" NA NA NA NA NA "7" "7" "1" "*ØªÙ Ø¨Ø§ÛØ¯ Ø¨Ø¯Ø§ÙÛ Ú©Ù Ø§ÛÙ Ø®Ø§ÙÙ ÙÙØ±Ø±Ø§ØªÛ Ø¯Ø§Ø±Ø¯ Ù Ø¨Ø§ÛØ¯ Ø¨Ù Ø¢Ù Ø§Ø­ØªØ±Ø§Ù ï¿½" "ÙØ¸Ù Ø§ÛÙ Ø®Ø§ÙÙ ÙØ§Ø¨Ù Ø§Ø­ØªØ±Ø§Ù Ø§Ø³Øª" 1
"1157" "az" "az.edf" "35" "3" "53" "filler" 14 "Fixation: 2986ms" 152 2986 3137 "[ ]" NA NA NA NA NA "7" "7" "1" "*ØªÙ Ø¨Ø§ÛØ¯ Ø¨Ø¯Ø§ÙÛ Ú©Ù Ø§ÛÙ Ø®Ø§ÙÙ ÙÙØ±Ø±Ø§ØªÛ Ø¯Ø§Ø±Ø¯ Ù Ø¨Ø§ÛØ¯ Ø¨Ù Ø¢Ù Ø§Ø­ØªØ±Ø§Ù ï¿½" "ÙØ¸Ù Ø§ÛÙ Ø®Ø§ÙÙ ÙØ§Ø¨Ù Ø§Ø­ØªØ±Ø§Ù Ø§Ø³Øª" 1
"1158" "az" "az.edf" "35" "3" "53" "filler" 15 "Fixation: 3215ms" 117 3215 3331 "[ ]" NA NA NA NA NA "7" "7" "1" "*ØªÙ Ø¨Ø§ÛØ¯ Ø¨Ø¯Ø§ÙÛ Ú©Ù Ø§ÛÙ Ø®Ø§ÙÙ ÙÙØ±Ø±Ø§ØªÛ Ø¯Ø§Ø±Ø¯ Ù Ø¨Ø§ÛØ¯ Ø¨Ù Ø¢Ù Ø§Ø­ØªØ±Ø§Ù ï¿½" "ÙØ¸Ù Ø§ÛÙ Ø®Ø§ÙÙ ÙØ§Ø¨Ù Ø§Ø­ØªØ±Ø§Ù Ø§Ø³Øª" 1
"1159" "az" "az.edf" "35" "3" "53" "filler" 16 "Fixation: 3354ms" 214 3354 3567 "[ ]" NA NA NA NA NA "7" "7" "1" "*ØªÙ Ø¨Ø§ÛØ¯ Ø¨Ø¯Ø§ÙÛ Ú©Ù Ø§ÛÙ Ø®Ø§ÙÙ ÙÙØ±Ø±Ø§ØªÛ Ø¯Ø§Ø±Ø¯ Ù Ø¨Ø§ÛØ¯ Ø¨Ù Ø¢Ù Ø§Ø­ØªØ±Ø§Ù ï¿½" "ÙØ¸Ù Ø§ÛÙ Ø®Ø§ÙÙ ÙØ§Ø¨Ù Ø§Ø­ØªØ±Ø§Ù Ø§Ø³Øª" 1
"1160" "az" "az.edf" "35" "3" "53" "filler" 17 "Fixation: 3589ms" 294 3589 3882 "[ ]" NA NA NA NA NA "7" "7" "1" "*ØªÙ Ø¨Ø§ÛØ¯ Ø¨Ø¯Ø§ÙÛ Ú©Ù Ø§ÛÙ Ø®Ø§ÙÙ ÙÙØ±Ø±Ø§ØªÛ Ø¯Ø§Ø±Ø¯ Ù Ø¨Ø§ÛØ¯ Ø¨Ù Ø¢Ù Ø§Ø­ØªØ±Ø§Ù ï¿½" "ÙØ¸Ù Ø§ÛÙ Ø®Ø§ÙÙ ÙØ§Ø¨Ù Ø§Ø­ØªØ±Ø§Ù Ø§Ø³Øª" 1
"1161" "az" "az.edf" "35" "3" "53" "filler" 18 "Fixation: 3903ms" 152 3903 4054 "[ ]" NA NA NA NA NA "7" "7" "1" "*ØªÙ Ø¨Ø§ÛØ¯ Ø¨Ø¯Ø§ÙÛ Ú©Ù Ø§ÛÙ Ø®Ø§ÙÙ ÙÙØ±Ø±Ø§ØªÛ Ø¯Ø§Ø±Ø¯ Ù Ø¨Ø§ÛØ¯ Ø¨Ù Ø¢Ù Ø§Ø­ØªØ±Ø§Ù ï¿½" "ÙØ¸Ù Ø§ÛÙ Ø®Ø§ÙÙ ÙØ§Ø¨Ù Ø§Ø­ØªØ±Ø§Ù Ø§Ø³Øª" 1
"1162" "az" "az.edf" "35" "3" "53" "filler" 19 "Fixation: 4078ms" 288 4078 4365 "[ ]" NA NA NA NA NA "7" "7" "1" "*ØªÙ Ø¨Ø§ÛØ¯ Ø¨Ø¯Ø§ÙÛ Ú©Ù Ø§ÛÙ Ø®Ø§ÙÙ ÙÙØ±Ø±Ø§ØªÛ Ø¯Ø§Ø±Ø¯ Ù Ø¨Ø§ÛØ¯ Ø¨Ù Ø¢Ù Ø§Ø­ØªØ±Ø§Ù ï¿½" "ÙØ¸Ù Ø§ÛÙ Ø®Ø§ÙÙ ÙØ§Ø¨Ù Ø§Ø­ØªØ±Ø§Ù Ø§Ø³Øª" 1
"1163" "az" "az.edf" "35" "3" "53" "filler" 20 "Fixation: 4386ms" 250 4386 4635 "[ ]" NA NA NA NA NA "7" "7" "1" "*ØªÙ Ø¨Ø§ÛØ¯ Ø¨Ø¯Ø§ÙÛ Ú©Ù Ø§ÛÙ Ø®Ø§ÙÙ ÙÙØ±Ø±Ø§ØªÛ Ø¯Ø§Ø±Ø¯ Ù Ø¨Ø§ÛØ¯ Ø¨Ù Ø¢Ù Ø§Ø­ØªØ±Ø§Ù ï¿½" "ÙØ¸Ù Ø§ÛÙ Ø®Ø§ÙÙ ÙØ§Ø¨Ù Ø§Ø­ØªØ±Ø§Ù Ø§Ø³Øª" 1
"1164" "az" "az.edf" "35" "3" "53" "filler" 21 "Fixation: 4665ms" 204 4665 4868 "[ ]" NA NA NA NA NA "7" "7" "1" "*ØªÙ Ø¨Ø§ÛØ¯ Ø¨Ø¯Ø§ÙÛ Ú©Ù Ø§ÛÙ Ø®Ø§ÙÙ ÙÙØ±Ø±Ø§ØªÛ Ø¯Ø§Ø±Ø¯ Ù Ø¨Ø§ÛØ¯ Ø¨Ù Ø¢Ù Ø§Ø­ØªØ±Ø§Ù ï¿½" "ÙØ¸Ù Ø§ÛÙ Ø®Ø§ÙÙ ÙØ§Ø¨Ù Ø§Ø­ØªØ±Ø§Ù Ø§Ø³Øª" 1
"1165" "az" "az.edf" "35" "3" "53" "filler" 22 "Fixation: 4899ms" 39 4899 4937 "[ ]" NA NA NA NA NA "7" "7" "1" "*ØªÙ Ø¨Ø§ÛØ¯ Ø¨Ø¯Ø§ÙÛ Ú©Ù Ø§ÛÙ Ø®Ø§ÙÙ ÙÙØ±Ø±Ø§ØªÛ Ø¯Ø§Ø±Ø¯ Ù Ø¨Ø§ÛØ¯ Ø¨Ù Ø¢Ù Ø§Ø­ØªØ±Ø§Ù ï¿½" "ÙØ¸Ù Ø§ÛÙ Ø®Ø§ÙÙ ÙØ§Ø¨Ù Ø§Ø­ØªØ±Ø§Ù Ø§Ø³Øª" 1
"1166" "az" "az.edf" "36" "3" "6" "c" 1 "Fixation: 7ms" 186 7 192 "[ 1]" 1 "Ø®Ø¨Ø±ÙÚ¯Ø§Ø± " -9 -12.9 4 "7" "7" "1" "*Ø®Ø¨Ø±ÙÚ¯Ø§Ø±*Ú¯Ø²Ø§Ø±Ø´Û*Ø§Ø² Ø­Ø±ÙÙØ§Û ÙÙ*ÙÙØ´Øª*Ù*Ø¢Ù Ø±Ø§ Ø¯Ø± Ø±ÙØ²ÙØ§ÙÙ ÚØ§Ù¾ Ú©Ø±Ø¯*" "Ú¯Ø²Ø§Ø±Ø´Û Ø§Ø² Ø­Ø±ÙÙØ§Û ÙÙ Ø¯Ø± Ø±ÙØ²ÙØ§ÙÙ ÚØ§Ù¾ âØ´Ø¯" 1
"1167" "az" "az.edf" "36" "3" "6" "c" 2 "Fixation: 203ms" 174 203 376 "[ 1]" 1 "Ø®Ø¨Ø±ÙÚ¯Ø§Ø± " -10.9 7.6 4 "7" "7" "1" "*Ø®Ø¨Ø±ÙÚ¯Ø§Ø±*Ú¯Ø²Ø§Ø±Ø´Û*Ø§Ø² Ø­Ø±ÙÙØ§Û ÙÙ*ÙÙØ´Øª*Ù*Ø¢Ù Ø±Ø§ Ø¯Ø± Ø±ÙØ²ÙØ§ÙÙ ÚØ§Ù¾ Ú©Ø±Ø¯*" "Ú¯Ø²Ø§Ø±Ø´Û Ø§Ø² Ø­Ø±ÙÙØ§Û ÙÙ Ø¯Ø± Ø±ÙØ²ÙØ§ÙÙ ÚØ§Ù¾ âØ´Ø¯" 1
"1168" "az" "az.edf" "36" "3" "6" "c" 3 "Fixation: 392ms" 263 392 654 "[ 1]" 1 "Ø®Ø¨Ø±ÙÚ¯Ø§Ø± " -45 5.1 4 "7" "7" "1" "*Ø®Ø¨Ø±ÙÚ¯Ø§Ø±*Ú¯Ø²Ø§Ø±Ø´Û*Ø§Ø² Ø­Ø±ÙÙØ§Û ÙÙ*ÙÙØ´Øª*Ù*Ø¢Ù Ø±Ø§ Ø¯Ø± Ø±ÙØ²ÙØ§ÙÙ ÚØ§Ù¾ Ú©Ø±Ø¯*" "Ú¯Ø²Ø§Ø±Ø´Û Ø§Ø² Ø­Ø±ÙÙØ§Û ÙÙ Ø¯Ø± Ø±ÙØ²ÙØ§ÙÙ ÚØ§Ù¾ âØ´Ø¯" 1
"1169" "az" "az.edf" "36" "3" "6" "c" 4 "Fixation: 673ms" 148 673 820 "[ 2]" 2 "Ú¯Ø²Ø§Ø±Ø´Û " -3.5 5.9 2 "7" "7" "1" "*Ø®Ø¨Ø±ÙÚ¯Ø§Ø±*Ú¯Ø²Ø§Ø±Ø´Û*Ø§Ø² Ø­Ø±ÙÙØ§Û ÙÙ*ÙÙØ´Øª*Ù*Ø¢Ù Ø±Ø§ Ø¯Ø± Ø±ÙØ²ÙØ§ÙÙ ÚØ§Ù¾ Ú©Ø±Ø¯*" "Ú¯Ø²Ø§Ø±Ø´Û Ø§Ø² Ø­Ø±ÙÙØ§Û ÙÙ Ø¯Ø± Ø±ÙØ²ÙØ§ÙÙ ÚØ§Ù¾ âØ´Ø¯" 1
"1170" "az" "az.edf" "36" "3" "6" "c" 5 "Fixation: 843ms" 255 843 1097 "[ 1]" 1 "Ø®Ø¨Ø±ÙÚ¯Ø§Ø± " -23.1 8.6 4 "7" "7" "1" "*Ø®Ø¨Ø±ÙÚ¯Ø§Ø±*Ú¯Ø²Ø§Ø±Ø´Û*Ø§Ø² Ø­Ø±ÙÙØ§Û ÙÙ*ÙÙØ´Øª*Ù*Ø¢Ù Ø±Ø§ Ø¯Ø± Ø±ÙØ²ÙØ§ÙÙ ÚØ§Ù¾ Ú©Ø±Ø¯*" "Ú¯Ø²Ø§Ø±Ø´Û Ø§Ø² Ø­Ø±ÙÙØ§Û ÙÙ Ø¯Ø± Ø±ÙØ²ÙØ§ÙÙ ÚØ§Ù¾ âØ´Ø¯" 1
"1171" "az" "az.edf" "36" "3" "6" "c" 6 "Fixation: 1120ms" 303 1120 1422 "[ 2]" 2 "Ú¯Ø²Ø§Ø±Ø´Û " 4.7 5.3 2 "7" "7" "1" "*Ø®Ø¨Ø±ÙÚ¯Ø§Ø±*Ú¯Ø²Ø§Ø±Ø´Û*Ø§Ø² Ø­Ø±ÙÙØ§Û ÙÙ*ÙÙØ´Øª*Ù*Ø¢Ù Ø±Ø§ Ø¯Ø± Ø±ÙØ²ÙØ§ÙÙ ÚØ§Ù¾ Ú©Ø±Ø¯*" "Ú¯Ø²Ø§Ø±Ø´Û Ø§Ø² Ø­Ø±ÙÙØ§Û ÙÙ Ø¯Ø± Ø±ÙØ²ÙØ§ÙÙ ÚØ§Ù¾ âØ´Ø¯" 1
"1172" "az" "az.edf" "36" "3" "6" "c" 7 "Fixation: 1457ms" 384 1457 1840 "[ 3]" 3 "Ú©Ù Ø®ÙØ¯Ø´ Ø¯ÙØ´ ÙÛâ Ø®ÙØ§Ø³Øª " 71 9.3 4 "7" "7" "1" "*Ø®Ø¨Ø±ÙÚ¯Ø§Ø±*Ú¯Ø²Ø§Ø±Ø´Û*Ø§Ø² Ø­Ø±ÙÙØ§Û ÙÙ*ÙÙØ´Øª*Ù*Ø¢Ù Ø±Ø§ Ø¯Ø± Ø±ÙØ²ÙØ§ÙÙ ÚØ§Ù¾ Ú©Ø±Ø¯*" "Ú¯Ø²Ø§Ø±Ø´Û Ø§Ø² Ø­Ø±ÙÙØ§Û ÙÙ Ø¯Ø± Ø±ÙØ²ÙØ§ÙÙ ÚØ§Ù¾ âØ´Ø¯" 1
"1173" "az" "az.edf" "36" "3" "6" "c" 8 "Fixation: 1856ms" 147 1856 2002 "[ 3]" 3 "Ú©Ù Ø®ÙØ¯Ø´ Ø¯ÙØ´ ÙÛâ Ø®ÙØ§Ø³Øª " 43.8 7.7 4 "7" "7" "1" "*Ø®Ø¨Ø±ÙÚ¯Ø§Ø±*Ú¯Ø²Ø§Ø±Ø´Û*Ø§Ø² Ø­Ø±ÙÙØ§Û ÙÙ*ÙÙØ´Øª*Ù*Ø¢Ù Ø±Ø§ Ø¯Ø± Ø±ÙØ²ÙØ§ÙÙ ÚØ§Ù¾ Ú©Ø±Ø¯*" "Ú¯Ø²Ø§Ø±Ø´Û Ø§Ø² Ø­Ø±ÙÙØ§Û ÙÙ Ø¯Ø± Ø±ÙØ²ÙØ§ÙÙ ÚØ§Ù¾ âØ´Ø¯" 1
"1174" "az" "az.edf" "36" "3" "6" "c" 9 "Fixation: 2023ms" 265 2023 2287 "[ 3]" 3 "Ú©Ù Ø®ÙØ¯Ø´ Ø¯ÙØ´ ÙÛâ Ø®ÙØ§Ø³Øª " -13.2 10 4 "7" "7" "1" "*Ø®Ø¨Ø±ÙÚ¯Ø§Ø±*Ú¯Ø²Ø§Ø±Ø´Û*Ø§Ø² Ø­Ø±ÙÙØ§Û ÙÙ*ÙÙØ´Øª*Ù*Ø¢Ù Ø±Ø§ Ø¯Ø± Ø±ÙØ²ÙØ§ÙÙ ÚØ§Ù¾ Ú©Ø±Ø¯*" "Ú¯Ø²Ø§Ø±Ø´Û Ø§Ø² Ø­Ø±ÙÙØ§Û ÙÙ Ø¯Ø± Ø±ÙØ²ÙØ§ÙÙ ÚØ§Ù¾ âØ´Ø¯" 1
"1175" "az" "az.edf" "36" "3" "6" "c" 10 "Fixation: 2311ms" 255 2311 2565 "[ 3]" 3 "Ú©Ù Ø®ÙØ¯Ø´ Ø¯ÙØ´ ÙÛâ Ø®ÙØ§Ø³Øª " -94.7 1.3 4 "7" "7" "1" "*Ø®Ø¨Ø±ÙÚ¯Ø§Ø±*Ú¯Ø²Ø§Ø±Ø´Û*Ø§Ø² Ø­Ø±ÙÙØ§Û ÙÙ*ÙÙØ´Øª*Ù*Ø¢Ù Ø±Ø§ Ø¯Ø± Ø±ÙØ²ÙØ§ÙÙ ÚØ§Ù¾ Ú©Ø±Ø¯*" "Ú¯Ø²Ø§Ø±Ø´Û Ø§Ø² Ø­Ø±ÙÙØ§Û ÙÙ Ø¯Ø± Ø±ÙØ²ÙØ§ÙÙ ÚØ§Ù¾ âØ´Ø¯" 1
"1176" "az" "az.edf" "36" "3" "6" "c" 11 "Fixation: 2589ms" 278 2589 2866 "[ 4]" 4 "Ø§Ø² Ø­Ø±ÙÙØ§Û ÙÙ " 10.7 9.6 3 "7" "7" "1" "*Ø®Ø¨Ø±ÙÚ¯Ø§Ø±*Ú¯Ø²Ø§Ø±Ø´Û*Ø§Ø² Ø­Ø±ÙÙØ§Û ÙÙ*ÙÙØ´Øª*Ù*Ø¢Ù Ø±Ø§ Ø¯Ø± Ø±ÙØ²ÙØ§ÙÙ ÚØ§Ù¾ Ú©Ø±Ø¯*" "Ú¯Ø²Ø§Ø±Ø´Û Ø§Ø² Ø­Ø±ÙÙØ§Û ÙÙ Ø¯Ø± Ø±ÙØ²ÙØ§ÙÙ ÚØ§Ù¾ âØ´Ø¯" 1
"1177" "az" "az.edf" "36" "3" "6" "c" 12 "Fixation: 2881ms" 147 2881 3027 "[ 4]" 4 "Ø§Ø² Ø­Ø±ÙÙØ§Û ÙÙ " -29.8 9.6 3 "7" "7" "1" "*Ø®Ø¨Ø±ÙÚ¯Ø§Ø±*Ú¯Ø²Ø§Ø±Ø´Û*Ø§Ø² Ø­Ø±ÙÙØ§Û ÙÙ*ÙÙØ´Øª*Ù*Ø¢Ù Ø±Ø§ Ø¯Ø± Ø±ÙØ²ÙØ§ÙÙ ÚØ§Ù¾ Ú©Ø±Ø¯*" "Ú¯Ø²Ø§Ø±Ø´Û Ø§Ø² Ø­Ø±ÙÙØ§Û ÙÙ Ø¯Ø± Ø±ÙØ²ÙØ§ÙÙ ÚØ§Ù¾ âØ´Ø¯" 1
"1178" "az" "az.edf" "36" "3" "6" "c" 13 "Fixation: 3049ms" 189 3049 3237 "[ 5]" 5 "ÙÙØ´Øª " -5.1 9.1 2 "7" "7" "1" "*Ø®Ø¨Ø±ÙÚ¯Ø§Ø±*Ú¯Ø²Ø§Ø±Ø´Û*Ø§Ø² Ø­Ø±ÙÙØ§Û ÙÙ*ÙÙØ´Øª*Ù*Ø¢Ù Ø±Ø§ Ø¯Ø± Ø±ÙØ²ÙØ§ÙÙ ÚØ§Ù¾ Ú©Ø±Ø¯*" "Ú¯Ø²Ø§Ø±Ø´Û Ø§Ø² Ø­Ø±ÙÙØ§Û ÙÙ Ø¯Ø± Ø±ÙØ²ÙØ§ÙÙ ÚØ§Ù¾ âØ´Ø¯" 1
"1179" "az" "az.edf" "36" "3" "6" "c" 14 "Fixation: 3257ms" 197 3257 3453 "[ 4]" 4 "Ø§Ø² Ø­Ø±ÙÙØ§Û ÙÙ " -37.7 8 3 "7" "7" "1" "*Ø®Ø¨Ø±ÙÚ¯Ø§Ø±*Ú¯Ø²Ø§Ø±Ø´Û*Ø§Ø² Ø­Ø±ÙÙØ§Û ÙÙ*ÙÙØ´Øª*Ù*Ø¢Ù Ø±Ø§ Ø¯Ø± Ø±ÙØ²ÙØ§ÙÙ ÚØ§Ù¾ Ú©Ø±Ø¯*" "Ú¯Ø²Ø§Ø±Ø´Û Ø§Ø² Ø­Ø±ÙÙØ§Û ÙÙ Ø¯Ø± Ø±ÙØ²ÙØ§ÙÙ ÚØ§Ù¾ âØ´Ø¯" 1
"1180" "az" "az.edf" "36" "3" "6" "c" 15 "Fixation: 3475ms" 301 3475 3775 "[ 5]" 5 "ÙÙØ´Øª " -13 5.5 2 "7" "7" "1" "*Ø®Ø¨Ø±ÙÚ¯Ø§Ø±*Ú¯Ø²Ø§Ø±Ø´Û*Ø§Ø² Ø­Ø±ÙÙØ§Û ÙÙ*ÙÙØ´Øª*Ù*Ø¢Ù Ø±Ø§ Ø¯Ø± Ø±ÙØ²ÙØ§ÙÙ ÚØ§Ù¾ Ú©Ø±Ø¯*" "Ú¯Ø²Ø§Ø±Ø´Û Ø§Ø² Ø­Ø±ÙÙØ§Û ÙÙ Ø¯Ø± Ø±ÙØ²ÙØ§ÙÙ ÚØ§Ù¾ âØ´Ø¯" 1
"1181" "az" "az.edf" "36" "3" "6" "c" 16 "Fixation: 3880ms" 160 3880 4039 "[ ]" NA NA NA NA NA "7" "7" "1" "*Ø®Ø¨Ø±ÙÚ¯Ø§Ø±*Ú¯Ø²Ø§Ø±Ø´Û*Ø§Ø² Ø­Ø±ÙÙØ§Û ÙÙ*ÙÙØ´Øª*Ù*Ø¢Ù Ø±Ø§ Ø¯Ø± Ø±ÙØ²ÙØ§ÙÙ ÚØ§Ù¾ Ú©Ø±Ø¯*" "Ú¯Ø²Ø§Ø±Ø´Û Ø§Ø² Ø­Ø±ÙÙØ§Û ÙÙ Ø¯Ø± Ø±ÙØ²ÙØ§ÙÙ ÚØ§Ù¾ âØ´Ø¯" 1
"1182" "az" "az.edf" "36" "3" "6" "c" 17 "Fixation: 4067ms" 266 4067 4332 "[ ]" NA NA NA NA NA "7" "7" "1" "*Ø®Ø¨Ø±ÙÚ¯Ø§Ø±*Ú¯Ø²Ø§Ø±Ø´Û*Ø§Ø² Ø­Ø±ÙÙØ§Û ÙÙ*ÙÙØ´Øª*Ù*Ø¢Ù Ø±Ø§ Ø¯Ø± Ø±ÙØ²ÙØ§ÙÙ ÚØ§Ù¾ Ú©Ø±Ø¯*" "Ú¯Ø²Ø§Ø±Ø´Û Ø§Ø² Ø­Ø±ÙÙØ§Û ÙÙ Ø¯Ø± Ø±ÙØ²ÙØ§ÙÙ ÚØ§Ù¾ âØ´Ø¯" 1
"1183" "az" "az.edf" "36" "3" "6" "c" 18 "Fixation: 4408ms" 120 4408 4527 "[ 7]" 7 "Ø¢Ù Ø±Ø§ Ø¯Ø± Ø±ÙØ²ÙØ§ÙÙ ÚØ§Ù¾ Ú©Ø±Ø¯ " -102.6 20 6 "7" "7" "1" "*Ø®Ø¨Ø±ÙÚ¯Ø§Ø±*Ú¯Ø²Ø§Ø±Ø´Û*Ø§Ø² Ø­Ø±ÙÙØ§Û ÙÙ*ÙÙØ´Øª*Ù*Ø¢Ù Ø±Ø§ Ø¯Ø± Ø±ÙØ²ÙØ§ÙÙ ÚØ§Ù¾ Ú©Ø±Ø¯*" "Ú¯Ø²Ø§Ø±Ø´Û Ø§Ø² Ø­Ø±ÙÙØ§Û ÙÙ Ø¯Ø± Ø±ÙØ²ÙØ§ÙÙ ÚØ§Ù¾ âØ´Ø¯" 1
"1184" "az" "az.edf" "36" "3" "6" "c" 19 "Fixation: 4550ms" 170 4550 4719 "[ 7]" 7 "Ø¢Ù Ø±Ø§ Ø¯Ø± Ø±ÙØ²ÙØ§ÙÙ ÚØ§Ù¾ Ú©Ø±Ø¯ " 24.2 -2.9 6 "7" "7" "1" "*Ø®Ø¨Ø±ÙÚ¯Ø§Ø±*Ú¯Ø²Ø§Ø±Ø´Û*Ø§Ø² Ø­Ø±ÙÙØ§Û ÙÙ*ÙÙØ´Øª*Ù*Ø¢Ù Ø±Ø§ Ø¯Ø± Ø±ÙØ²ÙØ§ÙÙ ÚØ§Ù¾ Ú©Ø±Ø¯*" "Ú¯Ø²Ø§Ø±Ø´Û Ø§Ø² Ø­Ø±ÙÙØ§Û ÙÙ Ø¯Ø± Ø±ÙØ²ÙØ§ÙÙ ÚØ§Ù¾ âØ´Ø¯" 1
"1185" "az" "az.edf" "36" "3" "6" "c" 20 "Fixation: 4739ms" 146 4739 4884 "[ 7]" 7 "Ø¢Ù Ø±Ø§ Ø¯Ø± Ø±ÙØ²ÙØ§ÙÙ ÚØ§Ù¾ Ú©Ø±Ø¯ " 53.5 -0.8 6 "7" "7" "1" "*Ø®Ø¨Ø±ÙÚ¯Ø§Ø±*Ú¯Ø²Ø§Ø±Ø´Û*Ø§Ø² Ø­Ø±ÙÙØ§Û ÙÙ*ÙÙØ´Øª*Ù*Ø¢Ù Ø±Ø§ Ø¯Ø± Ø±ÙØ²ÙØ§ÙÙ ÚØ§Ù¾ Ú©Ø±Ø¯*" "Ú¯Ø²Ø§Ø±Ø´Û Ø§Ø² Ø­Ø±ÙÙØ§Û ÙÙ Ø¯Ø± Ø±ÙØ²ÙØ§ÙÙ ÚØ§Ù¾ âØ´Ø¯" 1
"1186" "az" "az.edf" "36" "3" "6" "c" 21 "Fixation: 4909ms" 322 4909 5230 "[ 7]" 7 "Ø¢Ù Ø±Ø§ Ø¯Ø± Ø±ÙØ²ÙØ§ÙÙ ÚØ§Ù¾ Ú©Ø±Ø¯ " -35.4 4.4 6 "7" "7" "1" "*Ø®Ø¨Ø±ÙÚ¯Ø§Ø±*Ú¯Ø²Ø§Ø±Ø´Û*Ø§Ø² Ø­Ø±ÙÙØ§Û ÙÙ*ÙÙØ´Øª*Ù*Ø¢Ù Ø±Ø§ Ø¯Ø± Ø±ÙØ²ÙØ§ÙÙ ÚØ§Ù¾ Ú©Ø±Ø¯*" "Ú¯Ø²Ø§Ø±Ø´Û Ø§Ø² Ø­Ø±ÙÙØ§Û ÙÙ Ø¯Ø± Ø±ÙØ²ÙØ§ÙÙ ÚØ§Ù¾ âØ´Ø¯" 1
"1187" "az" "az.edf" "36" "3" "6" "c" 22 "Fixation: 5252ms" 184 5252 5435 "[ 7]" 7 "Ø¢Ù Ø±Ø§ Ø¯Ø± Ø±ÙØ²ÙØ§ÙÙ ÚØ§Ù¾ Ú©Ø±Ø¯ " -80.9 2.9 6 "7" "7" "1" "*Ø®Ø¨Ø±ÙÚ¯Ø§Ø±*Ú¯Ø²Ø§Ø±Ø´Û*Ø§Ø² Ø­Ø±ÙÙØ§Û ÙÙ*ÙÙØ´Øª*Ù*Ø¢Ù Ø±Ø§ Ø¯Ø± Ø±ÙØ²ÙØ§ÙÙ ÚØ§Ù¾ Ú©Ø±Ø¯*" "Ú¯Ø²Ø§Ø±Ø´Û Ø§Ø² Ø­Ø±ÙÙØ§Û ÙÙ Ø¯Ø± Ø±ÙØ²ÙØ§ÙÙ ÚØ§Ù¾ âØ´Ø¯" 1
"1188" "az" "az.edf" "36" "3" "6" "c" 23 "Fixation: 5459ms" 227 5459 5685 "[ ]" NA NA NA NA NA "7" "7" "1" "*Ø®Ø¨Ø±ÙÚ¯Ø§Ø±*Ú¯Ø²Ø§Ø±Ø´Û*Ø§Ø² Ø­Ø±ÙÙØ§Û ÙÙ*ÙÙØ´Øª*Ù*Ø¢Ù Ø±Ø§ Ø¯Ø± Ø±ÙØ²ÙØ§ÙÙ ÚØ§Ù¾ Ú©Ø±Ø¯*" "Ú¯Ø²Ø§Ø±Ø´Û Ø§Ø² Ø­Ø±ÙÙØ§Û ÙÙ Ø¯Ø± Ø±ÙØ²ÙØ§ÙÙ ÚØ§Ù¾ âØ´Ø¯" 1
"1189" "az" "az.edf" "36" "3" "6" "c" 24 "Fixation: 5706ms" 221 5706 5926 "[ ]" NA NA NA NA NA "7" "7" "1" "*Ø®Ø¨Ø±ÙÚ¯Ø§Ø±*Ú¯Ø²Ø§Ø±Ø´Û*Ø§Ø² Ø­Ø±ÙÙØ§Û ÙÙ*ÙÙØ´Øª*Ù*Ø¢Ù Ø±Ø§ Ø¯Ø± Ø±ÙØ²ÙØ§ÙÙ ÚØ§Ù¾ Ú©Ø±Ø¯*" "Ú¯Ø²Ø§Ø±Ø´Û Ø§Ø² Ø­Ø±ÙÙØ§Û ÙÙ Ø¯Ø± Ø±ÙØ²ÙØ§ÙÙ ÚØ§Ù¾ âØ´Ø¯" 1
"1190" "az" "az.edf" "36" "3" "6" "c" 25 "Fixation: 5947ms" 427 5947 6373 "[ ]" NA NA NA NA NA "7" "7" "1" "*Ø®Ø¨Ø±ÙÚ¯Ø§Ø±*Ú¯Ø²Ø§Ø±Ø´Û*Ø§Ø² Ø­Ø±ÙÙØ§Û ÙÙ*ÙÙØ´Øª*Ù*Ø¢Ù Ø±Ø§ Ø¯Ø± Ø±ÙØ²ÙØ§ÙÙ ÚØ§Ù¾ Ú©Ø±Ø¯*" "Ú¯Ø²Ø§Ø±Ø´Û Ø§Ø² Ø­Ø±ÙÙØ§Û ÙÙ Ø¯Ø± Ø±ÙØ²ÙØ§ÙÙ ÚØ§Ù¾ âØ´Ø¯" 1
"1191" "az" "az.edf" "36" "3" "6" "c" 26 "Fixation: 6397ms" 407 6397 6803 "[ ]" NA NA NA NA NA "7" "7" "1" "*Ø®Ø¨Ø±ÙÚ¯Ø§Ø±*Ú¯Ø²Ø§Ø±Ø´Û*Ø§Ø² Ø­Ø±ÙÙØ§Û ÙÙ*ÙÙØ´Øª*Ù*Ø¢Ù Ø±Ø§ Ø¯Ø± Ø±ÙØ²ÙØ§ÙÙ ÚØ§Ù¾ Ú©Ø±Ø¯*" "Ú¯Ø²Ø§Ø±Ø´Û Ø§Ø² Ø­Ø±ÙÙØ§Û ÙÙ Ø¯Ø± Ø±ÙØ²ÙØ§ÙÙ ÚØ§Ù¾ âØ´Ø¯" 1
"1192" "az" "az.edf" "36" "3" "6" "c" 27 "Fixation: 6832ms" 136 6832 6967 "[ 7]" 7 "Ø¢Ù Ø±Ø§ Ø¯Ø± Ø±ÙØ²ÙØ§ÙÙ ÚØ§Ù¾ Ú©Ø±Ø¯ " -20.6 5.3 6 "7" "7" "1" "*Ø®Ø¨Ø±ÙÚ¯Ø§Ø±*Ú¯Ø²Ø§Ø±Ø´Û*Ø§Ø² Ø­Ø±ÙÙØ§Û ÙÙ*ÙÙØ´Øª*Ù*Ø¢Ù Ø±Ø§ Ø¯Ø± Ø±ÙØ²ÙØ§ÙÙ ÚØ§Ù¾ Ú©Ø±Ø¯*" "Ú¯Ø²Ø§Ø±Ø´Û Ø§Ø² Ø­Ø±ÙÙØ§Û ÙÙ Ø¯Ø± Ø±ÙØ²ÙØ§ÙÙ ÚØ§Ù¾ âØ´Ø¯" 1
"1193" "az" "az.edf" "37" "3" "50" "filler" 1 "Fixation: 7ms" 189 7 195 "[ 1]" 1 "Ø§Ø² ÙÙØªÛ Ú©Ù Ù¾Ø±ÙÛÙ Ø±ÙØªØ Ø¯ÛÚ¯Ø± Ø§ÛÙ Ø®Ø§ÙÙ Ø±ÙÚ¯Ù Ø¢Ø±Ø§ÙØ´ Ø¨Ù Ø®ÙØ¯ ÙØ¯ÛØ¯ " 254.4 -3.5 11 "6" "6" "1" "*Ø§Ø² ÙÙØªÛ Ú©Ù Ù¾Ø±ÙÛÙ Ø±ÙØªØ Ø¯ÛÚ¯Ø± Ø§ÛÙ Ø®Ø§ÙÙ Ø±ÙÚ¯Ù Ø¢Ø±Ø§ÙØ´ Ø¨Ù Ø®ÙØ¯ ÙØ¯ÛØ¯*" "Ø¨Ø¹Ø¯ Ø§Ø² Ø±ÙØªÙ Ù¾Ø±ÙÛÙ Ø¢Ø¨ Ø§Ø² Ø¢Ø¨ ØªÚ©Ø§Ùâ ÙØ®ÙØ±Ø¯" 1
"1194" "az" "az.edf" "37" "3" "50" "filler" 2 "Fixation: 213ms" 231 213 443 "[ 1]" 1 "Ø§Ø² ÙÙØªÛ Ú©Ù Ù¾Ø±ÙÛÙ Ø±ÙØªØ Ø¯ÛÚ¯Ø± Ø§ÛÙ Ø®Ø§ÙÙ Ø±ÙÚ¯Ù Ø¢Ø±Ø§ÙØ´ Ø¨Ù Ø®ÙØ¯ ÙØ¯ÛØ¯ " 211.5 11.5 11 "6" "6" "1" "*Ø§Ø² ÙÙØªÛ Ú©Ù Ù¾Ø±ÙÛÙ Ø±ÙØªØ Ø¯ÛÚ¯Ø± Ø§ÛÙ Ø®Ø§ÙÙ Ø±ÙÚ¯Ù Ø¢Ø±Ø§ÙØ´ Ø¨Ù Ø®ÙØ¯ ÙØ¯ÛØ¯*" "Ø¨Ø¹Ø¯ Ø§Ø² Ø±ÙØªÙ Ù¾Ø±ÙÛÙ Ø¢Ø¨ Ø§Ø² Ø¢Ø¨ ØªÚ©Ø§Ùâ ÙØ®ÙØ±Ø¯" 1
"1195" "az" "az.edf" "37" "3" "50" "filler" 3 "Fixation: 465ms" 201 465 665 "[ 1]" 1 "Ø§Ø² ÙÙØªÛ Ú©Ù Ù¾Ø±ÙÛÙ Ø±ÙØªØ Ø¯ÛÚ¯Ø± Ø§ÛÙ Ø®Ø§ÙÙ Ø±ÙÚ¯Ù Ø¢Ø±Ø§ÙØ´ Ø¨Ù Ø®ÙØ¯ ÙØ¯ÛØ¯ " 149.5 12.2 11 "6" "6" "1" "*Ø§Ø² ÙÙØªÛ Ú©Ù Ù¾Ø±ÙÛÙ Ø±ÙØªØ Ø¯ÛÚ¯Ø± Ø§ÛÙ Ø®Ø§ÙÙ Ø±ÙÚ¯Ù Ø¢Ø±Ø§ÙØ´ Ø¨Ù Ø®ÙØ¯ ÙØ¯ÛØ¯*" "Ø¨Ø¹Ø¯ Ø§Ø² Ø±ÙØªÙ Ù¾Ø±ÙÛÙ Ø¢Ø¨ Ø§Ø² Ø¢Ø¨ ØªÚ©Ø§Ùâ ÙØ®ÙØ±Ø¯" 1
"1196" "az" "az.edf" "37" "3" "50" "filler" 4 "Fixation: 682ms" 187 682 868 "[ 1]" 1 "Ø§Ø² ÙÙØªÛ Ú©Ù Ù¾Ø±ÙÛÙ Ø±ÙØªØ Ø¯ÛÚ¯Ø± Ø§ÛÙ Ø®Ø§ÙÙ Ø±ÙÚ¯Ù Ø¢Ø±Ø§ÙØ´ Ø¨Ù Ø®ÙØ¯ ÙØ¯ÛØ¯ " 107.5 11.6 11 "6" "6" "1" "*Ø§Ø² ÙÙØªÛ Ú©Ù Ù¾Ø±ÙÛÙ Ø±ÙØªØ Ø¯ÛÚ¯Ø± Ø§ÛÙ Ø®Ø§ÙÙ Ø±ÙÚ¯Ù Ø¢Ø±Ø§ÙØ´ Ø¨Ù Ø®ÙØ¯ ÙØ¯ÛØ¯*" "Ø¨Ø¹Ø¯ Ø§Ø² Ø±ÙØªÙ Ù¾Ø±ÙÛÙ Ø¢Ø¨ Ø§Ø² Ø¢Ø¨ ØªÚ©Ø§Ùâ ÙØ®ÙØ±Ø¯" 1
"1197" "az" "az.edf" "37" "3" "50" "filler" 5 "Fixation: 877ms" 203 877 1079 "[ 1]" 1 "Ø§Ø² ÙÙØªÛ Ú©Ù Ù¾Ø±ÙÛÙ Ø±ÙØªØ Ø¯ÛÚ¯Ø± Ø§ÛÙ Ø®Ø§ÙÙ Ø±ÙÚ¯Ù Ø¢Ø±Ø§ÙØ´ Ø¨Ù Ø®ÙØ¯ ÙØ¯ÛØ¯ " 92.5 11.8 11 "6" "6" "1" "*Ø§Ø² ÙÙØªÛ Ú©Ù Ù¾Ø±ÙÛÙ Ø±ÙØªØ Ø¯ÛÚ¯Ø± Ø§ÛÙ Ø®Ø§ÙÙ Ø±ÙÚ¯Ù Ø¢Ø±Ø§ÙØ´ Ø¨Ù Ø®ÙØ¯ ÙØ¯ÛØ¯*" "Ø¨Ø¹Ø¯ Ø§Ø² Ø±ÙØªÙ Ù¾Ø±ÙÛÙ Ø¢Ø¨ Ø§Ø² Ø¢Ø¨ ØªÚ©Ø§Ùâ ÙØ®ÙØ±Ø¯" 1
"1198" "az" "az.edf" "37" "3" "50" "filler" 6 "Fixation: 1101ms" 206 1101 1306 "[ 1]" 1 "Ø§Ø² ÙÙØªÛ Ú©Ù Ù¾Ø±ÙÛÙ Ø±ÙØªØ Ø¯ÛÚ¯Ø± Ø§ÛÙ Ø®Ø§ÙÙ Ø±ÙÚ¯Ù Ø¢Ø±Ø§ÙØ´ Ø¨Ù Ø®ÙØ¯ ÙØ¯ÛØ¯ " 29.2 6.7 11 "6" "6" "1" "*Ø§Ø² ÙÙØªÛ Ú©Ù Ù¾Ø±ÙÛÙ Ø±ÙØªØ Ø¯ÛÚ¯Ø± Ø§ÛÙ Ø®Ø§ÙÙ Ø±ÙÚ¯Ù Ø¢Ø±Ø§ÙØ´ Ø¨Ù Ø®ÙØ¯ ÙØ¯ÛØ¯*" "Ø¨Ø¹Ø¯ Ø§Ø² Ø±ÙØªÙ Ù¾Ø±ÙÛÙ Ø¢Ø¨ Ø§Ø² Ø¢Ø¨ ØªÚ©Ø§Ùâ ÙØ®ÙØ±Ø¯" 1
"1199" "az" "az.edf" "37" "3" "50" "filler" 7 "Fixation: 1327ms" 210 1327 1536 "[ 1]" 1 "Ø§Ø² ÙÙØªÛ Ú©Ù Ù¾Ø±ÙÛÙ Ø±ÙØªØ Ø¯ÛÚ¯Ø± Ø§ÛÙ Ø®Ø§ÙÙ Ø±ÙÚ¯Ù Ø¢Ø±Ø§ÙØ´ Ø¨Ù Ø®ÙØ¯ ÙØ¯ÛØ¯ " -32 5.6 11 "6" "6" "1" "*Ø§Ø² ÙÙØªÛ Ú©Ù Ù¾Ø±ÙÛÙ Ø±ÙØªØ Ø¯ÛÚ¯Ø± Ø§ÛÙ Ø®Ø§ÙÙ Ø±ÙÚ¯Ù Ø¢Ø±Ø§ÙØ´ Ø¨Ù Ø®ÙØ¯ ÙØ¯ÛØ¯*" "Ø¨Ø¹Ø¯ Ø§Ø² Ø±ÙØªÙ Ù¾Ø±ÙÛÙ Ø¢Ø¨ Ø§Ø² Ø¢Ø¨ ØªÚ©Ø§Ùâ ÙØ®ÙØ±Ø¯" 1
"1200" "az" "az.edf" "37" "3" "50" "filler" 8 "Fixation: 1554ms" 252 1554 1805 "[ 1]" 1 "Ø§Ø² ÙÙØªÛ Ú©Ù Ù¾Ø±ÙÛÙ Ø±ÙØªØ Ø¯ÛÚ¯Ø± Ø§ÛÙ Ø®Ø§ÙÙ Ø±ÙÚ¯Ù Ø¢Ø±Ø§ÙØ´ Ø¨Ù Ø®ÙØ¯ ÙØ¯ÛØ¯ " -75 4.7 11 "6" "6" "1" "*Ø§Ø² ÙÙØªÛ Ú©Ù Ù¾Ø±ÙÛÙ Ø±ÙØªØ Ø¯ÛÚ¯Ø± Ø§ÛÙ Ø®Ø§ÙÙ Ø±ÙÚ¯Ù Ø¢Ø±Ø§ÙØ´ Ø¨Ù Ø®ÙØ¯ ÙØ¯ÛØ¯*" "Ø¨Ø¹Ø¯ Ø§Ø² Ø±ÙØªÙ Ù¾Ø±ÙÛÙ Ø¢Ø¨ Ø§Ø² Ø¢Ø¨ ØªÚ©Ø§Ùâ ÙØ®ÙØ±Ø¯" 1
"1201" "az" "az.edf" "37" "3" "50" "filler" 9 "Fixation: 1824ms" 285 1824 2108 "[ 1]" 1 "Ø§Ø² ÙÙØªÛ Ú©Ù Ù¾Ø±ÙÛÙ Ø±ÙØªØ Ø¯ÛÚ¯Ø± Ø§ÛÙ Ø®Ø§ÙÙ Ø±ÙÚ¯Ù Ø¢Ø±Ø§ÙØ´ Ø¨Ù Ø®ÙØ¯ ÙØ¯ÛØ¯ " -121.4 2.2 11 "6" "6" "1" "*Ø§Ø² ÙÙØªÛ Ú©Ù Ù¾Ø±ÙÛÙ Ø±ÙØªØ Ø¯ÛÚ¯Ø± Ø§ÛÙ Ø®Ø§ÙÙ Ø±ÙÚ¯Ù Ø¢Ø±Ø§ÙØ´ Ø¨Ù Ø®ÙØ¯ ÙØ¯ÛØ¯*" "Ø¨Ø¹Ø¯ Ø§Ø² Ø±ÙØªÙ Ù¾Ø±ÙÛÙ Ø¢Ø¨ Ø§Ø² Ø¢Ø¨ ØªÚ©Ø§Ùâ ÙØ®ÙØ±Ø¯" 1
"1202" "az" "az.edf" "37" "3" "50" "filler" 10 "Fixation: 2131ms" 205 2131 2335 "[ 1]" 1 "Ø§Ø² ÙÙØªÛ Ú©Ù Ù¾Ø±ÙÛÙ Ø±ÙØªØ Ø¯ÛÚ¯Ø± Ø§ÛÙ Ø®Ø§ÙÙ Ø±ÙÚ¯Ù Ø¢Ø±Ø§ÙØ´ Ø¨Ù Ø®ÙØ¯ ÙØ¯ÛØ¯ " -199 5.9 11 "6" "6" "1" "*Ø§Ø² ÙÙØªÛ Ú©Ù Ù¾Ø±ÙÛÙ Ø±ÙØªØ Ø¯ÛÚ¯Ø± Ø§ÛÙ Ø®Ø§ÙÙ Ø±ÙÚ¯Ù Ø¢Ø±Ø§ÙØ´ Ø¨Ù Ø®ÙØ¯ ÙØ¯ÛØ¯*" "Ø¨Ø¹Ø¯ Ø§Ø² Ø±ÙØªÙ Ù¾Ø±ÙÛÙ Ø¢Ø¨ Ø§Ø² Ø¢Ø¨ ØªÚ©Ø§Ùâ ÙØ®ÙØ±Ø¯" 1
"1203" "az" "az.edf" "37" "3" "50" "filler" 11 "Fixation: 2360ms" 144 2360 2503 "[ 1]" 1 "Ø§Ø² ÙÙØªÛ Ú©Ù Ù¾Ø±ÙÛÙ Ø±ÙØªØ Ø¯ÛÚ¯Ø± Ø§ÛÙ Ø®Ø§ÙÙ Ø±ÙÚ¯Ù Ø¢Ø±Ø§ÙØ´ Ø¨Ù Ø®ÙØ¯ ÙØ¯ÛØ¯ " -262.2 4.9 11 "6" "6" "1" "*Ø§Ø² ÙÙØªÛ Ú©Ù Ù¾Ø±ÙÛÙ Ø±ÙØªØ Ø¯ÛÚ¯Ø± Ø§ÛÙ Ø®Ø§ÙÙ Ø±ÙÚ¯Ù Ø¢Ø±Ø§ÙØ´ Ø¨Ù Ø®ÙØ¯ ÙØ¯ÛØ¯*" "Ø¨Ø¹Ø¯ Ø§Ø² Ø±ÙØªÙ Ù¾Ø±ÙÛÙ Ø¢Ø¨ Ø§Ø² Ø¢Ø¨ ØªÚ©Ø§Ùâ ÙØ®ÙØ±Ø¯" 1
"1204" "az" "az.edf" "37" "3" "50" "filler" 12 "Fixation: 2613ms" 211 2613 2823 "[ ]" NA NA NA NA NA "6" "6" "1" "*Ø§Ø² ÙÙØªÛ Ú©Ù Ù¾Ø±ÙÛÙ Ø±ÙØªØ Ø¯ÛÚ¯Ø± Ø§ÛÙ Ø®Ø§ÙÙ Ø±ÙÚ¯Ù Ø¢Ø±Ø§ÙØ´ Ø¨Ù Ø®ÙØ¯ ÙØ¯ÛØ¯*" "Ø¨Ø¹Ø¯ Ø§Ø² Ø±ÙØªÙ Ù¾Ø±ÙÛÙ Ø¢Ø¨ Ø§Ø² Ø¢Ø¨ ØªÚ©Ø§Ùâ ÙØ®ÙØ±Ø¯" 1
"1205" "az" "az.edf" "37" "3" "50" "filler" 13 "Fixation: 2900ms" 86 2900 2985 "[ ]" NA NA NA NA NA "6" "6" "1" "*Ø§Ø² ÙÙØªÛ Ú©Ù Ù¾Ø±ÙÛÙ Ø±ÙØªØ Ø¯ÛÚ¯Ø± Ø§ÛÙ Ø®Ø§ÙÙ Ø±ÙÚ¯Ù Ø¢Ø±Ø§ÙØ´ Ø¨Ù Ø®ÙØ¯ ÙØ¯ÛØ¯*" "Ø¨Ø¹Ø¯ Ø§Ø² Ø±ÙØªÙ Ù¾Ø±ÙÛÙ Ø¢Ø¨ Ø§Ø² Ø¢Ø¨ ØªÚ©Ø§Ùâ ÙØ®ÙØ±Ø¯" 1
"1206" "az" "az.edf" "37" "3" "50" "filler" 14 "Fixation: 3010ms" 235 3010 3244 "[ ]" NA NA NA NA NA "6" "6" "1" "*Ø§Ø² ÙÙØªÛ Ú©Ù Ù¾Ø±ÙÛÙ Ø±ÙØªØ Ø¯ÛÚ¯Ø± Ø§ÛÙ Ø®Ø§ÙÙ Ø±ÙÚ¯Ù Ø¢Ø±Ø§ÙØ´ Ø¨Ù Ø®ÙØ¯ ÙØ¯ÛØ¯*" "Ø¨Ø¹Ø¯ Ø§Ø² Ø±ÙØªÙ Ù¾Ø±ÙÛÙ Ø¢Ø¨ Ø§Ø² Ø¢Ø¨ ØªÚ©Ø§Ùâ ÙØ®ÙØ±Ø¯" 1
"1207" "az" "az.edf" "37" "3" "50" "filler" 15 "Fixation: 3262ms" 156 3262 3417 "[ ]" NA NA NA NA NA "6" "6" "1" "*Ø§Ø² ÙÙØªÛ Ú©Ù Ù¾Ø±ÙÛÙ Ø±ÙØªØ Ø¯ÛÚ¯Ø± Ø§ÛÙ Ø®Ø§ÙÙ Ø±ÙÚ¯Ù Ø¢Ø±Ø§ÙØ´ Ø¨Ù Ø®ÙØ¯ ÙØ¯ÛØ¯*" "Ø¨Ø¹Ø¯ Ø§Ø² Ø±ÙØªÙ Ù¾Ø±ÙÛÙ Ø¢Ø¨ Ø§Ø² Ø¢Ø¨ ØªÚ©Ø§Ùâ ÙØ®ÙØ±Ø¯" 1
"1208" "az" "az.edf" "37" "3" "50" "filler" 16 "Fixation: 3438ms" 185 3438 3622 "[ ]" NA NA NA NA NA "6" "6" "1" "*Ø§Ø² ÙÙØªÛ Ú©Ù Ù¾Ø±ÙÛÙ Ø±ÙØªØ Ø¯ÛÚ¯Ø± Ø§ÛÙ Ø®Ø§ÙÙ Ø±ÙÚ¯Ù Ø¢Ø±Ø§ÙØ´ Ø¨Ù Ø®ÙØ¯ ÙØ¯ÛØ¯*" "Ø¨Ø¹Ø¯ Ø§Ø² Ø±ÙØªÙ Ù¾Ø±ÙÛÙ Ø¢Ø¨ Ø§Ø² Ø¢Ø¨ ØªÚ©Ø§Ùâ ÙØ®ÙØ±Ø¯" 1
"1209" "az" "az.edf" "37" "3" "50" "filler" 17 "Fixation: 3644ms" 185 3644 3828 "[ ]" NA NA NA NA NA "6" "6" "1" "*Ø§Ø² ÙÙØªÛ Ú©Ù Ù¾Ø±ÙÛÙ Ø±ÙØªØ Ø¯ÛÚ¯Ø± Ø§ÛÙ Ø®Ø§ÙÙ Ø±ÙÚ¯Ù Ø¢Ø±Ø§ÙØ´ Ø¨Ù Ø®ÙØ¯ ÙØ¯ÛØ¯*" "Ø¨Ø¹Ø¯ Ø§Ø² Ø±ÙØªÙ Ù¾Ø±ÙÛÙ Ø¢Ø¨ Ø§Ø² Ø¢Ø¨ ØªÚ©Ø§Ùâ ÙØ®ÙØ±Ø¯" 1
"1210" "az" "az.edf" "37" "3" "50" "filler" 18 "Fixation: 3849ms" 162 3849 4010 "[ ]" NA NA NA NA NA "6" "6" "1" "*Ø§Ø² ÙÙØªÛ Ú©Ù Ù¾Ø±ÙÛÙ Ø±ÙØªØ Ø¯ÛÚ¯Ø± Ø§ÛÙ Ø®Ø§ÙÙ Ø±ÙÚ¯Ù Ø¢Ø±Ø§ÙØ´ Ø¨Ù Ø®ÙØ¯ ÙØ¯ÛØ¯*" "Ø¨Ø¹Ø¯ Ø§Ø² Ø±ÙØªÙ Ù¾Ø±ÙÛÙ Ø¢Ø¨ Ø§Ø² Ø¢Ø¨ ØªÚ©Ø§Ùâ ÙØ®ÙØ±Ø¯" 1
"1211" "az" "az.edf" "37" "3" "50" "filler" 19 "Fixation: 4039ms" 220 4039 4258 "[ ]" NA NA NA NA NA "6" "6" "1" "*Ø§Ø² ÙÙØªÛ Ú©Ù Ù¾Ø±ÙÛÙ Ø±ÙØªØ Ø¯ÛÚ¯Ø± Ø§ÛÙ Ø®Ø§ÙÙ Ø±ÙÚ¯Ù Ø¢Ø±Ø§ÙØ´ Ø¨Ù Ø®ÙØ¯ ÙØ¯ÛØ¯*" "Ø¨Ø¹Ø¯ Ø§Ø² Ø±ÙØªÙ Ù¾Ø±ÙÛÙ Ø¢Ø¨ Ø§Ø² Ø¢Ø¨ ØªÚ©Ø§Ùâ ÙØ®ÙØ±Ø¯" 1
"1212" "az" "az.edf" "37" "3" "50" "filler" 20 "Fixation: 4282ms" 195 4282 4476 "[ ]" NA NA NA NA NA "6" "6" "1" "*Ø§Ø² ÙÙØªÛ Ú©Ù Ù¾Ø±ÙÛÙ Ø±ÙØªØ Ø¯ÛÚ¯Ø± Ø§ÛÙ Ø®Ø§ÙÙ Ø±ÙÚ¯Ù Ø¢Ø±Ø§ÙØ´ Ø¨Ù Ø®ÙØ¯ ÙØ¯ÛØ¯*" "Ø¨Ø¹Ø¯ Ø§Ø² Ø±ÙØªÙ Ù¾Ø±ÙÛÙ Ø¢Ø¨ Ø§Ø² Ø¢Ø¨ ØªÚ©Ø§Ùâ ÙØ®ÙØ±Ø¯" 1
"1213" "az" "az.edf" "37" "3" "50" "filler" 21 "Fixation: 4500ms" 325 4500 4824 "[ ]" NA NA NA NA NA "6" "6" "1" "*Ø§Ø² ÙÙØªÛ Ú©Ù Ù¾Ø±ÙÛÙ Ø±ÙØªØ Ø¯ÛÚ¯Ø± Ø§ÛÙ Ø®Ø§ÙÙ Ø±ÙÚ¯Ù Ø¢Ø±Ø§ÙØ´ Ø¨Ù Ø®ÙØ¯ ÙØ¯ÛØ¯*" "Ø¨Ø¹Ø¯ Ø§Ø² Ø±ÙØªÙ Ù¾Ø±ÙÛÙ Ø¢Ø¨ Ø§Ø² Ø¢Ø¨ ØªÚ©Ø§Ùâ ÙØ®ÙØ±Ø¯" 1
"1214" "az" "az.edf" "37" "3" "50" "filler" 22 "Fixation: 4866ms" 218 4866 5083 "[ ]" NA NA NA NA NA "6" "6" "1" "*Ø§Ø² ÙÙØªÛ Ú©Ù Ù¾Ø±ÙÛÙ Ø±ÙØªØ Ø¯ÛÚ¯Ø± Ø§ÛÙ Ø®Ø§ÙÙ Ø±ÙÚ¯Ù Ø¢Ø±Ø§ÙØ´ Ø¨Ù Ø®ÙØ¯ ÙØ¯ÛØ¯*" "Ø¨Ø¹Ø¯ Ø§Ø² Ø±ÙØªÙ Ù¾Ø±ÙÛÙ Ø¢Ø¨ Ø§Ø² Ø¢Ø¨ ØªÚ©Ø§Ùâ ÙØ®ÙØ±Ø¯" 1
"1215" "az" "az.edf" "38" "3" "85" "filler" 1 "Fixation: 7ms" 175 7 181 "[ 1]" 1 "ÙØ±ÛØ¯ Ø§Ø² ÙÙ Ø¨Ù Ø®Ø§Ø·Ø±Ù Ø§ØªÙØ§ÙÙ Ø¯ÛØ±ÙØ² ÙØ¹Ø°Ø±Øª Ø®ÙØ§Ø³Øª Ù ÙÙ ÙÙ Ø§Ù Ø±Ø§ Ø¨Ø®Ø´ÛØ¯Ù " 283.9 -14.2 12 "6" "6" "1" "*ÙØ±ÛØ¯ Ø§Ø² ÙÙ Ø¨Ù Ø®Ø§Ø·Ø±Ù Ø§ØªÙØ§ÙÙ Ø¯ÛØ±ÙØ² ÙØ¹Ø°Ø±Øª Ø®ÙØ§Ø³Øª Ù ÙÙ ÙÙ Ø§Ù Ø±Ø§ Ø¨" "ÙØ±ÛØ¯ Ø§Ø² Ú©Ø§Ø± Ø®ÙØ¯ Ù¾Ø´ÛÙØ§Ù ÙØ¨ÙØ¯" 1
"1216" "az" "az.edf" "38" "3" "85" "filler" 2 "Fixation: 193ms" 157 193 349 "[ 1]" 1 "ÙØ±ÛØ¯ Ø§Ø² ÙÙ Ø¨Ù Ø®Ø§Ø·Ø±Ù Ø§ØªÙØ§ÙÙ Ø¯ÛØ±ÙØ² ÙØ¹Ø°Ø±Øª Ø®ÙØ§Ø³Øª Ù ÙÙ ÙÙ Ø§Ù Ø±Ø§ Ø¨Ø®Ø´ÛØ¯Ù " 261.7 2.3 12 "6" "6" "1" "*ÙØ±ÛØ¯ Ø§Ø² ÙÙ Ø¨Ù Ø®Ø§Ø·Ø±Ù Ø§ØªÙØ§ÙÙ Ø¯ÛØ±ÙØ² ÙØ¹Ø°Ø±Øª Ø®ÙØ§Ø³Øª Ù ÙÙ ÙÙ Ø§Ù Ø±Ø§ Ø¨" "ÙØ±ÛØ¯ Ø§Ø² Ú©Ø§Ø± Ø®ÙØ¯ Ù¾Ø´ÛÙØ§Ù ÙØ¨ÙØ¯" 1
"1217" "az" "az.edf" "38" "3" "85" "filler" 3 "Fixation: 363ms" 189 363 551 "[ 1]" 1 "ÙØ±ÛØ¯ Ø§Ø² ÙÙ Ø¨Ù Ø®Ø§Ø·Ø±Ù Ø§ØªÙØ§ÙÙ Ø¯ÛØ±ÙØ² ÙØ¹Ø°Ø±Øª Ø®ÙØ§Ø³Øª Ù ÙÙ ÙÙ Ø§Ù Ø±Ø§ Ø¨Ø®Ø´ÛØ¯Ù " 222.3 7.9 12 "6" "6" "1" "*ÙØ±ÛØ¯ Ø§Ø² ÙÙ Ø¨Ù Ø®Ø§Ø·Ø±Ù Ø§ØªÙØ§ÙÙ Ø¯ÛØ±ÙØ² ÙØ¹Ø°Ø±Øª Ø®ÙØ§Ø³Øª Ù ÙÙ ÙÙ Ø§Ù Ø±Ø§ Ø¨" "ÙØ±ÛØ¯ Ø§Ø² Ú©Ø§Ø± Ø®ÙØ¯ Ù¾Ø´ÛÙØ§Ù ÙØ¨ÙØ¯" 1
"1218" "az" "az.edf" "38" "3" "85" "filler" 4 "Fixation: 573ms" 300 573 872 "[ 1]" 1 "ÙØ±ÛØ¯ Ø§Ø² ÙÙ Ø¨Ù Ø®Ø§Ø·Ø±Ù Ø§ØªÙØ§ÙÙ Ø¯ÛØ±ÙØ² ÙØ¹Ø°Ø±Øª Ø®ÙØ§Ø³Øª Ù ÙÙ ÙÙ Ø§Ù Ø±Ø§ Ø¨Ø®Ø´ÛØ¯Ù " 162.1 4.9 12 "6" "6" "1" "*ÙØ±ÛØ¯ Ø§Ø² ÙÙ Ø¨Ù Ø®Ø§Ø·Ø±Ù Ø§ØªÙØ§ÙÙ Ø¯ÛØ±ÙØ² ÙØ¹Ø°Ø±Øª Ø®ÙØ§Ø³Øª Ù ÙÙ ÙÙ Ø§Ù Ø±Ø§ Ø¨" "ÙØ±ÛØ¯ Ø§Ø² Ú©Ø§Ø± Ø®ÙØ¯ Ù¾Ø´ÛÙØ§Ù ÙØ¨ÙØ¯" 1
"1219" "az" "az.edf" "38" "3" "85" "filler" 5 "Fixation: 892ms" 225 892 1116 "[ 1]" 1 "ÙØ±ÛØ¯ Ø§Ø² ÙÙ Ø¨Ù Ø®Ø§Ø·Ø±Ù Ø§ØªÙØ§ÙÙ Ø¯ÛØ±ÙØ² ÙØ¹Ø°Ø±Øª Ø®ÙØ§Ø³Øª Ù ÙÙ ÙÙ Ø§Ù Ø±Ø§ Ø¨Ø®Ø´ÛØ¯Ù " 112.7 4.4 12 "6" "6" "1" "*ÙØ±ÛØ¯ Ø§Ø² ÙÙ Ø¨Ù Ø®Ø§Ø·Ø±Ù Ø§ØªÙØ§ÙÙ Ø¯ÛØ±ÙØ² ÙØ¹Ø°Ø±Øª Ø®ÙØ§Ø³Øª Ù ÙÙ ÙÙ Ø§Ù Ø±Ø§ Ø¨" "ÙØ±ÛØ¯ Ø§Ø² Ú©Ø§Ø± Ø®ÙØ¯ Ù¾Ø´ÛÙØ§Ù ÙØ¨ÙØ¯" 1
"1220" "az" "az.edf" "38" "3" "85" "filler" 6 "Fixation: 1140ms" 214 1140 1353 "[ 1]" 1 "ÙØ±ÛØ¯ Ø§Ø² ÙÙ Ø¨Ù Ø®Ø§Ø·Ø±Ù Ø§ØªÙØ§ÙÙ Ø¯ÛØ±ÙØ² ÙØ¹Ø°Ø±Øª Ø®ÙØ§Ø³Øª Ù ÙÙ ÙÙ Ø§Ù Ø±Ø§ Ø¨Ø®Ø´ÛØ¯Ù " 49 8.5 12 "6" "6" "1" "*ÙØ±ÛØ¯ Ø§Ø² ÙÙ Ø¨Ù Ø®Ø§Ø·Ø±Ù Ø§ØªÙØ§ÙÙ Ø¯ÛØ±ÙØ² ÙØ¹Ø°Ø±Øª Ø®ÙØ§Ø³Øª Ù ÙÙ ÙÙ Ø§Ù Ø±Ø§ Ø¨" "ÙØ±ÛØ¯ Ø§Ø² Ú©Ø§Ø± Ø®ÙØ¯ Ù¾Ø´ÛÙØ§Ù ÙØ¨ÙØ¯" 1
"1221" "az" "az.edf" "38" "3" "85" "filler" 7 "Fixation: 1375ms" 220 1375 1594 "[ 1]" 1 "ÙØ±ÛØ¯ Ø§Ø² ÙÙ Ø¨Ù Ø®Ø§Ø·Ø±Ù Ø§ØªÙØ§ÙÙ Ø¯ÛØ±ÙØ² ÙØ¹Ø°Ø±Øª Ø®ÙØ§Ø³Øª Ù ÙÙ ÙÙ Ø§Ù Ø±Ø§ Ø¨Ø®Ø´ÛØ¯Ù " 0.2 4.7 12 "6" "6" "1" "*ÙØ±ÛØ¯ Ø§Ø² ÙÙ Ø¨Ù Ø®Ø§Ø·Ø±Ù Ø§ØªÙØ§ÙÙ Ø¯ÛØ±ÙØ² ÙØ¹Ø°Ø±Øª Ø®ÙØ§Ø³Øª Ù ÙÙ ÙÙ Ø§Ù Ø±Ø§ Ø¨" "ÙØ±ÛØ¯ Ø§Ø² Ú©Ø§Ø± Ø®ÙØ¯ Ù¾Ø´ÛÙØ§Ù ÙØ¨ÙØ¯" 1
"1222" "az" "az.edf" "38" "3" "85" "filler" 8 "Fixation: 1618ms" 188 1618 1805 "[ 1]" 1 "ÙØ±ÛØ¯ Ø§Ø² ÙÙ Ø¨Ù Ø®Ø§Ø·Ø±Ù Ø§ØªÙØ§ÙÙ Ø¯ÛØ±ÙØ² ÙØ¹Ø°Ø±Øª Ø®ÙØ§Ø³Øª Ù ÙÙ ÙÙ Ø§Ù Ø±Ø§ Ø¨Ø®Ø´ÛØ¯Ù " -68.8 8.2 12 "6" "6" "1" "*ÙØ±ÛØ¯ Ø§Ø² ÙÙ Ø¨Ù Ø®Ø§Ø·Ø±Ù Ø§ØªÙØ§ÙÙ Ø¯ÛØ±ÙØ² ÙØ¹Ø°Ø±Øª Ø®ÙØ§Ø³Øª Ù ÙÙ ÙÙ Ø§Ù Ø±Ø§ Ø¨" "ÙØ±ÛØ¯ Ø§Ø² Ú©Ø§Ø± Ø®ÙØ¯ Ù¾Ø´ÛÙØ§Ù ÙØ¨ÙØ¯" 1
"1223" "az" "az.edf" "38" "3" "85" "filler" 9 "Fixation: 1828ms" 238 1828 2065 "[ 1]" 1 "ÙØ±ÛØ¯ Ø§Ø² ÙÙ Ø¨Ù Ø®Ø§Ø·Ø±Ù Ø§ØªÙØ§ÙÙ Ø¯ÛØ±ÙØ² ÙØ¹Ø°Ø±Øª Ø®ÙØ§Ø³Øª Ù ÙÙ ÙÙ Ø§Ù Ø±Ø§ Ø¨Ø®Ø´ÛØ¯Ù " -139.3 9.3 12 "6" "6" "1" "*ÙØ±ÛØ¯ Ø§Ø² ÙÙ Ø¨Ù Ø®Ø§Ø·Ø±Ù Ø§ØªÙØ§ÙÙ Ø¯ÛØ±ÙØ² ÙØ¹Ø°Ø±Øª Ø®ÙØ§Ø³Øª Ù ÙÙ ÙÙ Ø§Ù Ø±Ø§ Ø¨" "ÙØ±ÛØ¯ Ø§Ø² Ú©Ø§Ø± Ø®ÙØ¯ Ù¾Ø´ÛÙØ§Ù ÙØ¨ÙØ¯" 1
"1224" "az" "az.edf" "38" "3" "85" "filler" 10 "Fixation: 2085ms" 200 2085 2284 "[ 1]" 1 "ÙØ±ÛØ¯ Ø§Ø² ÙÙ Ø¨Ù Ø®Ø§Ø·Ø±Ù Ø§ØªÙØ§ÙÙ Ø¯ÛØ±ÙØ² ÙØ¹Ø°Ø±Øª Ø®ÙØ§Ø³Øª Ù ÙÙ ÙÙ Ø§Ù Ø±Ø§ Ø¨Ø®Ø´ÛØ¯Ù " -190.2 10.2 12 "6" "6" "1" "*ÙØ±ÛØ¯ Ø§Ø² ÙÙ Ø¨Ù Ø®Ø§Ø·Ø±Ù Ø§ØªÙØ§ÙÙ Ø¯ÛØ±ÙØ² ÙØ¹Ø°Ø±Øª Ø®ÙØ§Ø³Øª Ù ÙÙ ÙÙ Ø§Ù Ø±Ø§ Ø¨" "ÙØ±ÛØ¯ Ø§Ø² Ú©Ø§Ø± Ø®ÙØ¯ Ù¾Ø´ÛÙØ§Ù ÙØ¨ÙØ¯" 1
"1225" "az" "az.edf" "38" "3" "85" "filler" 11 "Fixation: 2306ms" 241 2306 2546 "[ 1]" 1 "ÙØ±ÛØ¯ Ø§Ø² ÙÙ Ø¨Ù Ø®Ø§Ø·Ø±Ù Ø§ØªÙØ§ÙÙ Ø¯ÛØ±ÙØ² ÙØ¹Ø°Ø±Øª Ø®ÙØ§Ø³Øª Ù ÙÙ ÙÙ Ø§Ù Ø±Ø§ Ø¨Ø®Ø´ÛØ¯Ù " -242.2 10.2 12 "6" "6" "1" "*ÙØ±ÛØ¯ Ø§Ø² ÙÙ Ø¨Ù Ø®Ø§Ø·Ø±Ù Ø§ØªÙØ§ÙÙ Ø¯ÛØ±ÙØ² ÙØ¹Ø°Ø±Øª Ø®ÙØ§Ø³Øª Ù ÙÙ ÙÙ Ø§Ù Ø±Ø§ Ø¨" "ÙØ±ÛØ¯ Ø§Ø² Ú©Ø§Ø± Ø®ÙØ¯ Ù¾Ø´ÛÙØ§Ù ÙØ¨ÙØ¯" 1
"1226" "az" "az.edf" "38" "3" "85" "filler" 12 "Fixation: 2558ms" 163 2558 2720 "[ 1]" 1 "ÙØ±ÛØ¯ Ø§Ø² ÙÙ Ø¨Ù Ø®Ø§Ø·Ø±Ù Ø§ØªÙØ§ÙÙ Ø¯ÛØ±ÙØ² ÙØ¹Ø°Ø±Øª Ø®ÙØ§Ø³Øª Ù ÙÙ ÙÙ Ø§Ù Ø±Ø§ Ø¨Ø®Ø´ÛØ¯Ù " -264 7.7 12 "6" "6" "1" "*ÙØ±ÛØ¯ Ø§Ø² ÙÙ Ø¨Ù Ø®Ø§Ø·Ø±Ù Ø§ØªÙØ§ÙÙ Ø¯ÛØ±ÙØ² ÙØ¹Ø°Ø±Øª Ø®ÙØ§Ø³Øª Ù ÙÙ ÙÙ Ø§Ù Ø±Ø§ Ø¨" "ÙØ±ÛØ¯ Ø§Ø² Ú©Ø§Ø± Ø®ÙØ¯ Ù¾Ø´ÛÙØ§Ù ÙØ¨ÙØ¯" 1
"1227" "az" "az.edf" "38" "3" "85" "filler" 13 "Fixation: 2814ms" 173 2814 2986 "[ ]" NA NA NA NA NA "6" "6" "1" "*ÙØ±ÛØ¯ Ø§Ø² ÙÙ Ø¨Ù Ø®Ø§Ø·Ø±Ù Ø§ØªÙØ§ÙÙ Ø¯ÛØ±ÙØ² ÙØ¹Ø°Ø±Øª Ø®ÙØ§Ø³Øª Ù ÙÙ ÙÙ Ø§Ù Ø±Ø§ Ø¨" "ÙØ±ÛØ¯ Ø§Ø² Ú©Ø§Ø± Ø®ÙØ¯ Ù¾Ø´ÛÙØ§Ù ÙØ¨ÙØ¯" 1
"1228" "az" "az.edf" "38" "3" "85" "filler" 14 "Fixation: 3007ms" 125 3007 3131 "[ ]" NA NA NA NA NA "6" "6" "1" "*ÙØ±ÛØ¯ Ø§Ø² ÙÙ Ø¨Ù Ø®Ø§Ø·Ø±Ù Ø§ØªÙØ§ÙÙ Ø¯ÛØ±ÙØ² ÙØ¹Ø°Ø±Øª Ø®ÙØ§Ø³Øª Ù ÙÙ ÙÙ Ø§Ù Ø±Ø§ Ø¨" "ÙØ±ÛØ¯ Ø§Ø² Ú©Ø§Ø± Ø®ÙØ¯ Ù¾Ø´ÛÙØ§Ù ÙØ¨ÙØ¯" 1
"1229" "az" "az.edf" "38" "3" "85" "filler" 15 "Fixation: 3200ms" 105 3200 3304 "[ ]" NA NA NA NA NA "6" "6" "1" "*ÙØ±ÛØ¯ Ø§Ø² ÙÙ Ø¨Ù Ø®Ø§Ø·Ø±Ù Ø§ØªÙØ§ÙÙ Ø¯ÛØ±ÙØ² ÙØ¹Ø°Ø±Øª Ø®ÙØ§Ø³Øª Ù ÙÙ ÙÙ Ø§Ù Ø±Ø§ Ø¨" "ÙØ±ÛØ¯ Ø§Ø² Ú©Ø§Ø± Ø®ÙØ¯ Ù¾Ø´ÛÙØ§Ù ÙØ¨ÙØ¯" 1
"1230" "az" "az.edf" "38" "3" "85" "filler" 16 "Fixation: 3325ms" 174 3325 3498 "[ ]" NA NA NA NA NA "6" "6" "1" "*ÙØ±ÛØ¯ Ø§Ø² ÙÙ Ø¨Ù Ø®Ø§Ø·Ø±Ù Ø§ØªÙØ§ÙÙ Ø¯ÛØ±ÙØ² ÙØ¹Ø°Ø±Øª Ø®ÙØ§Ø³Øª Ù ÙÙ ÙÙ Ø§Ù Ø±Ø§ Ø¨" "ÙØ±ÛØ¯ Ø§Ø² Ú©Ø§Ø± Ø®ÙØ¯ Ù¾Ø´ÛÙØ§Ù ÙØ¨ÙØ¯" 1
"1231" "az" "az.edf" "38" "3" "85" "filler" 17 "Fixation: 3517ms" 276 3517 3792 "[ ]" NA NA NA NA NA "6" "6" "1" "*ÙØ±ÛØ¯ Ø§Ø² ÙÙ Ø¨Ù Ø®Ø§Ø·Ø±Ù Ø§ØªÙØ§ÙÙ Ø¯ÛØ±ÙØ² ÙØ¹Ø°Ø±Øª Ø®ÙØ§Ø³Øª Ù ÙÙ ÙÙ Ø§Ù Ø±Ø§ Ø¨" "ÙØ±ÛØ¯ Ø§Ø² Ú©Ø§Ø± Ø®ÙØ¯ Ù¾Ø´ÛÙØ§Ù ÙØ¨ÙØ¯" 1
"1232" "az" "az.edf" "38" "3" "85" "filler" 18 "Fixation: 3812ms" 253 3812 4064 "[ ]" NA NA NA NA NA "6" "6" "1" "*ÙØ±ÛØ¯ Ø§Ø² ÙÙ Ø¨Ù Ø®Ø§Ø·Ø±Ù Ø§ØªÙØ§ÙÙ Ø¯ÛØ±ÙØ² ÙØ¹Ø°Ø±Øª Ø®ÙØ§Ø³Øª Ù ÙÙ ÙÙ Ø§Ù Ø±Ø§ Ø¨" "ÙØ±ÛØ¯ Ø§Ø² Ú©Ø§Ø± Ø®ÙØ¯ Ù¾Ø´ÛÙØ§Ù ÙØ¨ÙØ¯" 1
"1233" "az" "az.edf" "38" "3" "85" "filler" 19 "Fixation: 4081ms" 181 4081 4261 "[ ]" NA NA NA NA NA "6" "6" "1" "*ÙØ±ÛØ¯ Ø§Ø² ÙÙ Ø¨Ù Ø®Ø§Ø·Ø±Ù Ø§ØªÙØ§ÙÙ Ø¯ÛØ±ÙØ² ÙØ¹Ø°Ø±Øª Ø®ÙØ§Ø³Øª Ù ÙÙ ÙÙ Ø§Ù Ø±Ø§ Ø¨" "ÙØ±ÛØ¯ Ø§Ø² Ú©Ø§Ø± Ø®ÙØ¯ Ù¾Ø´ÛÙØ§Ù ÙØ¨ÙØ¯" 1
"1234" "az" "az.edf" "38" "3" "85" "filler" 20 "Fixation: 4280ms" 332 4280 4611 "[ ]" NA NA NA NA NA "6" "6" "1" "*ÙØ±ÛØ¯ Ø§Ø² ÙÙ Ø¨Ù Ø®Ø§Ø·Ø±Ù Ø§ØªÙØ§ÙÙ Ø¯ÛØ±ÙØ² ÙØ¹Ø°Ø±Øª Ø®ÙØ§Ø³Øª Ù ÙÙ ÙÙ Ø§Ù Ø±Ø§ Ø¨" "ÙØ±ÛØ¯ Ø§Ø² Ú©Ø§Ø± Ø®ÙØ¯ Ù¾Ø´ÛÙØ§Ù ÙØ¨ÙØ¯" 1
"1235" "az" "az.edf" "38" "3" "85" "filler" 21 "Fixation: 4627ms" 172 4627 4798 "[ ]" NA NA NA NA NA "6" "6" "1" "*ÙØ±ÛØ¯ Ø§Ø² ÙÙ Ø¨Ù Ø®Ø§Ø·Ø±Ù Ø§ØªÙØ§ÙÙ Ø¯ÛØ±ÙØ² ÙØ¹Ø°Ø±Øª Ø®ÙØ§Ø³Øª Ù ÙÙ ÙÙ Ø§Ù Ø±Ø§ Ø¨" "ÙØ±ÛØ¯ Ø§Ø² Ú©Ø§Ø± Ø®ÙØ¯ Ù¾Ø´ÛÙØ§Ù ÙØ¨ÙØ¯" 1
"1236" "az" "az.edf" "38" "3" "85" "filler" 22 "Fixation: 4817ms" 561 4817 5377 "[ ]" NA NA NA NA NA "6" "6" "1" "*ÙØ±ÛØ¯ Ø§Ø² ÙÙ Ø¨Ù Ø®Ø§Ø·Ø±Ù Ø§ØªÙØ§ÙÙ Ø¯ÛØ±ÙØ² ÙØ¹Ø°Ø±Øª Ø®ÙØ§Ø³Øª Ù ÙÙ ÙÙ Ø§Ù Ø±Ø§ Ø¨" "ÙØ±ÛØ¯ Ø§Ø² Ú©Ø§Ø± Ø®ÙØ¯ Ù¾Ø´ÛÙØ§Ù ÙØ¨ÙØ¯" 1
"1237" "az" "az.edf" "38" "3" "85" "filler" 23 "Fixation: 5404ms" 384 5404 5787 "[ ]" NA NA NA NA NA "6" "6" "1" "*ÙØ±ÛØ¯ Ø§Ø² ÙÙ Ø¨Ù Ø®Ø§Ø·Ø±Ù Ø§ØªÙØ§ÙÙ Ø¯ÛØ±ÙØ² ÙØ¹Ø°Ø±Øª Ø®ÙØ§Ø³Øª Ù ÙÙ ÙÙ Ø§Ù Ø±Ø§ Ø¨" "ÙØ±ÛØ¯ Ø§Ø² Ú©Ø§Ø± Ø®ÙØ¯ Ù¾Ø´ÛÙØ§Ù ÙØ¨ÙØ¯" 1
"1238" "az" "az.edf" "38" "3" "85" "filler" 24 "Fixation: 5814ms" 36 5814 5849 "[ ]" NA NA NA NA NA "6" "6" "1" "*ÙØ±ÛØ¯ Ø§Ø² ÙÙ Ø¨Ù Ø®Ø§Ø·Ø±Ù Ø§ØªÙØ§ÙÙ Ø¯ÛØ±ÙØ² ÙØ¹Ø°Ø±Øª Ø®ÙØ§Ø³Øª Ù ÙÙ ÙÙ Ø§Ù Ø±Ø§ Ø¨" "ÙØ±ÛØ¯ Ø§Ø² Ú©Ø§Ø± Ø®ÙØ¯ Ù¾Ø´ÛÙØ§Ù ÙØ¨ÙØ¯" 1
"1239" "az" "az.edf" "39" "3" "84" "filler" 1 "Fixation: 7ms" 145 7 151 "[ 1]" 1 "ÙÙ Ø§Ø² ÙÛÙÙâ Ø§Û Ú©Ù Ø®ÛÙÛ Ø±Ø³ÛØ¯Ù Ø¨Ø§Ø´Ø¯ Ø¨Ø¯Ù ÙÛ Ø¢ÙØ¯ Ù ÙØ¨ ÙÙÛâ Ø²Ø¯Ù " 280.7 -5.6 15 "7" "6" "0" "*ÙÙ Ø§Ø² ÙÛÙÙâ Ø§Û Ú©Ù Ø®ÛÙÛ Ø±Ø³ÛØ¯Ù Ø¨Ø§Ø´Ø¯ Ø¨Ø¯Ù ÙÛ Ø¢ÙØ¯ Ù ÙØ¨ ÙÙÛâ Ø²Ø¯Ù*" "ÙÙ ÙØ±Ø¬ÙØ± ÙÛÙÙâ Ø§Û Ø±Ø§ Ø¯ÙØ³Øª ÙØ¯Ø§Ø´ØªÙ" 1
"1240" "az" "az.edf" "39" "3" "84" "filler" 2 "Fixation: 170ms" 165 170 334 "[ 1]" 1 "ÙÙ Ø§Ø² ÙÛÙÙâ Ø§Û Ú©Ù Ø®ÛÙÛ Ø±Ø³ÛØ¯Ù Ø¨Ø§Ø´Ø¯ Ø¨Ø¯Ù ÙÛ Ø¢ÙØ¯ Ù ÙØ¨ ÙÙÛâ Ø²Ø¯Ù " 239.7 3.8 15 "7" "6" "0" "*ÙÙ Ø§Ø² ÙÛÙÙâ Ø§Û Ú©Ù Ø®ÛÙÛ Ø±Ø³ÛØ¯Ù Ø¨Ø§Ø´Ø¯ Ø¨Ø¯Ù ÙÛ Ø¢ÙØ¯ Ù ÙØ¨ ÙÙÛâ Ø²Ø¯Ù*" "ÙÙ ÙØ±Ø¬ÙØ± ÙÛÙÙâ Ø§Û Ø±Ø§ Ø¯ÙØ³Øª ÙØ¯Ø§Ø´ØªÙ" 1
"1241" "az" "az.edf" "39" "3" "84" "filler" 3 "Fixation: 355ms" 300 355 654 "[ 1]" 1 "ÙÙ Ø§Ø² ÙÛÙÙâ Ø§Û Ú©Ù Ø®ÛÙÛ Ø±Ø³ÛØ¯Ù Ø¨Ø§Ø´Ø¯ Ø¨Ø¯Ù ÙÛ Ø¢ÙØ¯ Ù ÙØ¨ ÙÙÛâ Ø²Ø¯Ù " 189.4 6.2 15 "7" "6" "0" "*ÙÙ Ø§Ø² ÙÛÙÙâ Ø§Û Ú©Ù Ø®ÛÙÛ Ø±Ø³ÛØ¯Ù Ø¨Ø§Ø´Ø¯ Ø¨Ø¯Ù ÙÛ Ø¢ÙØ¯ Ù ÙØ¨ ÙÙÛâ Ø²Ø¯Ù*" "ÙÙ ÙØ±Ø¬ÙØ± ÙÛÙÙâ Ø§Û Ø±Ø§ Ø¯ÙØ³Øª ÙØ¯Ø§Ø´ØªÙ" 1
"1242" "az" "az.edf" "39" "3" "84" "filler" 4 "Fixation: 675ms" 163 675 837 "[ 1]" 1 "ÙÙ Ø§Ø² ÙÛÙÙâ Ø§Û Ú©Ù Ø®ÛÙÛ Ø±Ø³ÛØ¯Ù Ø¨Ø§Ø´Ø¯ Ø¨Ø¯Ù ÙÛ Ø¢ÙØ¯ Ù ÙØ¨ ÙÙÛâ Ø²Ø¯Ù " 131.2 9.7 15 "7" "6" "0" "*ÙÙ Ø§Ø² ÙÛÙÙâ Ø§Û Ú©Ù Ø®ÛÙÛ Ø±Ø³ÛØ¯Ù Ø¨Ø§Ø´Ø¯ Ø¨Ø¯Ù ÙÛ Ø¢ÙØ¯ Ù ÙØ¨ ÙÙÛâ Ø²Ø¯Ù*" "ÙÙ ÙØ±Ø¬ÙØ± ÙÛÙÙâ Ø§Û Ø±Ø§ Ø¯ÙØ³Øª ÙØ¯Ø§Ø´ØªÙ" 1
"1243" "az" "az.edf" "39" "3" "84" "filler" 5 "Fixation: 858ms" 160 858 1017 "[ 1]" 1 "ÙÙ Ø§Ø² ÙÛÙÙâ Ø§Û Ú©Ù Ø®ÛÙÛ Ø±Ø³ÛØ¯Ù Ø¨Ø§Ø´Ø¯ Ø¨Ø¯Ù ÙÛ Ø¢ÙØ¯ Ù ÙØ¨ ÙÙÛâ Ø²Ø¯Ù " 68.6 13.4 15 "7" "6" "0" "*ÙÙ Ø§Ø² ÙÛÙÙâ Ø§Û Ú©Ù Ø®ÛÙÛ Ø±Ø³ÛØ¯Ù Ø¨Ø§Ø´Ø¯ Ø¨Ø¯Ù ÙÛ Ø¢ÙØ¯ Ù ÙØ¨ ÙÙÛâ Ø²Ø¯Ù*" "ÙÙ ÙØ±Ø¬ÙØ± ÙÛÙÙâ Ø§Û Ø±Ø§ Ø¯ÙØ³Øª ÙØ¯Ø§Ø´ØªÙ" 1
"1244" "az" "az.edf" "39" "3" "84" "filler" 6 "Fixation: 1039ms" 209 1039 1247 "[ 1]" 1 "ÙÙ Ø§Ø² ÙÛÙÙâ Ø§Û Ú©Ù Ø®ÛÙÛ Ø±Ø³ÛØ¯Ù Ø¨Ø§Ø´Ø¯ Ø¨Ø¯Ù ÙÛ Ø¢ÙØ¯ Ù ÙØ¨ ÙÙÛâ Ø²Ø¯Ù " 4 9.5 15 "7" "6" "0" "*ÙÙ Ø§Ø² ÙÛÙÙâ Ø§Û Ú©Ù Ø®ÛÙÛ Ø±Ø³ÛØ¯Ù Ø¨Ø§Ø´Ø¯ Ø¨Ø¯Ù ÙÛ Ø¢ÙØ¯ Ù ÙØ¨ ÙÙÛâ Ø²Ø¯Ù*" "ÙÙ ÙØ±Ø¬ÙØ± ÙÛÙÙâ Ø§Û Ø±Ø§ Ø¯ÙØ³Øª ÙØ¯Ø§Ø´ØªÙ" 1
"1245" "az" "az.edf" "39" "3" "84" "filler" 7 "Fixation: 1262ms" 121 1262 1382 "[ 1]" 1 "ÙÙ Ø§Ø² ÙÛÙÙâ Ø§Û Ú©Ù Ø®ÛÙÛ Ø±Ø³ÛØ¯Ù Ø¨Ø§Ø´Ø¯ Ø¨Ø¯Ù ÙÛ Ø¢ÙØ¯ Ù ÙØ¨ ÙÙÛâ Ø²Ø¯Ù " 30.6 14.9 15 "7" "6" "0" "*ÙÙ Ø§Ø² ÙÛÙÙâ Ø§Û Ú©Ù Ø®ÛÙÛ Ø±Ø³ÛØ¯Ù Ø¨Ø§Ø´Ø¯ Ø¨Ø¯Ù ÙÛ Ø¢ÙØ¯ Ù ÙØ¨ ÙÙÛâ Ø²Ø¯Ù*" "ÙÙ ÙØ±Ø¬ÙØ± ÙÛÙÙâ Ø§Û Ø±Ø§ Ø¯ÙØ³Øª ÙØ¯Ø§Ø´ØªÙ" 1
"1246" "az" "az.edf" "39" "3" "84" "filler" 8 "Fixation: 1408ms" 144 1408 1551 "[ 1]" 1 "ÙÙ Ø§Ø² ÙÛÙÙâ Ø§Û Ú©Ù Ø®ÛÙÛ Ø±Ø³ÛØ¯Ù Ø¨Ø§Ø´Ø¯ Ø¨Ø¯Ù ÙÛ Ø¢ÙØ¯ Ù ÙØ¨ ÙÙÛâ Ø²Ø¯Ù " 87.3 17.7 15 "7" "6" "0" "*ÙÙ Ø§Ø² ÙÛÙÙâ Ø§Û Ú©Ù Ø®ÛÙÛ Ø±Ø³ÛØ¯Ù Ø¨Ø§Ø´Ø¯ Ø¨Ø¯Ù ÙÛ Ø¢ÙØ¯ Ù ÙØ¨ ÙÙÛâ Ø²Ø¯Ù*" "ÙÙ ÙØ±Ø¬ÙØ± ÙÛÙÙâ Ø§Û Ø±Ø§ Ø¯ÙØ³Øª ÙØ¯Ø§Ø´ØªÙ" 1
"1247" "az" "az.edf" "39" "3" "84" "filler" 9 "Fixation: 1575ms" 232 1575 1806 "[ 1]" 1 "ÙÙ Ø§Ø² ÙÛÙÙâ Ø§Û Ú©Ù Ø®ÛÙÛ Ø±Ø³ÛØ¯Ù Ø¨Ø§Ø´Ø¯ Ø¨Ø¯Ù ÙÛ Ø¢ÙØ¯ Ù ÙØ¨ ÙÙÛâ Ø²Ø¯Ù " -12.9 8.7 15 "7" "6" "0" "*ÙÙ Ø§Ø² ÙÛÙÙâ Ø§Û Ú©Ù Ø®ÛÙÛ Ø±Ø³ÛØ¯Ù Ø¨Ø§Ø´Ø¯ Ø¨Ø¯Ù ÙÛ Ø¢ÙØ¯ Ù ÙØ¨ ÙÙÛâ Ø²Ø¯Ù*" "ÙÙ ÙØ±Ø¬ÙØ± ÙÛÙÙâ Ø§Û Ø±Ø§ Ø¯ÙØ³Øª ÙØ¯Ø§Ø´ØªÙ" 1
"1248" "az" "az.edf" "39" "3" "84" "filler" 10 "Fixation: 1827ms" 185 1827 2011 "[ 1]" 1 "ÙÙ Ø§Ø² ÙÛÙÙâ Ø§Û Ú©Ù Ø®ÛÙÛ Ø±Ø³ÛØ¯Ù Ø¨Ø§Ø´Ø¯ Ø¨Ø¯Ù ÙÛ Ø¢ÙØ¯ Ù ÙØ¨ ÙÙÛâ Ø²Ø¯Ù " -70.1 13.3 15 "7" "6" "0" "*ÙÙ Ø§Ø² ÙÛÙÙâ Ø§Û Ú©Ù Ø®ÛÙÛ Ø±Ø³ÛØ¯Ù Ø¨Ø§Ø´Ø¯ Ø¨Ø¯Ù ÙÛ Ø¢ÙØ¯ Ù ÙØ¨ ÙÙÛâ Ø²Ø¯Ù*" "ÙÙ ÙØ±Ø¬ÙØ± ÙÛÙÙâ Ø§Û Ø±Ø§ Ø¯ÙØ³Øª ÙØ¯Ø§Ø´ØªÙ" 1
"1249" "az" "az.edf" "39" "3" "84" "filler" 11 "Fixation: 2028ms" 264 2028 2291 "[ 1]" 1 "ÙÙ Ø§Ø² ÙÛÙÙâ Ø§Û Ú©Ù Ø®ÛÙÛ Ø±Ø³ÛØ¯Ù Ø¨Ø§Ø´Ø¯ Ø¨Ø¯Ù ÙÛ Ø¢ÙØ¯ Ù ÙØ¨ ÙÙÛâ Ø²Ø¯Ù " -109.5 9.9 15 "7" "6" "0" "*ÙÙ Ø§Ø² ÙÛÙÙâ Ø§Û Ú©Ù Ø®ÛÙÛ Ø±Ø³ÛØ¯Ù Ø¨Ø§Ø´Ø¯ Ø¨Ø¯Ù ÙÛ Ø¢ÙØ¯ Ù ÙØ¨ ÙÙÛâ Ø²Ø¯Ù*" "ÙÙ ÙØ±Ø¬ÙØ± ÙÛÙÙâ Ø§Û Ø±Ø§ Ø¯ÙØ³Øª ÙØ¯Ø§Ø´ØªÙ" 1
"1250" "az" "az.edf" "39" "3" "84" "filler" 12 "Fixation: 2302ms" 118 2302 2419 "[ 1]" 1 "ÙÙ Ø§Ø² ÙÛÙÙâ Ø§Û Ú©Ù Ø®ÛÙÛ Ø±Ø³ÛØ¯Ù Ø¨Ø§Ø´Ø¯ Ø¨Ø¯Ù ÙÛ Ø¢ÙØ¯ Ù ÙØ¨ ÙÙÛâ Ø²Ø¯Ù " -130.6 7.9 15 "7" "6" "0" "*ÙÙ Ø§Ø² ÙÛÙÙâ Ø§Û Ú©Ù Ø®ÛÙÛ Ø±Ø³ÛØ¯Ù Ø¨Ø§Ø´Ø¯ Ø¨Ø¯Ù ÙÛ Ø¢ÙØ¯ Ù ÙØ¨ ÙÙÛâ Ø²Ø¯Ù*" "ÙÙ ÙØ±Ø¬ÙØ± ÙÛÙÙâ Ø§Û Ø±Ø§ Ø¯ÙØ³Øª ÙØ¯Ø§Ø´ØªÙ" 1
"1251" "az" "az.edf" "39" "3" "84" "filler" 13 "Fixation: 2451ms" 384 2451 2834 "[ 1]" 1 "ÙÙ Ø§Ø² ÙÛÙÙâ Ø§Û Ú©Ù Ø®ÛÙÛ Ø±Ø³ÛØ¯Ù Ø¨Ø§Ø´Ø¯ Ø¨Ø¯Ù ÙÛ Ø¢ÙØ¯ Ù ÙØ¨ ÙÙÛâ Ø²Ø¯Ù " -176.8 7.7 15 "7" "6" "0" "*ÙÙ Ø§Ø² ÙÛÙÙâ Ø§Û Ú©Ù Ø®ÛÙÛ Ø±Ø³ÛØ¯Ù Ø¨Ø§Ø´Ø¯ Ø¨Ø¯Ù ÙÛ Ø¢ÙØ¯ Ù ÙØ¨ ÙÙÛâ Ø²Ø¯Ù*" "ÙÙ ÙØ±Ø¬ÙØ± ÙÛÙÙâ Ø§Û Ø±Ø§ Ø¯ÙØ³Øª ÙØ¯Ø§Ø´ØªÙ" 1
"1252" "az" "az.edf" "39" "3" "84" "filler" 14 "Fixation: 2852ms" 261 2852 3112 "[ 1]" 1 "ÙÙ Ø§Ø² ÙÛÙÙâ Ø§Û Ú©Ù Ø®ÛÙÛ Ø±Ø³ÛØ¯Ù Ø¨Ø§Ø´Ø¯ Ø¨Ø¯Ù ÙÛ Ø¢ÙØ¯ Ù ÙØ¨ ÙÙÛâ Ø²Ø¯Ù " -217.3 10.5 15 "7" "6" "0" "*ÙÙ Ø§Ø² ÙÛÙÙâ Ø§Û Ú©Ù Ø®ÛÙÛ Ø±Ø³ÛØ¯Ù Ø¨Ø§Ø´Ø¯ Ø¨Ø¯Ù ÙÛ Ø¢ÙØ¯ Ù ÙØ¨ ÙÙÛâ Ø²Ø¯Ù*" "ÙÙ ÙØ±Ø¬ÙØ± ÙÛÙÙâ Ø§Û Ø±Ø§ Ø¯ÙØ³Øª ÙØ¯Ø§Ø´ØªÙ" 1
"1253" "az" "az.edf" "39" "3" "84" "filler" 15 "Fixation: 3119ms" 270 3119 3388 "[ 1]" 1 "ÙÙ Ø§Ø² ÙÛÙÙâ Ø§Û Ú©Ù Ø®ÛÙÛ Ø±Ø³ÛØ¯Ù Ø¨Ø§Ø´Ø¯ Ø¨Ø¯Ù ÙÛ Ø¢ÙØ¯ Ù ÙØ¨ ÙÙÛâ Ø²Ø¯Ù " -232.3 12.4 15 "7" "6" "0" "*ÙÙ Ø§Ø² ÙÛÙÙâ Ø§Û Ú©Ù Ø®ÛÙÛ Ø±Ø³ÛØ¯Ù Ø¨Ø§Ø´Ø¯ Ø¨Ø¯Ù ÙÛ Ø¢ÙØ¯ Ù ÙØ¨ ÙÙÛâ Ø²Ø¯Ù*" "ÙÙ ÙØ±Ø¬ÙØ± ÙÛÙÙâ Ø§Û Ø±Ø§ Ø¯ÙØ³Øª ÙØ¯Ø§Ø´ØªÙ" 1
"1254" "az" "az.edf" "39" "3" "84" "filler" 16 "Fixation: 3491ms" 119 3491 3609 "[ ]" NA NA NA NA NA "7" "6" "0" "*ÙÙ Ø§Ø² ÙÛÙÙâ Ø§Û Ú©Ù Ø®ÛÙÛ Ø±Ø³ÛØ¯Ù Ø¨Ø§Ø´Ø¯ Ø¨Ø¯Ù ÙÛ Ø¢ÙØ¯ Ù ÙØ¨ ÙÙÛâ Ø²Ø¯Ù*" "ÙÙ ÙØ±Ø¬ÙØ± ÙÛÙÙâ Ø§Û Ø±Ø§ Ø¯ÙØ³Øª ÙØ¯Ø§Ø´ØªÙ" 1
"1255" "az" "az.edf" "39" "3" "84" "filler" 17 "Fixation: 3633ms" 122 3633 3754 "[ ]" NA NA NA NA NA "7" "6" "0" "*ÙÙ Ø§Ø² ÙÛÙÙâ Ø§Û Ú©Ù Ø®ÛÙÛ Ø±Ø³ÛØ¯Ù Ø¨Ø§Ø´Ø¯ Ø¨Ø¯Ù ÙÛ Ø¢ÙØ¯ Ù ÙØ¨ ÙÙÛâ Ø²Ø¯Ù*" "ÙÙ ÙØ±Ø¬ÙØ± ÙÛÙÙâ Ø§Û Ø±Ø§ Ø¯ÙØ³Øª ÙØ¯Ø§Ø´ØªÙ" 1
"1256" "az" "az.edf" "39" "3" "84" "filler" 18 "Fixation: 3842ms" 109 3842 3950 "[ ]" NA NA NA NA NA "7" "6" "0" "*ÙÙ Ø§Ø² ÙÛÙÙâ Ø§Û Ú©Ù Ø®ÛÙÛ Ø±Ø³ÛØ¯Ù Ø¨Ø§Ø´Ø¯ Ø¨Ø¯Ù ÙÛ Ø¢ÙØ¯ Ù ÙØ¨ ÙÙÛâ Ø²Ø¯Ù*" "ÙÙ ÙØ±Ø¬ÙØ± ÙÛÙÙâ Ø§Û Ø±Ø§ Ø¯ÙØ³Øª ÙØ¯Ø§Ø´ØªÙ" 1
"1257" "az" "az.edf" "39" "3" "84" "filler" 19 "Fixation: 3973ms" 222 3973 4194 "[ ]" NA NA NA NA NA "7" "6" "0" "*ÙÙ Ø§Ø² ÙÛÙÙâ Ø§Û Ú©Ù Ø®ÛÙÛ Ø±Ø³ÛØ¯Ù Ø¨Ø§Ø´Ø¯ Ø¨Ø¯Ù ÙÛ Ø¢ÙØ¯ Ù ÙØ¨ ÙÙÛâ Ø²Ø¯Ù*" "ÙÙ ÙØ±Ø¬ÙØ± ÙÛÙÙâ Ø§Û Ø±Ø§ Ø¯ÙØ³Øª ÙØ¯Ø§Ø´ØªÙ" 1
"1258" "az" "az.edf" "39" "3" "84" "filler" 20 "Fixation: 4215ms" 290 4215 4504 "[ ]" NA NA NA NA NA "7" "6" "0" "*ÙÙ Ø§Ø² ÙÛÙÙâ Ø§Û Ú©Ù Ø®ÛÙÛ Ø±Ø³ÛØ¯Ù Ø¨Ø§Ø´Ø¯ Ø¨Ø¯Ù ÙÛ Ø¢ÙØ¯ Ù ÙØ¨ ÙÙÛâ Ø²Ø¯Ù*" "ÙÙ ÙØ±Ø¬ÙØ± ÙÛÙÙâ Ø§Û Ø±Ø§ Ø¯ÙØ³Øª ÙØ¯Ø§Ø´ØªÙ" 1
"1259" "az" "az.edf" "39" "3" "84" "filler" 21 "Fixation: 4527ms" 256 4527 4782 "[ ]" NA NA NA NA NA "7" "6" "0" "*ÙÙ Ø§Ø² ÙÛÙÙâ Ø§Û Ú©Ù Ø®ÛÙÛ Ø±Ø³ÛØ¯Ù Ø¨Ø§Ø´Ø¯ Ø¨Ø¯Ù ÙÛ Ø¢ÙØ¯ Ù ÙØ¨ ÙÙÛâ Ø²Ø¯Ù*" "ÙÙ ÙØ±Ø¬ÙØ± ÙÛÙÙâ Ø§Û Ø±Ø§ Ø¯ÙØ³Øª ÙØ¯Ø§Ø´ØªÙ" 1
"1260" "az" "az.edf" "39" "3" "84" "filler" 22 "Fixation: 4804ms" 215 4804 5018 "[ ]" NA NA NA NA NA "7" "6" "0" "*ÙÙ Ø§Ø² ÙÛÙÙâ Ø§Û Ú©Ù Ø®ÛÙÛ Ø±Ø³ÛØ¯Ù Ø¨Ø§Ø´Ø¯ Ø¨Ø¯Ù ÙÛ Ø¢ÙØ¯ Ù ÙØ¨ ÙÙÛâ Ø²Ø¯Ù*" "ÙÙ ÙØ±Ø¬ÙØ± ÙÛÙÙâ Ø§Û Ø±Ø§ Ø¯ÙØ³Øª ÙØ¯Ø§Ø´ØªÙ" 1
"1261" "az" "az.edf" "39" "3" "84" "filler" 23 "Fixation: 5040ms" 321 5040 5360 "[ ]" NA NA NA NA NA "7" "6" "0" "*ÙÙ Ø§Ø² ÙÛÙÙâ Ø§Û Ú©Ù Ø®ÛÙÛ Ø±Ø³ÛØ¯Ù Ø¨Ø§Ø´Ø¯ Ø¨Ø¯Ù ÙÛ Ø¢ÙØ¯ Ù ÙØ¨ ÙÙÛâ Ø²Ø¯Ù*" "ÙÙ ÙØ±Ø¬ÙØ± ÙÛÙÙâ Ø§Û Ø±Ø§ Ø¯ÙØ³Øª ÙØ¯Ø§Ø´ØªÙ" 1
"1262" "az" "az.edf" "39" "3" "84" "filler" 24 "Fixation: 5384ms" 153 5384 5536 "[ ]" NA NA NA NA NA "7" "6" "0" "*ÙÙ Ø§Ø² ÙÛÙÙâ Ø§Û Ú©Ù Ø®ÛÙÛ Ø±Ø³ÛØ¯Ù Ø¨Ø§Ø´Ø¯ Ø¨Ø¯Ù ÙÛ Ø¢ÙØ¯ Ù ÙØ¨ ÙÙÛâ Ø²Ø¯Ù*" "ÙÙ ÙØ±Ø¬ÙØ± ÙÛÙÙâ Ø§Û Ø±Ø§ Ø¯ÙØ³Øª ÙØ¯Ø§Ø´ØªÙ" 1
"1263" "az" "az.edf" "40" "3" "86" "filler" 1 "Fixation: 197ms" 235 197 431 "[ 1]" 1 "ÙÙ Ú©Ù ÙÙÛØ´Ù Ø§Ø² Ø§Ø±ØªÙØ§Ø¹ ÙÛâ ØªØ±Ø³ÛØ¯Ù Ø¯ÛØ±ÙØ² Ø¨Ø§ Ø¯ÙØ³ØªØ§ÙÙ Ø¨Ù Ú©ÙÙ Ø±ÙØªÙ " 261.5 7 12 "7" "6" "0" "*ÙÙ Ú©Ù ÙÙÛØ´Ù Ø§Ø² Ø§Ø±ØªÙØ§Ø¹ ÙÛâ ØªØ±Ø³ÛØ¯Ù Ø¯ÛØ±ÙØ² Ø¨Ø§ Ø¯ÙØ³ØªØ§ÙÙ Ø¨Ù Ú©ÙÙ Ø±ï¿½" "Ø¯ÛØ±ÙØ² Ø¨Ø§ Ø¯ÙØ³ØªØ§ÙÙ Ø¨Ù Ø±Ø³ØªÙØ±Ø§Ù Ø±ÙØªÙ" 1
"1264" "az" "az.edf" "40" "3" "86" "filler" 2 "Fixation: 462ms" 216 462 677 "[ 1]" 1 "ÙÙ Ú©Ù ÙÙÛØ´Ù Ø§Ø² Ø§Ø±ØªÙØ§Ø¹ ÙÛâ ØªØ±Ø³ÛØ¯Ù Ø¯ÛØ±ÙØ² Ø¨Ø§ Ø¯ÙØ³ØªØ§ÙÙ Ø¨Ù Ú©ÙÙ Ø±ÙØªÙ " 187 10 12 "7" "6" "0" "*ÙÙ Ú©Ù ÙÙÛØ´Ù Ø§Ø² Ø§Ø±ØªÙØ§Ø¹ ÙÛâ ØªØ±Ø³ÛØ¯Ù Ø¯ÛØ±ÙØ² Ø¨Ø§ Ø¯ÙØ³ØªØ§ÙÙ Ø¨Ù Ú©ÙÙ Ø±ï¿½" "Ø¯ÛØ±ÙØ² Ø¨Ø§ Ø¯ÙØ³ØªØ§ÙÙ Ø¨Ù Ø±Ø³ØªÙØ±Ø§Ù Ø±ÙØªÙ" 1
[truncated: 35,126,234 more chars]
