# Supplementary material for: Dependency Resolution Difficulty Increases with Distance in Persian Separable Complex Predicates: Evidence for Expectation and Memory-Based Accounts
Source: Front Psychol. 2016 Mar 30;7:403. doi: 10.3389/fpsyg.2016.00403 (PMC4812816; doi:10.3389/fpsyg.2016.00403)
Supplement: Supplementary file 1 [file DataSheet1.zip › SafaviEtAl2016DataCode/Pretests/Persian-ET2-raw.txt]

"RECORDING_SESSION_LABEL ""DATA_FILE"" ""trial"" ""list"" ""id"" ""cond"" ""CURRENT_FIX_INDEX"" ""CURRENT_FIX_LABEL"" ""CURRENT_FIX_DURATION"" ""CURRENT_FIX_START"" ""CURRENT_FIX_END"" ""CURRENT_FIX_INTEREST_AREAS"" ""CURRENT_FIX_INTEREST_AREA_INDEX"" ""CURRENT_FIX_INTEREST_AREA_LABEL"" ""CURRENT_FIX_INTEREST_AREA_X_OFFSET"" ""CURRENT_FIX_INTEREST_AREA_Y_OFFSET"" ""CURRENT_FIX_INTEREST_AREA_FIX_COUNT"" ""response"" ""GIVEN_ANSWER"" ""RESPONSE_ACCURACY"" ""sentence"" ""question"" ""subj"""
"1 ""aa2"" ""aa2.edf"" NA 1 NA """" 1 ""Fixation: 7ms"" 59 7 65 ""[ ]"" NA NA NA NA NA NA 3 5 NA NA 1"
"2 ""aa2"" ""aa2.edf"" NA 1 NA """" 2 ""Fixation: 120ms"" 98 120 217 ""[ ]"" NA NA NA NA NA NA 3 5 NA NA 1"
"3 ""aa2"" ""aa2.edf"" NA 1 NA """" 3 ""Fixation: 251ms"" 116 251 366 ""[ ]"" NA NA NA NA NA NA 3 5 NA NA 1"
"4 ""aa2"" ""aa2.edf"" NA 1 NA """" 4 ""Fixation: 407ms"" 308 407 714 ""[ ]"" NA NA NA NA NA NA 3 5 NA NA 1"
"5 ""aa2"" ""aa2.edf"" NA 1 NA """" 5 ""Fixation: 721ms"" 104 721 824 ""[ ]"" NA NA NA NA NA NA 3 5 NA NA 1"
"6 ""aa2"" ""aa2.edf"" NA 1 NA """" 6 ""Fixation: 848ms"" 201 848 1048 ""[ ]"" NA NA NA NA NA NA 3 5 NA NA 1"
"7 ""aa2"" ""aa2.edf"" NA 1 NA """" 7 ""Fixation: 1071ms"" 229 1071 1299 ""[ ]"" NA NA NA NA NA NA 3 5 NA NA 1"
"8 ""aa2"" ""aa2.edf"" NA 1 NA """" 8 ""Fixation: 1321ms"" 254 1321 1574 ""[ ]"" NA NA NA NA NA NA 3 5 NA NA 1"
"9 ""aa2"" ""aa2.edf"" NA 1 NA """" 9 ""Fixation: 1616ms"" 381 1616 1996 ""[ ]"" NA NA NA NA NA NA 3 5 NA NA 1"
"10 ""aa2"" ""aa2.edf"" NA 1 NA """" 10 ""Fixation: 2023ms"" 275 2023 2297 ""[ ]"" NA NA NA NA NA NA 3 5 NA NA 1"
"11 ""aa2"" ""aa2.edf"" NA 1 NA """" 11 ""Fixation: 2320ms"" 187 2320 2506 ""[ ]"" NA NA NA NA NA NA 3 5 NA NA 1"
"12 ""aa2"" ""aa2.edf"" NA 1 NA """" 12 ""Fixation: 2530ms"" 336 2530 2865 ""[ ]"" NA NA NA NA NA NA 3 5 NA NA 1"
"13 ""aa2"" ""aa2.edf"" NA 1 NA """" 13 ""Fixation: 2884ms"" 359 2884 3242 ""[ ]"" NA NA NA NA NA NA 3 5 NA NA 1"
"14 ""aa2"" ""aa2.edf"" NA 1 NA """" 14 ""Fixation: 3342ms"" 428 3342 3769 ""[ ]"" NA NA NA NA NA NA 3 5 NA NA 1"
"15 ""aa2"" ""aa2.edf"" NA 1 NA """" 15 ""Fixation: 3813ms"" 234 3813 4046 ""[ ]"" NA NA NA NA NA NA 3 5 NA NA 1"
"16 ""aa2"" ""aa2.edf"" NA 1 NA """" 16 ""Fixation: 4090ms"" 284 4090 4373 ""[ ]"" NA NA NA NA NA NA 3 5 NA NA 1"
"17 ""aa2"" ""aa2.edf"" NA 1 NA """" 17 ""Fixation: 4394ms"" 63 4394 4456 ""[ ]"" NA NA NA NA NA NA 3 5 NA NA 1"
"18 ""aa2"" ""aa2.edf"" NA 1 NA """" 18 ""Fixation: 4530ms"" 129 4530 4658 ""[ ]"" NA NA NA NA NA NA 3 5 NA NA 1"
"19 ""aa2"" ""aa2.edf"" NA 1 NA """" 19 ""Fixation: 4681ms"" 341 4681 5021 ""[ ]"" NA NA NA NA NA NA 3 5 NA NA 1"
"20 ""aa2"" ""aa2.edf"" NA 1 NA """" 20 ""Fixation: 5084ms"" 109 5084 5192 ""[ ]"" NA NA NA NA NA NA 3 5 NA NA 1"
"21 ""aa2"" ""aa2.edf"" NA 1 NA """" 21 ""Fixation: 5225ms"" 265 5225 5489 ""[ ]"" NA NA NA NA NA NA 3 5 NA NA 1"
"22 ""aa2"" ""aa2.edf"" NA 1 NA """" 22 ""Fixation: 5514ms"" 227 5514 5740 ""[ ]"" NA NA NA NA NA NA 3 5 NA NA 1"
"23 ""aa2"" ""aa2.edf"" NA 1 NA """" 23 ""Fixation: 5763ms"" 211 5763 5973 ""[ ]"" NA NA NA NA NA NA 3 5 NA NA 1"
"24 ""aa2"" ""aa2.edf"" NA 1 NA """" 24 ""Fixation: 5999ms"" 187 5999 6185 ""[ ]"" NA NA NA NA NA NA 3 5 NA NA 1"
"25 ""aa2"" ""aa2.edf"" NA 1 NA """" 25 ""Fixation: 6231ms"" 154 6231 6384 ""[ ]"" NA NA NA NA NA NA 3 5 NA NA 1"
"26 ""aa2"" ""aa2.edf"" NA 1 NA """" 26 ""Fixation: 6417ms"" 45 6417 6461 ""[ ]"" NA NA NA NA NA NA 3 5 NA NA 1"
"27 ""aa2"" ""aa2.edf"" NA 1 NA """" 27 ""Fixation: 6498ms"" 135 6498 6632 ""[ ]"" NA NA NA NA NA NA 3 5 NA NA 1"
"28 ""aa2"" ""aa2.edf"" NA 1 NA """" 28 ""Fixation: 6644ms"" 52 6644 6695 ""[ ]"" NA NA NA NA NA NA 3 5 NA NA 1"
"29 ""aa2"" ""aa2.edf"" NA 1 NA """" 29 ""Fixation: 6735ms"" 377 6735 7111 ""[ ]"" NA NA NA NA NA NA 3 5 NA NA 1"
"30 ""aa2"" ""aa2.edf"" NA 1 NA """" 30 ""Fixation: 7153ms"" 292 7153 7444 ""[ ]"" NA NA NA NA NA NA 3 5 NA NA 1"
"31 ""aa2"" ""aa2.edf"" NA 1 NA """" 31 ""Fixation: 7482ms"" 278 7482 7759 ""[ ]"" NA NA NA NA NA NA 3 5 NA NA 1"
"32 ""aa2"" ""aa2.edf"" NA 1 NA """" 32 ""Fixation: 7776ms"" 80 7776 7855 ""[ ]"" NA NA NA NA NA NA 3 5 NA NA 1"
"33 ""aa2"" ""aa2.edf"" NA 1 NA """" 1 ""Fixation: 7ms"" 194 7 200 ""[ ]"" NA NA NA NA NA NA 3 5 NA NA 1"
"34 ""aa2"" ""aa2.edf"" NA 1 NA """" 2 ""Fixation: 231ms"" 153 231 383 ""[ ]"" NA NA NA NA NA NA 3 5 NA NA 1"
"35 ""aa2"" ""aa2.edf"" NA 1 NA """" 3 ""Fixation: 403ms"" 167 403 569 ""[ ]"" NA NA NA NA NA NA 3 5 NA NA 1"
"36 ""aa2"" ""aa2.edf"" NA 1 NA """" 4 ""Fixation: 588ms"" 150 588 737 ""[ ]"" NA NA NA NA NA NA 3 5 NA NA 1"
"37 ""aa2"" ""aa2.edf"" NA 1 NA """" 5 ""Fixation: 760ms"" 169 760 928 ""[ ]"" NA NA NA NA NA NA 3 5 NA NA 1"
"38 ""aa2"" ""aa2.edf"" NA 1 NA """" 6 ""Fixation: 946ms"" 223 946 1168 ""[ ]"" NA NA NA NA NA NA 3 5 NA NA 1"
"39 ""aa2"" ""aa2.edf"" NA 1 NA """" 7 ""Fixation: 1189ms"" 296 1189 1484 ""[ ]"" NA NA NA NA NA NA 3 5 NA NA 1"
"40 ""aa2"" ""aa2.edf"" NA 1 NA """" 8 ""Fixation: 1566ms"" 144 1566 1709 ""[ ]"" NA NA NA NA NA NA 3 5 NA NA 1"
"41 ""aa2"" ""aa2.edf"" NA 1 NA """" 9 ""Fixation: 1726ms"" 316 1726 2041 ""[ ]"" NA NA NA NA NA NA 3 5 NA NA 1"
"42 ""aa2"" ""aa2.edf"" NA 1 NA """" 10 ""Fixation: 2103ms"" 159 2103 2261 ""[ ]"" NA NA NA NA NA NA 3 5 NA NA 1"
"43 ""aa2"" ""aa2.edf"" NA 1 NA """" 11 ""Fixation: 2279ms"" 129 2279 2407 ""[ ]"" NA NA NA NA NA NA 3 5 NA NA 1"
"44 ""aa2"" ""aa2.edf"" NA 1 NA """" 12 ""Fixation: 2434ms"" 299 2434 2732 ""[ ]"" NA NA NA NA NA NA 3 5 NA NA 1"
"45 ""aa2"" ""aa2.edf"" NA 1 NA """" 13 ""Fixation: 2773ms"" 124 2773 2896 ""[ ]"" NA NA NA NA NA NA 3 5 NA NA 1"
"46 ""aa2"" ""aa2.edf"" NA 1 NA """" 14 ""Fixation: 2936ms"" 128 2936 3063 ""[ ]"" NA NA NA NA NA NA 3 5 NA NA 1"
"47 ""aa2"" ""aa2.edf"" NA 1 NA """" 15 ""Fixation: 3104ms"" 243 3104 3346 ""[ ]"" NA NA NA NA NA NA 3 5 NA NA 1"
"48 ""aa2"" ""aa2.edf"" NA 1 NA """" 16 ""Fixation: 3390ms"" 273 3390 3662 ""[ ]"" NA NA NA NA NA NA 3 5 NA NA 1"
"49 ""aa2"" ""aa2.edf"" NA 1 NA """" 1 ""Fixation: 7ms"" 176 7 182 ""[ ]"" NA NA NA NA NA NA 3 5 NA NA 1"
"50 ""aa2"" ""aa2.edf"" NA 1 NA """" 2 ""Fixation: 216ms"" 111 216 326 ""[ ]"" NA NA NA NA NA NA 3 5 NA NA 1"
"51 ""aa2"" ""aa2.edf"" NA 1 NA """" 3 ""Fixation: 352ms"" 243 352 594 ""[ ]"" NA NA NA NA NA NA 3 5 NA NA 1"
"52 ""aa2"" ""aa2.edf"" NA 1 NA """" 4 ""Fixation: 608ms"" 128 608 735 ""[ ]"" NA NA NA NA NA NA 3 5 NA NA 1"
"53 ""aa2"" ""aa2.edf"" NA 1 NA """" 5 ""Fixation: 759ms"" 191 759 949 ""[ ]"" NA NA NA NA NA NA 3 5 NA NA 1"
"54 ""aa2"" ""aa2.edf"" NA 1 NA """" 6 ""Fixation: 970ms"" 231 970 1200 ""[ ]"" NA NA NA NA NA NA 3 5 NA NA 1"
"55 ""aa2"" ""aa2.edf"" NA 1 NA """" 7 ""Fixation: 1225ms"" 165 1225 1389 ""[ ]"" NA NA NA NA NA NA 3 5 NA NA 1"
"56 ""aa2"" ""aa2.edf"" NA 1 NA """" 8 ""Fixation: 1471ms"" 131 1471 1601 ""[ ]"" NA NA NA NA NA NA 3 5 NA NA 1"
"57 ""aa2"" ""aa2.edf"" NA 1 NA """" 9 ""Fixation: 1618ms"" 254 1618 1871 ""[ ]"" NA NA NA NA NA NA 3 5 NA NA 1"
"58 ""aa2"" ""aa2.edf"" NA 1 NA """" 10 ""Fixation: 1943ms"" 127 1943 2069 ""[ ]"" NA NA NA NA NA NA 3 5 NA NA 1"
"59 ""aa2"" ""aa2.edf"" NA 1 NA """" 11 ""Fixation: 2095ms"" 159 2095 2253 ""[ ]"" NA NA NA NA NA NA 3 5 NA NA 1"
"60 ""aa2"" ""aa2.edf"" NA 1 NA """" 12 ""Fixation: 2282ms"" 159 2282 2440 ""[ ]"" NA NA NA NA NA NA 3 5 NA NA 1"
"61 ""aa2"" ""aa2.edf"" NA 1 NA """" 13 ""Fixation: 2464ms"" 452 2464 2915 ""[ ]"" NA NA NA NA NA NA 3 5 NA NA 1"
"62 ""aa2"" ""aa2.edf"" NA 1 NA """" 14 ""Fixation: 2958ms"" 94 2958 3051 ""[ ]"" NA NA NA NA NA NA 3 5 NA NA 1"
"63 ""aa2"" ""aa2.edf"" NA 1 NA """" 15 ""Fixation: 3086ms"" 251 3086 3336 ""[ ]"" NA NA NA NA NA NA 3 5 NA NA 1"
"64 ""aa2"" ""aa2.edf"" NA 1 NA """" 16 ""Fixation: 3348ms"" 182 3348 3529 ""[ ]"" NA NA NA NA NA NA 3 5 NA NA 1"
"65 ""aa2"" ""aa2.edf"" NA 1 NA """" 1 ""Fixation: 7ms"" 244 7 250 ""[ ]"" NA NA NA NA NA NA 3 5 NA NA 1"
"66 ""aa2"" ""aa2.edf"" NA 1 NA """" 2 ""Fixation: 275ms"" 190 275 464 ""[ ]"" NA NA NA NA NA NA 3 5 NA NA 1"
"67 ""aa2"" ""aa2.edf"" NA 1 NA """" 3 ""Fixation: 485ms"" 245 485 729 ""[ ]"" NA NA NA NA NA NA 3 5 NA NA 1"
"68 ""aa2"" ""aa2.edf"" NA 1 NA """" 4 ""Fixation: 752ms"" 167 752 918 ""[ ]"" NA NA NA NA NA NA 3 5 NA NA 1"
"69 ""aa2"" ""aa2.edf"" NA 1 NA """" 5 ""Fixation: 941ms"" 179 941 1119 ""[ ]"" NA NA NA NA NA NA 3 5 NA NA 1"
"70 ""aa2"" ""aa2.edf"" NA 1 NA """" 6 ""Fixation: 1136ms"" 277 1136 1412 ""[ ]"" NA NA NA NA NA NA 3 5 NA NA 1"
"71 ""aa2"" ""aa2.edf"" NA 1 NA """" 7 ""Fixation: 1437ms"" 473 1437 1909 ""[ ]"" NA NA NA NA NA NA 3 5 NA NA 1"
"72 ""aa2"" ""aa2.edf"" NA 1 NA """" 8 ""Fixation: 1987ms"" 132 1987 2118 ""[ ]"" NA NA NA NA NA NA 3 5 NA NA 1"
"73 ""aa2"" ""aa2.edf"" NA 1 NA """" 9 ""Fixation: 2138ms"" 699 2138 2836 ""[ ]"" NA NA NA NA NA NA 3 5 NA NA 1"
"74 ""aa2"" ""aa2.edf"" NA 1 NA """" 10 ""Fixation: 2899ms"" 88 2899 2986 ""[ ]"" NA NA NA NA NA NA 3 5 NA NA 1"
"75 ""aa2"" ""aa2.edf"" NA 1 NA """" 11 ""Fixation: 2994ms"" 200 2994 3193 ""[ ]"" NA NA NA NA NA NA 3 5 NA NA 1"
"76 ""aa2"" ""aa2.edf"" NA 1 NA """" 12 ""Fixation: 3214ms"" 194 3214 3407 ""[ ]"" NA NA NA NA NA NA 3 5 NA NA 1"
"77 ""aa2"" ""aa2.edf"" NA 1 NA """" 13 ""Fixation: 3430ms"" 233 3430 3662 ""[ ]"" NA NA NA NA NA NA 3 5 NA NA 1"
"78 ""aa2"" ""aa2.edf"" NA 1 NA """" 14 ""Fixation: 3709ms"" 97 3709 3805 ""[ ]"" NA NA NA NA NA NA 3 5 NA NA 1"
"79 ""aa2"" ""aa2.edf"" NA 1 NA """" 15 ""Fixation: 3823ms"" 80 3823 3902 ""[ ]"" NA NA NA NA NA NA 3 5 NA NA 1"
"80 ""aa2"" ""aa2.edf"" NA 1 NA """" 16 ""Fixation: 3946ms"" 294 3946 4239 ""[ ]"" NA NA NA NA NA NA 3 5 NA NA 1"
"81 ""aa2"" ""aa2.edf"" NA 1 NA """" 1 ""Fixation: 7ms"" 189 7 195 ""[ ]"" NA NA NA NA NA NA 3 5 NA NA 1"
"82 ""aa2"" ""aa2.edf"" NA 1 NA """" 2 ""Fixation: 218ms"" 224 218 441 ""[ ]"" NA NA NA NA NA NA 3 5 NA NA 1"
"83 ""aa2"" ""aa2.edf"" NA 1 NA """" 3 ""Fixation: 455ms"" 148 455 602 ""[ ]"" NA NA NA NA NA NA 3 5 NA NA 1"
"84 ""aa2"" ""aa2.edf"" NA 1 NA """" 4 ""Fixation: 624ms"" 317 624 940 ""[ ]"" NA NA NA NA NA NA 3 5 NA NA 1"
"85 ""aa2"" ""aa2.edf"" NA 1 NA """" 5 ""Fixation: 964ms"" 247 964 1210 ""[ ]"" NA NA NA NA NA NA 3 5 NA NA 1"
"86 ""aa2"" ""aa2.edf"" NA 1 NA """" 6 ""Fixation: 1226ms"" 596 1226 1821 ""[ ]"" NA NA NA NA NA NA 3 5 NA NA 1"
"87 ""aa2"" ""aa2.edf"" NA 1 NA """" 7 ""Fixation: 1877ms"" 99 1877 1975 ""[ ]"" NA NA NA NA NA NA 3 5 NA NA 1"
"88 ""aa2"" ""aa2.edf"" NA 1 NA """" 8 ""Fixation: 2037ms"" 108 2037 2144 ""[ ]"" NA NA NA NA NA NA 3 5 NA NA 1"
"89 ""aa2"" ""aa2.edf"" NA 1 NA """" 9 ""Fixation: 2171ms"" 236 2171 2406 ""[ ]"" NA NA NA NA NA NA 3 5 NA NA 1"
"90 ""aa2"" ""aa2.edf"" NA 1 NA """" 10 ""Fixation: 2470ms"" 89 2470 2558 ""[ ]"" NA NA NA NA NA NA 3 5 NA NA 1"
"91 ""aa2"" ""aa2.edf"" NA 1 NA """" 11 ""Fixation: 2584ms"" 406 2584 2989 ""[ ]"" NA NA NA NA NA NA 3 5 NA NA 1"
"92 ""aa2"" ""aa2.edf"" NA 1 NA """" 12 ""Fixation: 3014ms"" 303 3014 3316 ""[ ]"" NA NA NA NA NA NA 3 5 NA NA 1"
"93 ""aa2"" ""aa2.edf"" NA 1 NA """" 13 ""Fixation: 3341ms"" 259 3341 3599 ""[ ]"" NA NA NA NA NA NA 3 5 NA NA 1"
"94 ""aa2"" ""aa2.edf"" NA 1 NA """" 14 ""Fixation: 3621ms"" 462 3621 4082 ""[ ]"" NA NA NA NA NA NA 3 5 NA NA 1"
"95 ""aa2"" ""aa2.edf"" NA 1 NA """" 15 ""Fixation: 4118ms"" 137 4118 4254 ""[ ]"" NA NA NA NA NA NA 3 5 NA NA 1"
"96 ""aa2"" ""aa2.edf"" NA 1 NA """" 16 ""Fixation: 4285ms"" 114 4285 4398 ""[ ]"" NA NA NA NA NA NA 3 5 NA NA 1"
"97 ""aa2"" ""aa2.edf"" NA 1 NA """" 17 ""Fixation: 4412ms"" 261 4412 4672 ""[ ]"" NA NA NA NA NA NA 3 5 NA NA 1"
"98 ""aa2"" ""aa2.edf"" NA 1 NA """" 1 ""Fixation: 7ms"" 211 7 217 ""[ ]"" NA NA NA NA NA NA 7 1 NA NA 1"
"99 ""aa2"" ""aa2.edf"" NA 1 NA """" 2 ""Fixation: 237ms"" 160 237 396 ""[ ]"" NA NA NA NA NA NA 7 1 NA NA 1"
"100 ""aa2"" ""aa2.edf"" NA 1 NA """" 3 ""Fixation: 411ms"" 372 411 782 ""[ ]"" NA NA NA NA NA NA 7 1 NA NA 1"
"101 ""aa2"" ""aa2.edf"" NA 1 NA """" 4 ""Fixation: 802ms"" 231 802 1032 ""[ ]"" NA NA NA NA NA NA 7 1 NA NA 1"
"102 ""aa2"" ""aa2.edf"" NA 1 NA """" 5 ""Fixation: 1045ms"" 172 1045 1216 ""[ ]"" NA NA NA NA NA NA 7 1 NA NA 1"
"103 ""aa2"" ""aa2.edf"" NA 1 NA """" 6 ""Fixation: 1240ms"" 225 1240 1464 ""[ ]"" NA NA NA NA NA NA 7 1 NA NA 1"
"104 ""aa2"" ""aa2.edf"" NA 1 NA """" 7 ""Fixation: 1486ms"" 197 1486 1682 ""[ ]"" NA NA NA NA NA NA 7 1 NA NA 1"
"105 ""aa2"" ""aa2.edf"" NA 1 NA """" 8 ""Fixation: 1701ms"" 415 1701 2115 ""[ ]"" NA NA NA NA NA NA 7 1 NA NA 1"
"106 ""aa2"" ""aa2.edf"" NA 1 NA """" 9 ""Fixation: 2127ms"" 195 2127 2321 ""[ ]"" NA NA NA NA NA NA 7 1 NA NA 1"
"107 ""aa2"" ""aa2.edf"" NA 1 NA """" 10 ""Fixation: 2345ms"" 403 2345 2747 ""[ ]"" NA NA NA NA NA NA 7 1 NA NA 1"
"108 ""aa2"" ""aa2.edf"" NA 1 NA """" 11 ""Fixation: 2764ms"" 510 2764 3273 ""[ ]"" NA NA NA NA NA NA 7 1 NA NA 1"
"109 ""aa2"" ""aa2.edf"" NA 1 NA """" 12 ""Fixation: 3349ms"" 138 3349 3486 ""[ ]"" NA NA NA NA NA NA 7 1 NA NA 1"
"110 ""aa2"" ""aa2.edf"" NA 1 NA """" 13 ""Fixation: 3497ms"" 467 3497 3963 ""[ ]"" NA NA NA NA NA NA 7 1 NA NA 1"
"111 ""aa2"" ""aa2.edf"" NA 1 NA """" 14 ""Fixation: 4024ms"" 123 4024 4146 ""[ ]"" NA NA NA NA NA NA 7 1 NA NA 1"
"112 ""aa2"" ""aa2.edf"" NA 1 NA """" 15 ""Fixation: 4168ms"" 373 4168 4540 ""[ ]"" NA NA NA NA NA NA 7 1 NA NA 1"
"113 ""aa2"" ""aa2.edf"" NA 1 NA """" 16 ""Fixation: 4564ms"" 197 4564 4760 ""[ ]"" NA NA NA NA NA NA 7 1 NA NA 1"
"114 ""aa2"" ""aa2.edf"" NA 1 NA """" 17 ""Fixation: 4784ms"" 311 4784 5094 ""[ ]"" NA NA NA NA NA NA 7 1 NA NA 1"
"115 ""aa2"" ""aa2.edf"" NA 1 NA """" 18 ""Fixation: 5114ms"" 436 5114 5549 ""[ ]"" NA NA NA NA NA NA 7 1 NA NA 1"
"116 ""aa2"" ""aa2.edf"" NA 1 NA """" 19 ""Fixation: 5596ms"" 100 5596 5695 ""[ ]"" NA NA NA NA NA NA 7 1 NA NA 1"
"117 ""aa2"" ""aa2.edf"" NA 1 NA """" 20 ""Fixation: 5713ms"" 203 5713 5915 ""[ ]"" NA NA NA NA NA NA 7 1 NA NA 1"
"118 ""aa2"" ""aa2.edf"" NA 1 NA """" 21 ""Fixation: 5924ms"" 425 5924 6348 ""[ ]"" NA NA NA NA NA NA 7 1 NA NA 1"
"119 ""aa2"" ""aa2.edf"" NA 1 NA """" 22 ""Fixation: 6396ms"" 209 6396 6604 ""[ ]"" NA NA NA NA NA NA 7 1 NA NA 1"
"120 ""aa2"" ""aa2.edf"" NA 1 NA """" 23 ""Fixation: 6629ms"" 304 6629 6932 ""[ ]"" NA NA NA NA NA NA 7 1 NA NA 1"
"121 ""aa2"" ""aa2.edf"" NA 1 NA """" 24 ""Fixation: 6960ms"" 233 6960 7192 ""[ ]"" NA NA NA NA NA NA 7 1 NA NA 1"
"122 ""aa2"" ""aa2.edf"" NA 1 NA """" 25 ""Fixation: 7224ms"" 233 7224 7456 ""[ ]"" NA NA NA NA NA NA 7 1 NA NA 1"
"123 ""aa2"" ""aa2.edf"" 2 1 18 ""b"" 1 ""Fixation: 7ms"" 187 7 193 ""[ 1]"" 1 ""?©?ˆ?±?ˆ?´ "" 20.4 0.4 2 7 7 1 NA NA 1"
"124 ""aa2"" ""aa2.edf"" 2 1 18 ""b"" 2 ""Fixation: 213ms"" 132 213 344 ""[ 1]"" 1 ""?©?ˆ?±?ˆ?´ "" -37.6 5.7 2 7 7 1 NA NA 1"
"125 ""aa2"" ""aa2.edf"" 2 1 18 ""b"" 3 ""Fixation: 363ms"" 184 363 546 ""[ 2]"" 2 ""?†?µ?Œ?­???Œ "" -21.3 6.4 1 7 7 1 NA NA 1"
"126 ""aa2"" ""aa2.edf"" 2 1 18 ""b"" 4 ""Fixation: 566ms"" 223 566 788 ""[ 3]"" 3 ""?¨?‡ ?¨?±?§?¯?±?? ?§???³?±?¯?‡ ?Œ ?…?† "" 22.4 10.1 3 7 7 1 NA NA 1"
"127 ""aa2"" ""aa2.edf"" 2 1 18 ""b"" 5 ""Fixation: 801ms"" 353 801 1153 ""[ 3]"" 3 ""?¨?‡ ?¨?±?§?¯?±?? ?§???³?±?¯?‡ ?Œ ?…?† "" -13.7 10.6 3 7 7 1 NA NA 1"
"128 ""aa2"" ""aa2.edf"" 2 1 18 ""b"" 6 ""Fixation: 1170ms"" 235 1170 1404 ""[ 3]"" 3 ""?¨?‡ ?¨?±?§?¯?±?? ?§???³?±?¯?‡ ?Œ ?…?† "" -65.9 11.7 3 7 7 1 NA NA 1"
"129 ""aa2"" ""aa2.edf"" 2 1 18 ""b"" 7 ""Fixation: 1421ms"" 251 1421 1671 ""[ 4]"" 4 ""?©?±?¯ "" -10.3 12.7 1 7 7 1 NA NA 1"
"130 ""aa2"" ""aa2.edf"" 2 1 18 ""b"" 8 ""Fixation: 1693ms"" 241 1693 1933 ""[ 6]"" 6 ""?®?Œ?„?Œ ?¨?‡ ?¬?§ ?¨?ˆ?¯ "" 27 7.1 2 7 7 1 NA NA 1"
"131 ""aa2"" ""aa2.edf"" 2 1 18 ""b"" 9 ""Fixation: 1954ms"" 1049 1954 3002 ""[ 6]"" 6 ""?®?Œ?„?Œ ?¨?‡ ?¬?§ ?¨?ˆ?¯ "" -44.7 3.7 2 7 7 1 NA NA 1"
"132 ""aa2"" ""aa2.edf"" NA 1 NA """" 10 ""Fixation: 3085ms"" 114 3085 3198 ""[ ]"" NA NA NA NA NA NA 7 1 NA NA 1"
"133 ""aa2"" ""aa2.edf"" NA 1 NA """" 11 ""Fixation: 3222ms"" 327 3222 3548 ""[ ]"" NA NA NA NA NA NA 7 1 NA NA 1"
"134 ""aa2"" ""aa2.edf"" NA 1 NA """" 12 ""Fixation: 3610ms"" 89 3610 3698 ""[ ]"" NA NA NA NA NA NA 7 1 NA NA 1"
"135 ""aa2"" ""aa2.edf"" NA 1 NA """" 13 ""Fixation: 3725ms"" 271 3725 3995 ""[ ]"" NA NA NA NA NA NA 7 1 NA NA 1"
"136 ""aa2"" ""aa2.edf"" NA 1 NA """" 14 ""Fixation: 4018ms"" 282 4018 4299 ""[ ]"" NA NA NA NA NA NA 7 1 NA NA 1"
"137 ""aa2"" ""aa2.edf"" NA 1 NA """" 15 ""Fixation: 4321ms"" 797 4321 5117 ""[ ]"" NA NA NA NA NA NA 7 1 NA NA 1"
"138 ""aa2"" ""aa2.edf"" NA 1 NA """" 16 ""Fixation: 5164ms"" 104 5164 5267 ""[ ]"" NA NA NA NA NA NA 7 1 NA NA 1"
"139 ""aa2"" ""aa2.edf"" NA 1 NA """" 17 ""Fixation: 5287ms"" 488 5287 5774 ""[ ]"" NA NA NA NA NA NA 7 1 NA NA 1"
"140 ""aa2"" ""aa2.edf"" NA 1 NA """" 18 ""Fixation: 5818ms"" 114 5818 5931 ""[ ]"" NA NA NA NA NA NA 7 1 NA NA 1"
"141 ""aa2"" ""aa2.edf"" NA 1 NA """" 19 ""Fixation: 5942ms"" 175 5942 6116 ""[ ]"" NA NA NA NA NA NA 7 1 NA NA 1"
"142 ""aa2"" ""aa2.edf"" NA 1 NA """" 20 ""Fixation: 6139ms"" 396 6139 6534 ""[ ]"" NA NA NA NA NA NA 7 1 NA NA 1"
"143 ""aa2"" ""aa2.edf"" NA 1 NA """" 21 ""Fixation: 6647ms"" 364 6647 7010 ""[ ]"" NA NA NA NA NA NA 7 1 NA NA 1"
"144 ""aa2"" ""aa2.edf"" NA 1 NA """" 22 ""Fixation: 7038ms"" 324 7038 7361 ""[ ]"" NA NA NA NA NA NA 7 1 NA NA 1"
"145 ""aa2"" ""aa2.edf"" NA 1 NA """" 23 ""Fixation: 7387ms"" 376 7387 7762 ""[ ]"" NA NA NA NA NA NA 7 1 NA NA 1"
"146 ""aa2"" ""aa2.edf"" NA 1 NA """" 24 ""Fixation: 7784ms"" 152 7784 7935 ""[ ]"" NA NA NA NA NA NA 7 1 NA NA 1"
"147 ""aa2"" ""aa2.edf"" NA 1 NA """" 25 ""Fixation: 7972ms"" 91 7972 8062 ""[ ]"" NA NA NA NA NA NA 7 1 NA NA 1"
"148 ""aa2"" ""aa2.edf"" NA 1 NA """" 1 ""Fixation: 7ms"" 188 7 194 ""[ ]"" NA NA NA NA NA NA 6 1 NA NA 1"
"149 ""aa2"" ""aa2.edf"" NA 1 NA """" 2 ""Fixation: 213ms"" 176 213 388 ""[ ]"" NA NA NA NA NA NA 6 1 NA NA 1"
"150 ""aa2"" ""aa2.edf"" NA 1 NA """" 3 ""Fixation: 410ms"" 155 410 564 ""[ ]"" NA NA NA NA NA NA 6 1 NA NA 1"
"151 ""aa2"" ""aa2.edf"" NA 1 NA """" 4 ""Fixation: 584ms"" 147 584 730 ""[ ]"" NA NA NA NA NA NA 6 1 NA NA 1"
"152 ""aa2"" ""aa2.edf"" NA 1 NA """" 5 ""Fixation: 749ms"" 356 749 1104 ""[ ]"" NA NA NA NA NA NA 6 1 NA NA 1"
"153 ""aa2"" ""aa2.edf"" NA 1 NA """" 6 ""Fixation: 1127ms"" 241 1127 1367 ""[ ]"" NA NA NA NA NA NA 6 1 NA NA 1"
"154 ""aa2"" ""aa2.edf"" NA 1 NA """" 7 ""Fixation: 1384ms"" 174 1384 1557 ""[ ]"" NA NA NA NA NA NA 6 1 NA NA 1"
"155 ""aa2"" ""aa2.edf"" NA 1 NA """" 8 ""Fixation: 1578ms"" 455 1578 2032 ""[ ]"" NA NA NA NA NA NA 6 1 NA NA 1"
"156 ""aa2"" ""aa2.edf"" NA 1 NA """" 9 ""Fixation: 2055ms"" 311 2055 2365 ""[ ]"" NA NA NA NA NA NA 6 1 NA NA 1"
"157 ""aa2"" ""aa2.edf"" NA 1 NA """" 10 ""Fixation: 2381ms"" 278 2381 2658 ""[ ]"" NA NA NA NA NA NA 6 1 NA NA 1"
"158 ""aa2"" ""aa2.edf"" NA 1 NA """" 11 ""Fixation: 2678ms"" 450 2678 3127 ""[ ]"" NA NA NA NA NA NA 6 1 NA NA 1"
"159 ""aa2"" ""aa2.edf"" NA 1 NA """" 12 ""Fixation: 3141ms"" 765 3141 3905 ""[ ]"" NA NA NA NA NA NA 6 1 NA NA 1"
"160 ""aa2"" ""aa2.edf"" NA 1 NA """" 13 ""Fixation: 3935ms"" 286 3935 4220 ""[ ]"" NA NA NA NA NA NA 6 1 NA NA 1"
"161 ""aa2"" ""aa2.edf"" NA 1 NA """" 14 ""Fixation: 4247ms"" 57 4247 4303 ""[ ]"" NA NA NA NA NA NA 6 1 NA NA 1"
"162 ""aa2"" ""aa2.edf"" NA 1 NA """" 15 ""Fixation: 4379ms"" 122 4379 4500 ""[ ]"" NA NA NA NA NA NA 6 1 NA NA 1"
"163 ""aa2"" ""aa2.edf"" NA 1 NA """" 16 ""Fixation: 4521ms"" 235 4521 4755 ""[ ]"" NA NA NA NA NA NA 6 1 NA NA 1"
"164 ""aa2"" ""aa2.edf"" NA 1 NA """" 17 ""Fixation: 4767ms"" 180 4767 4946 ""[ ]"" NA NA NA NA NA NA 6 1 NA NA 1"
"165 ""aa2"" ""aa2.edf"" NA 1 NA """" 18 ""Fixation: 5007ms"" 87 5007 5093 ""[ ]"" NA NA NA NA NA NA 6 1 NA NA 1"
"166 ""aa2"" ""aa2.edf"" NA 1 NA """" 19 ""Fixation: 5116ms"" 143 5116 5258 ""[ ]"" NA NA NA NA NA NA 6 1 NA NA 1"
"167 ""aa2"" ""aa2.edf"" NA 1 NA """" 20 ""Fixation: 5267ms"" 137 5267 5403 ""[ ]"" NA NA NA NA NA NA 6 1 NA NA 1"
"168 ""aa2"" ""aa2.edf"" NA 1 NA """" 21 ""Fixation: 5427ms"" 284 5427 5710 ""[ ]"" NA NA NA NA NA NA 6 1 NA NA 1"
"169 ""aa2"" ""aa2.edf"" NA 1 NA """" 22 ""Fixation: 5736ms"" 256 5736 5991 ""[ ]"" NA NA NA NA NA NA 6 1 NA NA 1"
"170 ""aa2"" ""aa2.edf"" NA 1 NA """" 23 ""Fixation: 6016ms"" 255 6016 6270 ""[ ]"" NA NA NA NA NA NA 6 1 NA NA 1"
"171 ""aa2"" ""aa2.edf"" NA 1 NA """" 24 ""Fixation: 6291ms"" 321 6291 6611 ""[ ]"" NA NA NA NA NA NA 6 1 NA NA 1"
"172 ""aa2"" ""aa2.edf"" NA 1 NA """" 25 ""Fixation: 6627ms"" 252 6627 6878 ""[ ]"" NA NA NA NA NA NA 6 1 NA NA 1"
"173 ""aa2"" ""aa2.edf"" NA 1 NA """" 26 ""Fixation: 6926ms"" 187 6926 7112 ""[ ]"" NA NA NA NA NA NA 6 1 NA NA 1"
"174 ""aa2"" ""aa2.edf"" NA 1 NA """" 27 ""Fixation: 7119ms"" 127 7119 7245 ""[ ]"" NA NA NA NA NA NA 6 1 NA NA 1"
"175 ""aa2"" ""aa2.edf"" NA 1 NA """" 28 ""Fixation: 7410ms"" 113 7410 7522 ""[ ]"" NA NA NA NA NA NA 6 1 NA NA 1"
"176 ""aa2"" ""aa2.edf"" NA 1 NA """" 29 ""Fixation: 7549ms"" 254 7549 7802 ""[ ]"" NA NA NA NA NA NA 6 1 NA NA 1"
"177 ""aa2"" ""aa2.edf"" NA 1 NA """" 30 ""Fixation: 7842ms"" 635 7842 8476 ""[ ]"" NA NA NA NA NA NA 6 1 NA NA 1"
"178 ""aa2"" ""aa2.edf"" NA 1 NA """" 31 ""Fixation: 8525ms"" 109 8525 8633 ""[ ]"" NA NA NA NA NA NA 6 1 NA NA 1"
"179 ""aa2"" ""aa2.edf"" NA 1 NA """" 32 ""Fixation: 8658ms"" 243 8658 8900 ""[ ]"" NA NA NA NA NA NA 6 1 NA NA 1"
"180 ""aa2"" ""aa2.edf"" NA 1 NA """" 33 ""Fixation: 8928ms"" 203 8928 9130 ""[ ]"" NA NA NA NA NA NA 6 1 NA NA 1"
"181 ""aa2"" ""aa2.edf"" NA 1 NA """" 34 ""Fixation: 9278ms"" 221 9278 9498 ""[ ]"" NA NA NA NA NA NA 6 1 NA NA 1"
"182 ""aa2"" ""aa2.edf"" NA 1 NA """" 35 ""Fixation: 9694ms"" 114 9694 9807 ""[ ]"" NA NA NA NA NA NA 6 1 NA NA 1"
"183 ""aa2"" ""aa2.edf"" NA 1 NA """" 36 ""Fixation: 9823ms"" 83 9823 9905 ""[ ]"" NA NA NA NA NA NA 6 1 NA NA 1"
"184 ""aa2"" ""aa2.edf"" 4 1 33 ""a"" 1 ""Fixation: 7ms"" 48 7 54 ""[ 1]"" 1 ""?­?§?…?¯ "" 17 -11 1 6 6 1 NA NA 1"
"185 ""aa2"" ""aa2.edf"" 4 1 33 ""a"" 2 ""Fixation: 78ms"" 144 78 221 ""[ 2]"" 2 ""?§?³???¯?„?§?„?Œ "" 26 -8.6 2 6 6 1 NA NA 1"
"186 ""aa2"" ""aa2.edf"" 4 1 33 ""a"" 3 ""Fixation: 229ms"" 90 229 318 ""[ 2]"" 2 ""?§?³???¯?„?§?„?Œ "" 34.6 5.5 2 6 6 1 NA NA 1"
"187 ""aa2"" ""aa2.edf"" 4 1 33 ""a"" 4 ""Fixation: 339ms"" 268 339 606 ""[ 3]"" 3 ""?¯?± ?…?ˆ?±?¯?? ?…?³?¦?„?‡ "" 60.4 7.9 5 6 6 1 NA NA 1"
"188 ""aa2"" ""aa2.edf"" 4 1 33 ""a"" 5 ""Fixation: 630ms"" 196 630 825 ""[ 3]"" 3 ""?¯?± ?…?ˆ?±?¯?? ?…?³?¦?„?‡ "" -12.4 4.3 5 6 6 1 NA NA 1"
"189 ""aa2"" ""aa2.edf"" 4 1 33 ""a"" 6 ""Fixation: 842ms"" 264 842 1105 ""[ 3]"" 3 ""?¯?± ?…?ˆ?±?¯?? ?…?³?¦?„?‡ "" -58 7.2 5 6 6 1 NA NA 1"
"190 ""aa2"" ""aa2.edf"" 4 1 33 ""a"" 7 ""Fixation: 1119ms"" 290 1119 1408 ""[ 3]"" 3 ""?¯?± ?…?ˆ?±?¯?? ?…?³?¦?„?‡ "" -14.5 14.2 5 6 6 1 NA NA 1"
"191 ""aa2"" ""aa2.edf"" 4 1 33 ""a"" 8 ""Fixation: 1418ms"" 199 1418 1616 ""[ 3]"" 3 ""?¯?± ?…?ˆ?±?¯?? ?…?³?¦?„?‡ "" -35.3 13.6 5 6 6 1 NA NA 1"
"192 ""aa2"" ""aa2.edf"" 4 1 33 ""a"" 9 ""Fixation: 1636ms"" 257 1636 1892 ""[ 4]"" 4 ""?©?±?¯ "" -2.6 11.4 1 6 6 1 NA NA 1"
"193 ""aa2"" ""aa2.edf"" 4 1 33 ""a"" 10 ""Fixation: 1915ms"" 290 1915 2204 ""[ 6]"" 6 ""?†???ˆ?§?†?³?? ?§?³???§?¯?´ ?±?§ ?…?¬?§?¨ ?©?†?¯ "" 105.5 9.5 6 6 6 1 NA NA 1"
"194 ""aa2"" ""aa2.edf"" 4 1 33 ""a"" 11 ""Fixation: 2230ms"" 281 2230 2510 ""[ 6]"" 6 ""?†???ˆ?§?†?³?? ?§?³???§?¯?´ ?±?§ ?…?¬?§?¨ ?©?†?¯ "" 22.5 5.9 6 6 6 1 NA NA 1"
"195 ""aa2"" ""aa2.edf"" 4 1 33 ""a"" 12 ""Fixation: 2532ms"" 202 2532 2733 ""[ 6]"" 6 ""?†???ˆ?§?†?³?? ?§?³???§?¯?´ ?±?§ ?…?¬?§?¨ ?©?†?¯ "" 80.8 8.6 6 6 6 1 NA NA 1"
"196 ""aa2"" ""aa2.edf"" 4 1 33 ""a"" 13 ""Fixation: 2757ms"" 146 2757 2902 ""[ 6]"" 6 ""?†???ˆ?§?†?³?? ?§?³???§?¯?´ ?±?§ ?…?¬?§?¨ ?©?†?¯ "" -4.9 6.5 6 6 6 1 NA NA 1"
"197 ""aa2"" ""aa2.edf"" 4 1 33 ""a"" 14 ""Fixation: 3021ms"" 475 3021 3495 ""[ 6]"" 6 ""?†???ˆ?§?†?³?? ?§?³???§?¯?´ ?±?§ ?…?¬?§?¨ ?©?†?¯ "" -45.4 23 6 6 6 1 NA NA 1"
"198 ""aa2"" ""aa2.edf"" 4 1 33 ""a"" 15 ""Fixation: 3514ms"" 425 3514 3938 ""[ 6]"" 6 ""?†???ˆ?§?†?³?? ?§?³???§?¯?´ ?±?§ ?…?¬?§?¨ ?©?†?¯ "" -86.6 8.4 6 6 6 1 NA NA 1"
"199 ""aa2"" ""aa2.edf"" NA 1 NA """" 16 ""Fixation: 4020ms"" 139 4020 4158 ""[ ]"" NA NA NA NA NA NA 6 1 NA NA 1"
"200 ""aa2"" ""aa2.edf"" NA 1 NA """" 17 ""Fixation: 4181ms"" 374 4181 4554 ""[ ]"" NA NA NA NA NA NA 6 1 NA NA 1"
"201 ""aa2"" ""aa2.edf"" NA 1 NA """" 18 ""Fixation: 4617ms"" 115 4617 4731 ""[ ]"" NA NA NA NA NA NA 6 1 NA NA 1"
"202 ""aa2"" ""aa2.edf"" NA 1 NA """" 19 ""Fixation: 4752ms"" 219 4752 4970 ""[ ]"" NA NA NA NA NA NA 6 1 NA NA 1"
"203 ""aa2"" ""aa2.edf"" NA 1 NA """" 20 ""Fixation: 4995ms"" 270 4995 5264 ""[ ]"" NA NA NA NA NA NA 6 1 NA NA 1"
"204 ""aa2"" ""aa2.edf"" NA 1 NA """" 21 ""Fixation: 5288ms"" 728 5288 6015 ""[ ]"" NA NA NA NA NA NA 6 1 NA NA 1"
"205 ""aa2"" ""aa2.edf"" NA 1 NA """" 22 ""Fixation: 6072ms"" 95 6072 6166 ""[ ]"" NA NA NA NA NA NA 6 1 NA NA 1"
"206 ""aa2"" ""aa2.edf"" NA 1 NA """" 23 ""Fixation: 6186ms"" 96 6186 6281 ""[ ]"" NA NA NA NA NA NA 6 1 NA NA 1"
"207 ""aa2"" ""aa2.edf"" NA 1 NA """" 24 ""Fixation: 6322ms"" 270 6322 6591 ""[ ]"" NA NA NA NA NA NA 6 1 NA NA 1"
"208 ""aa2"" ""aa2.edf"" NA 1 NA """" 25 ""Fixation: 6642ms"" 188 6642 6829 ""[ ]"" NA NA NA NA NA NA 6 1 NA NA 1"
"209 ""aa2"" ""aa2.edf"" NA 1 NA """" 26 ""Fixation: 6841ms"" 231 6841 7071 ""[ ]"" NA NA NA NA NA NA 6 1 NA NA 1"
"210 ""aa2"" ""aa2.edf"" NA 1 NA """" 27 ""Fixation: 7118ms"" 102 7118 7219 ""[ ]"" NA NA NA NA NA NA 6 1 NA NA 1"
"211 ""aa2"" ""aa2.edf"" NA 1 NA """" 28 ""Fixation: 7243ms"" 307 7243 7549 ""[ ]"" NA NA NA NA NA NA 6 1 NA NA 1"
"212 ""aa2"" ""aa2.edf"" NA 1 NA """" 29 ""Fixation: 7684ms"" 274 7684 7957 ""[ ]"" NA NA NA NA NA NA 6 1 NA NA 1"
"213 ""aa2"" ""aa2.edf"" NA 1 NA """" 30 ""Fixation: 7984ms"" 626 7984 8609 ""[ ]"" NA NA NA NA NA NA 6 1 NA NA 1"
"214 ""aa2"" ""aa2.edf"" NA 1 NA """" 31 ""Fixation: 8637ms"" 227 8637 8863 ""[ ]"" NA NA NA NA NA NA 6 1 NA NA 1"
"215 ""aa2"" ""aa2.edf"" NA 1 NA """" 32 ""Fixation: 8894ms"" 732 8894 9625 ""[ ]"" NA NA NA NA NA NA 6 1 NA NA 1"
"216 ""aa2"" ""aa2.edf"" NA 1 NA """" 33 ""Fixation: 9749ms"" 322 9749 10070 ""[ ]"" NA NA NA NA NA NA 6 1 NA NA 1"
"217 ""aa2"" ""aa2.edf"" NA 1 NA """" 34 ""Fixation: 10253ms"" 336 10253 10588 ""[ ]"" NA NA NA NA NA NA 6 1 NA NA 1"
"218 ""aa2"" ""aa2.edf"" NA 1 NA """" 35 ""Fixation: 10611ms"" 254 10611 10864 ""[ ]"" NA NA NA NA NA NA 6 1 NA NA 1"
"219 ""aa2"" ""aa2.edf"" NA 1 NA """" 1 ""Fixation: 40ms"" 1 40 40 ""[ ]"" NA NA NA NA NA NA 6 1 NA NA 1"
"220 ""aa2"" ""aa2.edf"" NA 1 NA """" 2 ""Fixation: 52ms"" 339 52 390 ""[ ]"" NA NA NA NA NA NA 6 1 NA NA 1"
"221 ""aa2"" ""aa2.edf"" NA 1 NA """" 3 ""Fixation: 413ms"" 326 413 738 ""[ ]"" NA NA NA NA NA NA 6 1 NA NA 1"
"222 ""aa2"" ""aa2.edf"" NA 1 NA """" 4 ""Fixation: 760ms"" 241 760 1000 ""[ ]"" NA NA NA NA NA NA 6 1 NA NA 1"
"223 ""aa2"" ""aa2.edf"" NA 1 NA """" 5 ""Fixation: 1013ms"" 460 1013 1472 ""[ ]"" NA NA NA NA NA NA 6 1 NA NA 1"
"224 ""aa2"" ""aa2.edf"" NA 1 NA """" 6 ""Fixation: 1495ms"" 377 1495 1871 ""[ ]"" NA NA NA NA NA NA 6 1 NA NA 1"
"225 ""aa2"" ""aa2.edf"" NA 1 NA """" 7 ""Fixation: 1888ms"" 289 1888 2176 ""[ ]"" NA NA NA NA NA NA 6 1 NA NA 1"
"226 ""aa2"" ""aa2.edf"" NA 1 NA """" 8 ""Fixation: 2199ms"" 314 2199 2512 ""[ ]"" NA NA NA NA NA NA 6 1 NA NA 1"
"227 ""aa2"" ""aa2.edf"" NA 1 NA """" 9 ""Fixation: 2530ms"" 297 2530 2826 ""[ ]"" NA NA NA NA NA NA 6 1 NA NA 1"
"228 ""aa2"" ""aa2.edf"" NA 1 NA """" 10 ""Fixation: 2953ms"" 734 2953 3686 ""[ ]"" NA NA NA NA NA NA 6 1 NA NA 1"
"229 ""aa2"" ""aa2.edf"" NA 1 NA """" 11 ""Fixation: 3702ms"" 221 3702 3922 ""[ ]"" NA NA NA NA NA NA 6 1 NA NA 1"
"230 ""aa2"" ""aa2.edf"" NA 1 NA """" 12 ""Fixation: 4004ms"" 157 4004 4160 ""[ ]"" NA NA NA NA NA NA 6 1 NA NA 1"
"231 ""aa2"" ""aa2.edf"" NA 1 NA """" 13 ""Fixation: 4173ms"" 329 4173 4501 ""[ ]"" NA NA NA NA NA NA 6 1 NA NA 1"
"232 ""aa2"" ""aa2.edf"" NA 1 NA """" 14 ""Fixation: 4565ms"" 100 4565 4664 ""[ ]"" NA NA NA NA NA NA 6 1 NA NA 1"
"233 ""aa2"" ""aa2.edf"" NA 1 NA """" 15 ""Fixation: 4687ms"" 271 4687 4957 ""[ ]"" NA NA NA NA NA NA 6 1 NA NA 1"
"234 ""aa2"" ""aa2.edf"" NA 1 NA """" 16 ""Fixation: 4978ms"" 249 4978 5226 ""[ ]"" NA NA NA NA NA NA 6 1 NA NA 1"
"235 ""aa2"" ""aa2.edf"" NA 1 NA """" 17 ""Fixation: 5247ms"" 178 5247 5424 ""[ ]"" NA NA NA NA NA NA 6 1 NA NA 1"
"236 ""aa2"" ""aa2.edf"" NA 1 NA """" 18 ""Fixation: 5450ms"" 562 5450 6011 ""[ ]"" NA NA NA NA NA NA 6 1 NA NA 1"
"237 ""aa2"" ""aa2.edf"" NA 1 NA """" 19 ""Fixation: 6057ms"" 140 6057 6196 ""[ ]"" NA NA NA NA NA NA 6 1 NA NA 1"
"238 ""aa2"" ""aa2.edf"" NA 1 NA """" 20 ""Fixation: 6237ms"" 306 6237 6542 ""[ ]"" NA NA NA NA NA NA 6 1 NA NA 1"
"239 ""aa2"" ""aa2.edf"" NA 1 NA """" 21 ""Fixation: 6582ms"" 500 6582 7081 ""[ ]"" NA NA NA NA NA NA 6 1 NA NA 1"
"240 ""aa2"" ""aa2.edf"" NA 1 NA """" 22 ""Fixation: 7130ms"" 103 7130 7232 ""[ ]"" NA NA NA NA NA NA 6 1 NA NA 1"
"241 ""aa2"" ""aa2.edf"" NA 1 NA """" 23 ""Fixation: 7257ms"" 203 7257 7459 ""[ ]"" NA NA NA NA NA NA 6 1 NA NA 1"
"242 ""aa2"" ""aa2.edf"" NA 1 NA """" 24 ""Fixation: 7486ms"" 408 7486 7893 ""[ ]"" NA NA NA NA NA NA 6 1 NA NA 1"
"243 ""aa2"" ""aa2.edf"" NA 1 NA """" 25 ""Fixation: 7916ms"" 251 7916 8166 ""[ ]"" NA NA NA NA NA NA 6 1 NA NA 1"
"244 ""aa2"" ""aa2.edf"" NA 1 NA """" 1 ""Fixation: 7ms"" 192 7 198 ""[ ]"" NA NA NA NA NA NA 6 0 NA NA 1"
"245 ""aa2"" ""aa2.edf"" NA 1 NA """" 2 ""Fixation: 217ms"" 339 217 555 ""[ ]"" NA NA NA NA NA NA 6 0 NA NA 1"
"246 ""aa2"" ""aa2.edf"" NA 1 NA """" 3 ""Fixation: 571ms"" 181 571 751 ""[ ]"" NA NA NA NA NA NA 6 0 NA NA 1"
"247 ""aa2"" ""aa2.edf"" NA 1 NA """" 4 ""Fixation: 773ms"" 351 773 1123 ""[ ]"" NA NA NA NA NA NA 6 0 NA NA 1"
"248 ""aa2"" ""aa2.edf"" NA 1 NA """" 5 ""Fixation: 1145ms"" 282 1145 1426 ""[ ]"" NA NA NA NA NA NA 6 0 NA NA 1"
"249 ""aa2"" ""aa2.edf"" NA 1 NA """" 6 ""Fixation: 1435ms"" 349 1435 1783 ""[ ]"" NA NA NA NA NA NA 6 0 NA NA 1"
"250 ""aa2"" ""aa2.edf"" NA 1 NA """" 7 ""Fixation: 1801ms"" 360 1801 2160 ""[ ]"" NA NA NA NA NA NA 6 0 NA NA 1"
"251 ""aa2"" ""aa2.edf"" NA 1 NA """" 8 ""Fixation: 2183ms"" 227 2183 2409 ""[ ]"" NA NA NA NA NA NA 6 0 NA NA 1"
"252 ""aa2"" ""aa2.edf"" NA 1 NA """" 9 ""Fixation: 2424ms"" 690 2424 3113 ""[ ]"" NA NA NA NA NA NA 6 0 NA NA 1"
"253 ""aa2"" ""aa2.edf"" NA 1 NA """" 10 ""Fixation: 3129ms"" 217 3129 3345 ""[ ]"" NA NA NA NA NA NA 6 0 NA NA 1"
"254 ""aa2"" ""aa2.edf"" NA 1 NA """" 11 ""Fixation: 3352ms"" 289 3352 3640 ""[ ]"" NA NA NA NA NA NA 6 0 NA NA 1"
"255 ""aa2"" ""aa2.edf"" NA 1 NA """" 12 ""Fixation: 3658ms"" 295 3658 3952 ""[ ]"" NA NA NA NA NA NA 6 0 NA NA 1"
"256 ""aa2"" ""aa2.edf"" NA 1 NA """" 13 ""Fixation: 3963ms"" 540 3963 4502 ""[ ]"" NA NA NA NA NA NA 6 0 NA NA 1"
"257 ""aa2"" ""aa2.edf"" NA 1 NA """" 14 ""Fixation: 4593ms"" 129 4593 4721 ""[ ]"" NA NA NA NA NA NA 6 0 NA NA 1"
"258 ""aa2"" ""aa2.edf"" NA 1 NA """" 15 ""Fixation: 4736ms"" 1088 4736 5823 ""[ ]"" NA NA NA NA NA NA 6 0 NA NA 1"
"259 ""aa2"" ""aa2.edf"" NA 1 NA """" 16 ""Fixation: 5889ms"" 96 5889 5984 ""[ ]"" NA NA NA NA NA NA 6 0 NA NA 1"
"260 ""aa2"" ""aa2.edf"" NA 1 NA """" 17 ""Fixation: 6009ms"" 274 6009 6282 ""[ ]"" NA NA NA NA NA NA 6 0 NA NA 1"
"261 ""aa2"" ""aa2.edf"" NA 1 NA """" 18 ""Fixation: 6301ms"" 188 6301 6488 ""[ ]"" NA NA NA NA NA NA 6 0 NA NA 1"
"262 ""aa2"" ""aa2.edf"" NA 1 NA """" 19 ""Fixation: 6513ms"" 384 6513 6896 ""[ ]"" NA NA NA NA NA NA 6 0 NA NA 1"
"263 ""aa2"" ""aa2.edf"" NA 1 NA """" 20 ""Fixation: 6918ms"" 750 6918 7667 ""[ ]"" NA NA NA NA NA NA 6 0 NA NA 1"
"264 ""aa2"" ""aa2.edf"" NA 1 NA """" 21 ""Fixation: 7712ms"" 147 7712 7858 ""[ ]"" NA NA NA NA NA NA 6 0 NA NA 1"
"265 ""aa2"" ""aa2.edf"" NA 1 NA """" 22 ""Fixation: 7879ms"" 41 7879 7919 ""[ ]"" NA NA NA NA NA NA 6 0 NA NA 1"
"266 ""aa2"" ""aa2.edf"" NA 1 NA """" 23 ""Fixation: 7955ms"" 212 7955 8166 ""[ ]"" NA NA NA NA NA NA 6 0 NA NA 1"
"267 ""aa2"" ""aa2.edf"" NA 1 NA """" 24 ""Fixation: 8218ms"" 206 8218 8423 ""[ ]"" NA NA NA NA NA NA 6 0 NA NA 1"
"268 ""aa2"" ""aa2.edf"" NA 1 NA """" 25 ""Fixation: 8448ms"" 242 8448 8689 ""[ ]"" NA NA NA NA NA NA 6 0 NA NA 1"
"269 ""aa2"" ""aa2.edf"" NA 1 NA """" 26 ""Fixation: 8716ms"" 280 8716 8995 ""[ ]"" NA NA NA NA NA NA 6 0 NA NA 1"
"270 ""aa2"" ""aa2.edf"" NA 1 NA """" 27 ""Fixation: 9022ms"" 84 9022 9105 ""[ ]"" NA NA NA NA NA NA 6 0 NA NA 1"
"271 ""aa2"" ""aa2.edf"" NA 1 NA """" 1 ""Fixation: 7ms"" 189 7 195 ""[ ]"" NA NA NA NA NA NA 7 1 NA NA 1"
"272 ""aa2"" ""aa2.edf"" NA 1 NA """" 2 ""Fixation: 214ms"" 256 214 469 ""[ ]"" NA NA NA NA NA NA 7 1 NA NA 1"
"273 ""aa2"" ""aa2.edf"" NA 1 NA """" 3 ""Fixation: 486ms"" 251 486 736 ""[ ]"" NA NA NA NA NA NA 7 1 NA NA 1"
"274 ""aa2"" ""aa2.edf"" NA 1 NA """" 4 ""Fixation: 757ms"" 197 757 953 ""[ ]"" NA NA NA NA NA NA 7 1 NA NA 1"
"275 ""aa2"" ""aa2.edf"" NA 1 NA """" 5 ""Fixation: 973ms"" 157 973 1129 ""[ ]"" NA NA NA NA NA NA 7 1 NA NA 1"
"276 ""aa2"" ""aa2.edf"" NA 1 NA """" 6 ""Fixation: 1154ms"" 279 1154 1432 ""[ ]"" NA NA NA NA NA NA 7 1 NA NA 1"
"277 ""aa2"" ""aa2.edf"" NA 1 NA """" 7 ""Fixation: 1452ms"" 221 1452 1672 ""[ ]"" NA NA NA NA NA NA 7 1 NA NA 1"
"278 ""aa2"" ""aa2.edf"" NA 1 NA """" 8 ""Fixation: 1683ms"" 206 1683 1888 ""[ ]"" NA NA NA NA NA NA 7 1 NA NA 1"
"279 ""aa2"" ""aa2.edf"" NA 1 NA """" 9 ""Fixation: 1913ms"" 336 1913 2248 ""[ ]"" NA NA NA NA NA NA 7 1 NA NA 1"
"280 ""aa2"" ""aa2.edf"" NA 1 NA """" 10 ""Fixation: 2268ms"" 269 2268 2536 ""[ ]"" NA NA NA NA NA NA 7 1 NA NA 1"
"281 ""aa2"" ""aa2.edf"" NA 1 NA """" 11 ""Fixation: 2543ms"" 213 2543 2755 ""[ ]"" NA NA NA NA NA NA 7 1 NA NA 1"
"282 ""aa2"" ""aa2.edf"" NA 1 NA """" 12 ""Fixation: 2775ms"" 291 2775 3065 ""[ ]"" NA NA NA NA NA NA 7 1 NA NA 1"
"283 ""aa2"" ""aa2.edf"" NA 1 NA """" 13 ""Fixation: 3080ms"" 223 3080 3302 ""[ ]"" NA NA NA NA NA NA 7 1 NA NA 1"
"284 ""aa2"" ""aa2.edf"" NA 1 NA """" 14 ""Fixation: 3383ms"" 116 3383 3498 ""[ ]"" NA NA NA NA NA NA 7 1 NA NA 1"
"285 ""aa2"" ""aa2.edf"" NA 1 NA """" 15 ""Fixation: 3522ms"" 450 3522 3971 ""[ ]"" NA NA NA NA NA NA 7 1 NA NA 1"
"286 ""aa2"" ""aa2.edf"" NA 1 NA """" 16 ""Fixation: 4037ms"" 75 4037 4111 ""[ ]"" NA NA NA NA NA NA 7 1 NA NA 1"
"287 ""aa2"" ""aa2.edf"" NA 1 NA """" 17 ""Fixation: 4135ms"" 127 4135 4261 ""[ ]"" NA NA NA NA NA NA 7 1 NA NA 1"
"288 ""aa2"" ""aa2.edf"" NA 1 NA """" 18 ""Fixation: 4272ms"" 241 4272 4512 ""[ ]"" NA NA NA NA NA NA 7 1 NA NA 1"
"289 ""aa2"" ""aa2.edf"" NA 1 NA """" 19 ""Fixation: 4532ms"" 294 4532 4825 ""[ ]"" NA NA NA NA NA NA 7 1 NA NA 1"
"290 ""aa2"" ""aa2.edf"" NA 1 NA """" 20 ""Fixation: 4844ms"" 349 4844 5192 ""[ ]"" NA NA NA NA NA NA 7 1 NA NA 1"
"291 ""aa2"" ""aa2.edf"" NA 1 NA """" 21 ""Fixation: 5216ms"" 134 5216 5349 ""[ ]"" NA NA NA NA NA NA 7 1 NA NA 1"
"292 ""aa2"" ""aa2.edf"" NA 1 NA """" 22 ""Fixation: 5480ms"" 356 5480 5835 ""[ ]"" NA NA NA NA NA NA 7 1 NA NA 1"
"293 ""aa2"" ""aa2.edf"" NA 1 NA """" 23 ""Fixation: 5877ms"" 132 5877 6008 ""[ ]"" NA NA NA NA NA NA 7 1 NA NA 1"
"294 ""aa2"" ""aa2.edf"" NA 1 NA """" 24 ""Fixation: 6041ms"" 263 6041 6303 ""[ ]"" NA NA NA NA NA NA 7 1 NA NA 1"
"295 ""aa2"" ""aa2.edf"" NA 1 NA """" 25 ""Fixation: 6312ms"" 583 6312 6894 ""[ ]"" NA NA NA NA NA NA 7 1 NA NA 1"
"296 ""aa2"" ""aa2.edf"" NA 1 NA """" 26 ""Fixation: 6939ms"" 213 6939 7151 ""[ ]"" NA NA NA NA NA NA 7 1 NA NA 1"
"297 ""aa2"" ""aa2.edf"" NA 1 NA """" 27 ""Fixation: 7175ms"" 309 7175 7483 ""[ ]"" NA NA NA NA NA NA 7 1 NA NA 1"
"298 ""aa2"" ""aa2.edf"" NA 1 NA """" 28 ""Fixation: 7504ms"" 452 7504 7955 ""[ ]"" NA NA NA NA NA NA 7 1 NA NA 1"
"299 ""aa2"" ""aa2.edf"" NA 1 NA """" 29 ""Fixation: 7977ms"" 360 7977 8336 ""[ ]"" NA NA NA NA NA NA 7 1 NA NA 1"
"300 ""aa2"" ""aa2.edf"" NA 1 NA """" 30 ""Fixation: 8362ms"" 715 8362 9076 ""[ ]"" NA NA NA NA NA NA 7 1 NA NA 1"
"301 ""aa2"" ""aa2.edf"" NA 1 NA """" 31 ""Fixation: 9095ms"" 269 9095 9363 ""[ ]"" NA NA NA NA NA NA 7 1 NA NA 1"
"302 ""aa2"" ""aa2.edf"" NA 1 NA """" 32 ""Fixation: 9402ms"" 440 9402 9841 ""[ ]"" NA NA NA NA NA NA 7 1 NA NA 1"
"303 ""aa2"" ""aa2.edf"" NA 1 NA """" 33 ""Fixation: 9876ms"" 213 9876 10088 ""[ ]"" NA NA NA NA NA NA 7 1 NA NA 1"
"304 ""aa2"" ""aa2.edf"" NA 1 NA """" 34 ""Fixation: 10114ms"" 66 10114 10179 ""[ ]"" NA NA NA NA NA NA 7 1 NA NA 1"
"305 ""aa2"" ""aa2.edf"" NA 1 NA """" 1 ""Fixation: 7ms"" 207 7 213 ""[ ]"" NA NA NA NA NA NA 7 1 NA NA 1"
"306 ""aa2"" ""aa2.edf"" NA 1 NA """" 2 ""Fixation: 232ms"" 139 232 370 ""[ ]"" NA NA NA NA NA NA 7 1 NA NA 1"
"307 ""aa2"" ""aa2.edf"" NA 1 NA """" 3 ""Fixation: 389ms"" 269 389 657 ""[ ]"" NA NA NA NA NA NA 7 1 NA NA 1"
"308 ""aa2"" ""aa2.edf"" NA 1 NA """" 4 ""Fixation: 675ms"" 214 675 888 ""[ ]"" NA NA NA NA NA NA 7 1 NA NA 1"
"309 ""aa2"" ""aa2.edf"" NA 1 NA """" 5 ""Fixation: 909ms"" 184 909 1092 ""[ ]"" NA NA NA NA NA NA 7 1 NA NA 1"
"310 ""aa2"" ""aa2.edf"" NA 1 NA """" 6 ""Fixation: 1102ms"" 463 1102 1564 ""[ ]"" NA NA NA NA NA NA 7 1 NA NA 1"
"311 ""aa2"" ""aa2.edf"" NA 1 NA """" 7 ""Fixation: 1586ms"" 224 1586 1809 ""[ ]"" NA NA NA NA NA NA 7 1 NA NA 1"
"312 ""aa2"" ""aa2.edf"" NA 1 NA """" 8 ""Fixation: 1828ms"" 396 1828 2223 ""[ ]"" NA NA NA NA NA NA 7 1 NA NA 1"
"313 ""aa2"" ""aa2.edf"" NA 1 NA """" 9 ""Fixation: 2237ms"" 440 2237 2676 ""[ ]"" NA NA NA NA NA NA 7 1 NA NA 1"
"314 ""aa2"" ""aa2.edf"" NA 1 NA """" 10 ""Fixation: 2694ms"" 179 2694 2872 ""[ ]"" NA NA NA NA NA NA 7 1 NA NA 1"
"315 ""aa2"" ""aa2.edf"" NA 1 NA """" 11 ""Fixation: 2892ms"" 181 2892 3072 ""[ ]"" NA NA NA NA NA NA 7 1 NA NA 1"
"316 ""aa2"" ""aa2.edf"" NA 1 NA """" 12 ""Fixation: 3091ms"" 904 3091 3994 ""[ ]"" NA NA NA NA NA NA 7 1 NA NA 1"
"317 ""aa2"" ""aa2.edf"" NA 1 NA """" 13 ""Fixation: 4018ms"" 271 4018 4288 ""[ ]"" NA NA NA NA NA NA 7 1 NA NA 1"
"318 ""aa2"" ""aa2.edf"" NA 1 NA """" 14 ""Fixation: 4305ms"" 371 4305 4675 ""[ ]"" NA NA NA NA NA NA 7 1 NA NA 1"
"319 ""aa2"" ""aa2.edf"" NA 1 NA """" 15 ""Fixation: 4694ms"" 974 4694 5667 ""[ ]"" NA NA NA NA NA NA 7 1 NA NA 1"
"320 ""aa2"" ""aa2.edf"" NA 1 NA """" 16 ""Fixation: 5739ms"" 131 5739 5869 ""[ ]"" NA NA NA NA NA NA 7 1 NA NA 1"
"321 ""aa2"" ""aa2.edf"" NA 1 NA """" 17 ""Fixation: 5877ms"" 761 5877 6637 ""[ ]"" NA NA NA NA NA NA 7 1 NA NA 1"
"322 ""aa2"" ""aa2.edf"" NA 1 NA """" 18 ""Fixation: 6708ms"" 129 6708 6836 ""[ ]"" NA NA NA NA NA NA 7 1 NA NA 1"
"323 ""aa2"" ""aa2.edf"" NA 1 NA """" 19 ""Fixation: 6857ms"" 164 6857 7020 ""[ ]"" NA NA NA NA NA NA 7 1 NA NA 1"
"324 ""aa2"" ""aa2.edf"" NA 1 NA """" 20 ""Fixation: 7045ms"" 212 7045 7256 ""[ ]"" NA NA NA NA NA NA 7 1 NA NA 1"
"325 ""aa2"" ""aa2.edf"" NA 1 NA """" 21 ""Fixation: 7279ms"" 243 7279 7521 ""[ ]"" NA NA NA NA NA NA 7 1 NA NA 1"
"326 ""aa2"" ""aa2.edf"" NA 1 NA """" 22 ""Fixation: 7571ms"" 592 7571 8162 ""[ ]"" NA NA NA NA NA NA 7 1 NA NA 1"
"327 ""aa2"" ""aa2.edf"" NA 1 NA """" 23 ""Fixation: 8207ms"" 128 8207 8334 ""[ ]"" NA NA NA NA NA NA 7 1 NA NA 1"
"328 ""aa2"" ""aa2.edf"" NA 1 NA """" 24 ""Fixation: 8352ms"" 158 8352 8509 ""[ ]"" NA NA NA NA NA NA 7 1 NA NA 1"
"329 ""aa2"" ""aa2.edf"" NA 1 NA """" 25 ""Fixation: 8534ms"" 181 8534 8714 ""[ ]"" NA NA NA NA NA NA 7 1 NA NA 1"
"330 ""aa2"" ""aa2.edf"" NA 1 NA """" 26 ""Fixation: 8817ms"" 411 8817 9227 ""[ ]"" NA NA NA NA NA NA 7 1 NA NA 1"
"331 ""aa2"" ""aa2.edf"" NA 1 NA """" 27 ""Fixation: 9248ms"" 220 9248 9467 ""[ ]"" NA NA NA NA NA NA 7 1 NA NA 1"
"332 ""aa2"" ""aa2.edf"" NA 1 NA """" 1 ""Fixation: 7ms"" 192 7 198 ""[ ]"" NA NA NA NA NA NA 6 1 NA NA 1"
"333 ""aa2"" ""aa2.edf"" NA 1 NA """" 2 ""Fixation: 218ms"" 236 218 453 ""[ ]"" NA NA NA NA NA NA 6 1 NA NA 1"
"334 ""aa2"" ""aa2.edf"" NA 1 NA """" 3 ""Fixation: 473ms"" 113 473 585 ""[ ]"" NA NA NA NA NA NA 6 1 NA NA 1"
"335 ""aa2"" ""aa2.edf"" NA 1 NA """" 4 ""Fixation: 608ms"" 200 608 807 ""[ ]"" NA NA NA NA NA NA 6 1 NA NA 1"
"336 ""aa2"" ""aa2.edf"" NA 1 NA """" 5 ""Fixation: 822ms"" 301 822 1122 ""[ ]"" NA NA NA NA NA NA 6 1 NA NA 1"
"337 ""aa2"" ""aa2.edf"" NA 1 NA """" 6 ""Fixation: 1141ms"" 384 1141 1524 ""[ ]"" NA NA NA NA NA NA 6 1 NA NA 1"
"338 ""aa2"" ""aa2.edf"" NA 1 NA """" 7 ""Fixation: 1547ms"" 473 1547 2019 ""[ ]"" NA NA NA NA NA NA 6 1 NA NA 1"
"339 ""aa2"" ""aa2.edf"" NA 1 NA """" 8 ""Fixation: 2030ms"" 149 2030 2178 ""[ ]"" NA NA NA NA NA NA 6 1 NA NA 1"
"340 ""aa2"" ""aa2.edf"" NA 1 NA """" 9 ""Fixation: 2201ms"" 244 2201 2444 ""[ ]"" NA NA NA NA NA NA 6 1 NA NA 1"
"341 ""aa2"" ""aa2.edf"" NA 1 NA """" 10 ""Fixation: 2465ms"" 354 2465 2818 ""[ ]"" NA NA NA NA NA NA 6 1 NA NA 1"
"342 ""aa2"" ""aa2.edf"" NA 1 NA """" 11 ""Fixation: 2828ms"" 307 2828 3134 ""[ ]"" NA NA NA NA NA NA 6 1 NA NA 1"
"343 ""aa2"" ""aa2.edf"" NA 1 NA """" 12 ""Fixation: 3211ms"" 97 3211 3307 ""[ ]"" NA NA NA NA NA NA 6 1 NA NA 1"
"344 ""aa2"" ""aa2.edf"" NA 1 NA """" 13 ""Fixation: 3333ms"" 237 3333 3569 ""[ ]"" NA NA NA NA NA NA 6 1 NA NA 1"
"345 ""aa2"" ""aa2.edf"" NA 1 NA """" 14 ""Fixation: 3579ms"" 261 3579 3839 ""[ ]"" NA NA NA NA NA NA 6 1 NA NA 1"
"346 ""aa2"" ""aa2.edf"" NA 1 NA """" 15 ""Fixation: 3900ms"" 74 3900 3973 ""[ ]"" NA NA NA NA NA NA 6 1 NA NA 1"
"347 ""aa2"" ""aa2.edf"" NA 1 NA """" 16 ""Fixation: 3997ms"" 280 3997 4276 ""[ ]"" NA NA NA NA NA NA 6 1 NA NA 1"
"348 ""aa2"" ""aa2.edf"" NA 1 NA """" 17 ""Fixation: 4299ms"" 255 4299 4553 ""[ ]"" NA NA NA NA NA NA 6 1 NA NA 1"
"349 ""aa2"" ""aa2.edf"" NA 1 NA """" 18 ""Fixation: 4580ms"" 221 4580 4800 ""[ ]"" NA NA NA NA NA NA 6 1 NA NA 1"
"350 ""aa2"" ""aa2.edf"" NA 1 NA """" 19 ""Fixation: 4825ms"" 177 4825 5001 ""[ ]"" NA NA NA NA NA NA 6 1 NA NA 1"
"351 ""aa2"" ""aa2.edf"" NA 1 NA """" 20 ""Fixation: 5029ms"" 222 5029 5250 ""[ ]"" NA NA NA NA NA NA 6 1 NA NA 1"
"352 ""aa2"" ""aa2.edf"" NA 1 NA """" 21 ""Fixation: 5270ms"" 260 5270 5529 ""[ ]"" NA NA NA NA NA NA 6 1 NA NA 1"
"353 ""aa2"" ""aa2.edf"" NA 1 NA """" 22 ""Fixation: 5621ms"" 282 5621 5902 ""[ ]"" NA NA NA NA NA NA 6 1 NA NA 1"
"354 ""aa2"" ""aa2.edf"" NA 1 NA """" 23 ""Fixation: 6041ms"" 115 6041 6155 ""[ ]"" NA NA NA NA NA NA 6 1 NA NA 1"
"355 ""aa2"" ""aa2.edf"" NA 1 NA """" 24 ""Fixation: 6193ms"" 243 6193 6435 ""[ ]"" NA NA NA NA NA NA 6 1 NA NA 1"
"356 ""aa2"" ""aa2.edf"" NA 1 NA """" 25 ""Fixation: 6467ms"" 321 6467 6787 ""[ ]"" NA NA NA NA NA NA 6 1 NA NA 1"
"357 ""aa2"" ""aa2.edf"" NA 1 NA """" 26 ""Fixation: 6926ms"" 139 6926 7064 ""[ ]"" NA NA NA NA NA NA 6 1 NA NA 1"
"358 ""aa2"" ""aa2.edf"" NA 1 NA """" 27 ""Fixation: 7089ms"" 211 7089 7299 ""[ ]"" NA NA NA NA NA NA 6 1 NA NA 1"
"359 ""aa2"" ""aa2.edf"" NA 1 NA """" 28 ""Fixation: 7451ms"" 156 7451 7606 ""[ ]"" NA NA NA NA NA NA 6 1 NA NA 1"
"360 ""aa2"" ""aa2.edf"" NA 1 NA """" 29 ""Fixation: 7797ms"" 428 7797 8224 ""[ ]"" NA NA NA NA NA NA 6 1 NA NA 1"
"361 ""aa2"" ""aa2.edf"" NA 1 NA """" 30 ""Fixation: 8261ms"" 199 8261 8459 ""[ ]"" NA NA NA NA NA NA 6 1 NA NA 1"
"362 ""aa2"" ""aa2.edf"" NA 1 NA """" 31 ""Fixation: 8487ms"" 229 8487 8715 ""[ ]"" NA NA NA NA NA NA 6 1 NA NA 1"
"363 ""aa2"" ""aa2.edf"" NA 1 NA """" 32 ""Fixation: 8742ms"" 167 8742 8908 ""[ ]"" NA NA NA NA NA NA 6 1 NA NA 1"
"364 ""aa2"" ""aa2.edf"" NA 1 NA """" 33 ""Fixation: 8955ms"" 152 8955 9106 ""[ ]"" NA NA NA NA NA NA 6 1 NA NA 1"
"365 ""aa2"" ""aa2.edf"" NA 1 NA """" 34 ""Fixation: 9129ms"" 434 9129 9562 ""[ ]"" NA NA NA NA NA NA 6 1 NA NA 1"
"366 ""aa2"" ""aa2.edf"" NA 1 NA """" 35 ""Fixation: 9588ms"" 723 9588 10310 ""[ ]"" NA NA NA NA NA NA 6 1 NA NA 1"
"367 ""aa2"" ""aa2.edf"" 10 1 22 ""b"" 1 ""Fixation: 42ms"" 165 42 206 ""[ 2]"" 2 ""?³???§?±?´?Œ "" -20.3 -12 4 7 7 1 NA NA 1"
"368 ""aa2"" ""aa2.edf"" 10 1 22 ""b"" 2 ""Fixation: 225ms"" 302 225 526 ""[ 2]"" 2 ""?³???§?±?´?Œ "" 20.5 -4.6 4 7 7 1 NA NA 1"
"369 ""aa2"" ""aa2.edf"" 10 1 22 ""b"" 3 ""Fixation: 542ms"" 225 542 766 ""[ 2]"" 2 ""?³???§?±?´?Œ "" -21.1 -4.6 4 7 7 1 NA NA 1"
"370 ""aa2"" ""aa2.edf"" 10 1 22 ""b"" 4 ""Fixation: 788ms"" 235 788 1022 ""[ 3]"" 3 ""?¨?‡ ?´?ˆ?‡?± ?®?ˆ?§?‡?± ?¨?²?±?¯?´ "" 35.8 -6.1 11 7 7 1 NA NA 1"
"371 ""aa2"" ""aa2.edf"" 10 1 22 ""b"" 5 ""Fixation: 1039ms"" 577 1039 1615 ""[ 3]"" 3 ""?¨?‡ ?´?ˆ?‡?± ?®?ˆ?§?‡?± ?¨?²?±?¯?´ "" -13.3 -7.9 11 7 7 1 NA NA 1"
"372 ""aa2"" ""aa2.edf"" 10 1 22 ""b"" 6 ""Fixation: 1629ms"" 150 1629 1778 ""[ 3]"" 3 ""?¨?‡ ?´?ˆ?‡?± ?®?ˆ?§?‡?± ?¨?²?±?¯?´ "" 21.9 -5 11 7 7 1 NA NA 1"
"373 ""aa2"" ""aa2.edf"" 10 1 22 ""b"" 7 ""Fixation: 1793ms"" 247 1793 2039 ""[ 3]"" 3 ""?¨?‡ ?´?ˆ?‡?± ?®?ˆ?§?‡?± ?¨?²?±?¯?´ "" -16.5 -7.7 11 7 7 1 NA NA 1"
"374 ""aa2"" ""aa2.edf"" 10 1 22 ""b"" 8 ""Fixation: 2059ms"" 236 2059 2294 ""[ 3]"" 3 ""?¨?‡ ?´?ˆ?‡?± ?®?ˆ?§?‡?± ?¨?²?±?¯?´ "" -74.6 -6.2 11 7 7 1 NA NA 1"
"375 ""aa2"" ""aa2.edf"" 10 1 22 ""b"" 9 ""Fixation: 2316ms"" 305 2316 2620 ""[ 3]"" 3 ""?¨?‡ ?´?ˆ?‡?± ?®?ˆ?§?‡?± ?¨?²?±?¯?´ "" -10.6 -7.5 11 7 7 1 NA NA 1"
"376 ""aa2"" ""aa2.edf"" 10 1 22 ""b"" 10 ""Fixation: 2640ms"" 488 2640 3127 ""[ 3]"" 3 ""?¨?‡ ?´?ˆ?‡?± ?®?ˆ?§?‡?± ?¨?²?±?¯?´ "" -70.4 -6.3 11 7 7 1 NA NA 1"
"377 ""aa2"" ""aa2.edf"" 10 1 22 ""b"" 11 ""Fixation: 3146ms"" 246 3146 3391 ""[ 4]"" 4 ""?©?±?¯ "" -7.3 -6.3 3 7 7 1 NA NA 1"
"378 ""aa2"" ""aa2.edf"" 10 1 22 ""b"" 12 ""Fixation: 3502ms"" 246 3502 3747 ""[ 6]"" 6 ""?§?² ?§?ˆ ?®?ˆ?§?³?? ?©?‡ ?…?±?§?‚?¨?? ?®?ˆ?§?‡?±?´ ?¨?§?´?¯ "" 123.4 -3.1 13 7 7 1 NA NA 1"
"379 ""aa2"" ""aa2.edf"" 10 1 22 ""b"" 13 ""Fixation: 3767ms"" 246 3767 4012 ""[ 6]"" 6 ""?§?² ?§?ˆ ?®?ˆ?§?³?? ?©?‡ ?…?±?§?‚?¨?? ?®?ˆ?§?‡?±?´ ?¨?§?´?¯ "" 64.1 -4.6 13 7 7 1 NA NA 1"
"380 ""aa2"" ""aa2.edf"" 10 1 22 ""b"" 14 ""Fixation: 4023ms"" 145 4023 4167 ""[ 6]"" 6 ""?§?² ?§?ˆ ?®?ˆ?§?³?? ?©?‡ ?…?±?§?‚?¨?? ?®?ˆ?§?‡?±?´ ?¨?§?´?¯ "" 86.8 -3.6 13 7 7 1 NA NA 1"
"381 ""aa2"" ""aa2.edf"" 10 1 22 ""b"" 15 ""Fixation: 4191ms"" 451 4191 4641 ""[ 6]"" 6 ""?§?² ?§?ˆ ?®?ˆ?§?³?? ?©?‡ ?…?±?§?‚?¨?? ?®?ˆ?§?‡?±?´ ?¨?§?´?¯ "" -11.5 -11.6 13 7 7 1 NA NA 1"
"382 ""aa2"" ""aa2.edf"" 10 1 22 ""b"" 16 ""Fixation: 4655ms"" 296 4655 4950 ""[ 6]"" 6 ""?§?² ?§?ˆ ?®?ˆ?§?³?? ?©?‡ ?…?±?§?‚?¨?? ?®?ˆ?§?‡?±?´ ?¨?§?´?¯ "" -49.5 -9.9 13 7 7 1 NA NA 1"
"383 ""aa2"" ""aa2.edf"" 10 1 22 ""b"" 17 ""Fixation: 4967ms"" 293 4967 5259 ""[ 6]"" 6 ""?§?² ?§?ˆ ?®?ˆ?§?³?? ?©?‡ ?…?±?§?‚?¨?? ?®?ˆ?§?‡?±?´ ?¨?§?´?¯ "" -89.8 -9.3 13 7 7 1 NA NA 1"
"384 ""aa2"" ""aa2.edf"" 10 1 22 ""b"" 18 ""Fixation: 5279ms"" 146 5279 5424 ""[ 6]"" 6 ""?§?² ?§?ˆ ?®?ˆ?§?³?? ?©?‡ ?…?±?§?‚?¨?? ?®?ˆ?§?‡?±?´ ?¨?§?´?¯ "" -38.2 -8.1 13 7 7 1 NA NA 1"
"385 ""aa2"" ""aa2.edf"" 10 1 22 ""b"" 19 ""Fixation: 5445ms"" 425 5445 5869 ""[ 6]"" 6 ""?§?² ?§?ˆ ?®?ˆ?§?³?? ?©?‡ ?…?±?§?‚?¨?? ?®?ˆ?§?‡?±?´ ?¨?§?´?¯ "" -91.5 -8.3 13 7 7 1 NA NA 1"
"386 ""aa2"" ""aa2.edf"" 10 1 22 ""b"" 20 ""Fixation: 5911ms"" 178 5911 6088 ""[ 4]"" 4 ""?©?±?¯ "" -11.1 -2.4 3 7 7 1 NA NA 1"
"387 ""aa2"" ""aa2.edf"" 10 1 22 ""b"" 21 ""Fixation: 6110ms"" 195 6110 6304 ""[ 3]"" 3 ""?¨?‡ ?´?ˆ?‡?± ?®?ˆ?§?‡?± ?¨?²?±?¯?´ "" -57.7 -3.3 11 7 7 1 NA NA 1"
"388 ""aa2"" ""aa2.edf"" 10 1 22 ""b"" 22 ""Fixation: 6324ms"" 470 6324 6793 ""[ 3]"" 3 ""?¨?‡ ?´?ˆ?‡?± ?®?ˆ?§?‡?± ?¨?²?±?¯?´ "" -4.9 -0.1 11 7 7 1 NA NA 1"
"389 ""aa2"" ""aa2.edf"" 10 1 22 ""b"" 23 ""Fixation: 6824ms"" 453 6824 7276 ""[ 2]"" 2 ""?³???§?±?´?Œ "" 2.4 -5.1 4 7 7 1 NA NA 1"
"390 ""aa2"" ""aa2.edf"" 10 1 22 ""b"" 24 ""Fixation: 7392ms"" 212 7392 7603 ""[ 3]"" 3 ""?¨?‡ ?´?ˆ?‡?± ?®?ˆ?§?‡?± ?¨?²?±?¯?´ "" 33.1 -1.7 11 7 7 1 NA NA 1"
"391 ""aa2"" ""aa2.edf"" 10 1 22 ""b"" 25 ""Fixation: 7624ms"" 284 7624 7907 ""[ 3]"" 3 ""?¨?‡ ?´?ˆ?‡?± ?®?ˆ?§?‡?± ?¨?²?±?¯?´ "" -34.1 -3.3 11 7 7 1 NA NA 1"
"392 ""aa2"" ""aa2.edf"" 10 1 22 ""b"" 26 ""Fixation: 7926ms"" 268 7926 8193 ""[ 4]"" 4 ""?©?±?¯ "" 12.2 -4.3 3 7 7 1 NA NA 1"
"393 ""aa2"" ""aa2.edf"" 10 1 22 ""b"" 27 ""Fixation: 8218ms"" 255 8218 8472 ""[ 6]"" 6 ""?§?² ?§?ˆ ?®?ˆ?§?³?? ?©?‡ ?…?±?§?‚?¨?? ?®?ˆ?§?‡?±?´ ?¨?§?´?¯ "" 93.6 -9.4 13 7 7 1 NA NA 1"
"394 ""aa2"" ""aa2.edf"" 10 1 22 ""b"" 28 ""Fixation: 8486ms"" 160 8486 8645 ""[ 6]"" 6 ""?§?² ?§?ˆ ?®?ˆ?§?³?? ?©?‡ ?…?±?§?‚?¨?? ?®?ˆ?§?‡?±?´ ?¨?§?´?¯ "" 64.2 -12.9 13 7 7 1 NA NA 1"
"395 ""aa2"" ""aa2.edf"" 10 1 22 ""b"" 29 ""Fixation: 8670ms"" 273 8670 8942 ""[ 6]"" 6 ""?§?² ?§?ˆ ?®?ˆ?§?³?? ?©?‡ ?…?±?§?‚?¨?? ?®?ˆ?§?‡?±?´ ?¨?§?´?¯ "" -20.6 -15.1 13 7 7 1 NA NA 1"
"396 ""aa2"" ""aa2.edf"" 10 1 22 ""b"" 30 ""Fixation: 8966ms"" 564 8966 9529 ""[ 6]"" 6 ""?§?² ?§?ˆ ?®?ˆ?§?³?? ?©?‡ ?…?±?§?‚?¨?? ?®?ˆ?§?‡?±?´ ?¨?§?´?¯ "" -93.2 -12.7 13 7 7 1 NA NA 1"
"397 ""aa2"" ""aa2.edf"" 10 1 22 ""b"" 31 ""Fixation: 9548ms"" 357 9548 9904 ""[ 6]"" 6 ""?§?² ?§?ˆ ?®?ˆ?§?³?? ?©?‡ ?…?±?§?‚?¨?? ?®?ˆ?§?‡?±?´ ?¨?§?´?¯ "" -139.7 -10.1 13 7 7 1 NA NA 1"
"398 ""aa2"" ""aa2.edf"" NA 1 NA """" 32 ""Fixation: 9983ms"" 143 9983 10125 ""[ ]"" NA NA NA NA NA NA 7 1 NA NA 1"
"399 ""aa2"" ""aa2.edf"" NA 1 NA """" 33 ""Fixation: 10143ms"" 423 10143 10565 ""[ ]"" NA NA NA NA NA NA 7 1 NA NA 1"
"400 ""aa2"" ""aa2.edf"" NA 1 NA """" 34 ""Fixation: 10627ms"" 101 10627 10727 ""[ ]"" NA NA NA NA NA NA 7 1 NA NA 1"
"401 ""aa2"" ""aa2.edf"" NA 1 NA """" 35 ""Fixation: 10751ms"" 145 10751 10895 ""[ ]"" NA NA NA NA NA NA 7 1 NA NA 1"
"402 ""aa2"" ""aa2.edf"" NA 1 NA """" 36 ""Fixation: 10906ms"" 316 10906 11221 ""[ ]"" NA NA NA NA NA NA 7 1 NA NA 1"
"403 ""aa2"" ""aa2.edf"" NA 1 NA """" 37 ""Fixation: 11245ms"" 293 11245 11537 ""[ ]"" NA NA NA NA NA NA 7 1 NA NA 1"
"404 ""aa2"" ""aa2.edf"" NA 1 NA """" 38 ""Fixation: 11545ms"" 144 11545 11688 ""[ ]"" NA NA NA NA NA NA 7 1 NA NA 1"
"405 ""aa2"" ""aa2.edf"" NA 1 NA """" 39 ""Fixation: 11714ms"" 605 11714 12318 ""[ ]"" NA NA NA NA NA NA 7 1 NA NA 1"
"406 ""aa2"" ""aa2.edf"" NA 1 NA """" 40 ""Fixation: 12338ms"" 211 12338 12548 ""[ ]"" NA NA NA NA NA NA 7 1 NA NA 1"
"407 ""aa2"" ""aa2.edf"" NA 1 NA """" 41 ""Fixation: 12596ms"" 112 12596 12707 ""[ ]"" NA NA NA NA NA NA 7 1 NA NA 1"
"408 ""aa2"" ""aa2.edf"" NA 1 NA """" 42 ""Fixation: 12721ms"" 439 12721 13159 ""[ ]"" NA NA NA NA NA NA 7 1 NA NA 1"
"409 ""aa2"" ""aa2.edf"" NA 1 NA """" 43 ""Fixation: 13203ms"" 117 13203 13319 ""[ ]"" NA NA NA NA NA NA 7 1 NA NA 1"
"410 ""aa2"" ""aa2.edf"" NA 1 NA """" 44 ""Fixation: 13338ms"" 419 13338 13756 ""[ ]"" NA NA NA NA NA NA 7 1 NA NA 1"
"411 ""aa2"" ""aa2.edf"" NA 1 NA """" 45 ""Fixation: 13780ms"" 259 13780 14038 ""[ ]"" NA NA NA NA NA NA 7 1 NA NA 1"
"412 ""aa2"" ""aa2.edf"" NA 1 NA """" 46 ""Fixation: 14064ms"" 189 14064 14252 ""[ ]"" NA NA NA NA NA NA 7 1 NA NA 1"
"413 ""aa2"" ""aa2.edf"" NA 1 NA """" 47 ""Fixation: 14283ms"" 204 14283 14486 ""[ ]"" NA NA NA NA NA NA 7 1 NA NA 1"
"414 ""aa2"" ""aa2.edf"" NA 1 NA """" 1 ""Fixation: 7ms"" 197 7 203 ""[ ]"" NA NA NA NA NA NA 7 1 NA NA 1"
"415 ""aa2"" ""aa2.edf"" NA 1 NA """" 2 ""Fixation: 224ms"" 158 224 381 ""[ ]"" NA NA NA NA NA NA 7 1 NA NA 1"
"416 ""aa2"" ""aa2.edf"" NA 1 NA """" 3 ""Fixation: 401ms"" 188 401 588 ""[ ]"" NA NA NA NA NA NA 7 1 NA NA 1"
"417 ""aa2"" ""aa2.edf"" NA 1 NA """" 4 ""Fixation: 609ms"" 243 609 851 ""[ ]"" NA NA NA NA NA NA 7 1 NA NA 1"
"418 ""aa2"" ""aa2.edf"" NA 1 NA """" 5 ""Fixation: 872ms"" 245 872 1116 ""[ ]"" NA NA NA NA NA NA 7 1 NA NA 1"
"419 ""aa2"" ""aa2.edf"" NA 1 NA """" 6 ""Fixation: 1139ms"" 224 1139 1362 ""[ ]"" NA NA NA NA NA NA 7 1 NA NA 1"
"420 ""aa2"" ""aa2.edf"" NA 1 NA """" 7 ""Fixation: 1383ms"" 193 1383 1575 ""[ ]"" NA NA NA NA NA NA 7 1 NA NA 1"
"421 ""aa2"" ""aa2.edf"" NA 1 NA """" 8 ""Fixation: 1586ms"" 284 1586 1869 ""[ ]"" NA NA NA NA NA NA 7 1 NA NA 1"
"422 ""aa2"" ""aa2.edf"" NA 1 NA """" 9 ""Fixation: 1889ms"" 241 1889 2129 ""[ ]"" NA NA NA NA NA NA 7 1 NA NA 1"
"423 ""aa2"" ""aa2.edf"" NA 1 NA """" 10 ""Fixation: 2230ms"" 201 2230 2430 ""[ ]"" NA NA NA NA NA NA 7 1 NA NA 1"
"424 ""aa2"" ""aa2.edf"" NA 1 NA """" 11 ""Fixation: 2449ms"" 170 2449 2618 ""[ ]"" NA NA NA NA NA NA 7 1 NA NA 1"
"425 ""aa2"" ""aa2.edf"" NA 1 NA """" 12 ""Fixation: 2639ms"" 300 2639 2938 ""[ ]"" NA NA NA NA NA NA 7 1 NA NA 1"
"426 ""aa2"" ""aa2.edf"" NA 1 NA """" 13 ""Fixation: 2961ms"" 256 2961 3216 ""[ ]"" NA NA NA NA NA NA 7 1 NA NA 1"
"427 ""aa2"" ""aa2.edf"" NA 1 NA """" 14 ""Fixation: 3234ms"" 385 3234 3618 ""[ ]"" NA NA NA NA NA NA 7 1 NA NA 1"
"428 ""aa2"" ""aa2.edf"" NA 1 NA """" 15 ""Fixation: 3629ms"" 460 3629 4088 ""[ ]"" NA NA NA NA NA NA 7 1 NA NA 1"
"429 ""aa2"" ""aa2.edf"" NA 1 NA """" 16 ""Fixation: 4106ms"" 237 4106 4342 ""[ ]"" NA NA NA NA NA NA 7 1 NA NA 1"
"430 ""aa2"" ""aa2.edf"" NA 1 NA """" 17 ""Fixation: 4362ms"" 627 4362 4988 ""[ ]"" NA NA NA NA NA NA 7 1 NA NA 1"
"431 ""aa2"" ""aa2.edf"" NA 1 NA """" 18 ""Fixation: 5014ms"" 312 5014 5325 ""[ ]"" NA NA NA NA NA NA 7 1 NA NA 1"
"432 ""aa2"" ""aa2.edf"" NA 1 NA """" 19 ""Fixation: 5351ms"" 172 5351 5522 ""[ ]"" NA NA NA NA NA NA 7 1 NA NA 1"
"433 ""aa2"" ""aa2.edf"" NA 1 NA """" 20 ""Fixation: 5576ms"" 215 5576 5790 ""[ ]"" NA NA NA NA NA NA 7 1 NA NA 1"
"434 ""aa2"" ""aa2.edf"" NA 1 NA """" 21 ""Fixation: 5849ms"" 60 5849 5908 ""[ ]"" NA NA NA NA NA NA 7 1 NA NA 1"
"435 ""aa2"" ""aa2.edf"" NA 1 NA """" 22 ""Fixation: 5982ms"" 85 5982 6066 ""[ ]"" NA NA NA NA NA NA 7 1 NA NA 1"
"436 ""aa2"" ""aa2.edf"" NA 1 NA """" 23 ""Fixation: 6109ms"" 117 6109 6225 ""[ ]"" NA NA NA NA NA NA 7 1 NA NA 1"
"437 ""aa2"" ""aa2.edf"" NA 1 NA """" 24 ""Fixation: 6249ms"" 466 6249 6714 ""[ ]"" NA NA NA NA NA NA 7 1 NA NA 1"
"438 ""aa2"" ""aa2.edf"" NA 1 NA """" 25 ""Fixation: 6776ms"" 92 6776 6867 ""[ ]"" NA NA NA NA NA NA 7 1 NA NA 1"
"439 ""aa2"" ""aa2.edf"" NA 1 NA """" 26 ""Fixation: 6887ms"" 250 6887 7136 ""[ ]"" NA NA NA NA NA NA 7 1 NA NA 1"
"440 ""aa2"" ""aa2.edf"" NA 1 NA """" 27 ""Fixation: 7154ms"" 591 7154 7744 ""[ ]"" NA NA NA NA NA NA 7 1 NA NA 1"
"441 ""aa2"" ""aa2.edf"" NA 1 NA """" 28 ""Fixation: 7788ms"" 101 7788 7888 ""[ ]"" NA NA NA NA NA NA 7 1 NA NA 1"
"442 ""aa2"" ""aa2.edf"" NA 1 NA """" 29 ""Fixation: 7906ms"" 325 7906 8230 ""[ ]"" NA NA NA NA NA NA 7 1 NA NA 1"
"443 ""aa2"" ""aa2.edf"" NA 1 NA """" 30 ""Fixation: 8277ms"" 106 8277 8382 ""[ ]"" NA NA NA NA NA NA 7 1 NA NA 1"
"444 ""aa2"" ""aa2.edf"" NA 1 NA """" 31 ""Fixation: 8398ms"" 249 8398 8646 ""[ ]"" NA NA NA NA NA NA 7 1 NA NA 1"
"445 ""aa2"" ""aa2.edf"" NA 1 NA """" 32 ""Fixation: 8770ms"" 275 8770 9044 ""[ ]"" NA NA NA NA NA NA 7 1 NA NA 1"
"446 ""aa2"" ""aa2.edf"" NA 1 NA """" 33 ""Fixation: 9065ms"" 427 9065 9491 ""[ ]"" NA NA NA NA NA NA 7 1 NA NA 1"
"447 ""aa2"" ""aa2.edf"" NA 1 NA """" 34 ""Fixation: 9518ms"" 223 9518 9740 ""[ ]"" NA NA NA NA NA NA 7 1 NA NA 1"
"448 ""aa2"" ""aa2.edf"" NA 1 NA """" 1 ""Fixation: 7ms"" 190 7 196 ""[ ]"" NA NA NA NA NA NA 7 1 NA NA 1"
"449 ""aa2"" ""aa2.edf"" NA 1 NA """" 2 ""Fixation: 216ms"" 164 216 379 ""[ ]"" NA NA NA NA NA NA 7 1 NA NA 1"
"450 ""aa2"" ""aa2.edf"" NA 1 NA """" 3 ""Fixation: 389ms"" 153 389 541 ""[ ]"" NA NA NA NA NA NA 7 1 NA NA 1"
"451 ""aa2"" ""aa2.edf"" NA 1 NA """" 4 ""Fixation: 563ms"" 254 563 816 ""[ ]"" NA NA NA NA NA NA 7 1 NA NA 1"
"452 ""aa2"" ""aa2.edf"" NA 1 NA """" 5 ""Fixation: 840ms"" 247 840 1086 ""[ ]"" NA NA NA NA NA NA 7 1 NA NA 1"
"453 ""aa2"" ""aa2.edf"" NA 1 NA """" 6 ""Fixation: 1106ms"" 290 1106 1395 ""[ ]"" NA NA NA NA NA NA 7 1 NA NA 1"
"454 ""aa2"" ""aa2.edf"" NA 1 NA """" 7 ""Fixation: 1420ms"" 149 1420 1568 ""[ ]"" NA NA NA NA NA NA 7 1 NA NA 1"
"455 ""aa2"" ""aa2.edf"" NA 1 NA """" 8 ""Fixation: 1592ms"" 300 1592 1891 ""[ ]"" NA NA NA NA NA NA 7 1 NA NA 1"
"456 ""aa2"" ""aa2.edf"" NA 1 NA """" 9 ""Fixation: 1908ms"" 287 1908 2194 ""[ ]"" NA NA NA NA NA NA 7 1 NA NA 1"
"457 ""aa2"" ""aa2.edf"" NA 1 NA """" 10 ""Fixation: 2206ms"" 222 2206 2427 ""[ ]"" NA NA NA NA NA NA 7 1 NA NA 1"
"458 ""aa2"" ""aa2.edf"" NA 1 NA """" 11 ""Fixation: 2448ms"" 259 2448 2706 ""[ ]"" NA NA NA NA NA NA 7 1 NA NA 1"
"459 ""aa2"" ""aa2.edf"" NA 1 NA """" 12 ""Fixation: 2724ms"" 255 2724 2978 ""[ ]"" NA NA NA NA NA NA 7 1 NA NA 1"
"460 ""aa2"" ""aa2.edf"" NA 1 NA """" 13 ""Fixation: 2998ms"" 412 2998 3409 ""[ ]"" NA NA NA NA NA NA 7 1 NA NA 1"
"461 ""aa2"" ""aa2.edf"" NA 1 NA """" 14 ""Fixation: 3432ms"" 284 3432 3715 ""[ ]"" NA NA NA NA NA NA 7 1 NA NA 1"
"462 ""aa2"" ""aa2.edf"" NA 1 NA """" 15 ""Fixation: 3730ms"" 266 3730 3995 ""[ ]"" NA NA NA NA NA NA 7 1 NA NA 1"
"463 ""aa2"" ""aa2.edf"" NA 1 NA """" 16 ""Fixation: 4072ms"" 122 4072 4193 ""[ ]"" NA NA NA NA NA NA 7 1 NA NA 1"
"464 ""aa2"" ""aa2.edf"" NA 1 NA """" 17 ""Fixation: 4211ms"" 453 4211 4663 ""[ ]"" NA NA NA NA NA NA 7 1 NA NA 1"
"465 ""aa2"" ""aa2.edf"" NA 1 NA """" 18 ""Fixation: 4727ms"" 103 4727 4829 ""[ ]"" NA NA NA NA NA NA 7 1 NA NA 1"
"466 ""aa2"" ""aa2.edf"" NA 1 NA """" 19 ""Fixation: 4849ms"" 250 4849 5098 ""[ ]"" NA NA NA NA NA NA 7 1 NA NA 1"
"467 ""aa2"" ""aa2.edf"" NA 1 NA """" 20 ""Fixation: 5120ms"" 353 5120 5472 ""[ ]"" NA NA NA NA NA NA 7 1 NA NA 1"
"468 ""aa2"" ""aa2.edf"" NA 1 NA """" 21 ""Fixation: 5496ms"" 190 5496 5685 ""[ ]"" NA NA NA NA NA NA 7 1 NA NA 1"
"469 ""aa2"" ""aa2.edf"" NA 1 NA """" 22 ""Fixation: 5735ms"" 102 5735 5836 ""[ ]"" NA NA NA NA NA NA 7 1 NA NA 1"
"470 ""aa2"" ""aa2.edf"" NA 1 NA """" 23 ""Fixation: 5852ms"" 446 5852 6297 ""[ ]"" NA NA NA NA NA NA 7 1 NA NA 1"
"471 ""aa2"" ""aa2.edf"" NA 1 NA """" 24 ""Fixation: 6348ms"" 82 6348 6429 ""[ ]"" NA NA NA NA NA NA 7 1 NA NA 1"
"472 ""aa2"" ""aa2.edf"" NA 1 NA """" 25 ""Fixation: 6443ms"" 217 6443 6659 ""[ ]"" NA NA NA NA NA NA 7 1 NA NA 1"
"473 ""aa2"" ""aa2.edf"" NA 1 NA """" 1 ""Fixation: 7ms"" 172 7 178 ""[ ]"" NA NA NA NA NA NA 7 0 NA NA 1"
"474 ""aa2"" ""aa2.edf"" NA 1 NA """" 2 ""Fixation: 200ms"" 264 200 463 ""[ ]"" NA NA NA NA NA NA 7 0 NA NA 1"
"475 ""aa2"" ""aa2.edf"" NA 1 NA """" 3 ""Fixation: 482ms"" 155 482 636 ""[ ]"" NA NA NA NA NA NA 7 0 NA NA 1"
"476 ""aa2"" ""aa2.edf"" NA 1 NA """" 4 ""Fixation: 647ms"" 135 647 781 ""[ ]"" NA NA NA NA NA NA 7 0 NA NA 1"
"477 ""aa2"" ""aa2.edf"" NA 1 NA """" 5 ""Fixation: 801ms"" 184 801 984 ""[ ]"" NA NA NA NA NA NA 7 0 NA NA 1"
"478 ""aa2"" ""aa2.edf"" NA 1 NA """" 6 ""Fixation: 1009ms"" 291 1009 1299 ""[ ]"" NA NA NA NA NA NA 7 0 NA NA 1"
"479 ""aa2"" ""aa2.edf"" NA 1 NA """" 7 ""Fixation: 1319ms"" 444 1319 1762 ""[ ]"" NA NA NA NA NA NA 7 0 NA NA 1"
"480 ""aa2"" ""aa2.edf"" NA 1 NA """" 8 ""Fixation: 1785ms"" 221 1785 2005 ""[ ]"" NA NA NA NA NA NA 7 0 NA NA 1"
"481 ""aa2"" ""aa2.edf"" NA 1 NA """" 9 ""Fixation: 2025ms"" 140 2025 2164 ""[ ]"" NA NA NA NA NA NA 7 0 NA NA 1"
"482 ""aa2"" ""aa2.edf"" NA 1 NA """" 10 ""Fixation: 2186ms"" 242 2186 2427 ""[ ]"" NA NA NA NA NA NA 7 0 NA NA 1"
"483 ""aa2"" ""aa2.edf"" NA 1 NA """" 11 ""Fixation: 2445ms"" 351 2445 2795 ""[ ]"" NA NA NA NA NA NA 7 0 NA NA 1"
"484 ""aa2"" ""aa2.edf"" NA 1 NA """" 12 ""Fixation: 2865ms"" 185 2865 3049 ""[ ]"" NA NA NA NA NA NA 7 0 NA NA 1"
"485 ""aa2"" ""aa2.edf"" NA 1 NA """" 13 ""Fixation: 3080ms"" 302 3080 3381 ""[ ]"" NA NA NA NA NA NA 7 0 NA NA 1"
"486 ""aa2"" ""aa2.edf"" NA 1 NA """" 14 ""Fixation: 3403ms"" 185 3403 3587 ""[ ]"" NA NA NA NA NA NA 7 0 NA NA 1"
"487 ""aa2"" ""aa2.edf"" NA 1 NA """" 15 ""Fixation: 3639ms"" 257 3639 3895 ""[ ]"" NA NA NA NA NA NA 7 0 NA NA 1"
"488 ""aa2"" ""aa2.edf"" NA 1 NA """" 16 ""Fixation: 3918ms"" 242 3918 4159 ""[ ]"" NA NA NA NA NA NA 7 0 NA NA 1"
"489 ""aa2"" ""aa2.edf"" NA 1 NA """" 17 ""Fixation: 4258ms"" 102 4258 4359 ""[ ]"" NA NA NA NA NA NA 7 0 NA NA 1"
"490 ""aa2"" ""aa2.edf"" NA 1 NA """" 18 ""Fixation: 4385ms"" 315 4385 4699 ""[ ]"" NA NA NA NA NA NA 7 0 NA NA 1"
"491 ""aa2"" ""aa2.edf"" NA 1 NA """" 19 ""Fixation: 4761ms"" 105 4761 4865 ""[ ]"" NA NA NA NA NA NA 7 0 NA NA 1"
"492 ""aa2"" ""aa2.edf"" NA 1 NA """" 20 ""Fixation: 4882ms"" 287 4882 5168 ""[ ]"" NA NA NA NA NA NA 7 0 NA NA 1"
"493 ""aa2"" ""aa2.edf"" NA 1 NA """" 21 ""Fixation: 5189ms"" 226 5189 5414 ""[ ]"" NA NA NA NA NA NA 7 0 NA NA 1"
"494 ""aa2"" ""aa2.edf"" NA 1 NA """" 22 ""Fixation: 5437ms"" 135 5437 5571 ""[ ]"" NA NA NA NA NA NA 7 0 NA NA 1"
"495 ""aa2"" ""aa2.edf"" NA 1 NA """" 23 ""Fixation: 5620ms"" 511 5620 6130 ""[ ]"" NA NA NA NA NA NA 7 0 NA NA 1"
"496 ""aa2"" ""aa2.edf"" NA 1 NA """" 24 ""Fixation: 6174ms"" 69 6174 6242 ""[ ]"" NA NA NA NA NA NA 7 0 NA NA 1"
"497 ""aa2"" ""aa2.edf"" NA 1 NA """" 25 ""Fixation: 6264ms"" 145 6264 6408 ""[ ]"" NA NA NA NA NA NA 7 0 NA NA 1"
"498 ""aa2"" ""aa2.edf"" NA 1 NA """" 26 ""Fixation: 6421ms"" 165 6421 6585 ""[ ]"" NA NA NA NA NA NA 7 0 NA NA 1"
"499 ""aa2"" ""aa2.edf"" 14 1 11 ""a"" 1 ""Fixation: 7ms"" 187 7 193 ""[ 1]"" 1 ""?§?„?‡?§?… "" 4.3 -18.4 1 6 6 1 NA NA 1"
"500 ""aa2"" ""aa2.edf"" 14 1 11 ""a"" 2 ""Fixation: 211ms"" 197 211 407 ""[ 2]"" 2 ""?¹?·?±?Œ "" 12.1 -3.3 1 6 6 1 NA NA 1"
"501 ""aa2"" ""aa2.edf"" 14 1 11 ""a"" 3 ""Fixation: 427ms"" 312 427 738 ""[ 3]"" 3 ""?¨?‡ ?„?¨?§?³?´ "" 17 -0.4 1 6 6 1 NA NA 1"
"502 ""aa2"" ""aa2.edf"" 14 1 11 ""a"" 4 ""Fixation: 756ms"" 431 756 1186 ""[ 4]"" 4 ""?²?¯ "" 5.2 0.5 1 6 6 1 NA NA 1"
"503 ""aa2"" ""aa2.edf"" 14 1 11 ""a"" 5 ""Fixation: 1204ms"" 237 1204 1440 ""[ 6]"" 6 ""???ˆ?¬?‡?? ?‡?…?‡ ?±?§ ?¬?„?¨ ?©?±?¯?‡ ?¨?ˆ?¯ "" 117.5 1.3 5 6 6 1 NA NA 1"
"504 ""aa2"" ""aa2.edf"" 14 1 11 ""a"" 6 ""Fixation: 1458ms"" 348 1458 1805 ""[ 6]"" 6 ""???ˆ?¬?‡?? ?‡?…?‡ ?±?§ ?¬?„?¨ ?©?±?¯?‡ ?¨?ˆ?¯ "" 65.4 3.9 5 6 6 1 NA NA 1"
"505 ""aa2"" ""aa2.edf"" 14 1 11 ""a"" 7 ""Fixation: 1825ms"" 274 1825 2098 ""[ 6]"" 6 ""???ˆ?¬?‡?? ?‡?…?‡ ?±?§ ?¬?„?¨ ?©?±?¯?‡ ?¨?ˆ?¯ "" 3.4 1.2 5 6 6 1 NA NA 1"
"506 ""aa2"" ""aa2.edf"" 14 1 11 ""a"" 8 ""Fixation: 2119ms"" 399 2119 2517 ""[ 6]"" 6 ""???ˆ?¬?‡?? ?‡?…?‡ ?±?§ ?¬?„?¨ ?©?±?¯?‡ ?¨?ˆ?¯ "" -60.2 0 5 6 6 1 NA NA 1"
"507 ""aa2"" ""aa2.edf"" 14 1 11 ""a"" 9 ""Fixation: 2531ms"" 594 2531 3124 ""[ 6]"" 6 ""???ˆ?¬?‡?? ?‡?…?‡ ?±?§ ?¬?„?¨ ?©?±?¯?‡ ?¨?ˆ?¯ "" -92.6 -2.2 5 6 6 1 NA NA 1"
"508 ""aa2"" ""aa2.edf"" NA 1 NA """" 10 ""Fixation: 3211ms"" 128 3211 3338 ""[ ]"" NA NA NA NA NA NA 6 1 NA NA 1"
"509 ""aa2"" ""aa2.edf"" NA 1 NA """" 11 ""Fixation: 3353ms"" 273 3353 3625 ""[ ]"" NA NA NA NA NA NA 6 1 NA NA 1"
"510 ""aa2"" ""aa2.edf"" NA 1 NA """" 12 ""Fixation: 3691ms"" 128 3691 3818 ""[ ]"" NA NA NA NA NA NA 6 1 NA NA 1"
"511 ""aa2"" ""aa2.edf"" NA 1 NA """" 13 ""Fixation: 3837ms"" 223 3837 4059 ""[ ]"" NA NA NA NA NA NA 6 1 NA NA 1"
"512 ""aa2"" ""aa2.edf"" NA 1 NA """" 14 ""Fixation: 4083ms"" 254 4083 4336 ""[ ]"" NA NA NA NA NA NA 6 1 NA NA 1"
"513 ""aa2"" ""aa2.edf"" NA 1 NA """" 15 ""Fixation: 4359ms"" 287 4359 4645 ""[ ]"" NA NA NA NA NA NA 6 1 NA NA 1"
"514 ""aa2"" ""aa2.edf"" NA 1 NA """" 16 ""Fixation: 4692ms"" 173 4692 4864 ""[ ]"" NA NA NA NA NA NA 6 1 NA NA 1"
"515 ""aa2"" ""aa2.edf"" NA 1 NA """" 17 ""Fixation: 4874ms"" 344 4874 5217 ""[ ]"" NA NA NA NA NA NA 6 1 NA NA 1"
"516 ""aa2"" ""aa2.edf"" NA 1 NA """" 18 ""Fixation: 5267ms"" 117 5267 5383 ""[ ]"" NA NA NA NA NA NA 6 1 NA NA 1"
"517 ""aa2"" ""aa2.edf"" NA 1 NA """" 19 ""Fixation: 5406ms"" 235 5406 5640 ""[ ]"" NA NA NA NA NA NA 6 1 NA NA 1"
"518 ""aa2"" ""aa2.edf"" NA 1 NA """" 20 ""Fixation: 5666ms"" 141 5666 5806 ""[ ]"" NA NA NA NA NA NA 6 1 NA NA 1"
"519 ""aa2"" ""aa2.edf"" NA 1 NA """" 21 ""Fixation: 5949ms"" 223 5949 6171 ""[ ]"" NA NA NA NA NA NA 6 1 NA NA 1"
"520 ""aa2"" ""aa2.edf"" NA 1 NA """" 1 ""Fixation: 7ms"" 194 7 200 ""[ ]"" NA NA NA NA NA NA 7 1 NA NA 1"
"521 ""aa2"" ""aa2.edf"" NA 1 NA """" 2 ""Fixation: 219ms"" 179 219 397 ""[ ]"" NA NA NA NA NA NA 7 1 NA NA 1"
"522 ""aa2"" ""aa2.edf"" NA 1 NA """" 3 ""Fixation: 415ms"" 248 415 662 ""[ ]"" NA NA NA NA NA NA 7 1 NA NA 1"
"523 ""aa2"" ""aa2.edf"" NA 1 NA """" 4 ""Fixation: 675ms"" 283 675 957 ""[ ]"" NA NA NA NA NA NA 7 1 NA NA 1"
"524 ""aa2"" ""aa2.edf"" NA 1 NA """" 5 ""Fixation: 979ms"" 347 979 1325 ""[ ]"" NA NA NA NA NA NA 7 1 NA NA 1"
"525 ""aa2"" ""aa2.edf"" NA 1 NA """" 6 ""Fixation: 1348ms"" 384 1348 1731 ""[ ]"" NA NA NA NA NA NA 7 1 NA NA 1"
"526 ""aa2"" ""aa2.edf"" NA 1 NA """" 7 ""Fixation: 1738ms"" 424 1738 2161 ""[ ]"" NA NA NA NA NA NA 7 1 NA NA 1"
"527 ""aa2"" ""aa2.edf"" NA 1 NA """" 8 ""Fixation: 2186ms"" 282 2186 2467 ""[ ]"" NA NA NA NA NA NA 7 1 NA NA 1"
"528 ""aa2"" ""aa2.edf"" NA 1 NA """" 9 ""Fixation: 2488ms"" 495 2488 2982 ""[ ]"" NA NA NA NA NA NA 7 1 NA NA 1"
"529 ""aa2"" ""aa2.edf"" NA 1 NA """" 10 ""Fixation: 3014ms"" 258 3014 3271 ""[ ]"" NA NA NA NA NA NA 7 1 NA NA 1"
"530 ""aa2"" ""aa2.edf"" NA 1 NA """" 11 ""Fixation: 3408ms"" 250 3408 3657 ""[ ]"" NA NA NA NA NA NA 7 1 NA NA 1"
"531 ""aa2"" ""aa2.edf"" NA 1 NA """" 12 ""Fixation: 3678ms"" 292 3678 3969 ""[ ]"" NA NA NA NA NA NA 7 1 NA NA 1"
"532 ""aa2"" ""aa2.edf"" NA 1 NA """" 13 ""Fixation: 3987ms"" 251 3987 4237 ""[ ]"" NA NA NA NA NA NA 7 1 NA NA 1"
"533 ""aa2"" ""aa2.edf"" NA 1 NA """" 14 ""Fixation: 4258ms"" 259 4258 4516 ""[ ]"" NA NA NA NA NA NA 7 1 NA NA 1"
"534 ""aa2"" ""aa2.edf"" NA 1 NA """" 15 ""Fixation: 4526ms"" 124 4526 4649 ""[ ]"" NA NA NA NA NA NA 7 1 NA NA 1"
"535 ""aa2"" ""aa2.edf"" NA 1 NA """" 16 ""Fixation: 4671ms"" 250 4671 4920 ""[ ]"" NA NA NA NA NA NA 7 1 NA NA 1"
"536 ""aa2"" ""aa2.edf"" NA 1 NA """" 17 ""Fixation: 4938ms"" 256 4938 5193 ""[ ]"" NA NA NA NA NA NA 7 1 NA NA 1"
"537 ""aa2"" ""aa2.edf"" NA 1 NA """" 18 ""Fixation: 5213ms"" 351 5213 5563 ""[ ]"" NA NA NA NA NA NA 7 1 NA NA 1"
"538 ""aa2"" ""aa2.edf"" NA 1 NA """" 19 ""Fixation: 5579ms"" 256 5579 5834 ""[ ]"" NA NA NA NA NA NA 7 1 NA NA 1"
"539 ""aa2"" ""aa2.edf"" NA 1 NA """" 20 ""Fixation: 5849ms"" 180 5849 6028 ""[ ]"" NA NA NA NA NA NA 7 1 NA NA 1"
"540 ""aa2"" ""aa2.edf"" NA 1 NA """" 21 ""Fixation: 6099ms"" 150 6099 6248 ""[ ]"" NA NA NA NA NA NA 7 1 NA NA 1"
"541 ""aa2"" ""aa2.edf"" NA 1 NA """" 22 ""Fixation: 6262ms"" 485 6262 6746 ""[ ]"" NA NA NA NA NA NA 7 1 NA NA 1"
"542 ""aa2"" ""aa2.edf"" NA 1 NA """" 23 ""Fixation: 6813ms"" 136 6813 6948 ""[ ]"" NA NA NA NA NA NA 7 1 NA NA 1"
"543 ""aa2"" ""aa2.edf"" NA 1 NA """" 24 ""Fixation: 6963ms"" 215 6963 7177 ""[ ]"" NA NA NA NA NA NA 7 1 NA NA 1"
"544 ""aa2"" ""aa2.edf"" NA 1 NA """" 25 ""Fixation: 7200ms"" 235 7200 7434 ""[ ]"" NA NA NA NA NA NA 7 1 NA NA 1"
"545 ""aa2"" ""aa2.edf"" NA 1 NA """" 26 ""Fixation: 7454ms"" 201 7454 7654 ""[ ]"" NA NA NA NA NA NA 7 1 NA NA 1"
"546 ""aa2"" ""aa2.edf"" NA 1 NA """" 27 ""Fixation: 7678ms"" 206 7678 7883 ""[ ]"" NA NA NA NA NA NA 7 1 NA NA 1"
"547 ""aa2"" ""aa2.edf"" NA 1 NA """" 28 ""Fixation: 7907ms"" 218 7907 8124 ""[ ]"" NA NA NA NA NA NA 7 1 NA NA 1"
"548 ""aa2"" ""aa2.edf"" NA 1 NA """" 29 ""Fixation: 8172ms"" 126 8172 8297 ""[ ]"" NA NA NA NA NA NA 7 1 NA NA 1"
"549 ""aa2"" ""aa2.edf"" NA 1 NA """" 30 ""Fixation: 8318ms"" 159 8318 8476 ""[ ]"" NA NA NA NA NA NA 7 1 NA NA 1"
"550 ""aa2"" ""aa2.edf"" NA 1 NA """" 31 ""Fixation: 8530ms"" 426 8530 8955 ""[ ]"" NA NA NA NA NA NA 7 1 NA NA 1"
"551 ""aa2"" ""aa2.edf"" NA 1 NA """" 32 ""Fixation: 8978ms"" 111 8978 9088 ""[ ]"" NA NA NA NA NA NA 7 1 NA NA 1"
"552 ""aa2"" ""aa2.edf"" NA 1 NA """" 33 ""Fixation: 9110ms"" 254 9110 9363 ""[ ]"" NA NA NA NA NA NA 7 1 NA NA 1"
"553 ""aa2"" ""aa2.edf"" NA 1 NA """" 34 ""Fixation: 9474ms"" 107 9474 9580 ""[ ]"" NA NA NA NA NA NA 7 1 NA NA 1"
"554 ""aa2"" ""aa2.edf"" NA 1 NA """" 35 ""Fixation: 9598ms"" 176 9598 9773 ""[ ]"" NA NA NA NA NA NA 7 1 NA NA 1"
"555 ""aa2"" ""aa2.edf"" NA 1 NA """" 36 ""Fixation: 9932ms"" 164 9932 10095 ""[ ]"" NA NA NA NA NA NA 7 1 NA NA 1"
"556 ""aa2"" ""aa2.edf"" NA 1 NA """" 37 ""Fixation: 10104ms"" 165 10104 10268 ""[ ]"" NA NA NA NA NA NA 7 1 NA NA 1"
"557 ""aa2"" ""aa2.edf"" NA 1 NA """" 38 ""Fixation: 10314ms"" 192 10314 10505 ""[ ]"" NA NA NA NA NA NA 7 1 NA NA 1"
"558 ""aa2"" ""aa2.edf"" NA 1 NA """" 39 ""Fixation: 10656ms"" 292 10656 10947 ""[ ]"" NA NA NA NA NA NA 7 1 NA NA 1"
"559 ""aa2"" ""aa2.edf"" NA 1 NA """" 40 ""Fixation: 10976ms"" 230 10976 11205 ""[ ]"" NA NA NA NA NA NA 7 1 NA NA 1"
"560 ""aa2"" ""aa2.edf"" NA 1 NA """" 41 ""Fixation: 11231ms"" 113 11231 11343 ""[ ]"" NA NA NA NA NA NA 7 1 NA NA 1"
"561 ""aa2"" ""aa2.edf"" NA 1 NA """" 1 ""Fixation: 7ms"" 191 7 197 ""[ ]"" NA NA NA NA NA NA 7 0 NA NA 1"
"562 ""aa2"" ""aa2.edf"" NA 1 NA """" 2 ""Fixation: 216ms"" 281 216 496 ""[ ]"" NA NA NA NA NA NA 7 0 NA NA 1"
"563 ""aa2"" ""aa2.edf"" NA 1 NA """" 3 ""Fixation: 513ms"" 240 513 752 ""[ ]"" NA NA NA NA NA NA 7 0 NA NA 1"
"564 ""aa2"" ""aa2.edf"" NA 1 NA """" 4 ""Fixation: 770ms"" 165 770 934 ""[ ]"" NA NA NA NA NA NA 7 0 NA NA 1"
"565 ""aa2"" ""aa2.edf"" NA 1 NA """" 5 ""Fixation: 946ms"" 333 946 1278 ""[ ]"" NA NA NA NA NA NA 7 0 NA NA 1"
"566 ""aa2"" ""aa2.edf"" NA 1 NA """" 6 ""Fixation: 1298ms"" 186 1298 1483 ""[ ]"" NA NA NA NA NA NA 7 0 NA NA 1"
"567 ""aa2"" ""aa2.edf"" NA 1 NA """" 7 ""Fixation: 1504ms"" 228 1504 1731 ""[ ]"" NA NA NA NA NA NA 7 0 NA NA 1"
"568 ""aa2"" ""aa2.edf"" NA 1 NA """" 8 ""Fixation: 1753ms"" 311 1753 2063 ""[ ]"" NA NA NA NA NA NA 7 0 NA NA 1"
"569 ""aa2"" ""aa2.edf"" NA 1 NA """" 9 ""Fixation: 2087ms"" 302 2087 2388 ""[ ]"" NA NA NA NA NA NA 7 0 NA NA 1"
"570 ""aa2"" ""aa2.edf"" NA 1 NA """" 10 ""Fixation: 2406ms"" 487 2406 2892 ""[ ]"" NA NA NA NA NA NA 7 0 NA NA 1"
"571 ""aa2"" ""aa2.edf"" NA 1 NA """" 11 ""Fixation: 2906ms"" 353 2906 3258 ""[ ]"" NA NA NA NA NA NA 7 0 NA NA 1"
"572 ""aa2"" ""aa2.edf"" NA 1 NA """" 12 ""Fixation: 3281ms"" 296 3281 3576 ""[ ]"" NA NA NA NA NA NA 7 0 NA NA 1"
"573 ""aa2"" ""aa2.edf"" NA 1 NA """" 13 ""Fixation: 3593ms"" 265 3593 3857 ""[ ]"" NA NA NA NA NA NA 7 0 NA NA 1"
"574 ""aa2"" ""aa2.edf"" NA 1 NA """" 14 ""Fixation: 3874ms"" 341 3874 4214 ""[ ]"" NA NA NA NA NA NA 7 0 NA NA 1"
"575 ""aa2"" ""aa2.edf"" NA 1 NA """" 15 ""Fixation: 4235ms"" 363 4235 4597 ""[ ]"" NA NA NA NA NA NA 7 0 NA NA 1"
"576 ""aa2"" ""aa2.edf"" NA 1 NA """" 16 ""Fixation: 4618ms"" 114 4618 4731 ""[ ]"" NA NA NA NA NA NA 7 0 NA NA 1"
"577 ""aa2"" ""aa2.edf"" NA 1 NA """" 17 ""Fixation: 4802ms"" 163 4802 4964 ""[ ]"" NA NA NA NA NA NA 7 0 NA NA 1"
"578 ""aa2"" ""aa2.edf"" NA 1 NA """" 18 ""Fixation: 4972ms"" 192 4972 5163 ""[ ]"" NA NA NA NA NA NA 7 0 NA NA 1"
"579 ""aa2"" ""aa2.edf"" NA 1 NA """" 19 ""Fixation: 5232ms"" 101 5232 5332 ""[ ]"" NA NA NA NA NA NA 7 0 NA NA 1"
"580 ""aa2"" ""aa2.edf"" NA 1 NA """" 20 ""Fixation: 5352ms"" 318 5352 5669 ""[ ]"" NA NA NA NA NA NA 7 0 NA NA 1"
"581 ""aa2"" ""aa2.edf"" NA 1 NA """" 21 ""Fixation: 5690ms"" 386 5690 6075 ""[ ]"" NA NA NA NA NA NA 7 0 NA NA 1"
"582 ""aa2"" ""aa2.edf"" NA 1 NA """" 22 ""Fixation: 6101ms"" 192 6101 6292 ""[ ]"" NA NA NA NA NA NA 7 0 NA NA 1"
"583 ""aa2"" ""aa2.edf"" NA 1 NA """" 23 ""Fixation: 6315ms"" 593 6315 6907 ""[ ]"" NA NA NA NA NA NA 7 0 NA NA 1"
"584 ""aa2"" ""aa2.edf"" NA 1 NA """" 24 ""Fixation: 6940ms"" 283 6940 7222 ""[ ]"" NA NA NA NA NA NA 7 0 NA NA 1"
"585 ""aa2"" ""aa2.edf"" NA 1 NA """" 25 ""Fixation: 7253ms"" 659 7253 7911 ""[ ]"" NA NA NA NA NA NA 7 0 NA NA 1"
"586 ""aa2"" ""aa2.edf"" NA 1 NA """" 26 ""Fixation: 7994ms"" 352 7994 8345 ""[ ]"" NA NA NA NA NA NA 7 0 NA NA 1"
"587 ""aa2"" ""aa2.edf"" NA 1 NA """" 27 ""Fixation: 8367ms"" 189 8367 8555 ""[ ]"" NA NA NA NA NA NA 7 0 NA NA 1"
"588 ""aa2"" ""aa2.edf"" NA 1 NA """" 28 ""Fixation: 8583ms"" 101 8583 8683 ""[ ]"" NA NA NA NA NA NA 7 0 NA NA 1"
"589 ""aa2"" ""aa2.edf"" NA 1 NA """" 1 ""Fixation: 68ms"" 167 68 234 ""[ ]"" NA NA NA NA NA NA 7 1 NA NA 1"
"590 ""aa2"" ""aa2.edf"" NA 1 NA """" 2 ""Fixation: 255ms"" 156 255 410 ""[ ]"" NA NA NA NA NA NA 7 1 NA NA 1"
"591 ""aa2"" ""aa2.edf"" NA 1 NA """" 3 ""Fixation: 434ms"" 262 434 695 ""[ ]"" NA NA NA NA NA NA 7 1 NA NA 1"
"592 ""aa2"" ""aa2.edf"" NA 1 NA """" 4 ""Fixation: 710ms"" 146 710 855 ""[ ]"" NA NA NA NA NA NA 7 1 NA NA 1"
"593 ""aa2"" ""aa2.edf"" NA 1 NA """" 5 ""Fixation: 878ms"" 170 878 1047 ""[ ]"" NA NA NA NA NA NA 7 1 NA NA 1"
"594 ""aa2"" ""aa2.edf"" NA 1 NA """" 6 ""Fixation: 1074ms"" 270 1074 1343 ""[ ]"" NA NA NA NA NA NA 7 1 NA NA 1"
"595 ""aa2"" ""aa2.edf"" NA 1 NA """" 7 ""Fixation: 1366ms"" 202 1366 1567 ""[ ]"" NA NA NA NA NA NA 7 1 NA NA 1"
"596 ""aa2"" ""aa2.edf"" NA 1 NA """" 8 ""Fixation: 1580ms"" 866 1580 2445 ""[ ]"" NA NA NA NA NA NA 7 1 NA NA 1"
"597 ""aa2"" ""aa2.edf"" NA 1 NA """" 9 ""Fixation: 2465ms"" 287 2465 2751 ""[ ]"" NA NA NA NA NA NA 7 1 NA NA 1"
"598 ""aa2"" ""aa2.edf"" NA 1 NA """" 10 ""Fixation: 2771ms"" 283 2771 3053 ""[ ]"" NA NA NA NA NA NA 7 1 NA NA 1"
"599 ""aa2"" ""aa2.edf"" NA 1 NA """" 11 ""Fixation: 3068ms"" 334 3068 3401 ""[ ]"" NA NA NA NA NA NA 7 1 NA NA 1"
"600 ""aa2"" ""aa2.edf"" NA 1 NA """" 12 ""Fixation: 3409ms"" 822 3409 4230 ""[ ]"" NA NA NA NA NA NA 7 1 NA NA 1"
"601 ""aa2"" ""aa2.edf"" NA 1 NA """" 13 ""Fixation: 4292ms"" 664 4292 4955 ""[ ]"" NA NA NA NA NA NA 7 1 NA NA 1"
"602 ""aa2"" ""aa2.edf"" NA 1 NA """" 14 ""Fixation: 5003ms"" 136 5003 5138 ""[ ]"" NA NA NA NA NA NA 7 1 NA NA 1"
"603 ""aa2"" ""aa2.edf"" NA 1 NA """" 15 ""Fixation: 5167ms"" 249 5167 5415 ""[ ]"" NA NA NA NA NA NA 7 1 NA NA 1"
"604 ""aa2"" ""aa2.edf"" NA 1 NA """" 16 ""Fixation: 5440ms"" 308 5440 5747 ""[ ]"" NA NA NA NA NA NA 7 1 NA NA 1"
"605 ""aa2"" ""aa2.edf"" NA 1 NA """" 17 ""Fixation: 5773ms"" 204 5773 5976 ""[ ]"" NA NA NA NA NA NA 7 1 NA NA 1"
"606 ""aa2"" ""aa2.edf"" NA 1 NA """" 18 ""Fixation: 5999ms"" 109 5999 6107 ""[ ]"" NA NA NA NA NA NA 7 1 NA NA 1"
"607 ""aa2"" ""aa2.edf"" NA 1 NA """" 19 ""Fixation: 6133ms"" 203 6133 6335 ""[ ]"" NA NA NA NA NA NA 7 1 NA NA 1"
"608 ""aa2"" ""aa2.edf"" NA 1 NA """" 20 ""Fixation: 6364ms"" 155 6364 6518 ""[ ]"" NA NA NA NA NA NA 7 1 NA NA 1"
"609 ""aa2"" ""aa2.edf"" NA 1 NA """" 21 ""Fixation: 6604ms"" 1030 6604 7633 ""[ ]"" NA NA NA NA NA NA 7 1 NA NA 1"
"610 ""aa2"" ""aa2.edf"" NA 1 NA """" 22 ""Fixation: 7697ms"" 81 7697 7777 ""[ ]"" NA NA NA NA NA NA 7 1 NA NA 1"
"611 ""aa2"" ""aa2.edf"" NA 1 NA """" 23 ""Fixation: 7789ms"" 214 7789 8002 ""[ ]"" NA NA NA NA NA NA 7 1 NA NA 1"
"612 ""aa2"" ""aa2.edf"" NA 1 NA """" 24 ""Fixation: 8019ms"" 178 8019 8196 ""[ ]"" NA NA NA NA NA NA 7 1 NA NA 1"
"613 ""aa2"" ""aa2.edf"" NA 1 NA """" 25 ""Fixation: 8220ms"" 316 8220 8535 ""[ ]"" NA NA NA NA NA NA 7 1 NA NA 1"
"614 ""aa2"" ""aa2.edf"" NA 1 NA """" 26 ""Fixation: 8556ms"" 92 8556 8647 ""[ ]"" NA NA NA NA NA NA 7 1 NA NA 1"
"615 ""aa2"" ""aa2.edf"" NA 1 NA """" 27 ""Fixation: 8696ms"" 123 8696 8818 ""[ ]"" NA NA NA NA NA NA 7 1 NA NA 1"
"616 ""aa2"" ""aa2.edf"" NA 1 NA """" 28 ""Fixation: 8828ms"" 95 8828 8922 ""[ ]"" NA NA NA NA NA NA 7 1 NA NA 1"
"617 ""aa2"" ""aa2.edf"" NA 1 NA """" 29 ""Fixation: 8971ms"" 160 8971 9130 ""[ ]"" NA NA NA NA NA NA 7 1 NA NA 1"
"618 ""aa2"" ""aa2.edf"" NA 1 NA """" 30 ""Fixation: 9152ms"" 79 9152 9230 ""[ ]"" NA NA NA NA NA NA 7 1 NA NA 1"
"619 ""aa2"" ""aa2.edf"" NA 1 NA """" 31 ""Fixation: 9280ms"" 115 9280 9394 ""[ ]"" NA NA NA NA NA NA 7 1 NA NA 1"
"620 ""aa2"" ""aa2.edf"" NA 1 NA """" 32 ""Fixation: 9409ms"" 283 9409 9691 ""[ ]"" NA NA NA NA NA NA 7 1 NA NA 1"
"621 ""aa2"" ""aa2.edf"" NA 1 NA """" 33 ""Fixation: 9740ms"" 82 9740 9821 ""[ ]"" NA NA NA NA NA NA 7 1 NA NA 1"
"622 ""aa2"" ""aa2.edf"" NA 1 NA """" 34 ""Fixation: 9840ms"" 268 9840 10107 ""[ ]"" NA NA NA NA NA NA 7 1 NA NA 1"
"623 ""aa2"" ""aa2.edf"" NA 1 NA """" 35 ""Fixation: 10132ms"" 238 10132 10369 ""[ ]"" NA NA NA NA NA NA 7 1 NA NA 1"
"624 ""aa2"" ""aa2.edf"" 18 1 24 ""d"" 1 ""Fixation: 24ms"" 194 24 217 ""[ 2]"" 2 ""?®?¨?±?Œ "" 3.3 -3.4 6 7 7 1 NA NA 1"
"625 ""aa2"" ""aa2.edf"" 18 1 24 ""d"" 2 ""Fixation: 231ms"" 189 231 419 ""[ 2]"" 2 ""?®?¨?±?Œ "" 26.4 5.8 6 7 7 1 NA NA 1"
"626 ""aa2"" ""aa2.edf"" 18 1 24 ""d"" 3 ""Fixation: 438ms"" 171 438 608 ""[ 2]"" 2 ""?®?¨?±?Œ "" -24.1 4.9 6 7 7 1 NA NA 1"
"627 ""aa2"" ""aa2.edf"" 18 1 24 ""d"" 4 ""Fixation: 621ms"" 154 621 774 ""[ 2]"" 2 ""?®?¨?±?Œ "" 7.2 12.1 6 7 7 1 NA NA 1"
"628 ""aa2"" ""aa2.edf"" 18 1 24 ""d"" 5 ""Fixation: 796ms"" 218 796 1013 ""[ 3]"" 3 ""?¨?‡ ?®?ˆ?§?‡?±?? ?…?‡?±?¨?§?†?? ?…?† "" 38.3 3.1 6 7 7 1 NA NA 1"
"629 ""aa2"" ""aa2.edf"" 18 1 24 ""d"" 6 ""Fixation: 1030ms"" 295 1030 1324 ""[ 3]"" 3 ""?¨?‡ ?®?ˆ?§?‡?±?? ?…?‡?±?¨?§?†?? ?…?† "" -6.9 3.3 6 7 7 1 NA NA 1"
"630 ""aa2"" ""aa2.edf"" 18 1 24 ""d"" 7 ""Fixation: 1346ms"" 740 1346 2085 ""[ 3]"" 3 ""?¨?‡ ?®?ˆ?§?‡?±?? ?…?‡?±?¨?§?†?? ?…?† "" -77.3 0.5 6 7 7 1 NA NA 1"
"631 ""aa2"" ""aa2.edf"" 18 1 24 ""d"" 8 ""Fixation: 2103ms"" 258 2103 2360 ""[ 3]"" 3 ""?¨?‡ ?®?ˆ?§?‡?±?? ?…?‡?±?¨?§?†?? ?…?† "" -38.2 6.4 6 7 7 1 NA NA 1"
"632 ""aa2"" ""aa2.edf"" 18 1 24 ""d"" 9 ""Fixation: 2379ms"" 292 2379 2670 ""[ 4]"" 4 ""?¯???? "" 4.3 0.2 2 7 7 1 NA NA 1"
"633 ""aa2"" ""aa2.edf"" 18 1 24 ""d"" 10 ""Fixation: 2692ms"" 268 2692 2959 ""[ 6]"" 6 ""?§?ˆ ?±?§ ?§?² ?†?¯?±?§?†?Œ ?¯?±?¢?ˆ?±?¯ "" 67 -1.1 9 7 7 1 NA NA 1"
"634 ""aa2"" ""aa2.edf"" 18 1 24 ""d"" 11 ""Fixation: 2979ms"" 303 2979 3281 ""[ 6]"" 6 ""?§?ˆ ?±?§ ?§?² ?†?¯?±?§?†?Œ ?¯?±?¢?ˆ?±?¯ "" 15.8 0 9 7 7 1 NA NA 1"
"635 ""aa2"" ""aa2.edf"" 18 1 24 ""d"" 12 ""Fixation: 3304ms"" 507 3304 3810 ""[ 6]"" 6 ""?§?ˆ ?±?§ ?§?² ?†?¯?±?§?†?Œ ?¯?±?¢?ˆ?±?¯ "" -62 -0.2 9 7 7 1 NA NA 1"
"636 ""aa2"" ""aa2.edf"" 18 1 24 ""d"" 13 ""Fixation: 3829ms"" 217 3829 4045 ""[ 6]"" 6 ""?§?ˆ ?±?§ ?§?² ?†?¯?±?§?†?Œ ?¯?±?¢?ˆ?±?¯ "" 1.3 2.3 9 7 7 1 NA NA 1"
"637 ""aa2"" ""aa2.edf"" 18 1 24 ""d"" 14 ""Fixation: 4068ms"" 296 4068 4363 ""[ 6]"" 6 ""?§?ˆ ?±?§ ?§?² ?†?¯?±?§?†?Œ ?¯?±?¢?ˆ?±?¯ "" -59.4 1.3 9 7 7 1 NA NA 1"
"638 ""aa2"" ""aa2.edf"" 18 1 24 ""d"" 15 ""Fixation: 4412ms"" 515 4412 4926 ""[ 2]"" 2 ""?®?¨?±?Œ "" 14.8 -3 6 7 7 1 NA NA 1"
"639 ""aa2"" ""aa2.edf"" 18 1 24 ""d"" 16 ""Fixation: 4942ms"" 296 4942 5237 ""[ 2]"" 2 ""?®?¨?±?Œ "" -18.2 2.3 6 7 7 1 NA NA 1"
"640 ""aa2"" ""aa2.edf"" 18 1 24 ""d"" 17 ""Fixation: 5261ms"" 334 5261 5594 ""[ 3]"" 3 ""?¨?‡ ?®?ˆ?§?‡?±?? ?…?‡?±?¨?§?†?? ?…?† "" -0.5 1.8 6 7 7 1 NA NA 1"
"641 ""aa2"" ""aa2.edf"" 18 1 24 ""d"" 18 ""Fixation: 5617ms"" 255 5617 5871 ""[ 3]"" 3 ""?¨?‡ ?®?ˆ?§?‡?±?? ?…?‡?±?¨?§?†?? ?…?† "" -77.8 -0.5 6 7 7 1 NA NA 1"
"642 ""aa2"" ""aa2.edf"" 18 1 24 ""d"" 19 ""Fixation: 5887ms"" 198 5887 6084 ""[ 4]"" 4 ""?¯???? "" -11.7 -1.1 2 7 7 1 NA NA 1"
"643 ""aa2"" ""aa2.edf"" 18 1 24 ""d"" 20 ""Fixation: 6107ms"" 337 6107 6443 ""[ 6]"" 6 ""?§?ˆ ?±?§ ?§?² ?†?¯?±?§?†?Œ ?¯?±?¢?ˆ?±?¯ "" 48.7 2.6 9 7 7 1 NA NA 1"
"644 ""aa2"" ""aa2.edf"" 18 1 24 ""d"" 21 ""Fixation: 6459ms"" 467 6459 6925 ""[ 6]"" 6 ""?§?ˆ ?±?§ ?§?² ?†?¯?±?§?†?Œ ?¯?±?¢?ˆ?±?¯ "" 22.4 0.4 9 7 7 1 NA NA 1"
"645 ""aa2"" ""aa2.edf"" 18 1 24 ""d"" 22 ""Fixation: 6943ms"" 272 6943 7214 ""[ 6]"" 6 ""?§?ˆ ?±?§ ?§?² ?†?¯?±?§?†?Œ ?¯?±?¢?ˆ?±?¯ "" -22.4 -1.7 9 7 7 1 NA NA 1"
"646 ""aa2"" ""aa2.edf"" 18 1 24 ""d"" 23 ""Fixation: 7232ms"" 245 7232 7476 ""[ 6]"" 6 ""?§?ˆ ?±?§ ?§?² ?†?¯?±?§?†?Œ ?¯?±?¢?ˆ?±?¯ "" -65.4 0.9 9 7 7 1 NA NA 1"
"647 ""aa2"" ""aa2.edf"" NA 1 NA """" 24 ""Fixation: 7554ms"" 132 7554 7685 ""[ ]"" NA NA NA NA NA NA 7 1 NA NA 1"
"648 ""aa2"" ""aa2.edf"" NA 1 NA """" 25 ""Fixation: 7716ms"" 1085 7716 8800 ""[ ]"" NA NA NA NA NA NA 7 1 NA NA 1"
"649 ""aa2"" ""aa2.edf"" NA 1 NA """" 26 ""Fixation: 8862ms"" 117 8862 8978 ""[ ]"" NA NA NA NA NA NA 7 1 NA NA 1"
"650 ""aa2"" ""aa2.edf"" NA 1 NA """" 27 ""Fixation: 9003ms"" 383 9003 9385 ""[ ]"" NA NA NA NA NA NA 7 1 NA NA 1"
"651 ""aa2"" ""aa2.edf"" NA 1 NA """" 28 ""Fixation: 9409ms"" 209 9409 9617 ""[ ]"" NA NA NA NA NA NA 7 1 NA NA 1"
"652 ""aa2"" ""aa2.edf"" NA 1 NA """" 29 ""Fixation: 9637ms"" 294 9637 9930 ""[ ]"" NA NA NA NA NA NA 7 1 NA NA 1"
"653 ""aa2"" ""aa2.edf"" NA 1 NA """" 30 ""Fixation: 9939ms"" 292 9939 10230 ""[ ]"" NA NA NA NA NA NA 7 1 NA NA 1"
"654 ""aa2"" ""aa2.edf"" NA 1 NA """" 31 ""Fixation: 10282ms"" 104 10282 10385 ""[ ]"" NA NA NA NA NA NA 7 1 NA NA 1"
"655 ""aa2"" ""aa2.edf"" NA 1 NA """" 32 ""Fixation: 10397ms"" 303 10397 10699 ""[ ]"" NA NA NA NA NA NA 7 1 NA NA 1"
"656 ""aa2"" ""aa2.edf"" NA 1 NA """" 33 ""Fixation: 10707ms"" 444 10707 11150 ""[ ]"" NA NA NA NA NA NA 7 1 NA NA 1"
"657 ""aa2"" ""aa2.edf"" NA 1 NA """" 34 ""Fixation: 11199ms"" 500 11199 11698 ""[ ]"" NA NA NA NA NA NA 7 1 NA NA 1"
"658 ""aa2"" ""aa2.edf"" NA 1 NA """" 35 ""Fixation: 11719ms"" 266 11719 11984 ""[ ]"" NA NA NA NA NA NA 7 1 NA NA 1"
"659 ""aa2"" ""aa2.edf"" NA 1 NA """" 1 ""Fixation: 7ms"" 186 7 192 ""[ ]"" NA NA NA NA NA NA 6 1 NA NA 1"
"660 ""aa2"" ""aa2.edf"" NA 1 NA """" 2 ""Fixation: 211ms"" 139 211 349 ""[ ]"" NA NA NA NA NA NA 6 1 NA NA 1"
"661 ""aa2"" ""aa2.edf"" NA 1 NA """" 3 ""Fixation: 371ms"" 401 371 771 ""[ ]"" NA NA NA NA NA NA 6 1 NA NA 1"
"662 ""aa2"" ""aa2.edf"" NA 1 NA """" 4 ""Fixation: 789ms"" 184 789 972 ""[ ]"" NA NA NA NA NA NA 6 1 NA NA 1"
"663 ""aa2"" ""aa2.edf"" NA 1 NA """" 5 ""Fixation: 995ms"" 245 995 1239 ""[ ]"" NA NA NA NA NA NA 6 1 NA NA 1"
"664 ""aa2"" ""aa2.edf"" NA 1 NA """" 6 ""Fixation: 1259ms"" 561 1259 1819 ""[ ]"" NA NA NA NA NA NA 6 1 NA NA 1"
"665 ""aa2"" ""aa2.edf"" NA 1 NA """" 7 ""Fixation: 1844ms"" 277 1844 2120 ""[ ]"" NA NA NA NA NA NA 6 1 NA NA 1"
"666 ""aa2"" ""aa2.edf"" NA 1 NA """" 8 ""Fixation: 2139ms"" 326 2139 2464 ""[ ]"" NA NA NA NA NA NA 6 1 NA NA 1"
"667 ""aa2"" ""aa2.edf"" NA 1 NA """" 9 ""Fixation: 2487ms"" 594 2487 3080 ""[ ]"" NA NA NA NA NA NA 6 1 NA NA 1"
"668 ""aa2"" ""aa2.edf"" NA 1 NA """" 10 ""Fixation: 3156ms"" 101 3156 3256 ""[ ]"" NA NA NA NA NA NA 6 1 NA NA 1"
"669 ""aa2"" ""aa2.edf"" NA 1 NA """" 11 ""Fixation: 3281ms"" 206 3281 3486 ""[ ]"" NA NA NA NA NA NA 6 1 NA NA 1"
"670 ""aa2"" ""aa2.edf"" NA 1 NA """" 12 ""Fixation: 3550ms"" 90 3550 3639 ""[ ]"" NA NA NA NA NA NA 6 1 NA NA 1"
"671 ""aa2"" ""aa2.edf"" NA 1 NA """" 13 ""Fixation: 3655ms"" 183 3655 3837 ""[ ]"" NA NA NA NA NA NA 6 1 NA NA 1"
"672 ""aa2"" ""aa2.edf"" NA 1 NA """" 14 ""Fixation: 3858ms"" 263 3858 4120 ""[ ]"" NA NA NA NA NA NA 6 1 NA NA 1"
"673 ""aa2"" ""aa2.edf"" NA 1 NA """" 15 ""Fixation: 4147ms"" 167 4147 4313 ""[ ]"" NA NA NA NA NA NA 6 1 NA NA 1"
"674 ""aa2"" ""aa2.edf"" NA 1 NA """" 16 ""Fixation: 4360ms"" 304 4360 4663 ""[ ]"" NA NA NA NA NA NA 6 1 NA NA 1"
"675 ""aa2"" ""aa2.edf"" NA 1 NA """" 17 ""Fixation: 4712ms"" 117 4712 4828 ""[ ]"" NA NA NA NA NA NA 6 1 NA NA 1"
"676 ""aa2"" ""aa2.edf"" NA 1 NA """" 18 ""Fixation: 4853ms"" 156 4853 5008 ""[ ]"" NA NA NA NA NA NA 6 1 NA NA 1"
"677 ""aa2"" ""aa2.edf"" 20 1 3 ""c"" 1 ""Fixation: 7ms"" 173 7 179 ""[ 1]"" 1 ""?…?§?¯?±?… "" 4.5 1.1 1 6 6 1 NA NA 1"
"678 ""aa2"" ""aa2.edf"" 20 1 3 ""c"" 2 ""Fixation: 199ms"" 151 199 349 ""[ 2]"" 2 ""?„?¨?§?³?Œ "" 12.2 14.7 2 6 6 1 NA NA 1"
"679 ""aa2"" ""aa2.edf"" 20 1 3 ""c"" 3 ""Fixation: 363ms"" 383 363 745 ""[ 2]"" 2 ""?„?¨?§?³?Œ "" -19.6 17 2 6 6 1 NA NA 1"
"680 ""aa2"" ""aa2.edf"" 20 1 3 ""c"" 4 ""Fixation: 768ms"" 224 768 991 ""[ 4]"" 4 ""?¨?§???? "" 11.8 12.8 1 6 6 1 NA NA 1"
"681 ""aa2"" ""aa2.edf"" 20 1 3 ""c"" 5 ""Fixation: 1009ms"" 298 1009 1306 ""[ 6]"" 6 ""?²?…?³???§?† ?¢?† ?±?§ ?¨?¾?ˆ?´?… "" 87.8 12.2 3 6 6 1 NA NA 1"
"682 ""aa2"" ""aa2.edf"" 20 1 3 ""c"" 6 ""Fixation: 1328ms"" 241 1328 1568 ""[ 6]"" 6 ""?²?…?³???§?† ?¢?† ?±?§ ?¨?¾?ˆ?´?… "" 18.3 12.2 3 6 6 1 NA NA 1"
"683 ""aa2"" ""aa2.edf"" 20 1 3 ""c"" 7 ""Fixation: 1590ms"" 460 1590 2049 ""[ 6]"" 6 ""?²?…?³???§?† ?¢?† ?±?§ ?¨?¾?ˆ?´?… "" -43.9 11 3 6 6 1 NA NA 1"
"684 ""aa2"" ""aa2.edf"" NA 1 NA """" 8 ""Fixation: 2116ms"" 43 2116 2158 ""[ ]"" NA NA NA NA NA NA 6 1 NA NA 1"
"685 ""aa2"" ""aa2.edf"" NA 1 NA """" 9 ""Fixation: 2207ms"" 83 2207 2289 ""[ ]"" NA NA NA NA NA NA 6 1 NA NA 1"
"686 ""aa2"" ""aa2.edf"" NA 1 NA """" 10 ""Fixation: 2324ms"" 212 2324 2535 ""[ ]"" NA NA NA NA NA NA 6 1 NA NA 1"
"687 ""aa2"" ""aa2.edf"" NA 1 NA """" 11 ""Fixation: 2606ms"" 54 2606 2659 ""[ ]"" NA NA NA NA NA NA 6 1 NA NA 1"
"688 ""aa2"" ""aa2.edf"" NA 1 NA """" 12 ""Fixation: 2685ms"" 65 2685 2749 ""[ ]"" NA NA NA NA NA NA 6 1 NA NA 1"
"689 ""aa2"" ""aa2.edf"" NA 1 NA """" 13 ""Fixation: 2783ms"" 420 2783 3202 ""[ ]"" NA NA NA NA NA NA 6 1 NA NA 1"
"690 ""aa2"" ""aa2.edf"" NA 1 NA """" 14 ""Fixation: 3227ms"" 164 3227 3390 ""[ ]"" NA NA NA NA NA NA 6 1 NA NA 1"
"691 ""aa2"" ""aa2.edf"" NA 1 NA """" 15 ""Fixation: 3414ms"" 241 3414 3654 ""[ ]"" NA NA NA NA NA NA 6 1 NA NA 1"
"692 ""aa2"" ""aa2.edf"" NA 1 NA """" 16 ""Fixation: 3707ms"" 132 3707 3838 ""[ ]"" NA NA NA NA NA NA 6 1 NA NA 1"
"693 ""aa2"" ""aa2.edf"" NA 1 NA """" 17 ""Fixation: 3852ms"" 179 3852 4030 ""[ ]"" NA NA NA NA NA NA 6 1 NA NA 1"
"694 ""aa2"" ""aa2.edf"" NA 1 NA """" 18 ""Fixation: 4075ms"" 111 4075 4185 ""[ ]"" NA NA NA NA NA NA 6 1 NA NA 1"
"695 ""aa2"" ""aa2.edf"" NA 1 NA """" 19 ""Fixation: 4213ms"" 291 4213 4503 ""[ ]"" NA NA NA NA NA NA 6 1 NA NA 1"
"696 ""aa2"" ""aa2.edf"" NA 1 NA """" 1 ""Fixation: 7ms"" 183 7 189 ""[ ]"" NA NA NA NA NA NA 7 1 NA NA 1"
"697 ""aa2"" ""aa2.edf"" NA 1 NA """" 2 ""Fixation: 208ms"" 158 208 365 ""[ ]"" NA NA NA NA NA NA 7 1 NA NA 1"
"698 ""aa2"" ""aa2.edf"" NA 1 NA """" 3 ""Fixation: 386ms"" 348 386 733 ""[ ]"" NA NA NA NA NA NA 7 1 NA NA 1"
"699 ""aa2"" ""aa2.edf"" NA 1 NA """" 4 ""Fixation: 753ms"" 264 753 1016 ""[ ]"" NA NA NA NA NA NA 7 1 NA NA 1"
"700 ""aa2"" ""aa2.edf"" NA 1 NA """" 5 ""Fixation: 1032ms"" 363 1032 1394 ""[ ]"" NA NA NA NA NA NA 7 1 NA NA 1"
"701 ""aa2"" ""aa2.edf"" NA 1 NA """" 6 ""Fixation: 1420ms"" 301 1420 1720 ""[ ]"" NA NA NA NA NA NA 7 1 NA NA 1"
"702 ""aa2"" ""aa2.edf"" NA 1 NA """" 7 ""Fixation: 1743ms"" 405 1743 2147 ""[ ]"" NA NA NA NA NA NA 7 1 NA NA 1"
"703 ""aa2"" ""aa2.edf"" NA 1 NA """" 8 ""Fixation: 2160ms"" 242 2160 2401 ""[ ]"" NA NA NA NA NA NA 7 1 NA NA 1"
"704 ""aa2"" ""aa2.edf"" NA 1 NA """" 9 ""Fixation: 2415ms"" 326 2415 2740 ""[ ]"" NA NA NA NA NA NA 7 1 NA NA 1"
"705 ""aa2"" ""aa2.edf"" NA 1 NA """" 10 ""Fixation: 2757ms"" 200 2757 2956 ""[ ]"" NA NA NA NA NA NA 7 1 NA NA 1"
"706 ""aa2"" ""aa2.edf"" NA 1 NA """" 11 ""Fixation: 3047ms"" 166 3047 3212 ""[ ]"" NA NA NA NA NA NA 7 1 NA NA 1"
"707 ""aa2"" ""aa2.edf"" NA 1 NA """" 12 ""Fixation: 3230ms"" 181 3230 3410 ""[ ]"" NA NA NA NA NA NA 7 1 NA NA 1"
"708 ""aa2"" ""aa2.edf"" NA 1 NA """" 13 ""Fixation: 3471ms"" 82 3471 3552 ""[ ]"" NA NA NA NA NA NA 7 1 NA NA 1"
"709 ""aa2"" ""aa2.edf"" NA 1 NA """" 14 ""Fixation: 3574ms"" 110 3574 3683 ""[ ]"" NA NA NA NA NA NA 7 1 NA NA 1"
"710 ""aa2"" ""aa2.edf"" NA 1 NA """" 15 ""Fixation: 3698ms"" 255 3698 3952 ""[ ]"" NA NA NA NA NA NA 7 1 NA NA 1"
"711 ""aa2"" ""aa2.edf"" NA 1 NA """" 16 ""Fixation: 3975ms"" 294 3975 4268 ""[ ]"" NA NA NA NA NA NA 7 1 NA NA 1"
"712 ""aa2"" ""aa2.edf"" NA 1 NA """" 17 ""Fixation: 4324ms"" 101 4324 4424 ""[ ]"" NA NA NA NA NA NA 7 1 NA NA 1"
"713 ""aa2"" ""aa2.edf"" NA 1 NA """" 18 ""Fixation: 4440ms"" 417 4440 4856 ""[ ]"" NA NA NA NA NA NA 7 1 NA NA 1"
"714 ""aa2"" ""aa2.edf"" NA 1 NA """" 19 ""Fixation: 4900ms"" 191 4900 5090 ""[ ]"" NA NA NA NA NA NA 7 1 NA NA 1"
"715 ""aa2"" ""aa2.edf"" NA 1 NA """" 1 ""Fixation: 7ms"" 193 7 199 ""[ ]"" NA NA NA NA NA NA 7 1 NA NA 1"
"716 ""aa2"" ""aa2.edf"" NA 1 NA """" 2 ""Fixation: 219ms"" 200 219 418 ""[ ]"" NA NA NA NA NA NA 7 1 NA NA 1"
"717 ""aa2"" ""aa2.edf"" NA 1 NA """" 3 ""Fixation: 430ms"" 153 430 582 ""[ ]"" NA NA NA NA NA NA 7 1 NA NA 1"
"718 ""aa2"" ""aa2.edf"" NA 1 NA """" 4 ""Fixation: 591ms"" 58 591 648 ""[ ]"" NA NA NA NA NA NA 7 1 NA NA 1"
"719 ""aa2"" ""aa2.edf"" NA 1 NA """" 5 ""Fixation: 671ms"" 248 671 918 ""[ ]"" NA NA NA NA NA NA 7 1 NA NA 1"
"720 ""aa2"" ""aa2.edf"" NA 1 NA """" 6 ""Fixation: 939ms"" 255 939 1193 ""[ ]"" NA NA NA NA NA NA 7 1 NA NA 1"
"721 ""aa2"" ""aa2.edf"" NA 1 NA """" 7 ""Fixation: 1212ms"" 155 1212 1366 ""[ ]"" NA NA NA NA NA NA 7 1 NA NA 1"
"722 ""aa2"" ""aa2.edf"" NA 1 NA """" 8 ""Fixation: 1385ms"" 164 1385 1548 ""[ ]"" NA NA NA NA NA NA 7 1 NA NA 1"
"723 ""aa2"" ""aa2.edf"" NA 1 NA """" 9 ""Fixation: 1571ms"" 262 1571 1832 ""[ ]"" NA NA NA NA NA NA 7 1 NA NA 1"
"724 ""aa2"" ""aa2.edf"" NA 1 NA """" 10 ""Fixation: 1919ms"" 310 1919 2228 ""[ ]"" NA NA NA NA NA NA 7 1 NA NA 1"
"725 ""aa2"" ""aa2.edf"" NA 1 NA """" 11 ""Fixation: 2241ms"" 383 2241 2623 ""[ ]"" NA NA NA NA NA NA 7 1 NA NA 1"
"726 ""aa2"" ""aa2.edf"" NA 1 NA """" 12 ""Fixation: 2687ms"" 113 2687 2799 ""[ ]"" NA NA NA NA NA NA 7 1 NA NA 1"
"727 ""aa2"" ""aa2.edf"" NA 1 NA """" 13 ""Fixation: 2821ms"" 242 2821 3062 ""[ ]"" NA NA NA NA NA NA 7 1 NA NA 1"
"728 ""aa2"" ""aa2.edf"" NA 1 NA """" 14 ""Fixation: 3086ms"" 304 3086 3389 ""[ ]"" NA NA NA NA NA NA 7 1 NA NA 1"
"729 ""aa2"" ""aa2.edf"" NA 1 NA """" 15 ""Fixation: 3417ms"" 234 3417 3650 ""[ ]"" NA NA NA NA NA NA 7 1 NA NA 1"
"730 ""aa2"" ""aa2.edf"" NA 1 NA """" 16 ""Fixation: 3680ms"" 240 3680 3919 ""[ ]"" NA NA NA NA NA NA 7 1 NA NA 1"
"731 ""aa2"" ""aa2.edf"" NA 1 NA """" 17 ""Fixation: 3936ms"" 113 3936 4048 ""[ ]"" NA NA NA NA NA NA 7 1 NA NA 1"
"732 ""aa2"" ""aa2.edf"" NA 1 NA """" 18 ""Fixation: 4099ms"" 547 4099 4645 ""[ ]"" NA NA NA NA NA NA 7 1 NA NA 1"
"733 ""aa2"" ""aa2.edf"" NA 1 NA """" 19 ""Fixation: 4690ms"" 109 4690 4798 ""[ ]"" NA NA NA NA NA NA 7 1 NA NA 1"
"734 ""aa2"" ""aa2.edf"" NA 1 NA """" 20 ""Fixation: 4819ms"" 76 4819 4894 ""[ ]"" NA NA NA NA NA NA 7 1 NA NA 1"
"735 ""aa2"" ""aa2.edf"" 23 1 4 ""b"" 1 ""Fixation: 7ms"" 189 7 195 ""[ 1]"" 1 ""?­?…?Œ?¯ "" 12.2 -2.3 1 7 7 1 NA NA 1"
"736 ""aa2"" ""aa2.edf"" 23 1 4 ""b"" 2 ""Fixation: 214ms"" 181 214 394 ""[ 2]"" 2 ""???‚?§?¶?§?Œ?Œ "" 35.8 3.7 4 7 7 1 NA NA 1"
"737 ""aa2"" ""aa2.edf"" 23 1 4 ""b"" 3 ""Fixation: 405ms"" 286 405 690 ""[ 2]"" 2 ""???‚?§?¶?§?Œ?Œ "" 13 4.8 4 7 7 1 NA NA 1"
"738 ""aa2"" ""aa2.edf"" 23 1 4 ""b"" 4 ""Fixation: 711ms"" 215 711 925 ""[ 3]"" 3 ""?§?² ?®?ˆ?§?‡?±?²?§?¯?‡ ?Œ ?‡?…?³?§?Œ?‡ ?Œ ?…?Œ?†?§ "" 113.7 5.5 10 7 7 1 NA NA 1"
"739 ""aa2"" ""aa2.edf"" 23 1 4 ""b"" 5 ""Fixation: 943ms"" 232 943 1174 ""[ 3]"" 3 ""?§?² ?®?ˆ?§?‡?±?²?§?¯?‡ ?Œ ?‡?…?³?§?Œ?‡ ?Œ ?…?Œ?†?§ "" 67.4 5.4 10 7 7 1 NA NA 1"
"740 ""aa2"" ""aa2.edf"" 23 1 4 ""b"" 6 ""Fixation: 1195ms"" 205 1195 1399 ""[ 3]"" 3 ""?§?² ?®?ˆ?§?‡?±?²?§?¯?‡ ?Œ ?‡?…?³?§?Œ?‡ ?Œ ?…?Œ?†?§ "" 0.9 4.3 10 7 7 1 NA NA 1"
"741 ""aa2"" ""aa2.edf"" 23 1 4 ""b"" 7 ""Fixation: 1422ms"" 236 1422 1657 ""[ 3]"" 3 ""?§?² ?®?ˆ?§?‡?±?²?§?¯?‡ ?Œ ?‡?…?³?§?Œ?‡ ?Œ ?…?Œ?†?§ "" -81.7 2.2 10 7 7 1 NA NA 1"
"742 ""aa2"" ""aa2.edf"" 23 1 4 ""b"" 8 ""Fixation: 1670ms"" 290 1670 1959 ""[ 3]"" 3 ""?§?² ?®?ˆ?§?‡?±?²?§?¯?‡ ?Œ ?‡?…?³?§?Œ?‡ ?Œ ?…?Œ?†?§ "" -111.4 -0.1 10 7 7 1 NA NA 1"
"743 ""aa2"" ""aa2.edf"" 23 1 4 ""b"" 9 ""Fixation: 1970ms"" 185 1970 2154 ""[ 4]"" 4 ""?©?±?¯ "" 10.8 -1.2 1 7 7 1 NA NA 1"
"744 ""aa2"" ""aa2.edf"" 23 1 4 ""b"" 10 ""Fixation: 2178ms"" 327 2178 2504 ""[ 6]"" 6 ""?…?†???¸?± ?¬?ˆ?§?¨ ?´?¯ "" 47.2 -1.8 5 7 7 1 NA NA 1"
"745 ""aa2"" ""aa2.edf"" 23 1 4 ""b"" 11 ""Fixation: 2526ms"" 334 2526 2859 ""[ 6]"" 6 ""?…?†???¸?± ?¬?ˆ?§?¨ ?´?¯ "" -18.9 -1.6 5 7 7 1 NA NA 1"
"746 ""aa2"" ""aa2.edf"" 23 1 4 ""b"" 12 ""Fixation: 2883ms"" 403 2883 3285 ""[ 6]"" 6 ""?…?†???¸?± ?¬?ˆ?§?¨ ?´?¯ "" 54.6 2 5 7 7 1 NA NA 1"
"747 ""aa2"" ""aa2.edf"" 23 1 4 ""b"" 13 ""Fixation: 3308ms"" 132 3308 3439 ""[ 6]"" 6 ""?…?†???¸?± ?¬?ˆ?§?¨ ?´?¯ "" -19.2 -0.3 5 7 7 1 NA NA 1"
"748 ""aa2"" ""aa2.edf"" 23 1 4 ""b"" 14 ""Fixation: 3480ms"" 187 3480 3666 ""[ 3]"" 3 ""?§?² ?®?ˆ?§?‡?±?²?§?¯?‡ ?Œ ?‡?…?³?§?Œ?‡ ?Œ ?…?Œ?†?§ "" 15.4 2.5 10 7 7 1 NA NA 1"
"749 ""aa2"" ""aa2.edf"" 23 1 4 ""b"" 15 ""Fixation: 3685ms"" 206 3685 3890 ""[ 3]"" 3 ""?§?² ?®?ˆ?§?‡?±?²?§?¯?‡ ?Œ ?‡?…?³?§?Œ?‡ ?Œ ?…?Œ?†?§ "" 59.9 8.6 10 7 7 1 NA NA 1"
"750 ""aa2"" ""aa2.edf"" 23 1 4 ""b"" 16 ""Fixation: 3921ms"" 212 3921 4132 ""[ 2]"" 2 ""???‚?§?¶?§?Œ?Œ "" 29.6 10.2 4 7 7 1 NA NA 1"
"751 ""aa2"" ""aa2.edf"" 23 1 4 ""b"" 17 ""Fixation: 4148ms"" 147 4148 4294 ""[ 2]"" 2 ""???‚?§?¶?§?Œ?Œ "" -10.1 6.5 4 7 7 1 NA NA 1"
"752 ""aa2"" ""aa2.edf"" 23 1 4 ""b"" 18 ""Fixation: 4318ms"" 273 4318 4590 ""[ 3]"" 3 ""?§?² ?®?ˆ?§?‡?±?²?§?¯?‡ ?Œ ?‡?…?³?§?Œ?‡ ?Œ ?…?Œ?†?§ "" 49.3 5.5 10 7 7 1 NA NA 1"
"753 ""aa2"" ""aa2.edf"" 23 1 4 ""b"" 19 ""Fixation: 4613ms"" 401 4613 5013 ""[ 3]"" 3 ""?§?² ?®?ˆ?§?‡?±?²?§?¯?‡ ?Œ ?‡?…?³?§?Œ?‡ ?Œ ?…?Œ?†?§ "" -35.4 4 10 7 7 1 NA NA 1"
"754 ""aa2"" ""aa2.edf"" 23 1 4 ""b"" 20 ""Fixation: 5037ms"" 246 5037 5282 ""[ 3]"" 3 ""?§?² ?®?ˆ?§?‡?±?²?§?¯?‡ ?Œ ?‡?…?³?§?Œ?‡ ?Œ ?…?Œ?†?§ "" -110.6 2.1 10 7 7 1 NA NA 1"
"755 ""aa2"" ""aa2.edf"" 23 1 4 ""b"" 21 ""Fixation: 5311ms"" 267 5311 5577 ""[ 6]"" 6 ""?…?†???¸?± ?¬?ˆ?§?¨ ?´?¯ "" 7.9 3.4 5 7 7 1 NA NA 1"
"756 ""aa2"" ""aa2.edf"" NA 1 NA """" 22 ""Fixation: 5634ms"" 51 5634 5684 ""[ ]"" NA NA NA NA NA NA 7 1 NA NA 1"
"757 ""aa2"" ""aa2.edf"" NA 1 NA """" 23 ""Fixation: 5742ms"" 159 5742 5900 ""[ ]"" NA NA NA NA NA NA 7 1 NA NA 1"
"758 ""aa2"" ""aa2.edf"" NA 1 NA """" 24 ""Fixation: 5917ms"" 326 5917 6242 ""[ ]"" NA NA NA NA NA NA 7 1 NA NA 1"
"759 ""aa2"" ""aa2.edf"" NA 1 NA """" 25 ""Fixation: 6307ms"" 88 6307 6394 ""[ ]"" NA NA NA NA NA NA 7 1 NA NA 1"
"760 ""aa2"" ""aa2.edf"" NA 1 NA """" 26 ""Fixation: 6424ms"" 293 6424 6716 ""[ ]"" NA NA NA NA NA NA 7 1 NA NA 1"
"761 ""aa2"" ""aa2.edf"" NA 1 NA """" 27 ""Fixation: 6742ms"" 254 6742 6995 ""[ ]"" NA NA NA NA NA NA 7 1 NA NA 1"
"762 ""aa2"" ""aa2.edf"" NA 1 NA """" 28 ""Fixation: 7014ms"" 170 7014 7183 ""[ ]"" NA NA NA NA NA NA 7 1 NA NA 1"
"763 ""aa2"" ""aa2.edf"" NA 1 NA """" 29 ""Fixation: 7231ms"" 147 7231 7377 ""[ ]"" NA NA NA NA NA NA 7 1 NA NA 1"
"764 ""aa2"" ""aa2.edf"" NA 1 NA """" 30 ""Fixation: 7388ms"" 146 7388 7533 ""[ ]"" NA NA NA NA NA NA 7 1 NA NA 1"
"765 ""aa2"" ""aa2.edf"" NA 1 NA """" 31 ""Fixation: 7542ms"" 774 7542 8315 ""[ ]"" NA NA NA NA NA NA 7 1 NA NA 1"
"766 ""aa2"" ""aa2.edf"" NA 1 NA """" 32 ""Fixation: 8362ms"" 66 8362 8427 ""[ ]"" NA NA NA NA NA NA 7 1 NA NA 1"
"767 ""aa2"" ""aa2.edf"" NA 1 NA """" 1 ""Fixation: 7ms"" 168 7 174 ""[ ]"" NA NA NA NA NA NA 6 1 NA NA 1"
"768 ""aa2"" ""aa2.edf"" NA 1 NA """" 2 ""Fixation: 192ms"" 151 192 342 ""[ ]"" NA NA NA NA NA NA 6 1 NA NA 1"
"769 ""aa2"" ""aa2.edf"" NA 1 NA """" 3 ""Fixation: 363ms"" 231 363 593 ""[ ]"" NA NA NA NA NA NA 6 1 NA NA 1"
"770 ""aa2"" ""aa2.edf"" NA 1 NA """" 4 ""Fixation: 604ms"" 414 604 1017 ""[ ]"" NA NA NA NA NA NA 6 1 NA NA 1"
"771 ""aa2"" ""aa2.edf"" NA 1 NA """" 5 ""Fixation: 1035ms"" 199 1035 1233 ""[ ]"" NA NA NA NA NA NA 6 1 NA NA 1"
"772 ""aa2"" ""aa2.edf"" NA 1 NA """" 6 ""Fixation: 1256ms"" 261 1256 1516 ""[ ]"" NA NA NA NA NA NA 6 1 NA NA 1"
"773 ""aa2"" ""aa2.edf"" NA 1 NA """" 7 ""Fixation: 1527ms"" 347 1527 1873 ""[ ]"" NA NA NA NA NA NA 6 1 NA NA 1"
"774 ""aa2"" ""aa2.edf"" NA 1 NA """" 8 ""Fixation: 1892ms"" 237 1892 2128 ""[ ]"" NA NA NA NA NA NA 6 1 NA NA 1"
"775 ""aa2"" ""aa2.edf"" NA 1 NA """" 9 ""Fixation: 2145ms"" 213 2145 2357 ""[ ]"" NA NA NA NA NA NA 6 1 NA NA 1"
"776 ""aa2"" ""aa2.edf"" NA 1 NA """" 10 ""Fixation: 2378ms"" 203 2378 2580 ""[ ]"" NA NA NA NA NA NA 6 1 NA NA 1"
"777 ""aa2"" ""aa2.edf"" NA 1 NA """" 11 ""Fixation: 2604ms"" 229 2604 2832 ""[ ]"" NA NA NA NA NA NA 6 1 NA NA 1"
"778 ""aa2"" ""aa2.edf"" NA 1 NA """" 12 ""Fixation: 2850ms"" 444 2850 3293 ""[ ]"" NA NA NA NA NA NA 6 1 NA NA 1"
"779 ""aa2"" ""aa2.edf"" NA 1 NA """" 13 ""Fixation: 3303ms"" 942 3303 4244 ""[ ]"" NA NA NA NA NA NA 6 1 NA NA 1"
"780 ""aa2"" ""aa2.edf"" NA 1 NA """" 14 ""Fixation: 4334ms"" 764 4334 5097 ""[ ]"" NA NA NA NA NA NA 6 1 NA NA 1"
"781 ""aa2"" ""aa2.edf"" NA 1 NA """" 15 ""Fixation: 5163ms"" 75 5163 5237 ""[ ]"" NA NA NA NA NA NA 6 1 NA NA 1"
"782 ""aa2"" ""aa2.edf"" NA 1 NA """" 16 ""Fixation: 5258ms"" 128 5258 5385 ""[ ]"" NA NA NA NA NA NA 6 1 NA NA 1"
"783 ""aa2"" ""aa2.edf"" NA 1 NA """" 17 ""Fixation: 5403ms"" 167 5403 5569 ""[ ]"" NA NA NA NA NA NA 6 1 NA NA 1"
"784 ""aa2"" ""aa2.edf"" NA 1 NA """" 18 ""Fixation: 5593ms"" 155 5593 5747 ""[ ]"" NA NA NA NA NA NA 6 1 NA NA 1"
"785 ""aa2"" ""aa2.edf"" NA 1 NA """" 19 ""Fixation: 5771ms"" 367 5771 6137 ""[ ]"" NA NA NA NA NA NA 6 1 NA NA 1"
"786 ""aa2"" ""aa2.edf"" NA 1 NA """" 20 ""Fixation: 6163ms"" 199 6163 6361 ""[ ]"" NA NA NA NA NA NA 6 1 NA NA 1"
"787 ""aa2"" ""aa2.edf"" NA 1 NA """" 21 ""Fixation: 6413ms"" 126 6413 6538 ""[ ]"" NA NA NA NA NA NA 6 1 NA NA 1"
"788 ""aa2"" ""aa2.edf"" NA 1 NA """" 22 ""Fixation: 6548ms"" 730 6548 7277 ""[ ]"" NA NA NA NA NA NA 6 1 NA NA 1"
"789 ""aa2"" ""aa2.edf"" NA 1 NA """" 23 ""Fixation: 7321ms"" 118 7321 7438 ""[ ]"" NA NA NA NA NA NA 6 1 NA NA 1"
"790 ""aa2"" ""aa2.edf"" NA 1 NA """" 24 ""Fixation: 7463ms"" 99 7463 7561 ""[ ]"" NA NA NA NA NA NA 6 1 NA NA 1"
"791 ""aa2"" ""aa2.edf"" NA 1 NA """" 1 ""Fixation: 7ms"" 211 7 217 ""[ ]"" NA NA NA NA NA NA 6 1 NA NA 1"
"792 ""aa2"" ""aa2.edf"" NA 1 NA """" 2 ""Fixation: 240ms"" 209 240 448 ""[ ]"" NA NA NA NA NA NA 6 1 NA NA 1"
"793 ""aa2"" ""aa2.edf"" NA 1 NA """" 3 ""Fixation: 461ms"" 250 461 710 ""[ ]"" NA NA NA NA NA NA 6 1 NA NA 1"
"794 ""aa2"" ""aa2.edf"" NA 1 NA """" 4 ""Fixation: 732ms"" 260 732 991 ""[ ]"" NA NA NA NA NA NA 6 1 NA NA 1"
"795 ""aa2"" ""aa2.edf"" NA 1 NA """" 5 ""Fixation: 1013ms"" 228 1013 1240 ""[ ]"" NA NA NA NA NA NA 6 1 NA NA 1"
"796 ""aa2"" ""aa2.edf"" NA 1 NA """" 6 ""Fixation: 1265ms"" 164 1265 1428 ""[ ]"" NA NA NA NA NA NA 6 1 NA NA 1"
"797 ""aa2"" ""aa2.edf"" NA 1 NA """" 7 ""Fixation: 1454ms"" 250 1454 1703 ""[ ]"" NA NA NA NA NA NA 6 1 NA NA 1"
"798 ""aa2"" ""aa2.edf"" NA 1 NA """" 8 ""Fixation: 1726ms"" 189 1726 1914 ""[ ]"" NA NA NA NA NA NA 6 1 NA NA 1"
"799 ""aa2"" ""aa2.edf"" NA 1 NA """" 9 ""Fixation: 1933ms"" 136 1933 2068 ""[ ]"" NA NA NA NA NA NA 6 1 NA NA 1"
"800 ""aa2"" ""aa2.edf"" NA 1 NA """" 10 ""Fixation: 2093ms"" 167 2093 2259 ""[ ]"" NA NA NA NA NA NA 6 1 NA NA 1"
"801 ""aa2"" ""aa2.edf"" NA 1 NA """" 11 ""Fixation: 2340ms"" 138 2340 2477 ""[ ]"" NA NA NA NA NA NA 6 1 NA NA 1"
"802 ""aa2"" ""aa2.edf"" NA 1 NA """" 12 ""Fixation: 2494ms"" 155 2494 2648 ""[ ]"" NA NA NA NA NA NA 6 1 NA NA 1"
"803 ""aa2"" ""aa2.edf"" NA 1 NA """" 13 ""Fixation: 2711ms"" 104 2711 2814 ""[ ]"" NA NA NA NA NA NA 6 1 NA NA 1"
"804 ""aa2"" ""aa2.edf"" NA 1 NA """" 14 ""Fixation: 2838ms"" 266 2838 3103 ""[ ]"" NA NA NA NA NA NA 6 1 NA NA 1"
"805 ""aa2"" ""aa2.edf"" NA 1 NA """" 15 ""Fixation: 3129ms"" 320 3129 3448 ""[ ]"" NA NA NA NA NA NA 6 1 NA NA 1"
"806 ""aa2"" ""aa2.edf"" NA 1 NA """" 16 ""Fixation: 3472ms"" 160 3472 3631 ""[ ]"" NA NA NA NA NA NA 6 1 NA NA 1"
"807 ""aa2"" ""aa2.edf"" NA 1 NA """" 17 ""Fixation: 3660ms"" 153 3660 3812 ""[ ]"" NA NA NA NA NA NA 6 1 NA NA 1"
"808 ""aa2"" ""aa2.edf"" NA 1 NA """" 18 ""Fixation: 3854ms"" 302 3854 4155 ""[ ]"" NA NA NA NA NA NA 6 1 NA NA 1"
"809 ""aa2"" ""aa2.edf"" NA 1 NA """" 19 ""Fixation: 4195ms"" 158 4195 4352 ""[ ]"" NA NA NA NA NA NA 6 1 NA NA 1"
"810 ""aa2"" ""aa2.edf"" NA 1 NA """" 20 ""Fixation: 4360ms"" 382 4360 4741 ""[ ]"" NA NA NA NA NA NA 6 1 NA NA 1"
"811 ""aa2"" ""aa2.edf"" NA 1 NA """" 21 ""Fixation: 4796ms"" 182 4796 4977 ""[ ]"" NA NA NA NA NA NA 6 1 NA NA 1"
"812 ""aa2"" ""aa2.edf"" NA 1 NA """" 22 ""Fixation: 5003ms"" 289 5003 5291 ""[ ]"" NA NA NA NA NA NA 6 1 NA NA 1"
"813 ""aa2"" ""aa2.edf"" NA 1 NA """" 1 ""Fixation: 9ms"" 275 9 283 ""[ ]"" NA NA NA NA NA NA 6 1 NA NA 1"
"814 ""aa2"" ""aa2.edf"" NA 1 NA """" 2 ""Fixation: 304ms"" 288 304 591 ""[ ]"" NA NA NA NA NA NA 6 1 NA NA 1"
"815 ""aa2"" ""aa2.edf"" NA 1 NA """" 3 ""Fixation: 613ms"" 311 613 923 ""[ ]"" NA NA NA NA NA NA 6 1 NA NA 1"
"816 ""aa2"" ""aa2.edf"" NA 1 NA """" 4 ""Fixation: 947ms"" 239 947 1185 ""[ ]"" NA NA NA NA NA NA 6 1 NA NA 1"
"817 ""aa2"" ""aa2.edf"" NA 1 NA """" 5 ""Fixation: 1207ms"" 386 1207 1592 ""[ ]"" NA NA NA NA NA NA 6 1 NA NA 1"
"818 ""aa2"" ""aa2.edf"" NA 1 NA """" 6 ""Fixation: 1613ms"" 210 1613 1822 ""[ ]"" NA NA NA NA NA NA 6 1 NA NA 1"
"819 ""aa2"" ""aa2.edf"" NA 1 NA """" 7 ""Fixation: 1839ms"" 184 1839 2022 ""[ ]"" NA NA NA NA NA NA 6 1 NA NA 1"
"820 ""aa2"" ""aa2.edf"" NA 1 NA """" 8 ""Fixation: 2102ms"" 114 2102 2215 ""[ ]"" NA NA NA NA NA NA 6 1 NA NA 1"
"821 ""aa2"" ""aa2.edf"" NA 1 NA """" 9 ""Fixation: 2235ms"" 167 2235 2401 ""[ ]"" NA NA NA NA NA NA 6 1 NA NA 1"
"822 ""aa2"" ""aa2.edf"" NA 1 NA """" 10 ""Fixation: 2462ms"" 77 2462 2538 ""[ ]"" NA NA NA NA NA NA 6 1 NA NA 1"
"823 ""aa2"" ""aa2.edf"" NA 1 NA """" 11 ""Fixation: 2561ms"" 112 2561 2672 ""[ ]"" NA NA NA NA NA NA 6 1 NA NA 1"
"824 ""aa2"" ""aa2.edf"" NA 1 NA """" 12 ""Fixation: 2693ms"" 291 2693 2983 ""[ ]"" NA NA NA NA NA NA 6 1 NA NA 1"
"825 ""aa2"" ""aa2.edf"" NA 1 NA """" 13 ""Fixation: 3010ms"" 265 3010 3274 ""[ ]"" NA NA NA NA NA NA 6 1 NA NA 1"
"826 ""aa2"" ""aa2.edf"" NA 1 NA """" 14 ""Fixation: 3291ms"" 256 3291 3546 ""[ ]"" NA NA NA NA NA NA 6 1 NA NA 1"
"827 ""aa2"" ""aa2.edf"" NA 1 NA """" 15 ""Fixation: 3595ms"" 162 3595 3756 ""[ ]"" NA NA NA NA NA NA 6 1 NA NA 1"
"828 ""aa2"" ""aa2.edf"" NA 1 NA """" 16 ""Fixation: 3763ms"" 341 3763 4103 ""[ ]"" NA NA NA NA NA NA 6 1 NA NA 1"
"829 ""aa2"" ""aa2.edf"" NA 1 NA """" 17 ""Fixation: 4149ms"" 100 4149 4248 ""[ ]"" NA NA NA NA NA NA 6 1 NA NA 1"
"830 ""aa2"" ""aa2.edf"" NA 1 NA """" 18 ""Fixation: 4274ms"" 79 4274 4352 ""[ ]"" NA NA NA NA NA NA 6 1 NA NA 1"
"831 ""aa2"" ""aa2.edf"" NA 1 NA """" 1 ""Fixation: 7ms"" 181 7 187 ""[ ]"" NA NA NA NA NA NA 7 1 NA NA 1"
"832 ""aa2"" ""aa2.edf"" NA 1 NA """" 2 ""Fixation: 208ms"" 121 208 328 ""[ ]"" NA NA NA NA NA NA 7 1 NA NA 1"
"833 ""aa2"" ""aa2.edf"" NA 1 NA """" 3 ""Fixation: 349ms"" 170 349 518 ""[ ]"" NA NA NA NA NA NA 7 1 NA NA 1"
"834 ""aa2"" ""aa2.edf"" NA 1 NA """" 4 ""Fixation: 533ms"" 231 533 763 ""[ ]"" NA NA NA NA NA NA 7 1 NA NA 1"
"835 ""aa2"" ""aa2.edf"" NA 1 NA """" 5 ""Fixation: 779ms"" 425 779 1203 ""[ ]"" NA NA NA NA NA NA 7 1 NA NA 1"
"836 ""aa2"" ""aa2.edf"" NA 1 NA """" 6 ""Fixation: 1223ms"" 170 1223 1392 ""[ ]"" NA NA NA NA NA NA 7 1 NA NA 1"
"837 ""aa2"" ""aa2.edf"" NA 1 NA """" 7 ""Fixation: 1408ms"" 191 1408 1598 ""[ ]"" NA NA NA NA NA NA 7 1 NA NA 1"
"838 ""aa2"" ""aa2.edf"" NA 1 NA """" 8 ""Fixation: 1620ms"" 174 1620 1793 ""[ ]"" NA NA NA NA NA NA 7 1 NA NA 1"
"839 ""aa2"" ""aa2.edf"" NA 1 NA """" 9 ""Fixation: 1813ms"" 139 1813 1951 ""[ ]"" NA NA NA NA NA NA 7 1 NA NA 1"
"840 ""aa2"" ""aa2.edf"" NA 1 NA """" 10 ""Fixation: 2037ms"" 351 2037 2387 ""[ ]"" NA NA NA NA NA NA 7 1 NA NA 1"
"841 ""aa2"" ""aa2.edf"" NA 1 NA """" 11 ""Fixation: 2452ms"" 75 2452 2526 ""[ ]"" NA NA NA NA NA NA 7 1 NA NA 1"
"842 ""aa2"" ""aa2.edf"" NA 1 NA """" 12 ""Fixation: 2549ms"" 119 2549 2667 ""[ ]"" NA NA NA NA NA NA 7 1 NA NA 1"
"843 ""aa2"" ""aa2.edf"" NA 1 NA """" 13 ""Fixation: 2685ms"" 218 2685 2902 ""[ ]"" NA NA NA NA NA NA 7 1 NA NA 1"
"844 ""aa2"" ""aa2.edf"" NA 1 NA """" 14 ""Fixation: 2929ms"" 250 2929 3178 ""[ ]"" NA NA NA NA NA NA 7 1 NA NA 1"
"845 ""aa2"" ""aa2.edf"" NA 1 NA """" 15 ""Fixation: 3201ms"" 157 3201 3357 ""[ ]"" NA NA NA NA NA NA 7 1 NA NA 1"
"846 ""aa2"" ""aa2.edf"" NA 1 NA """" 16 ""Fixation: 3404ms"" 105 3404 3508 ""[ ]"" NA NA NA NA NA NA 7 1 NA NA 1"
"847 ""aa2"" ""aa2.edf"" NA 1 NA """" 17 ""Fixation: 3525ms"" 248 3525 3772 ""[ ]"" NA NA NA NA NA NA 7 1 NA NA 1"
"848 ""aa2"" ""aa2.edf"" NA 1 NA """" 18 ""Fixation: 3819ms"" 133 3819 3951 ""[ ]"" NA NA NA NA NA NA 7 1 NA NA 1"
"849 ""aa2"" ""aa2.edf"" 28 1 10 ""b"" 1 ""Fixation: 7ms"" 184 7 190 ""[ 1]"" 1 ""?…?† "" -9.5 2.8 1 7 6 0 NA NA 1"
"850 ""aa2"" ""aa2.edf"" 28 1 10 ""b"" 2 ""Fixation: 210ms"" 171 210 380 ""[ 2]"" 2 ""?®?ˆ?§?‡?´?Œ "" -0.3 6.1 2 7 6 0 NA NA 1"
"851 ""aa2"" ""aa2.edf"" 28 1 10 ""b"" 3 ""Fixation: 402ms"" 390 402 791 ""[ 3]"" 3 ""?§?² ?‡?…?©?„?§?³?Œ?? ?¨?±?§?¯?±?? ?…?‡?³?§ "" 51.9 7.2 8 7 6 0 NA NA 1"
"852 ""aa2"" ""aa2.edf"" 28 1 10 ""b"" 4 ""Fixation: 815ms"" 175 815 989 ""[ 3]"" 3 ""?§?² ?‡?…?©?„?§?³?Œ?? ?¨?±?§?¯?±?? ?…?‡?³?§ "" -39 5.8 8 7 6 0 NA NA 1"
"853 ""aa2"" ""aa2.edf"" 28 1 10 ""b"" 5 ""Fixation: 1020ms"" 206 1020 1225 ""[ 2]"" 2 ""?®?ˆ?§?‡?´?Œ "" -22.5 13.1 2 7 6 0 NA NA 1"
"854 ""aa2"" ""aa2.edf"" 28 1 10 ""b"" 6 ""Fixation: 1252ms"" 240 1252 1491 ""[ 3]"" 3 ""?§?² ?‡?…?©?„?§?³?Œ?? ?¨?±?§?¯?±?? ?…?‡?³?§ "" -22.7 8.5 8 7 6 0 NA NA 1"
"855 ""aa2"" ""aa2.edf"" 28 1 10 ""b"" 7 ""Fixation: 1511ms"" 159 1511 1669 ""[ 3]"" 3 ""?§?² ?‡?…?©?„?§?³?Œ?? ?¨?±?§?¯?±?? ?…?‡?³?§ "" -67.6 6.1 8 7 6 0 NA NA 1"
"856 ""aa2"" ""aa2.edf"" 28 1 10 ""b"" 8 ""Fixation: 1691ms"" 211 1691 1901 ""[ 3]"" 3 ""?§?² ?‡?…?©?„?§?³?Œ?? ?¨?±?§?¯?±?? ?…?‡?³?§ "" -17.6 10.4 8 7 6 0 NA NA 1"
"857 ""aa2"" ""aa2.edf"" 28 1 10 ""b"" 9 ""Fixation: 1925ms"" 214 1925 2138 ""[ 4]"" 4 ""?©?±?¯?… "" 11.7 5 2 7 6 0 NA NA 1"
"858 ""aa2"" ""aa2.edf"" 28 1 10 ""b"" 10 ""Fixation: 2157ms"" 213 2157 2369 ""[ 3]"" 3 ""?§?² ?‡?…?©?„?§?³?Œ?? ?¨?±?§?¯?±?? ?…?‡?³?§ "" -62.4 11.1 8 7 6 0 NA NA 1"
"859 ""aa2"" ""aa2.edf"" 28 1 10 ""b"" 11 ""Fixation: 2391ms"" 354 2391 2744 ""[ 4]"" 4 ""?©?±?¯?… "" -3.5 7.3 2 7 6 0 NA NA 1"
"860 ""aa2"" ""aa2.edf"" 28 1 10 ""b"" 12 ""Fixation: 2766ms"" 216 2766 2981 ""[ 3]"" 3 ""?§?² ?‡?…?©?„?§?³?Œ?? ?¨?±?§?¯?±?? ?…?‡?³?§ "" -52.7 16.9 8 7 6 0 NA NA 1"
"861 ""aa2"" ""aa2.edf"" 28 1 10 ""b"" 13 ""Fixation: 3005ms"" 265 3005 3269 ""[ 5]"" 5 ""?§?…?§ "" 4.6 6.3 1 7 6 0 NA NA 1"
"862 ""aa2"" ""aa2.edf"" 28 1 10 ""b"" 14 ""Fixation: 3291ms"" 377 3291 3667 ""[ 6]"" 6 ""?§?ˆ ?¢?† ?±?§ ?±?¯ ?©?±?¯ "" 25.1 4.7 4 7 6 0 NA NA 1"
"863 ""aa2"" ""aa2.edf"" 28 1 10 ""b"" 15 ""Fixation: 3684ms"" 207 3684 3890 ""[ 6]"" 6 ""?§?ˆ ?¢?† ?±?§ ?±?¯ ?©?±?¯ "" -23.3 5 4 7 6 0 NA NA 1"
"864 ""aa2"" ""aa2.edf"" 28 1 10 ""b"" 16 ""Fixation: 3908ms"" 297 3908 4204 ""[ 6]"" 6 ""?§?ˆ ?¢?† ?±?§ ?±?¯ ?©?±?¯ "" 20 7.5 4 7 6 0 NA NA 1"
"865 ""aa2"" ""aa2.edf"" 28 1 10 ""b"" 17 ""Fixation: 4226ms"" 312 4226 4537 ""[ 6]"" 6 ""?§?ˆ ?¢?† ?±?§ ?±?¯ ?©?±?¯ "" -43 4.4 4 7 6 0 NA NA 1"
"866 ""aa2"" ""aa2.edf"" 28 1 10 ""b"" 18 ""Fixation: 4583ms"" 287 4583 4869 ""[ 3]"" 3 ""?§?² ?‡?…?©?„?§?³?Œ?? ?¨?±?§?¯?±?? ?…?‡?³?§ "" 67.2 11.6 8 7 6 0 NA NA 1"
"867 ""aa2"" ""aa2.edf"" NA 1 NA """" 19 ""Fixation: 4984ms"" 280 4984 5263 ""[ ]"" NA NA NA NA NA NA 6 0 NA NA 1"
"868 ""aa2"" ""aa2.edf"" NA 1 NA """" 20 ""Fixation: 5328ms"" 82 5328 5409 ""[ ]"" NA NA NA NA NA NA 6 0 NA NA 1"
"869 ""aa2"" ""aa2.edf"" NA 1 NA """" 21 ""Fixation: 5435ms"" 145 5435 5579 ""[ ]"" NA NA NA NA NA NA 6 0 NA NA 1"
"870 ""aa2"" ""aa2.edf"" NA 1 NA """" 22 ""Fixation: 5587ms"" 136 5587 5722 ""[ ]"" NA NA NA NA NA NA 6 0 NA NA 1"
"871 ""aa2"" ""aa2.edf"" NA 1 NA """" 23 ""Fixation: 5748ms"" 226 5748 5973 ""[ ]"" NA NA NA NA NA NA 6 0 NA NA 1"
"872 ""aa2"" ""aa2.edf"" NA 1 NA """" 24 ""Fixation: 5980ms"" 105 5980 6084 ""[ ]"" NA NA NA NA NA NA 6 0 NA NA 1"
"873 ""aa2"" ""aa2.edf"" NA 1 NA """" 25 ""Fixation: 6111ms"" 275 6111 6385 ""[ ]"" NA NA NA NA NA NA 6 0 NA NA 1"
"874 ""aa2"" ""aa2.edf"" NA 1 NA """" 26 ""Fixation: 6408ms"" 345 6408 6752 ""[ ]"" NA NA NA NA NA NA 6 0 NA NA 1"
"875 ""aa2"" ""aa2.edf"" NA 1 NA """" 27 ""Fixation: 6805ms"" 117 6805 6921 ""[ ]"" NA NA NA NA NA NA 6 0 NA NA 1"
"876 ""aa2"" ""aa2.edf"" NA 1 NA """" 28 ""Fixation: 6939ms"" 875 6939 7813 ""[ ]"" NA NA NA NA NA NA 6 0 NA NA 1"
"877 ""aa2"" ""aa2.edf"" NA 1 NA """" 29 ""Fixation: 7858ms"" 88 7858 7945 ""[ ]"" NA NA NA NA NA NA 6 0 NA NA 1"
"878 ""aa2"" ""aa2.edf"" NA 1 NA """" 30 ""Fixation: 7972ms"" 42 7972 8013 ""[ ]"" NA NA NA NA NA NA 6 0 NA NA 1"
"879 ""aa2"" ""aa2.edf"" NA 1 NA """" 1 ""Fixation: 7ms"" 186 7 192 ""[ ]"" NA NA NA NA NA NA 6 1 NA NA 1"
"880 ""aa2"" ""aa2.edf"" NA 1 NA """" 2 ""Fixation: 210ms"" 298 210 507 ""[ ]"" NA NA NA NA NA NA 6 1 NA NA 1"
"881 ""aa2"" ""aa2.edf"" NA 1 NA """" 3 ""Fixation: 530ms"" 311 530 840 ""[ ]"" NA NA NA NA NA NA 6 1 NA NA 1"
"882 ""aa2"" ""aa2.edf"" NA 1 NA """" 4 ""Fixation: 856ms"" 187 856 1042 ""[ ]"" NA NA NA NA NA NA 6 1 NA NA 1"
"883 ""aa2"" ""aa2.edf"" NA 1 NA """" 5 ""Fixation: 1064ms"" 298 1064 1361 ""[ ]"" NA NA NA NA NA NA 6 1 NA NA 1"
"884 ""aa2"" ""aa2.edf"" NA 1 NA """" 6 ""Fixation: 1383ms"" 315 1383 1697 ""[ ]"" NA NA NA NA NA NA 6 1 NA NA 1"
"885 ""aa2"" ""aa2.edf"" NA 1 NA """" 7 ""Fixation: 1718ms"" 182 1718 1899 ""[ ]"" NA NA NA NA NA NA 6 1 NA NA 1"
"886 ""aa2"" ""aa2.edf"" NA 1 NA """" 8 ""Fixation: 1907ms"" 172 1907 2078 ""[ ]"" NA NA NA NA NA NA 6 1 NA NA 1"
"887 ""aa2"" ""aa2.edf"" NA 1 NA """" 9 ""Fixation: 2103ms"" 227 2103 2329 ""[ ]"" NA NA NA NA NA NA 6 1 NA NA 1"
"888 ""aa2"" ""aa2.edf"" NA 1 NA """" 10 ""Fixation: 2341ms"" 179 2341 2519 ""[ ]"" NA NA NA NA NA NA 6 1 NA NA 1"
"889 ""aa2"" ""aa2.edf"" NA 1 NA """" 11 ""Fixation: 2543ms"" 270 2543 2812 ""[ ]"" NA NA NA NA NA NA 6 1 NA NA 1"
"890 ""aa2"" ""aa2.edf"" NA 1 NA """" 12 ""Fixation: 2837ms"" 301 2837 3137 ""[ ]"" NA NA NA NA NA NA 6 1 NA NA 1"
"891 ""aa2"" ""aa2.edf"" NA 1 NA """" 13 ""Fixation: 3215ms"" 121 3215 3335 ""[ ]"" NA NA NA NA NA NA 6 1 NA NA 1"
"892 ""aa2"" ""aa2.edf"" NA 1 NA """" 14 ""Fixation: 3350ms"" 261 3350 3610 ""[ ]"" NA NA NA NA NA NA 6 1 NA NA 1"
"893 ""aa2"" ""aa2.edf"" NA 1 NA """" 15 ""Fixation: 3620ms"" 67 3620 3686 ""[ ]"" NA NA NA NA NA NA 6 1 NA NA 1"
"894 ""aa2"" ""aa2.edf"" NA 1 NA """" 16 ""Fixation: 3749ms"" 118 3749 3866 ""[ ]"" NA NA NA NA NA NA 6 1 NA NA 1"
"895 ""aa2"" ""aa2.edf"" NA 1 NA """" 17 ""Fixation: 3881ms"" 193 3881 4073 ""[ ]"" NA NA NA NA NA NA 6 1 NA NA 1"
"896 ""aa2"" ""aa2.edf"" NA 1 NA """" 18 ""Fixation: 4099ms"" 194 4099 4292 ""[ ]"" NA NA NA NA NA NA 6 1 NA NA 1"
"897 ""aa2"" ""aa2.edf"" NA 1 NA """" 19 ""Fixation: 4317ms"" 243 4317 4559 ""[ ]"" NA NA NA NA NA NA 6 1 NA NA 1"
"898 ""aa2"" ""aa2.edf"" NA 1 NA """" 20 ""Fixation: 4572ms"" 148 4572 4719 ""[ ]"" NA NA NA NA NA NA 6 1 NA NA 1"
"899 ""aa2"" ""aa2.edf"" NA 1 NA """" 21 ""Fixation: 4767ms"" 165 4767 4931 ""[ ]"" NA NA NA NA NA NA 6 1 NA NA 1"
"900 ""aa2"" ""aa2.edf"" NA 1 NA """" 22 ""Fixation: 4938ms"" 295 4938 5232 ""[ ]"" NA NA NA NA NA NA 6 1 NA NA 1"
"901 ""aa2"" ""aa2.edf"" NA 1 NA """" 23 ""Fixation: 5281ms"" 113 5281 5393 ""[ ]"" NA NA NA NA NA NA 6 1 NA NA 1"
"902 ""aa2"" ""aa2.edf"" NA 1 NA """" 1 ""Fixation: 7ms"" 190 7 196 ""[ ]"" NA NA NA NA NA NA 7 1 NA NA 1"
"903 ""aa2"" ""aa2.edf"" NA 1 NA """" 2 ""Fixation: 215ms"" 211 215 425 ""[ ]"" NA NA NA NA NA NA 7 1 NA NA 1"
"904 ""aa2"" ""aa2.edf"" NA 1 NA """" 3 ""Fixation: 446ms"" 231 446 676 ""[ ]"" NA NA NA NA NA NA 7 1 NA NA 1"
"905 ""aa2"" ""aa2.edf"" NA 1 NA """" 4 ""Fixation: 700ms"" 209 700 908 ""[ ]"" NA NA NA NA NA NA 7 1 NA NA 1"
"906 ""aa2"" ""aa2.edf"" NA 1 NA """" 5 ""Fixation: 930ms"" 193 930 1122 ""[ ]"" NA NA NA NA NA NA 7 1 NA NA 1"
"907 ""aa2"" ""aa2.edf"" NA 1 NA """" 6 ""Fixation: 1141ms"" 103 1141 1243 ""[ ]"" NA NA NA NA NA NA 7 1 NA NA 1"
"908 ""aa2"" ""aa2.edf"" NA 1 NA """" 7 ""Fixation: 1268ms"" 305 1268 1572 ""[ ]"" NA NA NA NA NA NA 7 1 NA NA 1"
"909 ""aa2"" ""aa2.edf"" NA 1 NA """" 8 ""Fixation: 1598ms"" 239 1598 1836 ""[ ]"" NA NA NA NA NA NA 7 1 NA NA 1"
"910 ""aa2"" ""aa2.edf"" NA 1 NA """" 9 ""Fixation: 1855ms"" 235 1855 2089 ""[ ]"" NA NA NA NA NA NA 7 1 NA NA 1"
"911 ""aa2"" ""aa2.edf"" NA 1 NA """" 10 ""Fixation: 2110ms"" 286 2110 2395 ""[ ]"" NA NA NA NA NA NA 7 1 NA NA 1"
"912 ""aa2"" ""aa2.edf"" NA 1 NA """" 11 ""Fixation: 2415ms"" 356 2415 2770 ""[ ]"" NA NA NA NA NA NA 7 1 NA NA 1"
"913 ""aa2"" ""aa2.edf"" NA 1 NA """" 12 ""Fixation: 2795ms"" 157 2795 2951 ""[ ]"" NA NA NA NA NA NA 7 1 NA NA 1"
"914 ""aa2"" ""aa2.edf"" NA 1 NA """" 13 ""Fixation: 3034ms"" 356 3034 3389 ""[ ]"" NA NA NA NA NA NA 7 1 NA NA 1"
"915 ""aa2"" ""aa2.edf"" NA 1 NA """" 14 ""Fixation: 3454ms"" 163 3454 3616 ""[ ]"" NA NA NA NA NA NA 7 1 NA NA 1"
"916 ""aa2"" ""aa2.edf"" NA 1 NA """" 15 ""Fixation: 3635ms"" 177 3635 3811 ""[ ]"" NA NA NA NA NA NA 7 1 NA NA 1"
"917 ""aa2"" ""aa2.edf"" NA 1 NA """" 16 ""Fixation: 3839ms"" 226 3839 4064 ""[ ]"" NA NA NA NA NA NA 7 1 NA NA 1"
"918 ""aa2"" ""aa2.edf"" NA 1 NA """" 17 ""Fixation: 4111ms"" 482 4111 4592 ""[ ]"" NA NA NA NA NA NA 7 1 NA NA 1"
"919 ""aa2"" ""aa2.edf"" NA 1 NA """" 18 ""Fixation: 4637ms"" 49 4637 4685 ""[ ]"" NA NA NA NA NA NA 7 1 NA NA 1"
"920 ""aa2"" ""aa2.edf"" 31 1 30 ""c"" 1 ""Fixation: 7ms"" 191 7 197 ""[ 1]"" 1 ""?…?† "" -4.7 0.8 1 7 7 1 NA NA 1"
"921 ""aa2"" ""aa2.edf"" 31 1 30 ""c"" 2 ""Fixation: 216ms"" 205 216 420 ""[ 2]"" 2 ""?´?§?Œ?¹?‡ â€??§?Œ "" 13.3 13.6 1 7 7 1 NA NA 1"
"922 ""aa2"" ""aa2.edf"" 31 1 30 ""c"" 3 ""Fixation: 442ms"" 310 442 751 ""[ 3]"" 3 ""?¯?± ?…?ˆ?±?¯?? ?³???§?±?‡ "" 48 16 2 7 7 1 NA NA 1"
"923 ""aa2"" ""aa2.edf"" 31 1 30 ""c"" 4 ""Fixation: 775ms"" 209 775 983 ""[ 3]"" 3 ""?¯?± ?…?ˆ?±?¯?? ?³???§?±?‡ "" -35 15.6 2 7 7 1 NA NA 1"
"924 ""aa2"" ""aa2.edf"" 31 1 30 ""c"" 5 ""Fixation: 1003ms"" 276 1003 1278 ""[ 4]"" 4 ""?®?ˆ?§?†?¯?… "" -2.7 10.5 2 7 7 1 NA NA 1"
"925 ""aa2"" ""aa2.edf"" 31 1 30 ""c"" 6 ""Fixation: 1288ms"" 215 1288 1502 ""[ 4]"" 4 ""?®?ˆ?§?†?¯?… "" -21.8 9.7 2 7 7 1 NA NA 1"
"926 ""aa2"" ""aa2.edf"" 31 1 30 ""c"" 7 ""Fixation: 1525ms"" 599 1525 2123 ""[ 6]"" 6 ""?®?Œ?„?Œ ?¹?µ?¨?§?†?Œâ€? ?´?¯?… "" 28.2 10.6 6 7 7 1 NA NA 1"
"927 ""aa2"" ""aa2.edf"" 31 1 30 ""c"" 8 ""Fixation: 2144ms"" 249 2144 2392 ""[ 6]"" 6 ""?®?Œ?„?Œ ?¹?µ?¨?§?†?Œâ€? ?´?¯?… "" -36.7 8.3 6 7 7 1 NA NA 1"
"928 ""aa2"" ""aa2.edf"" 31 1 30 ""c"" 9 ""Fixation: 2405ms"" 191 2405 2595 ""[ 6]"" 6 ""?®?Œ?„?Œ ?¹?µ?¨?§?†?Œâ€? ?´?¯?… "" -66.9 6.7 6 7 7 1 NA NA 1"
"929 ""aa2"" ""aa2.edf"" 31 1 30 ""c"" 10 ""Fixation: 2628ms"" 402 2628 3029 ""[ 6]"" 6 ""?®?Œ?„?Œ ?¹?µ?¨?§?†?Œâ€? ?´?¯?… "" 87.1 15.5 6 7 7 1 NA NA 1"
"930 ""aa2"" ""aa2.edf"" 31 1 30 ""c"" 11 ""Fixation: 3055ms"" 185 3055 3239 ""[ 6]"" 6 ""?®?Œ?„?Œ ?¹?µ?¨?§?†?Œâ€? ?´?¯?… "" -12.6 11.1 6 7 7 1 NA NA 1"
"931 ""aa2"" ""aa2.edf"" 31 1 30 ""c"" 12 ""Fixation: 3261ms"" 194 3261 3454 ""[ 6]"" 6 ""?®?Œ?„?Œ ?¹?µ?¨?§?†?Œâ€? ?´?¯?… "" -76.6 16 6 7 7 1 NA NA 1"
"932 ""aa2"" ""aa2.edf"" NA 1 NA """" 13 ""Fixation: 3534ms"" 103 3534 3636 ""[ ]"" NA NA NA NA NA NA 7 1 NA NA 1"
"933 ""aa2"" ""aa2.edf"" NA 1 NA """" 14 ""Fixation: 3662ms"" 449 3662 4110 ""[ ]"" NA NA NA NA NA NA 7 1 NA NA 1"
"934 ""aa2"" ""aa2.edf"" NA 1 NA """" 15 ""Fixation: 4175ms"" 77 4175 4251 ""[ ]"" NA NA NA NA NA NA 7 1 NA NA 1"
"935 ""aa2"" ""aa2.edf"" NA 1 NA """" 16 ""Fixation: 4275ms"" 107 4275 4381 ""[ ]"" NA NA NA NA NA NA 7 1 NA NA 1"
"936 ""aa2"" ""aa2.edf"" NA 1 NA """" 17 ""Fixation: 4401ms"" 289 4401 4689 ""[ ]"" NA NA NA NA NA NA 7 1 NA NA 1"
"937 ""aa2"" ""aa2.edf"" NA 1 NA """" 18 ""Fixation: 4716ms"" 252 4716 4967 ""[ ]"" NA NA NA NA NA NA 7 1 NA NA 1"
"938 ""aa2"" ""aa2.edf"" NA 1 NA """" 19 ""Fixation: 4987ms"" 125 4987 5111 ""[ ]"" NA NA NA NA NA NA 7 1 NA NA 1"
"939 ""aa2"" ""aa2.edf"" NA 1 NA """" 20 ""Fixation: 5134ms"" 192 5134 5325 ""[ ]"" NA NA NA NA NA NA 7 1 NA NA 1"
"940 ""aa2"" ""aa2.edf"" NA 1 NA """" 21 ""Fixation: 5373ms"" 107 5373 5479 ""[ ]"" NA NA NA NA NA NA 7 1 NA NA 1"
"941 ""aa2"" ""aa2.edf"" NA 1 NA """" 22 ""Fixation: 5493ms"" 328 5493 5820 ""[ ]"" NA NA NA NA NA NA 7 1 NA NA 1"
"942 ""aa2"" ""aa2.edf"" NA 1 NA """" 1 ""Fixation: 34ms"" 176 34 209 ""[ ]"" NA NA NA NA NA NA 7 1 NA NA 1"
"943 ""aa2"" ""aa2.edf"" NA 1 NA """" 2 ""Fixation: 225ms"" 207 225 431 ""[ ]"" NA NA NA NA NA NA 7 1 NA NA 1"
"944 ""aa2"" ""aa2.edf"" NA 1 NA """" 3 ""Fixation: 453ms"" 217 453 669 ""[ ]"" NA NA NA NA NA NA 7 1 NA NA 1"
"945 ""aa2"" ""aa2.edf"" NA 1 NA """" 4 ""Fixation: 677ms"" 138 677 814 ""[ ]"" NA NA NA NA NA NA 7 1 NA NA 1"
"946 ""aa2"" ""aa2.edf"" NA 1 NA """" 5 ""Fixation: 840ms"" 257 840 1096 ""[ ]"" NA NA NA NA NA NA 7 1 NA NA 1"
"947 ""aa2"" ""aa2.edf"" NA 1 NA """" 6 ""Fixation: 1120ms"" 411 1120 1530 ""[ ]"" NA NA NA NA NA NA 7 1 NA NA 1"
"948 ""aa2"" ""aa2.edf"" NA 1 NA """" 7 ""Fixation: 1550ms"" 213 1550 1762 ""[ ]"" NA NA NA NA NA NA 7 1 NA NA 1"
"949 ""aa2"" ""aa2.edf"" NA 1 NA """" 8 ""Fixation: 1782ms"" 278 1782 2059 ""[ ]"" NA NA NA NA NA NA 7 1 NA NA 1"
"950 ""aa2"" ""aa2.edf"" NA 1 NA """" 9 ""Fixation: 2079ms"" 226 2079 2304 ""[ ]"" NA NA NA NA NA NA 7 1 NA NA 1"
"951 ""aa2"" ""aa2.edf"" NA 1 NA """" 10 ""Fixation: 2328ms"" 284 2328 2611 ""[ ]"" NA NA NA NA NA NA 7 1 NA NA 1"
"952 ""aa2"" ""aa2.edf"" NA 1 NA """" 11 ""Fixation: 2690ms"" 143 2690 2832 ""[ ]"" NA NA NA NA NA NA 7 1 NA NA 1"
"953 ""aa2"" ""aa2.edf"" NA 1 NA """" 12 ""Fixation: 2855ms"" 170 2855 3024 ""[ ]"" NA NA NA NA NA NA 7 1 NA NA 1"
"954 ""aa2"" ""aa2.edf"" NA 1 NA """" 13 ""Fixation: 3084ms"" 108 3084 3191 ""[ ]"" NA NA NA NA NA NA 7 1 NA NA 1"
"955 ""aa2"" ""aa2.edf"" NA 1 NA """" 14 ""Fixation: 3213ms"" 204 3213 3416 ""[ ]"" NA NA NA NA NA NA 7 1 NA NA 1"
"956 ""aa2"" ""aa2.edf"" NA 1 NA """" 15 ""Fixation: 3426ms"" 151 3426 3576 ""[ ]"" NA NA NA NA NA NA 7 1 NA NA 1"
"957 ""aa2"" ""aa2.edf"" NA 1 NA """" 16 ""Fixation: 3600ms"" 220 3600 3819 ""[ ]"" NA NA NA NA NA NA 7 1 NA NA 1"
"958 ""aa2"" ""aa2.edf"" NA 1 NA """" 17 ""Fixation: 3841ms"" 166 3841 4006 ""[ ]"" NA NA NA NA NA NA 7 1 NA NA 1"
"959 ""aa2"" ""aa2.edf"" NA 1 NA """" 18 ""Fixation: 4061ms"" 82 4061 4142 ""[ ]"" NA NA NA NA NA NA 7 1 NA NA 1"
"960 ""aa2"" ""aa2.edf"" NA 1 NA """" 19 ""Fixation: 4179ms"" 245 4179 4423 ""[ ]"" NA NA NA NA NA NA 7 1 NA NA 1"
"961 ""aa2"" ""aa2.edf"" NA 1 NA """" 20 ""Fixation: 4433ms"" 283 4433 4715 ""[ ]"" NA NA NA NA NA NA 7 1 NA NA 1"
"962 ""aa2"" ""aa2.edf"" NA 1 NA """" 21 ""Fixation: 4763ms"" 65 4763 4827 ""[ ]"" NA NA NA NA NA NA 7 1 NA NA 1"
"963 ""aa2"" ""aa2.edf"" 33 1 36 ""b"" 1 ""Fixation: 7ms"" 188 7 194 ""[ 1]"" 1 ""?…?‡?¯?Œ "" 8.7 -4.2 1 7 7 1 NA NA 1"
"964 ""aa2"" ""aa2.edf"" 33 1 36 ""b"" 2 ""Fixation: 213ms"" 149 213 361 ""[ 2]"" 2 ""?§?¹???±?§???Œ "" 22.7 -3.5 1 7 7 1 NA NA 1"
"965 ""aa2"" ""aa2.edf"" 33 1 36 ""b"" 3 ""Fixation: 379ms"" 303 379 681 ""[ 3]"" 3 ""?¯?± ?¬?„?³?‡ ?Œ ?¹?„?†?Œ ?¯?§?¯?¯?§?‡ "" 98.8 -0.6 5 7 7 1 NA NA 1"
"966 ""aa2"" ""aa2.edf"" 33 1 36 ""b"" 4 ""Fixation: 702ms"" 169 702 870 ""[ 3]"" 3 ""?¯?± ?¬?„?³?‡ ?Œ ?¹?„?†?Œ ?¯?§?¯?¯?§?‡ "" 29 1.3 5 7 7 1 NA NA 1"
"967 ""aa2"" ""aa2.edf"" 33 1 36 ""b"" 5 ""Fixation: 891ms"" 312 891 1202 ""[ 3]"" 3 ""?¯?± ?¬?„?³?‡ ?Œ ?¹?„?†?Œ ?¯?§?¯?¯?§?‡ "" -19.9 0.2 5 7 7 1 NA NA 1"
"968 ""aa2"" ""aa2.edf"" 33 1 36 ""b"" 6 ""Fixation: 1219ms"" 215 1219 1433 ""[ 3]"" 3 ""?¯?± ?¬?„?³?‡ ?Œ ?¹?„?†?Œ ?¯?§?¯?¯?§?‡ "" -62.1 2.7 5 7 7 1 NA NA 1"
"969 ""aa2"" ""aa2.edf"" 33 1 36 ""b"" 7 ""Fixation: 1446ms"" 143 1446 1588 ""[ 3]"" 3 ""?¯?± ?¬?„?³?‡ ?Œ ?¹?„?†?Œ ?¯?§?¯?¯?§?‡ "" -87.8 3.7 5 7 7 1 NA NA 1"
"970 ""aa2"" ""aa2.edf"" 33 1 36 ""b"" 8 ""Fixation: 1611ms"" 234 1611 1844 ""[ 6]"" 6 ""?¨?‡ ?­?¨?³?? ?§?¨?¯ ?…?­?©?ˆ?… ?´?¯ "" 70.4 4.9 3 7 7 1 NA NA 1"
"971 ""aa2"" ""aa2.edf"" 33 1 36 ""b"" 9 ""Fixation: 1862ms"" 231 1862 2092 ""[ 6]"" 6 ""?¨?‡ ?­?¨?³?? ?§?¨?¯ ?…?­?©?ˆ?… ?´?¯ "" 15.6 3.5 3 7 7 1 NA NA 1"
"972 ""aa2"" ""aa2.edf"" 33 1 36 ""b"" 10 ""Fixation: 2109ms"" 268 2109 2376 ""[ 6]"" 6 ""?¨?‡ ?­?¨?³?? ?§?¨?¯ ?…?­?©?ˆ?… ?´?¯ "" -30.9 2.1 3 7 7 1 NA NA 1"
"973 ""aa2"" ""aa2.edf"" NA 1 NA """" 11 ""Fixation: 2457ms"" 126 2457 2582 ""[ ]"" NA NA NA NA NA NA 7 1 NA NA 1"
"974 ""aa2"" ""aa2.edf"" NA 1 NA """" 12 ""Fixation: 2598ms"" 320 2598 2917 ""[ ]"" NA NA NA NA NA NA 7 1 NA NA 1"
"975 ""aa2"" ""aa2.edf"" NA 1 NA """" 13 ""Fixation: 2980ms"" 109 2980 3088 ""[ ]"" NA NA NA NA NA NA 7 1 NA NA 1"
"976 ""aa2"" ""aa2.edf"" NA 1 NA """" 14 ""Fixation: 3106ms"" 195 3106 3300 ""[ ]"" NA NA NA NA NA NA 7 1 NA NA 1"
"977 ""aa2"" ""aa2.edf"" NA 1 NA """" 15 ""Fixation: 3315ms"" 190 3315 3504 ""[ ]"" NA NA NA NA NA NA 7 1 NA NA 1"
"978 ""aa2"" ""aa2.edf"" NA 1 NA """" 16 ""Fixation: 3531ms"" 154 3531 3684 ""[ ]"" NA NA NA NA NA NA 7 1 NA NA 1"
"979 ""aa2"" ""aa2.edf"" NA 1 NA """" 17 ""Fixation: 3703ms"" 117 3703 3819 ""[ ]"" NA NA NA NA NA NA 7 1 NA NA 1"
"980 ""aa2"" ""aa2.edf"" NA 1 NA """" 18 ""Fixation: 3870ms"" 121 3870 3990 ""[ ]"" NA NA NA NA NA NA 7 1 NA NA 1"
"981 ""aa2"" ""aa2.edf"" NA 1 NA """" 19 ""Fixation: 4005ms"" 299 4005 4303 ""[ ]"" NA NA NA NA NA NA 7 1 NA NA 1"
"982 ""aa2"" ""aa2.edf"" NA 1 NA """" 20 ""Fixation: 4349ms"" 111 4349 4459 ""[ ]"" NA NA NA NA NA NA 7 1 NA NA 1"
"983 ""aa2"" ""aa2.edf"" NA 1 NA """" 21 ""Fixation: 4473ms"" 138 4473 4610 ""[ ]"" NA NA NA NA NA NA 7 1 NA NA 1"
"984 ""aa2"" ""aa2.edf"" NA 1 NA """" 1 ""Fixation: 7ms"" 174 7 180 ""[ ]"" NA NA NA NA NA NA 6 1 NA NA 1"
"985 ""aa2"" ""aa2.edf"" NA 1 NA """" 2 ""Fixation: 201ms"" 254 201 454 ""[ ]"" NA NA NA NA NA NA 6 1 NA NA 1"
"986 ""aa2"" ""aa2.edf"" NA 1 NA """" 3 ""Fixation: 478ms"" 306 478 783 ""[ ]"" NA NA NA NA NA NA 6 1 NA NA 1"
"987 ""aa2"" ""aa2.edf"" NA 1 NA """" 4 ""Fixation: 804ms"" 249 804 1052 ""[ ]"" NA NA NA NA NA NA 6 1 NA NA 1"
"988 ""aa2"" ""aa2.edf"" NA 1 NA """" 5 ""Fixation: 1072ms"" 232 1072 1303 ""[ ]"" NA NA NA NA NA NA 6 1 NA NA 1"
"989 ""aa2"" ""aa2.edf"" NA 1 NA """" 6 ""Fixation: 1327ms"" 233 1327 1559 ""[ ]"" NA NA NA NA NA NA 6 1 NA NA 1"
"990 ""aa2"" ""aa2.edf"" NA 1 NA """" 7 ""Fixation: 1580ms"" 171 1580 1750 ""[ ]"" NA NA NA NA NA NA 6 1 NA NA 1"
"991 ""aa2"" ""aa2.edf"" NA 1 NA """" 8 ""Fixation: 1772ms"" 102 1772 1873 ""[ ]"" NA NA NA NA NA NA 6 1 NA NA 1"
"992 ""aa2"" ""aa2.edf"" NA 1 NA """" 9 ""Fixation: 1949ms"" 126 1949 2074 ""[ ]"" NA NA NA NA NA NA 6 1 NA NA 1"
"993 ""aa2"" ""aa2.edf"" NA 1 NA """" 10 ""Fixation: 2098ms"" 153 2098 2250 ""[ ]"" NA NA NA NA NA NA 6 1 NA NA 1"
"994 ""aa2"" ""aa2.edf"" NA 1 NA """" 11 ""Fixation: 2314ms"" 77 2314 2390 ""[ ]"" NA NA NA NA NA NA 6 1 NA NA 1"
"995 ""aa2"" ""aa2.edf"" NA 1 NA """" 12 ""Fixation: 2414ms"" 272 2414 2685 ""[ ]"" NA NA NA NA NA NA 6 1 NA NA 1"
"996 ""aa2"" ""aa2.edf"" NA 1 NA """" 13 ""Fixation: 2701ms"" 129 2701 2829 ""[ ]"" NA NA NA NA NA NA 6 1 NA NA 1"
"997 ""aa2"" ""aa2.edf"" NA 1 NA """" 14 ""Fixation: 2856ms"" 247 2856 3102 ""[ ]"" NA NA NA NA NA NA 6 1 NA NA 1"
"998 ""aa2"" ""aa2.edf"" NA 1 NA """" 15 ""Fixation: 3126ms"" 110 3126 3235 ""[ ]"" NA NA NA NA NA NA 6 1 NA NA 1"
"999 ""aa2"" ""aa2.edf"" NA 1 NA """" 16 ""Fixation: 3280ms"" 197 3280 3476 ""[ ]"" NA NA NA NA NA NA 6 1 NA NA 1"
"1000 ""aa2"" ""aa2.edf"" NA 1 NA """" 17 ""Fixation: 3522ms"" 76 3522 3597 ""[ ]"" NA NA NA NA NA NA 6 1 NA NA 1"
"1001 ""aa2"" ""aa2.edf"" NA 1 NA """" 1 ""Fixation: 7ms"" 32 7 38 ""[ ]"" NA NA NA NA NA NA 6 1 NA NA 1"
"1002 ""aa2"" ""aa2.edf"" NA 1 NA """" 2 ""Fixation: 59ms"" 185 59 243 ""[ ]"" NA NA NA NA NA NA 6 1 NA NA 1"
"1003 ""aa2"" ""aa2.edf"" NA 1 NA """" 3 ""Fixation: 254ms"" 292 254 545 ""[ ]"" NA NA NA NA NA NA 6 1 NA NA 1"
"1004 ""aa2"" ""aa2.edf"" NA 1 NA """" 4 ""Fixation: 562ms"" 296 562 857 ""[ ]"" NA NA NA NA NA NA 6 1 NA NA 1"
"1005 ""aa2"" ""aa2.edf"" NA 1 NA """" 5 ""Fixation: 870ms"" 244 870 1113 ""[ ]"" NA NA NA NA NA NA 6 1 NA NA 1"
"1006 ""aa2"" ""aa2.edf"" NA 1 NA """" 6 ""Fixation: 1132ms"" 207 1132 1338 ""[ ]"" NA NA NA NA NA NA 6 1 NA NA 1"
"1007 ""aa2"" ""aa2.edf"" NA 1 NA """" 7 ""Fixation: 1362ms"" 271 1362 1632 ""[ ]"" NA NA NA NA NA NA 6 1 NA NA 1"
"1008 ""aa2"" ""aa2.edf"" NA 1 NA """" 8 ""Fixation: 1659ms"" 230 1659 1888 ""[ ]"" NA NA NA NA NA NA 6 1 NA NA 1"
"1009 ""aa2"" ""aa2.edf"" NA 1 NA """" 9 ""Fixation: 1908ms"" 303 1908 2210 ""[ ]"" NA NA NA NA NA NA 6 1 NA NA 1"
"1010 ""aa2"" ""aa2.edf"" NA 1 NA """" 10 ""Fixation: 2223ms"" 265 2223 2487 ""[ ]"" NA NA NA NA NA NA 6 1 NA NA 1"
"1011 ""aa2"" ""aa2.edf"" NA 1 NA """" 11 ""Fixation: 2510ms"" 272 2510 2781 ""[ ]"" NA NA NA NA NA NA 6 1 NA NA 1"
"1012 ""aa2"" ""aa2.edf"" NA 1 NA """" 12 ""Fixation: 2805ms"" 204 2805 3008 ""[ ]"" NA NA NA NA NA NA 6 1 NA NA 1"
"1013 ""aa2"" ""aa2.edf"" NA 1 NA """" 13 ""Fixation: 3030ms"" 321 3030 3350 ""[ ]"" NA NA NA NA NA NA 6 1 NA NA 1"
"1014 ""aa2"" ""aa2.edf"" NA 1 NA """" 14 ""Fixation: 3371ms"" 134 3371 3504 ""[ ]"" NA NA NA NA NA NA 6 1 NA NA 1"
"1015 ""aa2"" ""aa2.edf"" NA 1 NA """" 15 ""Fixation: 3532ms"" 294 3532 3825 ""[ ]"" NA NA NA NA NA NA 6 1 NA NA 1"
"1016 ""aa2"" ""aa2.edf"" NA 1 NA """" 16 ""Fixation: 3854ms"" 329 3854 4182 ""[ ]"" NA NA NA NA NA NA 6 1 NA NA 1"
"1017 ""aa2"" ""aa2.edf"" NA 1 NA """" 17 ""Fixation: 4207ms"" 274 4207 4480 ""[ ]"" NA NA NA NA NA NA 6 1 NA NA 1"
"1018 ""aa2"" ""aa2.edf"" NA 1 NA """" 18 ""Fixation: 4494ms"" 581 4494 5074 ""[ ]"" NA NA NA NA NA NA 6 1 NA NA 1"
"1019 ""aa2"" ""aa2.edf"" NA 1 NA """" 19 ""Fixation: 5097ms"" 470 5097 5566 ""[ ]"" NA NA NA NA NA NA 6 1 NA NA 1"
"1020 ""aa2"" ""aa2.edf"" NA 1 NA """" 20 ""Fixation: 5586ms"" 375 5586 5960 ""[ ]"" NA NA NA NA NA NA 6 1 NA NA 1"
"1021 ""aa2"" ""aa2.edf"" NA 1 NA """" 21 ""Fixation: 5983ms"" 245 5983 6227 ""[ ]"" NA NA NA NA NA NA 6 1 NA NA 1"
"1022 ""aa2"" ""aa2.edf"" NA 1 NA """" 22 ""Fixation: 6250ms"" 250 6250 6499 ""[ ]"" NA NA NA NA NA NA 6 1 NA NA 1"
"1023 ""aa2"" ""aa2.edf"" NA 1 NA """" 23 ""Fixation: 6522ms"" 385 6522 6906 ""[ ]"" NA NA NA NA NA NA 6 1 NA NA 1"
"1024 ""aa2"" ""aa2.edf"" NA 1 NA """" 24 ""Fixation: 6915ms"" 348 6915 7262 ""[ ]"" NA NA NA NA NA NA 6 1 NA NA 1"
"1025 ""aa2"" ""aa2.edf"" NA 1 NA """" 25 ""Fixation: 7337ms"" 120 7337 7456 ""[ ]"" NA NA NA NA NA NA 6 1 NA NA 1"
"1026 ""aa2"" ""aa2.edf"" NA 1 NA """" 26 ""Fixation: 7482ms"" 448 7482 7929 ""[ ]"" NA NA NA NA NA NA 6 1 NA NA 1"
"1027 ""aa2"" ""aa2.edf"" NA 1 NA """" 27 ""Fixation: 7995ms"" 110 7995 8104 ""[ ]"" NA NA NA NA NA NA 6 1 NA NA 1"
"1028 ""aa2"" ""aa2.edf"" NA 1 NA """" 28 ""Fixation: 8126ms"" 281 8126 8406 ""[ ]"" NA NA NA NA NA NA 6 1 NA NA 1"
"1029 ""aa2"" ""aa2.edf"" NA 1 NA """" 29 ""Fixation: 8431ms"" 219 8431 8649 ""[ ]"" NA NA NA NA NA NA 6 1 NA NA 1"
"1030 ""aa2"" ""aa2.edf"" NA 1 NA """" 30 ""Fixation: 8670ms"" 254 8670 8923 ""[ ]"" NA NA NA NA NA NA 6 1 NA NA 1"
"1031 ""aa2"" ""aa2.edf"" NA 1 NA """" 31 ""Fixation: 8941ms"" 670 8941 9610 ""[ ]"" NA NA NA NA NA NA 6 1 NA NA 1"
"1032 ""aa2"" ""aa2.edf"" NA 1 NA """" 32 ""Fixation: 9632ms"" 98 9632 9729 ""[ ]"" NA NA NA NA NA NA 6 1 NA NA 1"
"1033 ""aa2"" ""aa2.edf"" NA 1 NA """" 33 ""Fixation: 9878ms"" 136 9878 10013 ""[ ]"" NA NA NA NA NA NA 6 1 NA NA 1"
"1034 ""aa2"" ""aa2.edf"" NA 1 NA """" 34 ""Fixation: 10034ms"" 288 10034 10321 ""[ ]"" NA NA NA NA NA NA 6 1 NA NA 1"
"1035 ""aa2"" ""aa2.edf"" NA 1 NA """" 35 ""Fixation: 10500ms"" 101 10500 10600 ""[ ]"" NA NA NA NA NA NA 6 1 NA NA 1"
"1036 ""aa2"" ""aa2.edf"" NA 1 NA """" 36 ""Fixation: 10800ms"" 304 10800 11103 ""[ ]"" NA NA NA NA NA NA 6 1 NA NA 1"
"1037 ""aa2"" ""aa2.edf"" NA 1 NA """" 37 ""Fixation: 11132ms"" 260 11132 11391 ""[ ]"" NA NA NA NA NA NA 6 1 NA NA 1"
"1038 ""aa2"" ""aa2.edf"" NA 1 NA """" 38 ""Fixation: 11534ms"" 278 11534 11811 ""[ ]"" NA NA NA NA NA NA 6 1 NA NA 1"
"1039 ""aa2"" ""aa2.edf"" NA 1 NA """" 39 ""Fixation: 11846ms"" 435 11846 12280 ""[ ]"" NA NA NA NA NA NA 6 1 NA NA 1"
"1040 ""aa2"" ""aa2.edf"" NA 1 NA """" 40 ""Fixation: 12327ms"" 230 12327 12556 ""[ ]"" NA NA NA NA NA NA 6 1 NA NA 1"
"1041 ""aa2"" ""aa2.edf"" NA 1 NA """" 41 ""Fixation: 12605ms"" 386 12605 12990 ""[ ]"" NA NA NA NA NA NA 6 1 NA NA 1"
"1042 ""aa2"" ""aa2.edf"" NA 1 NA """" 42 ""Fixation: 13040ms"" 277 13040 13316 ""[ ]"" NA NA NA NA NA NA 6 1 NA NA 1"
"1043 ""aa2"" ""aa2.edf"" NA 1 NA """" 43 ""Fixation: 13342ms"" 120 13342 13461 ""[ ]"" NA NA NA NA NA NA 6 1 NA NA 1"
"1044 ""aa2"" ""aa2.edf"" 36 1 28 ""a"" 1 ""Fixation: 7ms"" 196 7 202 ""[ 1]"" 1 ""?§?³???§?¯ "" 13.5 -10.3 1 7 7 1 NA NA 1"
"1045 ""aa2"" ""aa2.edf"" 36 1 28 ""a"" 2 ""Fixation: 224ms"" 357 224 580 ""[ 2]"" 2 ""?µ?­?¨???Œ "" 25.2 7.2 2 7 7 1 NA NA 1"
"1046 ""aa2"" ""aa2.edf"" 36 1 28 ""a"" 3 ""Fixation: 599ms"" 245 599 843 ""[ 2]"" 2 ""?µ?­?¨???Œ "" -23.9 6 2 7 7 1 NA NA 1"
"1047 ""aa2"" ""aa2.edf"" 36 1 28 ""a"" 4 ""Fixation: 865ms"" 199 865 1063 ""[ 3]"" 3 ""?¨?§ ?´?§?¯?±?¯?´ "" -23.7 9 2 7 7 1 NA NA 1"
"1048 ""aa2"" ""aa2.edf"" 36 1 28 ""a"" 5 ""Fixation: 1075ms"" 223 1075 1297 ""[ 4]"" 4 ""?©?±?¯ "" 3 11.4 1 7 7 1 NA NA 1"
"1049 ""aa2"" ""aa2.edf"" 36 1 28 ""a"" 6 ""Fixation: 1314ms"" 128 1314 1441 ""[ 3]"" 3 ""?¨?§ ?´?§?¯?±?¯?´ "" -21.3 11.5 2 7 7 1 NA NA 1"
"1050 ""aa2"" ""aa2.edf"" 36 1 28 ""a"" 7 ""Fixation: 1464ms"" 390 1464 1853 ""[ 6]"" 6 ""?§?ˆ ?±?§ ?…???‚?§?¹?¯ ?©?±?¯ ?©?‡ ???µ?…?Œ?…?´ ?±?§ ?¹?ˆ?¶â€? ?©?†?¯ "" 161.4 14.4 5 7 7 1 NA NA 1"
"1051 ""aa2"" ""aa2.edf"" 36 1 28 ""a"" 8 ""Fixation: 1875ms"" 791 1875 2665 ""[ 6]"" 6 ""?§?ˆ ?±?§ ?…???‚?§?¹?¯ ?©?±?¯ ?©?‡ ???µ?…?Œ?…?´ ?±?§ ?¹?ˆ?¶â€? ?©?†?¯ "" 82.8 13.8 5 7 7 1 NA NA 1"
"1052 ""aa2"" ""aa2.edf"" 36 1 28 ""a"" 9 ""Fixation: 2689ms"" 290 2689 2978 ""[ 6]"" 6 ""?§?ˆ ?±?§ ?…???‚?§?¹?¯ ?©?±?¯ ?©?‡ ???µ?…?Œ?…?´ ?±?§ ?¹?ˆ?¶â€? ?©?†?¯ "" -1.3 12.5 5 7 7 1 NA NA 1"
"1053 ""aa2"" ""aa2.edf"" 36 1 28 ""a"" 10 ""Fixation: 3000ms"" 325 3000 3324 ""[ 6]"" 6 ""?§?ˆ ?±?§ ?…???‚?§?¹?¯ ?©?±?¯ ?©?‡ ???µ?…?Œ?…?´ ?±?§ ?¹?ˆ?¶â€? ?©?†?¯ "" -68.9 13.5 5 7 7 1 NA NA 1"
"1054 ""aa2"" ""aa2.edf"" 36 1 28 ""a"" 11 ""Fixation: 3344ms"" 619 3344 3962 ""[ 6]"" 6 ""?§?ˆ ?±?§ ?…???‚?§?¹?¯ ?©?±?¯ ?©?‡ ???µ?…?Œ?…?´ ?±?§ ?¹?ˆ?¶â€? ?©?†?¯ "" -123.5 9.5 5 7 7 1 NA NA 1"
"1055 ""aa2"" ""aa2.edf"" NA 1 NA """" 12 ""Fixation: 4043ms"" 139 4043 4181 ""[ ]"" NA NA NA NA NA NA 7 1 NA NA 1"
"1056 ""aa2"" ""aa2.edf"" NA 1 NA """" 13 ""Fixation: 4200ms"" 605 4200 4804 ""[ ]"" NA NA NA NA NA NA 7 1 NA NA 1"
"1057 ""aa2"" ""aa2.edf"" NA 1 NA """" 14 ""Fixation: 4868ms"" 118 4868 4985 ""[ ]"" NA NA NA NA NA NA 7 1 NA NA 1"
"1058 ""aa2"" ""aa2.edf"" NA 1 NA """" 15 ""Fixation: 5007ms"" 460 5007 5466 ""[ ]"" NA NA NA NA NA NA 7 1 NA NA 1"
"1059 ""aa2"" ""aa2.edf"" NA 1 NA """" 16 ""Fixation: 5491ms"" 244 5491 5734 ""[ ]"" NA NA NA NA NA NA 7 1 NA NA 1"
"1060 ""aa2"" ""aa2.edf"" NA 1 NA """" 17 ""Fixation: 5760ms"" 208 5760 5967 ""[ ]"" NA NA NA NA NA NA 7 1 NA NA 1"
"1061 ""aa2"" ""aa2.edf"" NA 1 NA """" 18 ""Fixation: 5988ms"" 249 5988 6236 ""[ ]"" NA NA NA NA NA NA 7 1 NA NA 1"
"1062 ""aa2"" ""aa2.edf"" NA 1 NA """" 19 ""Fixation: 6261ms"" 306 6261 6566 ""[ ]"" NA NA NA NA NA NA 7 1 NA NA 1"
"1063 ""aa2"" ""aa2.edf"" NA 1 NA """" 20 ""Fixation: 6744ms"" 80 6744 6823 ""[ ]"" NA NA NA NA NA NA 7 1 NA NA 1"
"1064 ""aa2"" ""aa2.edf"" NA 1 NA """" 21 ""Fixation: 7013ms"" 408 7013 7420 ""[ ]"" NA NA NA NA NA NA 7 1 NA NA 1"
"1065 ""aa2"" ""aa2.edf"" NA 1 NA """" 22 ""Fixation: 7448ms"" 293 7448 7740 ""[ ]"" NA NA NA NA NA NA 7 1 NA NA 1"
"1066 ""aa2"" ""aa2.edf"" NA 1 NA """" 23 ""Fixation: 7776ms"" 186 7776 7961 ""[ ]"" NA NA NA NA NA NA 7 1 NA NA 1"
"1067 ""aa2"" ""aa2.edf"" NA 1 NA """" 24 ""Fixation: 8008ms"" 118 8008 8125 ""[ ]"" NA NA NA NA NA NA 7 1 NA NA 1"
"1068 ""aa2"" ""aa2.edf"" NA 1 NA """" 25 ""Fixation: 8132ms"" 538 8132 8669 ""[ ]"" NA NA NA NA NA NA 7 1 NA NA 1"
"1069 ""aa2"" ""aa2.edf"" NA 1 NA """" 26 ""Fixation: 8717ms"" 34 8717 8750 ""[ ]"" NA NA NA NA NA NA 7 1 NA NA 1"
"1070 ""aa2"" ""aa2.edf"" NA 1 NA """" 1 ""Fixation: 9ms"" 337 9 345 ""[ ]"" NA NA NA NA NA NA 6 1 NA NA 1"
"1071 ""aa2"" ""aa2.edf"" NA 1 NA """" 2 ""Fixation: 364ms"" 227 364 590 ""[ ]"" NA NA NA NA NA NA 6 1 NA NA 1"
"1072 ""aa2"" ""aa2.edf"" NA 1 NA """" 3 ""Fixation: 610ms"" 250 610 859 ""[ ]"" NA NA NA NA NA NA 6 1 NA NA 1"
"1073 ""aa2"" ""aa2.edf"" NA 1 NA """" 4 ""Fixation: 879ms"" 177 879 1055 ""[ ]"" NA NA NA NA NA NA 6 1 NA NA 1"
"1074 ""aa2"" ""aa2.edf"" NA 1 NA """" 5 ""Fixation: 1076ms"" 229 1076 1304 ""[ ]"" NA NA NA NA NA NA 6 1 NA NA 1"
"1075 ""aa2"" ""aa2.edf"" NA 1 NA """" 6 ""Fixation: 1323ms"" 184 1323 1506 ""[ ]"" NA NA NA NA NA NA 6 1 NA NA 1"
"1076 ""aa2"" ""aa2.edf"" NA 1 NA """" 7 ""Fixation: 1523ms"" 205 1523 1727 ""[ ]"" NA NA NA NA NA NA 6 1 NA NA 1"
"1077 ""aa2"" ""aa2.edf"" NA 1 NA """" 8 ""Fixation: 1752ms"" 335 1752 2086 ""[ ]"" NA NA NA NA NA NA 6 1 NA NA 1"
"1078 ""aa2"" ""aa2.edf"" NA 1 NA """" 9 ""Fixation: 2104ms"" 374 2104 2477 ""[ ]"" NA NA NA NA NA NA 6 1 NA NA 1"
"1079 ""aa2"" ""aa2.edf"" NA 1 NA """" 10 ""Fixation: 2486ms"" 475 2486 2960 ""[ ]"" NA NA NA NA NA NA 6 1 NA NA 1"
"1080 ""aa2"" ""aa2.edf"" NA 1 NA """" 11 ""Fixation: 3117ms"" 176 3117 3292 ""[ ]"" NA NA NA NA NA NA 6 1 NA NA 1"
"1081 ""aa2"" ""aa2.edf"" NA 1 NA """" 12 ""Fixation: 3321ms"" 196 3321 3516 ""[ ]"" NA NA NA NA NA NA 6 1 NA NA 1"
"1082 ""aa2"" ""aa2.edf"" NA 1 NA """" 13 ""Fixation: 3653ms"" 475 3653 4127 ""[ ]"" NA NA NA NA NA NA 6 1 NA NA 1"
"1083 ""aa2"" ""aa2.edf"" NA 1 NA """" 14 ""Fixation: 4166ms"" 196 4166 4361 ""[ ]"" NA NA NA NA NA NA 6 1 NA NA 1"
"1084 ""aa2"" ""aa2.edf"" NA 1 NA """" 15 ""Fixation: 4396ms"" 200 4396 4595 ""[ ]"" NA NA NA NA NA NA 6 1 NA NA 1"
"1085 ""aa2"" ""aa2.edf"" NA 1 NA """" 16 ""Fixation: 4607ms"" 196 4607 4802 ""[ ]"" NA NA NA NA NA NA 6 1 NA NA 1"
"1086 ""aa2"" ""aa2.edf"" NA 1 NA """" 17 ""Fixation: 4831ms"" 129 4831 4959 ""[ ]"" NA NA NA NA NA NA 6 1 NA NA 1"
"1087 ""aa2"" ""aa2.edf"" NA 1 NA """" 18 ""Fixation: 5057ms"" 361 5057 5417 ""[ ]"" NA NA NA NA NA NA 6 1 NA NA 1"
"1088 ""aa2"" ""aa2.edf"" NA 1 NA """" 19 ""Fixation: 5426ms"" 374 5426 5799 ""[ ]"" NA NA NA NA NA NA 6 1 NA NA 1"
"1089 ""aa2"" ""aa2.edf"" NA 1 NA """" 20 ""Fixation: 5862ms"" 81 5862 5942 ""[ ]"" NA NA NA NA NA NA 6 1 NA NA 1"
"1090 ""aa2"" ""aa2.edf"" NA 1 NA """" 21 ""Fixation: 5962ms"" 196 5962 6157 ""[ ]"" NA NA NA NA NA NA 6 1 NA NA 1"
"1091 ""aa2"" ""aa2.edf"" NA 1 NA """" 22 ""Fixation: 6173ms"" 276 6173 6448 ""[ ]"" NA NA NA NA NA NA 6 1 NA NA 1"
"1092 ""aa2"" ""aa2.edf"" NA 1 NA """" 23 ""Fixation: 6469ms"" 358 6469 6826 ""[ ]"" NA NA NA NA NA NA 6 1 NA NA 1"
"1093 ""aa2"" ""aa2.edf"" NA 1 NA """" 24 ""Fixation: 6846ms"" 210 6846 7055 ""[ ]"" NA NA NA NA NA NA 6 1 NA NA 1"
"1094 ""aa2"" ""aa2.edf"" NA 1 NA """" 25 ""Fixation: 7101ms"" 372 7101 7472 ""[ ]"" NA NA NA NA NA NA 6 1 NA NA 1"
"1095 ""aa2"" ""aa2.edf"" NA 1 NA """" 26 ""Fixation: 7519ms"" 53 7519 7571 ""[ ]"" NA NA NA NA NA NA 6 1 NA NA 1"
"1096 ""aa2"" ""aa2.edf"" NA 1 NA """" 1 ""Fixation: 7ms"" 191 7 197 ""[ ]"" NA NA NA NA NA NA 6 1 NA NA 1"
"1097 ""aa2"" ""aa2.edf"" NA 1 NA """" 2 ""Fixation: 216ms"" 160 216 375 ""[ ]"" NA NA NA NA NA NA 6 1 NA NA 1"
"1098 ""aa2"" ""aa2.edf"" NA 1 NA """" 3 ""Fixation: 397ms"" 446 397 842 ""[ ]"" NA NA NA NA NA NA 6 1 NA NA 1"
"1099 ""aa2"" ""aa2.edf"" NA 1 NA """" 4 ""Fixation: 864ms"" 177 864 1040 ""[ ]"" NA NA NA NA NA NA 6 1 NA NA 1"
"1100 ""aa2"" ""aa2.edf"" NA 1 NA """" 5 ""Fixation: 1056ms"" 225 1056 1280 ""[ ]"" NA NA NA NA NA NA 6 1 NA NA 1"
"1101 ""aa2"" ""aa2.edf"" NA 1 NA """" 6 ""Fixation: 1305ms"" 230 1305 1534 ""[ ]"" NA NA NA NA NA NA 6 1 NA NA 1"
"1102 ""aa2"" ""aa2.edf"" NA 1 NA """" 7 ""Fixation: 1552ms"" 165 1552 1716 ""[ ]"" NA NA NA NA NA NA 6 1 NA NA 1"
"1103 ""aa2"" ""aa2.edf"" NA 1 NA """" 8 ""Fixation: 1738ms"" 156 1738 1893 ""[ ]"" NA NA NA NA NA NA 6 1 NA NA 1"
"1104 ""aa2"" ""aa2.edf"" NA 1 NA """" 9 ""Fixation: 1914ms"" 132 1914 2045 ""[ ]"" NA NA NA NA NA NA 6 1 NA NA 1"
"1105 ""aa2"" ""aa2.edf"" NA 1 NA """" 10 ""Fixation: 2066ms"" 206 2066 2271 ""[ ]"" NA NA NA NA NA NA 6 1 NA NA 1"
"1106 ""aa2"" ""aa2.edf"" NA 1 NA """" 11 ""Fixation: 2350ms"" 113 2350 2462 ""[ ]"" NA NA NA NA NA NA 6 1 NA NA 1"
"1107 ""aa2"" ""aa2.edf"" NA 1 NA """" 12 ""Fixation: 2490ms"" 281 2490 2770 ""[ ]"" NA NA NA NA NA NA 6 1 NA NA 1"
"1108 ""aa2"" ""aa2.edf"" NA 1 NA """" 13 ""Fixation: 2830ms"" 123 2830 2952 ""[ ]"" NA NA NA NA NA NA 6 1 NA NA 1"
"1109 ""aa2"" ""aa2.edf"" NA 1 NA """" 14 ""Fixation: 2972ms"" 326 2972 3297 ""[ ]"" NA NA NA NA NA NA 6 1 NA NA 1"
"1110 ""aa2"" ""aa2.edf"" NA 1 NA """" 15 ""Fixation: 3321ms"" 198 3321 3518 ""[ ]"" NA NA NA NA NA NA 6 1 NA NA 1"
"1111 ""aa2"" ""aa2.edf"" NA 1 NA """" 16 ""Fixation: 3540ms"" 291 3540 3830 ""[ ]"" NA NA NA NA NA NA 6 1 NA NA 1"
"1112 ""aa2"" ""aa2.edf"" NA 1 NA """" 17 ""Fixation: 3875ms"" 152 3875 4026 ""[ ]"" NA NA NA NA NA NA 6 1 NA NA 1"
"1113 ""aa2"" ""aa2.edf"" NA 1 NA """" 18 ""Fixation: 4056ms"" 315 4056 4370 ""[ ]"" NA NA NA NA NA NA 6 1 NA NA 1"
"1114 ""aa2"" ""aa2.edf"" NA 1 NA """" 19 ""Fixation: 4416ms"" 105 4416 4520 ""[ ]"" NA NA NA NA NA NA 6 1 NA NA 1"
"1115 ""aa2"" ""aa2.edf"" 39 1 27 ""b"" 1 ""Fixation: 7ms"" 186 7 192 ""[ 1]"" 1 ""?…?¬?Œ?¯ "" 5.2 -6.4 1 6 6 1 NA NA 1"
"1116 ""aa2"" ""aa2.edf"" 39 1 27 ""b"" 2 ""Fixation: 212ms"" 214 212 425 ""[ 2]"" 2 ""?„?·???Œ "" 7.2 2 1 6 6 1 NA NA 1"
"1117 ""aa2"" ""aa2.edf"" 39 1 27 ""b"" 3 ""Fixation: 445ms"" 393 445 837 ""[ 3]"" 3 ""?¨?‡ ?¨?±?§?¯?±?? ?¬?ˆ?§?†?? ?…?† "" 29.3 3.2 4 6 6 1 NA NA 1"
"1118 ""aa2"" ""aa2.edf"" 39 1 27 ""b"" 4 ""Fixation: 855ms"" 184 855 1038 ""[ 3]"" 3 ""?¨?‡ ?¨?±?§?¯?±?? ?¬?ˆ?§?†?? ?…?† "" -23.5 4.5 4 6 6 1 NA NA 1"
"1119 ""aa2"" ""aa2.edf"" 39 1 27 ""b"" 5 ""Fixation: 1049ms"" 261 1049 1309 ""[ 3]"" 3 ""?¨?‡ ?¨?±?§?¯?±?? ?¬?ˆ?§?†?? ?…?† "" 0.9 7.8 4 6 6 1 NA NA 1"
"1120 ""aa2"" ""aa2.edf"" 39 1 27 ""b"" 6 ""Fixation: 1326ms"" 169 1326 1494 ""[ 3]"" 3 ""?¨?‡ ?¨?±?§?¯?±?? ?¬?ˆ?§?†?? ?…?† "" -43.8 3 4 6 6 1 NA NA 1"
"1121 ""aa2"" ""aa2.edf"" 39 1 27 ""b"" 7 ""Fixation: 1513ms"" 495 1513 2007 ""[ 4]"" 4 ""?©?±?¯ "" -12.9 4.9 1 6 6 1 NA NA 1"
"1122 ""aa2"" ""aa2.edf"" 39 1 27 ""b"" 8 ""Fixation: 2028ms"" 302 2028 2329 ""[ 6]"" 6 ""?…?† ?‡?…?Œ?´?‡ ?¨?‡ ?§?ˆ ?…?¯?Œ?ˆ?†?… "" 53.4 6 4 6 6 1 NA NA 1"
"1123 ""aa2"" ""aa2.edf"" 39 1 27 ""b"" 9 ""Fixation: 2346ms"" 343 2346 2688 ""[ 6]"" 6 ""?…?† ?‡?…?Œ?´?‡ ?¨?‡ ?§?ˆ ?…?¯?Œ?ˆ?†?… "" 7.4 3 4 6 6 1 NA NA 1"
"1124 ""aa2"" ""aa2.edf"" 39 1 27 ""b"" 10 ""Fixation: 2705ms"" 274 2705 2978 ""[ 6]"" 6 ""?…?† ?‡?…?Œ?´?‡ ?¨?‡ ?§?ˆ ?…?¯?Œ?ˆ?†?… "" -34.6 4 4 6 6 1 NA NA 1"
"1125 ""aa2"" ""aa2.edf"" 39 1 27 ""b"" 11 ""Fixation: 2997ms"" 535 2997 3531 ""[ 6]"" 6 ""?…?† ?‡?…?Œ?´?‡ ?¨?‡ ?§?ˆ ?…?¯?Œ?ˆ?†?… "" -81.5 6.1 4 6 6 1 NA NA 1"
"1126 ""aa2"" ""aa2.edf"" NA 1 NA """" 12 ""Fixation: 3619ms"" 874 3619 4492 ""[ ]"" NA NA NA NA NA NA 6 1 NA NA 1"
"1127 ""aa2"" ""aa2.edf"" NA 1 NA """" 13 ""Fixation: 4562ms"" 74 4562 4635 ""[ ]"" NA NA NA NA NA NA 6 1 NA NA 1"
"1128 ""aa2"" ""aa2.edf"" NA 1 NA """" 14 ""Fixation: 4659ms"" 216 4659 4874 ""[ ]"" NA NA NA NA NA NA 6 1 NA NA 1"
"1129 ""aa2"" ""aa2.edf"" NA 1 NA """" 15 ""Fixation: 4895ms"" 200 4895 5094 ""[ ]"" NA NA NA NA NA NA 6 1 NA NA 1"
"1130 ""aa2"" ""aa2.edf"" NA 1 NA """" 16 ""Fixation: 5116ms"" 250 5116 5365 ""[ ]"" NA NA NA NA NA NA 6 1 NA NA 1"
"1131 ""aa2"" ""aa2.edf"" NA 1 NA """" 17 ""Fixation: 5381ms"" 506 5381 5886 ""[ ]"" NA NA NA NA NA NA 6 1 NA NA 1"
"1132 ""aa2"" ""aa2.edf"" NA 1 NA """" 18 ""Fixation: 5938ms"" 122 5938 6059 ""[ ]"" NA NA NA NA NA NA 6 1 NA NA 1"
"1133 ""aa2"" ""aa2.edf"" NA 1 NA """" 19 ""Fixation: 6073ms"" 172 6073 6244 ""[ ]"" NA NA NA NA NA NA 6 1 NA NA 1"
"1134 ""aa2"" ""aa2.edf"" NA 1 NA """" 20 ""Fixation: 6251ms"" 392 6251 6642 ""[ ]"" NA NA NA NA NA NA 6 1 NA NA 1"
"1135 ""aa2"" ""aa2.edf"" NA 1 NA """" 21 ""Fixation: 6691ms"" 41 6691 6731 ""[ ]"" NA NA NA NA NA NA 6 1 NA NA 1"
"1136 ""aa2"" ""aa2.edf"" NA 1 NA """" 1 ""Fixation: 7ms"" 37 7 43 ""[ ]"" NA NA NA NA NA NA 7 1 NA NA 1"
"1137 ""aa2"" ""aa2.edf"" NA 1 NA """" 2 ""Fixation: 61ms"" 202 61 262 ""[ ]"" NA NA NA NA NA NA 7 1 NA NA 1"
"1138 ""aa2"" ""aa2.edf"" NA 1 NA """" 3 ""Fixation: 280ms"" 157 280 436 ""[ ]"" NA NA NA NA NA NA 7 1 NA NA 1"
"1139 ""aa2"" ""aa2.edf"" NA 1 NA """" 4 ""Fixation: 457ms"" 261 457 717 ""[ ]"" NA NA NA NA NA NA 7 1 NA NA 1"
"1140 ""aa2"" ""aa2.edf"" NA 1 NA """" 5 ""Fixation: 741ms"" 277 741 1017 ""[ ]"" NA NA NA NA NA NA 7 1 NA NA 1"
"1141 ""aa2"" ""aa2.edf"" NA 1 NA """" 6 ""Fixation: 1028ms"" 199 1028 1226 ""[ ]"" NA NA NA NA NA NA 7 1 NA NA 1"
"1142 ""aa2"" ""aa2.edf"" NA 1 NA """" 7 ""Fixation: 1250ms"" 201 1250 1450 ""[ ]"" NA NA NA NA NA NA 7 1 NA NA 1"
"1143 ""aa2"" ""aa2.edf"" NA 1 NA """" 8 ""Fixation: 1472ms"" 321 1472 1792 ""[ ]"" NA NA NA NA NA NA 7 1 NA NA 1"
"1144 ""aa2"" ""aa2.edf"" NA 1 NA """" 9 ""Fixation: 1813ms"" 139 1813 1951 ""[ ]"" NA NA NA NA NA NA 7 1 NA NA 1"
"1145 ""aa2"" ""aa2.edf"" NA 1 NA """" 10 ""Fixation: 1967ms"" 129 1967 2095 ""[ ]"" NA NA NA NA NA NA 7 1 NA NA 1"
"1146 ""aa2"" ""aa2.edf"" NA 1 NA """" 11 ""Fixation: 2177ms"" 122 2177 2298 ""[ ]"" NA NA NA NA NA NA 7 1 NA NA 1"
"1147 ""aa2"" ""aa2.edf"" NA 1 NA """" 12 ""Fixation: 2321ms"" 213 2321 2533 ""[ ]"" NA NA NA NA NA NA 7 1 NA NA 1"
"1148 ""aa2"" ""aa2.edf"" NA 1 NA """" 13 ""Fixation: 2601ms"" 82 2601 2682 ""[ ]"" NA NA NA NA NA NA 7 1 NA NA 1"
"1149 ""aa2"" ""aa2.edf"" NA 1 NA """" 14 ""Fixation: 2699ms"" 238 2699 2936 ""[ ]"" NA NA NA NA NA NA 7 1 NA NA 1"
"1150 ""aa2"" ""aa2.edf"" NA 1 NA """" 15 ""Fixation: 2950ms"" 135 2950 3084 ""[ ]"" NA NA NA NA NA NA 7 1 NA NA 1"
"1151 ""aa2"" ""aa2.edf"" NA 1 NA """" 16 ""Fixation: 3109ms"" 173 3109 3281 ""[ ]"" NA NA NA NA NA NA 7 1 NA NA 1"
"1152 ""aa2"" ""aa2.edf"" NA 1 NA """" 17 ""Fixation: 3300ms"" 138 3300 3437 ""[ ]"" NA NA NA NA NA NA 7 1 NA NA 1"
"1153 ""aa2"" ""aa2.edf"" NA 1 NA """" 18 ""Fixation: 3491ms"" 219 3491 3709 ""[ ]"" NA NA NA NA NA NA 7 1 NA NA 1"
"1154 ""aa2"" ""aa2.edf"" NA 1 NA """" 19 ""Fixation: 3751ms"" 403 3751 4153 ""[ ]"" NA NA NA NA NA NA 7 1 NA NA 1"
"1155 ""aa2"" ""aa2.edf"" NA 1 NA """" 20 ""Fixation: 4202ms"" 106 4202 4307 ""[ ]"" NA NA NA NA NA NA 7 1 NA NA 1"
"1156 ""aa2"" ""aa2.edf"" NA 1 NA """" 21 ""Fixation: 4320ms"" 87 4320 4406 ""[ ]"" NA NA NA NA NA NA 7 1 NA NA 1"
"1157 ""aa2"" ""aa2.edf"" 41 1 21 ""c"" 1 ""Fixation: 7ms"" 19 7 25 ""[ 1]"" 1 ""?‡?…?³?§?Œ?‡â€? ?§?… "" 31 -13.9 2 6 6 1 NA NA 1"
"1158 ""aa2"" ""aa2.edf"" 41 1 21 ""c"" 2 ""Fixation: 48ms"" 207 48 254 ""[ 2]"" 2 ""?¯?ˆ?§?Œ?Œ "" 23 -1.8 2 6 6 1 NA NA 1"
"1159 ""aa2"" ""aa2.edf"" 41 1 21 ""c"" 3 ""Fixation: 264ms"" 334 264 597 ""[ 1]"" 1 ""?‡?…?³?§?Œ?‡â€? ?§?… "" -39.9 4.8 2 6 6 1 NA NA 1"
"1160 ""aa2"" ""aa2.edf"" 41 1 21 ""c"" 4 ""Fixation: 619ms"" 300 619 918 ""[ 2]"" 2 ""?¯?ˆ?§?Œ?Œ "" -20.3 1.9 2 6 6 1 NA NA 1"
"1161 ""aa2"" ""aa2.edf"" 41 1 21 ""c"" 5 ""Fixation: 937ms"" 211 937 1147 ""[ 3]"" 3 ""?¨?‡ ?¯?ˆ?³???… "" -19.1 4.4 2 6 6 1 NA NA 1"
"1162 ""aa2"" ""aa2.edf"" 41 1 21 ""c"" 6 ""Fixation: 1159ms"" 280 1159 1438 ""[ 4]"" 4 ""?±?³?§?†?¯ "" 11.9 2 2 6 6 1 NA NA 1"
"1163 ""aa2"" ""aa2.edf"" 41 1 21 ""c"" 7 ""Fixation: 1460ms"" 316 1460 1775 ""[ 6]"" 6 ""?¬?§?†?? ?§?ˆ ?±?§ ?†?¬?§?? ?¯?§?¯ "" 64.4 5.7 4 6 6 1 NA NA 1"
"1164 ""aa2"" ""aa2.edf"" 41 1 21 ""c"" 8 ""Fixation: 1796ms"" 265 1796 2060 ""[ 6]"" 6 ""?¬?§?†?? ?§?ˆ ?±?§ ?†?¬?§?? ?¯?§?¯ "" 7.7 3.6 4 6 6 1 NA NA 1"
"1165 ""aa2"" ""aa2.edf"" 41 1 21 ""c"" 9 ""Fixation: 2078ms"" 591 2078 2668 ""[ 6]"" 6 ""?¬?§?†?? ?§?ˆ ?±?§ ?†?¬?§?? ?¯?§?¯ "" -37.6 2.3 4 6 6 1 NA NA 1"
"1166 ""aa2"" ""aa2.edf"" 41 1 21 ""c"" 10 ""Fixation: 2705ms"" 396 2705 3100 ""[ 3]"" 3 ""?¨?‡ ?¯?ˆ?³???… "" -13.5 10.4 2 6 6 1 NA NA 1"
"1167 ""aa2"" ""aa2.edf"" 41 1 21 ""c"" 11 ""Fixation: 3118ms"" 274 3118 3391 ""[ 4]"" 4 ""?±?³?§?†?¯ "" 4.9 8.9 2 6 6 1 NA NA 1"
"1168 ""aa2"" ""aa2.edf"" 41 1 21 ""c"" 12 ""Fixation: 3418ms"" 235 3418 3652 ""[ 6]"" 6 ""?¬?§?†?? ?§?ˆ ?±?§ ?†?¬?§?? ?¯?§?¯ "" 24.1 6.1 4 6 6 1 NA NA 1"
"1169 ""aa2"" ""aa2.edf"" NA 1 NA """" 13 ""Fixation: 3759ms"" 139 3759 3897 ""[ ]"" NA NA NA NA NA NA 6 1 NA NA 1"
"1170 ""aa2"" ""aa2.edf"" NA 1 NA """" 14 ""Fixation: 3918ms"" 191 3918 4108 ""[ ]"" NA NA NA NA NA NA 6 1 NA NA 1"
"1171 ""aa2"" ""aa2.edf"" NA 1 NA """" 15 ""Fixation: 4171ms"" 92 4171 4262 ""[ ]"" NA NA NA NA NA NA 6 1 NA NA 1"
"1172 ""aa2"" ""aa2.edf"" NA 1 NA """" 16 ""Fixation: 4288ms"" 482 4288 4769 ""[ ]"" NA NA NA NA NA NA 6 1 NA NA 1"
"1173 ""aa2"" ""aa2.edf"" NA 1 NA """" 17 ""Fixation: 4788ms"" 244 4788 5031 ""[ ]"" NA NA NA NA NA NA 6 1 NA NA 1"
"1174 ""aa2"" ""aa2.edf"" NA 1 NA """" 18 ""Fixation: 5055ms"" 382 5055 5436 ""[ ]"" NA NA NA NA NA NA 6 1 NA NA 1"
"1175 ""aa2"" ""aa2.edf"" NA 1 NA """" 19 ""Fixation: 5460ms"" 216 5460 5675 ""[ ]"" NA NA NA NA NA NA 6 1 NA NA 1"
"1176 ""aa2"" ""aa2.edf"" NA 1 NA """" 20 ""Fixation: 5702ms"" 181 5702 5882 ""[ ]"" NA NA NA NA NA NA 6 1 NA NA 1"
"1177 ""aa2"" ""aa2.edf"" NA 1 NA """" 21 ""Fixation: 5900ms"" 132 5900 6031 ""[ ]"" NA NA NA NA NA NA 6 1 NA NA 1"
"1178 ""aa2"" ""aa2.edf"" NA 1 NA """" 22 ""Fixation: 6078ms"" 676 6078 6753 ""[ ]"" NA NA NA NA NA NA 6 1 NA NA 1"
"1179 ""aa2"" ""aa2.edf"" NA 1 NA """" 23 ""Fixation: 6801ms"" 86 6801 6886 ""[ ]"" NA NA NA NA NA NA 6 1 NA NA 1"
"1180 ""aa2"" ""aa2.edf"" NA 1 NA """" 1 ""Fixation: 7ms"" 194 7 200 ""[ ]"" NA NA NA NA NA NA 6 1 NA NA 1"
"1181 ""aa2"" ""aa2.edf"" NA 1 NA """" 2 ""Fixation: 220ms"" 232 220 451 ""[ ]"" NA NA NA NA NA NA 6 1 NA NA 1"
"1182 ""aa2"" ""aa2.edf"" NA 1 NA """" 3 ""Fixation: 473ms"" 312 473 784 ""[ ]"" NA NA NA NA NA NA 6 1 NA NA 1"
"1183 ""aa2"" ""aa2.edf"" NA 1 NA """" 4 ""Fixation: 802ms"" 394 802 1195 ""[ ]"" NA NA NA NA NA NA 6 1 NA NA 1"
"1184 ""aa2"" ""aa2.edf"" NA 1 NA """" 5 ""Fixation: 1219ms"" 228 1219 1446 ""[ ]"" NA NA NA NA NA NA 6 1 NA NA 1"
"1185 ""aa2"" ""aa2.edf"" NA 1 NA """" 6 ""Fixation: 1463ms"" 187 1463 1649 ""[ ]"" NA NA NA NA NA NA 6 1 NA NA 1"
"1186 ""aa2"" ""aa2.edf"" NA 1 NA """" 7 ""Fixation: 1670ms"" 261 1670 1930 ""[ ]"" NA NA NA NA NA NA 6 1 NA NA 1"
"1187 ""aa2"" ""aa2.edf"" NA 1 NA """" 8 ""Fixation: 1955ms"" 154 1955 2108 ""[ ]"" NA NA NA NA NA NA 6 1 NA NA 1"
"1188 ""aa2"" ""aa2.edf"" NA 1 NA """" 9 ""Fixation: 2130ms"" 254 2130 2383 ""[ ]"" NA NA NA NA NA NA 6 1 NA NA 1"
"1189 ""aa2"" ""aa2.edf"" NA 1 NA """" 10 ""Fixation: 2406ms"" 217 2406 2622 ""[ ]"" NA NA NA NA NA NA 6 1 NA NA 1"
"1190 ""aa2"" ""aa2.edf"" NA 1 NA """" 11 ""Fixation: 2781ms"" 201 2781 2981 ""[ ]"" NA NA NA NA NA NA 6 1 NA NA 1"
"1191 ""aa2"" ""aa2.edf"" NA 1 NA """" 12 ""Fixation: 3158ms"" 76 3158 3233 ""[ ]"" NA NA NA NA NA NA 6 1 NA NA 1"
"1192 ""aa2"" ""aa2.edf"" NA 1 NA """" 13 ""Fixation: 3280ms"" 169 3280 3448 ""[ ]"" NA NA NA NA NA NA 6 1 NA NA 1"
"1193 ""aa2"" ""aa2.edf"" NA 1 NA """" 14 ""Fixation: 3464ms"" 138 3464 3601 ""[ ]"" NA NA NA NA NA NA 6 1 NA NA 1"
"1194 ""aa2"" ""aa2.edf"" NA 1 NA """" 15 ""Fixation: 3630ms"" 173 3630 3802 ""[ ]"" NA NA NA NA NA NA 6 1 NA NA 1"
"1195 ""aa2"" ""aa2.edf"" NA 1 NA """" 16 ""Fixation: 3831ms"" 155 3831 3985 ""[ ]"" NA NA NA NA NA NA 6 1 NA NA 1"
"1196 ""aa2"" ""aa2.edf"" NA 1 NA """" 17 ""Fixation: 4069ms"" 122 4069 4190 ""[ ]"" NA NA NA NA NA NA 6 1 NA NA 1"
"1197 ""aa2"" ""aa2.edf"" NA 1 NA """" 18 ""Fixation: 4217ms"" 382 4217 4598 ""[ ]"" NA NA NA NA NA NA 6 1 NA NA 1"
"1198 ""aa2"" ""aa2.edf"" NA 1 NA """" 19 ""Fixation: 4667ms"" 92 4667 4758 ""[ ]"" NA NA NA NA NA NA 6 1 NA NA 1"
"1199 ""aa2"" ""aa2.edf"" NA 1 NA """" 20 ""Fixation: 4783ms"" 323 4783 5105 ""[ ]"" NA NA NA NA NA NA 6 1 NA NA 1"
"1200 ""aa2"" ""aa2.edf"" NA 1 NA """" 21 ""Fixation: 5123ms"" 268 5123 5390 ""[ ]"" NA NA NA NA NA NA 6 1 NA NA 1"
"1201 ""aa2"" ""aa2.edf"" NA 1 NA """" 22 ""Fixation: 5416ms"" 168 5416 5583 ""[ ]"" NA NA NA NA NA NA 6 1 NA NA 1"
"1202 ""aa2"" ""aa2.edf"" NA 1 NA """" 23 ""Fixation: 5608ms"" 175 5608 5782 ""[ ]"" NA NA NA NA NA NA 6 1 NA NA 1"
"1203 ""aa2"" ""aa2.edf"" NA 1 NA """" 24 ""Fixation: 5835ms"" 126 5835 5960 ""[ ]"" NA NA NA NA NA NA 6 1 NA NA 1"
"1204 ""aa2"" ""aa2.edf"" NA 1 NA """" 25 ""Fixation: 5970ms"" 190 5970 6159 ""[ ]"" NA NA NA NA NA NA 6 1 NA NA 1"
"1205 ""aa2"" ""aa2.edf"" NA 1 NA """" 26 ""Fixation: 6206ms"" 68 6206 6273 ""[ ]"" NA NA NA NA NA NA 6 1 NA NA 1"
"1206 ""aa2"" ""aa2.edf"" NA 1 NA """" 1 ""Fixation: 7ms"" 50 7 56 ""[ ]"" NA NA NA NA NA NA 7 1 NA NA 1"
"1207 ""aa2"" ""aa2.edf"" NA 1 NA """" 2 ""Fixation: 74ms"" 285 74 358 ""[ ]"" NA NA NA NA NA NA 7 1 NA NA 1"
"1208 ""aa2"" ""aa2.edf"" NA 1 NA """" 3 ""Fixation: 383ms"" 182 383 564 ""[ ]"" NA NA NA NA NA NA 7 1 NA NA 1"
"1209 ""aa2"" ""aa2.edf"" NA 1 NA """" 4 ""Fixation: 581ms"" 183 581 763 ""[ ]"" NA NA NA NA NA NA 7 1 NA NA 1"
"1210 ""aa2"" ""aa2.edf"" NA 1 NA """" 5 ""Fixation: 784ms"" 234 784 1017 ""[ ]"" NA NA NA NA NA NA 7 1 NA NA 1"
"1211 ""aa2"" ""aa2.edf"" NA 1 NA """" 6 ""Fixation: 1035ms"" 329 1035 1363 ""[ ]"" NA NA NA NA NA NA 7 1 NA NA 1"
"1212 ""aa2"" ""aa2.edf"" NA 1 NA """" 7 ""Fixation: 1378ms"" 217 1378 1594 ""[ ]"" NA NA NA NA NA NA 7 1 NA NA 1"
"1213 ""aa2"" ""aa2.edf"" NA 1 NA """" 8 ""Fixation: 1615ms"" 299 1615 1913 ""[ ]"" NA NA NA NA NA NA 7 1 NA NA 1"
"1214 ""aa2"" ""aa2.edf"" NA 1 NA """" 9 ""Fixation: 1936ms"" 265 1936 2200 ""[ ]"" NA NA NA NA NA NA 7 1 NA NA 1"
"1215 ""aa2"" ""aa2.edf"" NA 1 NA """" 10 ""Fixation: 2221ms"" 396 2221 2616 ""[ ]"" NA NA NA NA NA NA 7 1 NA NA 1"
"1216 ""aa2"" ""aa2.edf"" NA 1 NA """" 11 ""Fixation: 2636ms"" 142 2636 2777 ""[ ]"" NA NA NA NA NA NA 7 1 NA NA 1"
"1217 ""aa2"" ""aa2.edf"" NA 1 NA """" 12 ""Fixation: 2950ms"" 151 2950 3100 ""[ ]"" NA NA NA NA NA NA 7 1 NA NA 1"
"1218 ""aa2"" ""aa2.edf"" NA 1 NA """" 13 ""Fixation: 3123ms"" 107 3123 3229 ""[ ]"" NA NA NA NA NA NA 7 1 NA NA 1"
"1219 ""aa2"" ""aa2.edf"" NA 1 NA """" 14 ""Fixation: 3444ms"" 398 3444 3841 ""[ ]"" NA NA NA NA NA NA 7 1 NA NA 1"
"1220 ""aa2"" ""aa2.edf"" NA 1 NA """" 15 ""Fixation: 3853ms"" 146 3853 3998 ""[ ]"" NA NA NA NA NA NA 7 1 NA NA 1"
"1221 ""aa2"" ""aa2.edf"" NA 1 NA """" 16 ""Fixation: 4220ms"" 314 4220 4533 ""[ ]"" NA NA NA NA NA NA 7 1 NA NA 1"
"1222 ""aa2"" ""aa2.edf"" NA 1 NA """" 17 ""Fixation: 4613ms"" 134 4613 4746 ""[ ]"" NA NA NA NA NA NA 7 1 NA NA 1"
"1223 ""aa2"" ""aa2.edf"" NA 1 NA """" 18 ""Fixation: 4762ms"" 215 4762 4976 ""[ ]"" NA NA NA NA NA NA 7 1 NA NA 1"
"1224 ""aa2"" ""aa2.edf"" NA 1 NA """" 19 ""Fixation: 5038ms"" 98 5038 5135 ""[ ]"" NA NA NA NA NA NA 7 1 NA NA 1"
"1225 ""aa2"" ""aa2.edf"" NA 1 NA """" 20 ""Fixation: 5153ms"" 267 5153 5419 ""[ ]"" NA NA NA NA NA NA 7 1 NA NA 1"
"1226 ""aa2"" ""aa2.edf"" NA 1 NA """" 21 ""Fixation: 5446ms"" 301 5446 5746 ""[ ]"" NA NA NA NA NA NA 7 1 NA NA 1"
"1227 ""aa2"" ""aa2.edf"" NA 1 NA """" 22 ""Fixation: 5770ms"" 131 5770 5900 ""[ ]"" NA NA NA NA NA NA 7 1 NA NA 1"
"1228 ""aa2"" ""aa2.edf"" NA 1 NA """" 23 ""Fixation: 5950ms"" 144 5950 6093 ""[ ]"" NA NA NA NA NA NA 7 1 NA NA 1"
"1229 ""aa2"" ""aa2.edf"" NA 1 NA """" 24 ""Fixation: 6104ms"" 263 6104 6366 ""[ ]"" NA NA NA NA NA NA 7 1 NA NA 1"
"1230 ""aa2"" ""aa2.edf"" NA 1 NA """" 25 ""Fixation: 6419ms"" 78 6419 6496 ""[ ]"" NA NA NA NA NA NA 7 1 NA NA 1"
"1231 ""aa2"" ""aa2.edf"" 44 1 6 ""a"" 1 ""Fixation: 7ms"" 42 7 48 ""[ 1]"" 1 ""?®?¨?±?†?¯?§?± "" 10.6 -6 2 7 7 1 NA NA 1"
"1232 ""aa2"" ""aa2.edf"" 44 1 6 ""a"" 2 ""Fixation: 72ms"" 167 72 238 ""[ 2]"" 2 ""?¨?±?¯?§?´???Œ "" 26.3 7.3 2 7 7 1 NA NA 1"
"1233 ""aa2"" ""aa2.edf"" 44 1 6 ""a"" 3 ""Fixation: 251ms"" 186 251 436 ""[ 1]"" 1 ""?®?¨?±?†?¯?§?± "" -30.1 9.3 2 7 7 1 NA NA 1"
"1234 ""aa2"" ""aa2.edf"" 44 1 6 ""a"" 4 ""Fixation: 455ms"" 230 455 684 ""[ 2]"" 2 ""?¨?±?¯?§?´???Œ "" -8.5 5.1 2 7 7 1 NA NA 1"
"1235 ""aa2"" ""aa2.edf"" 44 1 6 ""a"" 5 ""Fixation: 707ms"" 231 707 937 ""[ 4]"" 4 ""?­?±???… "" -12.2 1.5 1 7 7 1 NA NA 1"
"1236 ""aa2"" ""aa2.edf"" 44 1 6 ""a"" 6 ""Fixation: 956ms"" 237 956 1192 ""[ 6]"" 6 ""?©?‡ "" -8.8 4.3 1 7 7 1 NA NA 1"
"1237 ""aa2"" ""aa2.edf"" 44 1 6 ""a"" 7 ""Fixation: 1207ms"" 640 1207 1846 ""[ 7]"" 7 ""?¯?±?³?? ?†?¨?ˆ?¯ "" 18.5 4.1 4 7 7 1 NA NA 1"
"1238 ""aa2"" ""aa2.edf"" 44 1 6 ""a"" 8 ""Fixation: 1861ms"" 326 1861 2186 ""[ 7]"" 7 ""?¯?±?³?? ?†?¨?ˆ?¯ "" 48.2 4.1 4 7 7 1 NA NA 1"
"1239 ""aa2"" ""aa2.edf"" 44 1 6 ""a"" 9 ""Fixation: 2200ms"" 242 2200 2441 ""[ 7]"" 7 ""?¯?±?³?? ?†?¨?ˆ?¯ "" 17 2.6 4 7 7 1 NA NA 1"
"1240 ""aa2"" ""aa2.edf"" 44 1 6 ""a"" 10 ""Fixation: 2461ms"" 165 2461 2625 ""[ 7]"" 7 ""?¯?±?³?? ?†?¨?ˆ?¯ "" -38.8 0.4 4 7 7 1 NA NA 1"
"1241 ""aa2"" ""aa2.edf"" NA 1 NA """" 11 ""Fixation: 2794ms"" 260 2794 3053 ""[ ]"" NA NA NA NA NA NA 7 1 NA NA 1"
"1242 ""aa2"" ""aa2.edf"" NA 1 NA """" 12 ""Fixation: 3141ms"" 117 3141 3257 ""[ ]"" NA NA NA NA NA NA 7 1 NA NA 1"
"1243 ""aa2"" ""aa2.edf"" NA 1 NA """" 13 ""Fixation: 3281ms"" 157 3281 3437 ""[ ]"" NA NA NA NA NA NA 7 1 NA NA 1"
"1244 ""aa2"" ""aa2.edf"" NA 1 NA """" 14 ""Fixation: 3500ms"" 71 3500 3570 ""[ ]"" NA NA NA NA NA NA 7 1 NA NA 1"
"1245 ""aa2"" ""aa2.edf"" NA 1 NA """" 15 ""Fixation: 3589ms"" 156 3589 3744 ""[ ]"" NA NA NA NA NA NA 7 1 NA NA 1"
"1246 ""aa2"" ""aa2.edf"" NA 1 NA """" 16 ""Fixation: 3757ms"" 188 3757 3944 ""[ ]"" NA NA NA NA NA NA 7 1 NA NA 1"
"1247 ""aa2"" ""aa2.edf"" NA 1 NA """" 17 ""Fixation: 3967ms"" 206 3967 4172 ""[ ]"" NA NA NA NA NA NA 7 1 NA NA 1"
"1248 ""aa2"" ""aa2.edf"" NA 1 NA """" 18 ""Fixation: 4193ms"" 177 4193 4369 ""[ ]"" NA NA NA NA NA NA 7 1 NA NA 1"
"1249 ""aa2"" ""aa2.edf"" NA 1 NA """" 19 ""Fixation: 4389ms"" 177 4389 4565 ""[ ]"" NA NA NA NA NA NA 7 1 NA NA 1"
"1250 ""aa2"" ""aa2.edf"" NA 1 NA """" 20 ""Fixation: 4615ms"" 232 4615 4846 ""[ ]"" NA NA NA NA NA NA 7 1 NA NA 1"
"1251 ""aa2"" ""aa2.edf"" NA 1 NA """" 21 ""Fixation: 4891ms"" 46 4891 4936 ""[ ]"" NA NA NA NA NA NA 7 1 NA NA 1"
"1252 ""aa2"" ""aa2.edf"" NA 1 NA """" 1 ""Fixation: 7ms"" 193 7 199 ""[ ]"" NA NA NA NA NA NA 7 1 NA NA 1"
"1253 ""aa2"" ""aa2.edf"" NA 1 NA """" 2 ""Fixation: 220ms"" 183 220 402 ""[ ]"" NA NA NA NA NA NA 7 1 NA NA 1"
"1254 ""aa2"" ""aa2.edf"" NA 1 NA """" 3 ""Fixation: 424ms"" 253 424 676 ""[ ]"" NA NA NA NA NA NA 7 1 NA NA 1"
"1255 ""aa2"" ""aa2.edf"" NA 1 NA """" 4 ""Fixation: 696ms"" 287 696 982 ""[ ]"" NA NA NA NA NA NA 7 1 NA NA 1"
"1256 ""aa2"" ""aa2.edf"" NA 1 NA """" 5 ""Fixation: 1000ms"" 161 1000 1160 ""[ ]"" NA NA NA NA NA NA 7 1 NA NA 1"
"1257 ""aa2"" ""aa2.edf"" NA 1 NA """" 6 ""Fixation: 1184ms"" 239 1184 1422 ""[ ]"" NA NA NA NA NA NA 7 1 NA NA 1"
"1258 ""aa2"" ""aa2.edf"" NA 1 NA """" 7 ""Fixation: 1438ms"" 103 1438 1540 ""[ ]"" NA NA NA NA NA NA 7 1 NA NA 1"
"1259 ""aa2"" ""aa2.edf"" NA 1 NA """" 8 ""Fixation: 1564ms"" 349 1564 1912 ""[ ]"" NA NA NA NA NA NA 7 1 NA NA 1"
"1260 ""aa2"" ""aa2.edf"" NA 1 NA """" 9 ""Fixation: 1920ms"" 94 1920 2013 ""[ ]"" NA NA NA NA NA NA 7 1 NA NA 1"
"1261 ""aa2"" ""aa2.edf"" NA 1 NA """" 10 ""Fixation: 2037ms"" 251 2037 2287 ""[ ]"" NA NA NA NA NA NA 7 1 NA NA 1"
"1262 ""aa2"" ""aa2.edf"" NA 1 NA """" 11 ""Fixation: 2307ms"" 240 2307 2546 ""[ ]"" NA NA NA NA NA NA 7 1 NA NA 1"
"1263 ""aa2"" ""aa2.edf"" NA 1 NA """" 12 ""Fixation: 2570ms"" 160 2570 2729 ""[ ]"" NA NA NA NA NA NA 7 1 NA NA 1"
"1264 ""aa2"" ""aa2.edf"" NA 1 NA """" 13 ""Fixation: 2751ms"" 74 2751 2824 ""[ ]"" NA NA NA NA NA NA 7 1 NA NA 1"
"1265 ""aa2"" ""aa2.edf"" NA 1 NA """" 14 ""Fixation: 2897ms"" 116 2897 3012 ""[ ]"" NA NA NA NA NA NA 7 1 NA NA 1"
"1266 ""aa2"" ""aa2.edf"" NA 1 NA """" 15 ""Fixation: 3033ms"" 406 3033 3438 ""[ ]"" NA NA NA NA NA NA 7 1 NA NA 1"
"1267 ""aa2"" ""aa2.edf"" NA 1 NA """" 16 ""Fixation: 3502ms"" 120 3502 3621 ""[ ]"" NA NA NA NA NA NA 7 1 NA NA 1"
"1268 ""aa2"" ""aa2.edf"" NA 1 NA """" 17 ""Fixation: 3642ms"" 196 3642 3837 ""[ ]"" NA NA NA NA NA NA 7 1 NA NA 1"
"1269 ""aa2"" ""aa2.edf"" NA 1 NA """" 18 ""Fixation: 3862ms"" 165 3862 4026 ""[ ]"" NA NA NA NA NA NA 7 1 NA NA 1"
"1270 ""aa2"" ""aa2.edf"" NA 1 NA """" 19 ""Fixation: 4046ms"" 137 4046 4182 ""[ ]"" NA NA NA NA NA NA 7 1 NA NA 1"
"1271 ""aa2"" ""aa2.edf"" NA 1 NA """" 20 ""Fixation: 4230ms"" 387 4230 4616 ""[ ]"" NA NA NA NA NA NA 7 1 NA NA 1"
"1272 ""aa2"" ""aa2.edf"" NA 1 NA """" 21 ""Fixation: 4663ms"" 85 4663 4747 ""[ ]"" NA NA NA NA NA NA 7 1 NA NA 1"
"1273 ""aa2"" ""aa2.edf"" 46 1 14 ""b"" 1 ""Fixation: 7ms"" 77 7 83 ""[ 1]"" 1 ""?…???¯?§?† "" 4.8 -12.3 2 7 7 1 NA NA 1"
"1274 ""aa2"" ""aa2.edf"" 46 1 14 ""b"" 2 ""Fixation: 100ms"" 314 100 413 ""[ 1]"" 1 ""?…???¯?§?† "" -34.1 2 2 7 7 1 NA NA 1"
"1275 ""aa2"" ""aa2.edf"" 46 1 14 ""b"" 3 ""Fixation: 429ms"" 172 429 600 ""[ 2]"" 2 ""???‡?…???Œ "" -10.4 0.9 1 7 7 1 NA NA 1"
"1276 ""aa2"" ""aa2.edf"" 46 1 14 ""b"" 4 ""Fixation: 622ms"" 322 622 943 ""[ 3]"" 3 ""?¨?‡ ?†?²?¯?Œ?©â€? ???±?Œ?† ?¯?ˆ?³???? ?…?† "" 48.5 -0.4 3 7 7 1 NA NA 1"
"1277 ""aa2"" ""aa2.edf"" 46 1 14 ""b"" 5 ""Fixation: 960ms"" 229 960 1188 ""[ 3]"" 3 ""?¨?‡ ?†?²?¯?Œ?©â€? ???±?Œ?† ?¯?ˆ?³???? ?…?† "" -5.4 -2 3 7 7 1 NA NA 1"
"1278 ""aa2"" ""aa2.edf"" 46 1 14 ""b"" 6 ""Fixation: 1209ms"" 178 1209 1386 ""[ 3]"" 3 ""?¨?‡ ?†?²?¯?Œ?©â€? ???±?Œ?† ?¯?ˆ?³???? ?…?† "" -69.5 -0.1 3 7 7 1 NA NA 1"
"1279 ""aa2"" ""aa2.edf"" 46 1 14 ""b"" 7 ""Fixation: 1403ms"" 366 1403 1768 ""[ 4]"" 4 ""?²?¯ "" 0.9 3.1 1 7 7 1 NA NA 1"
"1280 ""aa2"" ""aa2.edf"" 46 1 14 ""b"" 8 ""Fixation: 1788ms"" 125 1788 1912 ""[ 6]"" 6 ""?¨?§?¹?« ?´?¯ ?¨?§ ?§?ˆ ?‚?·?¹?? ?±?§?¨?·?‡ ?©?†?… "" 93 -1.4 9 7 7 1 NA NA 1"
"1281 ""aa2"" ""aa2.edf"" 46 1 14 ""b"" 9 ""Fixation: 1928ms"" 156 1928 2083 ""[ 6]"" 6 ""?¨?§?¹?« ?´?¯ ?¨?§ ?§?ˆ ?‚?·?¹?? ?±?§?¨?·?‡ ?©?†?… "" 125.6 3.9 9 7 7 1 NA NA 1"
"1282 ""aa2"" ""aa2.edf"" 46 1 14 ""b"" 10 ""Fixation: 2108ms"" 237 2108 2344 ""[ 6]"" 6 ""?¨?§?¹?« ?´?¯ ?¨?§ ?§?ˆ ?‚?·?¹?? ?±?§?¨?·?‡ ?©?†?… "" 49 2.1 9 7 7 1 NA NA 1"
"1283 ""aa2"" ""aa2.edf"" 46 1 14 ""b"" 11 ""Fixation: 2365ms"" 347 2365 2711 ""[ 6]"" 6 ""?¨?§?¹?« ?´?¯ ?¨?§ ?§?ˆ ?‚?·?¹?? ?±?§?¨?·?‡ ?©?†?… "" -24.4 -0.7 9 7 7 1 NA NA 1"
"1284 ""aa2"" ""aa2.edf"" 46 1 14 ""b"" 12 ""Fixation: 2734ms"" 242 2734 2975 ""[ 6]"" 6 ""?¨?§?¹?« ?´?¯ ?¨?§ ?§?ˆ ?‚?·?¹?? ?±?§?¨?·?‡ ?©?†?… "" -83.1 0.8 9 7 7 1 NA NA 1"
"1285 ""aa2"" ""aa2.edf"" 46 1 14 ""b"" 13 ""Fixation: 2991ms"" 284 2991 3274 ""[ 6]"" 6 ""?¨?§?¹?« ?´?¯ ?¨?§ ?§?ˆ ?‚?·?¹?? ?±?§?¨?·?‡ ?©?†?… "" -120.1 -0.9 9 7 7 1 NA NA 1"
"1286 ""aa2"" ""aa2.edf"" 46 1 14 ""b"" 14 ""Fixation: 3419ms"" 203 3419 3621 ""[ 6]"" 6 ""?¨?§?¹?« ?´?¯ ?¨?§ ?§?ˆ ?‚?·?¹?? ?±?§?¨?·?‡ ?©?†?… "" -68.6 -2.6 9 7 7 1 NA NA 1"
"1287 ""aa2"" ""aa2.edf"" 46 1 14 ""b"" 15 ""Fixation: 3637ms"" 331 3637 3967 ""[ 6]"" 6 ""?¨?§?¹?« ?´?¯ ?¨?§ ?§?ˆ ?‚?·?¹?? ?±?§?¨?·?‡ ?©?†?… "" -106.3 -1.4 9 7 7 1 NA NA 1"
"1288 ""aa2"" ""aa2.edf"" 46 1 14 ""b"" 16 ""Fixation: 4181ms"" 220 4181 4400 ""[ 6]"" 6 ""?¨?§?¹?« ?´?¯ ?¨?§ ?§?ˆ ?‚?·?¹?? ?±?§?¨?·?‡ ?©?†?… "" -70.5 7.8 9 7 7 1 NA NA 1"
"1289 ""aa2"" ""aa2.edf"" NA 1 NA """" 17 ""Fixation: 4478ms"" 135 4478 4612 ""[ ]"" NA NA NA NA NA NA 7 1 NA NA 1"
"1290 ""aa2"" ""aa2.edf"" NA 1 NA """" 18 ""Fixation: 4635ms"" 254 4635 4888 ""[ ]"" NA NA NA NA NA NA 7 1 NA NA 1"
"1291 ""aa2"" ""aa2.edf"" NA 1 NA """" 19 ""Fixation: 4956ms"" 85 4956 5040 ""[ ]"" NA NA NA NA NA NA 7 1 NA NA 1"
"1292 ""aa2"" ""aa2.edf"" NA 1 NA """" 20 ""Fixation: 5049ms"" 298 5049 5346 ""[ ]"" NA NA NA NA NA NA 7 1 NA NA 1"
"1293 ""aa2"" ""aa2.edf"" NA 1 NA """" 21 ""Fixation: 5372ms"" 481 5372 5852 ""[ ]"" NA NA NA NA NA NA 7 1 NA NA 1"
"1294 ""aa2"" ""aa2.edf"" NA 1 NA """" 22 ""Fixation: 5878ms"" 169 5878 6046 ""[ ]"" NA NA NA NA NA NA 7 1 NA NA 1"
"1295 ""aa2"" ""aa2.edf"" NA 1 NA """" 23 ""Fixation: 6067ms"" 190 6067 6256 ""[ ]"" NA NA NA NA NA NA 7 1 NA NA 1"
"1296 ""aa2"" ""aa2.edf"" NA 1 NA """" 24 ""Fixation: 6268ms"" 102 6268 6369 ""[ ]"" NA NA NA NA NA NA 7 1 NA NA 1"
"1297 ""aa2"" ""aa2.edf"" NA 1 NA """" 25 ""Fixation: 6421ms"" 766 6421 7186 ""[ ]"" NA NA NA NA NA NA 7 1 NA NA 1"
"1298 ""aa2"" ""aa2.edf"" NA 1 NA """" 26 ""Fixation: 7235ms"" 88 7235 7322 ""[ ]"" NA NA NA NA NA NA 7 1 NA NA 1"
"1299 ""aa2"" ""aa2.edf"" NA 1 NA """" 1 ""Fixation: 7ms"" 175 7 181 ""[ ]"" NA NA NA NA NA NA 6 1 NA NA 1"
"1300 ""aa2"" ""aa2.edf"" NA 1 NA """" 2 ""Fixation: 200ms"" 216 200 415 ""[ ]"" NA NA NA NA NA NA 6 1 NA NA 1"
"1301 ""aa2"" ""aa2.edf"" NA 1 NA """" 3 ""Fixation: 434ms"" 455 434 888 ""[ ]"" NA NA NA NA NA NA 6 1 NA NA 1"
"1302 ""aa2"" ""aa2.edf"" NA 1 NA """" 4 ""Fixation: 907ms"" 307 907 1213 ""[ ]"" NA NA NA NA NA NA 6 1 NA NA 1"
"1303 ""aa2"" ""aa2.edf"" NA 1 NA """" 5 ""Fixation: 1223ms"" 178 1223 1400 ""[ ]"" NA NA NA NA NA NA 6 1 NA NA 1"
"1304 ""aa2"" ""aa2.edf"" NA 1 NA """" 6 ""Fixation: 1425ms"" 328 1425 1752 ""[ ]"" NA NA NA NA NA NA 6 1 NA NA 1"
"1305 ""aa2"" ""aa2.edf"" NA 1 NA """" 7 ""Fixation: 1774ms"" 331 1774 2104 ""[ ]"" NA NA NA NA NA NA 6 1 NA NA 1"
"1306 ""aa2"" ""aa2.edf"" NA 1 NA """" 8 ""Fixation: 2127ms"" 267 2127 2393 ""[ ]"" NA NA NA NA NA NA 6 1 NA NA 1"
"1307 ""aa2"" ""aa2.edf"" NA 1 NA """" 9 ""Fixation: 2417ms"" 457 2417 2873 ""[ ]"" NA NA NA NA NA NA 6 1 NA NA 1"
"1308 ""aa2"" ""aa2.edf"" NA 1 NA """" 10 ""Fixation: 2888ms"" 455 2888 3342 ""[ ]"" NA NA NA NA NA NA 6 1 NA NA 1"
"1309 ""aa2"" ""aa2.edf"" NA 1 NA """" 11 ""Fixation: 3363ms"" 297 3363 3659 ""[ ]"" NA NA NA NA NA NA 6 1 NA NA 1"
"1310 ""aa2"" ""aa2.edf"" NA 1 NA """" 12 ""Fixation: 3675ms"" 281 3675 3955 ""[ ]"" NA NA NA NA NA NA 6 1 NA NA 1"
"1311 ""aa2"" ""aa2.edf"" NA 1 NA """" 13 ""Fixation: 3970ms"" 330 3970 4299 ""[ ]"" NA NA NA NA NA NA 6 1 NA NA 1"
"1312 ""aa2"" ""aa2.edf"" NA 1 NA """" 14 ""Fixation: 4321ms"" 182 4321 4502 ""[ ]"" NA NA NA NA NA NA 6 1 NA NA 1"
"1313 ""aa2"" ""aa2.edf"" NA 1 NA """" 15 ""Fixation: 4633ms"" 961 4633 5593 ""[ ]"" NA NA NA NA NA NA 6 1 NA NA 1"
"1314 ""aa2"" ""aa2.edf"" NA 1 NA """" 16 ""Fixation: 5615ms"" 525 5615 6139 ""[ ]"" NA NA NA NA NA NA 6 1 NA NA 1"
"1315 ""aa2"" ""aa2.edf"" NA 1 NA """" 17 ""Fixation: 6159ms"" 732 6159 6890 ""[ ]"" NA NA NA NA NA NA 6 1 NA NA 1"
"1316 ""aa2"" ""aa2.edf"" NA 1 NA """" 18 ""Fixation: 6942ms"" 102 6942 7043 ""[ ]"" NA NA NA NA NA NA 6 1 NA NA 1"
"1317 ""aa2"" ""aa2.edf"" NA 1 NA """" 19 ""Fixation: 7073ms"" 214 7073 7286 ""[ ]"" NA NA NA NA NA NA 6 1 NA NA 1"
"1318 ""aa2"" ""aa2.edf"" NA 1 NA """" 20 ""Fixation: 7386ms"" 114 7386 7499 ""[ ]"" NA NA NA NA NA NA 6 1 NA NA 1"
"1319 ""aa2"" ""aa2.edf"" NA 1 NA """" 21 ""Fixation: 7521ms"" 398 7521 7918 ""[ ]"" NA NA NA NA NA NA 6 1 NA NA 1"
"1320 ""aa2"" ""aa2.edf"" NA 1 NA """" 22 ""Fixation: 7988ms"" 112 7988 8099 ""[ ]"" NA NA NA NA NA NA 6 1 NA NA 1"
"1321 ""aa2"" ""aa2.edf"" NA 1 NA """" 23 ""Fixation: 8121ms"" 226 8121 8346 ""[ ]"" NA NA NA NA NA NA 6 1 NA NA 1"
"1322 ""aa2"" ""aa2.edf"" NA 1 NA """" 24 ""Fixation: 8368ms"" 236 8368 8603 ""[ ]"" NA NA NA NA NA NA 6 1 NA NA 1"
"1323 ""aa2"" ""aa2.edf"" NA 1 NA """" 25 ""Fixation: 8629ms"" 290 8629 8918 ""[ ]"" NA NA NA NA NA NA 6 1 NA NA 1"
"1324 ""aa2"" ""aa2.edf"" NA 1 NA """" 26 ""Fixation: 8940ms"" 574 8940 9513 ""[ ]"" NA NA NA NA NA NA 6 1 NA NA 1"
"1325 ""aa2"" ""aa2.edf"" NA 1 NA """" 27 ""Fixation: 9532ms"" 198 9532 9729 ""[ ]"" NA NA NA NA NA NA 6 1 NA NA 1"
"1326 ""aa2"" ""aa2.edf"" NA 1 NA """" 28 ""Fixation: 9861ms"" 578 9861 10438 ""[ ]"" NA NA NA NA NA NA 6 1 NA NA 1"
"1327 ""aa2"" ""aa2.edf"" NA 1 NA """" 29 ""Fixation: 10460ms"" 1127 10460 11586 ""[ ]"" NA NA NA NA NA NA 6 1 NA NA 1"
"1328 ""aa2"" ""aa2.edf"" NA 1 NA """" 30 ""Fixation: 11635ms"" 124 11635 11758 ""[ ]"" NA NA NA NA NA NA 6 1 NA NA 1"
"1329 ""aa2"" ""aa2.edf"" NA 1 NA """" 31 ""Fixation: 11774ms"" 585 11774 12358 ""[ ]"" NA NA NA NA NA NA 6 1 NA NA 1"
"1330 ""aa2"" ""aa2.edf"" NA 1 NA """" 32 ""Fixation: 12408ms"" 138 12408 12545 ""[ ]"" NA NA NA NA NA NA 6 1 NA NA 1"
"1331 ""aa2"" ""aa2.edf"" 48 1 7 ""d"" 1 ""Fixation: 7ms"" 67 7 73 ""[ 1]"" 1 ""?³?¾?Œ?¯?‡ "" 12.9 -4.1 2 6 7 0 NA NA 1"
"1332 ""aa2"" ""aa2.edf"" 48 1 7 ""d"" 2 ""Fixation: 94ms"" 363 94 456 ""[ 1]"" 1 ""?³?¾?Œ?¯?‡ "" -39.3 9.2 2 6 7 0 NA NA 1"
"1333 ""aa2"" ""aa2.edf"" 48 1 7 ""d"" 3 ""Fixation: 469ms"" 185 469 653 ""[ 2]"" 2 ""?†?‚?¯?Œ "" -1.4 4.8 1 6 7 0 NA NA 1"
"1334 ""aa2"" ""aa2.edf"" 48 1 7 ""d"" 4 ""Fixation: 676ms"" 147 676 822 ""[ 3]"" 3 ""?§?² ?…?‚?§?„?‡ ?Œ ?§?®?Œ?± ?†?§?…?³?©?Œ "" 41.5 1.6 5 6 7 0 NA NA 1"
"1335 ""aa2"" ""aa2.edf"" 48 1 7 ""d"" 5 ""Fixation: 839ms"" 272 839 1110 ""[ 3]"" 3 ""?§?² ?…?‚?§?„?‡ ?Œ ?§?®?Œ?± ?†?§?…?³?©?Œ "" 85.9 5.1 5 6 7 0 NA NA 1"
"1336 ""aa2"" ""aa2.edf"" 48 1 7 ""d"" 6 ""Fixation: 1131ms"" 294 1131 1424 ""[ 3]"" 3 ""?§?² ?…?‚?§?„?‡ ?Œ ?§?®?Œ?± ?†?§?…?³?©?Œ "" 24.4 4.6 5 6 7 0 NA NA 1"
"1337 ""aa2"" ""aa2.edf"" 48 1 7 ""d"" 7 ""Fixation: 1439ms"" 190 1439 1628 ""[ 3]"" 3 ""?§?² ?…?‚?§?„?‡ ?Œ ?§?®?Œ?± ?†?§?…?³?©?Œ "" 56.2 5.7 5 6 7 0 NA NA 1"
"1338 ""aa2"" ""aa2.edf"" 48 1 7 ""d"" 8 ""Fixation: 1651ms"" 398 1651 2048 ""[ 3]"" 3 ""?§?² ?…?‚?§?„?‡ ?Œ ?§?®?Œ?± ?†?§?…?³?©?Œ "" -24 9.1 5 6 7 0 NA NA 1"
"1339 ""aa2"" ""aa2.edf"" 48 1 7 ""d"" 9 ""Fixation: 2074ms"" 343 2074 2416 ""[ 4]"" 4 ""?®?ˆ?§?†?¯ "" 8.6 4.5 1 6 7 0 NA NA 1"
"1340 ""aa2"" ""aa2.edf"" 48 1 7 ""d"" 10 ""Fixation: 2441ms"" 208 2441 2648 ""[ 6]"" 6 ""?¯?± ?³?®?†?±?§?†?Œ?? ?®?ˆ?¯ ?¨?‡ ?¢?† ?§?´?§?±?‡ ?©?±?¯ "" 93.6 3.4 5 6 7 0 NA NA 1"
"1341 ""aa2"" ""aa2.edf"" 48 1 7 ""d"" 11 ""Fixation: 2669ms"" 217 2669 2885 ""[ 6]"" 6 ""?¯?± ?³?®?†?±?§?†?Œ?? ?®?ˆ?¯ ?¨?‡ ?¢?† ?§?´?§?±?‡ ?©?±?¯ "" 28.9 1.6 5 6 7 0 NA NA 1"
"1342 ""aa2"" ""aa2.edf"" 48 1 7 ""d"" 12 ""Fixation: 2907ms"" 252 2907 3158 ""[ 6]"" 6 ""?¯?± ?³?®?†?±?§?†?Œ?? ?®?ˆ?¯ ?¨?‡ ?¢?† ?§?´?§?±?‡ ?©?±?¯ "" -45.2 -3.3 5 6 7 0 NA NA 1"
"1343 ""aa2"" ""aa2.edf"" 48 1 7 ""d"" 13 ""Fixation: 3178ms"" 225 3178 3402 ""[ 6]"" 6 ""?¯?± ?³?®?†?±?§?†?Œ?? ?®?ˆ?¯ ?¨?‡ ?¢?† ?§?´?§?±?‡ ?©?±?¯ "" -98.8 -3.6 5 6 7 0 NA NA 1"
"1344 ""aa2"" ""aa2.edf"" NA 1 NA """" 14 ""Fixation: 3475ms"" 129 3475 3603 ""[ ]"" NA NA NA NA NA NA 7 0 NA NA 1"
"1345 ""aa2"" ""aa2.edf"" NA 1 NA """" 15 ""Fixation: 3623ms"" 375 3623 3997 ""[ ]"" NA NA NA NA NA NA 7 0 NA NA 1"
"1346 ""aa2"" ""aa2.edf"" NA 1 NA """" 16 ""Fixation: 4060ms"" 97 4060 4156 ""[ ]"" NA NA NA NA NA NA 7 0 NA NA 1"
"1347 ""aa2"" ""aa2.edf"" NA 1 NA """" 17 ""Fixation: 4172ms"" 255 4172 4426 ""[ ]"" NA NA NA NA NA NA 7 0 NA NA 1"
"1348 ""aa2"" ""aa2.edf"" NA 1 NA """" 18 ""Fixation: 4449ms"" 181 4449 4629 ""[ ]"" NA NA NA NA NA NA 7 0 NA NA 1"
"1349 ""aa2"" ""aa2.edf"" NA 1 NA """" 19 ""Fixation: 4655ms"" 422 4655 5076 ""[ ]"" NA NA NA NA NA NA 7 0 NA NA 1"
"1350 ""aa2"" ""aa2.edf"" NA 1 NA """" 20 ""Fixation: 5089ms"" 432 5089 5520 ""[ ]"" NA NA NA NA NA NA 7 0 NA NA 1"
"1351 ""aa2"" ""aa2.edf"" NA 1 NA """" 21 ""Fixation: 5669ms"" 387 5669 6055 ""[ ]"" NA NA NA NA NA NA 7 0 NA NA 1"
"1352 ""aa2"" ""aa2.edf"" NA 1 NA """" 22 ""Fixation: 6069ms"" 708 6069 6776 ""[ ]"" NA NA NA NA NA NA 7 0 NA NA 1"
"1353 ""aa2"" ""aa2.edf"" NA 1 NA """" 23 ""Fixation: 6941ms"" 377 6941 7317 ""[ ]"" NA NA NA NA NA NA 7 0 NA NA 1"
"1354 ""aa2"" ""aa2.edf"" NA 1 NA """" 24 ""Fixation: 7343ms"" 393 7343 7735 ""[ ]"" NA NA NA NA NA NA 7 0 NA NA 1"
"1355 ""aa2"" ""aa2.edf"" NA 1 NA """" 25 ""Fixation: 7883ms"" 143 7883 8025 ""[ ]"" NA NA NA NA NA NA 7 0 NA NA 1"
"1356 ""aa2"" ""aa2.edf"" NA 1 NA """" 26 ""Fixation: 8053ms"" 150 8053 8202 ""[ ]"" NA NA NA NA NA NA 7 0 NA NA 1"
"1357 ""aa2"" ""aa2.edf"" NA 1 NA """" 27 ""Fixation: 8246ms"" 270 8246 8515 ""[ ]"" NA NA NA NA NA NA 7 0 NA NA 1"
"1358 ""aa2"" ""aa2.edf"" NA 1 NA """" 28 ""Fixation: 8683ms"" 270 8683 8952 ""[ ]"" NA NA NA NA NA NA 7 0 NA NA 1"
"1359 ""aa2"" ""aa2.edf"" 48 1 7 ""d"" 29 ""Fixation: 8972ms"" 385 8972 9356 ""[ 6]"" 6 ""?¯?± ?³?®?†?±?§?†?Œ?? ?®?ˆ?¯ ?¨?‡ ?¢?† ?§?´?§?±?‡ ?©?±?¯ "" -147 9.5 5 NA 7 0 NA NA 1"
"1360 ""aa2"" ""aa2.edf"" NA 1 NA """" 30 ""Fixation: 9379ms"" 214 9379 9592 ""[ ]"" NA NA NA NA NA NA 7 0 NA NA 1"
"1361 ""aa2"" ""aa2.edf"" NA 1 NA """" 1 ""Fixation: 7ms"" 201 7 207 ""[ ]"" NA NA NA NA NA NA 7 0 NA NA 1"
"1362 ""aa2"" ""aa2.edf"" NA 1 NA """" 2 ""Fixation: 222ms"" 137 222 358 ""[ ]"" NA NA NA NA NA NA 7 0 NA NA 1"
"1363 ""aa2"" ""aa2.edf"" NA 1 NA """" 3 ""Fixation: 379ms"" 166 379 544 ""[ ]"" NA NA NA NA NA NA 7 0 NA NA 1"
"1364 ""aa2"" ""aa2.edf"" NA 1 NA """" 4 ""Fixation: 558ms"" 244 558 801 ""[ ]"" NA NA NA NA NA NA 7 0 NA NA 1"
"1365 ""aa2"" ""aa2.edf"" NA 1 NA """" 5 ""Fixation: 816ms"" 244 816 1059 ""[ ]"" NA NA NA NA NA NA 7 0 NA NA 1"
"1366 ""aa2"" ""aa2.edf"" NA 1 NA """" 6 ""Fixation: 1069ms"" 162 1069 1230 ""[ ]"" NA NA NA NA NA NA 7 0 NA NA 1"
"1367 ""aa2"" ""aa2.edf"" NA 1 NA """" 7 ""Fixation: 1252ms"" 190 1252 1441 ""[ ]"" NA NA NA NA NA NA 7 0 NA NA 1"
"1368 ""aa2"" ""aa2.edf"" NA 1 NA """" 8 ""Fixation: 1455ms"" 224 1455 1678 ""[ ]"" NA NA NA NA NA NA 7 0 NA NA 1"
"1369 ""aa2"" ""aa2.edf"" NA 1 NA """" 9 ""Fixation: 1704ms"" 281 1704 1984 ""[ ]"" NA NA NA NA NA NA 7 0 NA NA 1"
"1370 ""aa2"" ""aa2.edf"" NA 1 NA """" 10 ""Fixation: 2003ms"" 234 2003 2236 ""[ ]"" NA NA NA NA NA NA 7 0 NA NA 1"
"1371 ""aa2"" ""aa2.edf"" NA 1 NA """" 11 ""Fixation: 2259ms"" 609 2259 2867 ""[ ]"" NA NA NA NA NA NA 7 0 NA NA 1"
"1372 ""aa2"" ""aa2.edf"" NA 1 NA """" 12 ""Fixation: 2948ms"" 104 2948 3051 ""[ ]"" NA NA NA NA NA NA 7 0 NA NA 1"
"1373 ""aa2"" ""aa2.edf"" NA 1 NA """" 13 ""Fixation: 3072ms"" 338 3072 3409 ""[ ]"" NA NA NA NA NA NA 7 0 NA NA 1"
"1374 ""aa2"" ""aa2.edf"" NA 1 NA """" 14 ""Fixation: 3474ms"" 137 3474 3610 ""[ ]"" NA NA NA NA NA NA 7 0 NA NA 1"
"1375 ""aa2"" ""aa2.edf"" NA 1 NA """" 15 ""Fixation: 3640ms"" 286 3640 3925 ""[ ]"" NA NA NA NA NA NA 7 0 NA NA 1"
"1376 ""aa2"" ""aa2.edf"" NA 1 NA """" 16 ""Fixation: 3946ms"" 259 3946 4204 ""[ ]"" NA NA NA NA NA NA 7 0 NA NA 1"
"1377 ""aa2"" ""aa2.edf"" NA 1 NA """" 17 ""Fixation: 4225ms"" 597 4225 4821 ""[ ]"" NA NA NA NA NA NA 7 0 NA NA 1"
"1378 ""aa2"" ""aa2.edf"" NA 1 NA """" 18 ""Fixation: 4832ms"" 1105 4832 5936 ""[ ]"" NA NA NA NA NA NA 7 0 NA NA 1"
"1379 ""aa2"" ""aa2.edf"" NA 1 NA """" 19 ""Fixation: 5982ms"" 92 5982 6073 ""[ ]"" NA NA NA NA NA NA 7 0 NA NA 1"
"1380 ""aa2"" ""aa2.edf"" NA 1 NA """" 20 ""Fixation: 6100ms"" 132 6100 6231 ""[ ]"" NA NA NA NA NA NA 7 0 NA NA 1"
"1381 ""aa2"" ""aa2.edf"" NA 1 NA """" 21 ""Fixation: 6239ms"" 334 6239 6572 ""[ ]"" NA NA NA NA NA NA 7 0 NA NA 1"
"1382 ""aa2"" ""aa2.edf"" NA 1 NA """" 22 ""Fixation: 6620ms"" 185 6620 6804 ""[ ]"" NA NA NA NA NA NA 7 0 NA NA 1"
"1383 ""aa2"" ""aa2.edf"" NA 1 NA """" 23 ""Fixation: 6815ms"" 287 6815 7101 ""[ ]"" NA NA NA NA NA NA 7 0 NA NA 1"
"1384 ""aa2"" ""aa2.edf"" NA 1 NA """" 24 ""Fixation: 7122ms"" 366 7122 7487 ""[ ]"" NA NA NA NA NA NA 7 0 NA NA 1"
"1385 ""aa2"" ""aa2.edf"" NA 1 NA """" 25 ""Fixation: 7512ms"" 238 7512 7749 ""[ ]"" NA NA NA NA NA NA 7 0 NA NA 1"
"1386 ""aa2"" ""aa2.edf"" NA 1 NA """" 26 ""Fixation: 7782ms"" 1634 7782 9415 ""[ ]"" NA NA NA NA NA NA 7 0 NA NA 1"
"1387 ""aa2"" ""aa2.edf"" NA 1 NA """" 27 ""Fixation: 9440ms"" 278 9440 9717 ""[ ]"" NA NA NA NA NA NA 7 0 NA NA 1"
"1388 ""aa2"" ""aa2.edf"" NA 1 NA """" 28 ""Fixation: 9737ms"" 700 9737 10436 ""[ ]"" NA NA NA NA NA NA 7 0 NA NA 1"
"1389 ""aa2"" ""aa2.edf"" NA 1 NA """" 29 ""Fixation: 10462ms"" 321 10462 10782 ""[ ]"" NA NA NA NA NA NA 7 0 NA NA 1"
"1390 ""aa2"" ""aa2.edf"" NA 1 NA """" 30 ""Fixation: 10805ms"" 161 10805 10965 ""[ ]"" NA NA NA NA NA NA 7 0 NA NA 1"
"1391 ""aa2"" ""aa2.edf"" NA 1 NA """" 1 ""Fixation: 7ms"" 31 7 37 ""[ ]"" NA NA NA NA NA NA 6 1 NA NA 1"
"1392 ""aa2"" ""aa2.edf"" NA 1 NA """" 2 ""Fixation: 59ms"" 150 59 208 ""[ ]"" NA NA NA NA NA NA 6 1 NA NA 1"
"1393 ""aa2"" ""aa2.edf"" NA 1 NA """" 3 ""Fixation: 222ms"" 173 222 394 ""[ ]"" NA NA NA NA NA NA 6 1 NA NA 1"
"1394 ""aa2"" ""aa2.edf"" NA 1 NA """" 4 ""Fixation: 414ms"" 378 414 791 ""[ ]"" NA NA NA NA NA NA 6 1 NA NA 1"
"1395 ""aa2"" ""aa2.edf"" NA 1 NA """" 5 ""Fixation: 811ms"" 268 811 1078 ""[ ]"" NA NA NA NA NA NA 6 1 NA NA 1"
"1396 ""aa2"" ""aa2.edf"" NA 1 NA """" 6 ""Fixation: 1101ms"" 186 1101 1286 ""[ ]"" NA NA NA NA NA NA 6 1 NA NA 1"
"1397 ""aa2"" ""aa2.edf"" NA 1 NA """" 7 ""Fixation: 1297ms"" 291 1297 1587 ""[ ]"" NA NA NA NA NA NA 6 1 NA NA 1"
"1398 ""aa2"" ""aa2.edf"" NA 1 NA """" 8 ""Fixation: 1610ms"" 231 1610 1840 ""[ ]"" NA NA NA NA NA NA 6 1 NA NA 1"
"1399 ""aa2"" ""aa2.edf"" NA 1 NA """" 9 ""Fixation: 1858ms"" 267 1858 2124 ""[ ]"" NA NA NA NA NA NA 6 1 NA NA 1"
"1400 ""aa2"" ""aa2.edf"" NA 1 NA """" 10 ""Fixation: 2145ms"" 538 2145 2682 ""[ ]"" NA NA NA NA NA NA 6 1 NA NA 1"
"1401 ""aa2"" ""aa2.edf"" NA 1 NA """" 11 ""Fixation: 2764ms"" 133 2764 2896 ""[ ]"" NA NA NA NA NA NA 6 1 NA NA 1"
"1402 ""aa2"" ""aa2.edf"" NA 1 NA """" 12 ""Fixation: 2913ms"" 456 2913 3368 ""[ ]"" NA NA NA NA NA NA 6 1 NA NA 1"
"1403 ""aa2"" ""aa2.edf"" NA 1 NA """" 13 ""Fixation: 3434ms"" 94 3434 3527 ""[ ]"" NA NA NA NA NA NA 6 1 NA NA 1"
"1404 ""aa2"" ""aa2.edf"" NA 1 NA """" 14 ""Fixation: 3548ms"" 199 3548 3746 ""[ ]"" NA NA NA NA NA NA 6 1 NA NA 1"
"1405 ""aa2"" ""aa2.edf"" NA 1 NA """" 15 ""Fixation: 3767ms"" 313 3767 4079 ""[ ]"" NA NA NA NA NA NA 6 1 NA NA 1"
"1406 ""aa2"" ""aa2.edf"" NA 1 NA """" 16 ""Fixation: 4095ms"" 155 4095 4249 ""[ ]"" NA NA NA NA NA NA 6 1 NA NA 1"
"1407 ""aa2"" ""aa2.edf"" NA 1 NA """" 17 ""Fixation: 4275ms"" 253 4275 4527 ""[ ]"" NA NA NA NA NA NA 6 1 NA NA 1"
"1408 ""aa2"" ""aa2.edf"" NA 1 NA """" 18 ""Fixation: 4541ms"" 186 4541 4726 ""[ ]"" NA NA NA NA NA NA 6 1 NA NA 1"
"1409 ""aa2"" ""aa2.edf"" NA 1 NA """" 19 ""Fixation: 4773ms"" 359 4773 5131 ""[ ]"" NA NA NA NA NA NA 6 1 NA NA 1"
"1410 ""aa2"" ""aa2.edf"" NA 1 NA """" 20 ""Fixation: 5179ms"" 115 5179 5293 ""[ ]"" NA NA NA NA NA NA 6 1 NA NA 1"
"1411 ""aa2"" ""aa2.edf"" NA 1 NA """" 21 ""Fixation: 5314ms"" 89 5314 5402 ""[ ]"" NA NA NA NA NA NA 6 1 NA NA 1"
"1412 ""aa2"" ""aa2.edf"" NA 1 NA """" 1 ""Fixation: 7ms"" 194 7 200 ""[ ]"" NA NA NA NA NA NA 7 1 NA NA 1"
"1413 ""aa2"" ""aa2.edf"" NA 1 NA """" 2 ""Fixation: 215ms"" 305 215 519 ""[ ]"" NA NA NA NA NA NA 7 1 NA NA 1"
"1414 ""aa2"" ""aa2.edf"" NA 1 NA """" 3 ""Fixation: 540ms"" 175 540 714 ""[ ]"" NA NA NA NA NA NA 7 1 NA NA 1"
"1415 ""aa2"" ""aa2.edf"" NA 1 NA """" 4 ""Fixation: 732ms"" 262 732 993 ""[ ]"" NA NA NA NA NA NA 7 1 NA NA 1"
"1416 ""aa2"" ""aa2.edf"" NA 1 NA """" 5 ""Fixation: 1017ms"" 213 1017 1229 ""[ ]"" NA NA NA NA NA NA 7 1 NA NA 1"
"1417 ""aa2"" ""aa2.edf"" NA 1 NA """" 6 ""Fixation: 1243ms"" 310 1243 1552 ""[ ]"" NA NA NA NA NA NA 7 1 NA NA 1"
"1418 ""aa2"" ""aa2.edf"" NA 1 NA """" 7 ""Fixation: 1572ms"" 226 1572 1797 ""[ ]"" NA NA NA NA NA NA 7 1 NA NA 1"
"1419 ""aa2"" ""aa2.edf"" NA 1 NA """" 8 ""Fixation: 1817ms"" 269 1817 2085 ""[ ]"" NA NA NA NA NA NA 7 1 NA NA 1"
"1420 ""aa2"" ""aa2.edf"" NA 1 NA """" 9 ""Fixation: 2117ms"" 389 2117 2505 ""[ ]"" NA NA NA NA NA NA 7 1 NA NA 1"
"1421 ""aa2"" ""aa2.edf"" NA 1 NA """" 10 ""Fixation: 2530ms"" 215 2530 2744 ""[ ]"" NA NA NA NA NA NA 7 1 NA NA 1"
"1422 ""aa2"" ""aa2.edf"" NA 1 NA """" 11 ""Fixation: 2769ms"" 296 2769 3064 ""[ ]"" NA NA NA NA NA NA 7 1 NA NA 1"
"1423 ""aa2"" ""aa2.edf"" NA 1 NA """" 12 ""Fixation: 3149ms"" 144 3149 3292 ""[ ]"" NA NA NA NA NA NA 7 1 NA NA 1"
"1424 ""aa2"" ""aa2.edf"" NA 1 NA """" 13 ""Fixation: 3310ms"" 704 3310 4013 ""[ ]"" NA NA NA NA NA NA 7 1 NA NA 1"
"1425 ""aa2"" ""aa2.edf"" NA 1 NA """" 14 ""Fixation: 4080ms"" 128 4080 4207 ""[ ]"" NA NA NA NA NA NA 7 1 NA NA 1"
"1426 ""aa2"" ""aa2.edf"" NA 1 NA """" 15 ""Fixation: 4227ms"" 300 4227 4526 ""[ ]"" NA NA NA NA NA NA 7 1 NA NA 1"
"1427 ""aa2"" ""aa2.edf"" NA 1 NA """" 16 ""Fixation: 4550ms"" 199 4550 4748 ""[ ]"" NA NA NA NA NA NA 7 1 NA NA 1"
"1428 ""aa2"" ""aa2.edf"" NA 1 NA """" 17 ""Fixation: 4770ms"" 155 4770 4924 ""[ ]"" NA NA NA NA NA NA 7 1 NA NA 1"
"1429 ""aa2"" ""aa2.edf"" NA 1 NA """" 18 ""Fixation: 4975ms"" 395 4975 5369 ""[ ]"" NA NA NA NA NA NA 7 1 NA NA 1"
"1430 ""aa2"" ""aa2.edf"" NA 1 NA """" 19 ""Fixation: 5416ms"" 103 5416 5518 ""[ ]"" NA NA NA NA NA NA 7 1 NA NA 1"
"1431 ""aa2"" ""aa2.edf"" NA 1 NA """" 20 ""Fixation: 5530ms"" 61 5530 5590 ""[ ]"" NA NA NA NA NA NA 7 1 NA NA 1"
"1432 ""aa2"" ""aa2.edf"" NA 1 NA """" 1 ""Fixation: 7ms"" 186 7 192 ""[ ]"" NA NA NA NA NA NA 6 1 NA NA 1"
"1433 ""aa2"" ""aa2.edf"" NA 1 NA """" 2 ""Fixation: 208ms"" 317 208 524 ""[ ]"" NA NA NA NA NA NA 6 1 NA NA 1"
"1434 ""aa2"" ""aa2.edf"" NA 1 NA """" 3 ""Fixation: 535ms"" 195 535 729 ""[ ]"" NA NA NA NA NA NA 6 1 NA NA 1"
"1435 ""aa2"" ""aa2.edf"" NA 1 NA """" 4 ""Fixation: 750ms"" 249 750 998 ""[ ]"" NA NA NA NA NA NA 6 1 NA NA 1"
"1436 ""aa2"" ""aa2.edf"" NA 1 NA """" 5 ""Fixation: 1016ms"" 283 1016 1298 ""[ ]"" NA NA NA NA NA NA 6 1 NA NA 1"
"1437 ""aa2"" ""aa2.edf"" NA 1 NA """" 6 ""Fixation: 1313ms"" 224 1313 1536 ""[ ]"" NA NA NA NA NA NA 6 1 NA NA 1"
"1438 ""aa2"" ""aa2.edf"" NA 1 NA """" 7 ""Fixation: 1546ms"" 180 1546 1725 ""[ ]"" NA NA NA NA NA NA 6 1 NA NA 1"
"1439 ""aa2"" ""aa2.edf"" NA 1 NA """" 8 ""Fixation: 1745ms"" 238 1745 1982 ""[ ]"" NA NA NA NA NA NA 6 1 NA NA 1"
"1440 ""aa2"" ""aa2.edf"" NA 1 NA """" 9 ""Fixation: 1996ms"" 261 1996 2256 ""[ ]"" NA NA NA NA NA NA 6 1 NA NA 1"
"1441 ""aa2"" ""aa2.edf"" NA 1 NA """" 10 ""Fixation: 2271ms"" 569 2271 2839 ""[ ]"" NA NA NA NA NA NA 6 1 NA NA 1"
"1442 ""aa2"" ""aa2.edf"" NA 1 NA """" 11 ""Fixation: 2928ms"" 141 2928 3068 ""[ ]"" NA NA NA NA NA NA 6 1 NA NA 1"
"1443 ""aa2"" ""aa2.edf"" NA 1 NA """" 12 ""Fixation: 3084ms"" 364 3084 3447 ""[ ]"" NA NA NA NA NA NA 6 1 NA NA 1"
"1444 ""aa2"" ""aa2.edf"" NA 1 NA """" 13 ""Fixation: 3513ms"" 80 3513 3592 ""[ ]"" NA NA NA NA NA NA 6 1 NA NA 1"
"1445 ""aa2"" ""aa2.edf"" NA 1 NA """" 14 ""Fixation: 3621ms"" 104 3621 3724 ""[ ]"" NA NA NA NA NA NA 6 1 NA NA 1"
"1446 ""aa2"" ""aa2.edf"" NA 1 NA """" 15 ""Fixation: 3737ms"" 174 3737 3910 ""[ ]"" NA NA NA NA NA NA 6 1 NA NA 1"
"1447 ""aa2"" ""aa2.edf"" NA 1 NA """" 16 ""Fixation: 3928ms"" 169 3928 4096 ""[ ]"" NA NA NA NA NA NA 6 1 NA NA 1"
"1448 ""aa2"" ""aa2.edf"" NA 1 NA """" 17 ""Fixation: 4118ms"" 371 4118 4488 ""[ ]"" NA NA NA NA NA NA 6 1 NA NA 1"
"1449 ""aa2"" ""aa2.edf"" NA 1 NA """" 18 ""Fixation: 4510ms"" 620 4510 5129 ""[ ]"" NA NA NA NA NA NA 6 1 NA NA 1"
"1450 ""aa2"" ""aa2.edf"" NA 1 NA """" 19 ""Fixation: 5158ms"" 206 5158 5363 ""[ ]"" NA NA NA NA NA NA 6 1 NA NA 1"
"1451 ""aa2"" ""aa2.edf"" 53 1 15 ""a"" 1 ""Fixation: 7ms"" 93 7 99 ""[ 1]"" 1 ""?‡?…?³?±?… "" 17.7 -20.6 3 6 6 1 NA NA 1"
"1452 ""aa2"" ""aa2.edf"" 53 1 15 ""a"" 2 ""Fixation: 119ms"" 149 119 267 ""[ 1]"" 1 ""?‡?…?³?±?… "" -34.4 -15.8 3 6 6 1 NA NA 1"
"1453 ""aa2"" ""aa2.edf"" 53 1 15 ""a"" 3 ""Fixation: 278ms"" 321 278 598 ""[ 2]"" 2 ""?¶?±?¨?‡â€? ?§?Œ "" 28.4 -6.5 2 6 6 1 NA NA 1"
"1454 ""aa2"" ""aa2.edf"" 53 1 15 ""a"" 4 ""Fixation: 615ms"" 224 615 838 ""[ 1]"" 1 ""?‡?…?³?±?… "" -17.7 -1.8 3 6 6 1 NA NA 1"
"1455 ""aa2"" ""aa2.edf"" 53 1 15 ""a"" 5 ""Fixation: 861ms"" 189 861 1049 ""[ 2]"" 2 ""?¶?±?¨?‡â€? ?§?Œ "" -16.5 2.6 2 6 6 1 NA NA 1"
"1456 ""aa2"" ""aa2.edf"" 53 1 15 ""a"" 6 ""Fixation: 1068ms"" 228 1068 1295 ""[ 3]"" 3 ""?¨?‡ ?…?† "" -6.6 3.6 1 6 6 1 NA NA 1"
"1457 ""aa2"" ""aa2.edf"" 53 1 15 ""a"" 7 ""Fixation: 1306ms"" 183 1306 1488 ""[ 4]"" 4 ""?²?¯ "" 1.9 5.2 1 6 6 1 NA NA 1"
"1458 ""aa2"" ""aa2.edf"" 53 1 15 ""a"" 8 ""Fixation: 1508ms"" 267 1508 1774 ""[ 5]"" 5 ""?©?‡ ?‚?§?¨?„ ?¬?¨?±?§?† ?†?¨?ˆ?¯ "" 44.3 2.7 3 6 6 1 NA NA 1"
"1459 ""aa2"" ""aa2.edf"" 53 1 15 ""a"" 9 ""Fixation: 1793ms"" 235 1793 2027 ""[ 5]"" 5 ""?©?‡ ?‚?§?¨?„ ?¬?¨?±?§?† ?†?¨?ˆ?¯ "" -17.2 2 3 6 6 1 NA NA 1"
"1460 ""aa2"" ""aa2.edf"" 53 1 15 ""a"" 10 ""Fixation: 2040ms"" 625 2040 2664 ""[ 5]"" 5 ""?©?‡ ?‚?§?¨?„ ?¬?¨?±?§?† ?†?¨?ˆ?¯ "" -46.8 -0.1 3 6 6 1 NA NA 1"
"1461 ""aa2"" ""aa2.edf"" NA 1 NA """" 11 ""Fixation: 2753ms"" 435 2753 3187 ""[ ]"" NA NA NA NA NA NA 6 1 NA NA 1"
"1462 ""aa2"" ""aa2.edf"" NA 1 NA """" 12 ""Fixation: 3252ms"" 93 3252 3344 ""[ ]"" NA NA NA NA NA NA 6 1 NA NA 1"
"1463 ""aa2"" ""aa2.edf"" NA 1 NA """" 13 ""Fixation: 3362ms"" 280 3362 3641 ""[ ]"" NA NA NA NA NA NA 6 1 NA NA 1"
"1464 ""aa2"" ""aa2.edf"" NA 1 NA """" 14 ""Fixation: 3664ms"" 253 3664 3916 ""[ ]"" NA NA NA NA NA NA 6 1 NA NA 1"
"1465 ""aa2"" ""aa2.edf"" NA 1 NA """" 15 ""Fixation: 3939ms"" 254 3939 4192 ""[ ]"" NA NA NA NA NA NA 6 1 NA NA 1"
"1466 ""aa2"" ""aa2.edf"" NA 1 NA """" 16 ""Fixation: 4248ms"" 467 4248 4714 ""[ ]"" NA NA NA NA NA NA 6 1 NA NA 1"
"1467 ""aa2"" ""aa2.edf"" NA 1 NA """" 17 ""Fixation: 4760ms"" 146 4760 4905 ""[ ]"" NA NA NA NA NA NA 6 1 NA NA 1"
"1468 ""aa2"" ""aa2.edf"" NA 1 NA """" 1 ""Fixation: 40ms"" 373 40 412 ""[ ]"" NA NA NA NA NA NA 7 1 NA NA 1"
"1469 ""aa2"" ""aa2.edf"" NA 1 NA """" 2 ""Fixation: 432ms"" 264 432 695 ""[ ]"" NA NA NA NA NA NA 7 1 NA NA 1"
"1470 ""aa2"" ""aa2.edf"" NA 1 NA """" 3 ""Fixation: 715ms"" 320 715 1034 ""[ ]"" NA NA NA NA NA NA 7 1 NA NA 1"
"1471 ""aa2"" ""aa2.edf"" NA 1 NA """" 4 ""Fixation: 1057ms"" 195 1057 1251 ""[ ]"" NA NA NA NA NA NA 7 1 NA NA 1"
"1472 ""aa2"" ""aa2.edf"" NA 1 NA """" 5 ""Fixation: 1267ms"" 264 1267 1530 ""[ ]"" NA NA NA NA NA NA 7 1 NA NA 1"
"1473 ""aa2"" ""aa2.edf"" NA 1 NA """" 6 ""Fixation: 1551ms"" 398 1551 1948 ""[ ]"" NA NA NA NA NA NA 7 1 NA NA 1"
"1474 ""aa2"" ""aa2.edf"" NA 1 NA """" 7 ""Fixation: 1968ms"" 463 1968 2430 ""[ ]"" NA NA NA NA NA NA 7 1 NA NA 1"
"1475 ""aa2"" ""aa2.edf"" NA 1 NA """" 8 ""Fixation: 2513ms"" 122 2513 2634 ""[ ]"" NA NA NA NA NA NA 7 1 NA NA 1"
"1476 ""aa2"" ""aa2.edf"" NA 1 NA """" 9 ""Fixation: 2658ms"" 371 2658 3028 ""[ ]"" NA NA NA NA NA NA 7 1 NA NA 1"
"1477 ""aa2"" ""aa2.edf"" NA 1 NA """" 10 ""Fixation: 3090ms"" 127 3090 3216 ""[ ]"" NA NA NA NA NA NA 7 1 NA NA 1"
"1478 ""aa2"" ""aa2.edf"" NA 1 NA """" 11 ""Fixation: 3225ms"" 246 3225 3470 ""[ ]"" NA NA NA NA NA NA 7 1 NA NA 1"
"1479 ""aa2"" ""aa2.edf"" NA 1 NA """" 12 ""Fixation: 3490ms"" 263 3490 3752 ""[ ]"" NA NA NA NA NA NA 7 1 NA NA 1"
"1480 ""aa2"" ""aa2.edf"" NA 1 NA """" 13 ""Fixation: 3759ms"" 1068 3759 4826 ""[ ]"" NA NA NA NA NA NA 7 1 NA NA 1"
"1481 ""aa2"" ""aa2.edf"" NA 1 NA """" 14 ""Fixation: 4870ms"" 92 4870 4961 ""[ ]"" NA NA NA NA NA NA 7 1 NA NA 1"
"1482 ""aa2"" ""aa2.edf"" NA 1 NA """" 15 ""Fixation: 4983ms"" 110 4983 5092 ""[ ]"" NA NA NA NA NA NA 7 1 NA NA 1"
"1483 ""aa2"" ""aa2.edf"" NA 1 NA """" 16 ""Fixation: 5107ms"" 645 5107 5751 ""[ ]"" NA NA NA NA NA NA 7 1 NA NA 1"
"1484 ""aa2"" ""aa2.edf"" NA 1 NA """" 17 ""Fixation: 5975ms"" 114 5975 6088 ""[ ]"" NA NA NA NA NA NA 7 1 NA NA 1"
"1485 ""aa2"" ""aa2.edf"" NA 1 NA """" 18 ""Fixation: 6098ms"" 283 6098 6380 ""[ ]"" NA NA NA NA NA NA 7 1 NA NA 1"
"1486 ""aa2"" ""aa2.edf"" NA 1 NA """" 19 ""Fixation: 6401ms"" 399 6401 6799 ""[ ]"" NA NA NA NA NA NA 7 1 NA NA 1"
"1487 ""aa2"" ""aa2.edf"" NA 1 NA """" 20 ""Fixation: 6848ms"" 59 6848 6906 ""[ ]"" NA NA NA NA NA NA 7 1 NA NA 1"
"1488 ""aa2"" ""aa2.edf"" 55 1 2 ""d"" 1 ""Fixation: 10ms"" 58 10 67 ""[ 1]"" 1 ""?¹?„?Œ "" 4.7 -18.8 1 6 7 0 NA NA 1"
"1489 ""aa2"" ""aa2.edf"" 55 1 2 ""d"" 2 ""Fixation: 90ms"" 139 90 228 ""[ 2]"" 2 ""?´?©?„?§???Œ "" -14.1 -3.6 2 6 7 0 NA NA 1"
"1490 ""aa2"" ""aa2.edf"" 55 1 2 ""d"" 3 ""Fixation: 247ms"" 239 247 485 ""[ 2]"" 2 ""?´?©?„?§???Œ "" 25.7 -6.1 2 6 7 0 NA NA 1"
"1491 ""aa2"" ""aa2.edf"" 55 1 2 ""d"" 4 ""Fixation: 506ms"" 202 506 707 ""[ 3]"" 3 ""?¨?±?§?Œ ?¬?´?†?? ???ˆ?„?¯?? ?…?† "" 63.6 -8.4 3 6 7 0 NA NA 1"
"1492 ""aa2"" ""aa2.edf"" 55 1 2 ""d"" 5 ""Fixation: 729ms"" 165 729 893 ""[ 3]"" 3 ""?¨?±?§?Œ ?¬?´?†?? ???ˆ?„?¯?? ?…?† "" -2.5 -7.6 3 6 7 0 NA NA 1"
"1493 ""aa2"" ""aa2.edf"" 55 1 2 ""d"" 6 ""Fixation: 910ms"" 160 910 1069 ""[ 3]"" 3 ""?¨?±?§?Œ ?¬?´?†?? ???ˆ?„?¯?? ?…?† "" -50.7 -7.7 3 6 7 0 NA NA 1"
"1494 ""aa2"" ""aa2.edf"" 55 1 2 ""d"" 7 ""Fixation: 1087ms"" 241 1087 1327 ""[ 4]"" 4 ""?¯?±???? "" 7.6 -8.7 1 6 7 0 NA NA 1"
"1495 ""aa2"" ""aa2.edf"" 55 1 2 ""d"" 8 ""Fixation: 1350ms"" 308 1350 1657 ""[ 6]"" 6 ""?…?²?‡â€? ?§?´ ?­?±?? ?†?¯?§?´?? "" 61.4 -10.6 3 6 7 0 NA NA 1"
"1496 ""aa2"" ""aa2.edf"" 55 1 2 ""d"" 9 ""Fixation: 1679ms"" 215 1679 1893 ""[ 6]"" 6 ""?…?²?‡â€? ?§?´ ?­?±?? ?†?¯?§?´?? "" -17.1 -12 3 6 7 0 NA NA 1"
"1497 ""aa2"" ""aa2.edf"" 55 1 2 ""d"" 10 ""Fixation: 1912ms"" 402 1912 2313 ""[ 6]"" 6 ""?…?²?‡â€? ?§?´ ?­?±?? ?†?¯?§?´?? "" -65.2 -12.1 3 6 7 0 NA NA 1"
"1498 ""aa2"" ""aa2.edf"" NA 1 NA """" 11 ""Fixation: 2393ms"" 117 2393 2509 ""[ ]"" NA NA NA NA NA NA 7 0 NA NA 1"
"1499 ""aa2"" ""aa2.edf"" NA 1 NA """" 12 ""Fixation: 2533ms"" 310 2533 2842 ""[ ]"" NA NA NA NA NA NA 7 0 NA NA 1"
"1500 ""aa2"" ""aa2.edf"" NA 1 NA """" 13 ""Fixation: 2906ms"" 94 2906 2999 ""[ ]"" NA NA NA NA NA NA 7 0 NA NA 1"
"1501 ""aa2"" ""aa2.edf"" NA 1 NA """" 14 ""Fixation: 3022ms"" 127 3022 3148 ""[ ]"" NA NA NA NA NA NA 7 0 NA NA 1"
"1502 ""aa2"" ""aa2.edf"" NA 1 NA """" 15 ""Fixation: 3170ms"" 151 3170 3320 ""[ ]"" NA NA NA NA NA NA 7 0 NA NA 1"
"1503 ""aa2"" ""aa2.edf"" NA 1 NA """" 16 ""Fixation: 3346ms"" 191 3346 3536 ""[ ]"" NA NA NA NA NA NA 7 0 NA NA 1"
"1504 ""aa2"" ""aa2.edf"" NA 1 NA """" 17 ""Fixation: 3564ms"" 234 3564 3797 ""[ ]"" NA NA NA NA NA NA 7 0 NA NA 1"
"1505 ""aa2"" ""aa2.edf"" NA 1 NA """" 18 ""Fixation: 3848ms"" 189 3848 4036 ""[ ]"" NA NA NA NA NA NA 7 0 NA NA 1"
"1506 ""aa2"" ""aa2.edf"" NA 1 NA """" 19 ""Fixation: 4084ms"" 153 4084 4236 ""[ ]"" NA NA NA NA NA NA 7 0 NA NA 1"
"1507 ""aa2"" ""aa2.edf"" NA 1 NA """" 20 ""Fixation: 4248ms"" 214 4248 4461 ""[ ]"" NA NA NA NA NA NA 7 0 NA NA 1"
"1508 ""aa2"" ""aa2.edf"" NA 1 NA """" 21 ""Fixation: 4507ms"" 92 4507 4598 ""[ ]"" NA NA NA NA NA NA 7 0 NA NA 1"
"1509 ""aa2"" ""aa2.edf"" NA 1 NA """" 22 ""Fixation: 4632ms"" 428 4632 5059 ""[ ]"" NA NA NA NA NA NA 7 0 NA NA 1"
"1510 ""aa2"" ""aa2.edf"" NA 1 NA """" 23 ""Fixation: 5106ms"" 142 5106 5247 ""[ ]"" NA NA NA NA NA NA 7 0 NA NA 1"
"1511 ""aa2"" ""aa2.edf"" NA 1 NA """" 1 ""Fixation: 7ms"" 42 7 48 ""[ ]"" NA NA NA NA NA NA 6 1 NA NA 1"
"1512 ""aa2"" ""aa2.edf"" NA 1 NA """" 2 ""Fixation: 70ms"" 157 70 226 ""[ ]"" NA NA NA NA NA NA 6 1 NA NA 1"
"1513 ""aa2"" ""aa2.edf"" NA 1 NA """" 3 ""Fixation: 241ms"" 300 241 540 ""[ ]"" NA NA NA NA NA NA 6 1 NA NA 1"
"1514 ""aa2"" ""aa2.edf"" NA 1 NA """" 4 ""Fixation: 561ms"" 232 561 792 ""[ ]"" NA NA NA NA NA NA 6 1 NA NA 1"
"1515 ""aa2"" ""aa2.edf"" NA 1 NA """" 5 ""Fixation: 810ms"" 241 810 1050 ""[ ]"" NA NA NA NA NA NA 6 1 NA NA 1"
"1516 ""aa2"" ""aa2.edf"" NA 1 NA """" 6 ""Fixation: 1074ms"" 312 1074 1385 ""[ ]"" NA NA NA NA NA NA 6 1 NA NA 1"
"1517 ""aa2"" ""aa2.edf"" NA 1 NA """" 7 ""Fixation: 1401ms"" 283 1401 1683 ""[ ]"" NA NA NA NA NA NA 6 1 NA NA 1"
"1518 ""aa2"" ""aa2.edf"" NA 1 NA """" 8 ""Fixation: 1704ms"" 231 1704 1934 ""[ ]"" NA NA NA NA NA NA 6 1 NA NA 1"
"1519 ""aa2"" ""aa2.edf"" NA 1 NA """" 9 ""Fixation: 1952ms"" 157 1952 2108 ""[ ]"" NA NA NA NA NA NA 6 1 NA NA 1"
"1520 ""aa2"" ""aa2.edf"" NA 1 NA """" 10 ""Fixation: 2127ms"" 237 2127 2363 ""[ ]"" NA NA NA NA NA NA 6 1 NA NA 1"
"1521 ""aa2"" ""aa2.edf"" NA 1 NA """" 11 ""Fixation: 2382ms"" 476 2382 2857 ""[ ]"" NA NA NA NA NA NA 6 1 NA NA 1"
"1522 ""aa2"" ""aa2.edf"" NA 1 NA """" 12 ""Fixation: 2873ms"" 185 2873 3057 ""[ ]"" NA NA NA NA NA NA 6 1 NA NA 1"
"1523 ""aa2"" ""aa2.edf"" NA 1 NA """" 13 ""Fixation: 3139ms"" 1028 3139 4166 ""[ ]"" NA NA NA NA NA NA 6 1 NA NA 1"
"1524 ""aa2"" ""aa2.edf"" NA 1 NA """" 14 ""Fixation: 4233ms"" 146 4233 4378 ""[ ]"" NA NA NA NA NA NA 6 1 NA NA 1"
"1525 ""aa2"" ""aa2.edf"" NA 1 NA """" 15 ""Fixation: 4397ms"" 187 4397 4583 ""[ ]"" NA NA NA NA NA NA 6 1 NA NA 1"
"1526 ""aa2"" ""aa2.edf"" NA 1 NA """" 16 ""Fixation: 4608ms"" 608 4608 5215 ""[ ]"" NA NA NA NA NA NA 6 1 NA NA 1"
"1527 ""aa2"" ""aa2.edf"" NA 1 NA """" 17 ""Fixation: 5262ms"" 123 5262 5384 ""[ ]"" NA NA NA NA NA NA 6 1 NA NA 1"
"1528 ""aa2"" ""aa2.edf"" NA 1 NA """" 18 ""Fixation: 5407ms"" 316 5407 5722 ""[ ]"" NA NA NA NA NA NA 6 1 NA NA 1"
"1529 ""aa2"" ""aa2.edf"" NA 1 NA """" 19 ""Fixation: 5745ms"" 147 5745 5891 ""[ ]"" NA NA NA NA NA NA 6 1 NA NA 1"
"1530 ""aa2"" ""aa2.edf"" NA 1 NA """" 20 ""Fixation: 5924ms"" 112 5924 6035 ""[ ]"" NA NA NA NA NA NA 6 1 NA NA 1"
"1531 ""aa2"" ""aa2.edf"" NA 1 NA """" 21 ""Fixation: 6183ms"" 255 6183 6437 ""[ ]"" NA NA NA NA NA NA 6 1 NA NA 1"
"1532 ""aa2"" ""aa2.edf"" 57 1 25 ""c"" 1 ""Fixation: 7ms"" 186 7 192 ""[ 1]"" 1 ""?…?Œ???±?§ "" 5.4 -20.3 2 6 7 0 NA NA 1"
"1533 ""aa2"" ""aa2.edf"" 57 1 25 ""c"" 2 ""Fixation: 205ms"" 190 205 394 ""[ 1]"" 1 ""?…?Œ???±?§ "" -24.3 -9.2 2 6 7 0 NA NA 1"
"1534 ""aa2"" ""aa2.edf"" 57 1 25 ""c"" 3 ""Fixation: 413ms"" 151 413 563 ""[ 2]"" 2 ""?¹?±?ˆ?³?©?Œ "" -25.3 -5 1 6 7 0 NA NA 1"
"1535 ""aa2"" ""aa2.edf"" 57 1 25 ""c"" 4 ""Fixation: 584ms"" 317 584 900 ""[ 4]"" 4 ""?¯?§?¯ "" 2 -1.2 1 6 7 0 NA NA 1"
"1536 ""aa2"" ""aa2.edf"" 57 1 25 ""c"" 5 ""Fixation: 925ms"" 279 925 1203 ""[ 6]"" 6 ""?…?† ?§?² ?®?ˆ?¯?… ?¬?¯?§ ?†?…?Œ â€??©?±?¯?… "" 64.6 0 5 6 7 0 NA NA 1"
"1537 ""aa2"" ""aa2.edf"" 57 1 25 ""c"" 6 ""Fixation: 1224ms"" 316 1224 1539 ""[ 6]"" 6 ""?…?† ?§?² ?®?ˆ?¯?… ?¬?¯?§ ?†?…?Œ â€??©?±?¯?… "" 0.9 -2.1 5 6 7 0 NA NA 1"
"1538 ""aa2"" ""aa2.edf"" 57 1 25 ""c"" 7 ""Fixation: 1547ms"" 187 1547 1733 ""[ 6]"" 6 ""?…?† ?§?² ?®?ˆ?¯?… ?¬?¯?§ ?†?…?Œ â€??©?±?¯?… "" 20.9 -1.1 5 6 7 0 NA NA 1"
"1539 ""aa2"" ""aa2.edf"" 57 1 25 ""c"" 8 ""Fixation: 1757ms"" 246 1757 2002 ""[ 6]"" 6 ""?…?† ?§?² ?®?ˆ?¯?… ?¬?¯?§ ?†?…?Œ â€??©?±?¯?… "" -60.1 -6.4 5 6 7 0 NA NA 1"
"1540 ""aa2"" ""aa2.edf"" 57 1 25 ""c"" 9 ""Fixation: 2017ms"" 277 2017 2293 ""[ 6]"" 6 ""?…?† ?§?² ?®?ˆ?¯?… ?¬?¯?§ ?†?…?Œ â€??©?±?¯?… "" -94.9 -7.7 5 6 7 0 NA NA 1"
"1541 ""aa2"" ""aa2.edf"" NA 1 NA """" 10 ""Fixation: 2375ms"" 116 2375 2490 ""[ ]"" NA NA NA NA NA NA 7 0 NA NA 1"
"1542 ""aa2"" ""aa2.edf"" NA 1 NA """" 11 ""Fixation: 2520ms"" 377 2520 2896 ""[ ]"" NA NA NA NA NA NA 7 0 NA NA 1"
"1543 ""aa2"" ""aa2.edf"" NA 1 NA """" 12 ""Fixation: 2962ms"" 69 2962 3030 ""[ ]"" NA NA NA NA NA NA 7 0 NA NA 1"
"1544 ""aa2"" ""aa2.edf"" NA 1 NA """" 13 ""Fixation: 3055ms"" 354 3055 3408 ""[ ]"" NA NA NA NA NA NA 7 0 NA NA 1"
"1545 ""aa2"" ""aa2.edf"" NA 1 NA """" 14 ""Fixation: 3436ms"" 286 3436 3721 ""[ ]"" NA NA NA NA NA NA 7 0 NA NA 1"
"1546 ""aa2"" ""aa2.edf"" NA 1 NA """" 15 ""Fixation: 3731ms"" 210 3731 3940 ""[ ]"" NA NA NA NA NA NA 7 0 NA NA 1"
"1547 ""aa2"" ""aa2.edf"" NA 1 NA """" 16 ""Fixation: 3967ms"" 262 3967 4228 ""[ ]"" NA NA NA NA NA NA 7 0 NA NA 1"
"1548 ""aa2"" ""aa2.edf"" NA 1 NA """" 17 ""Fixation: 4251ms"" 465 4251 4715 ""[ ]"" NA NA NA NA NA NA 7 0 NA NA 1"
"1549 ""aa2"" ""aa2.edf"" NA 1 NA """" 18 ""Fixation: 4755ms"" 45 4755 4799 ""[ ]"" NA NA NA NA NA NA 7 0 NA NA 1"
"1550 ""aa2"" ""aa2.edf"" NA 1 NA """" 19 ""Fixation: 4842ms"" 109 4842 4950 ""[ ]"" NA NA NA NA NA NA 7 0 NA NA 1"
"1551 ""aa2"" ""aa2.edf"" NA 1 NA """" 20 ""Fixation: 4975ms"" 921 4975 5895 ""[ ]"" NA NA NA NA NA NA 7 0 NA NA 1"
"1552 ""aa2"" ""aa2.edf"" NA 1 NA """" 21 ""Fixation: 5942ms"" 444 5942 6385 ""[ ]"" NA NA NA NA NA NA 7 0 NA NA 1"
"1553 ""aa2"" ""aa2.edf"" NA 1 NA """" 22 ""Fixation: 6409ms"" 339 6409 6747 ""[ ]"" NA NA NA NA NA NA 7 0 NA NA 1"
"1554 ""aa2"" ""aa2.edf"" NA 1 NA """" 23 ""Fixation: 6772ms"" 216 6772 6987 ""[ ]"" NA NA NA NA NA NA 7 0 NA NA 1"
"1555 ""aa2"" ""aa2.edf"" NA 1 NA """" 24 ""Fixation: 7013ms"" 582 7013 7594 ""[ ]"" NA NA NA NA NA NA 7 0 NA NA 1"
"1556 ""aa2"" ""aa2.edf"" NA 1 NA """" 1 ""Fixation: 7ms"" 179 7 185 ""[ ]"" NA NA NA NA NA NA 7 1 NA NA 1"
"1557 ""aa2"" ""aa2.edf"" NA 1 NA """" 2 ""Fixation: 204ms"" 408 204 611 ""[ ]"" NA NA NA NA NA NA 7 1 NA NA 1"
"1558 ""aa2"" ""aa2.edf"" NA 1 NA """" 3 ""Fixation: 627ms"" 344 627 970 ""[ ]"" NA NA NA NA NA NA 7 1 NA NA 1"
"1559 ""aa2"" ""aa2.edf"" NA 1 NA """" 4 ""Fixation: 988ms"" 291 988 1278 ""[ ]"" NA NA NA NA NA NA 7 1 NA NA 1"
"1560 ""aa2"" ""aa2.edf"" NA 1 NA """" 5 ""Fixation: 1300ms"" 287 1300 1586 ""[ ]"" NA NA NA NA NA NA 7 1 NA NA 1"
"1561 ""aa2"" ""aa2.edf"" NA 1 NA """" 6 ""Fixation: 1603ms"" 200 1603 1802 ""[ ]"" NA NA NA NA NA NA 7 1 NA NA 1"
"1562 ""aa2"" ""aa2.edf"" NA 1 NA """" 7 ""Fixation: 1821ms"" 312 1821 2132 ""[ ]"" NA NA NA NA NA NA 7 1 NA NA 1"
"1563 ""aa2"" ""aa2.edf"" NA 1 NA """" 8 ""Fixation: 2149ms"" 188 2149 2336 ""[ ]"" NA NA NA NA NA NA 7 1 NA NA 1"
"1564 ""aa2"" ""aa2.edf"" NA 1 NA """" 9 ""Fixation: 2359ms"" 332 2359 2690 ""[ ]"" NA NA NA NA NA NA 7 1 NA NA 1"
"1565 ""aa2"" ""aa2.edf"" NA 1 NA """" 10 ""Fixation: 2713ms"" 285 2713 2997 ""[ ]"" NA NA NA NA NA NA 7 1 NA NA 1"
"1566 ""aa2"" ""aa2.edf"" NA 1 NA """" 11 ""Fixation: 3012ms"" 200 3012 3211 ""[ ]"" NA NA NA NA NA NA 7 1 NA NA 1"
"1567 ""aa2"" ""aa2.edf"" NA 1 NA """" 12 ""Fixation: 3234ms"" 687 3234 3920 ""[ ]"" NA NA NA NA NA NA 7 1 NA NA 1"
"1568 ""aa2"" ""aa2.edf"" NA 1 NA """" 13 ""Fixation: 3999ms"" 107 3999 4105 ""[ ]"" NA NA NA NA NA NA 7 1 NA NA 1"
"1569 ""aa2"" ""aa2.edf"" NA 1 NA """" 14 ""Fixation: 4130ms"" 329 4130 4458 ""[ ]"" NA NA NA NA NA NA 7 1 NA NA 1"
"1570 ""aa2"" ""aa2.edf"" NA 1 NA """" 15 ""Fixation: 4523ms"" 79 4523 4601 ""[ ]"" NA NA NA NA NA NA 7 1 NA NA 1"
"1571 ""aa2"" ""aa2.edf"" NA 1 NA """" 16 ""Fixation: 4622ms"" 118 4622 4739 ""[ ]"" NA NA NA NA NA NA 7 1 NA NA 1"
"1572 ""aa2"" ""aa2.edf"" NA 1 NA """" 17 ""Fixation: 4759ms"" 160 4759 4918 ""[ ]"" NA NA NA NA NA NA 7 1 NA NA 1"
"1573 ""aa2"" ""aa2.edf"" NA 1 NA """" 18 ""Fixation: 4941ms"" 264 4941 5204 ""[ ]"" NA NA NA NA NA NA 7 1 NA NA 1"
"1574 ""aa2"" ""aa2.edf"" NA 1 NA """" 19 ""Fixation: 5230ms"" 216 5230 5445 ""[ ]"" NA NA NA NA NA NA 7 1 NA NA 1"
"1575 ""aa2"" ""aa2.edf"" NA 1 NA """" 20 ""Fixation: 5470ms"" 261 5470 5730 ""[ ]"" NA NA NA NA NA NA 7 1 NA NA 1"
"1576 ""aa2"" ""aa2.edf"" NA 1 NA """" 21 ""Fixation: 5754ms"" 200 5754 5953 ""[ ]"" NA NA NA NA NA NA 7 1 NA NA 1"
"1577 ""aa2"" ""aa2.edf"" NA 1 NA """" 22 ""Fixation: 5970ms"" 1530 5970 7499 ""[ ]"" NA NA NA NA NA NA 7 1 NA NA 1"
"1578 ""aa2"" ""aa2.edf"" NA 1 NA """" 23 ""Fixation: 7548ms"" 99 7548 7646 ""[ ]"" NA NA NA NA NA NA 7 1 NA NA 1"
"1579 ""aa2"" ""aa2.edf"" NA 1 NA """" 24 ""Fixation: 7666ms"" 703 7666 8368 ""[ ]"" NA NA NA NA NA NA 7 1 NA NA 1"
"1580 ""aa2"" ""aa2.edf"" NA 1 NA """" 25 ""Fixation: 8416ms"" 169 8416 8584 ""[ ]"" NA NA NA NA NA NA 7 1 NA NA 1"
"1581 ""aa2"" ""aa2.edf"" NA 1 NA """" 26 ""Fixation: 8752ms"" 160 8752 8911 ""[ ]"" NA NA NA NA NA NA 7 1 NA NA 1"
"1582 ""aa2"" ""aa2.edf"" NA 1 NA """" 27 ""Fixation: 9057ms"" 76 9057 9132 ""[ ]"" NA NA NA NA NA NA 7 1 NA NA 1"
"1583 ""aa2"" ""aa2.edf"" NA 1 NA """" 28 ""Fixation: 9181ms"" 296 9181 9476 ""[ ]"" NA NA NA NA NA NA 7 1 NA NA 1"
"1584 ""aa2"" ""aa2.edf"" 59 1 17 ""c"" 1 ""Fixation: 32ms"" 668 32 699 ""[ 2]"" 2 ""?¯?±?³?Œ "" 20.8 -3.2 1 6 6 1 NA NA 1"
"1585 ""aa2"" ""aa2.edf"" 59 1 17 ""c"" 2 ""Fixation: 723ms"" 166 723 888 ""[ 3]"" 3 ""?¨?‡ ?…?† "" -19.4 -3.1 1 6 6 1 NA NA 1"
"1586 ""aa2"" ""aa2.edf"" 59 1 17 ""c"" 3 ""Fixation: 905ms"" 214 905 1118 ""[ 4]"" 4 ""?¢?…?ˆ?®?? "" -12.2 -1.5 1 6 6 1 NA NA 1"
"1587 ""aa2"" ""aa2.edf"" 59 1 17 ""c"" 4 ""Fixation: 1145ms"" 494 1145 1638 ""[ 6]"" 6 ""?‡?±?¯?² ?¢?† ?±?§ ???±?§?…?ˆ?´ ?†?…?Œâ€? ?©?†?… "" 71.8 1.2 4 6 6 1 NA NA 1"
"1588 ""aa2"" ""aa2.edf"" 59 1 17 ""c"" 5 ""Fixation: 1657ms"" 466 1657 2122 ""[ 6]"" 6 ""?‡?±?¯?² ?¢?† ?±?§ ???±?§?…?ˆ?´ ?†?…?Œâ€? ?©?†?… "" 10.3 -2.2 4 6 6 1 NA NA 1"
"1589 ""aa2"" ""aa2.edf"" 59 1 17 ""c"" 6 ""Fixation: 2144ms"" 791 2144 2934 ""[ 6]"" 6 ""?‡?±?¯?² ?¢?† ?±?§ ???±?§?…?ˆ?´ ?†?…?Œâ€? ?©?†?… "" -77 -5.7 4 6 6 1 NA NA 1"
"1590 ""aa2"" ""aa2.edf"" 59 1 17 ""c"" 7 ""Fixation: 2949ms"" 1133 2949 4081 ""[ 6]"" 6 ""?‡?±?¯?² ?¢?† ?±?§ ???±?§?…?ˆ?´ ?†?…?Œâ€? ?©?†?… "" -117 -5.1 4 6 6 1 NA NA 1"
"1591 ""aa2"" ""aa2.edf"" NA 1 NA """" 8 ""Fixation: 4164ms"" 113 4164 4276 ""[ ]"" NA NA NA NA NA NA 6 1 NA NA 1"
"1592 ""aa2"" ""aa2.edf"" NA 1 NA """" 9 ""Fixation: 4300ms"" 224 4300 4523 ""[ ]"" NA NA NA NA NA NA 6 1 NA NA 1"
"1593 ""aa2"" ""aa2.edf"" NA 1 NA """" 10 ""Fixation: 4587ms"" 77 4587 4663 ""[ ]"" NA NA NA NA NA NA 6 1 NA NA 1"
"1594 ""aa2"" ""aa2.edf"" NA 1 NA """" 11 ""Fixation: 4687ms"" 239 4687 4925 ""[ ]"" NA NA NA NA NA NA 6 1 NA NA 1"
"1595 ""aa2"" ""aa2.edf"" NA 1 NA """" 12 ""Fixation: 4948ms"" 160 4948 5107 ""[ ]"" NA NA NA NA NA NA 6 1 NA NA 1"
"1596 ""aa2"" ""aa2.edf"" NA 1 NA """" 13 ""Fixation: 5132ms"" 230 5132 5361 ""[ ]"" NA NA NA NA NA NA 6 1 NA NA 1"
"1597 ""aa2"" ""aa2.edf"" NA 1 NA """" 14 ""Fixation: 5385ms"" 325 5385 5709 ""[ ]"" NA NA NA NA NA NA 6 1 NA NA 1"
"1598 ""aa2"" ""aa2.edf"" NA 1 NA """" 15 ""Fixation: 5734ms"" 301 5734 6034 ""[ ]"" NA NA NA NA NA NA 6 1 NA NA 1"
"1599 ""aa2"" ""aa2.edf"" NA 1 NA """" 16 ""Fixation: 6062ms"" 190 6062 6251 ""[ ]"" NA NA NA NA NA NA 6 1 NA NA 1"
"1600 ""aa2"" ""aa2.edf"" NA 1 NA """" 17 ""Fixation: 6275ms"" 331 6275 6605 ""[ ]"" NA NA NA NA NA NA 6 1 NA NA 1"
"1601 ""aa2"" ""aa2.edf"" NA 1 NA """" 18 ""Fixation: 6652ms"" 110 6652 6761 ""[ ]"" NA NA NA NA NA NA 6 1 NA NA 1"
"1602 ""aa2"" ""aa2.edf"" NA 1 NA """" 19 ""Fixation: 6776ms"" 473 6776 7248 ""[ ]"" NA NA NA NA NA NA 6 1 NA NA 1"
"1603 ""aa2"" ""aa2.edf"" NA 1 NA """" 20 ""Fixation: 7298ms"" 207 7298 7504 ""[ ]"" NA NA NA NA NA NA 6 1 NA NA 1"
"1604 ""aa2"" ""aa2.edf"" NA 1 NA """" 1 ""Fixation: 7ms"" 178 7 184 ""[ ]"" NA NA NA NA NA NA 6 1 NA NA 1"
"1605 ""aa2"" ""aa2.edf"" NA 1 NA """" 2 ""Fixation: 202ms"" 220 202 421 ""[ ]"" NA NA NA NA NA NA 6 1 NA NA 1"
"1606 ""aa2"" ""aa2.edf"" NA 1 NA """" 3 ""Fixation: 442ms"" 313 442 754 ""[ ]"" NA NA NA NA NA NA 6 1 NA NA 1"
"1607 ""aa2"" ""aa2.edf"" NA 1 NA """" 4 ""Fixation: 773ms"" 296 773 1068 ""[ ]"" NA NA NA NA NA NA 6 1 NA NA 1"
"1608 ""aa2"" ""aa2.edf"" NA 1 NA """" 5 ""Fixation: 1079ms"" 306 1079 1384 ""[ ]"" NA NA NA NA NA NA 6 1 NA NA 1"
"1609 ""aa2"" ""aa2.edf"" NA 1 NA """" 6 ""Fixation: 1405ms"" 315 1405 1719 ""[ ]"" NA NA NA NA NA NA 6 1 NA NA 1"
"1610 ""aa2"" ""aa2.edf"" NA 1 NA """" 7 ""Fixation: 1741ms"" 256 1741 1996 ""[ ]"" NA NA NA NA NA NA 6 1 NA NA 1"
"1611 ""aa2"" ""aa2.edf"" NA 1 NA """" 8 ""Fixation: 2016ms"" 693 2016 2708 ""[ ]"" NA NA NA NA NA NA 6 1 NA NA 1"
"1612 ""aa2"" ""aa2.edf"" NA 1 NA """" 9 ""Fixation: 2798ms"" 159 2798 2956 ""[ ]"" NA NA NA NA NA NA 6 1 NA NA 1"
"1613 ""aa2"" ""aa2.edf"" NA 1 NA """" 10 ""Fixation: 2971ms"" 532 2971 3502 ""[ ]"" NA NA NA NA NA NA 6 1 NA NA 1"
"1614 ""aa2"" ""aa2.edf"" NA 1 NA """" 11 ""Fixation: 3728ms"" 161 3728 3888 ""[ ]"" NA NA NA NA NA NA 6 1 NA NA 1"
"1615 ""aa2"" ""aa2.edf"" NA 1 NA """" 12 ""Fixation: 3911ms"" 226 3911 4136 ""[ ]"" NA NA NA NA NA NA 6 1 NA NA 1"
"1616 ""aa2"" ""aa2.edf"" NA 1 NA """" 13 ""Fixation: 4161ms"" 501 4161 4661 ""[ ]"" NA NA NA NA NA NA 6 1 NA NA 1"
"1617 ""aa2"" ""aa2.edf"" NA 1 NA """" 14 ""Fixation: 4685ms"" 244 4685 4928 ""[ ]"" NA NA NA NA NA NA 6 1 NA NA 1"
"1618 ""aa2"" ""aa2.edf"" NA 1 NA """" 15 ""Fixation: 4941ms"" 263 4941 5203 ""[ ]"" NA NA NA NA NA NA 6 1 NA NA 1"
"1619 ""aa2"" ""aa2.edf"" NA 1 NA """" 16 ""Fixation: 5223ms"" 256 5223 5478 ""[ ]"" NA NA NA NA NA NA 6 1 NA NA 1"
"1620 ""aa2"" ""aa2.edf"" NA 1 NA """" 17 ""Fixation: 5501ms"" 353 5501 5853 ""[ ]"" NA NA NA NA NA NA 6 1 NA NA 1"
"1621 ""aa2"" ""aa2.edf"" NA 1 NA """" 18 ""Fixation: 5901ms"" 116 5901 6016 ""[ ]"" NA NA NA NA NA NA 6 1 NA NA 1"
"1622 ""aa2"" ""aa2.edf"" NA 1 NA """" 19 ""Fixation: 6034ms"" 608 6034 6641 ""[ ]"" NA NA NA NA NA NA 6 1 NA NA 1"
"1623 ""aa2"" ""aa2.edf"" NA 1 NA """" 20 ""Fixation: 6682ms"" 190 6682 6871 ""[ ]"" NA NA NA NA NA NA 6 1 NA NA 1"
"1624 ""aa2"" ""aa2.edf"" NA 1 NA """" 21 ""Fixation: 6893ms"" 135 6893 7027 ""[ ]"" NA NA NA NA NA NA 6 1 NA NA 1"
"1625 ""aa2"" ""aa2.edf"" NA 1 NA """" 22 ""Fixation: 7067ms"" 423 7067 7489 ""[ ]"" NA NA NA NA NA NA 6 1 NA NA 1"
"1626 ""aa2"" ""aa2.edf"" NA 1 NA """" 23 ""Fixation: 7538ms"" 168 7538 7705 ""[ ]"" NA NA NA NA NA NA 6 1 NA NA 1"
"1627 ""aa2"" ""aa2.edf"" NA 1 NA """" 24 ""Fixation: 7724ms"" 316 7724 8039 ""[ ]"" NA NA NA NA NA NA 6 1 NA NA 1"
"1628 ""aa2"" ""aa2.edf"" NA 1 NA """" 25 ""Fixation: 8065ms"" 88 8065 8152 ""[ ]"" NA NA NA NA NA NA 6 1 NA NA 1"
"1629 ""aa2"" ""aa2.edf"" NA 1 NA """" 26 ""Fixation: 8313ms"" 178 8313 8490 ""[ ]"" NA NA NA NA NA NA 6 1 NA NA 1"
"1630 ""aa2"" ""aa2.edf"" NA 1 NA """" 27 ""Fixation: 8511ms"" 120 8511 8630 ""[ ]"" NA NA NA NA NA NA 6 1 NA NA 1"
"1631 ""aa2"" ""aa2.edf"" 61 1 16 ""d"" 1 ""Fixation: 8ms"" 201 8 208 ""[ 1]"" 1 ""???±?²?§?¯ "" -34.9 -7.2 2 7 7 1 NA NA 1"
"1632 ""aa2"" ""aa2.edf"" 61 1 16 ""d"" 2 ""Fixation: 218ms"" 181 218 398 ""[ 1]"" 1 ""???±?²?§?¯ "" -15.6 -3.1 2 7 7 1 NA NA 1"
"1633 ""aa2"" ""aa2.edf"" 61 1 16 ""d"" 3 ""Fixation: 416ms"" 148 416 563 ""[ 2]"" 2 ""?©???§?¨?Œ "" -2.2 -2.7 4 7 7 1 NA NA 1"
"1634 ""aa2"" ""aa2.edf"" 61 1 16 ""d"" 4 ""Fixation: 583ms"" 256 583 838 ""[ 3]"" 3 ""?¨?‡ ?…?¹?„?…?? ?²?¨?§?†?? ?…?† "" 26.2 -8 4 7 7 1 NA NA 1"
"1635 ""aa2"" ""aa2.edf"" 61 1 16 ""d"" 5 ""Fixation: 853ms"" 376 853 1228 ""[ 3]"" 3 ""?¨?‡ ?…?¹?„?…?? ?²?¨?§?†?? ?…?† "" -21.2 -6.1 4 7 7 1 NA NA 1"
"1636 ""aa2"" ""aa2.edf"" 61 1 16 ""d"" 6 ""Fixation: 1247ms"" 870 1247 2116 ""[ 4]"" 4 ""?³?¾?±?¯ "" -3.1 -3.1 2 7 7 1 NA NA 1"
"1637 ""aa2"" ""aa2.edf"" 61 1 16 ""d"" 7 ""Fixation: 2134ms"" 303 2134 2436 ""[ 6]"" 6 ""?§?ˆ ?¢?† ?±?§ ?¯?… ?©?±?¯ "" 60.8 -5.2 9 7 7 1 NA NA 1"
"1638 ""aa2"" ""aa2.edf"" 61 1 16 ""d"" 8 ""Fixation: 2456ms"" 248 2456 2703 ""[ 6]"" 6 ""?§?ˆ ?¢?† ?±?§ ?¯?… ?©?±?¯ "" 10.1 -5.2 9 7 7 1 NA NA 1"
"1639 ""aa2"" ""aa2.edf"" 61 1 16 ""d"" 9 ""Fixation: 2715ms"" 271 2715 2985 ""[ 6]"" 6 ""?§?ˆ ?¢?† ?±?§ ?¯?… ?©?±?¯ "" 38.3 -2.2 9 7 7 1 NA NA 1"
"1640 ""aa2"" ""aa2.edf"" 61 1 16 ""d"" 10 ""Fixation: 3001ms"" 793 3001 3793 ""[ 6]"" 6 ""?§?ˆ ?¢?† ?±?§ ?¯?… ?©?±?¯ "" -3.8 -4.4 9 7 7 1 NA NA 1"
"1641 ""aa2"" ""aa2.edf"" 61 1 16 ""d"" 11 ""Fixation: 3809ms"" 637 3809 4445 ""[ 6]"" 6 ""?§?ˆ ?¢?† ?±?§ ?¯?… ?©?±?¯ "" -40.8 -5 9 7 7 1 NA NA 1"
"1642 ""aa2"" ""aa2.edf"" 61 1 16 ""d"" 12 ""Fixation: 4453ms"" 534 4453 4986 ""[ 6]"" 6 ""?§?ˆ ?¢?† ?±?§ ?¯?… ?©?±?¯ "" -56.4 -6 9 7 7 1 NA NA 1"
"1643 ""aa2"" ""aa2.edf"" 61 1 16 ""d"" 13 ""Fixation: 5001ms"" 1192 5001 6192 ""[ 6]"" 6 ""?§?ˆ ?¢?† ?±?§ ?¯?… ?©?±?¯ "" -31 -6 9 7 7 1 NA NA 1"
"1644 ""aa2"" ""aa2.edf"" 61 1 16 ""d"" 14 ""Fixation: 6200ms"" 223 6200 6422 ""[ 6]"" 6 ""?§?ˆ ?¢?† ?±?§ ?¯?… ?©?±?¯ "" -48.1 -5.2 9 7 7 1 NA NA 1"
"1645 ""aa2"" ""aa2.edf"" 61 1 16 ""d"" 15 ""Fixation: 6468ms"" 151 6468 6618 ""[ 2]"" 2 ""?©???§?¨?Œ "" -9.4 -12 4 7 7 1 NA NA 1"
"1646 ""aa2"" ""aa2.edf"" 61 1 16 ""d"" 16 ""Fixation: 6633ms"" 480 6633 7112 ""[ 2]"" 2 ""?©???§?¨?Œ "" 15 -8.9 4 7 7 1 NA NA 1"
"1647 ""aa2"" ""aa2.edf"" 61 1 16 ""d"" 17 ""Fixation: 7127ms"" 145 7127 7271 ""[ 2]"" 2 ""?©???§?¨?Œ "" -21.1 -9.8 4 7 7 1 NA NA 1"
"1648 ""aa2"" ""aa2.edf"" 61 1 16 ""d"" 18 ""Fixation: 7295ms"" 238 7295 7532 ""[ 3]"" 3 ""?¨?‡ ?…?¹?„?…?? ?²?¨?§?†?? ?…?† "" 1.9 -2.2 4 7 7 1 NA NA 1"
"1649 ""aa2"" ""aa2.edf"" 61 1 16 ""d"" 19 ""Fixation: 7553ms"" 452 7553 8004 ""[ 3]"" 3 ""?¨?‡ ?…?¹?„?…?? ?²?¨?§?†?? ?…?† "" -51.6 -0.4 4 7 7 1 NA NA 1"
"1650 ""aa2"" ""aa2.edf"" 61 1 16 ""d"" 20 ""Fixation: 8021ms"" 292 8021 8312 ""[ 4]"" 4 ""?³?¾?±?¯ "" -7 -1.5 2 7 7 1 NA NA 1"
"1651 ""aa2"" ""aa2.edf"" 61 1 16 ""d"" 21 ""Fixation: 8335ms"" 284 8335 8618 ""[ 6]"" 6 ""?§?ˆ ?¢?† ?±?§ ?¯?… ?©?±?¯ "" 35 -2.6 9 7 7 1 NA NA 1"
"1652 ""aa2"" ""aa2.edf"" NA 1 NA """" 22 ""Fixation: 8712ms"" 122 8712 8833 ""[ ]"" NA NA NA NA NA NA 7 1 NA NA 1"
"1653 ""aa2"" ""aa2.edf"" NA 1 NA """" 23 ""Fixation: 8851ms"" 1365 8851 10215 ""[ ]"" NA NA NA NA NA NA 7 1 NA NA 1"
"1654 ""aa2"" ""aa2.edf"" NA 1 NA """" 24 ""Fixation: 10282ms"" 121 10282 10402 ""[ ]"" NA NA NA NA NA NA 7 1 NA NA 1"
"1655 ""aa2"" ""aa2.edf"" NA 1 NA """" 25 ""Fixation: 10424ms"" 305 10424 10728 ""[ ]"" NA NA NA NA NA NA 7 1 NA NA 1"
"1656 ""aa2"" ""aa2.edf"" NA 1 NA """" 26 ""Fixation: 10753ms"" 229 10753 10981 ""[ ]"" NA NA NA NA NA NA 7 1 NA NA 1"
"1657 ""aa2"" ""aa2.edf"" NA 1 NA """" 27 ""Fixation: 11003ms"" 231 11003 11233 ""[ ]"" NA NA NA NA NA NA 7 1 NA NA 1"
"1658 ""aa2"" ""aa2.edf"" NA 1 NA """" 28 ""Fixation: 11245ms"" 145 11245 11389 ""[ ]"" NA NA NA NA NA NA 7 1 NA NA 1"
"1659 ""aa2"" ""aa2.edf"" NA 1 NA """" 29 ""Fixation: 11441ms"" 873 11441 12313 ""[ ]"" NA NA NA NA NA NA 7 1 NA NA 1"
"1660 ""aa2"" ""aa2.edf"" NA 1 NA """" 30 ""Fixation: 12365ms"" 124 12365 12488 ""[ ]"" NA NA NA NA NA NA 7 1 NA NA 1"
"1661 ""aa2"" ""aa2.edf"" NA 1 NA """" 31 ""Fixation: 12499ms"" 128 12499 12626 ""[ ]"" NA NA NA NA NA NA 7 1 NA NA 1"
"1662 ""aa2"" ""aa2.edf"" NA 1 NA """" 1 ""Fixation: 31ms"" 171 31 201 ""[ ]"" NA NA NA NA NA NA 7 1 NA NA 1"
"1663 ""aa2"" ""aa2.edf"" NA 1 NA """" 2 ""Fixation: 222ms"" 212 222 433 ""[ ]"" NA NA NA NA NA NA 7 1 NA NA 1"
"1664 ""aa2"" ""aa2.edf"" NA 1 NA """" 3 ""Fixation: 454ms"" 269 454 722 ""[ ]"" NA NA NA NA NA NA 7 1 NA NA 1"
"1665 ""aa2"" ""aa2.edf"" NA 1 NA """" 4 ""Fixation: 742ms"" 217 742 958 ""[ ]"" NA NA NA NA NA NA 7 1 NA NA 1"
"1666 ""aa2"" ""aa2.edf"" NA 1 NA """" 5 ""Fixation: 980ms"" 291 980 1270 ""[ ]"" NA NA NA NA NA NA 7 1 NA NA 1"
"1667 ""aa2"" ""aa2.edf"" NA 1 NA """" 6 ""Fixation: 1285ms"" 281 1285 1565 ""[ ]"" NA NA NA NA NA NA 7 1 NA NA 1"
"1668 ""aa2"" ""aa2.edf"" NA 1 NA """" 7 ""Fixation: 1580ms"" 277 1580 1856 ""[ ]"" NA NA NA NA NA NA 7 1 NA NA 1"
"1669 ""aa2"" ""aa2.edf"" NA 1 NA """" 8 ""Fixation: 1875ms"" 510 1875 2384 ""[ ]"" NA NA NA NA NA NA 7 1 NA NA 1"
"1670 ""aa2"" ""aa2.edf"" NA 1 NA """" 9 ""Fixation: 2400ms"" 759 2400 3158 ""[ ]"" NA NA NA NA NA NA 7 1 NA NA 1"
"1671 ""aa2"" ""aa2.edf"" NA 1 NA """" 10 ""Fixation: 3171ms"" 378 3171 3548 ""[ ]"" NA NA NA NA NA NA 7 1 NA NA 1"
"1672 ""aa2"" ""aa2.edf"" NA 1 NA """" 11 ""Fixation: 3556ms"" 1072 3556 4627 ""[ ]"" NA NA NA NA NA NA 7 1 NA NA 1"
"1673 ""aa2"" ""aa2.edf"" NA 1 NA """" 12 ""Fixation: 4714ms"" 179 4714 4892 ""[ ]"" NA NA NA NA NA NA 7 1 NA NA 1"
"1674 ""aa2"" ""aa2.edf"" NA 1 NA """" 13 ""Fixation: 4908ms"" 2003 4908 6910 ""[ ]"" NA NA NA NA NA NA 7 1 NA NA 1"
"1675 ""aa2"" ""aa2.edf"" NA 1 NA """" 14 ""Fixation: 6983ms"" 106 6983 7088 ""[ ]"" NA NA NA NA NA NA 7 1 NA NA 1"
"1676 ""aa2"" ""aa2.edf"" NA 1 NA """" 15 ""Fixation: 7110ms"" 343 7110 7452 ""[ ]"" NA NA NA NA NA NA 7 1 NA NA 1"
"1677 ""aa2"" ""aa2.edf"" NA 1 NA """" 16 ""Fixation: 7475ms"" 257 7475 7731 ""[ ]"" NA NA NA NA NA NA 7 1 NA NA 1"
"1678 ""aa2"" ""aa2.edf"" NA 1 NA """" 17 ""Fixation: 7752ms"" 310 7752 8061 ""[ ]"" NA NA NA NA NA NA 7 1 NA NA 1"
"1679 ""aa2"" ""aa2.edf"" NA 1 NA """" 18 ""Fixation: 8111ms"" 119 8111 8229 ""[ ]"" NA NA NA NA NA NA 7 1 NA NA 1"
"1680 ""aa2"" ""aa2.edf"" NA 1 NA """" 19 ""Fixation: 8241ms"" 312 8241 8552 ""[ ]"" NA NA NA NA NA NA 7 1 NA NA 1"
"1681 ""aa2"" ""aa2.edf"" NA 1 NA """" 20 ""Fixation: 8606ms"" 29 8606 8634 ""[ ]"" NA NA NA NA NA NA 7 1 NA NA 1"
"1682 ""aa2"" ""aa2.edf"" NA 1 NA """" 21 ""Fixation: 8662ms"" 81 8662 8742 ""[ ]"" NA NA NA NA NA NA 7 1 NA NA 1"
"1683 ""aa2"" ""aa2.edf"" NA 1 NA """" 22 ""Fixation: 8785ms"" 178 8785 8962 ""[ ]"" NA NA NA NA NA NA 7 1 NA NA 1"
"1684 ""aa2"" ""aa2.edf"" NA 1 NA """" 23 ""Fixation: 8991ms"" 47 8991 9037 ""[ ]"" NA NA NA NA NA NA 7 1 NA NA 1"
"1685 ""aa2"" ""aa2.edf"" 63 1 34 ""d"" 1 ""Fixation: 7ms"" 33 7 39 ""[ 1]"" 1 ""?­?³?Œ?† "" 25.2 -21.8 2 7 7 1 NA NA 1"
"1686 ""aa2"" ""aa2.edf"" 63 1 34 ""d"" 2 ""Fixation: 61ms"" 432 61 492 ""[ 1]"" 1 ""?­?³?Œ?† "" -41.6 -12.5 2 7 7 1 NA NA 1"
"1687 ""aa2"" ""aa2.edf"" 63 1 34 ""d"" 3 ""Fixation: 514ms"" 206 514 719 ""[ 3]"" 3 ""?¯?± ?…?ˆ?±?¯?? ?‡?…?³?± ?…?‡?±?¨?§?† ?ˆ ???¯?§?©?§?±?´ "" 116.6 -7.1 4 7 7 1 NA NA 1"
"1688 ""aa2"" ""aa2.edf"" 63 1 34 ""d"" 4 ""Fixation: 740ms"" 256 740 995 ""[ 3]"" 3 ""?¯?± ?…?ˆ?±?¯?? ?‡?…?³?± ?…?‡?±?¨?§?† ?ˆ ???¯?§?©?§?±?´ "" 59.6 -6 4 7 7 1 NA NA 1"
"1689 ""aa2"" ""aa2.edf"" 63 1 34 ""d"" 5 ""Fixation: 1017ms"" 250 1017 1266 ""[ 3]"" 3 ""?¯?± ?…?ˆ?±?¯?? ?‡?…?³?± ?…?‡?±?¨?§?† ?ˆ ???¯?§?©?§?±?´ "" -17.8 -5.4 4 7 7 1 NA NA 1"
"1690 ""aa2"" ""aa2.edf"" 63 1 34 ""d"" 6 ""Fixation: 1289ms"" 195 1289 1483 ""[ 3]"" 3 ""?¯?± ?…?ˆ?±?¯?? ?‡?…?³?± ?…?‡?±?¨?§?† ?ˆ ???¯?§?©?§?±?´ "" -93.9 -10.6 4 7 7 1 NA NA 1"
"1691 ""aa2"" ""aa2.edf"" 63 1 34 ""d"" 7 ""Fixation: 1507ms"" 545 1507 2051 ""[ 4]"" 4 ""???‡?…?Œ?¯ "" -2.4 -10.1 1 7 7 1 NA NA 1"
"1692 ""aa2"" ""aa2.edf"" 63 1 34 ""d"" 8 ""Fixation: 2076ms"" 240 2076 2315 ""[ 6]"" 6 ""?¨?§?¹?« ?´?¯ ?§?­?³?§?³?´ ?¯?± ?…?ˆ?±?¯?? ?§?ˆ ?????Œ?Œ?± ?©?†?¯ "" 133.4 -6 14 7 7 1 NA NA 1"
"1693 ""aa2"" ""aa2.edf"" 63 1 34 ""d"" 9 ""Fixation: 2331ms"" 183 2331 2513 ""[ 6]"" 6 ""?¨?§?¹?« ?´?¯ ?§?­?³?§?³?´ ?¯?± ?…?ˆ?±?¯?? ?§?ˆ ?????Œ?Œ?± ?©?†?¯ "" 94.4 -6.9 14 7 7 1 NA NA 1"
"1694 ""aa2"" ""aa2.edf"" 63 1 34 ""d"" 10 ""Fixation: 2540ms"" 424 2540 2963 ""[ 6]"" 6 ""?¨?§?¹?« ?´?¯ ?§?­?³?§?³?´ ?¯?± ?…?ˆ?±?¯?? ?§?ˆ ?????Œ?Œ?± ?©?†?¯ "" -2.6 -2.8 14 7 7 1 NA NA 1"
"1695 ""aa2"" ""aa2.edf"" 63 1 34 ""d"" 11 ""Fixation: 2985ms"" 294 2985 3278 ""[ 6]"" 6 ""?¨?§?¹?« ?´?¯ ?§?­?³?§?³?´ ?¯?± ?…?ˆ?±?¯?? ?§?ˆ ?????Œ?Œ?± ?©?†?¯ "" -69.3 2.8 14 7 7 1 NA NA 1"
"1696 ""aa2"" ""aa2.edf"" 63 1 34 ""d"" 12 ""Fixation: 3299ms"" 513 3299 3811 ""[ 6]"" 6 ""?¨?§?¹?« ?´?¯ ?§?­?³?§?³?´ ?¯?± ?…?ˆ?±?¯?? ?§?ˆ ?????Œ?Œ?± ?©?†?¯ "" -119.3 1.5 14 7 7 1 NA NA 1"
"1697 ""aa2"" ""aa2.edf"" 63 1 34 ""d"" 13 ""Fixation: 3831ms"" 630 3831 4460 ""[ 6]"" 6 ""?¨?§?¹?« ?´?¯ ?§?­?³?§?³?´ ?¯?± ?…?ˆ?±?¯?? ?§?ˆ ?????Œ?Œ?± ?©?†?¯ "" -166.9 1.7 14 7 7 1 NA NA 1"
"1698 ""aa2"" ""aa2.edf"" 63 1 34 ""d"" 14 ""Fixation: 4529ms"" 963 4529 5491 ""[ ]"" NA NA NA NA NA 7 7 1 NA NA 1"
"1699 ""aa2"" ""aa2.edf"" 63 1 34 ""d"" 15 ""Fixation: 5562ms"" 135 5562 5696 ""[ 6]"" 6 ""?¨?§?¹?« ?´?¯ ?§?­?³?§?³?´ ?¯?± ?…?ˆ?±?¯?? ?§?ˆ ?????Œ?Œ?± ?©?†?¯ "" -31.1 -3.3 14 7 7 1 NA NA 1"
"1700 ""aa2"" ""aa2.edf"" 63 1 34 ""d"" 16 ""Fixation: 5713ms"" 222 5713 5934 ""[ 6]"" 6 ""?¨?§?¹?« ?´?¯ ?§?­?³?§?³?´ ?¯?± ?…?ˆ?±?¯?? ?§?ˆ ?????Œ?Œ?± ?©?†?¯ "" 3.3 -3.1 14 7 7 1 NA NA 1"
"1701 ""aa2"" ""aa2.edf"" 63 1 34 ""d"" 17 ""Fixation: 5960ms"" 477 5960 6436 ""[ 6]"" 6 ""?¨?§?¹?« ?´?¯ ?§?­?³?§?³?´ ?¯?± ?…?ˆ?±?¯?? ?§?ˆ ?????Œ?Œ?± ?©?†?¯ "" -85.5 2.3 14 7 7 1 NA NA 1"
"1702 ""aa2"" ""aa2.edf"" 63 1 34 ""d"" 18 ""Fixation: 6456ms"" 399 6456 6854 ""[ 6]"" 6 ""?¨?§?¹?« ?´?¯ ?§?­?³?§?³?´ ?¯?± ?…?ˆ?±?¯?? ?§?ˆ ?????Œ?Œ?± ?©?†?¯ "" -127.6 1.1 14 7 7 1 NA NA 1"
"1703 ""aa2"" ""aa2.edf"" 63 1 34 ""d"" 19 ""Fixation: 6879ms"" 356 6879 7234 ""[ ]"" NA NA NA NA NA 7 7 1 NA NA 1"
"1704 ""aa2"" ""aa2.edf"" 63 1 34 ""d"" 20 ""Fixation: 7262ms"" 251 7262 7512 ""[ 6]"" 6 ""?¨?§?¹?« ?´?¯ ?§?­?³?§?³?´ ?¯?± ?…?ˆ?±?¯?? ?§?ˆ ?????Œ?Œ?± ?©?†?¯ "" -107.3 -2 14 7 7 1 NA NA 1"
"1705 ""aa2"" ""aa2.edf"" 63 1 34 ""d"" 21 ""Fixation: 7537ms"" 194 7537 7730 ""[ ]"" NA NA NA NA NA 7 7 1 NA NA 1"
"1706 ""aa2"" ""aa2.edf"" 63 1 34 ""d"" 22 ""Fixation: 7755ms"" 352 7755 8106 ""[ ]"" NA NA NA NA NA 7 7 1 NA NA 1"
"1707 ""aa2"" ""aa2.edf"" 63 1 34 ""d"" 23 ""Fixation: 8150ms"" 106 8150 8255 ""[ ]"" NA NA NA NA NA 7 7 1 NA NA 1"
"1708 ""aa2"" ""aa2.edf"" 63 1 34 ""d"" 24 ""Fixation: 8299ms"" 124 8299 8422 ""[ ]"" NA NA NA NA NA 7 7 1 NA NA 1"
"1709 ""aa2"" ""aa2.edf"" 63 1 34 ""d"" 25 ""Fixation: 8446ms"" 498 8446 8943 ""[ ]"" NA NA NA NA NA 7 7 1 NA NA 1"
"1710 ""aa2"" ""aa2.edf"" 63 1 34 ""d"" 26 ""Fixation: 9013ms"" 128 9013 9140 ""[ 6]"" 6 ""?¨?§?¹?« ?´?¯ ?§?­?³?§?³?´ ?¯?± ?…?ˆ?±?¯?? ?§?ˆ ?????Œ?Œ?± ?©?†?¯ "" -95.2 -3.4 14 7 7 1 NA NA 1"
"1711 ""aa2"" ""aa2.edf"" 63 1 34 ""d"" 27 ""Fixation: 9315ms"" 243 9315 9557 ""[ 6]"" 6 ""?¨?§?¹?« ?´?¯ ?§?­?³?§?³?´ ?¯?± ?…?ˆ?±?¯?? ?§?ˆ ?????Œ?Œ?± ?©?†?¯ "" -55.5 1 14 7 7 1 NA NA 1"
"1712 ""aa2"" ""aa2.edf"" 63 1 34 ""d"" 28 ""Fixation: 9689ms"" 135 9689 9823 ""[ 6]"" 6 ""?¨?§?¹?« ?´?¯ ?§?­?³?§?³?´ ?¯?± ?…?ˆ?±?¯?? ?§?ˆ ?????Œ?Œ?± ?©?†?¯ "" -55.8 -3.7 14 7 7 1 NA NA 1"
"1713 ""aa2"" ""aa2.edf"" NA 1 NA """" 1 ""Fixation: 7ms"" 206 7 212 ""[ ]"" NA NA NA NA NA NA 6 1 NA NA 1"
"1714 ""aa2"" ""aa2.edf"" NA 1 NA """" 2 ""Fixation: 219ms"" 227 219 445 ""[ ]"" NA NA NA NA NA NA 6 1 NA NA 1"
"1715 ""aa2"" ""aa2.edf"" NA 1 NA """" 3 ""Fixation: 463ms"" 220 463 682 ""[ ]"" NA NA NA NA NA NA 6 1 NA NA 1"
"1716 ""aa2"" ""aa2.edf"" NA 1 NA """" 4 ""Fixation: 704ms"" 303 704 1006 ""[ ]"" NA NA NA NA NA NA 6 1 NA NA 1"
"1717 ""aa2"" ""aa2.edf"" NA 1 NA """" 5 ""Fixation: 1019ms"" 161 1019 1179 ""[ ]"" NA NA NA NA NA NA 6 1 NA NA 1"
"1718 ""aa2"" ""aa2.edf"" NA 1 NA """" 6 ""Fixation: 1194ms"" 118 1194 1311 ""[ ]"" NA NA NA NA NA NA 6 1 NA NA 1"
"1719 ""aa2"" ""aa2.edf"" NA 1 NA """" 7 ""Fixation: 1334ms"" 240 1334 1573 ""[ ]"" NA NA NA NA NA NA 6 1 NA NA 1"
"1720 ""aa2"" ""aa2.edf"" NA 1 NA """" 8 ""Fixation: 1597ms"" 252 1597 1848 ""[ ]"" NA NA NA NA NA NA 6 1 NA NA 1"
"1721 ""aa2"" ""aa2.edf"" NA 1 NA """" 9 ""Fixation: 1869ms"" 325 1869 2193 ""[ ]"" NA NA NA NA NA NA 6 1 NA NA 1"
"1722 ""aa2"" ""aa2.edf"" NA 1 NA """" 10 ""Fixation: 2281ms"" 148 2281 2428 ""[ ]"" NA NA NA NA NA NA 6 1 NA NA 1"
"1723 ""aa2"" ""aa2.edf"" NA 1 NA """" 11 ""Fixation: 2451ms"" 581 2451 3031 ""[ ]"" NA NA NA NA NA NA 6 1 NA NA 1"
"1724 ""aa2"" ""aa2.edf"" NA 1 NA """" 12 ""Fixation: 3096ms"" 87 3096 3182 ""[ ]"" NA NA NA NA NA NA 6 1 NA NA 1"
"1725 ""aa2"" ""aa2.edf"" NA 1 NA """" 13 ""Fixation: 3207ms"" 143 3207 3349 ""[ ]"" NA NA NA NA NA NA 6 1 NA NA 1"
"1726 ""aa2"" ""aa2.edf"" NA 1 NA """" 14 ""Fixation: 3364ms"" 174 3364 3537 ""[ ]"" NA NA NA NA NA NA 6 1 NA NA 1"
"1727 ""aa2"" ""aa2.edf"" NA 1 NA """" 15 ""Fixation: 3565ms"" 264 3565 3828 ""[ ]"" NA NA NA NA NA NA 6 1 NA NA 1"
"1728 ""aa2"" ""aa2.edf"" NA 1 NA """" 16 ""Fixation: 3855ms"" 331 3855 4185 ""[ ]"" NA NA NA NA NA NA 6 1 NA NA 1"
"1729 ""aa2"" ""aa2.edf"" NA 1 NA """" 17 ""Fixation: 4200ms"" 539 4200 4738 ""[ ]"" NA NA NA NA NA NA 6 1 NA NA 1"
"1730 ""aa2"" ""aa2.edf"" NA 1 NA """" 18 ""Fixation: 4788ms"" 656 4788 5443 ""[ ]"" NA NA NA NA NA NA 6 1 NA NA 1"
"1731 ""aa2"" ""aa2.edf"" NA 1 NA """" 19 ""Fixation: 5491ms"" 97 5491 5587 ""[ ]"" NA NA NA NA NA NA 6 1 NA NA 1"
"1732 ""aa2"" ""aa2.edf"" NA 1 NA """" 20 ""Fixation: 5751ms"" 201 5751 5951 ""[ ]"" NA NA NA NA NA NA 6 1 NA NA 1"
"1733 ""aa2"" ""aa2.edf"" NA 1 NA """" 21 ""Fixation: 6012ms"" 76 6012 6087 ""[ ]"" NA NA NA NA NA NA 6 1 NA NA 1"
"1734 ""aa2"" ""aa2.edf"" NA 1 NA """" 1 ""Fixation: 36ms"" 163 36 198 ""[ ]"" NA NA NA NA NA NA 6 1 NA NA 1"
"1735 ""aa2"" ""aa2.edf"" NA 1 NA """" 2 ""Fixation: 215ms"" 178 215 392 ""[ ]"" NA NA NA NA NA NA 6 1 NA NA 1"
"1736 ""aa2"" ""aa2.edf"" NA 1 NA """" 3 ""Fixation: 416ms"" 182 416 597 ""[ ]"" NA NA NA NA NA NA 6 1 NA NA 1"
"1737 ""aa2"" ""aa2.edf"" NA 1 NA """" 4 ""Fixation: 612ms"" 525 612 1136 ""[ ]"" NA NA NA NA NA NA 6 1 NA NA 1"
"1738 ""aa2"" ""aa2.edf"" NA 1 NA """" 5 ""Fixation: 1160ms"" 319 1160 1478 ""[ ]"" NA NA NA NA NA NA 6 1 NA NA 1"
"1739 ""aa2"" ""aa2.edf"" NA 1 NA """" 6 ""Fixation: 1502ms"" 255 1502 1756 ""[ ]"" NA NA NA NA NA NA 6 1 NA NA 1"
"1740 ""aa2"" ""aa2.edf"" NA 1 NA """" 7 ""Fixation: 1767ms"" 132 1767 1898 ""[ ]"" NA NA NA NA NA NA 6 1 NA NA 1"
"1741 ""aa2"" ""aa2.edf"" NA 1 NA """" 8 ""Fixation: 1922ms"" 222 1922 2143 ""[ ]"" NA NA NA NA NA NA 6 1 NA NA 1"
"1742 ""aa2"" ""aa2.edf"" NA 1 NA """" 9 ""Fixation: 2169ms"" 261 2169 2429 ""[ ]"" NA NA NA NA NA NA 6 1 NA NA 1"
"1743 ""aa2"" ""aa2.edf"" NA 1 NA """" 10 ""Fixation: 2436ms"" 213 2436 2648 ""[ ]"" NA NA NA NA NA NA 6 1 NA NA 1"
"1744 ""aa2"" ""aa2.edf"" NA 1 NA """" 11 ""Fixation: 2670ms"" 356 2670 3025 ""[ ]"" NA NA NA NA NA NA 6 1 NA NA 1"
"1745 ""aa2"" ""aa2.edf"" NA 1 NA """" 12 ""Fixation: 3047ms"" 335 3047 3381 ""[ ]"" NA NA NA NA NA NA 6 1 NA NA 1"
"1746 ""aa2"" ""aa2.edf"" NA 1 NA """" 13 ""Fixation: 3405ms"" 642 3405 4046 ""[ ]"" NA NA NA NA NA NA 6 1 NA NA 1"
"1747 ""aa2"" ""aa2.edf"" NA 1 NA """" 14 ""Fixation: 4122ms"" 476 4122 4597 ""[ ]"" NA NA NA NA NA NA 6 1 NA NA 1"
"1748 ""aa2"" ""aa2.edf"" NA 1 NA """" 15 ""Fixation: 4667ms"" 70 4667 4736 ""[ ]"" NA NA NA NA NA NA 6 1 NA NA 1"
"1749 ""aa2"" ""aa2.edf"" NA 1 NA """" 16 ""Fixation: 4758ms"" 144 4758 4901 ""[ ]"" NA NA NA NA NA NA 6 1 NA NA 1"
"1750 ""aa2"" ""aa2.edf"" NA 1 NA """" 17 ""Fixation: 4921ms"" 188 4921 5108 ""[ ]"" NA NA NA NA NA NA 6 1 NA NA 1"
"1751 ""aa2"" ""aa2.edf"" NA 1 NA """" 18 ""Fixation: 5128ms"" 140 5128 5267 ""[ ]"" NA NA NA NA NA NA 6 1 NA NA 1"
"1752 ""aa2"" ""aa2.edf"" NA 1 NA """" 19 ""Fixation: 5324ms"" 157 5324 5480 ""[ ]"" NA NA NA NA NA NA 6 1 NA NA 1"
"1753 ""aa2"" ""aa2.edf"" NA 1 NA """" 20 ""Fixation: 5530ms"" 412 5530 5941 ""[ ]"" NA NA NA NA NA NA 6 1 NA NA 1"
"1754 ""aa2"" ""aa2.edf"" NA 1 NA """" 21 ""Fixation: 5988ms"" 368 5988 6355 ""[ ]"" NA NA NA NA NA NA 6 1 NA NA 1"
"1755 ""aa2"" ""aa2.edf"" NA 1 NA """" 22 ""Fixation: 6520ms"" 237 6520 6756 ""[ ]"" NA NA NA NA NA NA 6 1 NA NA 1"
"1756 ""aa2"" ""aa2.edf"" NA 1 NA """" 23 ""Fixation: 6778ms"" 166 6778 6943 ""[ ]"" NA NA NA NA NA NA 6 1 NA NA 1"
"1757 ""aa2"" ""aa2.edf"" NA 1 NA """" 1 ""Fixation: 7ms"" 191 7 197 ""[ ]"" NA NA NA NA NA NA 7 1 NA NA 1"
"1758 ""aa2"" ""aa2.edf"" NA 1 NA """" 2 ""Fixation: 209ms"" 201 209 409 ""[ ]"" NA NA NA NA NA NA 7 1 NA NA 1"
"1759 ""aa2"" ""aa2.edf"" NA 1 NA """" 3 ""Fixation: 433ms"" 242 433 674 ""[ ]"" NA NA NA NA NA NA 7 1 NA NA 1"
"1760 ""aa2"" ""aa2.edf"" NA 1 NA """" 4 ""Fixation: 685ms"" 223 685 907 ""[ ]"" NA NA NA NA NA NA 7 1 NA NA 1"
"1761 ""aa2"" ""aa2.edf"" NA 1 NA """" 5 ""Fixation: 932ms"" 250 932 1181 ""[ ]"" NA NA NA NA NA NA 7 1 NA NA 1"
"1762 ""aa2"" ""aa2.edf"" NA 1 NA """" 6 ""Fixation: 1201ms"" 294 1201 1494 ""[ ]"" NA NA NA NA NA NA 7 1 NA NA 1"
"1763 ""aa2"" ""aa2.edf"" NA 1 NA """" 7 ""Fixation: 1516ms"" 306 1516 1821 ""[ ]"" NA NA NA NA NA NA 7 1 NA NA 1"
"1764 ""aa2"" ""aa2.edf"" NA 1 NA """" 8 ""Fixation: 1843ms"" 310 1843 2152 ""[ ]"" NA NA NA NA NA NA 7 1 NA NA 1"
"1765 ""aa2"" ""aa2.edf"" NA 1 NA """" 9 ""Fixation: 2173ms"" 1038 2173 3210 ""[ ]"" NA NA NA NA NA NA 7 1 NA NA 1"
"1766 ""aa2"" ""aa2.edf"" NA 1 NA """" 10 ""Fixation: 3296ms"" 123 3296 3418 ""[ ]"" NA NA NA NA NA NA 7 1 NA NA 1"
"1767 ""aa2"" ""aa2.edf"" NA 1 NA """" 11 ""Fixation: 3439ms"" 566 3439 4004 ""[ ]"" NA NA NA NA NA NA 7 1 NA NA 1"
"1768 ""aa2"" ""aa2.edf"" NA 1 NA """" 12 ""Fixation: 4073ms"" 134 4073 4206 ""[ ]"" NA NA NA NA NA NA 7 1 NA NA 1"
"1769 ""aa2"" ""aa2.edf"" NA 1 NA """" 13 ""Fixation: 4225ms"" 177 4225 4401 ""[ ]"" NA NA NA NA NA NA 7 1 NA NA 1"
"1770 ""aa2"" ""aa2.edf"" NA 1 NA """" 14 ""Fixation: 4426ms"" 266 4426 4691 ""[ ]"" NA NA NA NA NA NA 7 1 NA NA 1"
"1771 ""aa2"" ""aa2.edf"" NA 1 NA """" 15 ""Fixation: 4714ms"" 126 4714 4839 ""[ ]"" NA NA NA NA NA NA 7 1 NA NA 1"
"1772 ""aa2"" ""aa2.edf"" NA 1 NA """" 16 ""Fixation: 4862ms"" 409 4862 5270 ""[ ]"" NA NA NA NA NA NA 7 1 NA NA 1"
"1773 ""aa2"" ""aa2.edf"" NA 1 NA """" 17 ""Fixation: 5318ms"" 118 5318 5435 ""[ ]"" NA NA NA NA NA NA 7 1 NA NA 1"
"1774 ""aa2"" ""aa2.edf"" NA 1 NA """" 18 ""Fixation: 5451ms"" 325 5451 5775 ""[ ]"" NA NA NA NA NA NA 7 1 NA NA 1"
"1775 ""aa2"" ""aa2.edf"" NA 1 NA """" 19 ""Fixation: 5994ms"" 172 5994 6165 ""[ ]"" NA NA NA NA NA NA 7 1 NA NA 1"
"1776 ""aa2"" ""aa2.edf"" NA 1 NA """" 20 ""Fixation: 6210ms"" 534 6210 6743 ""[ ]"" NA NA NA NA NA NA 7 1 NA NA 1"
"1777 ""aa2"" ""aa2.edf"" NA 1 NA """" 21 ""Fixation: 6798ms"" 227 6798 7024 ""[ ]"" NA NA NA NA NA NA 7 1 NA NA 1"
"1778 ""aa2"" ""aa2.edf"" 67 1 8 ""c"" 1 ""Fixation: 7ms"" 191 7 197 ""[ 1]"" 1 ""?³?§?±?§ "" 5.4 -16.4 1 7 7 1 NA NA 1"
"1779 ""aa2"" ""aa2.edf"" 67 1 8 ""c"" 2 ""Fixation: 215ms"" 230 215 444 ""[ 2]"" 2 ""?¯?±?®?ˆ?§?³???Œ "" 39.3 -3.7 2 7 7 1 NA NA 1"
"1780 ""aa2"" ""aa2.edf"" 67 1 8 ""c"" 3 ""Fixation: 464ms"" 207 464 670 ""[ 2]"" 2 ""?¯?±?®?ˆ?§?³???Œ "" -23.8 -2.2 2 7 7 1 NA NA 1"
"1781 ""aa2"" ""aa2.edf"" 67 1 8 ""c"" 4 ""Fixation: 692ms"" 310 692 1001 ""[ 3]"" 3 ""?§?² ?…?† "" -17.1 -3.1 1 7 7 1 NA NA 1"
"1782 ""aa2"" ""aa2.edf"" 67 1 8 ""c"" 5 ""Fixation: 1018ms"" 153 1018 1170 ""[ 4]"" 4 ""?¯?§?´?? "" -8.9 -1.3 1 7 7 1 NA NA 1"
"1783 ""aa2"" ""aa2.edf"" 67 1 8 ""c"" 6 ""Fixation: 1192ms"" 218 1192 1409 ""[ 6]"" 6 ""?…?† ?†?…?Œâ€? ???ˆ?§?†?³???… ?¢?† ?±?§ ?¨?±?¢?ˆ?±?¯?‡â€? ?©?†?… "" 138 3.5 7 7 7 1 NA NA 1"
"1784 ""aa2"" ""aa2.edf"" 67 1 8 ""c"" 7 ""Fixation: 1432ms"" 254 1432 1685 ""[ 6]"" 6 ""?…?† ?†?…?Œâ€? ???ˆ?§?†?³???… ?¢?† ?±?§ ?¨?±?¢?ˆ?±?¯?‡â€? ?©?†?… "" 65 1 7 7 7 1 NA NA 1"
"1785 ""aa2"" ""aa2.edf"" 67 1 8 ""c"" 8 ""Fixation: 1703ms"" 308 1703 2010 ""[ 6]"" 6 ""?…?† ?†?…?Œâ€? ???ˆ?§?†?³???… ?¢?† ?±?§ ?¨?±?¢?ˆ?±?¯?‡â€? ?©?†?… "" 13.8 -0.3 7 7 7 1 NA NA 1"
"1786 ""aa2"" ""aa2.edf"" 67 1 8 ""c"" 9 ""Fixation: 2029ms"" 155 2029 2183 ""[ 6]"" 6 ""?…?† ?†?…?Œâ€? ???ˆ?§?†?³???… ?¢?† ?±?§ ?¨?±?¢?ˆ?±?¯?‡â€? ?©?†?… "" 60.4 6.5 7 7 7 1 NA NA 1"
"1787 ""aa2"" ""aa2.edf"" 67 1 8 ""c"" 10 ""Fixation: 2210ms"" 364 2210 2573 ""[ 6]"" 6 ""?…?† ?†?…?Œâ€? ???ˆ?§?†?³???… ?¢?† ?±?§ ?¨?±?¢?ˆ?±?¯?‡â€? ?©?†?… "" -27.7 -0.6 7 7 7 1 NA NA 1"
"1788 ""aa2"" ""aa2.edf"" 67 1 8 ""c"" 11 ""Fixation: 2586ms"" 193 2586 2778 ""[ 6]"" 6 ""?…?† ?†?…?Œâ€? ???ˆ?§?†?³???… ?¢?† ?±?§ ?¨?±?¢?ˆ?±?¯?‡â€? ?©?†?… "" -64.5 1.6 7 7 7 1 NA NA 1"
"1789 ""aa2"" ""aa2.edf"" 67 1 8 ""c"" 12 ""Fixation: 2796ms"" 942 2796 3737 ""[ 6]"" 6 ""?…?† ?†?…?Œâ€? ???ˆ?§?†?³???… ?¢?† ?±?§ ?¨?±?¢?ˆ?±?¯?‡â€? ?©?†?… "" -108.3 -0.6 7 7 7 1 NA NA 1"
"1790 ""aa2"" ""aa2.edf"" NA 1 NA """" 13 ""Fixation: 3818ms"" 129 3818 3946 ""[ ]"" NA NA NA NA NA NA 7 1 NA NA 1"
"1791 ""aa2"" ""aa2.edf"" NA 1 NA """" 14 ""Fixation: 3968ms"" 297 3968 4264 ""[ ]"" NA NA NA NA NA NA 7 1 NA NA 1"
"1792 ""aa2"" ""aa2.edf"" NA 1 NA """" 15 ""Fixation: 4328ms"" 82 4328 4409 ""[ ]"" NA NA NA NA NA NA 7 1 NA NA 1"
"1793 ""aa2"" ""aa2.edf"" NA 1 NA """" 16 ""Fixation: 4430ms"" 336 4430 4765 ""[ ]"" NA NA NA NA NA NA 7 1 NA NA 1"
"1794 ""aa2"" ""aa2.edf"" NA 1 NA """" 17 ""Fixation: 4787ms"" 227 4787 5013 ""[ ]"" NA NA NA NA NA NA 7 1 NA NA 1"
"1795 ""aa2"" ""aa2.edf"" NA 1 NA """" 18 ""Fixation: 5035ms"" 264 5035 5298 ""[ ]"" NA NA NA NA NA NA 7 1 NA NA 1"
"1796 ""aa2"" ""aa2.edf"" NA 1 NA """" 19 ""Fixation: 5318ms"" 480 5318 5797 ""[ ]"" NA NA NA NA NA NA 7 1 NA NA 1"
"1797 ""aa2"" ""aa2.edf"" NA 1 NA """" 20 ""Fixation: 5847ms"" 709 5847 6555 ""[ ]"" NA NA NA NA NA NA 7 1 NA NA 1"
"1798 ""aa2"" ""aa2.edf"" NA 1 NA """" 21 ""Fixation: 6596ms"" 124 6596 6719 ""[ ]"" NA NA NA NA NA NA 7 1 NA NA 1"
"1799 ""aa2"" ""aa2.edf"" NA 1 NA """" 22 ""Fixation: 6743ms"" 143 6743 6885 ""[ ]"" NA NA NA NA NA NA 7 1 NA NA 1"
"1800 ""aa2"" ""aa2.edf"" NA 1 NA """" 23 ""Fixation: 6994ms"" 181 6994 7174 ""[ ]"" NA NA NA NA NA NA 7 1 NA NA 1"
"1801 ""aa2"" ""aa2.edf"" NA 1 NA """" 24 ""Fixation: 7183ms"" 53 7183 7235 ""[ ]"" NA NA NA NA NA NA 7 1 NA NA 1"
"1802 ""aa2"" ""aa2.edf"" NA 1 NA """" 25 ""Fixation: 7465ms"" 488 7465 7952 ""[ ]"" NA NA NA NA NA NA 7 1 NA NA 1"
"1803 ""aa2"" ""aa2.edf"" NA 1 NA """" 26 ""Fixation: 7998ms"" 96 7998 8093 ""[ ]"" NA NA NA NA NA NA 7 1 NA NA 1"
"1804 ""aa2"" ""aa2.edf"" NA 1 NA """" 27 ""Fixation: 8111ms"" 370 8111 8480 ""[ ]"" NA NA NA NA NA NA 7 1 NA NA 1"
"1805 ""aa2"" ""aa2.edf"" NA 1 NA """" 1 ""Fixation: 7ms"" 178 7 184 ""[ ]"" NA NA NA NA NA NA 7 1 NA NA 1"
"1806 ""aa2"" ""aa2.edf"" NA 1 NA """" 2 ""Fixation: 205ms"" 368 205 572 ""[ ]"" NA NA NA NA NA NA 7 1 NA NA 1"
"1807 ""aa2"" ""aa2.edf"" NA 1 NA """" 3 ""Fixation: 591ms"" 420 591 1010 ""[ ]"" NA NA NA NA NA NA 7 1 NA NA 1"
"1808 ""aa2"" ""aa2.edf"" NA 1 NA """" 4 ""Fixation: 1031ms"" 222 1031 1252 ""[ ]"" NA NA NA NA NA NA 7 1 NA NA 1"
"1809 ""aa2"" ""aa2.edf"" NA 1 NA """" 5 ""Fixation: 1268ms"" 392 1268 1659 ""[ ]"" NA NA NA NA NA NA 7 1 NA NA 1"
"1810 ""aa2"" ""aa2.edf"" NA 1 NA """" 6 ""Fixation: 1674ms"" 658 1674 2331 ""[ ]"" NA NA NA NA NA NA 7 1 NA NA 1"
"1811 ""aa2"" ""aa2.edf"" NA 1 NA """" 7 ""Fixation: 2351ms"" 316 2351 2666 ""[ ]"" NA NA NA NA NA NA 7 1 NA NA 1"
"1812 ""aa2"" ""aa2.edf"" NA 1 NA """" 8 ""Fixation: 2684ms"" 341 2684 3024 ""[ ]"" NA NA NA NA NA NA 7 1 NA NA 1"
"1813 ""aa2"" ""aa2.edf"" NA 1 NA """" 9 ""Fixation: 3043ms"" 496 3043 3538 ""[ ]"" NA NA NA NA NA NA 7 1 NA NA 1"
"1814 ""aa2"" ""aa2.edf"" NA 1 NA """" 10 ""Fixation: 3562ms"" 314 3562 3875 ""[ ]"" NA NA NA NA NA NA 7 1 NA NA 1"
"1815 ""aa2"" ""aa2.edf"" NA 1 NA """" 11 ""Fixation: 3894ms"" 1041 3894 4934 ""[ ]"" NA NA NA NA NA NA 7 1 NA NA 1"
"1816 ""aa2"" ""aa2.edf"" NA 1 NA """" 12 ""Fixation: 4943ms"" 1270 4943 6212 ""[ ]"" NA NA NA NA NA NA 7 1 NA NA 1"
"1817 ""aa2"" ""aa2.edf"" NA 1 NA """" 13 ""Fixation: 6304ms"" 123 6304 6426 ""[ ]"" NA NA NA NA NA NA 7 1 NA NA 1"
"1818 ""aa2"" ""aa2.edf"" NA 1 NA """" 14 ""Fixation: 6447ms"" 387 6447 6833 ""[ ]"" NA NA NA NA NA NA 7 1 NA NA 1"
"1819 ""aa2"" ""aa2.edf"" NA 1 NA """" 15 ""Fixation: 6898ms"" 76 6898 6973 ""[ ]"" NA NA NA NA NA NA 7 1 NA NA 1"
"1820 ""aa2"" ""aa2.edf"" NA 1 NA """" 16 ""Fixation: 6996ms"" 203 6996 7198 ""[ ]"" NA NA NA NA NA NA 7 1 NA NA 1"
"1821 ""aa2"" ""aa2.edf"" NA 1 NA """" 17 ""Fixation: 7219ms"" 196 7219 7414 ""[ ]"" NA NA NA NA NA NA 7 1 NA NA 1"
"1822 ""aa2"" ""aa2.edf"" NA 1 NA """" 18 ""Fixation: 7439ms"" 241 7439 7679 ""[ ]"" NA NA NA NA NA NA 7 1 NA NA 1"
"1823 ""aa2"" ""aa2.edf"" NA 1 NA """" 19 ""Fixation: 7700ms"" 335 7700 8034 ""[ ]"" NA NA NA NA NA NA 7 1 NA NA 1"
"1824 ""aa2"" ""aa2.edf"" NA 1 NA """" 20 ""Fixation: 8054ms"" 233 8054 8286 ""[ ]"" NA NA NA NA NA NA 7 1 NA NA 1"
"1825 ""aa2"" ""aa2.edf"" NA 1 NA """" 21 ""Fixation: 8337ms"" 355 8337 8691 ""[ ]"" NA NA NA NA NA NA 7 1 NA NA 1"
"1826 ""aa2"" ""aa2.edf"" NA 1 NA """" 22 ""Fixation: 8942ms"" 703 8942 9644 ""[ ]"" NA NA NA NA NA NA 7 1 NA NA 1"
"1827 ""aa2"" ""aa2.edf"" NA 1 NA """" 23 ""Fixation: 9694ms"" 378 9694 10071 ""[ ]"" NA NA NA NA NA NA 7 1 NA NA 1"
"1828 ""aa2"" ""aa2.edf"" NA 1 NA """" 1 ""Fixation: 7ms"" 194 7 200 ""[ ]"" NA NA NA NA NA NA 7 1 NA NA 1"
"1829 ""aa2"" ""aa2.edf"" NA 1 NA """" 2 ""Fixation: 208ms"" 138 208 345 ""[ ]"" NA NA NA NA NA NA 7 1 NA NA 1"
"1830 ""aa2"" ""aa2.edf"" NA 1 NA """" 3 ""Fixation: 364ms"" 180 364 543 ""[ ]"" NA NA NA NA NA NA 7 1 NA NA 1"
"1831 ""aa2"" ""aa2.edf"" NA 1 NA """" 4 ""Fixation: 559ms"" 218 559 776 ""[ ]"" NA NA NA NA NA NA 7 1 NA NA 1"
"1832 ""aa2"" ""aa2.edf"" NA 1 NA """" 5 ""Fixation: 796ms"" 192 796 987 ""[ ]"" NA NA NA NA NA NA 7 1 NA NA 1"
"1833 ""aa2"" ""aa2.edf"" NA 1 NA """" 6 ""Fixation: 1005ms"" 159 1005 1163 ""[ ]"" NA NA NA NA NA NA 7 1 NA NA 1"
"1834 ""aa2"" ""aa2.edf"" NA 1 NA """" 7 ""Fixation: 1178ms"" 288 1178 1465 ""[ ]"" NA NA NA NA NA NA 7 1 NA NA 1"
"1835 ""aa2"" ""aa2.edf"" NA 1 NA """" 8 ""Fixation: 1491ms"" 212 1491 1702 ""[ ]"" NA NA NA NA NA NA 7 1 NA NA 1"
"1836 ""aa2"" ""aa2.edf"" NA 1 NA """" 9 ""Fixation: 1715ms"" 172 1715 1886 ""[ ]"" NA NA NA NA NA NA 7 1 NA NA 1"
"1837 ""aa2"" ""aa2.edf"" NA 1 NA """" 10 ""Fixation: 1975ms"" 226 1975 2200 ""[ ]"" NA NA NA NA NA NA 7 1 NA NA 1"
"1838 ""aa2"" ""aa2.edf"" NA 1 NA """" 11 ""Fixation: 2216ms"" 142 2216 2357 ""[ ]"" NA NA NA NA NA NA 7 1 NA NA 1"
"1839 ""aa2"" ""aa2.edf"" NA 1 NA """" 12 ""Fixation: 2424ms"" 311 2424 2734 ""[ ]"" NA NA NA NA NA NA 7 1 NA NA 1"
"1840 ""aa2"" ""aa2.edf"" NA 1 NA """" 13 ""Fixation: 2760ms"" 269 2760 3028 ""[ ]"" NA NA NA NA NA NA 7 1 NA NA 1"
"1841 ""aa2"" ""aa2.edf"" NA 1 NA """" 14 ""Fixation: 3047ms"" 240 3047 3286 ""[ ]"" NA NA NA NA NA NA 7 1 NA NA 1"
"1842 ""aa2"" ""aa2.edf"" NA 1 NA """" 15 ""Fixation: 3335ms"" 268 3335 3602 ""[ ]"" NA NA NA NA NA NA 7 1 NA NA 1"
"1843 ""aa2"" ""aa2.edf"" NA 1 NA """" 16 ""Fixation: 3610ms"" 186 3610 3795 ""[ ]"" NA NA NA NA NA NA 7 1 NA NA 1"
"1844 ""aa2"" ""aa2.edf"" NA 1 NA """" 17 ""Fixation: 3929ms"" 183 3929 4111 ""[ ]"" NA NA NA NA NA NA 7 1 NA NA 1"
"1845 ""aa2"" ""aa2.edf"" NA 1 NA """" 18 ""Fixation: 4157ms"" 173 4157 4329 ""[ ]"" NA NA NA NA NA NA 7 1 NA NA 1"
"1846 ""aa2"" ""aa2.edf"" NA 1 NA """" 19 ""Fixation: 4346ms"" 162 4346 4507 ""[ ]"" NA NA NA NA NA NA 7 1 NA NA 1"
"1847 ""aa2"" ""aa2.edf"" NA 1 NA """" 20 ""Fixation: 4533ms"" 95 4533 4627 ""[ ]"" NA NA NA NA NA NA 7 1 NA NA 1"
"1848 ""aa2"" ""aa2.edf"" NA 1 NA """" 21 ""Fixation: 4795ms"" 326 4795 5120 ""[ ]"" NA NA NA NA NA NA 7 1 NA NA 1"
"1849 ""aa2"" ""aa2.edf"" 70 1 23 ""a"" 1 ""Fixation: 7ms"" 502 7 508 ""[ 1]"" 1 ""?¢?¯?…â€? ?±?¨?§?‡?§ "" -24.4 -0.7 1 6 6 1 NA NA 1"
"1850 ""aa2"" ""aa2.edf"" 70 1 23 ""a"" 2 ""Fixation: 523ms"" 328 523 850 ""[ 2]"" 2 ""?‡?´?¯?§?±?Œ "" 30.4 4.6 2 6 6 1 NA NA 1"
"1851 ""aa2"" ""aa2.edf"" 70 1 23 ""a"" 3 ""Fixation: 863ms"" 277 863 1139 ""[ 2]"" 2 ""?‡?´?¯?§?±?Œ "" -5 2.4 2 6 6 1 NA NA 1"
"1852 ""aa2"" ""aa2.edf"" 70 1 23 ""a"" 4 ""Fixation: 1161ms"" 297 1161 1457 ""[ 3]"" 3 ""?¨?‡ ?…?† "" -16.5 5.3 1 6 6 1 NA NA 1"
"1853 ""aa2"" ""aa2.edf"" 70 1 23 ""a"" 5 ""Fixation: 1470ms"" 302 1470 1771 ""[ 4]"" 4 ""?¯?§?¯?†?¯ "" -1.4 7 1 6 6 1 NA NA 1"
"1854 ""aa2"" ""aa2.edf"" 70 1 23 ""a"" 6 ""Fixation: 1790ms"" 239 1790 2028 ""[ 6]"" 6 ""?§?² ?…?† ?®?ˆ?§?³???†?¯ ???§ ?¾?ˆ?„ ?±?§ ?‡?±?†?‡ ?²?ˆ?¯???± ?¢?…?§?¯?‡ ?©?†?… ?ˆ?¯?±?†?‡ ?¾?³?±?… ?±?§ ?…?Œâ€? ?©?´?†?¯ "" 266.5 4.5 19 6 6 1 NA NA 1"
"1855 ""aa2"" ""aa2.edf"" 70 1 23 ""a"" 7 ""Fixation: 2042ms"" 275 2042 2316 ""[ 6]"" 6 ""?§?² ?…?† ?®?ˆ?§?³???†?¯ ???§ ?¾?ˆ?„ ?±?§ ?‡?±?†?‡ ?²?ˆ?¯???± ?¢?…?§?¯?‡ ?©?†?… ?ˆ?¯?±?†?‡ ?¾?³?±?… ?±?§ ?…?Œâ€? ?©?´?†?¯ "" 227.1 6.2 19 6 6 1 NA NA 1"
"1856 ""aa2"" ""aa2.edf"" 70 1 23 ""a"" 8 ""Fixation: 2326ms"" 222 2326 2547 ""[ 6]"" 6 ""?§?² ?…?† ?®?ˆ?§?³???†?¯ ???§ ?¾?ˆ?„ ?±?§ ?‡?±?†?‡ ?²?ˆ?¯???± ?¢?…?§?¯?‡ ?©?†?… ?ˆ?¯?±?†?‡ ?¾?³?±?… ?±?§ ?…?Œâ€? ?©?´?†?¯ "" 203 3.1 19 6 6 1 NA NA 1"
"1857 ""aa2"" ""aa2.edf"" 70 1 23 ""a"" 9 ""Fixation: 2569ms"" 245 2569 2813 ""[ 6]"" 6 ""?§?² ?…?† ?®?ˆ?§?³???†?¯ ???§ ?¾?ˆ?„ ?±?§ ?‡?±?†?‡ ?²?ˆ?¯???± ?¢?…?§?¯?‡ ?©?†?… ?ˆ?¯?±?†?‡ ?¾?³?±?… ?±?§ ?…?Œâ€? ?©?´?†?¯ "" 128.3 5 19 6 6 1 NA NA 1"
"1858 ""aa2"" ""aa2.edf"" 70 1 23 ""a"" 10 ""Fixation: 2839ms"" 184 2839 3022 ""[ 6]"" 6 ""?§?² ?…?† ?®?ˆ?§?³???†?¯ ???§ ?¾?ˆ?„ ?±?§ ?‡?±?†?‡ ?²?ˆ?¯???± ?¢?…?§?¯?‡ ?©?†?… ?ˆ?¯?±?†?‡ ?¾?³?±?… ?±?§ ?…?Œâ€? ?©?´?†?¯ "" 43.7 5.8 19 6 6 1 NA NA 1"
"1859 ""aa2"" ""aa2.edf"" 70 1 23 ""a"" 11 ""Fixation: 3036ms"" 204 3036 3239 ""[ 6]"" 6 ""?§?² ?…?† ?®?ˆ?§?³???†?¯ ???§ ?¾?ˆ?„ ?±?§ ?‡?±?†?‡ ?²?ˆ?¯???± ?¢?…?§?¯?‡ ?©?†?… ?ˆ?¯?±?†?‡ ?¾?³?±?… ?±?§ ?…?Œâ€? ?©?´?†?¯ "" 9.3 9.1 19 6 6 1 NA NA 1"
"1860 ""aa2"" ""aa2.edf"" 70 1 23 ""a"" 12 ""Fixation: 3262ms"" 278 3262 3539 ""[ 6]"" 6 ""?§?² ?…?† ?®?ˆ?§?³???†?¯ ???§ ?¾?ˆ?„ ?±?§ ?‡?±?†?‡ ?²?ˆ?¯???± ?¢?…?§?¯?‡ ?©?†?… ?ˆ?¯?±?†?‡ ?¾?³?±?… ?±?§ ?…?Œâ€? ?©?´?†?¯ "" -60.1 9.9 19 6 6 1 NA NA 1"
"1861 ""aa2"" ""aa2.edf"" 70 1 23 ""a"" 13 ""Fixation: 3547ms"" 538 3547 4084 ""[ 6]"" 6 ""?§?² ?…?† ?®?ˆ?§?³???†?¯ ???§ ?¾?ˆ?„ ?±?§ ?‡?±?†?‡ ?²?ˆ?¯???± ?¢?…?§?¯?‡ ?©?†?… ?ˆ?¯?±?†?‡ ?¾?³?±?… ?±?§ ?…?Œâ€? ?©?´?†?¯ "" -77.5 6 19 6 6 1 NA NA 1"
"1862 ""aa2"" ""aa2.edf"" 70 1 23 ""a"" 14 ""Fixation: 4110ms"" 293 4110 4402 ""[ 6]"" 6 ""?§?² ?…?† ?®?ˆ?§?³???†?¯ ???§ ?¾?ˆ?„ ?±?§ ?‡?±?†?‡ ?²?ˆ?¯???± ?¢?…?§?¯?‡ ?©?†?… ?ˆ?¯?±?†?‡ ?¾?³?±?… ?±?§ ?…?Œâ€? ?©?´?†?¯ "" -161.9 11.1 19 6 6 1 NA NA 1"
"1863 ""aa2"" ""aa2.edf"" 70 1 23 ""a"" 15 ""Fixation: 4428ms"" 278 4428 4705 ""[ 6]"" 6 ""?§?² ?…?† ?®?ˆ?§?³???†?¯ ???§ ?¾?ˆ?„ ?±?§ ?‡?±?†?‡ ?²?ˆ?¯???± ?¢?…?§?¯?‡ ?©?†?… ?ˆ?¯?±?†?‡ ?¾?³?±?… ?±?§ ?…?Œâ€? ?©?´?†?¯ "" -252 9.1 19 6 6 1 NA NA 1"
"1864 ""aa2"" ""aa2.edf"" 70 1 23 ""a"" 16 ""Fixation: 4713ms"" 301 4713 5013 ""[ 6]"" 6 ""?§?² ?…?† ?®?ˆ?§?³???†?¯ ???§ ?¾?ˆ?„ ?±?§ ?‡?±?†?‡ ?²?ˆ?¯???± ?¢?…?§?¯?‡ ?©?†?… ?ˆ?¯?±?†?‡ ?¾?³?±?… ?±?§ ?…?Œâ€? ?©?´?†?¯ "" -272.6 7.7 19 6 6 1 NA NA 1"
"1865 ""aa2"" ""aa2.edf"" 70 1 23 ""a"" 17 ""Fixation: 5021ms"" 935 5021 5955 ""[ 6]"" 6 ""?§?² ?…?† ?®?ˆ?§?³???†?¯ ???§ ?¾?ˆ?„ ?±?§ ?‡?±?†?‡ ?²?ˆ?¯???± ?¢?…?§?¯?‡ ?©?†?… ?ˆ?¯?±?†?‡ ?¾?³?±?… ?±?§ ?…?Œâ€? ?©?´?†?¯ "" -290.8 8.1 19 6 6 1 NA NA 1"
"1866 ""aa2"" ""aa2.edf"" 70 1 23 ""a"" 18 ""Fixation: 6032ms"" 271 6032 6302 ""[ ]"" NA NA NA NA NA 6 6 1 NA NA 1"
"1867 ""aa2"" ""aa2.edf"" 70 1 23 ""a"" 19 ""Fixation: 6316ms"" 81 6316 6396 ""[ ]"" NA NA NA NA NA 6 6 1 NA NA 1"
"1868 ""aa2"" ""aa2.edf"" 70 1 23 ""a"" 20 ""Fixation: 6459ms"" 116 6459 6574 ""[ 6]"" 6 ""?§?² ?…?† ?®?ˆ?§?³???†?¯ ???§ ?¾?ˆ?„ ?±?§ ?‡?±?†?‡ ?²?ˆ?¯???± ?¢?…?§?¯?‡ ?©?†?… ?ˆ?¯?±?†?‡ ?¾?³?±?… ?±?§ ?…?Œâ€? ?©?´?†?¯ "" -168.2 19.2 19 6 6 1 NA NA 1"
"1869 ""aa2"" ""aa2.edf"" 70 1 23 ""a"" 21 ""Fixation: 6586ms"" 199 6586 6784 ""[ 6]"" 6 ""?§?² ?…?† ?®?ˆ?§?³???†?¯ ???§ ?¾?ˆ?„ ?±?§ ?‡?±?†?‡ ?²?ˆ?¯???± ?¢?…?§?¯?‡ ?©?†?… ?ˆ?¯?±?†?‡ ?¾?³?±?… ?±?§ ?…?Œâ€? ?©?´?†?¯ "" -152.8 3.2 19 6 6 1 NA NA 1"
"1870 ""aa2"" ""aa2.edf"" 70 1 23 ""a"" 22 ""Fixation: 6806ms"" 233 6806 7038 ""[ 6]"" 6 ""?§?² ?…?† ?®?ˆ?§?³???†?¯ ???§ ?¾?ˆ?„ ?±?§ ?‡?±?†?‡ ?²?ˆ?¯???± ?¢?…?§?¯?‡ ?©?†?… ?ˆ?¯?±?†?‡ ?¾?³?±?… ?±?§ ?…?Œâ€? ?©?´?†?¯ "" -220.4 5.7 19 6 6 1 NA NA 1"
"1871 ""aa2"" ""aa2.edf"" 70 1 23 ""a"" 23 ""Fixation: 7062ms"" 356 7062 7417 ""[ 6]"" 6 ""?§?² ?…?† ?®?ˆ?§?³???†?¯ ???§ ?¾?ˆ?„ ?±?§ ?‡?±?†?‡ ?²?ˆ?¯???± ?¢?…?§?¯?‡ ?©?†?… ?ˆ?¯?±?†?‡ ?¾?³?±?… ?±?§ ?…?Œâ€? ?©?´?†?¯ "" -275.8 7.4 19 6 6 1 NA NA 1"
"1872 ""aa2"" ""aa2.edf"" 70 1 23 ""a"" 24 ""Fixation: 7470ms"" 425 7470 7894 ""[ ]"" NA NA NA NA NA 6 6 1 NA NA 1"
"1873 ""aa2"" ""aa2.edf"" 70 1 23 ""a"" 25 ""Fixation: 7945ms"" 137 7945 8081 ""[ ]"" NA NA NA NA NA 6 6 1 NA NA 1"
"1874 ""aa2"" ""aa2.edf"" 70 1 23 ""a"" 26 ""Fixation: 8220ms"" 230 8220 8449 ""[ 6]"" 6 ""?§?² ?…?† ?®?ˆ?§?³???†?¯ ???§ ?¾?ˆ?„ ?±?§ ?‡?±?†?‡ ?²?ˆ?¯???± ?¢?…?§?¯?‡ ?©?†?… ?ˆ?¯?±?†?‡ ?¾?³?±?… ?±?§ ?…?Œâ€? ?©?´?†?¯ "" -163 9.7 19 6 6 1 NA NA 1"
"1875 ""aa2"" ""aa2.edf"" 70 1 23 ""a"" 27 ""Fixation: 8470ms"" 156 8470 8625 ""[ 6]"" 6 ""?§?² ?…?† ?®?ˆ?§?³???†?¯ ???§ ?¾?ˆ?„ ?±?§ ?‡?±?†?‡ ?²?ˆ?¯???± ?¢?…?§?¯?‡ ?©?†?… ?ˆ?¯?±?†?‡ ?¾?³?±?… ?±?§ ?…?Œâ€? ?©?´?†?¯ "" -112.9 11.2 19 6 6 1 NA NA 1"
"1876 ""aa2"" ""aa2.edf"" 70 1 23 ""a"" 28 ""Fixation: 8643ms"" 53 8643 8695 ""[ 6]"" 6 ""?§?² ?…?† ?®?ˆ?§?³???†?¯ ???§ ?¾?ˆ?„ ?±?§ ?‡?±?†?‡ ?²?ˆ?¯???± ?¢?…?§?¯?‡ ?©?†?… ?ˆ?¯?±?†?‡ ?¾?³?±?… ?±?§ ?…?Œâ€? ?©?´?†?¯ "" -68.6 10.6 19 6 6 1 NA NA 1"
"1877 ""aa2"" ""aa2.edf"" NA 1 NA """" 1 ""Fixation: 7ms"" 197 7 203 ""[ ]"" NA NA NA NA NA NA 7 1 NA NA 1"
"1878 ""aa2"" ""aa2.edf"" NA 1 NA """" 2 ""Fixation: 224ms"" 391 224 614 ""[ ]"" NA NA NA NA NA NA 7 1 NA NA 1"
"1879 ""aa2"" ""aa2.edf"" NA 1 NA """" 3 ""Fixation: 627ms"" 175 627 801 ""[ ]"" NA NA NA NA NA NA 7 1 NA NA 1"
"1880 ""aa2"" ""aa2.edf"" NA 1 NA """" 4 ""Fixation: 820ms"" 247 820 1066 ""[ ]"" NA NA NA NA NA NA 7 1 NA NA 1"
"1881 ""aa2"" ""aa2.edf"" NA 1 NA """" 5 ""Fixation: 1080ms"" 347 1080 1426 ""[ ]"" NA NA NA NA NA NA 7 1 NA NA 1"
"1882 ""aa2"" ""aa2.edf"" NA 1 NA """" 6 ""Fixation: 1447ms"" 167 1447 1613 ""[ ]"" NA NA NA NA NA NA 7 1 NA NA 1"
"1883 ""aa2"" ""aa2.edf"" NA 1 NA """" 7 ""Fixation: 1631ms"" 216 1631 1846 ""[ ]"" NA NA NA NA NA NA 7 1 NA NA 1"
"1884 ""aa2"" ""aa2.edf"" NA 1 NA """" 8 ""Fixation: 1868ms"" 271 1868 2138 ""[ ]"" NA NA NA NA NA NA 7 1 NA NA 1"
"1885 ""aa2"" ""aa2.edf"" NA 1 NA """" 9 ""Fixation: 2157ms"" 319 2157 2475 ""[ ]"" NA NA NA NA NA NA 7 1 NA NA 1"
"1886 ""aa2"" ""aa2.edf"" NA 1 NA """" 10 ""Fixation: 2498ms"" 485 2498 2982 ""[ ]"" NA NA NA NA NA NA 7 1 NA NA 1"
"1887 ""aa2"" ""aa2.edf"" NA 1 NA """" 11 ""Fixation: 3068ms"" 126 3068 3193 ""[ ]"" NA NA NA NA NA NA 7 1 NA NA 1"
"1888 ""aa2"" ""aa2.edf"" NA 1 NA """" 12 ""Fixation: 3221ms"" 132 3221 3352 ""[ ]"" NA NA NA NA NA NA 7 1 NA NA 1"
"1889 ""aa2"" ""aa2.edf"" NA 1 NA """" 13 ""Fixation: 3413ms"" 60 3413 3472 ""[ ]"" NA NA NA NA NA NA 7 1 NA NA 1"
"1890 ""aa2"" ""aa2.edf"" NA 1 NA """" 14 ""Fixation: 3496ms"" 106 3496 3601 ""[ ]"" NA NA NA NA NA NA 7 1 NA NA 1"
"1891 ""aa2"" ""aa2.edf"" NA 1 NA """" 15 ""Fixation: 3625ms"" 202 3625 3826 ""[ ]"" NA NA NA NA NA NA 7 1 NA NA 1"
"1892 ""aa2"" ""aa2.edf"" NA 1 NA """" 16 ""Fixation: 3849ms"" 268 3849 4116 ""[ ]"" NA NA NA NA NA NA 7 1 NA NA 1"
"1893 ""aa2"" ""aa2.edf"" NA 1 NA """" 17 ""Fixation: 4137ms"" 195 4137 4331 ""[ ]"" NA NA NA NA NA NA 7 1 NA NA 1"
"1894 ""aa2"" ""aa2.edf"" NA 1 NA """" 18 ""Fixation: 4350ms"" 1008 4350 5357 ""[ ]"" NA NA NA NA NA NA 7 1 NA NA 1"
"1895 ""aa2"" ""aa2.edf"" NA 1 NA """" 19 ""Fixation: 5380ms"" 396 5380 5775 ""[ ]"" NA NA NA NA NA NA 7 1 NA NA 1"
"1896 ""aa2"" ""aa2.edf"" NA 1 NA """" 20 ""Fixation: 5794ms"" 745 5794 6538 ""[ ]"" NA NA NA NA NA NA 7 1 NA NA 1"
"1897 ""aa2"" ""aa2.edf"" NA 1 NA """" 21 ""Fixation: 6562ms"" 679 6562 7240 ""[ ]"" NA NA NA NA NA NA 7 1 NA NA 1"
"1898 ""aa2"" ""aa2.edf"" NA 1 NA """" 22 ""Fixation: 7275ms"" 196 7275 7470 ""[ ]"" NA NA NA NA NA NA 7 1 NA NA 1"
"1899 ""aa2"" ""aa2.edf"" NA 1 NA """" 23 ""Fixation: 7488ms"" 145 7488 7632 ""[ ]"" NA NA NA NA NA NA 7 1 NA NA 1"
"1900 ""aa2"" ""aa2.edf"" NA 1 NA """" 24 ""Fixation: 7654ms"" 365 7654 8018 ""[ ]"" NA NA NA NA NA NA 7 1 NA NA 1"
"1901 ""aa2"" ""aa2.edf"" NA 1 NA """" 25 ""Fixation: 8045ms"" 221 8045 8265 ""[ ]"" NA NA NA NA NA NA 7 1 NA NA 1"
"1902 ""aa2"" ""aa2.edf"" NA 1 NA """" 26 ""Fixation: 8294ms"" 439 8294 8732 ""[ ]"" NA NA NA NA NA NA 7 1 NA NA 1"
"1903 ""aa2"" ""aa2.edf"" NA 1 NA """" 27 ""Fixation: 8907ms"" 133 8907 9039 ""[ ]"" NA NA NA NA NA NA 7 1 NA NA 1"
"1904 ""aa2"" ""aa2.edf"" NA 1 NA """" 28 ""Fixation: 9046ms"" 129 9046 9174 ""[ ]"" NA NA NA NA NA NA 7 1 NA NA 1"
"1905 ""aa2"" ""aa2.edf"" NA 1 NA """" 29 ""Fixation: 9220ms"" 431 9220 9650 ""[ ]"" NA NA NA NA NA NA 7 1 NA NA 1"
"1906 ""aa2"" ""aa2.edf"" NA 1 NA """" 30 ""Fixation: 9702ms"" 378 9702 10079 ""[ ]"" NA NA NA NA NA NA 7 1 NA NA 1"
"1907 ""aa2"" ""aa2.edf"" NA 1 NA """" 31 ""Fixation: 10105ms"" 450 10105 10554 ""[ ]"" NA NA NA NA NA NA 7 1 NA NA 1"
"1908 ""aa2"" ""aa2.edf"" NA 1 NA """" 32 ""Fixation: 10578ms"" 128 10578 10705 ""[ ]"" NA NA NA NA NA NA 7 1 NA NA 1"
"1909 ""aa2"" ""aa2.edf"" 72 1 31 ""b"" 1 ""Fixation: 7ms"" 203 7 209 ""[ 1]"" 1 ""?¾???…?§?† "" 4.9 -11.1 1 6 6 1 NA NA 1"
"1910 ""aa2"" ""aa2.edf"" 72 1 31 ""b"" 2 ""Fixation: 229ms"" 556 229 784 ""[ 2]"" 2 ""?‚?¶?§?ˆ???Œ "" 26.2 -2.6 2 6 6 1 NA NA 1"
"1911 ""aa2"" ""aa2.edf"" 72 1 31 ""b"" 3 ""Fixation: 800ms"" 754 800 1553 ""[ 2]"" 2 ""?‚?¶?§?ˆ???Œ "" -4.7 1.1 2 6 6 1 NA NA 1"
"1912 ""aa2"" ""aa2.edf"" 72 1 31 ""b"" 4 ""Fixation: 1577ms"" 305 1577 1881 ""[ 3]"" 3 ""?¯?± ?…?ˆ?±?¯?? ?®?ˆ?§?‡?± ?©?ˆ?†?©???± ?…?† "" 50.4 1.2 4 6 6 1 NA NA 1"
"1913 ""aa2"" ""aa2.edf"" 72 1 31 ""b"" 5 ""Fixation: 1902ms"" 378 1902 2279 ""[ 3]"" 3 ""?¯?± ?…?ˆ?±?¯?? ?®?ˆ?§?‡?± ?©?ˆ?†?©???± ?…?† "" -11.1 0.4 4 6 6 1 NA NA 1"
"1914 ""aa2"" ""aa2.edf"" 72 1 31 ""b"" 6 ""Fixation: 2295ms"" 278 2295 2572 ""[ 3]"" 3 ""?¯?± ?…?ˆ?±?¯?? ?®?ˆ?§?‡?± ?©?ˆ?†?©???± ?…?† "" 20.4 2.5 4 6 6 1 NA NA 1"
"1915 ""aa2"" ""aa2.edf"" 72 1 31 ""b"" 7 ""Fixation: 2594ms"" 182 2594 2775 ""[ 3]"" 3 ""?¯?± ?…?ˆ?±?¯?? ?®?ˆ?§?‡?± ?©?ˆ?†?©???± ?…?† "" -67.2 1.1 4 6 6 1 NA NA 1"
"1916 ""aa2"" ""aa2.edf"" 72 1 31 ""b"" 8 ""Fixation: 2794ms"" 342 2794 3135 ""[ 4]"" 4 ""?©?±?¯ "" 3.1 0.1 1 6 6 1 NA NA 1"
"1917 ""aa2"" ""aa2.edf"" 72 1 31 ""b"" 9 ""Fixation: 3161ms"" 413 3161 3573 ""[ 6]"" 6 ""?…???ˆ?¬?‡?? ?§?´???¨?§?‡?´ ?´?¯ "" 48.8 -2.9 5 6 6 1 NA NA 1"
"1918 ""aa2"" ""aa2.edf"" 72 1 31 ""b"" 10 ""Fixation: 3598ms"" 657 3598 4254 ""[ 6]"" 6 ""?…???ˆ?¬?‡?? ?§?´???¨?§?‡?´ ?´?¯ "" -33.2 -0.3 5 6 6 1 NA NA 1"
"1919 ""aa2"" ""aa2.edf"" 72 1 31 ""b"" 11 ""Fixation: 4276ms"" 171 4276 4446 ""[ 6]"" 6 ""?…???ˆ?¬?‡?? ?§?´???¨?§?‡?´ ?´?¯ "" 31.4 1.5 5 6 6 1 NA NA 1"
"1920 ""aa2"" ""aa2.edf"" 72 1 31 ""b"" 12 ""Fixation: 4471ms"" 403 4471 4873 ""[ 6]"" 6 ""?…???ˆ?¬?‡?? ?§?´???¨?§?‡?´ ?´?¯ "" -52.4 1.3 5 6 6 1 NA NA 1"
"1921 ""aa2"" ""aa2.edf"" 72 1 31 ""b"" 13 ""Fixation: 4888ms"" 269 4888 5156 ""[ 6]"" 6 ""?…???ˆ?¬?‡?? ?§?´???¨?§?‡?´ ?´?¯ "" -81.8 1 5 6 6 1 NA NA 1"
"1922 ""aa2"" ""aa2.edf"" NA 1 NA """" 14 ""Fixation: 5242ms"" 135 5242 5376 ""[ ]"" NA NA NA NA NA NA 6 1 NA NA 1"
"1923 ""aa2"" ""aa2.edf"" NA 1 NA """" 15 ""Fixation: 5398ms"" 212 5398 5609 ""[ ]"" NA NA NA NA NA NA 6 1 NA NA 1"
"1924 ""aa2"" ""aa2.edf"" NA 1 NA """" 16 ""Fixation: 5679ms"" 87 5679 5765 ""[ ]"" NA NA NA NA NA NA 6 1 NA NA 1"
"1925 ""aa2"" ""aa2.edf"" NA 1 NA """" 17 ""Fixation: 5786ms"" 136 5786 5921 ""[ ]"" NA NA NA NA NA NA 6 1 NA NA 1"
"1926 ""aa2"" ""aa2.edf"" NA 1 NA """" 18 ""Fixation: 5930ms"" 163 5930 6092 ""[ ]"" NA NA NA NA NA NA 6 1 NA NA 1"
"1927 ""aa2"" ""aa2.edf"" NA 1 NA """" 19 ""Fixation: 6119ms"" 244 6119 6362 ""[ ]"" NA NA NA NA NA NA 6 1 NA NA 1"
"1928 ""aa2"" ""aa2.edf"" NA 1 NA """" 20 ""Fixation: 6385ms"" 237 6385 6621 ""[ ]"" NA NA NA NA NA NA 6 1 NA NA 1"
"1929 ""aa2"" ""aa2.edf"" NA 1 NA """" 21 ""Fixation: 6642ms"" 338 6642 6979 ""[ ]"" NA NA NA NA NA NA 6 1 NA NA 1"
"1930 ""aa2"" ""aa2.edf"" NA 1 NA """" 22 ""Fixation: 6999ms"" 183 6999 7181 ""[ ]"" NA NA NA NA NA NA 6 1 NA NA 1"
"1931 ""aa2"" ""aa2.edf"" NA 1 NA """" 23 ""Fixation: 7229ms"" 186 7229 7414 ""[ ]"" NA NA NA NA NA NA 6 1 NA NA 1"
"1932 ""aa2"" ""aa2.edf"" NA 1 NA """" 24 ""Fixation: 7422ms"" 151 7422 7572 ""[ ]"" NA NA NA NA NA NA 6 1 NA NA 1"
"1933 ""aa2"" ""aa2.edf"" NA 1 NA """" 25 ""Fixation: 7614ms"" 507 7614 8120 ""[ ]"" NA NA NA NA NA NA 6 1 NA NA 1"
"1934 ""aa2"" ""aa2.edf"" NA 1 NA """" 26 ""Fixation: 8166ms"" 32 8166 8197 ""[ ]"" NA NA NA NA NA NA 6 1 NA NA 1"
"1935 ""aa2"" ""aa2.edf"" NA 1 NA """" 27 ""Fixation: 8223ms"" 236 8223 8458 ""[ ]"" NA NA NA NA NA NA 6 1 NA NA 1"
"1936 ""aa2"" ""aa2.edf"" NA 1 NA """" 1 ""Fixation: 7ms"" 181 7 187 ""[ ]"" NA NA NA NA NA NA 7 1 NA NA 1"
"1937 ""aa2"" ""aa2.edf"" NA 1 NA """" 2 ""Fixation: 200ms"" 141 200 340 ""[ ]"" NA NA NA NA NA NA 7 1 NA NA 1"
"1938 ""aa2"" ""aa2.edf"" NA 1 NA """" 3 ""Fixation: 358ms"" 302 358 659 ""[ ]"" NA NA NA NA NA NA 7 1 NA NA 1"
"1939 ""aa2"" ""aa2.edf"" NA 1 NA """" 4 ""Fixation: 677ms"" 234 677 910 ""[ ]"" NA NA NA NA NA NA 7 1 NA NA 1"
"1940 ""aa2"" ""aa2.edf"" NA 1 NA """" 5 ""Fixation: 927ms"" 408 927 1334 ""[ ]"" NA NA NA NA NA NA 7 1 NA NA 1"
"1941 ""aa2"" ""aa2.edf"" NA 1 NA """" 6 ""Fixation: 1354ms"" 247 1354 1600 ""[ ]"" NA NA NA NA NA NA 7 1 NA NA 1"
"1942 ""aa2"" ""aa2.edf"" NA 1 NA """" 7 ""Fixation: 1615ms"" 225 1615 1839 ""[ ]"" NA NA NA NA NA NA 7 1 NA NA 1"
"1943 ""aa2"" ""aa2.edf"" NA 1 NA """" 8 ""Fixation: 1860ms"" 453 1860 2312 ""[ ]"" NA NA NA NA NA NA 7 1 NA NA 1"
"1944 ""aa2"" ""aa2.edf"" NA 1 NA """" 9 ""Fixation: 2332ms"" 795 2332 3126 ""[ ]"" NA NA NA NA NA NA 7 1 NA NA 1"
"1945 ""aa2"" ""aa2.edf"" NA 1 NA """" 10 ""Fixation: 3135ms"" 562 3135 3696 ""[ ]"" NA NA NA NA NA NA 7 1 NA NA 1"
"1946 ""aa2"" ""aa2.edf"" NA 1 NA """" 11 ""Fixation: 3783ms"" 115 3783 3897 ""[ ]"" NA NA NA NA NA NA 7 1 NA NA 1"
"1947 ""aa2"" ""aa2.edf"" NA 1 NA """" 12 ""Fixation: 3923ms"" 457 3923 4379 ""[ ]"" NA NA NA NA NA NA 7 1 NA NA 1"
"1948 ""aa2"" ""aa2.edf"" NA 1 NA """" 13 ""Fixation: 4448ms"" 85 4448 4532 ""[ ]"" NA NA NA NA NA NA 7 1 NA NA 1"
"1949 ""aa2"" ""aa2.edf"" NA 1 NA """" 14 ""Fixation: 4550ms"" 490 4550 5039 ""[ ]"" NA NA NA NA NA NA 7 1 NA NA 1"
"1950 ""aa2"" ""aa2.edf"" NA 1 NA """" 15 ""Fixation: 5063ms"" 218 5063 5280 ""[ ]"" NA NA NA NA NA NA 7 1 NA NA 1"
"1951 ""aa2"" ""aa2.edf"" NA 1 NA """" 16 ""Fixation: 5300ms"" 244 5300 5543 ""[ ]"" NA NA NA NA NA NA 7 1 NA NA 1"
"1952 ""aa2"" ""aa2.edf"" NA 1 NA """" 17 ""Fixation: 5602ms"" 97 5602 5698 ""[ ]"" NA NA NA NA NA NA 7 1 NA NA 1"
"1953 ""aa2"" ""aa2.edf"" NA 1 NA """" 18 ""Fixation: 5708ms"" 292 5708 5999 ""[ ]"" NA NA NA NA NA NA 7 1 NA NA 1"
"1954 ""aa2"" ""aa2.edf"" NA 1 NA """" 19 ""Fixation: 6048ms"" 87 6048 6134 ""[ ]"" NA NA NA NA NA NA 7 1 NA NA 1"
"1955 ""aa2"" ""aa2.edf"" NA 1 NA """" 20 ""Fixation: 6157ms"" 71 6157 6227 ""[ ]"" NA NA NA NA NA NA 7 1 NA NA 1"
"1956 ""aa2"" ""aa2.edf"" NA 1 NA """" 1 ""Fixation: 7ms"" 87 7 93 ""[ ]"" NA NA NA NA NA NA 7 1 NA NA 1"
"1957 ""aa2"" ""aa2.edf"" NA 1 NA """" 2 ""Fixation: 114ms"" 273 114 386 ""[ ]"" NA NA NA NA NA NA 7 1 NA NA 1"
"1958 ""aa2"" ""aa2.edf"" NA 1 NA """" 3 ""Fixation: 405ms"" 158 405 562 ""[ ]"" NA NA NA NA NA NA 7 1 NA NA 1"
"1959 ""aa2"" ""aa2.edf"" NA 1 NA """" 4 ""Fixation: 581ms"" 238 581 818 ""[ ]"" NA NA NA NA NA NA 7 1 NA NA 1"
"1960 ""aa2"" ""aa2.edf"" NA 1 NA """" 5 ""Fixation: 835ms"" 167 835 1001 ""[ ]"" NA NA NA NA NA NA 7 1 NA NA 1"
"1961 ""aa2"" ""aa2.edf"" NA 1 NA """" 6 ""Fixation: 1023ms"" 201 1023 1223 ""[ ]"" NA NA NA NA NA NA 7 1 NA NA 1"
"1962 ""aa2"" ""aa2.edf"" NA 1 NA """" 7 ""Fixation: 1247ms"" 380 1247 1626 ""[ ]"" NA NA NA NA NA NA 7 1 NA NA 1"
"1963 ""aa2"" ""aa2.edf"" NA 1 NA """" 8 ""Fixation: 1642ms"" 207 1642 1848 ""[ ]"" NA NA NA NA NA NA 7 1 NA NA 1"
"1964 ""aa2"" ""aa2.edf"" NA 1 NA """" 9 ""Fixation: 1862ms"" 553 1862 2414 ""[ ]"" NA NA NA NA NA NA 7 1 NA NA 1"
"1965 ""aa2"" ""aa2.edf"" NA 1 NA """" 10 ""Fixation: 2438ms"" 257 2438 2694 ""[ ]"" NA NA NA NA NA NA 7 1 NA NA 1"
"1966 ""aa2"" ""aa2.edf"" NA 1 NA """" 11 ""Fixation: 2706ms"" 127 2706 2832 ""[ ]"" NA NA NA NA NA NA 7 1 NA NA 1"
"1967 ""aa2"" ""aa2.edf"" NA 1 NA """" 12 ""Fixation: 2857ms"" 228 2857 3084 ""[ ]"" NA NA NA NA NA NA 7 1 NA NA 1"
"1968 ""aa2"" ""aa2.edf"" NA 1 NA """" 13 ""Fixation: 3109ms"" 214 3109 3322 ""[ ]"" NA NA NA NA NA NA 7 1 NA NA 1"
"1969 ""aa2"" ""aa2.edf"" NA 1 NA """" 14 ""Fixation: 3345ms"" 319 3345 3663 ""[ ]"" NA NA NA NA NA NA 7 1 NA NA 1"
"1970 ""aa2"" ""aa2.edf"" NA 1 NA """" 15 ""Fixation: 3734ms"" 105 3734 3838 ""[ ]"" NA NA NA NA NA NA 7 1 NA NA 1"
"1971 ""aa2"" ""aa2.edf"" NA 1 NA """" 16 ""Fixation: 4069ms"" 79 4069 4147 ""[ ]"" NA NA NA NA NA NA 7 1 NA NA 1"
"1972 ""aa2"" ""aa2.edf"" NA 1 NA """" 17 ""Fixation: 4158ms"" 143 4158 4300 ""[ ]"" NA NA NA NA NA NA 7 1 NA NA 1"
"1973 ""aa2"" ""aa2.edf"" NA 1 NA """" 18 ""Fixation: 4309ms"" 140 4309 4448 ""[ ]"" NA NA NA NA NA NA 7 1 NA NA 1"
"1974 ""aa2"" ""aa2.edf"" NA 1 NA """" 19 ""Fixation: 4513ms"" 98 4513 4610 ""[ ]"" NA NA NA NA NA NA 7 1 NA NA 1"
"1975 ""aa2"" ""aa2.edf"" NA 1 NA """" 20 ""Fixation: 4631ms"" 263 4631 4893 ""[ ]"" NA NA NA NA NA NA 7 1 NA NA 1"
"1976 ""aa2"" ""aa2.edf"" NA 1 NA """" 21 ""Fixation: 4920ms"" 236 4920 5155 ""[ ]"" NA NA NA NA NA NA 7 1 NA NA 1"
"1977 ""aa2"" ""aa2.edf"" NA 1 NA """" 22 ""Fixation: 5180ms"" 370 5180 5549 ""[ ]"" NA NA NA NA NA NA 7 1 NA NA 1"
"1978 ""aa2"" ""aa2.edf"" NA 1 NA """" 23 ""Fixation: 5576ms"" 186 5576 5761 ""[ ]"" NA NA NA NA NA NA 7 1 NA NA 1"
"1979 ""aa2"" ""aa2.edf"" NA 1 NA """" 24 ""Fixation: 5781ms"" 90 5781 5870 ""[ ]"" NA NA NA NA NA NA 7 1 NA NA 1"
"1980 ""aa2"" ""aa2.edf"" NA 1 NA """" 25 ""Fixation: 5923ms"" 360 5923 6282 ""[ ]"" NA NA NA NA NA NA 7 1 NA NA 1"
"1981 ""aa2"" ""aa2.edf"" NA 1 NA """" 26 ""Fixation: 6330ms"" 122 6330 6451 ""[ ]"" NA NA NA NA NA NA 7 1 NA NA 1"
"1982 ""aa2"" ""aa2.edf"" NA 1 NA """" 27 ""Fixation: 6470ms"" 206 6470 6675 ""[ ]"" NA NA NA NA NA NA 7 1 NA NA 1"
"1983 ""aa2"" ""aa2.edf"" NA 1 NA """" 28 ""Fixation: 6683ms"" 185 6683 6867 ""[ ]"" NA NA NA NA NA NA 7 1 NA NA 1"
"1984 ""aa2"" ""aa2.edf"" 75 1 12 ""d"" 1 ""Fixation: 7ms"" 18 7 24 ""[ 1]"" 1 ""?…?­?³?† "" 23.1 -18.6 1 7 7 1 NA NA 1"
"1985 ""aa2"" ""aa2.edf"" 75 1 12 ""d"" 2 ""Fixation: 49ms"" 368 49 416 ""[ 2]"" 2 ""?©?…?©?Œ "" 9 -1.5 3 7 7 1 NA NA 1"
"1986 ""aa2"" ""aa2.edf"" 75 1 12 ""d"" 3 ""Fixation: 432ms"" 302 432 733 ""[ 3]"" 3 ""?¨?‡ ?®?ˆ?§?‡?±?²?§?¯?‡ ?Œ ?‡?… ?§???§?‚?Œ?? ?…?† "" 105.1 -7 11 7 7 1 NA NA 1"
"1987 ""aa2"" ""aa2.edf"" 75 1 12 ""d"" 4 ""Fixation: 754ms"" 294 754 1047 ""[ 3]"" 3 ""?¨?‡ ?®?ˆ?§?‡?±?²?§?¯?‡ ?Œ ?‡?… ?§???§?‚?Œ?? ?…?† "" 41.8 -4.9 11 7 7 1 NA NA 1"
"1988 ""aa2"" ""aa2.edf"" 75 1 12 ""d"" 5 ""Fixation: 1067ms"" 274 1067 1340 ""[ 3]"" 3 ""?¨?‡ ?®?ˆ?§?‡?±?²?§?¯?‡ ?Œ ?‡?… ?§???§?‚?Œ?? ?…?† "" -9.6 -6.3 11 7 7 1 NA NA 1"
"1989 ""aa2"" ""aa2.edf"" 75 1 12 ""d"" 6 ""Fixation: 1359ms"" 269 1359 1627 ""[ 3]"" 3 ""?¨?‡ ?®?ˆ?§?‡?±?²?§?¯?‡ ?Œ ?‡?… ?§???§?‚?Œ?? ?…?† "" -72.3 -0.6 11 7 7 1 NA NA 1"
"1990 ""aa2"" ""aa2.edf"" 75 1 12 ""d"" 7 ""Fixation: 1650ms"" 462 1650 2111 ""[ 4]"" 4 ""?±?³?§?†?¯ "" 3.7 -1.5 4 7 7 1 NA NA 1"
"1991 ""aa2"" ""aa2.edf"" 75 1 12 ""d"" 8 ""Fixation: 2131ms"" 275 2131 2405 ""[ 3]"" 3 ""?¨?‡ ?®?ˆ?§?‡?±?²?§?¯?‡ ?Œ ?‡?… ?§???§?‚?Œ?? ?…?† "" -78.2 2.4 11 7 7 1 NA NA 1"
"1992 ""aa2"" ""aa2.edf"" 75 1 12 ""d"" 9 ""Fixation: 2428ms"" 552 2428 2979 ""[ 4]"" 4 ""?±?³?§?†?¯ "" -16 -3.2 4 7 7 1 NA NA 1"
"1993 ""aa2"" ""aa2.edf"" 75 1 12 ""d"" 10 ""Fixation: 3003ms"" 341 3003 3343 ""[ 6]"" 6 ""?­?³?§?¨?Œ ?…?±?§ ?´?±?…?†?¯?‡ ?©?±?¯ "" 45.2 -2.2 7 7 7 1 NA NA 1"
"1994 ""aa2"" ""aa2.edf"" 75 1 12 ""d"" 11 ""Fixation: 3359ms"" 215 3359 3573 ""[ 6]"" 6 ""?­?³?§?¨?Œ ?…?±?§ ?´?±?…?†?¯?‡ ?©?±?¯ "" -2.9 -0.3 7 7 7 1 NA NA 1"
"1995 ""aa2"" ""aa2.edf"" 75 1 12 ""d"" 12 ""Fixation: 3590ms"" 242 3590 3831 ""[ 6]"" 6 ""?­?³?§?¨?Œ ?…?±?§ ?´?±?…?†?¯?‡ ?©?±?¯ "" -49.8 0.7 7 7 7 1 NA NA 1"
"1996 ""aa2"" ""aa2.edf"" 75 1 12 ""d"" 13 ""Fixation: 3840ms"" 73 3840 3912 ""[ 6]"" 6 ""?­?³?§?¨?Œ ?…?±?§ ?´?±?…?†?¯?‡ ?©?±?¯ "" -74.7 -0.9 7 7 7 1 NA NA 1"
"1997 ""aa2"" ""aa2.edf"" 75 1 12 ""d"" 14 ""Fixation: 3965ms"" 165 3965 4129 ""[ 2]"" 2 ""?©?…?©?Œ "" -15.3 -14 3 7 7 1 NA NA 1"
"1998 ""aa2"" ""aa2.edf"" 75 1 12 ""d"" 15 ""Fixation: 4142ms"" 333 4142 4474 ""[ 2]"" 2 ""?©?…?©?Œ "" 2.9 -8.3 3 7 7 1 NA NA 1"
"1999 ""aa2"" ""aa2.edf"" 75 1 12 ""d"" 16 ""Fixation: 4499ms"" 284 4499 4782 ""[ 3]"" 3 ""?¨?‡ ?®?ˆ?§?‡?±?²?§?¯?‡ ?Œ ?‡?… ?§???§?‚?Œ?? ?…?† "" 49.4 -2.8 11 7 7 1 NA NA 1"
"2000 ""aa2"" ""aa2.edf"" 75 1 12 ""d"" 17 ""Fixation: 4792ms"" 293 4792 5084 ""[ 3]"" 3 ""?¨?‡ ?®?ˆ?§?‡?±?²?§?¯?‡ ?Œ ?‡?… ?§???§?‚?Œ?? ?…?† "" 22.8 -1.4 11 7 7 1 NA NA 1"
"2001 ""aa2"" ""aa2.edf"" 75 1 12 ""d"" 18 ""Fixation: 5107ms"" 449 5107 5555 ""[ 3]"" 3 ""?¨?‡ ?®?ˆ?§?‡?±?²?§?¯?‡ ?Œ ?‡?… ?§???§?‚?Œ?? ?…?† "" -44 -0.3 11 7 7 1 NA NA 1"
"2002 ""aa2"" ""aa2.edf"" 75 1 12 ""d"" 19 ""Fixation: 5573ms"" 317 5573 5889 ""[ 3]"" 3 ""?¨?‡ ?®?ˆ?§?‡?±?²?§?¯?‡ ?Œ ?‡?… ?§???§?‚?Œ?? ?…?† "" -4.2 -1.1 11 7 7 1 NA NA 1"
"2003 ""aa2"" ""aa2.edf"" 75 1 12 ""d"" 20 ""Fixation: 5912ms"" 451 5912 6362 ""[ 3]"" 3 ""?¨?‡ ?®?ˆ?§?‡?±?²?§?¯?‡ ?Œ ?‡?… ?§???§?‚?Œ?? ?…?† "" -76.5 0.9 11 7 7 1 NA NA 1"
"2004 ""aa2"" ""aa2.edf"" 75 1 12 ""d"" 21 ""Fixation: 6382ms"" 237 6382 6618 ""[ 4]"" 4 ""?±?³?§?†?¯ "" 10.1 1.4 4 7 7 1 NA NA 1"
"2005 ""aa2"" ""aa2.edf"" 75 1 12 ""d"" 22 ""Fixation: 6630ms"" 431 6630 7060 ""[ 4]"" 4 ""?±?³?§?†?¯ "" -16.8 -0.5 4 7 7 1 NA NA 1"
"2006 ""aa2"" ""aa2.edf"" 75 1 12 ""d"" 23 ""Fixation: 7084ms"" 207 7084 7290 ""[ 6]"" 6 ""?­?³?§?¨?Œ ?…?±?§ ?´?±?…?†?¯?‡ ?©?±?¯ "" 45.1 -0.9 7 7 7 1 NA NA 1"
"2007 ""aa2"" ""aa2.edf"" 75 1 12 ""d"" 24 ""Fixation: 7315ms"" 251 7315 7565 ""[ 6]"" 6 ""?­?³?§?¨?Œ ?…?±?§ ?´?±?…?†?¯?‡ ?©?±?¯ "" -34.5 -0.9 7 7 7 1 NA NA 1"
"2008 ""aa2"" ""aa2.edf"" 75 1 12 ""d"" 25 ""Fixation: 7583ms"" 160 7583 7742 ""[ 6]"" 6 ""?­?³?§?¨?Œ ?…?±?§ ?´?±?…?†?¯?‡ ?©?±?¯ "" -80.6 1.9 7 7 7 1 NA NA 1"
"2009 ""aa2"" ""aa2.edf"" NA 1 NA """" 26 ""Fixation: 7830ms"" 992 7830 8821 ""[ ]"" NA NA NA NA NA NA 7 1 NA NA 1"
"2010 ""aa2"" ""aa2.edf"" NA 1 NA """" 27 ""Fixation: 8894ms"" 75 8894 8968 ""[ ]"" NA NA NA NA NA NA 7 1 NA NA 1"
"2011 ""aa2"" ""aa2.edf"" NA 1 NA """" 28 ""Fixation: 8984ms"" 367 8984 9350 ""[ ]"" NA NA NA NA NA NA 7 1 NA NA 1"
"2012 ""aa2"" ""aa2.edf"" NA 1 NA """" 29 ""Fixation: 9376ms"" 254 9376 9629 ""[ ]"" NA NA NA NA NA NA 7 1 NA NA 1"
"2013 ""aa2"" ""aa2.edf"" NA 1 NA """" 30 ""Fixation: 9648ms"" 46 9648 9693 ""[ ]"" NA NA NA NA NA NA 7 1 NA NA 1"
"2014 ""aa2"" ""aa2.edf"" NA 1 NA """" 31 ""Fixation: 9743ms"" 370 9743 10112 ""[ ]"" NA NA NA NA NA NA 7 1 NA NA 1"
"2015 ""aa2"" ""aa2.edf"" NA 1 NA """" 32 ""Fixation: 10272ms"" 132 10272 10403 ""[ ]"" NA NA NA NA NA NA 7 1 NA NA 1"
"2016 ""aa2"" ""aa2.edf"" NA 1 NA """" 33 ""Fixation: 10424ms"" 277 10424 10700 ""[ ]"" NA NA NA NA NA NA 7 1 NA NA 1"
"2017 ""aa2"" ""aa2.edf"" 75 1 12 ""d"" 34 ""Fixation: 10749ms"" 34 10749 10782 ""[ 3]"" 3 ""?¨?‡ ?®?ˆ?§?‡?±?²?§?¯?‡ ?Œ ?‡?… ?§???§?‚?Œ?? ?…?† "" -104.1 -22.8 11 7 7 1 NA NA 1"
"2018 ""aa2"" ""aa2.edf"" NA 1 NA """" 1 ""Fixation: 7ms"" 29 7 35 ""[ ]"" NA NA NA NA NA NA 6 1 NA NA 1"
"2019 ""aa2"" ""aa2.edf"" NA 1 NA """" 2 ""Fixation: 43ms"" 338 43 380 ""[ ]"" NA NA NA NA NA NA 6 1 NA NA 1"
"2020 ""aa2"" ""aa2.edf"" NA 1 NA """" 3 ""Fixation: 400ms"" 296 400 695 ""[ ]"" NA NA NA NA NA NA 6 1 NA NA 1"
"2021 ""aa2"" ""aa2.edf"" NA 1 NA """" 4 ""Fixation: 711ms"" 293 711 1003 ""[ ]"" NA NA NA NA NA NA 6 1 NA NA 1"
"2022 ""aa2"" ""aa2.edf"" NA 1 NA """" 5 ""Fixation: 1013ms"" 308 1013 1320 ""[ ]"" NA NA NA NA NA NA 6 1 NA NA 1"
"2023 ""aa2"" ""aa2.edf"" NA 1 NA """" 6 ""Fixation: 1344ms"" 199 1344 1542 ""[ ]"" NA NA NA NA NA NA 6 1 NA NA 1"
"2024 ""aa2"" ""aa2.edf"" NA 1 NA """" 7 ""Fixation: 1556ms"" 446 1556 2001 ""[ ]"" NA NA NA NA NA NA 6 1 NA NA 1"
"2025 ""aa2"" ""aa2.edf"" NA 1 NA """" 8 ""Fixation: 2017ms"" 304 2017 2320 ""[ ]"" NA NA NA NA NA NA 6 1 NA NA 1"
"2026 ""aa2"" ""aa2.edf"" NA 1 NA """" 9 ""Fixation: 2342ms"" 262 2342 2603 ""[ ]"" NA NA NA NA NA NA 6 1 NA NA 1"
"2027 ""aa2"" ""aa2.edf"" NA 1 NA """" 10 ""Fixation: 2617ms"" 1077 2617 3693 ""[ ]"" NA NA NA NA NA NA 6 1 NA NA 1"
"2028 ""aa2"" ""aa2.edf"" NA 1 NA """" 11 ""Fixation: 3715ms"" 236 3715 3950 ""[ ]"" NA NA NA NA NA NA 6 1 NA NA 1"
"2029 ""aa2"" ""aa2.edf"" NA 1 NA """" 12 ""Fixation: 3967ms"" 254 3967 4220 ""[ ]"" NA NA NA NA NA NA 6 1 NA NA 1"
"2030 ""aa2"" ""aa2.edf"" NA 1 NA """" 13 ""Fixation: 4237ms"" 346 4237 4582 ""[ ]"" NA NA NA NA NA NA 6 1 NA NA 1"
"2031 ""aa2"" ""aa2.edf"" NA 1 NA """" 14 ""Fixation: 4602ms"" 164 4602 4765 ""[ ]"" NA NA NA NA NA NA 6 1 NA NA 1"
"2032 ""aa2"" ""aa2.edf"" NA 1 NA """" 15 ""Fixation: 4856ms"" 108 4856 4963 ""[ ]"" NA NA NA NA NA NA 6 1 NA NA 1"
"2033 ""aa2"" ""aa2.edf"" NA 1 NA """" 16 ""Fixation: 4982ms"" 178 4982 5159 ""[ ]"" NA NA NA NA NA NA 6 1 NA NA 1"
"2034 ""aa2"" ""aa2.edf"" NA 1 NA """" 17 ""Fixation: 5168ms"" 42 5168 5209 ""[ ]"" NA NA NA NA NA NA 6 1 NA NA 1"
"2035 ""aa2"" ""aa2.edf"" NA 1 NA """" 18 ""Fixation: 5438ms"" 21 5438 5458 ""[ ]"" NA NA NA NA NA NA 6 1 NA NA 1"
"2036 ""aa2"" ""aa2.edf"" NA 1 NA """" 19 ""Fixation: 5528ms"" 286 5528 5813 ""[ ]"" NA NA NA NA NA NA 6 1 NA NA 1"
"2037 ""aa2"" ""aa2.edf"" NA 1 NA """" 20 ""Fixation: 5832ms"" 220 5832 6051 ""[ ]"" NA NA NA NA NA NA 6 1 NA NA 1"
"2038 ""aa2"" ""aa2.edf"" NA 1 NA """" 21 ""Fixation: 6077ms"" 214 6077 6290 ""[ ]"" NA NA NA NA NA NA 6 1 NA NA 1"
"2039 ""aa2"" ""aa2.edf"" NA 1 NA """" 22 ""Fixation: 6302ms"" 198 6302 6499 ""[ ]"" NA NA NA NA NA NA 6 1 NA NA 1"
"2040 ""aa2"" ""aa2.edf"" NA 1 NA """" 23 ""Fixation: 6546ms"" 167 6546 6712 ""[ ]"" NA NA NA NA NA NA 6 1 NA NA 1"
"2041 ""aa2"" ""aa2.edf"" NA 1 NA """" 24 ""Fixation: 6721ms"" 573 6721 7293 ""[ ]"" NA NA NA NA NA NA 6 1 NA NA 1"
"2042 ""aa2"" ""aa2.edf"" NA 1 NA """" 25 ""Fixation: 7338ms"" 156 7338 7493 ""[ ]"" NA NA NA NA NA NA 6 1 NA NA 1"
"2043 ""aa2"" ""aa2.edf"" NA 1 NA """" 26 ""Fixation: 7548ms"" 185 7548 7732 ""[ ]"" NA NA NA NA NA NA 6 1 NA NA 1"
"2044 ""aa2"" ""aa2.edf"" NA 1 NA """" 27 ""Fixation: 7742ms"" 107 7742 7848 ""[ ]"" NA NA NA NA NA NA 6 1 NA NA 1"
"2045 ""aa2"" ""aa2.edf"" NA 1 NA """" 28 ""Fixation: 8018ms"" 205 8018 8222 ""[ ]"" NA NA NA NA NA NA 6 1 NA NA 1"
"2046 ""aa2"" ""aa2.edf"" NA 1 NA """" 29 ""Fixation: 8247ms"" 56 8247 8302 ""[ ]"" NA NA NA NA NA NA 6 1 NA NA 1"
"2047 ""aa2"" ""aa2.edf"" NA 1 NA """" 1 ""Fixation: 7ms"" 185 7 191 ""[ ]"" NA NA NA NA NA NA 6 1 NA NA 1"
"2048 ""aa2"" ""aa2.edf"" NA 1 NA """" 2 ""Fixation: 209ms"" 161 209 369 ""[ ]"" NA NA NA NA NA NA 6 1 NA NA 1"
"2049 ""aa2"" ""aa2.edf"" NA 1 NA """" 3 ""Fixation: 389ms"" 179 389 567 ""[ ]"" NA NA NA NA NA NA 6 1 NA NA 1"
"2050 ""aa2"" ""aa2.edf"" NA 1 NA """" 4 ""Fixation: 579ms"" 186 579 764 ""[ ]"" NA NA NA NA NA NA 6 1 NA NA 1"
"2051 ""aa2"" ""aa2.edf"" NA 1 NA """" 5 ""Fixation: 788ms"" 264 788 1051 ""[ ]"" NA NA NA NA NA NA 6 1 NA NA 1"
"2052 ""aa2"" ""aa2.edf"" NA 1 NA """" 6 ""Fixation: 1070ms"" 423 1070 1492 ""[ ]"" NA NA NA NA NA NA 6 1 NA NA 1"
"2053 ""aa2"" ""aa2.edf"" NA 1 NA """" 7 ""Fixation: 1506ms"" 521 1506 2026 ""[ ]"" NA NA NA NA NA NA 6 1 NA NA 1"
"2054 ""aa2"" ""aa2.edf"" NA 1 NA """" 8 ""Fixation: 2117ms"" 104 2117 2220 ""[ ]"" NA NA NA NA NA NA 6 1 NA NA 1"
"2055 ""aa2"" ""aa2.edf"" NA 1 NA """" 9 ""Fixation: 2250ms"" 266 2250 2515 ""[ ]"" NA NA NA NA NA NA 6 1 NA NA 1"
"2056 ""aa2"" ""aa2.edf"" NA 1 NA """" 10 ""Fixation: 2528ms"" 211 2528 2738 ""[ ]"" NA NA NA NA NA NA 6 1 NA NA 1"
"2057 ""aa2"" ""aa2.edf"" NA 1 NA """" 11 ""Fixation: 2806ms"" 79 2806 2884 ""[ ]"" NA NA NA NA NA NA 6 1 NA NA 1"
"2058 ""aa2"" ""aa2.edf"" NA 1 NA """" 12 ""Fixation: 2906ms"" 325 2906 3230 ""[ ]"" NA NA NA NA NA NA 6 1 NA NA 1"
"2059 ""aa2"" ""aa2.edf"" NA 1 NA """" 13 ""Fixation: 3253ms"" 250 3253 3502 ""[ ]"" NA NA NA NA NA NA 6 1 NA NA 1"
"2060 ""aa2"" ""aa2.edf"" NA 1 NA """" 14 ""Fixation: 3524ms"" 1229 3524 4752 ""[ ]"" NA NA NA NA NA NA 6 1 NA NA 1"
"2061 ""aa2"" ""aa2.edf"" NA 1 NA """" 15 ""Fixation: 4802ms"" 108 4802 4909 ""[ ]"" NA NA NA NA NA NA 6 1 NA NA 1"
"2062 ""aa2"" ""aa2.edf"" NA 1 NA """" 16 ""Fixation: 4927ms"" 297 4927 5223 ""[ ]"" NA NA NA NA NA NA 6 1 NA NA 1"
"2063 ""aa2"" ""aa2.edf"" NA 1 NA """" 17 ""Fixation: 5382ms"" 339 5382 5720 ""[ ]"" NA NA NA NA NA NA 6 1 NA NA 1"
"2064 ""aa2"" ""aa2.edf"" NA 1 NA """" 18 ""Fixation: 5778ms"" 256 5778 6033 ""[ ]"" NA NA NA NA NA NA 6 1 NA NA 1"
"2065 ""aa2"" ""aa2.edf"" NA 1 NA """" 19 ""Fixation: 6060ms"" 214 6060 6273 ""[ ]"" NA NA NA NA NA NA 6 1 NA NA 1"
"2066 ""aa2"" ""aa2.edf"" NA 1 NA """" 1 ""Fixation: 7ms"" 29 7 35 ""[ ]"" NA NA NA NA NA NA 6 1 NA NA 1"
"2067 ""aa2"" ""aa2.edf"" NA 1 NA """" 2 ""Fixation: 50ms"" 190 50 239 ""[ ]"" NA NA NA NA NA NA 6 1 NA NA 1"
"2068 ""aa2"" ""aa2.edf"" NA 1 NA """" 3 ""Fixation: 252ms"" 223 252 474 ""[ ]"" NA NA NA NA NA NA 6 1 NA NA 1"
"2069 ""aa2"" ""aa2.edf"" NA 1 NA """" 4 ""Fixation: 496ms"" 239 496 734 ""[ ]"" NA NA NA NA NA NA 6 1 NA NA 1"
"2070 ""aa2"" ""aa2.edf"" NA 1 NA """" 5 ""Fixation: 751ms"" 164 751 914 ""[ ]"" NA NA NA NA NA NA 6 1 NA NA 1"
"2071 ""aa2"" ""aa2.edf"" NA 1 NA """" 6 ""Fixation: 936ms"" 165 936 1100 ""[ ]"" NA NA NA NA NA NA 6 1 NA NA 1"
"2072 ""aa2"" ""aa2.edf"" NA 1 NA """" 7 ""Fixation: 1117ms"" 195 1117 1311 ""[ ]"" NA NA NA NA NA NA 6 1 NA NA 1"
"2073 ""aa2"" ""aa2.edf"" NA 1 NA """" 8 ""Fixation: 1335ms"" 293 1335 1627 ""[ ]"" NA NA NA NA NA NA 6 1 NA NA 1"
"2074 ""aa2"" ""aa2.edf"" NA 1 NA """" 9 ""Fixation: 1648ms"" 203 1648 1850 ""[ ]"" NA NA NA NA NA NA 6 1 NA NA 1"
"2075 ""aa2"" ""aa2.edf"" NA 1 NA """" 10 ""Fixation: 1867ms"" 324 1867 2190 ""[ ]"" NA NA NA NA NA NA 6 1 NA NA 1"
"2076 ""aa2"" ""aa2.edf"" NA 1 NA """" 11 ""Fixation: 2273ms"" 112 2273 2384 ""[ ]"" NA NA NA NA NA NA 6 1 NA NA 1"
"2077 ""aa2"" ""aa2.edf"" NA 1 NA """" 12 ""Fixation: 2408ms"" 702 2408 3109 ""[ ]"" NA NA NA NA NA NA 6 1 NA NA 1"
"2078 ""aa2"" ""aa2.edf"" NA 1 NA """" 13 ""Fixation: 3178ms"" 74 3178 3251 ""[ ]"" NA NA NA NA NA NA 6 1 NA NA 1"
"2079 ""aa2"" ""aa2.edf"" NA 1 NA """" 14 ""Fixation: 3273ms"" 316 3273 3588 ""[ ]"" NA NA NA NA NA NA 6 1 NA NA 1"
"2080 ""aa2"" ""aa2.edf"" NA 1 NA """" 15 ""Fixation: 3611ms"" 274 3611 3884 ""[ ]"" NA NA NA NA NA NA 6 1 NA NA 1"
"2081 ""aa2"" ""aa2.edf"" NA 1 NA """" 16 ""Fixation: 3911ms"" 291 3911 4201 ""[ ]"" NA NA NA NA NA NA 6 1 NA NA 1"
"2082 ""aa2"" ""aa2.edf"" NA 1 NA """" 17 ""Fixation: 4221ms"" 663 4221 4883 ""[ ]"" NA NA NA NA NA NA 6 1 NA NA 1"
"2083 ""aa2"" ""aa2.edf"" NA 1 NA """" 18 ""Fixation: 4896ms"" 260 4896 5155 ""[ ]"" NA NA NA NA NA NA 6 1 NA NA 1"
"2084 ""aa2"" ""aa2.edf"" NA 1 NA """" 19 ""Fixation: 5176ms"" 193 5176 5368 ""[ ]"" NA NA NA NA NA NA 6 1 NA NA 1"
"2085 ""aa2"" ""aa2.edf"" NA 1 NA """" 20 ""Fixation: 5414ms"" 123 5414 5536 ""[ ]"" NA NA NA NA NA NA 6 1 NA NA 1"
"2086 ""aa2"" ""aa2.edf"" NA 1 NA """" 21 ""Fixation: 5562ms"" 103 5562 5664 ""[ ]"" NA NA NA NA NA NA 6 1 NA NA 1"
"2087 ""aa2"" ""aa2.edf"" NA 1 NA """" 22 ""Fixation: 5705ms"" 175 5705 5879 ""[ ]"" NA NA NA NA NA NA 6 1 NA NA 1"
"2088 ""aa2"" ""aa2.edf"" NA 1 NA """" 23 ""Fixation: 5920ms"" 267 5920 6186 ""[ ]"" NA NA NA NA NA NA 6 1 NA NA 1"
"2089 ""aa2"" ""aa2.edf"" NA 1 NA """" 24 ""Fixation: 6239ms"" 172 6239 6410 ""[ ]"" NA NA NA NA NA NA 6 1 NA NA 1"
"2090 ""aa2"" ""aa2.edf"" NA 1 NA """" 25 ""Fixation: 6434ms"" 113 6434 6546 ""[ ]"" NA NA NA NA NA NA 6 1 NA NA 1"
"2091 ""aa2"" ""aa2.edf"" NA 1 NA """" 26 ""Fixation: 6781ms"" 411 6781 7191 ""[ ]"" NA NA NA NA NA NA 6 1 NA NA 1"
"2092 ""aa2"" ""aa2.edf"" 79 1 1 ""a"" 1 ""Fixation: 7ms"" 200 7 206 ""[ 1]"" 1 ""?…?±?Œ?… "" 1.4 -7 1 6 6 1 NA NA 1"
"2093 ""aa2"" ""aa2.edf"" 79 1 1 ""a"" 2 ""Fixation: 223ms"" 177 223 399 ""[ 2]"" 2 ""?¢?±?²?ˆ?Œ?Œ "" 15.2 1 2 6 6 1 NA NA 1"
"2094 ""aa2"" ""aa2.edf"" 79 1 1 ""a"" 3 ""Fixation: 421ms"" 177 421 597 ""[ 3]"" 3 ""?¨?±?§?Œ ?…?† "" 22.1 1.4 1 6 6 1 NA NA 1"
"2095 ""aa2"" ""aa2.edf"" 79 1 1 ""a"" 4 ""Fixation: 606ms"" 201 606 806 ""[ 2]"" 2 ""?¢?±?²?ˆ?Œ?Œ "" -20.3 3.3 2 6 6 1 NA NA 1"
"2096 ""aa2"" ""aa2.edf"" 79 1 1 ""a"" 5 ""Fixation: 829ms"" 252 829 1080 ""[ 4]"" 4 ""?©?±?¯ "" 6.8 4.9 1 6 6 1 NA NA 1"
"2097 ""aa2"" ""aa2.edf"" 79 1 1 ""a"" 6 ""Fixation: 1094ms"" 233 1094 1326 ""[ 5]"" 5 ""?©?‡ "" -2.5 -0.3 1 6 6 1 NA NA 1"
"2098 ""aa2"" ""aa2.edf"" 79 1 1 ""a"" 7 ""Fixation: 1349ms"" 227 1349 1575 ""[ 6]"" 6 ""?®?Œ?„?Œ ?²?ˆ?¯ ?¨?±?¢?ˆ?±?¯?‡ ?´?¯ "" 31.6 3.5 3 6 6 1 NA NA 1"
"2099 ""aa2"" ""aa2.edf"" 79 1 1 ""a"" 8 ""Fixation: 1592ms"" 234 1592 1825 ""[ 6]"" 6 ""?®?Œ?„?Œ ?²?ˆ?¯ ?¨?±?¢?ˆ?±?¯?‡ ?´?¯ "" -16.1 2.5 3 6 6 1 NA NA 1"
"2100 ""aa2"" ""aa2.edf"" 79 1 1 ""a"" 9 ""Fixation: 1844ms"" 1614 1844 3457 ""[ 6]"" 6 ""?®?Œ?„?Œ ?²?ˆ?¯ ?¨?±?¢?ˆ?±?¯?‡ ?´?¯ "" -75.5 -1.3 3 6 6 1 NA NA 1"
"2101 ""aa2"" ""aa2.edf"" NA 1 NA """" 10 ""Fixation: 3544ms"" 142 3544 3685 ""[ ]"" NA NA NA NA NA NA 6 1 NA NA 1"
"2102 ""aa2"" ""aa2.edf"" NA 1 NA """" 11 ""Fixation: 3712ms"" 938 3712 4649 ""[ ]"" NA NA NA NA NA NA 6 1 NA NA 1"
"2103 ""aa2"" ""aa2.edf"" NA 1 NA """" 12 ""Fixation: 4719ms"" 64 4719 4782 ""[ ]"" NA NA NA NA NA NA 6 1 NA NA 1"
"2104 ""aa2"" ""aa2.edf"" NA 1 NA """" 13 ""Fixation: 4801ms"" 129 4801 4929 ""[ ]"" NA NA NA NA NA NA 6 1 NA NA 1"
"2105 ""aa2"" ""aa2.edf"" NA 1 NA """" 14 ""Fixation: 4946ms"" 234 4946 5179 ""[ ]"" NA NA NA NA NA NA 6 1 NA NA 1"
"2106 ""aa2"" ""aa2.edf"" NA 1 NA """" 15 ""Fixation: 5205ms"" 189 5205 5393 ""[ ]"" NA NA NA NA NA NA 6 1 NA NA 1"
"2107 ""aa2"" ""aa2.edf"" NA 1 NA """" 16 ""Fixation: 5418ms"" 192 5418 5609 ""[ ]"" NA NA NA NA NA NA 6 1 NA NA 1"
"2108 ""aa2"" ""aa2.edf"" NA 1 NA """" 17 ""Fixation: 5629ms"" 139 5629 5767 ""[ ]"" NA NA NA NA NA NA 6 1 NA NA 1"
"2109 ""aa2"" ""aa2.edf"" NA 1 NA """" 18 ""Fixation: 5817ms"" 108 5817 5924 ""[ ]"" NA NA NA NA NA NA 6 1 NA NA 1"
"2110 ""aa2"" ""aa2.edf"" NA 1 NA """" 19 ""Fixation: 5936ms"" 80 5936 6015 ""[ ]"" NA NA NA NA NA NA 6 1 NA NA 1"
"2111 ""aa2"" ""aa2.edf"" NA 1 NA """" 20 ""Fixation: 6056ms"" 355 6056 6410 ""[ ]"" NA NA NA NA NA NA 6 1 NA NA 1"
"2112 ""aa2"" ""aa2.edf"" NA 1 NA """" 21 ""Fixation: 6455ms"" 139 6455 6593 ""[ ]"" NA NA NA NA NA NA 6 1 NA NA 1"
"2113 ""aa2"" ""aa2.edf"" NA 1 NA """" 1 ""Fixation: 7ms"" 64 7 70 ""[ ]"" NA NA NA NA NA NA 7 1 NA NA 1"
"2114 ""aa2"" ""aa2.edf"" NA 1 NA """" 2 ""Fixation: 92ms"" 302 92 393 ""[ ]"" NA NA NA NA NA NA 7 1 NA NA 1"
"2115 ""aa2"" ""aa2.edf"" NA 1 NA """" 3 ""Fixation: 414ms"" 506 414 919 ""[ ]"" NA NA NA NA NA NA 7 1 NA NA 1"
"2116 ""aa2"" ""aa2.edf"" NA 1 NA """" 4 ""Fixation: 933ms"" 156 933 1088 ""[ ]"" NA NA NA NA NA NA 7 1 NA NA 1"
"2117 ""aa2"" ""aa2.edf"" NA 1 NA """" 5 ""Fixation: 1110ms"" 292 1110 1401 ""[ ]"" NA NA NA NA NA NA 7 1 NA NA 1"
"2118 ""aa2"" ""aa2.edf"" NA 1 NA """" 6 ""Fixation: 1420ms"" 225 1420 1644 ""[ ]"" NA NA NA NA NA NA 7 1 NA NA 1"
"2119 ""aa2"" ""aa2.edf"" NA 1 NA """" 7 ""Fixation: 1656ms"" 314 1656 1969 ""[ ]"" NA NA NA NA NA NA 7 1 NA NA 1"
"2120 ""aa2"" ""aa2.edf"" NA 1 NA """" 8 ""Fixation: 1992ms"" 232 1992 2223 ""[ ]"" NA NA NA NA NA NA 7 1 NA NA 1"
"2121 ""aa2"" ""aa2.edf"" NA 1 NA """" 9 ""Fixation: 2242ms"" 271 2242 2512 ""[ ]"" NA NA NA NA NA NA 7 1 NA NA 1"
"2122 ""aa2"" ""aa2.edf"" NA 1 NA """" 10 ""Fixation: 2532ms"" 438 2532 2969 ""[ ]"" NA NA NA NA NA NA 7 1 NA NA 1"
"2123 ""aa2"" ""aa2.edf"" NA 1 NA """" 11 ""Fixation: 2988ms"" 424 2988 3411 ""[ ]"" NA NA NA NA NA NA 7 1 NA NA 1"
"2124 ""aa2"" ""aa2.edf"" NA 1 NA """" 12 ""Fixation: 3423ms"" 528 3423 3950 ""[ ]"" NA NA NA NA NA NA 7 1 NA NA 1"
"2125 ""aa2"" ""aa2.edf"" NA 1 NA """" 13 ""Fixation: 4004ms"" 597 4004 4600 ""[ ]"" NA NA NA NA NA NA 7 1 NA NA 1"
"2126 ""aa2"" ""aa2.edf"" NA 1 NA """" 14 ""Fixation: 4619ms"" 199 4619 4817 ""[ ]"" NA NA NA NA NA NA 7 1 NA NA 1"
"2127 ""aa2"" ""aa2.edf"" NA 1 NA """" 15 ""Fixation: 4841ms"" 254 4841 5094 ""[ ]"" NA NA NA NA NA NA 7 1 NA NA 1"
"2128 ""aa2"" ""aa2.edf"" NA 1 NA """" 16 ""Fixation: 5115ms"" 455 5115 5569 ""[ ]"" NA NA NA NA NA NA 7 1 NA NA 1"
"2129 ""aa2"" ""aa2.edf"" NA 1 NA """" 17 ""Fixation: 5600ms"" 288 5600 5887 ""[ ]"" NA NA NA NA NA NA 7 1 NA NA 1"
"2130 ""aa2"" ""aa2.edf"" NA 1 NA """" 18 ""Fixation: 5908ms"" 323 5908 6230 ""[ ]"" NA NA NA NA NA NA 7 1 NA NA 1"
"2131 ""aa2"" ""aa2.edf"" NA 1 NA """" 19 ""Fixation: 6251ms"" 220 6251 6470 ""[ ]"" NA NA NA NA NA NA 7 1 NA NA 1"
"2132 ""aa2"" ""aa2.edf"" NA 1 NA """" 20 ""Fixation: 6557ms"" 122 6557 6678 ""[ ]"" NA NA NA NA NA NA 7 1 NA NA 1"
"2133 ""aa2"" ""aa2.edf"" NA 1 NA """" 21 ""Fixation: 6697ms"" 235 6697 6931 ""[ ]"" NA NA NA NA NA NA 7 1 NA NA 1"
"2134 ""aa2"" ""aa2.edf"" NA 1 NA """" 22 ""Fixation: 7171ms"" 118 7171 7288 ""[ ]"" NA NA NA NA NA NA 7 1 NA NA 1"
"2135 ""aa2"" ""aa2.edf"" NA 1 NA """" 23 ""Fixation: 7301ms"" 291 7301 7591 ""[ ]"" NA NA NA NA NA NA 7 1 NA NA 1"
"2136 ""aa2"" ""aa2.edf"" NA 1 NA """" 24 ""Fixation: 7617ms"" 180 7617 7796 ""[ ]"" NA NA NA NA NA NA 7 1 NA NA 1"
"2137 ""aa2"" ""aa2.edf"" NA 1 NA """" 25 ""Fixation: 7818ms"" 294 7818 8111 ""[ ]"" NA NA NA NA NA NA 7 1 NA NA 1"
"2138 ""aa2"" ""aa2.edf"" NA 1 NA """" 26 ""Fixation: 8164ms"" 96 8164 8259 ""[ ]"" NA NA NA NA NA NA 7 1 NA NA 1"
"2139 ""aa2"" ""aa2.edf"" NA 1 NA """" 27 ""Fixation: 8281ms"" 247 8281 8527 ""[ ]"" NA NA NA NA NA NA 7 1 NA NA 1"
"2140 ""aa2"" ""aa2.edf"" NA 1 NA """" 28 ""Fixation: 8574ms"" 121 8574 8694 ""[ ]"" NA NA NA NA NA NA 7 1 NA NA 1"
"2141 ""aa2"" ""aa2.edf"" NA 1 NA """" 29 ""Fixation: 8726ms"" 108 8726 8833 ""[ ]"" NA NA NA NA NA NA 7 1 NA NA 1"
"2142 ""aa2"" ""aa2.edf"" NA 1 NA """" 30 ""Fixation: 8993ms"" 386 8993 9378 ""[ ]"" NA NA NA NA NA NA 7 1 NA NA 1"
"2143 ""aa2"" ""aa2.edf"" NA 1 NA """" 1 ""Fixation: 7ms"" 199 7 205 ""[ ]"" NA NA NA NA NA NA 6 1 NA NA 1"
"2144 ""aa2"" ""aa2.edf"" NA 1 NA """" 2 ""Fixation: 224ms"" 385 224 608 ""[ ]"" NA NA NA NA NA NA 6 1 NA NA 1"
"2145 ""aa2"" ""aa2.edf"" NA 1 NA """" 3 ""Fixation: 621ms"" 518 621 1138 ""[ ]"" NA NA NA NA NA NA 6 1 NA NA 1"
"2146 ""aa2"" ""aa2.edf"" NA 1 NA """" 4 ""Fixation: 1162ms"" 285 1162 1446 ""[ ]"" NA NA NA NA NA NA 6 1 NA NA 1"
"2147 ""aa2"" ""aa2.edf"" NA 1 NA """" 5 ""Fixation: 1465ms"" 514 1465 1978 ""[ ]"" NA NA NA NA NA NA 6 1 NA NA 1"
"2148 ""aa2"" ""aa2.edf"" NA 1 NA """" 6 ""Fixation: 2000ms"" 383 2000 2382 ""[ ]"" NA NA NA NA NA NA 6 1 NA NA 1"
"2149 ""aa2"" ""aa2.edf"" NA 1 NA """" 7 ""Fixation: 2409ms"" 267 2409 2675 ""[ ]"" NA NA NA NA NA NA 6 1 NA NA 1"
"2150 ""aa2"" ""aa2.edf"" NA 1 NA """" 8 ""Fixation: 2700ms"" 277 2700 2976 ""[ ]"" NA NA NA NA NA NA 6 1 NA NA 1"
"2151 ""aa2"" ""aa2.edf"" NA 1 NA """" 9 ""Fixation: 3000ms"" 510 3000 3509 ""[ ]"" NA NA NA NA NA NA 6 1 NA NA 1"
"2152 ""aa2"" ""aa2.edf"" NA 1 NA """" 10 ""Fixation: 3610ms"" 137 3610 3746 ""[ ]"" NA NA NA NA NA NA 6 1 NA NA 1"
"2153 ""aa2"" ""aa2.edf"" NA 1 NA """" 11 ""Fixation: 3761ms"" 317 3761 4077 ""[ ]"" NA NA NA NA NA NA 6 1 NA NA 1"
"2154 ""aa2"" ""aa2.edf"" NA 1 NA """" 12 ""Fixation: 4139ms"" 69 4139 4207 ""[ ]"" NA NA NA NA NA NA 6 1 NA NA 1"
"2155 ""aa2"" ""aa2.edf"" NA 1 NA """" 13 ""Fixation: 4230ms"" 105 4230 4334 ""[ ]"" NA NA NA NA NA NA 6 1 NA NA 1"
"2156 ""aa2"" ""aa2.edf"" NA 1 NA """" 14 ""Fixation: 4351ms"" 311 4351 4661 ""[ ]"" NA NA NA NA NA NA 6 1 NA NA 1"
"2157 ""aa2"" ""aa2.edf"" NA 1 NA """" 15 ""Fixation: 4691ms"" 233 4691 4923 ""[ ]"" NA NA NA NA NA NA 6 1 NA NA 1"
"2158 ""aa2"" ""aa2.edf"" NA 1 NA """" 16 ""Fixation: 4942ms"" 462 4942 5403 ""[ ]"" NA NA NA NA NA NA 6 1 NA NA 1"
"2159 ""aa2"" ""aa2.edf"" NA 1 NA """" 17 ""Fixation: 5439ms"" 518 5439 5956 ""[ ]"" NA NA NA NA NA NA 6 1 NA NA 1"
"2160 ""aa2"" ""aa2.edf"" NA 1 NA """" 18 ""Fixation: 6006ms"" 146 6006 6151 ""[ ]"" NA NA NA NA NA NA 6 1 NA NA 1"
"2161 ""aa2"" ""aa2.edf"" NA 1 NA """" 19 ""Fixation: 6193ms"" 154 6193 6346 ""[ ]"" NA NA NA NA NA NA 6 1 NA NA 1"
"2162 ""aa2"" ""aa2.edf"" NA 1 NA """" 20 ""Fixation: 6356ms"" 64 6356 6419 ""[ ]"" NA NA NA NA NA NA 6 1 NA NA 1"
"2163 ""aa2"" ""aa2.edf"" NA 1 NA """" 21 ""Fixation: 6472ms"" 224 6472 6695 ""[ ]"" NA NA NA NA NA NA 6 1 NA NA 1"
"2164 ""aa2"" ""aa2.edf"" NA 1 NA """" 22 ""Fixation: 6721ms"" 70 6721 6790 ""[ ]"" NA NA NA NA NA NA 6 1 NA NA 1"
"2165 ""aa2"" ""aa2.edf"" 82 1 35 ""c"" 1 ""Fixation: 7ms"" 201 7 207 ""[ 1]"" 1 ""?†?§?²?†?Œ?† "" 12.3 -13.1 1 6 6 1 NA NA 1"
"2166 ""aa2"" ""aa2.edf"" 82 1 35 ""c"" 2 ""Fixation: 228ms"" 211 228 438 ""[ 2]"" 2 ""?ˆ?§?‚?¹?Œ???Œ "" 24.9 0.3 1 6 6 1 NA NA 1"
"2167 ""aa2"" ""aa2.edf"" 82 1 35 ""c"" 3 ""Fixation: 458ms"" 308 458 765 ""[ 3]"" 3 ""?¯?± ?…?ˆ?±?¯?? ?®?ˆ?¯?´ "" 61.4 5.2 2 6 6 1 NA NA 1"
"2168 ""aa2"" ""aa2.edf"" 82 1 35 ""c"" 4 ""Fixation: 789ms"" 249 789 1037 ""[ 3]"" 3 ""?¯?± ?…?ˆ?±?¯?? ?®?ˆ?¯?´ "" -26.7 9.6 2 6 6 1 NA NA 1"
"2169 ""aa2"" ""aa2.edf"" 82 1 35 ""c"" 5 ""Fixation: 1058ms"" 420 1058 1477 ""[ 4]"" 4 ""???‡?…?Œ?¯ "" -0.1 10.1 1 6 6 1 NA NA 1"
"2170 ""aa2"" ""aa2.edf"" 82 1 35 ""c"" 6 ""Fixation: 1499ms"" 279 1499 1777 ""[ 6]"" 6 ""???©?±?´ ?­?³?§?¨?Œ ?…?´???ˆ?„ ?´?¯ "" 87.5 12.6 4 6 6 1 NA NA 1"
"2171 ""aa2"" ""aa2.edf"" 82 1 35 ""c"" 7 ""Fixation: 1800ms"" 263 1800 2062 ""[ 6]"" 6 ""???©?±?´ ?­?³?§?¨?Œ ?…?´???ˆ?„ ?´?¯ "" 23.2 8.7 4 6 6 1 NA NA 1"
"2172 ""aa2"" ""aa2.edf"" 82 1 35 ""c"" 8 ""Fixation: 2086ms"" 279 2086 2364 ""[ 6]"" 6 ""???©?±?´ ?­?³?§?¨?Œ ?…?´???ˆ?„ ?´?¯ "" -62.1 7 4 6 6 1 NA NA 1"
"2173 ""aa2"" ""aa2.edf"" 82 1 35 ""c"" 9 ""Fixation: 2380ms"" 1620 2380 3999 ""[ 6]"" 6 ""???©?±?´ ?­?³?§?¨?Œ ?…?´???ˆ?„ ?´?¯ "" -99.9 2.6 4 6 6 1 NA NA 1"
"2174 ""aa2"" ""aa2.edf"" NA 1 NA """" 10 ""Fixation: 4086ms"" 110 4086 4195 ""[ ]"" NA NA NA NA NA NA 6 1 NA NA 1"
"2175 ""aa2"" ""aa2.edf"" NA 1 NA """" 11 ""Fixation: 4219ms"" 784 4219 5002 ""[ ]"" NA NA NA NA NA NA 6 1 NA NA 1"
"2176 ""aa2"" ""aa2.edf"" NA 1 NA """" 12 ""Fixation: 5011ms"" 142 5011 5152 ""[ ]"" NA NA NA NA NA NA 6 1 NA NA 1"
"2177 ""aa2"" ""aa2.edf"" NA 1 NA """" 13 ""Fixation: 5220ms"" 78 5220 5297 ""[ ]"" NA NA NA NA NA NA 6 1 NA NA 1"
"2178 ""aa2"" ""aa2.edf"" NA 1 NA """" 14 ""Fixation: 5320ms"" 147 5320 5466 ""[ ]"" NA NA NA NA NA NA 6 1 NA NA 1"
"2179 ""aa2"" ""aa2.edf"" NA 1 NA """" 15 ""Fixation: 5485ms"" 146 5485 5630 ""[ ]"" NA NA NA NA NA NA 6 1 NA NA 1"
"2180 ""aa2"" ""aa2.edf"" NA 1 NA """" 16 ""Fixation: 5656ms"" 174 5656 5829 ""[ ]"" NA NA NA NA NA NA 6 1 NA NA 1"
"2181 ""aa2"" ""aa2.edf"" NA 1 NA """" 17 ""Fixation: 5857ms"" 217 5857 6073 ""[ ]"" NA NA NA NA NA NA 6 1 NA NA 1"
"2182 ""aa2"" ""aa2.edf"" NA 1 NA """" 18 ""Fixation: 6094ms"" 272 6094 6365 ""[ ]"" NA NA NA NA NA NA 6 1 NA NA 1"
"2183 ""aa2"" ""aa2.edf"" NA 1 NA """" 19 ""Fixation: 6388ms"" 222 6388 6609 ""[ ]"" NA NA NA NA NA NA 6 1 NA NA 1"
"2184 ""aa2"" ""aa2.edf"" NA 1 NA """" 20 ""Fixation: 6649ms"" 365 6649 7013 ""[ ]"" NA NA NA NA NA NA 6 1 NA NA 1"
"2185 ""aa2"" ""aa2.edf"" NA 1 NA """" 21 ""Fixation: 7048ms"" 143 7048 7190 ""[ ]"" NA NA NA NA NA NA 6 1 NA NA 1"
"2186 ""aa2"" ""aa2.edf"" NA 1 NA """" 22 ""Fixation: 7241ms"" 300 7241 7540 ""[ ]"" NA NA NA NA NA NA 6 1 NA NA 1"
"2187 ""aa2"" ""aa2.edf"" NA 1 NA """" 23 ""Fixation: 7593ms"" 363 7593 7955 ""[ ]"" NA NA NA NA NA NA 6 1 NA NA 1"
"2188 ""aa2"" ""aa2.edf"" NA 1 NA """" 24 ""Fixation: 8005ms"" 77 8005 8081 ""[ ]"" NA NA NA NA NA NA 6 1 NA NA 1"
"2189 ""aa2"" ""aa2.edf"" NA 1 NA """" 25 ""Fixation: 8107ms"" 47 8107 8153 ""[ ]"" NA NA NA NA NA NA 6 1 NA NA 1"
"2190 ""aa2"" ""aa2.edf"" NA 1 NA """" 1 ""Fixation: 7ms"" 46 7 52 ""[ ]"" NA NA NA NA NA NA 7 1 NA NA 1"
"2191 ""aa2"" ""aa2.edf"" NA 1 NA """" 2 ""Fixation: 76ms"" 147 76 222 ""[ ]"" NA NA NA NA NA NA 7 1 NA NA 1"
"2192 ""aa2"" ""aa2.edf"" NA 1 NA """" 3 ""Fixation: 238ms"" 216 238 453 ""[ ]"" NA NA NA NA NA NA 7 1 NA NA 1"
"2193 ""aa2"" ""aa2.edf"" NA 1 NA """" 4 ""Fixation: 472ms"" 201 472 672 ""[ ]"" NA NA NA NA NA NA 7 1 NA NA 1"
"2194 ""aa2"" ""aa2.edf"" NA 1 NA """" 5 ""Fixation: 692ms"" 211 692 902 ""[ ]"" NA NA NA NA NA NA 7 1 NA NA 1"
"2195 ""aa2"" ""aa2.edf"" NA 1 NA """" 6 ""Fixation: 923ms"" 189 923 1111 ""[ ]"" NA NA NA NA NA NA 7 1 NA NA 1"
"2196 ""aa2"" ""aa2.edf"" NA 1 NA """" 7 ""Fixation: 1133ms"" 467 1133 1599 ""[ ]"" NA NA NA NA NA NA 7 1 NA NA 1"
"2197 ""aa2"" ""aa2.edf"" NA 1 NA """" 8 ""Fixation: 1623ms"" 186 1623 1808 ""[ ]"" NA NA NA NA NA NA 7 1 NA NA 1"
"2198 ""aa2"" ""aa2.edf"" NA 1 NA """" 9 ""Fixation: 1830ms"" 266 1830 2095 ""[ ]"" NA NA NA NA NA NA 7 1 NA NA 1"
"2199 ""aa2"" ""aa2.edf"" NA 1 NA """" 10 ""Fixation: 2114ms"" 297 2114 2410 ""[ ]"" NA NA NA NA NA NA 7 1 NA NA 1"
"2200 ""aa2"" ""aa2.edf"" NA 1 NA """" 11 ""Fixation: 2429ms"" 161 2429 2589 ""[ ]"" NA NA NA NA NA NA 7 1 NA NA 1"
"2201 ""aa2"" ""aa2.edf"" NA 1 NA """" 12 ""Fixation: 2610ms"" 296 2610 2905 ""[ ]"" NA NA NA NA NA NA 7 1 NA NA 1"
"2202 ""aa2"" ""aa2.edf"" NA 1 NA """" 13 ""Fixation: 2994ms"" 107 2994 3100 ""[ ]"" NA NA NA NA NA NA 7 1 NA NA 1"
"2203 ""aa2"" ""aa2.edf"" NA 1 NA """" 14 ""Fixation: 3125ms"" 328 3125 3452 ""[ ]"" NA NA NA NA NA NA 7 1 NA NA 1"
"2204 ""aa2"" ""aa2.edf"" NA 1 NA """" 15 ""Fixation: 3743ms"" 118 3743 3860 ""[ ]"" NA NA NA NA NA NA 7 1 NA NA 1"
"2205 ""aa2"" ""aa2.edf"" NA 1 NA """" 16 ""Fixation: 3866ms"" 292 3866 4157 ""[ ]"" NA NA NA NA NA NA 7 1 NA NA 1"
"2206 ""aa2"" ""aa2.edf"" NA 1 NA """" 17 ""Fixation: 4334ms"" 169 4334 4502 ""[ ]"" NA NA NA NA NA NA 7 1 NA NA 1"
"2207 ""aa2"" ""aa2.edf"" NA 1 NA """" 18 ""Fixation: 4573ms"" 135 4573 4707 ""[ ]"" NA NA NA NA NA NA 7 1 NA NA 1"
"2208 ""aa2"" ""aa2.edf"" NA 1 NA """" 19 ""Fixation: 4724ms"" 188 4724 4911 ""[ ]"" NA NA NA NA NA NA 7 1 NA NA 1"
"2209 ""aa2"" ""aa2.edf"" NA 1 NA """" 20 ""Fixation: 4935ms"" 279 4935 5213 ""[ ]"" NA NA NA NA NA NA 7 1 NA NA 1"
"2210 ""aa2"" ""aa2.edf"" NA 1 NA """" 21 ""Fixation: 5238ms"" 530 5238 5767 ""[ ]"" NA NA NA NA NA NA 7 1 NA NA 1"
"2211 ""aa2"" ""aa2.edf"" NA 1 NA """" 22 ""Fixation: 5813ms"" 101 5813 5913 ""[ ]"" NA NA NA NA NA NA 7 1 NA NA 1"
"2212 ""aa2"" ""aa2.edf"" NA 1 NA """" 23 ""Fixation: 5933ms"" 565 5933 6497 ""[ ]"" NA NA NA NA NA NA 7 1 NA NA 1"
"2213 ""aa2"" ""aa2.edf"" NA 1 NA """" 24 ""Fixation: 6545ms"" 75 6545 6619 ""[ ]"" NA NA NA NA NA NA 7 1 NA NA 1"
"2214 ""aa2"" ""aa2.edf"" NA 1 NA """" 25 ""Fixation: 6639ms"" 177 6639 6815 ""[ ]"" NA NA NA NA NA NA 7 1 NA NA 1"
"2215 ""aa2"" ""aa2.edf"" NA 1 NA """" 26 ""Fixation: 6841ms"" 180 6841 7020 ""[ ]"" NA NA NA NA NA NA 7 1 NA NA 1"
"2216 ""aa2"" ""aa2.edf"" NA 1 NA """" 27 ""Fixation: 7042ms"" 69 7042 7110 ""[ ]"" NA NA NA NA NA NA 7 1 NA NA 1"
"2217 ""aa2"" ""aa2.edf"" NA 1 NA """" 28 ""Fixation: 8287ms"" 128 8287 8414 ""[ ]"" NA NA NA NA NA NA 7 1 NA NA 1"
"2218 ""aa2"" ""aa2.edf"" NA 1 NA """" 29 ""Fixation: 8450ms"" 221 8450 8670 ""[ ]"" NA NA NA NA NA NA 7 1 NA NA 1"
"2219 ""aa2"" ""aa2.edf"" NA 1 NA """" 30 ""Fixation: 8698ms"" 275 8698 8972 ""[ ]"" NA NA NA NA NA NA 7 1 NA NA 1"
"2220 ""aa2"" ""aa2.edf"" NA 1 NA """" 31 ""Fixation: 8989ms"" 48 8989 9036 ""[ ]"" NA NA NA NA NA NA 7 1 NA NA 1"
"2221 ""aa2"" ""aa2.edf"" NA 1 NA """" 32 ""Fixation: 9096ms"" 48 9096 9143 ""[ ]"" NA NA NA NA NA NA 7 1 NA NA 1"
"2222 ""aa2"" ""aa2.edf"" NA 1 NA """" 1 ""Fixation: 7ms"" 33 7 39 ""[ ]"" NA NA NA NA NA NA 6 1 NA NA 1"
"2223 ""aa2"" ""aa2.edf"" NA 1 NA """" 2 ""Fixation: 61ms"" 151 61 211 ""[ ]"" NA NA NA NA NA NA 6 1 NA NA 1"
"2224 ""aa2"" ""aa2.edf"" NA 1 NA """" 3 ""Fixation: 226ms"" 110 226 335 ""[ ]"" NA NA NA NA NA NA 6 1 NA NA 1"
"2225 ""aa2"" ""aa2.edf"" NA 1 NA """" 4 ""Fixation: 358ms"" 214 358 571 ""[ ]"" NA NA NA NA NA NA 6 1 NA NA 1"
"2226 ""aa2"" ""aa2.edf"" NA 1 NA """" 5 ""Fixation: 588ms"" 166 588 753 ""[ ]"" NA NA NA NA NA NA 6 1 NA NA 1"
"2227 ""aa2"" ""aa2.edf"" NA 1 NA """" 6 ""Fixation: 768ms"" 140 768 907 ""[ ]"" NA NA NA NA NA NA 6 1 NA NA 1"
"2228 ""aa2"" ""aa2.edf"" NA 1 NA """" 7 ""Fixation: 927ms"" 158 927 1084 ""[ ]"" NA NA NA NA NA NA 6 1 NA NA 1"
"2229 ""aa2"" ""aa2.edf"" NA 1 NA """" 8 ""Fixation: 1102ms"" 173 1102 1274 ""[ ]"" NA NA NA NA NA NA 6 1 NA NA 1"
"2230 ""aa2"" ""aa2.edf"" NA 1 NA """" 9 ""Fixation: 1299ms"" 276 1299 1574 ""[ ]"" NA NA NA NA NA NA 6 1 NA NA 1"
"2231 ""aa2"" ""aa2.edf"" NA 1 NA """" 10 ""Fixation: 1596ms"" 94 1596 1689 ""[ ]"" NA NA NA NA NA NA 6 1 NA NA 1"
"2232 ""aa2"" ""aa2.edf"" NA 1 NA """" 11 ""Fixation: 1780ms"" 103 1780 1882 ""[ ]"" NA NA NA NA NA NA 6 1 NA NA 1"
"2233 ""aa2"" ""aa2.edf"" NA 1 NA """" 12 ""Fixation: 1899ms"" 463 1899 2361 ""[ ]"" NA NA NA NA NA NA 6 1 NA NA 1"
"2234 ""aa2"" ""aa2.edf"" NA 1 NA """" 13 ""Fixation: 2882ms"" 153 2882 3034 ""[ ]"" NA NA NA NA NA NA 6 1 NA NA 1"
"2235 ""aa2"" ""aa2.edf"" NA 1 NA """" 14 ""Fixation: 3060ms"" 610 3060 3669 ""[ ]"" NA NA NA NA NA NA 6 1 NA NA 1"
"2236 ""aa2"" ""aa2.edf"" NA 1 NA """" 15 ""Fixation: 3831ms"" 108 3831 3938 ""[ ]"" NA NA NA NA NA NA 6 1 NA NA 1"
"2237 ""aa2"" ""aa2.edf"" NA 1 NA """" 16 ""Fixation: 3958ms"" 232 3958 4189 ""[ ]"" NA NA NA NA NA NA 6 1 NA NA 1"
"2238 ""aa2"" ""aa2.edf"" NA 1 NA """" 17 ""Fixation: 4196ms"" 114 4196 4309 ""[ ]"" NA NA NA NA NA NA 6 1 NA NA 1"
"2239 ""aa2"" ""aa2.edf"" NA 1 NA """" 18 ""Fixation: 4335ms"" 259 4335 4593 ""[ ]"" NA NA NA NA NA NA 6 1 NA NA 1"
"2240 ""aa2"" ""aa2.edf"" NA 1 NA """" 19 ""Fixation: 4617ms"" 407 4617 5023 ""[ ]"" NA NA NA NA NA NA 6 1 NA NA 1"
"2241 ""aa2"" ""aa2.edf"" NA 1 NA """" 20 ""Fixation: 5040ms"" 201 5040 5240 ""[ ]"" NA NA NA NA NA NA 6 1 NA NA 1"
"2242 ""aa2"" ""aa2.edf"" NA 1 NA """" 21 ""Fixation: 5405ms"" 57 5405 5461 ""[ ]"" NA NA NA NA NA NA 6 1 NA NA 1"
"2243 ""aa2"" ""aa2.edf"" NA 1 NA """" 22 ""Fixation: 5678ms"" 21 5678 5698 ""[ ]"" NA NA NA NA NA NA 6 1 NA NA 1"
"2244 ""aa2"" ""aa2.edf"" NA 1 NA """" 23 ""Fixation: 5886ms"" 526 5886 6411 ""[ ]"" NA NA NA NA NA NA 6 1 NA NA 1"
"2245 ""aa2"" ""aa2.edf"" NA 1 NA """" 24 ""Fixation: 6461ms"" 147 6461 6607 ""[ ]"" NA NA NA NA NA NA 6 1 NA NA 1"
"2246 ""aa2"" ""aa2.edf"" NA 1 NA """" 25 ""Fixation: 6821ms"" 296 6821 7116 ""[ ]"" NA NA NA NA NA NA 6 1 NA NA 1"
"2247 ""aa2"" ""aa2.edf"" NA 1 NA """" 26 ""Fixation: 7164ms"" 108 7164 7271 ""[ ]"" NA NA NA NA NA NA 6 1 NA NA 1"
"2248 ""aa2"" ""aa2.edf"" NA 1 NA """" 27 ""Fixation: 7297ms"" 196 7297 7492 ""[ ]"" NA NA NA NA NA NA 6 1 NA NA 1"
"2249 ""aa2"" ""aa2.edf"" NA 1 NA """" 28 ""Fixation: 7524ms"" 327 7524 7850 ""[ ]"" NA NA NA NA NA NA 6 1 NA NA 1"
"2250 ""aa2"" ""aa2.edf"" NA 1 NA """" 29 ""Fixation: 7888ms"" 111 7888 7998 ""[ ]"" NA NA NA NA NA NA 6 1 NA NA 1"
"2251 ""aa2"" ""aa2.edf"" NA 1 NA """" 1 ""Fixation: 7ms"" 176 7 182 ""[ ]"" NA NA NA NA NA NA 6 1 NA NA 1"
"2252 ""aa2"" ""aa2.edf"" NA 1 NA """" 2 ""Fixation: 201ms"" 173 201 373 ""[ ]"" NA NA NA NA NA NA 6 1 NA NA 1"
"2253 ""aa2"" ""aa2.edf"" NA 1 NA """" 3 ""Fixation: 395ms"" 277 395 671 ""[ ]"" NA NA NA NA NA NA 6 1 NA NA 1"
"2254 ""aa2"" ""aa2.edf"" NA 1 NA """" 4 ""Fixation: 689ms"" 169 689 857 ""[ ]"" NA NA NA NA NA NA 6 1 NA NA 1"
"2255 ""aa2"" ""aa2.edf"" NA 1 NA """" 5 ""Fixation: 878ms"" 146 878 1023 ""[ ]"" NA NA NA NA NA NA 6 1 NA NA 1"
"2256 ""aa2"" ""aa2.edf"" NA 1 NA """" 6 ""Fixation: 1046ms"" 280 1046 1325 ""[ ]"" NA NA NA NA NA NA 6 1 NA NA 1"
"2257 ""aa2"" ""aa2.edf"" NA 1 NA """" 7 ""Fixation: 1345ms"" 150 1345 1494 ""[ ]"" NA NA NA NA NA NA 6 1 NA NA 1"
"2258 ""aa2"" ""aa2.edf"" NA 1 NA """" 8 ""Fixation: 1516ms"" 214 1516 1729 ""[ ]"" NA NA NA NA NA NA 6 1 NA NA 1"
"2259 ""aa2"" ""aa2.edf"" NA 1 NA """" 9 ""Fixation: 1750ms"" 287 1750 2036 ""[ ]"" NA NA NA NA NA NA 6 1 NA NA 1"
"2260 ""aa2"" ""aa2.edf"" NA 1 NA """" 10 ""Fixation: 2341ms"" 118 2341 2458 ""[ ]"" NA NA NA NA NA NA 6 1 NA NA 1"
"2261 ""aa2"" ""aa2.edf"" NA 1 NA """" 11 ""Fixation: 2478ms"" 691 2478 3168 ""[ ]"" NA NA NA NA NA NA 6 1 NA NA 1"
"2262 ""aa2"" ""aa2.edf"" NA 1 NA """" 12 ""Fixation: 3385ms"" 59 3385 3443 ""[ ]"" NA NA NA NA NA NA 6 1 NA NA 1"
"2263 ""aa2"" ""aa2.edf"" NA 1 NA """" 13 ""Fixation: 3610ms"" 262 3610 3871 ""[ ]"" NA NA NA NA NA NA 6 1 NA NA 1"
"2264 ""aa2"" ""aa2.edf"" NA 1 NA """" 14 ""Fixation: 3938ms"" 114 3938 4051 ""[ ]"" NA NA NA NA NA NA 6 1 NA NA 1"
"2265 ""aa2"" ""aa2.edf"" NA 1 NA """" 15 ""Fixation: 4072ms"" 162 4072 4233 ""[ ]"" NA NA NA NA NA NA 6 1 NA NA 1"
"2266 ""aa2"" ""aa2.edf"" NA 1 NA """" 16 ""Fixation: 4257ms"" 336 4257 4592 ""[ ]"" NA NA NA NA NA NA 6 1 NA NA 1"
"2267 ""aa2"" ""aa2.edf"" NA 1 NA """" 17 ""Fixation: 4616ms"" 179 4616 4794 ""[ ]"" NA NA NA NA NA NA 6 1 NA NA 1"
"2268 ""aa2"" ""aa2.edf"" NA 1 NA """" 18 ""Fixation: 4819ms"" 114 4819 4932 ""[ ]"" NA NA NA NA NA NA 6 1 NA NA 1"
"2269 ""aa2"" ""aa2.edf"" NA 1 NA """" 19 ""Fixation: 4955ms"" 112 4955 5066 ""[ ]"" NA NA NA NA NA NA 6 1 NA NA 1"
"2270 ""aa2"" ""aa2.edf"" NA 1 NA """" 20 ""Fixation: 5256ms"" 122 5256 5377 ""[ ]"" NA NA NA NA NA NA 6 1 NA NA 1"
"2271 ""aa2"" ""aa2.edf"" NA 1 NA """" 21 ""Fixation: 5402ms"" 112 5402 5513 ""[ ]"" NA NA NA NA NA NA 6 1 NA NA 1"
"2272 ""aa2"" ""aa2.edf"" NA 1 NA """" 22 ""Fixation: 5553ms"" 176 5553 5728 ""[ ]"" NA NA NA NA NA NA 6 1 NA NA 1"
"2273 ""aa2"" ""aa2.edf"" NA 1 NA """" 23 ""Fixation: 5785ms"" 212 5785 5996 ""[ ]"" NA NA NA NA NA NA 6 1 NA NA 1"
"2274 ""aa2"" ""aa2.edf"" NA 1 NA """" 24 ""Fixation: 6021ms"" 211 6021 6231 ""[ ]"" NA NA NA NA NA NA 6 1 NA NA 1"
"2275 ""aa2"" ""aa2.edf"" NA 1 NA """" 25 ""Fixation: 6261ms"" 224 6261 6484 ""[ ]"" NA NA NA NA NA NA 6 1 NA NA 1"
"2276 ""aa2"" ""aa2.edf"" NA 1 NA """" 26 ""Fixation: 6509ms"" 195 6509 6703 ""[ ]"" NA NA NA NA NA NA 6 1 NA NA 1"
"2277 ""aa2"" ""aa2.edf"" NA 1 NA """" 1 ""Fixation: 7ms"" 173 7 179 ""[ ]"" NA NA NA NA NA NA 6 1 NA NA 1"
"2278 ""aa2"" ""aa2.edf"" NA 1 NA """" 2 ""Fixation: 199ms"" 177 199 375 ""[ ]"" NA NA NA NA NA NA 6 1 NA NA 1"
"2279 ""aa2"" ""aa2.edf"" NA 1 NA """" 3 ""Fixation: 393ms"" 400 393 792 ""[ ]"" NA NA NA NA NA NA 6 1 NA NA 1"
"2280 ""aa2"" ""aa2.edf"" NA 1 NA """" 4 ""Fixation: 815ms"" 360 815 1174 ""[ ]"" NA NA NA NA NA NA 6 1 NA NA 1"
"2281 ""aa2"" ""aa2.edf"" NA 1 NA """" 5 ""Fixation: 1195ms"" 142 1195 1336 ""[ ]"" NA NA NA NA NA NA 6 1 NA NA 1"
"2282 ""aa2"" ""aa2.edf"" NA 1 NA """" 6 ""Fixation: 1352ms"" 413 1352 1764 ""[ ]"" NA NA NA NA NA NA 6 1 NA NA 1"
"2283 ""aa2"" ""aa2.edf"" NA 1 NA """" 7 ""Fixation: 1784ms"" 220 1784 2003 ""[ ]"" NA NA NA NA NA NA 6 1 NA NA 1"
"2284 ""aa2"" ""aa2.edf"" NA 1 NA """" 8 ""Fixation: 2021ms"" 172 2021 2192 ""[ ]"" NA NA NA NA NA NA 6 1 NA NA 1"
"2285 ""aa2"" ""aa2.edf"" NA 1 NA """" 9 ""Fixation: 2216ms"" 228 2216 2443 ""[ ]"" NA NA NA NA NA NA 6 1 NA NA 1"
"2286 ""aa2"" ""aa2.edf"" NA 1 NA """" 10 ""Fixation: 2463ms"" 623 2463 3085 ""[ ]"" NA NA NA NA NA NA 6 1 NA NA 1"
"2287 ""aa2"" ""aa2.edf"" NA 1 NA """" 11 ""Fixation: 3103ms"" 195 3103 3297 ""[ ]"" NA NA NA NA NA NA 6 1 NA NA 1"
"2288 ""aa2"" ""aa2.edf"" NA 1 NA """" 12 ""Fixation: 3320ms"" 269 3320 3588 ""[ ]"" NA NA NA NA NA NA 6 1 NA NA 1"
"2289 ""aa2"" ""aa2.edf"" NA 1 NA """" 13 ""Fixation: 3610ms"" 575 3610 4184 ""[ ]"" NA NA NA NA NA NA 6 1 NA NA 1"
"2290 ""aa2"" ""aa2.edf"" NA 1 NA """" 14 ""Fixation: 4228ms"" 91 4228 4318 ""[ ]"" NA NA NA NA NA NA 6 1 NA NA 1"
"2291 ""aa2"" ""aa2.edf"" NA 1 NA """" 15 ""Fixation: 4349ms"" 177 4349 4525 ""[ ]"" NA NA NA NA NA NA 6 1 NA NA 1"
"2292 ""aa2"" ""aa2.edf"" NA 1 NA """" 16 ""Fixation: 4548ms"" 326 4548 4873 ""[ ]"" NA NA NA NA NA NA 6 1 NA NA 1"
"2293 ""aa2"" ""aa2.edf"" NA 1 NA """" 17 ""Fixation: 4897ms"" 321 4897 5217 ""[ ]"" NA NA NA NA NA NA 6 1 NA NA 1"
"2294 ""aa2"" ""aa2.edf"" NA 1 NA """" 18 ""Fixation: 5241ms"" 351 5241 5591 ""[ ]"" NA NA NA NA NA NA 6 1 NA NA 1"
"2295 ""aa2"" ""aa2.edf"" NA 1 NA """" 19 ""Fixation: 5615ms"" 237 5615 5851 ""[ ]"" NA NA NA NA NA NA 6 1 NA NA 1"
"2296 ""aa2"" ""aa2.edf"" NA 1 NA """" 20 ""Fixation: 5884ms"" 271 5884 6154 ""[ ]"" NA NA NA NA NA NA 6 1 NA NA 1"
"2297 ""aa2"" ""aa2.edf"" NA 1 NA """" 21 ""Fixation: 6174ms"" 127 6174 6300 ""[ ]"" NA NA NA NA NA NA 6 1 NA NA 1"
"2298 ""aa2"" ""aa2.edf"" NA 1 NA """" 22 ""Fixation: 6378ms"" 127 6378 6504 ""[ ]"" NA NA NA NA NA NA 6 1 NA NA 1"
"2299 ""aa2"" ""aa2.edf"" NA 1 NA """" 23 ""Fixation: 6522ms"" 283 6522 6804 ""[ ]"" NA NA NA NA NA NA 6 1 NA NA 1"
"2300 ""aa2"" ""aa2.edf"" NA 1 NA """" 24 ""Fixation: 6954ms"" 238 6954 7191 ""[ ]"" NA NA NA NA NA NA 6 1 NA NA 1"
"2301 ""aa2"" ""aa2.edf"" NA 1 NA """" 25 ""Fixation: 7213ms"" 241 7213 7453 ""[ ]"" NA NA NA NA NA NA 6 1 NA NA 1"
"2302 ""aa2"" ""aa2.edf"" NA 1 NA """" 26 ""Fixation: 7476ms"" 232 7476 7707 ""[ ]"" NA NA NA NA NA NA 6 1 NA NA 1"
"2303 ""aa2"" ""aa2.edf"" NA 1 NA """" 27 ""Fixation: 7833ms"" 478 7833 8310 ""[ ]"" NA NA NA NA NA NA 6 1 NA NA 1"
"2304 ""aa2"" ""aa2.edf"" NA 1 NA """" 28 ""Fixation: 8359ms"" 178 8359 8536 ""[ ]"" NA NA NA NA NA NA 6 1 NA NA 1"
"2305 ""aa2"" ""aa2.edf"" NA 1 NA """" 29 ""Fixation: 8546ms"" 227 8546 8772 ""[ ]"" NA NA NA NA NA NA 6 1 NA NA 1"
"2306 ""aa2"" ""aa2.edf"" NA 1 NA """" 30 ""Fixation: 8948ms"" 92 8948 9039 ""[ ]"" NA NA NA NA NA NA 6 1 NA NA 1"
"2307 ""aa2"" ""aa2.edf"" NA 1 NA """" 31 ""Fixation: 9057ms"" 230 9057 9286 ""[ ]"" NA NA NA NA NA NA 6 1 NA NA 1"
"2308 ""aa2"" ""aa2.edf"" NA 1 NA """" 32 ""Fixation: 9312ms"" 241 9312 9552 ""[ ]"" NA NA NA NA NA NA 6 1 NA NA 1"
"2309 ""aa2"" ""aa2.edf"" NA 1 NA """" 33 ""Fixation: 9577ms"" 349 9577 9925 ""[ ]"" NA NA NA NA NA NA 6 1 NA NA 1"
"2310 ""aa2"" ""aa2.edf"" NA 1 NA """" 34 ""Fixation: 9954ms"" 203 9954 10156 ""[ ]"" NA NA NA NA NA NA 6 1 NA NA 1"
"2311 ""aa2"" ""aa2.edf"" NA 1 NA """" 35 ""Fixation: 10189ms"" 170 10189 10358 ""[ ]"" NA NA NA NA NA NA 6 1 NA NA 1"
"2312 ""aa2"" ""aa2.edf"" 87 1 29 ""d"" 1 ""Fixation: 7ms"" 30 7 36 ""[ 1]"" 1 ""?³?Œ?†?§ "" 15.8 -11 1 6 6 1 NA NA 1"
"2313 ""aa2"" ""aa2.edf"" 87 1 29 ""d"" 2 ""Fixation: 58ms"" 408 58 465 ""[ 2]"" 2 ""?´?‡?±?Œ "" 28.9 5.1 3 6 6 1 NA NA 1"
"2314 ""aa2"" ""aa2.edf"" 87 1 29 ""d"" 3 ""Fixation: 486ms"" 238 486 723 ""[ 3]"" 3 ""?±?§ "" 8.9 4.1 1 6 6 1 NA NA 1"
"2315 ""aa2"" ""aa2.edf"" 87 1 29 ""d"" 4 ""Fixation: 746ms"" 173 746 918 ""[ 4]"" 4 ""?¨?§ ?¨?±?§?¯?±?? ?¯?ˆ?³???? ?†?¯?§ "" 22.1 5.2 8 6 6 1 NA NA 1"
"2316 ""aa2"" ""aa2.edf"" 87 1 29 ""d"" 5 ""Fixation: 929ms"" 262 929 1190 ""[ 4]"" 4 ""?¨?§ ?¨?±?§?¯?±?? ?¯?ˆ?³???? ?†?¯?§ "" 45.8 5.8 8 6 6 1 NA NA 1"
"2317 ""aa2"" ""aa2.edf"" 87 1 29 ""d"" 6 ""Fixation: 1201ms"" 361 1201 1561 ""[ 4]"" 4 ""?¨?§ ?¨?±?§?¯?±?? ?¯?ˆ?³???? ?†?¯?§ "" 64.9 7.3 8 6 6 1 NA NA 1"
"2318 ""aa2"" ""aa2.edf"" 87 1 29 ""d"" 7 ""Fixation: 1584ms"" 238 1584 1821 ""[ 4]"" 4 ""?¨?§ ?¨?±?§?¯?±?? ?¯?ˆ?³???? ?†?¯?§ "" -10 6 8 6 6 1 NA NA 1"
"2319 ""aa2"" ""aa2.edf"" 87 1 29 ""d"" 8 ""Fixation: 1839ms"" 962 1839 2800 ""[ 4]"" 4 ""?¨?§ ?¨?±?§?¯?±?? ?¯?ˆ?³???? ?†?¯?§ "" -67.3 7.5 8 6 6 1 NA NA 1"
"2320 ""aa2"" ""aa2.edf"" 87 1 29 ""d"" 9 ""Fixation: 2825ms"" 257 2825 3081 ""[ 7]"" 7 ""?¨?‡ ?¢?†?‡?§ ?®?Œ?„?Œ ?®?ˆ?´ ?¯?°?´?? "" 65 6.5 8 6 6 1 NA NA 1"
"2321 ""aa2"" ""aa2.edf"" 87 1 29 ""d"" 10 ""Fixation: 3102ms"" 228 3102 3329 ""[ 7]"" 7 ""?¨?‡ ?¢?†?‡?§ ?®?Œ?„?Œ ?®?ˆ?´ ?¯?°?´?? "" 9.6 6.1 8 6 6 1 NA NA 1"
"2322 ""aa2"" ""aa2.edf"" 87 1 29 ""d"" 11 ""Fixation: 3344ms"" 164 3344 3507 ""[ 7]"" 7 ""?¨?‡ ?¢?†?‡?§ ?®?Œ?„?Œ ?®?ˆ?´ ?¯?°?´?? "" -24.5 3 8 6 6 1 NA NA 1"
"2323 ""aa2"" ""aa2.edf"" 87 1 29 ""d"" 12 ""Fixation: 3528ms"" 87 3528 3614 ""[ 7]"" 7 ""?¨?‡ ?¢?†?‡?§ ?®?Œ?„?Œ ?®?ˆ?´ ?¯?°?´?? "" -70.1 2.9 8 6 6 1 NA NA 1"
"2324 ""aa2"" ""aa2.edf"" 87 1 29 ""d"" 13 ""Fixation: 3665ms"" 628 3665 4292 ""[ 2]"" 2 ""?´?‡?±?Œ "" 26.2 1.3 3 6 6 1 NA NA 1"
"2325 ""aa2"" ""aa2.edf"" 87 1 29 ""d"" 14 ""Fixation: 4305ms"" 175 4305 4479 ""[ 2]"" 2 ""?´?‡?±?Œ "" -10.4 0.4 3 6 6 1 NA NA 1"
"2326 ""aa2"" ""aa2.edf"" 87 1 29 ""d"" 15 ""Fixation: 4502ms"" 542 4502 5043 ""[ 4]"" 4 ""?¨?§ ?¨?±?§?¯?±?? ?¯?ˆ?³???? ?†?¯?§ "" 49.1 4.3 8 6 6 1 NA NA 1"
"2327 ""aa2"" ""aa2.edf"" 87 1 29 ""d"" 16 ""Fixation: 5065ms"" 253 5065 5317 ""[ 4]"" 4 ""?¨?§ ?¨?±?§?¯?±?? ?¯?ˆ?³???? ?†?¯?§ "" -21.1 6.3 8 6 6 1 NA NA 1"
"2328 ""aa2"" ""aa2.edf"" 87 1 29 ""d"" 17 ""Fixation: 5329ms"" 800 5329 6128 ""[ 4]"" 4 ""?¨?§ ?¨?±?§?¯?±?? ?¯?ˆ?³???? ?†?¯?§ "" -61.5 6.9 8 6 6 1 NA NA 1"
"2329 ""aa2"" ""aa2.edf"" 87 1 29 ""d"" 18 ""Fixation: 6153ms"" 278 6153 6430 ""[ 7]"" 7 ""?¨?‡ ?¢?†?‡?§ ?®?Œ?„?Œ ?®?ˆ?´ ?¯?°?´?? "" 74.5 5 8 6 6 1 NA NA 1"
"2330 ""aa2"" ""aa2.edf"" 87 1 29 ""d"" 19 ""Fixation: 6449ms"" 245 6449 6693 ""[ 7]"" 7 ""?¨?‡ ?¢?†?‡?§ ?®?Œ?„?Œ ?®?ˆ?´ ?¯?°?´?? "" 23.3 3.5 8 6 6 1 NA NA 1"
"2331 ""aa2"" ""aa2.edf"" 87 1 29 ""d"" 20 ""Fixation: 6713ms"" 243 6713 6955 ""[ 7]"" 7 ""?¨?‡ ?¢?†?‡?§ ?®?Œ?„?Œ ?®?ˆ?´ ?¯?°?´?? "" -22.7 2.9 8 6 6 1 NA NA 1"
"2332 ""aa2"" ""aa2.edf"" 87 1 29 ""d"" 21 ""Fixation: 6975ms"" 196 6975 7170 ""[ 7]"" 7 ""?¨?‡ ?¢?†?‡?§ ?®?Œ?„?Œ ?®?ˆ?´ ?¯?°?´?? "" -68.5 0.2 8 6 6 1 NA NA 1"
"2333 ""aa2"" ""aa2.edf"" NA 1 NA """" 22 ""Fixation: 7254ms"" 120 7254 7373 ""[ ]"" NA NA NA NA NA NA 6 1 NA NA 1"
"2334 ""aa2"" ""aa2.edf"" NA 1 NA """" 23 ""Fixation: 7396ms"" 197 7396 7592 ""[ ]"" NA NA NA NA NA NA 6 1 NA NA 1"
"2335 ""aa2"" ""aa2.edf"" NA 1 NA """" 24 ""Fixation: 7808ms"" 63 7808 7870 ""[ ]"" NA NA NA NA NA NA 6 1 NA NA 1"
"2336 ""aa2"" ""aa2.edf"" NA 1 NA """" 25 ""Fixation: 7885ms"" 224 7885 8108 ""[ ]"" NA NA NA NA NA NA 6 1 NA NA 1"
"2337 ""aa2"" ""aa2.edf"" NA 1 NA """" 26 ""Fixation: 8131ms"" 256 8131 8386 ""[ ]"" NA NA NA NA NA NA 6 1 NA NA 1"
"2338 ""aa2"" ""aa2.edf"" NA 1 NA """" 27 ""Fixation: 8407ms"" 480 8407 8886 ""[ ]"" NA NA NA NA NA NA 6 1 NA NA 1"
"2339 ""aa2"" ""aa2.edf"" NA 1 NA """" 28 ""Fixation: 8934ms"" 151 8934 9084 ""[ ]"" NA NA NA NA NA NA 6 1 NA NA 1"
"2340 ""aa2"" ""aa2.edf"" NA 1 NA """" 29 ""Fixation: 9094ms"" 111 9094 9204 ""[ ]"" NA NA NA NA NA NA 6 1 NA NA 1"
"2341 ""aa2"" ""aa2.edf"" NA 1 NA """" 30 ""Fixation: 9254ms"" 225 9254 9478 ""[ ]"" NA NA NA NA NA NA 6 1 NA NA 1"
"2342 ""aa2"" ""aa2.edf"" NA 1 NA """" 31 ""Fixation: 9504ms"" 38 9504 9541 ""[ ]"" NA NA NA NA NA NA 6 1 NA NA 1"
"2343 ""aa2"" ""aa2.edf"" NA 1 NA """" 32 ""Fixation: 9723ms"" 143 9723 9865 ""[ ]"" NA NA NA NA NA NA 6 1 NA NA 1"
"2344 ""aa2"" ""aa2.edf"" NA 1 NA """" 1 ""Fixation: 7ms"" 91 7 97 ""[ ]"" NA NA NA NA NA NA 6 1 NA NA 1"
"2345 ""aa2"" ""aa2.edf"" NA 1 NA """" 2 ""Fixation: 120ms"" 365 120 484 ""[ ]"" NA NA NA NA NA NA 6 1 NA NA 1"
"2346 ""aa2"" ""aa2.edf"" NA 1 NA """" 3 ""Fixation: 506ms"" 311 506 816 ""[ ]"" NA NA NA NA NA NA 6 1 NA NA 1"
"2347 ""aa2"" ""aa2.edf"" NA 1 NA """" 4 ""Fixation: 836ms"" 608 836 1443 ""[ ]"" NA NA NA NA NA NA 6 1 NA NA 1"
"2348 ""aa2"" ""aa2.edf"" NA 1 NA """" 5 ""Fixation: 1462ms"" 369 1462 1830 ""[ ]"" NA NA NA NA NA NA 6 1 NA NA 1"
"2349 ""aa2"" ""aa2.edf"" NA 1 NA """" 6 ""Fixation: 1852ms"" 209 1852 2060 ""[ ]"" NA NA NA NA NA NA 6 1 NA NA 1"
"2350 ""aa2"" ""aa2.edf"" NA 1 NA """" 7 ""Fixation: 2077ms"" 205 2077 2281 ""[ ]"" NA NA NA NA NA NA 6 1 NA NA 1"
"2351 ""aa2"" ""aa2.edf"" NA 1 NA """" 8 ""Fixation: 2303ms"" 326 2303 2628 ""[ ]"" NA NA NA NA NA NA 6 1 NA NA 1"
"2352 ""aa2"" ""aa2.edf"" NA 1 NA """" 9 ""Fixation: 2652ms"" 252 2652 2903 ""[ ]"" NA NA NA NA NA NA 6 1 NA NA 1"
"2353 ""aa2"" ""aa2.edf"" NA 1 NA """" 10 ""Fixation: 2924ms"" 429 2924 3352 ""[ ]"" NA NA NA NA NA NA 6 1 NA NA 1"
"2354 ""aa2"" ""aa2.edf"" NA 1 NA """" 11 ""Fixation: 3369ms"" 121 3369 3489 ""[ ]"" NA NA NA NA NA NA 6 1 NA NA 1"
"2355 ""aa2"" ""aa2.edf"" NA 1 NA """" 12 ""Fixation: 3537ms"" 142 3537 3678 ""[ ]"" NA NA NA NA NA NA 6 1 NA NA 1"
"2356 ""aa2"" ""aa2.edf"" NA 1 NA """" 13 ""Fixation: 3699ms"" 371 3699 4069 ""[ ]"" NA NA NA NA NA NA 6 1 NA NA 1"
"2357 ""aa2"" ""aa2.edf"" NA 1 NA """" 14 ""Fixation: 4092ms"" 202 4092 4293 ""[ ]"" NA NA NA NA NA NA 6 1 NA NA 1"
"2358 ""aa2"" ""aa2.edf"" NA 1 NA """" 15 ""Fixation: 4318ms"" 230 4318 4547 ""[ ]"" NA NA NA NA NA NA 6 1 NA NA 1"
"2359 ""aa2"" ""aa2.edf"" NA 1 NA """" 16 ""Fixation: 4572ms"" 229 4572 4800 ""[ ]"" NA NA NA NA NA NA 6 1 NA NA 1"
"2360 ""aa2"" ""aa2.edf"" NA 1 NA """" 17 ""Fixation: 4827ms"" 130 4827 4956 ""[ ]"" NA NA NA NA NA NA 6 1 NA NA 1"
"2361 ""aa2"" ""aa2.edf"" NA 1 NA """" 18 ""Fixation: 4981ms"" 188 4981 5168 ""[ ]"" NA NA NA NA NA NA 6 1 NA NA 1"
"2362 ""aa2"" ""aa2.edf"" NA 1 NA """" 19 ""Fixation: 5247ms"" 142 5247 5388 ""[ ]"" NA NA NA NA NA NA 6 1 NA NA 1"
"2363 ""aa2"" ""aa2.edf"" NA 1 NA """" 20 ""Fixation: 5413ms"" 141 5413 5553 ""[ ]"" NA NA NA NA NA NA 6 1 NA NA 1"
"2364 ""aa2"" ""aa2.edf"" NA 1 NA """" 21 ""Fixation: 5964ms"" 282 5964 6245 ""[ ]"" NA NA NA NA NA NA 6 1 NA NA 1"
"2365 ""aa2"" ""aa2.edf"" NA 1 NA """" 22 ""Fixation: 6271ms"" 286 6271 6556 ""[ ]"" NA NA NA NA NA NA 6 1 NA NA 1"
"2366 ""aa2"" ""aa2.edf"" NA 1 NA """" 23 ""Fixation: 6581ms"" 396 6581 6976 ""[ ]"" NA NA NA NA NA NA 6 1 NA NA 1"
"2367 ""aa2"" ""aa2.edf"" NA 1 NA """" 24 ""Fixation: 7037ms"" 82 7037 7118 ""[ ]"" NA NA NA NA NA NA 6 1 NA NA 1"
"2368 ""aa2"" ""aa2.edf"" NA 1 NA """" 25 ""Fixation: 7137ms"" 152 7137 7288 ""[ ]"" NA NA NA NA NA NA 6 1 NA NA 1"
"2369 ""aa2"" ""aa2.edf"" NA 1 NA """" 26 ""Fixation: 7296ms"" 222 7296 7517 ""[ ]"" NA NA NA NA NA NA 6 1 NA NA 1"
"2370 ""aa2"" ""aa2.edf"" NA 1 NA """" 27 ""Fixation: 7564ms"" 150 7564 7713 ""[ ]"" NA NA NA NA NA NA 6 1 NA NA 1"
"2371 ""aa2"" ""aa2.edf"" 89 1 20 ""d"" 1 ""Fixation: 7ms"" 231 7 237 ""[ 2]"" 2 ""?…?‚?§?„?‡ â€??§?Œ "" 16.6 -3.6 4 7 7 1 NA NA 1"
"2372 ""aa2"" ""aa2.edf"" 89 1 20 ""d"" 2 ""Fixation: 247ms"" 210 247 456 ""[ 2]"" 2 ""?…?‚?§?„?‡ â€??§?Œ "" 32.4 -1.3 4 7 7 1 NA NA 1"
"2373 ""aa2"" ""aa2.edf"" 89 1 20 ""d"" 3 ""Fixation: 477ms"" 234 477 710 ""[ 3]"" 3 ""?¨?‡ ?¯?§?†?´?¬?ˆ?Œ ?…?…???§?²?? ?®?ˆ?¯ "" 91.9 -3.4 5 7 7 1 NA NA 1"
"2374 ""aa2"" ""aa2.edf"" 89 1 20 ""d"" 4 ""Fixation: 731ms"" 174 731 904 ""[ 3]"" 3 ""?¨?‡ ?¯?§?†?´?¬?ˆ?Œ ?…?…???§?²?? ?®?ˆ?¯ "" 22.4 -2.2 5 7 7 1 NA NA 1"
"2375 ""aa2"" ""aa2.edf"" 89 1 20 ""d"" 5 ""Fixation: 929ms"" 263 929 1191 ""[ 2]"" 2 ""?…?‚?§?„?‡ â€??§?Œ "" -16.4 1 4 7 7 1 NA NA 1"
"2376 ""aa2"" ""aa2.edf"" 89 1 20 ""d"" 6 ""Fixation: 1216ms"" 394 1216 1609 ""[ 3]"" 3 ""?¨?‡ ?¯?§?†?´?¬?ˆ?Œ ?…?…???§?²?? ?®?ˆ?¯ "" 9.1 1.1 5 7 7 1 NA NA 1"
"2377 ""aa2"" ""aa2.edf"" 89 1 20 ""d"" 7 ""Fixation: 1632ms"" 216 1632 1847 ""[ 3]"" 3 ""?¨?‡ ?¯?§?†?´?¬?ˆ?Œ ?…?…???§?²?? ?®?ˆ?¯ "" -70.7 3.8 5 7 7 1 NA NA 1"
"2378 ""aa2"" ""aa2.edf"" 89 1 20 ""d"" 8 ""Fixation: 1866ms"" 523 1866 2388 ""[ 4]"" 4 ""?±?³?§?†?¯ "" -2.5 1.8 1 7 7 1 NA NA 1"
"2379 ""aa2"" ""aa2.edf"" 89 1 20 ""d"" 9 ""Fixation: 2407ms"" 312 2407 2718 ""[ 6]"" 6 ""?­?³?§?¨?Œ ?©?§?±?´ ?±?§ ?¬?„?ˆ ?§?†?¯?§?®?? "" 110.7 -1.5 6 7 7 1 NA NA 1"
"2380 ""aa2"" ""aa2.edf"" 89 1 20 ""d"" 10 ""Fixation: 2742ms"" 474 2742 3215 ""[ 6]"" 6 ""?­?³?§?¨?Œ ?©?§?±?´ ?±?§ ?¬?„?ˆ ?§?†?¯?§?®?? "" 30.2 -0.7 6 7 7 1 NA NA 1"
"2381 ""aa2"" ""aa2.edf"" 89 1 20 ""d"" 11 ""Fixation: 3231ms"" 158 3231 3388 ""[ 6]"" 6 ""?­?³?§?¨?Œ ?©?§?±?´ ?±?§ ?¬?„?ˆ ?§?†?¯?§?®?? "" -9.3 -2.1 6 7 7 1 NA NA 1"
"2382 ""aa2"" ""aa2.edf"" 89 1 20 ""d"" 12 ""Fixation: 3409ms"" 269 3409 3677 ""[ 6]"" 6 ""?­?³?§?¨?Œ ?©?§?±?´ ?±?§ ?¬?„?ˆ ?§?†?¯?§?®?? "" -64.6 -2.5 6 7 7 1 NA NA 1"
"2383 ""aa2"" ""aa2.edf"" 89 1 20 ""d"" 13 ""Fixation: 3695ms"" 168 3695 3862 ""[ 6]"" 6 ""?­?³?§?¨?Œ ?©?§?±?´ ?±?§ ?¬?„?ˆ ?§?†?¯?§?®?? "" -99.5 -3.4 6 7 7 1 NA NA 1"
"2384 ""aa2"" ""aa2.edf"" 89 1 20 ""d"" 14 ""Fixation: 3915ms"" 369 3915 4283 ""[ 2]"" 2 ""?…?‚?§?„?‡ â€??§?Œ "" -16.1 -4.9 4 7 7 1 NA NA 1"
"2385 ""aa2"" ""aa2.edf"" 89 1 20 ""d"" 15 ""Fixation: 4308ms"" 288 4308 4595 ""[ 3]"" 3 ""?¨?‡ ?¯?§?†?´?¬?ˆ?Œ ?…?…???§?²?? ?®?ˆ?¯ "" -15.8 0.8 5 7 7 1 NA NA 1"
"2386 ""aa2"" ""aa2.edf"" NA 1 NA """" 16 ""Fixation: 4697ms"" 105 4697 4801 ""[ ]"" NA NA NA NA NA NA 7 1 NA NA 1"
"2387 ""aa2"" ""aa2.edf"" NA 1 NA """" 17 ""Fixation: 4830ms"" 181 4830 5010 ""[ ]"" NA NA NA NA NA NA 7 1 NA NA 1"
"2388 ""aa2"" ""aa2.edf"" NA 1 NA """" 18 ""Fixation: 5147ms"" 130 5147 5276 ""[ ]"" NA NA NA NA NA NA 7 1 NA NA 1"
"2389 ""aa2"" ""aa2.edf"" NA 1 NA """" 19 ""Fixation: 5283ms"" 311 5283 5593 ""[ ]"" NA NA NA NA NA NA 7 1 NA NA 1"
"2390 ""aa2"" ""aa2.edf"" NA 1 NA """" 20 ""Fixation: 5621ms"" 423 5621 6043 ""[ ]"" NA NA NA NA NA NA 7 1 NA NA 1"
"2391 ""aa2"" ""aa2.edf"" NA 1 NA """" 21 ""Fixation: 6065ms"" 157 6065 6221 ""[ ]"" NA NA NA NA NA NA 7 1 NA NA 1"
"2392 ""aa2"" ""aa2.edf"" NA 1 NA """" 22 ""Fixation: 6248ms"" 262 6248 6509 ""[ ]"" NA NA NA NA NA NA 7 1 NA NA 1"
"2393 ""aa2"" ""aa2.edf"" NA 1 NA """" 23 ""Fixation: 6531ms"" 138 6531 6668 ""[ ]"" NA NA NA NA NA NA 7 1 NA NA 1"
"2394 ""aa2"" ""aa2.edf"" NA 1 NA """" 24 ""Fixation: 6719ms"" 108 6719 6826 ""[ ]"" NA NA NA NA NA NA 7 1 NA NA 1"
"2395 ""aa2"" ""aa2.edf"" NA 1 NA """" 25 ""Fixation: 6838ms"" 329 6838 7166 ""[ ]"" NA NA NA NA NA NA 7 1 NA NA 1"
"2396 ""aa2"" ""aa2.edf"" NA 1 NA """" 26 ""Fixation: 7216ms"" 448 7216 7663 ""[ ]"" NA NA NA NA NA NA 7 1 NA NA 1"
"2397 ""aa2"" ""aa2.edf"" 89 1 20 ""d"" 27 ""Fixation: 7866ms"" 56 7866 7921 ""[ 6]"" 6 ""?­?³?§?¨?Œ ?©?§?±?´ ?±?§ ?¬?„?ˆ ?§?†?¯?§?®?? "" -118.7 3.5 6 7 7 1 NA NA 1"
"2398 ""aa2"" ""aa2.edf"" NA 1 NA """" 1 ""Fixation: 7ms"" 180 7 186 ""[ ]"" NA NA NA NA NA NA 6 1 NA NA 1"
"2399 ""aa2"" ""aa2.edf"" NA 1 NA """" 2 ""Fixation: 201ms"" 239 201 439 ""[ ]"" NA NA NA NA NA NA 6 1 NA NA 1"
"2400 ""aa2"" ""aa2.edf"" NA 1 NA """" 3 ""Fixation: 456ms"" 280 456 735 ""[ ]"" NA NA NA NA NA NA 6 1 NA NA 1"
"2401 ""aa2"" ""aa2.edf"" NA 1 NA """" 4 ""Fixation: 756ms"" 202 756 957 ""[ ]"" NA NA NA NA NA NA 6 1 NA NA 1"
"2402 ""aa2"" ""aa2.edf"" NA 1 NA """" 5 ""Fixation: 982ms"" 308 982 1289 ""[ ]"" NA NA NA NA NA NA 6 1 NA NA 1"
"2403 ""aa2"" ""aa2.edf"" NA 1 NA """" 6 ""Fixation: 1309ms"" 433 1309 1741 ""[ ]"" NA NA NA NA NA NA 6 1 NA NA 1"
"2404 ""aa2"" ""aa2.edf"" NA 1 NA """" 7 ""Fixation: 1764ms"" 460 1764 2223 ""[ ]"" NA NA NA NA NA NA 6 1 NA NA 1"
"2405 ""aa2"" ""aa2.edf"" NA 1 NA """" 8 ""Fixation: 2248ms"" 378 2248 2625 ""[ ]"" NA NA NA NA NA NA 6 1 NA NA 1"
"2406 ""aa2"" ""aa2.edf"" NA 1 NA """" 9 ""Fixation: 2649ms"" 386 2649 3034 ""[ ]"" NA NA NA NA NA NA 6 1 NA NA 1"
"2407 ""aa2"" ""aa2.edf"" NA 1 NA """" 10 ""Fixation: 3053ms"" 294 3053 3346 ""[ ]"" NA NA NA NA NA NA 6 1 NA NA 1"
"2408 ""aa2"" ""aa2.edf"" NA 1 NA """" 11 ""Fixation: 3365ms"" 292 3365 3656 ""[ ]"" NA NA NA NA NA NA 6 1 NA NA 1"
"2409 ""aa2"" ""aa2.edf"" NA 1 NA """" 12 ""Fixation: 3682ms"" 467 3682 4148 ""[ ]"" NA NA NA NA NA NA 6 1 NA NA 1"
"2410 ""aa2"" ""aa2.edf"" NA 1 NA """" 13 ""Fixation: 4199ms"" 154 4199 4352 ""[ ]"" NA NA NA NA NA NA 6 1 NA NA 1"
"2411 ""aa2"" ""aa2.edf"" NA 1 NA """" 14 ""Fixation: 4382ms"" 161 4382 4542 ""[ ]"" NA NA NA NA NA NA 6 1 NA NA 1"
"2412 ""aa2"" ""aa2.edf"" NA 1 NA """" 15 ""Fixation: 4562ms"" 237 4562 4798 ""[ ]"" NA NA NA NA NA NA 6 1 NA NA 1"
"2413 ""aa2"" ""aa2.edf"" NA 1 NA """" 16 ""Fixation: 4981ms"" 118 4981 5098 ""[ ]"" NA NA NA NA NA NA 6 1 NA NA 1"
"2414 ""aa2"" ""aa2.edf"" NA 1 NA """" 17 ""Fixation: 5121ms"" 244 5121 5364 ""[ ]"" NA NA NA NA NA NA 6 1 NA NA 1"
"2415 ""aa2"" ""aa2.edf"" NA 1 NA """" 18 ""Fixation: 5578ms"" 110 5578 5687 ""[ ]"" NA NA NA NA NA NA 6 1 NA NA 1"
"2416 ""aa2"" ""aa2.edf"" NA 1 NA """" 19 ""Fixation: 5712ms"" 147 5712 5858 ""[ ]"" NA NA NA NA NA NA 6 1 NA NA 1"
"2417 ""aa2"" ""aa2.edf"" NA 1 NA """" 20 ""Fixation: 5876ms"" 323 5876 6198 ""[ ]"" NA NA NA NA NA NA 6 1 NA NA 1"
"2418 ""aa2"" ""aa2.edf"" NA 1 NA """" 21 ""Fixation: 6224ms"" 346 6224 6569 ""[ ]"" NA NA NA NA NA NA 6 1 NA NA 1"
"2419 ""aa2"" ""aa2.edf"" NA 1 NA """" 22 ""Fixation: 6625ms"" 416 6625 7040 ""[ ]"" NA NA NA NA NA NA 6 1 NA NA 1"
"2420 ""aa2"" ""aa2.edf"" NA 1 NA """" 23 ""Fixation: 7095ms"" 161 7095 7255 ""[ ]"" NA NA NA NA NA NA 6 1 NA NA 1"
"2421 ""aa2"" ""aa2.edf"" NA 1 NA """" 24 ""Fixation: 7279ms"" 100 7279 7378 ""[ ]"" NA NA NA NA NA NA 6 1 NA NA 1"
"2422 ""aa2"" ""aa2.edf"" NA 1 NA """" 1 ""Fixation: 7ms"" 43 7 49 ""[ ]"" NA NA NA NA NA NA 7 1 NA NA 1"
"2423 ""aa2"" ""aa2.edf"" NA 1 NA """" 2 ""Fixation: 72ms"" 436 72 507 ""[ ]"" NA NA NA NA NA NA 7 1 NA NA 1"
"2424 ""aa2"" ""aa2.edf"" NA 1 NA """" 3 ""Fixation: 523ms"" 206 523 728 ""[ ]"" NA NA NA NA NA NA 7 1 NA NA 1"
"2425 ""aa2"" ""aa2.edf"" NA 1 NA """" 4 ""Fixation: 746ms"" 274 746 1019 ""[ ]"" NA NA NA NA NA NA 7 1 NA NA 1"
"2426 ""aa2"" ""aa2.edf"" NA 1 NA """" 5 ""Fixation: 1039ms"" 359 1039 1397 ""[ ]"" NA NA NA NA NA NA 7 1 NA NA 1"
"2427 ""aa2"" ""aa2.edf"" NA 1 NA """" 6 ""Fixation: 1418ms"" 193 1418 1610 ""[ ]"" NA NA NA NA NA NA 7 1 NA NA 1"
"2428 ""aa2"" ""aa2.edf"" NA 1 NA """" 7 ""Fixation: 1626ms"" 158 1626 1783 ""[ ]"" NA NA NA NA NA NA 7 1 NA NA 1"
"2429 ""aa2"" ""aa2.edf"" NA 1 NA """" 8 ""Fixation: 1803ms"" 209 1803 2011 ""[ ]"" NA NA NA NA NA NA 7 1 NA NA 1"
"2430 ""aa2"" ""aa2.edf"" NA 1 NA """" 9 ""Fixation: 2036ms"" 271 2036 2306 ""[ ]"" NA NA NA NA NA NA 7 1 NA NA 1"
"2431 ""aa2"" ""aa2.edf"" NA 1 NA """" 10 ""Fixation: 2330ms"" 335 2330 2664 ""[ ]"" NA NA NA NA NA NA 7 1 NA NA 1"
"2432 ""aa2"" ""aa2.edf"" NA 1 NA """" 11 ""Fixation: 2689ms"" 273 2689 2961 ""[ ]"" NA NA NA NA NA NA 7 1 NA NA 1"
"2433 ""aa2"" ""aa2.edf"" NA 1 NA """" 12 ""Fixation: 2983ms"" 184 2983 3166 ""[ ]"" NA NA NA NA NA NA 7 1 NA NA 1"
"2434 ""aa2"" ""aa2.edf"" NA 1 NA """" 13 ""Fixation: 3183ms"" 248 3183 3430 ""[ ]"" NA NA NA NA NA NA 7 1 NA NA 1"
"2435 ""aa2"" ""aa2.edf"" NA 1 NA """" 14 ""Fixation: 3515ms"" 222 3515 3736 ""[ ]"" NA NA NA NA NA NA 7 1 NA NA 1"
"2436 ""aa2"" ""aa2.edf"" NA 1 NA """" 15 ""Fixation: 3794ms"" 77 3794 3870 ""[ ]"" NA NA NA NA NA NA 7 1 NA NA 1"
"2437 ""aa2"" ""aa2.edf"" NA 1 NA """" 16 ""Fixation: 3892ms"" 74 3892 3965 ""[ ]"" NA NA NA NA NA NA 7 1 NA NA 1"
"2438 ""aa2"" ""aa2.edf"" NA 1 NA """" 17 ""Fixation: 3986ms"" 139 3986 4124 ""[ ]"" NA NA NA NA NA NA 7 1 NA NA 1"
"2439 ""aa2"" ""aa2.edf"" NA 1 NA """" 18 ""Fixation: 4150ms"" 259 4150 4408 ""[ ]"" NA NA NA NA NA NA 7 1 NA NA 1"
"2440 ""aa2"" ""aa2.edf"" NA 1 NA """" 19 ""Fixation: 4432ms"" 188 4432 4619 ""[ ]"" NA NA NA NA NA NA 7 1 NA NA 1"
"2441 ""aa2"" ""aa2.edf"" NA 1 NA """" 20 ""Fixation: 4671ms"" 211 4671 4881 ""[ ]"" NA NA NA NA NA NA 7 1 NA NA 1"
"2442 ""aa2"" ""aa2.edf"" NA 1 NA """" 21 ""Fixation: 4934ms"" 116 4934 5049 ""[ ]"" NA NA NA NA NA NA 7 1 NA NA 1"
"2443 ""aa2"" ""aa2.edf"" NA 1 NA """" 22 ""Fixation: 5071ms"" 186 5071 5256 ""[ ]"" NA NA NA NA NA NA 7 1 NA NA 1"
"2444 ""aa2"" ""aa2.edf"" 92 1 13 ""c"" 1 ""Fixation: 7ms"" 191 7 197 ""[ 1]"" 1 ""?±?¶?§ "" 7.4 -10.4 1 6 6 1 NA NA 1"
"2445 ""aa2"" ""aa2.edf"" 92 1 13 ""c"" 2 ""Fixation: 215ms"" 421 215 635 ""[ 2]"" 2 ""?¨?§???Œ "" 6.7 3.3 1 6 6 1 NA NA 1"
"2446 ""aa2"" ""aa2.edf"" 92 1 13 ""c"" 3 ""Fixation: 659ms"" 353 659 1011 ""[ 3]"" 3 ""?¨?‡ ?…?† "" -20.4 8.3 1 6 6 1 NA NA 1"
"2447 ""aa2"" ""aa2.edf"" 92 1 13 ""c"" 4 ""Fixation: 1024ms"" 255 1024 1278 ""[ 4]"" 4 ""???±?ˆ?®?? "" 2.2 7.3 1 6 6 1 NA NA 1"
"2448 ""aa2"" ""aa2.edf"" 92 1 13 ""c"" 5 ""Fixation: 1301ms"" 297 1301 1597 ""[ 6]"" 6 ""?§?² ?§?Œ?† ?´?‡?± ?±???? "" 35.8 12.2 3 6 6 1 NA NA 1"
"2449 ""aa2"" ""aa2.edf"" 92 1 13 ""c"" 6 ""Fixation: 1617ms"" 193 1617 1809 ""[ 6]"" 6 ""?§?² ?§?Œ?† ?´?‡?± ?±???? "" -16.7 12.8 3 6 6 1 NA NA 1"
"2450 ""aa2"" ""aa2.edf"" 92 1 13 ""c"" 7 ""Fixation: 1821ms"" 1511 1821 3331 ""[ 6]"" 6 ""?§?² ?§?Œ?† ?´?‡?± ?±???? "" -43.9 11.6 3 6 6 1 NA NA 1"
"2451 ""aa2"" ""aa2.edf"" NA 1 NA """" 8 ""Fixation: 3423ms"" 110 3423 3532 ""[ ]"" NA NA NA NA NA NA 6 1 NA NA 1"
"2452 ""aa2"" ""aa2.edf"" NA 1 NA """" 9 ""Fixation: 3559ms"" 291 3559 3849 ""[ ]"" NA NA NA NA NA NA 6 1 NA NA 1"
"2453 ""aa2"" ""aa2.edf"" NA 1 NA """" 10 ""Fixation: 3961ms"" 135 3961 4095 ""[ ]"" NA NA NA NA NA NA 6 1 NA NA 1"
"2454 ""aa2"" ""aa2.edf"" NA 1 NA """" 11 ""Fixation: 4117ms"" 290 4117 4406 ""[ ]"" NA NA NA NA NA NA 6 1 NA NA 1"
"2455 ""aa2"" ""aa2.edf"" NA 1 NA """" 12 ""Fixation: 4434ms"" 260 4434 4693 ""[ ]"" NA NA NA NA NA NA 6 1 NA NA 1"
"2456 ""aa2"" ""aa2.edf"" NA 1 NA """" 13 ""Fixation: 4719ms"" 427 4719 5145 ""[ ]"" NA NA NA NA NA NA 6 1 NA NA 1"
"2457 ""aa2"" ""aa2.edf"" NA 1 NA """" 14 ""Fixation: 5164ms"" 261 5164 5424 ""[ ]"" NA NA NA NA NA NA 6 1 NA NA 1"
"2458 ""aa2"" ""aa2.edf"" NA 1 NA """" 15 ""Fixation: 5454ms"" 142 5454 5595 ""[ ]"" NA NA NA NA NA NA 6 1 NA NA 1"
"2459 ""aa2"" ""aa2.edf"" NA 1 NA """" 1 ""Fixation: 10ms"" 192 10 201 ""[ ]"" NA NA NA NA NA NA 7 1 NA NA 1"
"2460 ""aa2"" ""aa2.edf"" NA 1 NA """" 2 ""Fixation: 217ms"" 277 217 493 ""[ ]"" NA NA NA NA NA NA 7 1 NA NA 1"
"2461 ""aa2"" ""aa2.edf"" NA 1 NA """" 3 ""Fixation: 515ms"" 186 515 700 ""[ ]"" NA NA NA NA NA NA 7 1 NA NA 1"
"2462 ""aa2"" ""aa2.edf"" NA 1 NA """" 4 ""Fixation: 729ms"" 283 729 1011 ""[ ]"" NA NA NA NA NA NA 7 1 NA NA 1"
"2463 ""aa2"" ""aa2.edf"" NA 1 NA """" 5 ""Fixation: 1035ms"" 204 1035 1238 ""[ ]"" NA NA NA NA NA NA 7 1 NA NA 1"
"2464 ""aa2"" ""aa2.edf"" NA 1 NA """" 6 ""Fixation: 1262ms"" 250 1262 1511 ""[ ]"" NA NA NA NA NA NA 7 1 NA NA 1"
"2465 ""aa2"" ""aa2.edf"" NA 1 NA """" 7 ""Fixation: 1531ms"" 414 1531 1944 ""[ ]"" NA NA NA NA NA NA 7 1 NA NA 1"
"2466 ""aa2"" ""aa2.edf"" NA 1 NA """" 8 ""Fixation: 1965ms"" 204 1965 2168 ""[ ]"" NA NA NA NA NA NA 7 1 NA NA 1"
"2467 ""aa2"" ""aa2.edf"" NA 1 NA """" 9 ""Fixation: 2183ms"" 176 2183 2358 ""[ ]"" NA NA NA NA NA NA 7 1 NA NA 1"
"2468 ""aa2"" ""aa2.edf"" NA 1 NA """" 10 ""Fixation: 2381ms"" 303 2381 2683 ""[ ]"" NA NA NA NA NA NA 7 1 NA NA 1"
"2469 ""aa2"" ""aa2.edf"" NA 1 NA """" 11 ""Fixation: 2700ms"" 363 2700 3062 ""[ ]"" NA NA NA NA NA NA 7 1 NA NA 1"
"2470 ""aa2"" ""aa2.edf"" NA 1 NA """" 12 ""Fixation: 3146ms"" 111 3146 3256 ""[ ]"" NA NA NA NA NA NA 7 1 NA NA 1"
"2471 ""aa2"" ""aa2.edf"" NA 1 NA """" 13 ""Fixation: 3279ms"" 604 3279 3882 ""[ ]"" NA NA NA NA NA NA 7 1 NA NA 1"
"2472 ""aa2"" ""aa2.edf"" NA 1 NA """" 14 ""Fixation: 3954ms"" 75 3954 4028 ""[ ]"" NA NA NA NA NA NA 7 1 NA NA 1"
"2473 ""aa2"" ""aa2.edf"" NA 1 NA """" 15 ""Fixation: 4044ms"" 143 4044 4186 ""[ ]"" NA NA NA NA NA NA 7 1 NA NA 1"
"2474 ""aa2"" ""aa2.edf"" NA 1 NA """" 16 ""Fixation: 4202ms"" 207 4202 4408 ""[ ]"" NA NA NA NA NA NA 7 1 NA NA 1"
"2475 ""aa2"" ""aa2.edf"" NA 1 NA """" 17 ""Fixation: 4431ms"" 125 4431 4555 ""[ ]"" NA NA NA NA NA NA 7 1 NA NA 1"
"2476 ""aa2"" ""aa2.edf"" NA 1 NA """" 18 ""Fixation: 4581ms"" 307 4581 4887 ""[ ]"" NA NA NA NA NA NA 7 1 NA NA 1"
"2477 ""aa2"" ""aa2.edf"" NA 1 NA """" 19 ""Fixation: 4908ms"" 272 4908 5179 ""[ ]"" NA NA NA NA NA NA 7 1 NA NA 1"
"2478 ""aa2"" ""aa2.edf"" NA 1 NA """" 20 ""Fixation: 5230ms"" 115 5230 5344 ""[ ]"" NA NA NA NA NA NA 7 1 NA NA 1"
"2479 ""aa2"" ""aa2.edf"" NA 1 NA """" 21 ""Fixation: 5357ms"" 259 5357 5615 ""[ ]"" NA NA NA NA NA NA 7 1 NA NA 1"
"2480 ""aa2"" ""aa2.edf"" NA 1 NA """" 22 ""Fixation: 5658ms"" 148 5658 5805 ""[ ]"" NA NA NA NA NA NA 7 1 NA NA 1"
"2481 ""aa2"" ""aa2.edf"" NA 1 NA """" 23 ""Fixation: 5847ms"" 262 5847 6108 ""[ ]"" NA NA NA NA NA NA 7 1 NA NA 1"
"2482 ""aa2"" ""aa2.edf"" NA 1 NA """" 24 ""Fixation: 6152ms"" 110 6152 6261 ""[ ]"" NA NA NA NA NA NA 7 1 NA NA 1"
"2483 ""aa2"" ""aa2.edf"" NA 1 NA """" 25 ""Fixation: 6282ms"" 77 6282 6358 ""[ ]"" NA NA NA NA NA NA 7 1 NA NA 1"
"2484 ""aa2"" ""aa2.edf"" NA 1 NA """" 1 ""Fixation: 7ms"" 211 7 217 ""[ ]"" NA NA NA NA NA NA 7 1 NA NA 1"
"2485 ""aa2"" ""aa2.edf"" NA 1 NA """" 2 ""Fixation: 225ms"" 186 225 410 ""[ ]"" NA NA NA NA NA NA 7 1 NA NA 1"
"2486 ""aa2"" ""aa2.edf"" NA 1 NA """" 3 ""Fixation: 433ms"" 285 433 717 ""[ ]"" NA NA NA NA NA NA 7 1 NA NA 1"
"2487 ""aa2"" ""aa2.edf"" NA 1 NA """" 4 ""Fixation: 738ms"" 320 738 1057 ""[ ]"" NA NA NA NA NA NA 7 1 NA NA 1"
"2488 ""aa2"" ""aa2.edf"" NA 1 NA """" 5 ""Fixation: 1077ms"" 213 1077 1289 ""[ ]"" NA NA NA NA NA NA 7 1 NA NA 1"
"2489 ""aa2"" ""aa2.edf"" NA 1 NA """" 6 ""Fixation: 1310ms"" 280 1310 1589 ""[ ]"" NA NA NA NA NA NA 7 1 NA NA 1"
"2490 ""aa2"" ""aa2.edf"" NA 1 NA """" 7 ""Fixation: 1613ms"" 585 1613 2197 ""[ ]"" NA NA NA NA NA NA 7 1 NA NA 1"
"2491 ""aa2"" ""aa2.edf"" NA 1 NA """" 8 ""Fixation: 2213ms"" 396 2213 2608 ""[ ]"" NA NA NA NA NA NA 7 1 NA NA 1"
"2492 ""aa2"" ""aa2.edf"" NA 1 NA """" 9 ""Fixation: 2624ms"" 170 2624 2793 ""[ ]"" NA NA NA NA NA NA 7 1 NA NA 1"
"2493 ""aa2"" ""aa2.edf"" NA 1 NA """" 10 ""Fixation: 2805ms"" 437 2805 3241 ""[ ]"" NA NA NA NA NA NA 7 1 NA NA 1"
"2494 ""aa2"" ""aa2.edf"" NA 1 NA """" 11 ""Fixation: 3258ms"" 196 3258 3453 ""[ ]"" NA NA NA NA NA NA 7 1 NA NA 1"
"2495 ""aa2"" ""aa2.edf"" NA 1 NA """" 12 ""Fixation: 3548ms"" 103 3548 3650 ""[ ]"" NA NA NA NA NA NA 7 1 NA NA 1"
"2496 ""aa2"" ""aa2.edf"" NA 1 NA """" 13 ""Fixation: 3677ms"" 107 3677 3783 ""[ ]"" NA NA NA NA NA NA 7 1 NA NA 1"
"2497 ""aa2"" ""aa2.edf"" NA 1 NA """" 14 ""Fixation: 4211ms"" 38 4211 4248 ""[ ]"" NA NA NA NA NA NA 7 1 NA NA 1"
"2498 ""aa2"" ""aa2.edf"" NA 1 NA """" 15 ""Fixation: 4457ms"" 274 4457 4730 ""[ ]"" NA NA NA NA NA NA 7 1 NA NA 1"
"2499 ""aa2"" ""aa2.edf"" NA 1 NA """" 16 ""Fixation: 4795ms"" 35 4795 4829 ""[ ]"" NA NA NA NA NA NA 7 1 NA NA 1"
"2500 ""aa2"" ""aa2.edf"" NA 1 NA """" 17 ""Fixation: 4857ms"" 50 4857 4906 ""[ ]"" NA NA NA NA NA NA 7 1 NA NA 1"
"2501 ""aa2"" ""aa2.edf"" NA 1 NA """" 18 ""Fixation: 4932ms"" 477 4932 5408 ""[ ]"" NA NA NA NA NA NA 7 1 NA NA 1"
"2502 ""aa2"" ""aa2.edf"" NA 1 NA """" 19 ""Fixation: 5428ms"" 197 5428 5624 ""[ ]"" NA NA NA NA NA NA 7 1 NA NA 1"
"2503 ""aa2"" ""aa2.edf"" NA 1 NA """" 20 ""Fixation: 5650ms"" 1112 5650 6761 ""[ ]"" NA NA NA NA NA NA 7 1 NA NA 1"
"2504 ""aa2"" ""aa2.edf"" NA 1 NA """" 21 ""Fixation: 6807ms"" 120 6807 6926 ""[ ]"" NA NA NA NA NA NA 7 1 NA NA 1"
"2505 ""aa2"" ""aa2.edf"" NA 1 NA """" 22 ""Fixation: 6966ms"" 88 6966 7053 ""[ ]"" NA NA NA NA NA NA 7 1 NA NA 1"
"2506 ""aa2"" ""aa2.edf"" NA 1 NA """" 23 ""Fixation: 7094ms"" 144 7094 7237 ""[ ]"" NA NA NA NA NA NA 7 1 NA NA 1"
"2507 ""aa2"" ""aa2.edf"" NA 1 NA """" 24 ""Fixation: 7260ms"" 537 7260 7796 ""[ ]"" NA NA NA NA NA NA 7 1 NA NA 1"
"2508 ""aa2"" ""aa2.edf"" NA 1 NA """" 25 ""Fixation: 7804ms"" 160 7804 7963 ""[ ]"" NA NA NA NA NA NA 7 1 NA NA 1"
"2509 ""aa2"" ""aa2.edf"" NA 1 NA """" 26 ""Fixation: 8007ms"" 148 8007 8154 ""[ ]"" NA NA NA NA NA NA 7 1 NA NA 1"
"2510 ""aa2"" ""aa2.edf"" NA 1 NA """" 27 ""Fixation: 8181ms"" 147 8181 8327 ""[ ]"" NA NA NA NA NA NA 7 1 NA NA 1"
"2511 ""aa2"" ""aa2.edf"" NA 1 NA """" 28 ""Fixation: 8373ms"" 225 8373 8597 ""[ ]"" NA NA NA NA NA NA 7 1 NA NA 1"
"2512 ""aa2"" ""aa2.edf"" NA 1 NA """" 29 ""Fixation: 8639ms"" 86 8639 8724 ""[ ]"" NA NA NA NA NA NA 7 1 NA NA 1"
"2513 ""aa2"" ""aa2.edf"" NA 1 NA """" 30 ""Fixation: 8745ms"" 151 8745 8895 ""[ ]"" NA NA NA NA NA NA 7 1 NA NA 1"
"2514 ""aa2"" ""aa2.edf"" NA 1 NA """" 1 ""Fixation: 36ms"" 411 36 446 ""[ ]"" NA NA NA NA NA NA 6 1 NA NA 1"
"2515 ""aa2"" ""aa2.edf"" NA 1 NA """" 2 ""Fixation: 469ms"" 212 469 680 ""[ ]"" NA NA NA NA NA NA 6 1 NA NA 1"
"2516 ""aa2"" ""aa2.edf"" NA 1 NA """" 3 ""Fixation: 692ms"" 232 692 923 ""[ ]"" NA NA NA NA NA NA 6 1 NA NA 1"
"2517 ""aa2"" ""aa2.edf"" NA 1 NA """" 4 ""Fixation: 945ms"" 292 945 1236 ""[ ]"" NA NA NA NA NA NA 6 1 NA NA 1"
"2518 ""aa2"" ""aa2.edf"" NA 1 NA """" 5 ""Fixation: 1256ms"" 194 1256 1449 ""[ ]"" NA NA NA NA NA NA 6 1 NA NA 1"
"2519 ""aa2"" ""aa2.edf"" NA 1 NA """" 6 ""Fixation: 1465ms"" 413 1465 1877 ""[ ]"" NA NA NA NA NA NA 6 1 NA NA 1"
"2520 ""aa2"" ""aa2.edf"" NA 1 NA """" 7 ""Fixation: 1898ms"" 484 1898 2381 ""[ ]"" NA NA NA NA NA NA 6 1 NA NA 1"
"2521 ""aa2"" ""aa2.edf"" NA 1 NA """" 8 ""Fixation: 2396ms"" 484 2396 2879 ""[ ]"" NA NA NA NA NA NA 6 1 NA NA 1"
"2522 ""aa2"" ""aa2.edf"" NA 1 NA """" 9 ""Fixation: 2923ms"" 188 2923 3110 ""[ ]"" NA NA NA NA NA NA 6 1 NA NA 1"
"2523 ""aa2"" ""aa2.edf"" NA 1 NA """" 10 ""Fixation: 3141ms"" 151 3141 3291 ""[ ]"" NA NA NA NA NA NA 6 1 NA NA 1"
"2524 ""aa2"" ""aa2.edf"" NA 1 NA """" 11 ""Fixation: 3529ms"" 69 3529 3597 ""[ ]"" NA NA NA NA NA NA 6 1 NA NA 1"
"2525 ""aa2"" ""aa2.edf"" NA 1 NA """" 12 ""Fixation: 3623ms"" 322 3623 3944 ""[ ]"" NA NA NA NA NA NA 6 1 NA NA 1"
"2526 ""aa2"" ""aa2.edf"" NA 1 NA """" 13 ""Fixation: 3951ms"" 117 3951 4067 ""[ ]"" NA NA NA NA NA NA 6 1 NA NA 1"
"2527 ""aa2"" ""aa2.edf"" NA 1 NA """" 14 ""Fixation: 4135ms"" 89 4135 4223 ""[ ]"" NA NA NA NA NA NA 6 1 NA NA 1"
"2528 ""aa2"" ""aa2.edf"" NA 1 NA """" 15 ""Fixation: 4243ms"" 159 4243 4401 ""[ ]"" NA NA NA NA NA NA 6 1 NA NA 1"
"2529 ""aa2"" ""aa2.edf"" NA 1 NA """" 16 ""Fixation: 4414ms"" 182 4414 4595 ""[ ]"" NA NA NA NA NA NA 6 1 NA NA 1"
"2530 ""aa2"" ""aa2.edf"" NA 1 NA """" 17 ""Fixation: 4624ms"" 169 4624 4792 ""[ ]"" NA NA NA NA NA NA 6 1 NA NA 1"
"2531 ""aa2"" ""aa2.edf"" NA 1 NA """" 18 ""Fixation: 4813ms"" 358 4813 5170 ""[ ]"" NA NA NA NA NA NA 6 1 NA NA 1"
"2532 ""aa2"" ""aa2.edf"" NA 1 NA """" 19 ""Fixation: 5218ms"" 143 5218 5360 ""[ ]"" NA NA NA NA NA NA 6 1 NA NA 1"
"2533 ""aa2"" ""aa2.edf"" NA 1 NA """" 20 ""Fixation: 5369ms"" 215 5369 5583 ""[ ]"" NA NA NA NA NA NA 6 1 NA NA 1"
"2534 ""aa2"" ""aa2.edf"" NA 1 NA """" 21 ""Fixation: 5629ms"" 166 5629 5794 ""[ ]"" NA NA NA NA NA NA 6 1 NA NA 1"
"2535 ""aa2"" ""aa2.edf"" NA 1 NA """" 22 ""Fixation: 5817ms"" 164 5817 5980 ""[ ]"" NA NA NA NA NA NA 6 1 NA NA 1"
"2536 ""aa2"" ""aa2.edf"" NA 1 NA """" 23 ""Fixation: 5999ms"" 202 5999 6200 ""[ ]"" NA NA NA NA NA NA 6 1 NA NA 1"
"2537 ""aa2"" ""aa2.edf"" 96 1 19 ""a"" 1 ""Fixation: 11ms"" 178 11 188 ""[ 1]"" 1 ""?´?¨?†?… "" 13.8 -14.6 2 6 6 1 NA NA 1"
"2538 ""aa2"" ""aa2.edf"" 96 1 19 ""a"" 2 ""Fixation: 208ms"" 455 208 662 ""[ 1]"" 1 ""?´?¨?†?… "" -33.9 -1.3 2 6 6 1 NA NA 1"
"2539 ""aa2"" ""aa2.edf"" 96 1 19 ""a"" 3 ""Fixation: 684ms"" 320 684 1003 ""[ 2]"" 2 ""?¾?Œ?´?†?‡?§?¯?Œ "" -7.5 -0.2 1 6 6 1 NA NA 1"
"2540 ""aa2"" ""aa2.edf"" 96 1 19 ""a"" 4 ""Fixation: 1027ms"" 236 1027 1262 ""[ 3]"" 3 ""?¨?‡ ?…?† "" -13.1 4.6 1 6 6 1 NA NA 1"
"2541 ""aa2"" ""aa2.edf"" 96 1 19 ""a"" 5 ""Fixation: 1274ms"" 167 1274 1440 ""[ 4]"" 4 ""?©?±?¯ "" -4.3 4 1 6 6 1 NA NA 1"
"2542 ""aa2"" ""aa2.edf"" 96 1 19 ""a"" 6 ""Fixation: 1461ms"" 364 1461 1824 ""[ 6]"" 6 ""?‚?§?¨?„?? ?¾?Œ?´ ?¨?Œ?†?Œ ?¨?ˆ?¯ "" 72.2 3.4 5 6 6 1 NA NA 1"
"2543 ""aa2"" ""aa2.edf"" 96 1 19 ""a"" 7 ""Fixation: 1844ms"" 252 1844 2095 ""[ 6]"" 6 ""?‚?§?¨?„?? ?¾?Œ?´ ?¨?Œ?†?Œ ?¨?ˆ?¯ "" 16.6 5.1 5 6 6 1 NA NA 1"
"2544 ""aa2"" ""aa2.edf"" 96 1 19 ""a"" 8 ""Fixation: 2114ms"" 551 2114 2664 ""[ 6]"" 6 ""?‚?§?¨?„?? ?¾?Œ?´ ?¨?Œ?†?Œ ?¨?ˆ?¯ "" -47.2 4.4 5 6 6 1 NA NA 1"
"2545 ""aa2"" ""aa2.edf"" 96 1 19 ""a"" 9 ""Fixation: 2682ms"" 610 2682 3291 ""[ 6]"" 6 ""?‚?§?¨?„?? ?¾?Œ?´ ?¨?Œ?†?Œ ?¨?ˆ?¯ "" -14.9 7.2 5 6 6 1 NA NA 1"
"2546 ""aa2"" ""aa2.edf"" 96 1 19 ""a"" 10 ""Fixation: 3309ms"" 204 3309 3512 ""[ 6]"" 6 ""?‚?§?¨?„?? ?¾?Œ?´ ?¨?Œ?†?Œ ?¨?ˆ?¯ "" -49.3 7.1 5 6 6 1 NA NA 1"
"2547 ""aa2"" ""aa2.edf"" NA 1 NA """" 11 ""Fixation: 3605ms"" 131 3605 3735 ""[ ]"" NA NA NA NA NA NA 6 1 NA NA 1"
"2548 ""aa2"" ""aa2.edf"" NA 1 NA """" 12 ""Fixation: 3755ms"" 238 3755 3992 ""[ ]"" NA NA NA NA NA NA 6 1 NA NA 1"
"2549 ""aa2"" ""aa2.edf"" NA 1 NA """" 13 ""Fixation: 4063ms"" 72 4063 4134 ""[ ]"" NA NA NA NA NA NA 6 1 NA NA 1"
"2550 ""aa2"" ""aa2.edf"" NA 1 NA """" 14 ""Fixation: 4154ms"" 226 4154 4379 ""[ ]"" NA NA NA NA NA NA 6 1 NA NA 1"
"2551 ""aa2"" ""aa2.edf"" NA 1 NA """" 15 ""Fixation: 4402ms"" 251 4402 4652 ""[ ]"" NA NA NA NA NA NA 6 1 NA NA 1"
"2552 ""aa2"" ""aa2.edf"" NA 1 NA """" 16 ""Fixation: 4677ms"" 805 4677 5481 ""[ ]"" NA NA NA NA NA NA 6 1 NA NA 1"
"2553 ""aa2"" ""aa2.edf"" NA 1 NA """" 17 ""Fixation: 5537ms"" 136 5537 5672 ""[ ]"" NA NA NA NA NA NA 6 1 NA NA 1"
"2554 ""aa2"" ""aa2.edf"" NA 1 NA """" 18 ""Fixation: 5680ms"" 361 5680 6040 ""[ ]"" NA NA NA NA NA NA 6 1 NA NA 1"
"2555 ""aa2"" ""aa2.edf"" NA 1 NA """" 19 ""Fixation: 6083ms"" 294 6083 6376 ""[ ]"" NA NA NA NA NA NA 6 1 NA NA 1"
"2556 ""aa2"" ""aa2.edf"" NA 1 NA """" 20 ""Fixation: 6432ms"" 317 6432 6748 ""[ ]"" NA NA NA NA NA NA 6 1 NA NA 1"
"2557 ""aa2"" ""aa2.edf"" NA 1 NA """" 21 ""Fixation: 6775ms"" 338 6775 7112 ""[ ]"" NA NA NA NA NA NA 6 1 NA NA 1"
"2558 ""ab"" ""ab.edf"" NA 4 NA """" 1 ""Fixation: 7ms"" 184 7 190 ""[ ]"" NA NA NA NA NA NA 3 5 NA NA 2"
"2559 ""ab"" ""ab.edf"" NA 4 NA """" 2 ""Fixation: 215ms"" 81 215 295 ""[ ]"" NA NA NA NA NA NA 3 5 NA NA 2"
"2560 ""ab"" ""ab.edf"" NA 4 NA """" 3 ""Fixation: 315ms"" 253 315 567 ""[ ]"" NA NA NA NA NA NA 3 5 NA NA 2"
"2561 ""ab"" ""ab.edf"" NA 4 NA """" 4 ""Fixation: 576ms"" 176 576 751 ""[ ]"" NA NA NA NA NA NA 3 5 NA NA 2"
"2562 ""ab"" ""ab.edf"" NA 4 NA """" 5 ""Fixation: 768ms"" 211 768 978 ""[ ]"" NA NA NA NA NA NA 3 5 NA NA 2"
"2563 ""ab"" ""ab.edf"" NA 4 NA """" 6 ""Fixation: 995ms"" 278 995 1272 ""[ ]"" NA NA NA NA NA NA 3 5 NA NA 2"
"2564 ""ab"" ""ab.edf"" NA 4 NA """" 7 ""Fixation: 1287ms"" 258 1287 1544 ""[ ]"" NA NA NA NA NA NA 3 5 NA NA 2"
"2565 ""ab"" ""ab.edf"" NA 4 NA """" 8 ""Fixation: 1559ms"" 193 1559 1751 ""[ ]"" NA NA NA NA NA NA 3 5 NA NA 2"
"2566 ""ab"" ""ab.edf"" NA 4 NA """" 9 ""Fixation: 1768ms"" 210 1768 1977 ""[ ]"" NA NA NA NA NA NA 3 5 NA NA 2"
"2567 ""ab"" ""ab.edf"" NA 4 NA """" 10 ""Fixation: 1988ms"" 178 1988 2165 ""[ ]"" NA NA NA NA NA NA 3 5 NA NA 2"
"2568 ""ab"" ""ab.edf"" NA 4 NA """" 11 ""Fixation: 2177ms"" 218 2177 2394 ""[ ]"" NA NA NA NA NA NA 3 5 NA NA 2"
"2569 ""ab"" ""ab.edf"" NA 4 NA """" 12 ""Fixation: 2410ms"" 178 2410 2587 ""[ ]"" NA NA NA NA NA NA 3 5 NA NA 2"
"2570 ""ab"" ""ab.edf"" NA 4 NA """" 13 ""Fixation: 2608ms"" 384 2608 2991 ""[ ]"" NA NA NA NA NA NA 3 5 NA NA 2"
"2571 ""ab"" ""ab.edf"" NA 4 NA """" 14 ""Fixation: 3014ms"" 301 3014 3314 ""[ ]"" NA NA NA NA NA NA 3 5 NA NA 2"
"2572 ""ab"" ""ab.edf"" NA 4 NA """" 15 ""Fixation: 3327ms"" 1120 3327 4446 ""[ ]"" NA NA NA NA NA NA 3 5 NA NA 2"
"2573 ""ab"" ""ab.edf"" NA 4 NA """" 16 ""Fixation: 4463ms"" 131 4463 4593 ""[ ]"" NA NA NA NA NA NA 3 5 NA NA 2"
"2574 ""ab"" ""ab.edf"" NA 4 NA """" 17 ""Fixation: 4679ms"" 95 4679 4773 ""[ ]"" NA NA NA NA NA NA 3 5 NA NA 2"
"2575 ""ab"" ""ab.edf"" NA 4 NA """" 18 ""Fixation: 4803ms"" 1440 4803 6242 ""[ ]"" NA NA NA NA NA NA 3 5 NA NA 2"
"2576 ""ab"" ""ab.edf"" NA 4 NA """" 19 ""Fixation: 6260ms"" 1606 6260 7865 ""[ ]"" NA NA NA NA NA NA 3 5 NA NA 2"
"2577 ""ab"" ""ab.edf"" NA 4 NA """" 20 ""Fixation: 7884ms"" 119 7884 8002 ""[ ]"" NA NA NA NA NA NA 3 5 NA NA 2"
"2578 ""ab"" ""ab.edf"" NA 4 NA """" 21 ""Fixation: 8020ms"" 1345 8020 9364 ""[ ]"" NA NA NA NA NA NA 3 5 NA NA 2"
"2579 ""ab"" ""ab.edf"" NA 4 NA """" 22 ""Fixation: 9386ms"" 436 9386 9821 ""[ ]"" NA NA NA NA NA NA 3 5 NA NA 2"
"2580 ""ab"" ""ab.edf"" NA 4 NA """" 23 ""Fixation: 9830ms"" 86 9830 9915 ""[ ]"" NA NA NA NA NA NA 3 5 NA NA 2"
"2581 ""ab"" ""ab.edf"" NA 4 NA """" 24 ""Fixation: 9991ms"" 145 9991 10135 ""[ ]"" NA NA NA NA NA NA 3 5 NA NA 2"
"2582 ""ab"" ""ab.edf"" NA 4 NA """" 25 ""Fixation: 10171ms"" 278 10171 10448 ""[ ]"" NA NA NA NA NA NA 3 5 NA NA 2"
"2583 ""ab"" ""ab.edf"" NA 4 NA """" 26 ""Fixation: 10463ms"" 183 10463 10645 ""[ ]"" NA NA NA NA NA NA 3 5 NA NA 2"
"2584 ""ab"" ""ab.edf"" NA 4 NA """" 27 ""Fixation: 10653ms"" 211 10653 10863 ""[ ]"" NA NA NA NA NA NA 3 5 NA NA 2"
"2585 ""ab"" ""ab.edf"" NA 4 NA """" 28 ""Fixation: 10872ms"" 527 10872 11398 ""[ ]"" NA NA NA NA NA NA 3 5 NA NA 2"
"2586 ""ab"" ""ab.edf"" NA 4 NA """" 29 ""Fixation: 11420ms"" 269 11420 11688 ""[ ]"" NA NA NA NA NA NA 3 5 NA NA 2"
"2587 ""ab"" ""ab.edf"" NA 4 NA """" 30 ""Fixation: 11707ms"" 73 11707 11779 ""[ ]"" NA NA NA NA NA NA 3 5 NA NA 2"
"2588 ""ab"" ""ab.edf"" NA 4 NA """" 31 ""Fixation: 11948ms"" 136 11948 12083 ""[ ]"" NA NA NA NA NA NA 3 5 NA NA 2"
"2589 ""ab"" ""ab.edf"" NA 4 NA """" 32 ""Fixation: 12110ms"" 214 12110 12323 ""[ ]"" NA NA NA NA NA NA 3 5 NA NA 2"
"2590 ""ab"" ""ab.edf"" NA 4 NA """" 33 ""Fixation: 12347ms"" 145 12347 12491 ""[ ]"" NA NA NA NA NA NA 3 5 NA NA 2"
"2591 ""ab"" ""ab.edf"" NA 4 NA """" 34 ""Fixation: 12512ms"" 158 12512 12669 ""[ ]"" NA NA NA NA NA NA 3 5 NA NA 2"
"2592 ""ab"" ""ab.edf"" NA 4 NA """" 35 ""Fixation: 12690ms"" 340 12690 13029 ""[ ]"" NA NA NA NA NA NA 3 5 NA NA 2"
"2593 ""ab"" ""ab.edf"" NA 4 NA """" 36 ""Fixation: 13047ms"" 157 13047 13203 ""[ ]"" NA NA NA NA NA NA 3 5 NA NA 2"
"2594 ""ab"" ""ab.edf"" NA 4 NA """" 37 ""Fixation: 13226ms"" 224 13226 13449 ""[ ]"" NA NA NA NA NA NA 3 5 NA NA 2"
"2595 ""ab"" ""ab.edf"" NA 4 NA """" 38 ""Fixation: 13471ms"" 284 13471 13754 ""[ ]"" NA NA NA NA NA NA 3 5 NA NA 2"
"2596 ""ab"" ""ab.edf"" NA 4 NA """" 39 ""Fixation: 13776ms"" 210 13776 13985 ""[ ]"" NA NA NA NA NA NA 3 5 NA NA 2"
"2597 ""ab"" ""ab.edf"" NA 4 NA """" 40 ""Fixation: 14010ms"" 1048 14010 15057 ""[ ]"" NA NA NA NA NA NA 3 5 NA NA 2"
"2598 ""ab"" ""ab.edf"" NA 4 NA """" 41 ""Fixation: 15066ms"" 220 15066 15285 ""[ ]"" NA NA NA NA NA NA 3 5 NA NA 2"
"2599 ""ab"" ""ab.edf"" NA 4 NA """" 42 ""Fixation: 15292ms"" 156 15292 15447 ""[ ]"" NA NA NA NA NA NA 3 5 NA NA 2"
"2600 ""ab"" ""ab.edf"" NA 4 NA """" 43 ""Fixation: 15504ms"" 191 15504 15694 ""[ ]"" NA NA NA NA NA NA 3 5 NA NA 2"
"2601 ""ab"" ""ab.edf"" NA 4 NA """" 44 ""Fixation: 15749ms"" 198 15749 15946 ""[ ]"" NA NA NA NA NA NA 3 5 NA NA 2"
"2602 ""ab"" ""ab.edf"" NA 4 NA """" 45 ""Fixation: 16115ms"" 154 16115 16268 ""[ ]"" NA NA NA NA NA NA 3 5 NA NA 2"
"2603 ""ab"" ""ab.edf"" NA 4 NA """" 46 ""Fixation: 16304ms"" 204 16304 16507 ""[ ]"" NA NA NA NA NA NA 3 5 NA NA 2"
"2604 ""ab"" ""ab.edf"" NA 4 NA """" 47 ""Fixation: 16570ms"" 146 16570 16715 ""[ ]"" NA NA NA NA NA NA 3 5 NA NA 2"
"2605 ""ab"" ""ab.edf"" NA 4 NA """" 48 ""Fixation: 16731ms"" 438 16731 17168 ""[ ]"" NA NA NA NA NA NA 3 5 NA NA 2"
"2606 ""ab"" ""ab.edf"" NA 4 NA """" 49 ""Fixation: 17206ms"" 132 17206 17337 ""[ ]"" NA NA NA NA NA NA 3 5 NA NA 2"
"2607 ""ab"" ""ab.edf"" NA 4 NA """" 50 ""Fixation: 17358ms"" 244 17358 17601 ""[ ]"" NA NA NA NA NA NA 3 5 NA NA 2"
"2608 ""ab"" ""ab.edf"" NA 4 NA """" 51 ""Fixation: 17636ms"" 209 17636 17844 ""[ ]"" NA NA NA NA NA NA 3 5 NA NA 2"
"2609 ""ab"" ""ab.edf"" NA 4 NA """" 1 ""Fixation: 7ms"" 213 7 219 ""[ ]"" NA NA NA NA NA NA 3 5 NA NA 2"
"2610 ""ab"" ""ab.edf"" NA 4 NA """" 2 ""Fixation: 229ms"" 408 229 636 ""[ ]"" NA NA NA NA NA NA 3 5 NA NA 2"
"2611 ""ab"" ""ab.edf"" NA 4 NA """" 3 ""Fixation: 650ms"" 187 650 836 ""[ ]"" NA NA NA NA NA NA 3 5 NA NA 2"
"2612 ""ab"" ""ab.edf"" NA 4 NA """" 4 ""Fixation: 851ms"" 227 851 1077 ""[ ]"" NA NA NA NA NA NA 3 5 NA NA 2"
"2613 ""ab"" ""ab.edf"" NA 4 NA """" 5 ""Fixation: 1094ms"" 304 1094 1397 ""[ ]"" NA NA NA NA NA NA 3 5 NA NA 2"
"2614 ""ab"" ""ab.edf"" NA 4 NA """" 6 ""Fixation: 1408ms"" 295 1408 1702 ""[ ]"" NA NA NA NA NA NA 3 5 NA NA 2"
"2615 ""ab"" ""ab.edf"" NA 4 NA """" 7 ""Fixation: 1720ms"" 401 1720 2120 ""[ ]"" NA NA NA NA NA NA 3 5 NA NA 2"
"2616 ""ab"" ""ab.edf"" NA 4 NA """" 8 ""Fixation: 2133ms"" 396 2133 2528 ""[ ]"" NA NA NA NA NA NA 3 5 NA NA 2"
"2617 ""ab"" ""ab.edf"" NA 4 NA """" 9 ""Fixation: 2542ms"" 213 2542 2754 ""[ ]"" NA NA NA NA NA NA 3 5 NA NA 2"
"2618 ""ab"" ""ab.edf"" NA 4 NA """" 10 ""Fixation: 2777ms"" 382 2777 3158 ""[ ]"" NA NA NA NA NA NA 3 5 NA NA 2"
"2619 ""ab"" ""ab.edf"" NA 4 NA """" 11 ""Fixation: 3175ms"" 115 3175 3289 ""[ ]"" NA NA NA NA NA NA 3 5 NA NA 2"
"2620 ""ab"" ""ab.edf"" NA 4 NA """" 12 ""Fixation: 3311ms"" 654 3311 3964 ""[ ]"" NA NA NA NA NA NA 3 5 NA NA 2"
"2621 ""ab"" ""ab.edf"" NA 4 NA """" 13 ""Fixation: 3988ms"" 108 3988 4095 ""[ ]"" NA NA NA NA NA NA 3 5 NA NA 2"
"2622 ""ab"" ""ab.edf"" NA 4 NA """" 14 ""Fixation: 4119ms"" 279 4119 4397 ""[ ]"" NA NA NA NA NA NA 3 5 NA NA 2"
"2623 ""ab"" ""ab.edf"" NA 4 NA """" 15 ""Fixation: 4487ms"" 142 4487 4628 ""[ ]"" NA NA NA NA NA NA 3 5 NA NA 2"
"2624 ""ab"" ""ab.edf"" NA 4 NA """" 16 ""Fixation: 4649ms"" 3153 4649 7801 ""[ ]"" NA NA NA NA NA NA 3 5 NA NA 2"
"2625 ""ab"" ""ab.edf"" NA 4 NA """" 17 ""Fixation: 7822ms"" 592 7822 8413 ""[ ]"" NA NA NA NA NA NA 3 5 NA NA 2"
"2626 ""ab"" ""ab.edf"" NA 4 NA """" 18 ""Fixation: 8437ms"" 202 8437 8638 ""[ ]"" NA NA NA NA NA NA 3 5 NA NA 2"
"2627 ""ab"" ""ab.edf"" NA 4 NA """" 19 ""Fixation: 8653ms"" 952 8653 9604 ""[ ]"" NA NA NA NA NA NA 3 5 NA NA 2"
"2628 ""ab"" ""ab.edf"" NA 4 NA """" 20 ""Fixation: 9631ms"" 186 9631 9816 ""[ ]"" NA NA NA NA NA NA 3 5 NA NA 2"
"2629 ""ab"" ""ab.edf"" NA 4 NA """" 21 ""Fixation: 9827ms"" 914 9827 10740 ""[ ]"" NA NA NA NA NA NA 3 5 NA NA 2"
"2630 ""ab"" ""ab.edf"" NA 4 NA """" 22 ""Fixation: 10837ms"" 106 10837 10942 ""[ ]"" NA NA NA NA NA NA 3 5 NA NA 2"
"2631 ""ab"" ""ab.edf"" NA 4 NA """" 23 ""Fixation: 10977ms"" 152 10977 11128 ""[ ]"" NA NA NA NA NA NA 3 5 NA NA 2"
"2632 ""ab"" ""ab.edf"" NA 4 NA """" 24 ""Fixation: 11147ms"" 172 11147 11318 ""[ ]"" NA NA NA NA NA NA 3 5 NA NA 2"
"2633 ""ab"" ""ab.edf"" NA 4 NA """" 25 ""Fixation: 11330ms"" 260 11330 11589 ""[ ]"" NA NA NA NA NA NA 3 5 NA NA 2"
"2634 ""ab"" ""ab.edf"" NA 4 NA """" 26 ""Fixation: 11596ms"" 158 11596 11753 ""[ ]"" NA NA NA NA NA NA 3 5 NA NA 2"
"2635 ""ab"" ""ab.edf"" NA 4 NA """" 27 ""Fixation: 11774ms"" 173 11774 11946 ""[ ]"" NA NA NA NA NA NA 3 5 NA NA 2"
"2636 ""ab"" ""ab.edf"" NA 4 NA """" 28 ""Fixation: 11965ms"" 209 11965 12173 ""[ ]"" NA NA NA NA NA NA 3 5 NA NA 2"
"2637 ""ab"" ""ab.edf"" NA 4 NA """" 29 ""Fixation: 12194ms"" 283 12194 12476 ""[ ]"" NA NA NA NA NA NA 3 5 NA NA 2"
"2638 ""ab"" ""ab.edf"" NA 4 NA """" 30 ""Fixation: 12498ms"" 526 12498 13023 ""[ ]"" NA NA NA NA NA NA 3 5 NA NA 2"
"2639 ""ab"" ""ab.edf"" NA 4 NA """" 31 ""Fixation: 13104ms"" 106 13104 13209 ""[ ]"" NA NA NA NA NA NA 3 5 NA NA 2"
"2640 ""ab"" ""ab.edf"" NA 4 NA """" 32 ""Fixation: 13243ms"" 403 13243 13645 ""[ ]"" NA NA NA NA NA NA 3 5 NA NA 2"
"2641 ""ab"" ""ab.edf"" NA 4 NA """" 33 ""Fixation: 13719ms"" 132 13719 13850 ""[ ]"" NA NA NA NA NA NA 3 5 NA NA 2"
"2642 ""ab"" ""ab.edf"" NA 4 NA """" 34 ""Fixation: 13880ms"" 126 13880 14005 ""[ ]"" NA NA NA NA NA NA 3 5 NA NA 2"
"2643 ""ab"" ""ab.edf"" NA 4 NA """" 35 ""Fixation: 14026ms"" 49 14026 14074 ""[ ]"" NA NA NA NA NA NA 3 5 NA NA 2"
"2644 ""ab"" ""ab.edf"" NA 4 NA """" 36 ""Fixation: 14113ms"" 127 14113 14239 ""[ ]"" NA NA NA NA NA NA 3 5 NA NA 2"
"2645 ""ab"" ""ab.edf"" NA 4 NA """" 37 ""Fixation: 14261ms"" 524 14261 14784 ""[ ]"" NA NA NA NA NA NA 3 5 NA NA 2"
"2646 ""ab"" ""ab.edf"" NA 4 NA """" 38 ""Fixation: 14809ms"" 253 14809 15061 ""[ ]"" NA NA NA NA NA NA 3 5 NA NA 2"
"2647 ""ab"" ""ab.edf"" NA 4 NA """" 39 ""Fixation: 15226ms"" 198 15226 15423 ""[ ]"" NA NA NA NA NA NA 3 5 NA NA 2"
"2648 ""ab"" ""ab.edf"" NA 4 NA """" 40 ""Fixation: 15467ms"" 113 15467 15579 ""[ ]"" NA NA NA NA NA NA 3 5 NA NA 2"
"2649 ""ab"" ""ab.edf"" NA 4 NA """" 41 ""Fixation: 15617ms"" 246 15617 15862 ""[ ]"" NA NA NA NA NA NA 3 5 NA NA 2"
"2650 ""ab"" ""ab.edf"" NA 4 NA """" 42 ""Fixation: 15891ms"" 285 15891 16175 ""[ ]"" NA NA NA NA NA NA 3 5 NA NA 2"
"2651 ""ab"" ""ab.edf"" NA 4 NA """" 43 ""Fixation: 16199ms"" 82 16199 16280 ""[ ]"" NA NA NA NA NA NA 3 5 NA NA 2"
"2652 ""ab"" ""ab.edf"" NA 4 NA """" 44 ""Fixation: 16341ms"" 178 16341 16518 ""[ ]"" NA NA NA NA NA NA 3 5 NA NA 2"
"2653 ""ab"" ""ab.edf"" NA 4 NA """" 45 ""Fixation: 16528ms"" 577 16528 17104 ""[ ]"" NA NA NA NA NA NA 3 5 NA NA 2"
"2654 ""ab"" ""ab.edf"" NA 4 NA """" 46 ""Fixation: 17151ms"" 220 17151 17370 ""[ ]"" NA NA NA NA NA NA 3 5 NA NA 2"
"2655 ""ab"" ""ab.edf"" NA 4 NA """" 47 ""Fixation: 17440ms"" 438 17440 17877 ""[ ]"" NA NA NA NA NA NA 3 5 NA NA 2"
"2656 ""ab"" ""ab.edf"" NA 4 NA """" 48 ""Fixation: 17912ms"" 152 17912 18063 ""[ ]"" NA NA NA NA NA NA 3 5 NA NA 2"
"2657 ""ab"" ""ab.edf"" NA 4 NA """" 49 ""Fixation: 18086ms"" 180 18086 18265 ""[ ]"" NA NA NA NA NA NA 3 5 NA NA 2"
"2658 ""ab"" ""ab.edf"" NA 4 NA """" 50 ""Fixation: 18283ms"" 194 18283 18476 ""[ ]"" NA NA NA NA NA NA 3 5 NA NA 2"
"2659 ""ab"" ""ab.edf"" NA 4 NA """" 51 ""Fixation: 18508ms"" 282 18508 18789 ""[ ]"" NA NA NA NA NA NA 3 5 NA NA 2"
"2660 ""ab"" ""ab.edf"" NA 4 NA """" 52 ""Fixation: 18981ms"" 146 18981 19126 ""[ ]"" NA NA NA NA NA NA 3 5 NA NA 2"
"2661 ""ab"" ""ab.edf"" NA 4 NA """" 53 ""Fixation: 19157ms"" 123 19157 19279 ""[ ]"" NA NA NA NA NA NA 3 5 NA NA 2"
"2662 ""ab"" ""ab.edf"" NA 4 NA """" 54 ""Fixation: 19313ms"" 82 19313 19394 ""[ ]"" NA NA NA NA NA NA 3 5 NA NA 2"
"2663 ""ab"" ""ab.edf"" NA 4 NA """" 55 ""Fixation: 19562ms"" 166 19562 19727 ""[ ]"" NA NA NA NA NA NA 3 5 NA NA 2"
"2664 ""ab"" ""ab.edf"" NA 4 NA """" 56 ""Fixation: 19761ms"" 291 19761 20051 ""[ ]"" NA NA NA NA NA NA 3 5 NA NA 2"
"2665 ""ab"" ""ab.edf"" NA 4 NA """" 57 ""Fixation: 20097ms"" 141 20097 20237 ""[ ]"" NA NA NA NA NA NA 3 5 NA NA 2"
"2666 ""ab"" ""ab.edf"" NA 4 NA """" 58 ""Fixation: 20258ms"" 97 20258 20354 ""[ ]"" NA NA NA NA NA NA 3 5 NA NA 2"
"2667 ""ab"" ""ab.edf"" NA 4 NA """" 59 ""Fixation: 20394ms"" 217 20394 20610 ""[ ]"" NA NA NA NA NA NA 3 5 NA NA 2"
"2668 ""ab"" ""ab.edf"" NA 4 NA """" 60 ""Fixation: 20623ms"" 137 20623 20759 ""[ ]"" NA NA NA NA NA NA 3 5 NA NA 2"
"2669 ""ab"" ""ab.edf"" NA 4 NA """" 1 ""Fixation: 7ms"" 167 7 173 ""[ ]"" NA NA NA NA NA NA 3 5 NA NA 2"
"2670 ""ab"" ""ab.edf"" NA 4 NA """" 2 ""Fixation: 204ms"" 93 204 296 ""[ ]"" NA NA NA NA NA NA 3 5 NA NA 2"
"2671 ""ab"" ""ab.edf"" NA 4 NA """" 3 ""Fixation: 331ms"" 154 331 484 ""[ ]"" NA NA NA NA NA NA 3 5 NA NA 2"
"2672 ""ab"" ""ab.edf"" NA 4 NA """" 4 ""Fixation: 503ms"" 226 503 728 ""[ ]"" NA NA NA NA NA NA 3 5 NA NA 2"
"2673 ""ab"" ""ab.edf"" NA 4 NA """" 5 ""Fixation: 744ms"" 376 744 1119 ""[ ]"" NA NA NA NA NA NA 3 5 NA NA 2"
"2674 ""ab"" ""ab.edf"" NA 4 NA """" 6 ""Fixation: 1134ms"" 607 1134 1740 ""[ ]"" NA NA NA NA NA NA 3 5 NA NA 2"
"2675 ""ab"" ""ab.edf"" NA 4 NA """" 7 ""Fixation: 1756ms"" 320 1756 2075 ""[ ]"" NA NA NA NA NA NA 3 5 NA NA 2"
"2676 ""ab"" ""ab.edf"" NA 4 NA """" 8 ""Fixation: 2095ms"" 266 2095 2360 ""[ ]"" NA NA NA NA NA NA 3 5 NA NA 2"
"2677 ""ab"" ""ab.edf"" NA 4 NA """" 9 ""Fixation: 2376ms"" 236 2376 2611 ""[ ]"" NA NA NA NA NA NA 3 5 NA NA 2"
"2678 ""ab"" ""ab.edf"" NA 4 NA """" 10 ""Fixation: 2628ms"" 284 2628 2911 ""[ ]"" NA NA NA NA NA NA 3 5 NA NA 2"
"2679 ""ab"" ""ab.edf"" NA 4 NA """" 11 ""Fixation: 2931ms"" 256 2931 3186 ""[ ]"" NA NA NA NA NA NA 3 5 NA NA 2"
"2680 ""ab"" ""ab.edf"" NA 4 NA """" 12 ""Fixation: 3211ms"" 373 3211 3583 ""[ ]"" NA NA NA NA NA NA 3 5 NA NA 2"
"2681 ""ab"" ""ab.edf"" NA 4 NA """" 13 ""Fixation: 3592ms"" 532 3592 4123 ""[ ]"" NA NA NA NA NA NA 3 5 NA NA 2"
"2682 ""ab"" ""ab.edf"" NA 4 NA """" 14 ""Fixation: 4205ms"" 88 4205 4292 ""[ ]"" NA NA NA NA NA NA 3 5 NA NA 2"
"2683 ""ab"" ""ab.edf"" NA 4 NA """" 15 ""Fixation: 4322ms"" 109 4322 4430 ""[ ]"" NA NA NA NA NA NA 3 5 NA NA 2"
"2684 ""ab"" ""ab.edf"" NA 4 NA """" 16 ""Fixation: 4453ms"" 519 4453 4971 ""[ ]"" NA NA NA NA NA NA 3 5 NA NA 2"
"2685 ""ab"" ""ab.edf"" NA 4 NA """" 17 ""Fixation: 5029ms"" 111 5029 5139 ""[ ]"" NA NA NA NA NA NA 3 5 NA NA 2"
"2686 ""ab"" ""ab.edf"" NA 4 NA """" 18 ""Fixation: 5174ms"" 306 5174 5479 ""[ ]"" NA NA NA NA NA NA 3 5 NA NA 2"
"2687 ""ab"" ""ab.edf"" NA 4 NA """" 19 ""Fixation: 5500ms"" 247 5500 5746 ""[ ]"" NA NA NA NA NA NA 3 5 NA NA 2"
"2688 ""ab"" ""ab.edf"" NA 4 NA """" 20 ""Fixation: 5770ms"" 174 5770 5943 ""[ ]"" NA NA NA NA NA NA 3 5 NA NA 2"
"2689 ""ab"" ""ab.edf"" NA 4 NA """" 21 ""Fixation: 5977ms"" 460 5977 6436 ""[ ]"" NA NA NA NA NA NA 3 5 NA NA 2"
"2690 ""ab"" ""ab.edf"" NA 4 NA """" 22 ""Fixation: 6479ms"" 251 6479 6729 ""[ ]"" NA NA NA NA NA NA 3 5 NA NA 2"
"2691 ""ab"" ""ab.edf"" NA 4 NA """" 23 ""Fixation: 6777ms"" 238 6777 7014 ""[ ]"" NA NA NA NA NA NA 3 5 NA NA 2"
"2692 ""ab"" ""ab.edf"" NA 4 NA """" 24 ""Fixation: 7058ms"" 161 7058 7218 ""[ ]"" NA NA NA NA NA NA 3 5 NA NA 2"
"2693 ""ab"" ""ab.edf"" NA 4 NA """" 25 ""Fixation: 7258ms"" 432 7258 7689 ""[ ]"" NA NA NA NA NA NA 3 5 NA NA 2"
"2694 ""ab"" ""ab.edf"" NA 4 NA """" 1 ""Fixation: 7ms"" 168 7 174 ""[ ]"" NA NA NA NA NA NA 3 5 NA NA 2"
"2695 ""ab"" ""ab.edf"" NA 4 NA """" 2 ""Fixation: 188ms"" 231 188 418 ""[ ]"" NA NA NA NA NA NA 3 5 NA NA 2"
"2696 ""ab"" ""ab.edf"" NA 4 NA """" 3 ""Fixation: 432ms"" 409 432 840 ""[ ]"" NA NA NA NA NA NA 3 5 NA NA 2"
"2697 ""ab"" ""ab.edf"" NA 4 NA """" 4 ""Fixation: 853ms"" 201 853 1053 ""[ ]"" NA NA NA NA NA NA 3 5 NA NA 2"
"2698 ""ab"" ""ab.edf"" NA 4 NA """" 5 ""Fixation: 1074ms"" 220 1074 1293 ""[ ]"" NA NA NA NA NA NA 3 5 NA NA 2"
"2699 ""ab"" ""ab.edf"" NA 4 NA """" 6 ""Fixation: 1308ms"" 233 1308 1540 ""[ ]"" NA NA NA NA NA NA 3 5 NA NA 2"
"2700 ""ab"" ""ab.edf"" NA 4 NA """" 7 ""Fixation: 1560ms"" 299 1560 1858 ""[ ]"" NA NA NA NA NA NA 3 5 NA NA 2"
"2701 ""ab"" ""ab.edf"" NA 4 NA """" 8 ""Fixation: 1878ms"" 283 1878 2160 ""[ ]"" NA NA NA NA NA NA 3 5 NA NA 2"
"2702 ""ab"" ""ab.edf"" NA 4 NA """" 9 ""Fixation: 2180ms"" 213 2180 2392 ""[ ]"" NA NA NA NA NA NA 3 5 NA NA 2"
"2703 ""ab"" ""ab.edf"" NA 4 NA """" 10 ""Fixation: 2409ms"" 144 2409 2552 ""[ ]"" NA NA NA NA NA NA 3 5 NA NA 2"
"2704 ""ab"" ""ab.edf"" NA 4 NA """" 11 ""Fixation: 2574ms"" 256 2574 2829 ""[ ]"" NA NA NA NA NA NA 3 5 NA NA 2"
"2705 ""ab"" ""ab.edf"" NA 4 NA """" 12 ""Fixation: 2851ms"" 665 2851 3515 ""[ ]"" NA NA NA NA NA NA 3 5 NA NA 2"
"2706 ""ab"" ""ab.edf"" NA 4 NA """" 13 ""Fixation: 3531ms"" 375 3531 3905 ""[ ]"" NA NA NA NA NA NA 3 5 NA NA 2"
"2707 ""ab"" ""ab.edf"" NA 4 NA """" 14 ""Fixation: 3991ms"" 79 3991 4069 ""[ ]"" NA NA NA NA NA NA 3 5 NA NA 2"
"2708 ""ab"" ""ab.edf"" NA 4 NA """" 15 ""Fixation: 4105ms"" 341 4105 4445 ""[ ]"" NA NA NA NA NA NA 3 5 NA NA 2"
"2709 ""ab"" ""ab.edf"" NA 4 NA """" 16 ""Fixation: 4451ms"" 117 4451 4567 ""[ ]"" NA NA NA NA NA NA 3 5 NA NA 2"
"2710 ""ab"" ""ab.edf"" NA 4 NA """" 17 ""Fixation: 4632ms"" 108 4632 4739 ""[ ]"" NA NA NA NA NA NA 3 5 NA NA 2"
"2711 ""ab"" ""ab.edf"" NA 4 NA """" 18 ""Fixation: 4771ms"" 262 4771 5032 ""[ ]"" NA NA NA NA NA NA 3 5 NA NA 2"
"2712 ""ab"" ""ab.edf"" NA 4 NA """" 19 ""Fixation: 5054ms"" 290 5054 5343 ""[ ]"" NA NA NA NA NA NA 3 5 NA NA 2"
"2713 ""ab"" ""ab.edf"" NA 4 NA """" 20 ""Fixation: 5363ms"" 275 5363 5637 ""[ ]"" NA NA NA NA NA NA 3 5 NA NA 2"
"2714 ""ab"" ""ab.edf"" NA 4 NA """" 21 ""Fixation: 5662ms"" 375 5662 6036 ""[ ]"" NA NA NA NA NA NA 3 5 NA NA 2"
"2715 ""ab"" ""ab.edf"" NA 4 NA """" 22 ""Fixation: 6058ms"" 149 6058 6206 ""[ ]"" NA NA NA NA NA NA 3 5 NA NA 2"
"2716 ""ab"" ""ab.edf"" NA 4 NA """" 23 ""Fixation: 6259ms"" 92 6259 6350 ""[ ]"" NA NA NA NA NA NA 3 5 NA NA 2"
"2717 ""ab"" ""ab.edf"" NA 4 NA """" 24 ""Fixation: 6376ms"" 268 6376 6643 ""[ ]"" NA NA NA NA NA NA 3 5 NA NA 2"
"2718 ""ab"" ""ab.edf"" NA 4 NA """" 25 ""Fixation: 6661ms"" 340 6661 7000 ""[ ]"" NA NA NA NA NA NA 3 5 NA NA 2"
"2719 ""ab"" ""ab.edf"" NA 4 NA """" 26 ""Fixation: 7213ms"" 103 7213 7315 ""[ ]"" NA NA NA NA NA NA 3 5 NA NA 2"
"2720 ""ab"" ""ab.edf"" NA 4 NA """" 27 ""Fixation: 7336ms"" 713 7336 8048 ""[ ]"" NA NA NA NA NA NA 3 5 NA NA 2"
"2721 ""ab"" ""ab.edf"" NA 4 NA """" 28 ""Fixation: 8058ms"" 86 8058 8143 ""[ ]"" NA NA NA NA NA NA 3 5 NA NA 2"
"2722 ""ab"" ""ab.edf"" NA 4 NA """" 1 ""Fixation: 7ms"" 177 7 183 ""[ ]"" NA NA NA NA NA NA 3 5 NA NA 2"
"2723 ""ab"" ""ab.edf"" NA 4 NA """" 2 ""Fixation: 193ms"" 296 193 488 ""[ ]"" NA NA NA NA NA NA 3 5 NA NA 2"
"2724 ""ab"" ""ab.edf"" NA 4 NA """" 3 ""Fixation: 505ms"" 342 505 846 ""[ ]"" NA NA NA NA NA NA 3 5 NA NA 2"
"2725 ""ab"" ""ab.edf"" NA 4 NA """" 4 ""Fixation: 866ms"" 276 866 1141 ""[ ]"" NA NA NA NA NA NA 3 5 NA NA 2"
"2726 ""ab"" ""ab.edf"" NA 4 NA """" 5 ""Fixation: 1156ms"" 508 1156 1663 ""[ ]"" NA NA NA NA NA NA 3 5 NA NA 2"
"2727 ""ab"" ""ab.edf"" NA 4 NA """" 6 ""Fixation: 1681ms"" 311 1681 1991 ""[ ]"" NA NA NA NA NA NA 3 5 NA NA 2"
"2728 ""ab"" ""ab.edf"" NA 4 NA """" 7 ""Fixation: 2012ms"" 390 2012 2401 ""[ ]"" NA NA NA NA NA NA 3 5 NA NA 2"
"2729 ""ab"" ""ab.edf"" NA 4 NA """" 8 ""Fixation: 2419ms"" 359 2419 2777 ""[ ]"" NA NA NA NA NA NA 3 5 NA NA 2"
"2730 ""ab"" ""ab.edf"" NA 4 NA """" 9 ""Fixation: 2872ms"" 116 2872 2987 ""[ ]"" NA NA NA NA NA NA 3 5 NA NA 2"
"2731 ""ab"" ""ab.edf"" NA 4 NA """" 10 ""Fixation: 3009ms"" 998 3009 4006 ""[ ]"" NA NA NA NA NA NA 3 5 NA NA 2"
"2732 ""ab"" ""ab.edf"" NA 4 NA """" 11 ""Fixation: 4080ms"" 113 4080 4192 ""[ ]"" NA NA NA NA NA NA 3 5 NA NA 2"
"2733 ""ab"" ""ab.edf"" NA 4 NA """" 12 ""Fixation: 4246ms"" 103 4246 4348 ""[ ]"" NA NA NA NA NA NA 3 5 NA NA 2"
"2734 ""ab"" ""ab.edf"" NA 4 NA """" 13 ""Fixation: 4386ms"" 111 4386 4496 ""[ ]"" NA NA NA NA NA NA 3 5 NA NA 2"
"2735 ""ab"" ""ab.edf"" NA 4 NA """" 14 ""Fixation: 4575ms"" 106 4575 4680 ""[ ]"" NA NA NA NA NA NA 3 5 NA NA 2"
"2736 ""ab"" ""ab.edf"" NA 4 NA """" 15 ""Fixation: 4704ms"" 1059 4704 5762 ""[ ]"" NA NA NA NA NA NA 3 5 NA NA 2"
"2737 ""ab"" ""ab.edf"" NA 4 NA """" 16 ""Fixation: 5780ms"" 339 5780 6118 ""[ ]"" NA NA NA NA NA NA 3 5 NA NA 2"
"2738 ""ab"" ""ab.edf"" NA 4 NA """" 17 ""Fixation: 6135ms"" 1146 6135 7280 ""[ ]"" NA NA NA NA NA NA 3 5 NA NA 2"
"2739 ""ab"" ""ab.edf"" NA 4 NA """" 18 ""Fixation: 7308ms"" 298 7308 7605 ""[ ]"" NA NA NA NA NA NA 3 5 NA NA 2"
"2740 ""ab"" ""ab.edf"" NA 4 NA """" 19 ""Fixation: 7682ms"" 81 7682 7762 ""[ ]"" NA NA NA NA NA NA 3 5 NA NA 2"
"2741 ""ab"" ""ab.edf"" NA 4 NA """" 20 ""Fixation: 7798ms"" 134 7798 7931 ""[ ]"" NA NA NA NA NA NA 3 5 NA NA 2"
"2742 ""ab"" ""ab.edf"" NA 4 NA """" 21 ""Fixation: 7953ms"" 151 7953 8103 ""[ ]"" NA NA NA NA NA NA 3 5 NA NA 2"
"2743 ""ab"" ""ab.edf"" NA 4 NA """" 22 ""Fixation: 8126ms"" 166 8126 8291 ""[ ]"" NA NA NA NA NA NA 3 5 NA NA 2"
"2744 ""ab"" ""ab.edf"" NA 4 NA """" 23 ""Fixation: 8324ms"" 171 8324 8494 ""[ ]"" NA NA NA NA NA NA 3 5 NA NA 2"
"2745 ""ab"" ""ab.edf"" NA 4 NA """" 24 ""Fixation: 8519ms"" 168 8519 8686 ""[ ]"" NA NA NA NA NA NA 3 5 NA NA 2"
"2746 ""ab"" ""ab.edf"" NA 4 NA """" 25 ""Fixation: 8719ms"" 268 8719 8986 ""[ ]"" NA NA NA NA NA NA 3 5 NA NA 2"
"2747 ""ab"" ""ab.edf"" NA 4 NA """" 26 ""Fixation: 9044ms"" 159 9044 9202 ""[ ]"" NA NA NA NA NA NA 3 5 NA NA 2"
"2748 ""ab"" ""ab.edf"" NA 4 NA """" 27 ""Fixation: 9246ms"" 144 9246 9389 ""[ ]"" NA NA NA NA NA NA 3 5 NA NA 2"
"2749 ""ab"" ""ab.edf"" NA 4 NA """" 28 ""Fixation: 9421ms"" 215 9421 9635 ""[ ]"" NA NA NA NA NA NA 3 5 NA NA 2"
"2750 ""ab"" ""ab.edf"" NA 4 NA """" 1 ""Fixation: 7ms"" 192 7 198 ""[ ]"" NA NA NA NA NA NA 7 1 NA NA 2"
"2751 ""ab"" ""ab.edf"" NA 4 NA """" 2 ""Fixation: 208ms"" 494 208 701 ""[ ]"" NA NA NA NA NA NA 7 1 NA NA 2"
"2752 ""ab"" ""ab.edf"" NA 4 NA """" 3 ""Fixation: 716ms"" 263 716 978 ""[ ]"" NA NA NA NA NA NA 7 1 NA NA 2"
"2753 ""ab"" ""ab.edf"" NA 4 NA """" 4 ""Fixation: 992ms"" 245 992 1236 ""[ ]"" NA NA NA NA NA NA 7 1 NA NA 2"
"2754 ""ab"" ""ab.edf"" NA 4 NA """" 5 ""Fixation: 1258ms"" 207 1258 1464 ""[ ]"" NA NA NA NA NA NA 7 1 NA NA 2"
"2755 ""ab"" ""ab.edf"" NA 4 NA """" 6 ""Fixation: 1479ms"" 154 1479 1632 ""[ ]"" NA NA NA NA NA NA 7 1 NA NA 2"
"2756 ""ab"" ""ab.edf"" NA 4 NA """" 7 ""Fixation: 1650ms"" 315 1650 1964 ""[ ]"" NA NA NA NA NA NA 7 1 NA NA 2"
"2757 ""ab"" ""ab.edf"" NA 4 NA """" 8 ""Fixation: 1982ms"" 237 1982 2218 ""[ ]"" NA NA NA NA NA NA 7 1 NA NA 2"
"2758 ""ab"" ""ab.edf"" NA 4 NA """" 9 ""Fixation: 2235ms"" 247 2235 2481 ""[ ]"" NA NA NA NA NA NA 7 1 NA NA 2"
"2759 ""ab"" ""ab.edf"" NA 4 NA """" 10 ""Fixation: 2496ms"" 255 2496 2750 ""[ ]"" NA NA NA NA NA NA 7 1 NA NA 2"
"2760 ""ab"" ""ab.edf"" NA 4 NA """" 11 ""Fixation: 2770ms"" 301 2770 3070 ""[ ]"" NA NA NA NA NA NA 7 1 NA NA 2"
"2761 ""ab"" ""ab.edf"" NA 4 NA """" 12 ""Fixation: 3090ms"" 225 3090 3314 ""[ ]"" NA NA NA NA NA NA 7 1 NA NA 2"
"2762 ""ab"" ""ab.edf"" NA 4 NA """" 13 ""Fixation: 3324ms"" 479 3324 3802 ""[ ]"" NA NA NA NA NA NA 7 1 NA NA 2"
"2763 ""ab"" ""ab.edf"" NA 4 NA """" 14 ""Fixation: 3827ms"" 284 3827 4110 ""[ ]"" NA NA NA NA NA NA 7 1 NA NA 2"
"2764 ""ab"" ""ab.edf"" NA 4 NA """" 15 ""Fixation: 4122ms"" 120 4122 4241 ""[ ]"" NA NA NA NA NA NA 7 1 NA NA 2"
"2765 ""ab"" ""ab.edf"" NA 4 NA """" 16 ""Fixation: 4268ms"" 221 4268 4488 ""[ ]"" NA NA NA NA NA NA 7 1 NA NA 2"
"2766 ""ab"" ""ab.edf"" NA 4 NA """" 17 ""Fixation: 4568ms"" 138 4568 4705 ""[ ]"" NA NA NA NA NA NA 7 1 NA NA 2"
"2767 ""ab"" ""ab.edf"" NA 4 NA """" 18 ""Fixation: 4724ms"" 2272 4724 6995 ""[ ]"" NA NA NA NA NA NA 7 1 NA NA 2"
"2768 ""ab"" ""ab.edf"" NA 4 NA """" 19 ""Fixation: 7014ms"" 466 7014 7479 ""[ ]"" NA NA NA NA NA NA 7 1 NA NA 2"
"2769 ""ab"" ""ab.edf"" NA 4 NA """" 20 ""Fixation: 7499ms"" 285 7499 7783 ""[ ]"" NA NA NA NA NA NA 7 1 NA NA 2"
"2770 ""ab"" ""ab.edf"" NA 4 NA """" 21 ""Fixation: 7800ms"" 132 7800 7931 ""[ ]"" NA NA NA NA NA NA 7 1 NA NA 2"
"2771 ""ab"" ""ab.edf"" NA 4 NA """" 22 ""Fixation: 7999ms"" 177 7999 8175 ""[ ]"" NA NA NA NA NA NA 7 1 NA NA 2"
"2772 ""ab"" ""ab.edf"" NA 4 NA """" 23 ""Fixation: 8203ms"" 209 8203 8411 ""[ ]"" NA NA NA NA NA NA 7 1 NA NA 2"
"2773 ""ab"" ""ab.edf"" NA 4 NA """" 24 ""Fixation: 8432ms"" 169 8432 8600 ""[ ]"" NA NA NA NA NA NA 7 1 NA NA 2"
"2774 ""ab"" ""ab.edf"" NA 4 NA """" 25 ""Fixation: 8868ms"" 236 8868 9103 ""[ ]"" NA NA NA NA NA NA 7 1 NA NA 2"
"2775 ""ab"" ""ab.edf"" NA 4 NA """" 26 ""Fixation: 9127ms"" 321 9127 9447 ""[ ]"" NA NA NA NA NA NA 7 1 NA NA 2"
"2776 ""ab"" ""ab.edf"" NA 4 NA """" 27 ""Fixation: 9458ms"" 292 9458 9749 ""[ ]"" NA NA NA NA NA NA 7 1 NA NA 2"
"2777 ""ab"" ""ab.edf"" NA 4 NA """" 28 ""Fixation: 9977ms"" 135 9977 10111 ""[ ]"" NA NA NA NA NA NA 7 1 NA NA 2"
"2778 ""ab"" ""ab.edf"" NA 4 NA """" 29 ""Fixation: 10150ms"" 265 10150 10414 ""[ ]"" NA NA NA NA NA NA 7 1 NA NA 2"
"2779 ""ab"" ""ab.edf"" NA 4 NA """" 30 ""Fixation: 10456ms"" 232 10456 10687 ""[ ]"" NA NA NA NA NA NA 7 1 NA NA 2"
"2780 ""ab"" ""ab.edf"" NA 4 NA """" 31 ""Fixation: 10698ms"" 261 10698 10958 ""[ ]"" NA NA NA NA NA NA 7 1 NA NA 2"
"2781 ""ab"" ""ab.edf"" NA 4 NA """" 32 ""Fixation: 10995ms"" 291 10995 11285 ""[ ]"" NA NA NA NA NA NA 7 1 NA NA 2"
"2782 ""ab"" ""ab.edf"" NA 4 NA """" 33 ""Fixation: 11317ms"" 161 11317 11477 ""[ ]"" NA NA NA NA NA NA 7 1 NA NA 2"
"2783 ""ab"" ""ab.edf"" NA 4 NA """" 34 ""Fixation: 11512ms"" 123 11512 11634 ""[ ]"" NA NA NA NA NA NA 7 1 NA NA 2"
"2784 ""ab"" ""ab.edf"" NA 4 NA """" 35 ""Fixation: 11688ms"" 234 11688 11921 ""[ ]"" NA NA NA NA NA NA 7 1 NA NA 2"
"2785 ""ab"" ""ab.edf"" NA 4 NA """" 36 ""Fixation: 11956ms"" 134 11956 12089 ""[ ]"" NA NA NA NA NA NA 7 1 NA NA 2"
"2786 ""ab"" ""ab.edf"" NA 4 NA """" 37 ""Fixation: 12120ms"" 202 12120 12321 ""[ ]"" NA NA NA NA NA NA 7 1 NA NA 2"
"2787 ""ab"" ""ab.edf"" NA 4 NA """" 38 ""Fixation: 12342ms"" 153 12342 12494 ""[ ]"" NA NA NA NA NA NA 7 1 NA NA 2"
"2788 ""ab"" ""ab.edf"" NA 4 NA """" 39 ""Fixation: 12524ms"" 79 12524 12602 ""[ ]"" NA NA NA NA NA NA 7 1 NA NA 2"
"2789 ""ab"" ""ab.edf"" NA 4 NA """" 40 ""Fixation: 12656ms"" 186 12656 12841 ""[ ]"" NA NA NA NA NA NA 7 1 NA NA 2"
"2790 ""ab"" ""ab.edf"" NA 4 NA """" 41 ""Fixation: 12850ms"" 600 12850 13449 ""[ ]"" NA NA NA NA NA NA 7 1 NA NA 2"
"2791 ""ab"" ""ab.edf"" NA 4 NA """" 42 ""Fixation: 13502ms"" 104 13502 13605 ""[ ]"" NA NA NA NA NA NA 7 1 NA NA 2"
"2792 ""ab"" ""ab.edf"" NA 4 NA """" 43 ""Fixation: 13638ms"" 149 13638 13786 ""[ ]"" NA NA NA NA NA NA 7 1 NA NA 2"
"2793 ""ab"" ""ab.edf"" NA 4 NA """" 44 ""Fixation: 13813ms"" 167 13813 13979 ""[ ]"" NA NA NA NA NA NA 7 1 NA NA 2"
"2794 ""ab"" ""ab.edf"" NA 4 NA """" 45 ""Fixation: 14015ms"" 326 14015 14340 ""[ ]"" NA NA NA NA NA NA 7 1 NA NA 2"
"2795 ""ab"" ""ab.edf"" NA 4 NA """" 46 ""Fixation: 14378ms"" 157 14378 14534 ""[ ]"" NA NA NA NA NA NA 7 1 NA NA 2"
"2796 ""ab"" ""ab.edf"" NA 4 NA """" 47 ""Fixation: 14558ms"" 299 14558 14856 ""[ ]"" NA NA NA NA NA NA 7 1 NA NA 2"
"2797 ""ab"" ""ab.edf"" NA 4 NA """" 48 ""Fixation: 14888ms"" 243 14888 15130 ""[ ]"" NA NA NA NA NA NA 7 1 NA NA 2"
"2798 ""ab"" ""ab.edf"" NA 4 NA """" 49 ""Fixation: 15147ms"" 187 15147 15333 ""[ ]"" NA NA NA NA NA NA 7 1 NA NA 2"
"2799 ""ab"" ""ab.edf"" NA 4 NA """" 50 ""Fixation: 15358ms"" 168 15358 15525 ""[ ]"" NA NA NA NA NA NA 7 1 NA NA 2"
"2800 ""ab"" ""ab.edf"" NA 4 NA """" 51 ""Fixation: 15551ms"" 156 15551 15706 ""[ ]"" NA NA NA NA NA NA 7 1 NA NA 2"
"2801 ""ab"" ""ab.edf"" NA 4 NA """" 52 ""Fixation: 15735ms"" 157 15735 15891 ""[ ]"" NA NA NA NA NA NA 7 1 NA NA 2"
"2802 ""ab"" ""ab.edf"" NA 4 NA """" 53 ""Fixation: 15925ms"" 127 15925 16051 ""[ ]"" NA NA NA NA NA NA 7 1 NA NA 2"
"2803 ""ab"" ""ab.edf"" NA 4 NA """" 54 ""Fixation: 16071ms"" 200 16071 16270 ""[ ]"" NA NA NA NA NA NA 7 1 NA NA 2"
"2804 ""ab"" ""ab.edf"" NA 4 NA """" 55 ""Fixation: 16290ms"" 160 16290 16449 ""[ ]"" NA NA NA NA NA NA 7 1 NA NA 2"
"2805 ""ab"" ""ab.edf"" 2 4 18 ""a"" 1 ""Fixation: 7ms"" 598 7 604 ""[ 1]"" 1 ""?©?ˆ?±?ˆ?´ "" -4.8 -2.8 1 7 7 1 NA NA 2"
"2806 ""ab"" ""ab.edf"" 2 4 18 ""a"" 2 ""Fixation: 616ms"" 255 616 870 ""[ 2]"" 2 ""?†?µ?Œ?­???Œ "" 31.6 -4 2 7 7 1 NA NA 2"
"2807 ""ab"" ""ab.edf"" 2 4 18 ""a"" 3 ""Fixation: 888ms"" 259 888 1146 ""[ 2]"" 2 ""?†?µ?Œ?­???Œ "" -17.1 -2.3 2 7 7 1 NA NA 2"
"2808 ""ab"" ""ab.edf"" 2 4 18 ""a"" 4 ""Fixation: 1165ms"" 394 1165 1558 ""[ 3]"" 3 ""?¨?‡ ?…?† "" -17.7 0.9 1 7 7 1 NA NA 2"
"2809 ""ab"" ""ab.edf"" 2 4 18 ""a"" 5 ""Fixation: 1572ms"" 281 1572 1852 ""[ 5]"" 5 ""?©?‡ "" 9.5 -1.7 1 7 7 1 NA NA 2"
"2810 ""ab"" ""ab.edf"" 2 4 18 ""a"" 6 ""Fixation: 1865ms"" 225 1865 2089 ""[ 6]"" 6 ""?®?Œ?„?Œ ?¨?‡ ?¬?§ ?¨?ˆ?¯ "" 61.2 -1.8 6 7 7 1 NA NA 2"
"2811 ""ab"" ""ab.edf"" 2 4 18 ""a"" 7 ""Fixation: 2106ms"" 276 2106 2381 ""[ 6]"" 6 ""?®?Œ?„?Œ ?¨?‡ ?¬?§ ?¨?ˆ?¯ "" 15.3 -0.7 6 7 7 1 NA NA 2"
"2812 ""ab"" ""ab.edf"" 2 4 18 ""a"" 8 ""Fixation: 2400ms"" 217 2400 2616 ""[ 6]"" 6 ""?®?Œ?„?Œ ?¨?‡ ?¬?§ ?¨?ˆ?¯ "" -38.4 1.3 6 7 7 1 NA NA 2"
"2813 ""ab"" ""ab.edf"" 2 4 18 ""a"" 9 ""Fixation: 2638ms"" 176 2638 2813 ""[ 6]"" 6 ""?®?Œ?„?Œ ?¨?‡ ?¬?§ ?¨?ˆ?¯ "" 22.9 1.5 6 7 7 1 NA NA 2"
"2814 ""ab"" ""ab.edf"" 2 4 18 ""a"" 10 ""Fixation: 2831ms"" 285 2831 3115 ""[ 6]"" 6 ""?®?Œ?„?Œ ?¨?‡ ?¬?§ ?¨?ˆ?¯ "" -16.8 2 6 7 7 1 NA NA 2"
"2815 ""ab"" ""ab.edf"" 2 4 18 ""a"" 11 ""Fixation: 3134ms"" 373 3134 3506 ""[ 6]"" 6 ""?®?Œ?„?Œ ?¨?‡ ?¬?§ ?¨?ˆ?¯ "" -65.6 3.9 6 7 7 1 NA NA 2"
"2816 ""ab"" ""ab.edf"" NA 4 NA """" 12 ""Fixation: 3603ms"" 1237 3603 4839 ""[ ]"" NA NA NA NA NA NA 7 1 NA NA 2"
"2817 ""ab"" ""ab.edf"" NA 4 NA """" 13 ""Fixation: 4858ms"" 292 4858 5149 ""[ ]"" NA NA NA NA NA NA 7 1 NA NA 2"
"2818 ""ab"" ""ab.edf"" NA 4 NA """" 14 ""Fixation: 5156ms"" 1430 5156 6585 ""[ ]"" NA NA NA NA NA NA 7 1 NA NA 2"
"2819 ""ab"" ""ab.edf"" NA 4 NA """" 15 ""Fixation: 6602ms"" 1284 6602 7885 ""[ ]"" NA NA NA NA NA NA 7 1 NA NA 2"
"2820 ""ab"" ""ab.edf"" NA 4 NA """" 16 ""Fixation: 7907ms"" 113 7907 8019 ""[ ]"" NA NA NA NA NA NA 7 1 NA NA 2"
"2821 ""ab"" ""ab.edf"" NA 4 NA """" 17 ""Fixation: 8040ms"" 977 8040 9016 ""[ ]"" NA NA NA NA NA NA 7 1 NA NA 2"
"2822 ""ab"" ""ab.edf"" NA 4 NA """" 18 ""Fixation: 9063ms"" 103 9063 9165 ""[ ]"" NA NA NA NA NA NA 7 1 NA NA 2"
"2823 ""ab"" ""ab.edf"" NA 4 NA """" 19 ""Fixation: 9215ms"" 1872 9215 11086 ""[ ]"" NA NA NA NA NA NA 7 1 NA NA 2"
"2824 ""ab"" ""ab.edf"" NA 4 NA """" 20 ""Fixation: 11146ms"" 276 11146 11421 ""[ ]"" NA NA NA NA NA NA 7 1 NA NA 2"
"2825 ""ab"" ""ab.edf"" NA 4 NA """" 21 ""Fixation: 11483ms"" 179 11483 11661 ""[ ]"" NA NA NA NA NA NA 7 1 NA NA 2"
"2826 ""ab"" ""ab.edf"" NA 4 NA """" 22 ""Fixation: 11681ms"" 190 11681 11870 ""[ ]"" NA NA NA NA NA NA 7 1 NA NA 2"
"2827 ""ab"" ""ab.edf"" NA 4 NA """" 23 ""Fixation: 11903ms"" 471 11903 12373 ""[ ]"" NA NA NA NA NA NA 7 1 NA NA 2"
"2828 ""ab"" ""ab.edf"" NA 4 NA """" 24 ""Fixation: 12398ms"" 265 12398 12662 ""[ ]"" NA NA NA NA NA NA 7 1 NA NA 2"
"2829 ""ab"" ""ab.edf"" NA 4 NA """" 25 ""Fixation: 12696ms"" 181 12696 12876 ""[ ]"" NA NA NA NA NA NA 7 1 NA NA 2"
"2830 ""ab"" ""ab.edf"" NA 4 NA """" 26 ""Fixation: 12894ms"" 239 12894 13132 ""[ ]"" NA NA NA NA NA NA 7 1 NA NA 2"
"2831 ""ab"" ""ab.edf"" NA 4 NA """" 27 ""Fixation: 13154ms"" 161 13154 13314 ""[ ]"" NA NA NA NA NA NA 7 1 NA NA 2"
"2832 ""ab"" ""ab.edf"" NA 4 NA """" 28 ""Fixation: 13476ms"" 40 13476 13515 ""[ ]"" NA NA NA NA NA NA 7 1 NA NA 2"
"2833 ""ab"" ""ab.edf"" NA 4 NA """" 29 ""Fixation: 13524ms"" 269 13524 13792 ""[ ]"" NA NA NA NA NA NA 7 1 NA NA 2"
"2834 ""ab"" ""ab.edf"" NA 4 NA """" 30 ""Fixation: 13827ms"" 324 13827 14150 ""[ ]"" NA NA NA NA NA NA 7 1 NA NA 2"
"2835 ""ab"" ""ab.edf"" NA 4 NA """" 31 ""Fixation: 14172ms"" 403 14172 14574 ""[ ]"" NA NA NA NA NA NA 7 1 NA NA 2"
"2836 ""ab"" ""ab.edf"" NA 4 NA """" 32 ""Fixation: 14592ms"" 546 14592 15137 ""[ ]"" NA NA NA NA NA NA 7 1 NA NA 2"
"2837 ""ab"" ""ab.edf"" NA 4 NA """" 33 ""Fixation: 15202ms"" 98 15202 15299 ""[ ]"" NA NA NA NA NA NA 7 1 NA NA 2"
"2838 ""ab"" ""ab.edf"" NA 4 NA """" 34 ""Fixation: 15325ms"" 132 15325 15456 ""[ ]"" NA NA NA NA NA NA 7 1 NA NA 2"
"2839 ""ab"" ""ab.edf"" NA 4 NA """" 35 ""Fixation: 15479ms"" 288 15479 15766 ""[ ]"" NA NA NA NA NA NA 7 1 NA NA 2"
"2840 ""ab"" ""ab.edf"" NA 4 NA """" 36 ""Fixation: 15788ms"" 198 15788 15985 ""[ ]"" NA NA NA NA NA NA 7 1 NA NA 2"
"2841 ""ab"" ""ab.edf"" NA 4 NA """" 37 ""Fixation: 16005ms"" 142 16005 16146 ""[ ]"" NA NA NA NA NA NA 7 1 NA NA 2"
"2842 ""ab"" ""ab.edf"" NA 4 NA """" 38 ""Fixation: 16155ms"" 69 16155 16223 ""[ ]"" NA NA NA NA NA NA 7 1 NA NA 2"
"2843 ""ab"" ""ab.edf"" NA 4 NA """" 39 ""Fixation: 16250ms"" 144 16250 16393 ""[ ]"" NA NA NA NA NA NA 7 1 NA NA 2"
"2844 ""ab"" ""ab.edf"" NA 4 NA """" 40 ""Fixation: 16415ms"" 162 16415 16576 ""[ ]"" NA NA NA NA NA NA 7 1 NA NA 2"
"2845 ""ab"" ""ab.edf"" NA 4 NA """" 41 ""Fixation: 16598ms"" 185 16598 16782 ""[ ]"" NA NA NA NA NA NA 7 1 NA NA 2"
"2846 ""ab"" ""ab.edf"" NA 4 NA """" 42 ""Fixation: 16810ms"" 278 16810 17087 ""[ ]"" NA NA NA NA NA NA 7 1 NA NA 2"
"2847 ""ab"" ""ab.edf"" NA 4 NA """" 43 ""Fixation: 17147ms"" 105 17147 17251 ""[ ]"" NA NA NA NA NA NA 7 1 NA NA 2"
"2848 ""ab"" ""ab.edf"" NA 4 NA """" 44 ""Fixation: 17293ms"" 236 17293 17528 ""[ ]"" NA NA NA NA NA NA 7 1 NA NA 2"
"2849 ""ab"" ""ab.edf"" NA 4 NA """" 45 ""Fixation: 17536ms"" 307 17536 17842 ""[ ]"" NA NA NA NA NA NA 7 1 NA NA 2"
"2850 ""ab"" ""ab.edf"" NA 4 NA """" 46 ""Fixation: 17870ms"" 264 17870 18133 ""[ ]"" NA NA NA NA NA NA 7 1 NA NA 2"
"2851 ""ab"" ""ab.edf"" NA 4 NA """" 47 ""Fixation: 18150ms"" 188 18150 18337 ""[ ]"" NA NA NA NA NA NA 7 1 NA NA 2"
"2852 ""ab"" ""ab.edf"" NA 4 NA """" 48 ""Fixation: 18373ms"" 180 18373 18552 ""[ ]"" NA NA NA NA NA NA 7 1 NA NA 2"
"2853 ""ab"" ""ab.edf"" NA 4 NA """" 49 ""Fixation: 18590ms"" 204 18590 18793 ""[ ]"" NA NA NA NA NA NA 7 1 NA NA 2"
"2854 ""ab"" ""ab.edf"" NA 4 NA """" 50 ""Fixation: 18811ms"" 828 18811 19638 ""[ ]"" NA NA NA NA NA NA 7 1 NA NA 2"
"2855 ""ab"" ""ab.edf"" NA 4 NA """" 51 ""Fixation: 19660ms"" 248 19660 19907 ""[ ]"" NA NA NA NA NA NA 7 1 NA NA 2"
"2856 ""ab"" ""ab.edf"" NA 4 NA """" 52 ""Fixation: 19916ms"" 464 19916 20379 ""[ ]"" NA NA NA NA NA NA 7 1 NA NA 2"
"2857 ""ab"" ""ab.edf"" NA 4 NA """" 53 ""Fixation: 20433ms"" 115 20433 20547 ""[ ]"" NA NA NA NA NA NA 7 1 NA NA 2"
"2858 ""ab"" ""ab.edf"" NA 4 NA """" 54 ""Fixation: 20566ms"" 428 20566 20993 ""[ ]"" NA NA NA NA NA NA 7 1 NA NA 2"
"2859 ""ab"" ""ab.edf"" NA 4 NA """" 55 ""Fixation: 21011ms"" 195 21011 21205 ""[ ]"" NA NA NA NA NA NA 7 1 NA NA 2"
"2860 ""ab"" ""ab.edf"" NA 4 NA """" 56 ""Fixation: 21220ms"" 210 21220 21429 ""[ ]"" NA NA NA NA NA NA 7 1 NA NA 2"
"2861 ""ab"" ""ab.edf"" NA 4 NA """" 57 ""Fixation: 21445ms"" 150 21445 21594 ""[ ]"" NA NA NA NA NA NA 7 1 NA NA 2"
"2862 ""ab"" ""ab.edf"" NA 4 NA """" 58 ""Fixation: 21620ms"" 236 21620 21855 ""[ ]"" NA NA NA NA NA NA 7 1 NA NA 2"
"2863 ""ab"" ""ab.edf"" NA 4 NA """" 59 ""Fixation: 21880ms"" 305 21880 22184 ""[ ]"" NA NA NA NA NA NA 7 1 NA NA 2"
"2864 ""ab"" ""ab.edf"" NA 4 NA """" 60 ""Fixation: 22228ms"" 149 22228 22376 ""[ ]"" NA NA NA NA NA NA 7 1 NA NA 2"
"2865 ""ab"" ""ab.edf"" NA 4 NA """" 61 ""Fixation: 22403ms"" 75 22403 22477 ""[ ]"" NA NA NA NA NA NA 7 1 NA NA 2"
"2866 ""ab"" ""ab.edf"" NA 4 NA """" 62 ""Fixation: 22695ms"" 244 22695 22938 ""[ ]"" NA NA NA NA NA NA 7 1 NA NA 2"
"2867 ""ab"" ""ab.edf"" NA 4 NA """" 63 ""Fixation: 23489ms"" 30 23489 23518 ""[ ]"" NA NA NA NA NA NA 7 1 NA NA 2"
"2868 ""ab"" ""ab.edf"" NA 4 NA """" 64 ""Fixation: 23692ms"" 27 23692 23718 ""[ ]"" NA NA NA NA NA NA 7 1 NA NA 2"
"2869 ""ab"" ""ab.edf"" NA 4 NA """" 65 ""Fixation: 23881ms"" 117 23881 23997 ""[ ]"" NA NA NA NA NA NA 7 1 NA NA 2"
"2870 ""ab"" ""ab.edf"" NA 4 NA """" 66 ""Fixation: 24202ms"" 350 24202 24551 ""[ ]"" NA NA NA NA NA NA 7 1 NA NA 2"
"2871 ""ab"" ""ab.edf"" NA 4 NA """" 1 ""Fixation: 7ms"" 189 7 195 ""[ ]"" NA NA NA NA NA NA 6 1 NA NA 2"
"2872 ""ab"" ""ab.edf"" NA 4 NA """" 2 ""Fixation: 208ms"" 212 208 419 ""[ ]"" NA NA NA NA NA NA 6 1 NA NA 2"
"2873 ""ab"" ""ab.edf"" NA 4 NA """" 3 ""Fixation: 427ms"" 184 427 610 ""[ ]"" NA NA NA NA NA NA 6 1 NA NA 2"
"2874 ""ab"" ""ab.edf"" NA 4 NA """" 4 ""Fixation: 626ms"" 239 626 864 ""[ ]"" NA NA NA NA NA NA 6 1 NA NA 2"
"2875 ""ab"" ""ab.edf"" NA 4 NA """" 5 ""Fixation: 880ms"" 404 880 1283 ""[ ]"" NA NA NA NA NA NA 6 1 NA NA 2"
"2876 ""ab"" ""ab.edf"" NA 4 NA """" 6 ""Fixation: 1296ms"" 272 1296 1567 ""[ ]"" NA NA NA NA NA NA 6 1 NA NA 2"
"2877 ""ab"" ""ab.edf"" NA 4 NA """" 7 ""Fixation: 1586ms"" 248 1586 1833 ""[ ]"" NA NA NA NA NA NA 6 1 NA NA 2"
"2878 ""ab"" ""ab.edf"" NA 4 NA """" 8 ""Fixation: 1852ms"" 154 1852 2005 ""[ ]"" NA NA NA NA NA NA 6 1 NA NA 2"
"2879 ""ab"" ""ab.edf"" NA 4 NA """" 9 ""Fixation: 2029ms"" 267 2029 2295 ""[ ]"" NA NA NA NA NA NA 6 1 NA NA 2"
"2880 ""ab"" ""ab.edf"" NA 4 NA """" 10 ""Fixation: 2308ms"" 204 2308 2511 ""[ ]"" NA NA NA NA NA NA 6 1 NA NA 2"
"2881 ""ab"" ""ab.edf"" NA 4 NA """" 11 ""Fixation: 2533ms"" 205 2533 2737 ""[ ]"" NA NA NA NA NA NA 6 1 NA NA 2"
"2882 ""ab"" ""ab.edf"" NA 4 NA """" 12 ""Fixation: 2759ms"" 251 2759 3009 ""[ ]"" NA NA NA NA NA NA 6 1 NA NA 2"
"2883 ""ab"" ""ab.edf"" NA 4 NA """" 13 ""Fixation: 3020ms"" 230 3020 3249 ""[ ]"" NA NA NA NA NA NA 6 1 NA NA 2"
"2884 ""ab"" ""ab.edf"" NA 4 NA """" 14 ""Fixation: 3270ms"" 175 3270 3444 ""[ ]"" NA NA NA NA NA NA 6 1 NA NA 2"
"2885 ""ab"" ""ab.edf"" NA 4 NA """" 15 ""Fixation: 3467ms"" 644 3467 4110 ""[ ]"" NA NA NA NA NA NA 6 1 NA NA 2"
"2886 ""ab"" ""ab.edf"" NA 4 NA """" 16 ""Fixation: 4132ms"" 206 4132 4337 ""[ ]"" NA NA NA NA NA NA 6 1 NA NA 2"
"2887 ""ab"" ""ab.edf"" NA 4 NA """" 17 ""Fixation: 4353ms"" 461 4353 4813 ""[ ]"" NA NA NA NA NA NA 6 1 NA NA 2"
"2888 ""ab"" ""ab.edf"" NA 4 NA """" 18 ""Fixation: 4905ms"" 83 4905 4987 ""[ ]"" NA NA NA NA NA NA 6 1 NA NA 2"
"2889 ""ab"" ""ab.edf"" NA 4 NA """" 19 ""Fixation: 5020ms"" 336 5020 5355 ""[ ]"" NA NA NA NA NA NA 6 1 NA NA 2"
"2890 ""ab"" ""ab.edf"" NA 4 NA """" 20 ""Fixation: 5427ms"" 104 5427 5530 ""[ ]"" NA NA NA NA NA NA 6 1 NA NA 2"
"2891 ""ab"" ""ab.edf"" NA 4 NA """" 21 ""Fixation: 5558ms"" 175 5558 5732 ""[ ]"" NA NA NA NA NA NA 6 1 NA NA 2"
"2892 ""ab"" ""ab.edf"" NA 4 NA """" 22 ""Fixation: 5757ms"" 185 5757 5941 ""[ ]"" NA NA NA NA NA NA 6 1 NA NA 2"
"2893 ""ab"" ""ab.edf"" NA 4 NA """" 23 ""Fixation: 5966ms"" 165 5966 6130 ""[ ]"" NA NA NA NA NA NA 6 1 NA NA 2"
"2894 ""ab"" ""ab.edf"" NA 4 NA """" 24 ""Fixation: 6163ms"" 234 6163 6396 ""[ ]"" NA NA NA NA NA NA 6 1 NA NA 2"
"2895 ""ab"" ""ab.edf"" NA 4 NA """" 25 ""Fixation: 6420ms"" 207 6420 6626 ""[ ]"" NA NA NA NA NA NA 6 1 NA NA 2"
"2896 ""ab"" ""ab.edf"" NA 4 NA """" 26 ""Fixation: 6651ms"" 48 6651 6698 ""[ ]"" NA NA NA NA NA NA 6 1 NA NA 2"
"2897 ""ab"" ""ab.edf"" NA 4 NA """" 27 ""Fixation: 6758ms"" 136 6758 6893 ""[ ]"" NA NA NA NA NA NA 6 1 NA NA 2"
"2898 ""ab"" ""ab.edf"" NA 4 NA """" 28 ""Fixation: 6905ms"" 229 6905 7133 ""[ ]"" NA NA NA NA NA NA 6 1 NA NA 2"
"2899 ""ab"" ""ab.edf"" NA 4 NA """" 29 ""Fixation: 7390ms"" 172 7390 7561 ""[ ]"" NA NA NA NA NA NA 6 1 NA NA 2"
"2900 ""ab"" ""ab.edf"" NA 4 NA """" 30 ""Fixation: 7602ms"" 123 7602 7724 ""[ ]"" NA NA NA NA NA NA 6 1 NA NA 2"
"2901 ""ab"" ""ab.edf"" NA 4 NA """" 31 ""Fixation: 7757ms"" 248 7757 8004 ""[ ]"" NA NA NA NA NA NA 6 1 NA NA 2"
"2902 ""ab"" ""ab.edf"" NA 4 NA """" 32 ""Fixation: 8031ms"" 200 8031 8230 ""[ ]"" NA NA NA NA NA NA 6 1 NA NA 2"
"2903 ""ab"" ""ab.edf"" NA 4 NA """" 33 ""Fixation: 8257ms"" 223 8257 8479 ""[ ]"" NA NA NA NA NA NA 6 1 NA NA 2"
"2904 ""ab"" ""ab.edf"" NA 4 NA """" 34 ""Fixation: 8509ms"" 167 8509 8675 ""[ ]"" NA NA NA NA NA NA 6 1 NA NA 2"
"2905 ""ab"" ""ab.edf"" NA 4 NA """" 35 ""Fixation: 8711ms"" 194 8711 8904 ""[ ]"" NA NA NA NA NA NA 6 1 NA NA 2"
"2906 ""ab"" ""ab.edf"" NA 4 NA """" 36 ""Fixation: 9368ms"" 52 9368 9419 ""[ ]"" NA NA NA NA NA NA 6 1 NA NA 2"
"2907 ""ab"" ""ab.edf"" NA 4 NA """" 37 ""Fixation: 9579ms"" 215 9579 9793 ""[ ]"" NA NA NA NA NA NA 6 1 NA NA 2"
"2908 ""ab"" ""ab.edf"" NA 4 NA """" 38 ""Fixation: 9833ms"" 211 9833 10043 ""[ ]"" NA NA NA NA NA NA 6 1 NA NA 2"
"2909 ""ab"" ""ab.edf"" 4 4 33 ""d"" 1 ""Fixation: 7ms"" 160 7 166 ""[ 1]"" 1 ""?­?§?…?¯ "" 25.4 3.1 1 7 6 0 NA NA 2"
"2910 ""ab"" ""ab.edf"" 4 4 33 ""d"" 2 ""Fixation: 191ms"" 118 191 308 ""[ 2]"" 2 ""?†?§?±?‡â€? ?§?Œ "" -2.9 -3.4 3 7 6 0 NA NA 2"
"2911 ""ab"" ""ab.edf"" 4 4 33 ""d"" 3 ""Fixation: 331ms"" 471 331 801 ""[ 2]"" 2 ""?†?§?±?‡â€? ?§?Œ "" 33.8 -2 3 7 6 0 NA NA 2"
"2912 ""ab"" ""ab.edf"" 4 4 33 ""d"" 4 ""Fixation: 819ms"" 231 819 1049 ""[ 2]"" 2 ""?†?§?±?‡â€? ?§?Œ "" -33.3 -3.9 3 7 6 0 NA NA 2"
"2913 ""ab"" ""ab.edf"" 4 4 33 ""d"" 5 ""Fixation: 1067ms"" 373 1067 1439 ""[ 3]"" 3 ""?¯?± ?…?ˆ?±?¯?? ?…?³?¦?„?‡ ?Œ ?…?§?„?Œ ?´?±?©?? "" 80.2 -4 5 7 6 0 NA NA 2"
"2914 ""ab"" ""ab.edf"" 4 4 33 ""d"" 6 ""Fixation: 1457ms"" 360 1457 1816 ""[ 3]"" 3 ""?¯?± ?…?ˆ?±?¯?? ?…?³?¦?„?‡ ?Œ ?…?§?„?Œ ?´?±?©?? "" 32.4 -4.5 5 7 6 0 NA NA 2"
"2915 ""ab"" ""ab.edf"" 4 4 33 ""d"" 7 ""Fixation: 1834ms"" 294 1834 2127 ""[ 3]"" 3 ""?¯?± ?…?ˆ?±?¯?? ?…?³?¦?„?‡ ?Œ ?…?§?„?Œ ?´?±?©?? "" -12 -4.5 5 7 6 0 NA NA 2"
"2916 ""ab"" ""ab.edf"" 4 4 33 ""d"" 8 ""Fixation: 2142ms"" 166 2142 2307 ""[ 3]"" 3 ""?¯?± ?…?ˆ?±?¯?? ?…?³?¦?„?‡ ?Œ ?…?§?„?Œ ?´?±?©?? "" -48.4 -3.1 5 7 6 0 NA NA 2"
"2917 ""ab"" ""ab.edf"" 4 4 33 ""d"" 9 ""Fixation: 2330ms"" 235 2330 2564 ""[ 3]"" 3 ""?¯?± ?…?ˆ?±?¯?? ?…?³?¦?„?‡ ?Œ ?…?§?„?Œ ?´?±?©?? "" -117.1 1.3 5 7 6 0 NA NA 2"
"2918 ""ab"" ""ab.edf"" 4 4 33 ""d"" 10 ""Fixation: 2583ms"" 282 2583 2864 ""[ 4]"" 4 ""?§?†?¯?Œ?´?Œ?¯ "" -2.8 2.5 1 7 6 0 NA NA 2"
"2919 ""ab"" ""ab.edf"" 4 4 33 ""d"" 11 ""Fixation: 2885ms"" 290 2885 3174 ""[ 5]"" 5 ""?ˆ "" -5.2 1.4 1 7 6 0 NA NA 2"
"2920 ""ab"" ""ab.edf"" 4 4 33 ""d"" 12 ""Fixation: 3192ms"" 283 3192 3474 ""[ 6]"" 6 ""?§?µ?±?§?± ?¯?§?´?? ?¢?† ?±?§ ?¹?…?„?Œ ?©?†?¯ "" 94.1 1.9 13 7 6 0 NA NA 2"
"2921 ""ab"" ""ab.edf"" 4 4 33 ""d"" 13 ""Fixation: 3485ms"" 202 3485 3686 ""[ 6]"" 6 ""?§?µ?±?§?± ?¯?§?´?? ?¢?† ?±?§ ?¹?…?„?Œ ?©?†?¯ "" 68 -1 13 7 6 0 NA NA 2"
"2922 ""ab"" ""ab.edf"" 4 4 33 ""d"" 14 ""Fixation: 3702ms"" 477 3702 4178 ""[ 6]"" 6 ""?§?µ?±?§?± ?¯?§?´?? ?¢?† ?±?§ ?¹?…?„?Œ ?©?†?¯ "" 26.3 -0.6 13 7 6 0 NA NA 2"
"2923 ""ab"" ""ab.edf"" 4 4 33 ""d"" 15 ""Fixation: 4199ms"" 322 4199 4520 ""[ 6]"" 6 ""?§?µ?±?§?± ?¯?§?´?? ?¢?† ?±?§ ?¹?…?„?Œ ?©?†?¯ "" -41.8 -0.8 13 7 6 0 NA NA 2"
"2924 ""ab"" ""ab.edf"" 4 4 33 ""d"" 16 ""Fixation: 4533ms"" 151 4533 4683 ""[ 6]"" 6 ""?§?µ?±?§?± ?¯?§?´?? ?¢?† ?±?§ ?¹?…?„?Œ ?©?†?¯ "" -70.6 1.3 13 7 6 0 NA NA 2"
"2925 ""ab"" ""ab.edf"" 4 4 33 ""d"" 17 ""Fixation: 4757ms"" 91 4757 4847 ""[ ]"" NA NA NA NA NA 7 6 0 NA NA 2"
"2926 ""ab"" ""ab.edf"" 4 4 33 ""d"" 18 ""Fixation: 4877ms"" 260 4877 5136 ""[ ]"" NA NA NA NA NA 7 6 0 NA NA 2"
"2927 ""ab"" ""ab.edf"" 4 4 33 ""d"" 19 ""Fixation: 5152ms"" 50 5152 5201 ""[ ]"" NA NA NA NA NA 7 6 0 NA NA 2"
"2928 ""ab"" ""ab.edf"" 4 4 33 ""d"" 20 ""Fixation: 5270ms"" 115 5270 5384 ""[ 6]"" 6 ""?§?µ?±?§?± ?¯?§?´?? ?¢?† ?±?§ ?¹?…?„?Œ ?©?†?¯ "" -105 40.7 13 7 6 0 NA NA 2"
"2929 ""ab"" ""ab.edf"" 4 4 33 ""d"" 21 ""Fixation: 5417ms"" 180 5417 5596 ""[ 6]"" 6 ""?§?µ?±?§?± ?¯?§?´?? ?¢?† ?±?§ ?¹?…?„?Œ ?©?†?¯ "" -64.3 -0.1 13 7 6 0 NA NA 2"
"2930 ""ab"" ""ab.edf"" 4 4 33 ""d"" 22 ""Fixation: 5621ms"" 204 5621 5824 ""[ 6]"" 6 ""?§?µ?±?§?± ?¯?§?´?? ?¢?† ?±?§ ?¹?…?„?Œ ?©?†?¯ "" -123.2 -2 13 7 6 0 NA NA 2"
"2931 ""ab"" ""ab.edf"" 4 4 33 ""d"" 23 ""Fixation: 5855ms"" 192 5855 6046 ""[ ]"" NA NA NA NA NA 7 6 0 NA NA 2"
"2932 ""ab"" ""ab.edf"" 4 4 33 ""d"" 24 ""Fixation: 6070ms"" 283 6070 6352 ""[ ]"" NA NA NA NA NA 7 6 0 NA NA 2"
"2933 ""ab"" ""ab.edf"" 4 4 33 ""d"" 25 ""Fixation: 6402ms"" 198 6402 6599 ""[ ]"" NA NA NA NA NA 7 6 0 NA NA 2"
"2934 ""ab"" ""ab.edf"" 4 4 33 ""d"" 26 ""Fixation: 6611ms"" 122 6611 6732 ""[ ]"" NA NA NA NA NA 7 6 0 NA NA 2"
"2935 ""ab"" ""ab.edf"" 4 4 33 ""d"" 27 ""Fixation: 6784ms"" 188 6784 6971 ""[ ]"" NA NA NA NA NA 7 6 0 NA NA 2"
"2936 ""ab"" ""ab.edf"" 4 4 33 ""d"" 28 ""Fixation: 7025ms"" 83 7025 7107 ""[ ]"" NA NA NA NA NA 7 6 0 NA NA 2"
"2937 ""ab"" ""ab.edf"" 4 4 33 ""d"" 29 ""Fixation: 7521ms"" 26 7521 7546 ""[ ]"" NA NA NA NA NA 7 6 0 NA NA 2"
"2938 ""ab"" ""ab.edf"" 4 4 33 ""d"" 30 ""Fixation: 7738ms"" 129 7738 7866 ""[ 6]"" 6 ""?§?µ?±?§?± ?¯?§?´?? ?¢?† ?±?§ ?¹?…?„?Œ ?©?†?¯ "" -131.6 19.7 13 7 6 0 NA NA 2"
"2939 ""ab"" ""ab.edf"" 4 4 33 ""d"" 31 ""Fixation: 7903ms"" 274 7903 8176 ""[ ]"" NA NA NA NA NA 7 6 0 NA NA 2"
"2940 ""ab"" ""ab.edf"" 4 4 33 ""d"" 32 ""Fixation: 8205ms"" 340 8205 8544 ""[ 6]"" 6 ""?§?µ?±?§?± ?¯?§?´?? ?¢?† ?±?§ ?¹?…?„?Œ ?©?†?¯ "" -12.1 6 13 7 6 0 NA NA 2"
"2941 ""ab"" ""ab.edf"" 4 4 33 ""d"" 33 ""Fixation: 8579ms"" 82 8579 8660 ""[ ]"" NA NA NA NA NA 7 6 0 NA NA 2"
"2942 ""ab"" ""ab.edf"" 4 4 33 ""d"" 34 ""Fixation: 8860ms"" 241 8860 9100 ""[ ]"" NA NA NA NA NA 7 6 0 NA NA 2"
"2943 ""ab"" ""ab.edf"" 4 4 33 ""d"" 35 ""Fixation: 9130ms"" 82 9130 9211 ""[ ]"" NA NA NA NA NA 7 6 0 NA NA 2"
"2944 ""ab"" ""ab.edf"" 4 4 33 ""d"" 36 ""Fixation: 9267ms"" 125 9267 9391 ""[ ]"" NA NA NA NA NA 7 6 0 NA NA 2"
"2945 ""ab"" ""ab.edf"" 4 4 33 ""d"" 37 ""Fixation: 9416ms"" 177 9416 9592 ""[ 6]"" 6 ""?§?µ?±?§?± ?¯?§?´?? ?¢?† ?±?§ ?¹?…?„?Œ ?©?†?¯ "" -12.4 19.9 13 7 6 0 NA NA 2"
"2946 ""ab"" ""ab.edf"" 4 4 33 ""d"" 38 ""Fixation: 9625ms"" 181 9625 9805 ""[ ]"" NA NA NA NA NA 7 6 0 NA NA 2"
"2947 ""ab"" ""ab.edf"" 4 4 33 ""d"" 39 ""Fixation: 9848ms"" 571 9848 10418 ""[ 6]"" 6 ""?§?µ?±?§?± ?¯?§?´?? ?¢?† ?±?§ ?¹?…?„?Œ ?©?†?¯ "" -68.4 11.1 13 7 6 0 NA NA 2"
"2948 ""ab"" ""ab.edf"" 4 4 33 ""d"" 40 ""Fixation: 10456ms"" 203 10456 10658 ""[ ]"" NA NA NA NA NA 7 6 0 NA NA 2"
"2949 ""ab"" ""ab.edf"" 4 4 33 ""d"" 41 ""Fixation: 10687ms"" 551 10687 11237 ""[ 6]"" 6 ""?§?µ?±?§?± ?¯?§?´?? ?¢?† ?±?§ ?¹?…?„?Œ ?©?†?¯ "" -43.6 8.6 13 7 6 0 NA NA 2"
"2950 ""ab"" ""ab.edf"" NA 4 NA """" 1 ""Fixation: 7ms"" 170 7 176 ""[ ]"" NA NA NA NA NA NA 6 1 NA NA 2"
"2951 ""ab"" ""ab.edf"" NA 4 NA """" 2 ""Fixation: 186ms"" 357 186 542 ""[ ]"" NA NA NA NA NA NA 6 1 NA NA 2"
"2952 ""ab"" ""ab.edf"" NA 4 NA """" 3 ""Fixation: 554ms"" 242 554 795 ""[ ]"" NA NA NA NA NA NA 6 1 NA NA 2"
"2953 ""ab"" ""ab.edf"" NA 4 NA """" 4 ""Fixation: 807ms"" 202 807 1008 ""[ ]"" NA NA NA NA NA NA 6 1 NA NA 2"
"2954 ""ab"" ""ab.edf"" NA 4 NA """" 5 ""Fixation: 1015ms"" 154 1015 1168 ""[ ]"" NA NA NA NA NA NA 6 1 NA NA 2"
"2955 ""ab"" ""ab.edf"" NA 4 NA """" 6 ""Fixation: 1182ms"" 219 1182 1400 ""[ ]"" NA NA NA NA NA NA 6 1 NA NA 2"
"2956 ""ab"" ""ab.edf"" NA 4 NA """" 7 ""Fixation: 1415ms"" 284 1415 1698 ""[ ]"" NA NA NA NA NA NA 6 1 NA NA 2"
"2957 ""ab"" ""ab.edf"" NA 4 NA """" 8 ""Fixation: 1712ms"" 231 1712 1942 ""[ ]"" NA NA NA NA NA NA 6 1 NA NA 2"
"2958 ""ab"" ""ab.edf"" NA 4 NA """" 9 ""Fixation: 1954ms"" 179 1954 2132 ""[ ]"" NA NA NA NA NA NA 6 1 NA NA 2"
"2959 ""ab"" ""ab.edf"" NA 4 NA """" 10 ""Fixation: 2148ms"" 229 2148 2376 ""[ ]"" NA NA NA NA NA NA 6 1 NA NA 2"
"2960 ""ab"" ""ab.edf"" NA 4 NA """" 11 ""Fixation: 2394ms"" 241 2394 2634 ""[ ]"" NA NA NA NA NA NA 6 1 NA NA 2"
"2961 ""ab"" ""ab.edf"" NA 4 NA """" 12 ""Fixation: 2650ms"" 431 2650 3080 ""[ ]"" NA NA NA NA NA NA 6 1 NA NA 2"
"2962 ""ab"" ""ab.edf"" NA 4 NA """" 13 ""Fixation: 3100ms"" 310 3100 3409 ""[ ]"" NA NA NA NA NA NA 6 1 NA NA 2"
"2963 ""ab"" ""ab.edf"" NA 4 NA """" 14 ""Fixation: 3421ms"" 252 3421 3672 ""[ ]"" NA NA NA NA NA NA 6 1 NA NA 2"
"2964 ""ab"" ""ab.edf"" NA 4 NA """" 15 ""Fixation: 3696ms"" 568 3696 4263 ""[ ]"" NA NA NA NA NA NA 6 1 NA NA 2"
"2965 ""ab"" ""ab.edf"" NA 4 NA """" 16 ""Fixation: 4341ms"" 123 4341 4463 ""[ ]"" NA NA NA NA NA NA 6 1 NA NA 2"
"2966 ""ab"" ""ab.edf"" NA 4 NA """" 17 ""Fixation: 4498ms"" 599 4498 5096 ""[ ]"" NA NA NA NA NA NA 6 1 NA NA 2"
"2967 ""ab"" ""ab.edf"" NA 4 NA """" 18 ""Fixation: 5168ms"" 108 5168 5275 ""[ ]"" NA NA NA NA NA NA 6 1 NA NA 2"
"2968 ""ab"" ""ab.edf"" NA 4 NA """" 19 ""Fixation: 5303ms"" 217 5303 5519 ""[ ]"" NA NA NA NA NA NA 6 1 NA NA 2"
"2969 ""ab"" ""ab.edf"" NA 4 NA """" 20 ""Fixation: 5542ms"" 195 5542 5736 ""[ ]"" NA NA NA NA NA NA 6 1 NA NA 2"
"2970 ""ab"" ""ab.edf"" NA 4 NA """" 21 ""Fixation: 5767ms"" 38 5767 5804 ""[ ]"" NA NA NA NA NA NA 6 1 NA NA 2"
"2971 ""ab"" ""ab.edf"" NA 4 NA """" 22 ""Fixation: 6033ms"" 131 6033 6163 ""[ ]"" NA NA NA NA NA NA 6 1 NA NA 2"
"2972 ""ab"" ""ab.edf"" NA 4 NA """" 23 ""Fixation: 6198ms"" 152 6198 6349 ""[ ]"" NA NA NA NA NA NA 6 1 NA NA 2"
"2973 ""ab"" ""ab.edf"" NA 4 NA """" 24 ""Fixation: 6382ms"" 152 6382 6533 ""[ ]"" NA NA NA NA NA NA 6 1 NA NA 2"
"2974 ""ab"" ""ab.edf"" NA 4 NA """" 25 ""Fixation: 6567ms"" 142 6567 6708 ""[ ]"" NA NA NA NA NA NA 6 1 NA NA 2"
"2975 ""ab"" ""ab.edf"" NA 4 NA """" 26 ""Fixation: 6768ms"" 112 6768 6879 ""[ ]"" NA NA NA NA NA NA 6 1 NA NA 2"
"2976 ""ab"" ""ab.edf"" NA 4 NA """" 27 ""Fixation: 6907ms"" 258 6907 7164 ""[ ]"" NA NA NA NA NA NA 6 1 NA NA 2"
"2977 ""ab"" ""ab.edf"" NA 4 NA """" 28 ""Fixation: 7346ms"" 35 7346 7380 ""[ ]"" NA NA NA NA NA NA 6 1 NA NA 2"
"2978 ""ab"" ""ab.edf"" NA 4 NA """" 29 ""Fixation: 7556ms"" 293 7556 7848 ""[ ]"" NA NA NA NA NA NA 6 1 NA NA 2"
"2979 ""ab"" ""ab.edf"" NA 4 NA """" 30 ""Fixation: 7903ms"" 213 7903 8115 ""[ ]"" NA NA NA NA NA NA 6 1 NA NA 2"
"2980 ""ab"" ""ab.edf"" NA 4 NA """" 31 ""Fixation: 8150ms"" 444 8150 8593 ""[ ]"" NA NA NA NA NA NA 6 1 NA NA 2"
"2981 ""ab"" ""ab.edf"" NA 4 NA """" 32 ""Fixation: 8627ms"" 23 8627 8649 ""[ ]"" NA NA NA NA NA NA 6 1 NA NA 2"
"2982 ""ab"" ""ab.edf"" NA 4 NA """" 33 ""Fixation: 9302ms"" 119 9302 9420 ""[ ]"" NA NA NA NA NA NA 6 1 NA NA 2"
"2983 ""ab"" ""ab.edf"" NA 4 NA """" 34 ""Fixation: 9440ms"" 191 9440 9630 ""[ ]"" NA NA NA NA NA NA 6 1 NA NA 2"
"2984 ""ab"" ""ab.edf"" NA 4 NA """" 1 ""Fixation: 7ms"" 168 7 174 ""[ ]"" NA NA NA NA NA NA 6 0 NA NA 2"
"2985 ""ab"" ""ab.edf"" NA 4 NA """" 2 ""Fixation: 189ms"" 403 189 591 ""[ ]"" NA NA NA NA NA NA 6 0 NA NA 2"
"2986 ""ab"" ""ab.edf"" NA 4 NA """" 3 ""Fixation: 603ms"" 159 603 761 ""[ ]"" NA NA NA NA NA NA 6 0 NA NA 2"
"2987 ""ab"" ""ab.edf"" NA 4 NA """" 4 ""Fixation: 784ms"" 187 784 970 ""[ ]"" NA NA NA NA NA NA 6 0 NA NA 2"
"2988 ""ab"" ""ab.edf"" NA 4 NA """" 5 ""Fixation: 985ms"" 201 985 1185 ""[ ]"" NA NA NA NA NA NA 6 0 NA NA 2"
"2989 ""ab"" ""ab.edf"" NA 4 NA """" 6 ""Fixation: 1205ms"" 272 1205 1476 ""[ ]"" NA NA NA NA NA NA 6 0 NA NA 2"
"2990 ""ab"" ""ab.edf"" NA 4 NA """" 7 ""Fixation: 1496ms"" 295 1496 1790 ""[ ]"" NA NA NA NA NA NA 6 0 NA NA 2"
"2991 ""ab"" ""ab.edf"" NA 4 NA """" 8 ""Fixation: 1810ms"" 571 1810 2380 ""[ ]"" NA NA NA NA NA NA 6 0 NA NA 2"
"2992 ""ab"" ""ab.edf"" NA 4 NA """" 9 ""Fixation: 2402ms"" 285 2402 2686 ""[ ]"" NA NA NA NA NA NA 6 0 NA NA 2"
"2993 ""ab"" ""ab.edf"" NA 4 NA """" 10 ""Fixation: 2705ms"" 292 2705 2996 ""[ ]"" NA NA NA NA NA NA 6 0 NA NA 2"
"2994 ""ab"" ""ab.edf"" NA 4 NA """" 11 ""Fixation: 3015ms"" 281 3015 3295 ""[ ]"" NA NA NA NA NA NA 6 0 NA NA 2"
"2995 ""ab"" ""ab.edf"" NA 4 NA """" 12 ""Fixation: 3311ms"" 160 3311 3470 ""[ ]"" NA NA NA NA NA NA 6 0 NA NA 2"
"2996 ""ab"" ""ab.edf"" NA 4 NA """" 13 ""Fixation: 3488ms"" 140 3488 3627 ""[ ]"" NA NA NA NA NA NA 6 0 NA NA 2"
"2997 ""ab"" ""ab.edf"" NA 4 NA """" 14 ""Fixation: 3650ms"" 593 3650 4242 ""[ ]"" NA NA NA NA NA NA 6 0 NA NA 2"
"2998 ""ab"" ""ab.edf"" NA 4 NA """" 15 ""Fixation: 4250ms"" 201 4250 4450 ""[ ]"" NA NA NA NA NA NA 6 0 NA NA 2"
"2999 ""ab"" ""ab.edf"" NA 4 NA """" 16 ""Fixation: 4460ms"" 213 4460 4672 ""[ ]"" NA NA NA NA NA NA 6 0 NA NA 2"
"3000 ""ab"" ""ab.edf"" NA 4 NA """" 17 ""Fixation: 4756ms"" 79 4756 4834 ""[ ]"" NA NA NA NA NA NA 6 0 NA NA 2"
"3001 ""ab"" ""ab.edf"" NA 4 NA """" 18 ""Fixation: 4871ms"" 469 4871 5339 ""[ ]"" NA NA NA NA NA NA 6 0 NA NA 2"
"3002 ""ab"" ""ab.edf"" NA 4 NA """" 19 ""Fixation: 5406ms"" 128 5406 5533 ""[ ]"" NA NA NA NA NA NA 6 0 NA NA 2"
"3003 ""ab"" ""ab.edf"" NA 4 NA """" 20 ""Fixation: 5565ms"" 188 5565 5752 ""[ ]"" NA NA NA NA NA NA 6 0 NA NA 2"
"3004 ""ab"" ""ab.edf"" NA 4 NA """" 21 ""Fixation: 5778ms"" 327 5778 6104 ""[ ]"" NA NA NA NA NA NA 6 0 NA NA 2"
"3005 ""ab"" ""ab.edf"" NA 4 NA """" 22 ""Fixation: 6126ms"" 224 6126 6349 ""[ ]"" NA NA NA NA NA NA 6 0 NA NA 2"
"3006 ""ab"" ""ab.edf"" NA 4 NA """" 23 ""Fixation: 6373ms"" 449 6373 6821 ""[ ]"" NA NA NA NA NA NA 6 0 NA NA 2"
"3007 ""ab"" ""ab.edf"" NA 4 NA """" 24 ""Fixation: 6881ms"" 632 6881 7512 ""[ ]"" NA NA NA NA NA NA 6 0 NA NA 2"
"3008 ""ab"" ""ab.edf"" NA 4 NA """" 25 ""Fixation: 7741ms"" 97 7741 7837 ""[ ]"" NA NA NA NA NA NA 6 0 NA NA 2"
"3009 ""ab"" ""ab.edf"" NA 4 NA """" 26 ""Fixation: 8020ms"" 240 8020 8259 ""[ ]"" NA NA NA NA NA NA 6 0 NA NA 2"
"3010 ""ab"" ""ab.edf"" NA 4 NA """" 27 ""Fixation: 8308ms"" 166 8308 8473 ""[ ]"" NA NA NA NA NA NA 6 0 NA NA 2"
"3011 ""ab"" ""ab.edf"" NA 4 NA """" 28 ""Fixation: 8514ms"" 125 8514 8638 ""[ ]"" NA NA NA NA NA NA 6 0 NA NA 2"
"3012 ""ab"" ""ab.edf"" NA 4 NA """" 29 ""Fixation: 8667ms"" 230 8667 8896 ""[ ]"" NA NA NA NA NA NA 6 0 NA NA 2"
"3013 ""ab"" ""ab.edf"" NA 4 NA """" 30 ""Fixation: 8934ms"" 133 8934 9066 ""[ ]"" NA NA NA NA NA NA 6 0 NA NA 2"
"3014 ""ab"" ""ab.edf"" NA 4 NA """" 31 ""Fixation: 9107ms"" 154 9107 9260 ""[ ]"" NA NA NA NA NA NA 6 0 NA NA 2"
"3015 ""ab"" ""ab.edf"" NA 4 NA """" 32 ""Fixation: 9273ms"" 198 9273 9470 ""[ ]"" NA NA NA NA NA NA 6 0 NA NA 2"
"3016 ""ab"" ""ab.edf"" NA 4 NA """" 33 ""Fixation: 9535ms"" 110 9535 9644 ""[ ]"" NA NA NA NA NA NA 6 0 NA NA 2"
"3017 ""ab"" ""ab.edf"" NA 4 NA """" 34 ""Fixation: 9684ms"" 171 9684 9854 ""[ ]"" NA NA NA NA NA NA 6 0 NA NA 2"
"3018 ""ab"" ""ab.edf"" NA 4 NA """" 35 ""Fixation: 9889ms"" 318 9889 10206 ""[ ]"" NA NA NA NA NA NA 6 0 NA NA 2"
"3019 ""ab"" ""ab.edf"" NA 4 NA """" 36 ""Fixation: 10231ms"" 277 10231 10507 ""[ ]"" NA NA NA NA NA NA 6 0 NA NA 2"
"3020 ""ab"" ""ab.edf"" NA 4 NA """" 37 ""Fixation: 11109ms"" 40 11109 11148 ""[ ]"" NA NA NA NA NA NA 6 0 NA NA 2"
"3021 ""ab"" ""ab.edf"" NA 4 NA """" 38 ""Fixation: 11321ms"" 235 11321 11555 ""[ ]"" NA NA NA NA NA NA 6 0 NA NA 2"
"3022 ""ab"" ""ab.edf"" NA 4 NA """" 39 ""Fixation: 11580ms"" 162 11580 11741 ""[ ]"" NA NA NA NA NA NA 6 0 NA NA 2"
"3023 ""ab"" ""ab.edf"" NA 4 NA """" 40 ""Fixation: 11771ms"" 100 11771 11870 ""[ ]"" NA NA NA NA NA NA 6 0 NA NA 2"
"3024 ""ab"" ""ab.edf"" NA 4 NA """" 1 ""Fixation: 7ms"" 163 7 169 ""[ ]"" NA NA NA NA NA NA 7 1 NA NA 2"
"3025 ""ab"" ""ab.edf"" NA 4 NA """" 2 ""Fixation: 178ms"" 312 178 489 ""[ ]"" NA NA NA NA NA NA 7 1 NA NA 2"
"3026 ""ab"" ""ab.edf"" NA 4 NA """" 3 ""Fixation: 503ms"" 339 503 841 ""[ ]"" NA NA NA NA NA NA 7 1 NA NA 2"
"3027 ""ab"" ""ab.edf"" NA 4 NA """" 4 ""Fixation: 854ms"" 176 854 1029 ""[ ]"" NA NA NA NA NA NA 7 1 NA NA 2"
"3028 ""ab"" ""ab.edf"" NA 4 NA """" 5 ""Fixation: 1046ms"" 322 1046 1367 ""[ ]"" NA NA NA NA NA NA 7 1 NA NA 2"
"3029 ""ab"" ""ab.edf"" NA 4 NA """" 6 ""Fixation: 1381ms"" 212 1381 1592 ""[ ]"" NA NA NA NA NA NA 7 1 NA NA 2"
"3030 ""ab"" ""ab.edf"" NA 4 NA """" 7 ""Fixation: 1612ms"" 293 1612 1904 ""[ ]"" NA NA NA NA NA NA 7 1 NA NA 2"
"3031 ""ab"" ""ab.edf"" NA 4 NA """" 8 ""Fixation: 1925ms"" 298 1925 2222 ""[ ]"" NA NA NA NA NA NA 7 1 NA NA 2"
"3032 ""ab"" ""ab.edf"" NA 4 NA """" 9 ""Fixation: 2236ms"" 203 2236 2438 ""[ ]"" NA NA NA NA NA NA 7 1 NA NA 2"
"3033 ""ab"" ""ab.edf"" NA 4 NA """" 10 ""Fixation: 2457ms"" 252 2457 2708 ""[ ]"" NA NA NA NA NA NA 7 1 NA NA 2"
"3034 ""ab"" ""ab.edf"" NA 4 NA """" 11 ""Fixation: 2732ms"" 330 2732 3061 ""[ ]"" NA NA NA NA NA NA 7 1 NA NA 2"
"3035 ""ab"" ""ab.edf"" NA 4 NA """" 12 ""Fixation: 3073ms"" 547 3073 3619 ""[ ]"" NA NA NA NA NA NA 7 1 NA NA 2"
"3036 ""ab"" ""ab.edf"" NA 4 NA """" 13 ""Fixation: 3706ms"" 208 3706 3913 ""[ ]"" NA NA NA NA NA NA 7 1 NA NA 2"
"3037 ""ab"" ""ab.edf"" NA 4 NA """" 14 ""Fixation: 3924ms"" 272 3924 4195 ""[ ]"" NA NA NA NA NA NA 7 1 NA NA 2"
"3038 ""ab"" ""ab.edf"" NA 4 NA """" 15 ""Fixation: 4274ms"" 71 4274 4344 ""[ ]"" NA NA NA NA NA NA 7 1 NA NA 2"
"3039 ""ab"" ""ab.edf"" NA 4 NA """" 16 ""Fixation: 4380ms"" 151 4380 4530 ""[ ]"" NA NA NA NA NA NA 7 1 NA NA 2"
"3040 ""ab"" ""ab.edf"" NA 4 NA """" 17 ""Fixation: 4560ms"" 203 4560 4762 ""[ ]"" NA NA NA NA NA NA 7 1 NA NA 2"
"3041 ""ab"" ""ab.edf"" NA 4 NA """" 18 ""Fixation: 4785ms"" 305 4785 5089 ""[ ]"" NA NA NA NA NA NA 7 1 NA NA 2"
"3042 ""ab"" ""ab.edf"" NA 4 NA """" 19 ""Fixation: 5114ms"" 224 5114 5337 ""[ ]"" NA NA NA NA NA NA 7 1 NA NA 2"
"3043 ""ab"" ""ab.edf"" NA 4 NA """" 20 ""Fixation: 5351ms"" 149 5351 5499 ""[ ]"" NA NA NA NA NA NA 7 1 NA NA 2"
"3044 ""ab"" ""ab.edf"" NA 4 NA """" 21 ""Fixation: 5546ms"" 193 5546 5738 ""[ ]"" NA NA NA NA NA NA 7 1 NA NA 2"
"3045 ""ab"" ""ab.edf"" NA 4 NA """" 22 ""Fixation: 5758ms"" 195 5758 5952 ""[ ]"" NA NA NA NA NA NA 7 1 NA NA 2"
"3046 ""ab"" ""ab.edf"" NA 4 NA """" 23 ""Fixation: 6376ms"" 433 6376 6808 ""[ ]"" NA NA NA NA NA NA 7 1 NA NA 2"
"3047 ""ab"" ""ab.edf"" NA 4 NA """" 24 ""Fixation: 6850ms"" 141 6850 6990 ""[ ]"" NA NA NA NA NA NA 7 1 NA NA 2"
"3048 ""ab"" ""ab.edf"" NA 4 NA """" 25 ""Fixation: 7033ms"" 173 7033 7205 ""[ ]"" NA NA NA NA NA NA 7 1 NA NA 2"
"3049 ""ab"" ""ab.edf"" NA 4 NA """" 26 ""Fixation: 7214ms"" 402 7214 7615 ""[ ]"" NA NA NA NA NA NA 7 1 NA NA 2"
"3050 ""ab"" ""ab.edf"" NA 4 NA """" 27 ""Fixation: 7667ms"" 144 7667 7810 ""[ ]"" NA NA NA NA NA NA 7 1 NA NA 2"
"3051 ""ab"" ""ab.edf"" NA 4 NA """" 28 ""Fixation: 7867ms"" 259 7867 8125 ""[ ]"" NA NA NA NA NA NA 7 1 NA NA 2"
"3052 ""ab"" ""ab.edf"" NA 4 NA """" 29 ""Fixation: 8185ms"" 268 8185 8452 ""[ ]"" NA NA NA NA NA NA 7 1 NA NA 2"
"3053 ""ab"" ""ab.edf"" NA 4 NA """" 30 ""Fixation: 8695ms"" 515 8695 9209 ""[ ]"" NA NA NA NA NA NA 7 1 NA NA 2"
"3054 ""ab"" ""ab.edf"" NA 4 NA """" 1 ""Fixation: 7ms"" 172 7 178 ""[ ]"" NA NA NA NA NA NA 7 1 NA NA 2"
"3055 ""ab"" ""ab.edf"" NA 4 NA """" 2 ""Fixation: 186ms"" 237 186 422 ""[ ]"" NA NA NA NA NA NA 7 1 NA NA 2"
"3056 ""ab"" ""ab.edf"" NA 4 NA """" 3 ""Fixation: 436ms"" 342 436 777 ""[ ]"" NA NA NA NA NA NA 7 1 NA NA 2"
"3057 ""ab"" ""ab.edf"" NA 4 NA """" 4 ""Fixation: 795ms"" 192 795 986 ""[ ]"" NA NA NA NA NA NA 7 1 NA NA 2"
"3058 ""ab"" ""ab.edf"" NA 4 NA """" 5 ""Fixation: 1004ms"" 211 1004 1214 ""[ ]"" NA NA NA NA NA NA 7 1 NA NA 2"
"3059 ""ab"" ""ab.edf"" NA 4 NA """" 6 ""Fixation: 1226ms"" 411 1226 1636 ""[ ]"" NA NA NA NA NA NA 7 1 NA NA 2"
"3060 ""ab"" ""ab.edf"" NA 4 NA """" 7 ""Fixation: 1651ms"" 290 1651 1940 ""[ ]"" NA NA NA NA NA NA 7 1 NA NA 2"
"3061 ""ab"" ""ab.edf"" NA 4 NA """" 8 ""Fixation: 1957ms"" 255 1957 2211 ""[ ]"" NA NA NA NA NA NA 7 1 NA NA 2"
"3062 ""ab"" ""ab.edf"" NA 4 NA """" 9 ""Fixation: 2226ms"" 201 2226 2426 ""[ ]"" NA NA NA NA NA NA 7 1 NA NA 2"
"3063 ""ab"" ""ab.edf"" NA 4 NA """" 10 ""Fixation: 2439ms"" 237 2439 2675 ""[ ]"" NA NA NA NA NA NA 7 1 NA NA 2"
"3064 ""ab"" ""ab.edf"" NA 4 NA """" 11 ""Fixation: 2689ms"" 267 2689 2955 ""[ ]"" NA NA NA NA NA NA 7 1 NA NA 2"
"3065 ""ab"" ""ab.edf"" NA 4 NA """" 12 ""Fixation: 2971ms"" 277 2971 3247 ""[ ]"" NA NA NA NA NA NA 7 1 NA NA 2"
"3066 ""ab"" ""ab.edf"" NA 4 NA """" 13 ""Fixation: 3265ms"" 272 3265 3536 ""[ ]"" NA NA NA NA NA NA 7 1 NA NA 2"
"3067 ""ab"" ""ab.edf"" NA 4 NA """" 14 ""Fixation: 3551ms"" 262 3551 3812 ""[ ]"" NA NA NA NA NA NA 7 1 NA NA 2"
"3068 ""ab"" ""ab.edf"" NA 4 NA """" 15 ""Fixation: 3821ms"" 293 3821 4113 ""[ ]"" NA NA NA NA NA NA 7 1 NA NA 2"
"3069 ""ab"" ""ab.edf"" NA 4 NA """" 16 ""Fixation: 4123ms"" 248 4123 4370 ""[ ]"" NA NA NA NA NA NA 7 1 NA NA 2"
"3070 ""ab"" ""ab.edf"" NA 4 NA """" 17 ""Fixation: 4391ms"" 289 4391 4679 ""[ ]"" NA NA NA NA NA NA 7 1 NA NA 2"
"3071 ""ab"" ""ab.edf"" NA 4 NA """" 18 ""Fixation: 4701ms"" 292 4701 4992 ""[ ]"" NA NA NA NA NA NA 7 1 NA NA 2"
"3072 ""ab"" ""ab.edf"" NA 4 NA """" 19 ""Fixation: 5063ms"" 84 5063 5146 ""[ ]"" NA NA NA NA NA NA 7 1 NA NA 2"
"3073 ""ab"" ""ab.edf"" NA 4 NA """" 20 ""Fixation: 5173ms"" 284 5173 5456 ""[ ]"" NA NA NA NA NA NA 7 1 NA NA 2"
"3074 ""ab"" ""ab.edf"" NA 4 NA """" 21 ""Fixation: 5510ms"" 274 5510 5783 ""[ ]"" NA NA NA NA NA NA 7 1 NA NA 2"
"3075 ""ab"" ""ab.edf"" NA 4 NA """" 22 ""Fixation: 5807ms"" 211 5807 6017 ""[ ]"" NA NA NA NA NA NA 7 1 NA NA 2"
"3076 ""ab"" ""ab.edf"" NA 4 NA """" 23 ""Fixation: 6040ms"" 144 6040 6183 ""[ ]"" NA NA NA NA NA NA 7 1 NA NA 2"
"3077 ""ab"" ""ab.edf"" NA 4 NA """" 24 ""Fixation: 6205ms"" 36 6205 6240 ""[ ]"" NA NA NA NA NA NA 7 1 NA NA 2"
"3078 ""ab"" ""ab.edf"" NA 4 NA """" 25 ""Fixation: 6268ms"" 211 6268 6478 ""[ ]"" NA NA NA NA NA NA 7 1 NA NA 2"
"3079 ""ab"" ""ab.edf"" NA 4 NA """" 26 ""Fixation: 6488ms"" 173 6488 6660 ""[ ]"" NA NA NA NA NA NA 7 1 NA NA 2"
"3080 ""ab"" ""ab.edf"" NA 4 NA """" 27 ""Fixation: 6713ms"" 133 6713 6845 ""[ ]"" NA NA NA NA NA NA 7 1 NA NA 2"
"3081 ""ab"" ""ab.edf"" NA 4 NA """" 28 ""Fixation: 6863ms"" 165 6863 7027 ""[ ]"" NA NA NA NA NA NA 7 1 NA NA 2"
"3082 ""ab"" ""ab.edf"" NA 4 NA """" 29 ""Fixation: 7036ms"" 122 7036 7157 ""[ ]"" NA NA NA NA NA NA 7 1 NA NA 2"
"3083 ""ab"" ""ab.edf"" NA 4 NA """" 30 ""Fixation: 7314ms"" 163 7314 7476 ""[ ]"" NA NA NA NA NA NA 7 1 NA NA 2"
"3084 ""ab"" ""ab.edf"" NA 4 NA """" 31 ""Fixation: 7496ms"" 263 7496 7758 ""[ ]"" NA NA NA NA NA NA 7 1 NA NA 2"
"3085 ""ab"" ""ab.edf"" NA 4 NA """" 32 ""Fixation: 7791ms"" 148 7791 7938 ""[ ]"" NA NA NA NA NA NA 7 1 NA NA 2"
"3086 ""ab"" ""ab.edf"" NA 4 NA """" 33 ""Fixation: 7967ms"" 244 7967 8210 ""[ ]"" NA NA NA NA NA NA 7 1 NA NA 2"
"3087 ""ab"" ""ab.edf"" NA 4 NA """" 34 ""Fixation: 8233ms"" 147 8233 8379 ""[ ]"" NA NA NA NA NA NA 7 1 NA NA 2"
"3088 ""ab"" ""ab.edf"" NA 4 NA """" 35 ""Fixation: 8401ms"" 332 8401 8732 ""[ ]"" NA NA NA NA NA NA 7 1 NA NA 2"
"3089 ""ab"" ""ab.edf"" NA 4 NA """" 36 ""Fixation: 8757ms"" 232 8757 8988 ""[ ]"" NA NA NA NA NA NA 7 1 NA NA 2"
"3090 ""ab"" ""ab.edf"" NA 4 NA """" 37 ""Fixation: 9020ms"" 129 9020 9148 ""[ ]"" NA NA NA NA NA NA 7 1 NA NA 2"
"3091 ""ab"" ""ab.edf"" NA 4 NA """" 38 ""Fixation: 9166ms"" 404 9166 9569 ""[ ]"" NA NA NA NA NA NA 7 1 NA NA 2"
"3092 ""ab"" ""ab.edf"" NA 4 NA """" 39 ""Fixation: 9623ms"" 216 9623 9838 ""[ ]"" NA NA NA NA NA NA 7 1 NA NA 2"
"3093 ""ab"" ""ab.edf"" NA 4 NA """" 40 ""Fixation: 9905ms"" 139 9905 10043 ""[ ]"" NA NA NA NA NA NA 7 1 NA NA 2"
"3094 ""ab"" ""ab.edf"" NA 4 NA """" 41 ""Fixation: 10074ms"" 138 10074 10211 ""[ ]"" NA NA NA NA NA NA 7 1 NA NA 2"
"3095 ""ab"" ""ab.edf"" NA 4 NA """" 42 ""Fixation: 10237ms"" 408 10237 10644 ""[ ]"" NA NA NA NA NA NA 7 1 NA NA 2"
"3096 ""ab"" ""ab.edf"" NA 4 NA """" 43 ""Fixation: 10829ms"" 72 10829 10900 ""[ ]"" NA NA NA NA NA NA 7 1 NA NA 2"
"3097 ""ab"" ""ab.edf"" NA 4 NA """" 44 ""Fixation: 10938ms"" 379 10938 11316 ""[ ]"" NA NA NA NA NA NA 7 1 NA NA 2"
"3098 ""ab"" ""ab.edf"" NA 4 NA """" 45 ""Fixation: 11350ms"" 134 11350 11483 ""[ ]"" NA NA NA NA NA NA 7 1 NA NA 2"
"3099 ""ab"" ""ab.edf"" NA 4 NA """" 46 ""Fixation: 11512ms"" 235 11512 11746 ""[ ]"" NA NA NA NA NA NA 7 1 NA NA 2"
"3100 ""ab"" ""ab.edf"" NA 4 NA """" 47 ""Fixation: 11795ms"" 271 11795 12065 ""[ ]"" NA NA NA NA NA NA 7 1 NA NA 2"
"3101 ""ab"" ""ab.edf"" NA 4 NA """" 48 ""Fixation: 12088ms"" 153 12088 12240 ""[ ]"" NA NA NA NA NA NA 7 1 NA NA 2"
"3102 ""ab"" ""ab.edf"" NA 4 NA """" 49 ""Fixation: 12301ms"" 121 12301 12421 ""[ ]"" NA NA NA NA NA NA 7 1 NA NA 2"
"3103 ""ab"" ""ab.edf"" NA 4 NA """" 50 ""Fixation: 12444ms"" 188 12444 12631 ""[ ]"" NA NA NA NA NA NA 7 1 NA NA 2"
"3104 ""ab"" ""ab.edf"" NA 4 NA """" 51 ""Fixation: 12670ms"" 204 12670 12873 ""[ ]"" NA NA NA NA NA NA 7 1 NA NA 2"
"3105 ""ab"" ""ab.edf"" NA 4 NA """" 52 ""Fixation: 12880ms"" 398 12880 13277 ""[ ]"" NA NA NA NA NA NA 7 1 NA NA 2"
"3106 ""ab"" ""ab.edf"" NA 4 NA """" 53 ""Fixation: 13330ms"" 244 13330 13573 ""[ ]"" NA NA NA NA NA NA 7 1 NA NA 2"
"3107 ""ab"" ""ab.edf"" NA 4 NA """" 54 ""Fixation: 13608ms"" 343 13608 13950 ""[ ]"" NA NA NA NA NA NA 7 1 NA NA 2"
"3108 ""ab"" ""ab.edf"" NA 4 NA """" 55 ""Fixation: 14187ms"" 153 14187 14339 ""[ ]"" NA NA NA NA NA NA 7 1 NA NA 2"
"3109 ""ab"" ""ab.edf"" NA 4 NA """" 56 ""Fixation: 14374ms"" 414 14374 14787 ""[ ]"" NA NA NA NA NA NA 7 1 NA NA 2"
"3110 ""ab"" ""ab.edf"" NA 4 NA """" 1 ""Fixation: 7ms"" 159 7 165 ""[ ]"" NA NA NA NA NA NA 6 1 NA NA 2"
"3111 ""ab"" ""ab.edf"" NA 4 NA """" 2 ""Fixation: 175ms"" 244 175 418 ""[ ]"" NA NA NA NA NA NA 6 1 NA NA 2"
"3112 ""ab"" ""ab.edf"" NA 4 NA """" 3 ""Fixation: 434ms"" 199 434 632 ""[ ]"" NA NA NA NA NA NA 6 1 NA NA 2"
"3113 ""ab"" ""ab.edf"" NA 4 NA """" 4 ""Fixation: 646ms"" 190 646 835 ""[ ]"" NA NA NA NA NA NA 6 1 NA NA 2"
"3114 ""ab"" ""ab.edf"" NA 4 NA """" 5 ""Fixation: 854ms"" 234 854 1087 ""[ ]"" NA NA NA NA NA NA 6 1 NA NA 2"
"3115 ""ab"" ""ab.edf"" NA 4 NA """" 6 ""Fixation: 1109ms"" 239 1109 1347 ""[ ]"" NA NA NA NA NA NA 6 1 NA NA 2"
"3116 ""ab"" ""ab.edf"" NA 4 NA """" 7 ""Fixation: 1366ms"" 287 1366 1652 ""[ ]"" NA NA NA NA NA NA 6 1 NA NA 2"
"3117 ""ab"" ""ab.edf"" NA 4 NA """" 8 ""Fixation: 1671ms"" 213 1671 1883 ""[ ]"" NA NA NA NA NA NA 6 1 NA NA 2"
"3118 ""ab"" ""ab.edf"" NA 4 NA """" 9 ""Fixation: 1898ms"" 413 1898 2310 ""[ ]"" NA NA NA NA NA NA 6 1 NA NA 2"
"3119 ""ab"" ""ab.edf"" NA 4 NA """" 10 ""Fixation: 2325ms"" 212 2325 2536 ""[ ]"" NA NA NA NA NA NA 6 1 NA NA 2"
"3120 ""ab"" ""ab.edf"" NA 4 NA """" 11 ""Fixation: 2548ms"" 157 2548 2704 ""[ ]"" NA NA NA NA NA NA 6 1 NA NA 2"
"3121 ""ab"" ""ab.edf"" NA 4 NA """" 12 ""Fixation: 2713ms"" 300 2713 3012 ""[ ]"" NA NA NA NA NA NA 6 1 NA NA 2"
"3122 ""ab"" ""ab.edf"" NA 4 NA """" 13 ""Fixation: 3027ms"" 349 3027 3375 ""[ ]"" NA NA NA NA NA NA 6 1 NA NA 2"
"3123 ""ab"" ""ab.edf"" NA 4 NA """" 14 ""Fixation: 3396ms"" 353 3396 3748 ""[ ]"" NA NA NA NA NA NA 6 1 NA NA 2"
"3124 ""ab"" ""ab.edf"" NA 4 NA """" 15 ""Fixation: 3798ms"" 174 3798 3971 ""[ ]"" NA NA NA NA NA NA 6 1 NA NA 2"
"3125 ""ab"" ""ab.edf"" NA 4 NA """" 16 ""Fixation: 4025ms"" 527 4025 4551 ""[ ]"" NA NA NA NA NA NA 6 1 NA NA 2"
"3126 ""ab"" ""ab.edf"" NA 4 NA """" 17 ""Fixation: 4566ms"" 325 4566 4890 ""[ ]"" NA NA NA NA NA NA 6 1 NA NA 2"
"3127 ""ab"" ""ab.edf"" NA 4 NA """" 18 ""Fixation: 4916ms"" 168 4916 5083 ""[ ]"" NA NA NA NA NA NA 6 1 NA NA 2"
"3128 ""ab"" ""ab.edf"" NA 4 NA """" 19 ""Fixation: 5117ms"" 247 5117 5363 ""[ ]"" NA NA NA NA NA NA 6 1 NA NA 2"
"3129 ""ab"" ""ab.edf"" NA 4 NA """" 20 ""Fixation: 5451ms"" 309 5451 5759 ""[ ]"" NA NA NA NA NA NA 6 1 NA NA 2"
"3130 ""ab"" ""ab.edf"" NA 4 NA """" 21 ""Fixation: 5766ms"" 343 5766 6108 ""[ ]"" NA NA NA NA NA NA 6 1 NA NA 2"
"3131 ""ab"" ""ab.edf"" NA 4 NA """" 22 ""Fixation: 6168ms"" 139 6168 6306 ""[ ]"" NA NA NA NA NA NA 6 1 NA NA 2"
"3132 ""ab"" ""ab.edf"" NA 4 NA """" 23 ""Fixation: 6338ms"" 163 6338 6500 ""[ ]"" NA NA NA NA NA NA 6 1 NA NA 2"
"3133 ""ab"" ""ab.edf"" NA 4 NA """" 24 ""Fixation: 6535ms"" 180 6535 6714 ""[ ]"" NA NA NA NA NA NA 6 1 NA NA 2"
"3134 ""ab"" ""ab.edf"" NA 4 NA """" 25 ""Fixation: 6743ms"" 158 6743 6900 ""[ ]"" NA NA NA NA NA NA 6 1 NA NA 2"
"3135 ""ab"" ""ab.edf"" NA 4 NA """" 26 ""Fixation: 6926ms"" 146 6926 7071 ""[ ]"" NA NA NA NA NA NA 6 1 NA NA 2"
"3136 ""ab"" ""ab.edf"" NA 4 NA """" 27 ""Fixation: 7266ms"" 124 7266 7389 ""[ ]"" NA NA NA NA NA NA 6 1 NA NA 2"
"3137 ""ab"" ""ab.edf"" NA 4 NA """" 28 ""Fixation: 7440ms"" 207 7440 7646 ""[ ]"" NA NA NA NA NA NA 6 1 NA NA 2"
"3138 ""ab"" ""ab.edf"" NA 4 NA """" 29 ""Fixation: 7693ms"" 173 7693 7865 ""[ ]"" NA NA NA NA NA NA 6 1 NA NA 2"
"3139 ""ab"" ""ab.edf"" NA 4 NA """" 30 ""Fixation: 7904ms"" 282 7904 8185 ""[ ]"" NA NA NA NA NA NA 6 1 NA NA 2"
"3140 ""ab"" ""ab.edf"" NA 4 NA """" 31 ""Fixation: 8218ms"" 337 8218 8554 ""[ ]"" NA NA NA NA NA NA 6 1 NA NA 2"
"3141 ""ab"" ""ab.edf"" NA 4 NA """" 32 ""Fixation: 8592ms"" 164 8592 8755 ""[ ]"" NA NA NA NA NA NA 6 1 NA NA 2"
"3142 ""ab"" ""ab.edf"" NA 4 NA """" 33 ""Fixation: 8795ms"" 121 8795 8915 ""[ ]"" NA NA NA NA NA NA 6 1 NA NA 2"
"3143 ""ab"" ""ab.edf"" NA 4 NA """" 34 ""Fixation: 8954ms"" 230 8954 9183 ""[ ]"" NA NA NA NA NA NA 6 1 NA NA 2"
"3144 ""ab"" ""ab.edf"" NA 4 NA """" 35 ""Fixation: 9206ms"" 331 9206 9536 ""[ ]"" NA NA NA NA NA NA 6 1 NA NA 2"
"3145 ""ab"" ""ab.edf"" NA 4 NA """" 36 ""Fixation: 9574ms"" 136 9574 9709 ""[ ]"" NA NA NA NA NA NA 6 1 NA NA 2"
"3146 ""ab"" ""ab.edf"" NA 4 NA """" 37 ""Fixation: 9726ms"" 137 9726 9862 ""[ ]"" NA NA NA NA NA NA 6 1 NA NA 2"
"3147 ""ab"" ""ab.edf"" NA 4 NA """" 38 ""Fixation: 9916ms"" 214 9916 10129 ""[ ]"" NA NA NA NA NA NA 6 1 NA NA 2"
"3148 ""ab"" ""ab.edf"" NA 4 NA """" 39 ""Fixation: 10166ms"" 535 10166 10700 ""[ ]"" NA NA NA NA NA NA 6 1 NA NA 2"
"3149 ""ab"" ""ab.edf"" NA 4 NA """" 40 ""Fixation: 10761ms"" 242 10761 11002 ""[ ]"" NA NA NA NA NA NA 6 1 NA NA 2"
"3150 ""ab"" ""ab.edf"" NA 4 NA """" 41 ""Fixation: 11037ms"" 278 11037 11314 ""[ ]"" NA NA NA NA NA NA 6 1 NA NA 2"
"3151 ""ab"" ""ab.edf"" NA 4 NA """" 42 ""Fixation: 11343ms"" 223 11343 11565 ""[ ]"" NA NA NA NA NA NA 6 1 NA NA 2"
"3152 ""ab"" ""ab.edf"" NA 4 NA """" 43 ""Fixation: 11752ms"" 143 11752 11894 ""[ ]"" NA NA NA NA NA NA 6 1 NA NA 2"
"3153 ""ab"" ""ab.edf"" NA 4 NA """" 44 ""Fixation: 11917ms"" 267 11917 12183 ""[ ]"" NA NA NA NA NA NA 6 1 NA NA 2"
"3154 ""ab"" ""ab.edf"" NA 4 NA """" 45 ""Fixation: 12208ms"" 350 12208 12557 ""[ ]"" NA NA NA NA NA NA 6 1 NA NA 2"
"3155 ""ab"" ""ab.edf"" NA 4 NA """" 46 ""Fixation: 12585ms"" 152 12585 12736 ""[ ]"" NA NA NA NA NA NA 6 1 NA NA 2"
"3156 ""ab"" ""ab.edf"" NA 4 NA """" 47 ""Fixation: 12767ms"" 218 12767 12984 ""[ ]"" NA NA NA NA NA NA 6 1 NA NA 2"
"3157 ""ab"" ""ab.edf"" NA 4 NA """" 48 ""Fixation: 13013ms"" 250 13013 13262 ""[ ]"" NA NA NA NA NA NA 6 1 NA NA 2"
"3158 ""ab"" ""ab.edf"" NA 4 NA """" 49 ""Fixation: 13293ms"" 300 13293 13592 ""[ ]"" NA NA NA NA NA NA 6 1 NA NA 2"
"3159 ""ab"" ""ab.edf"" NA 4 NA """" 50 ""Fixation: 13629ms"" 203 13629 13831 ""[ ]"" NA NA NA NA NA NA 6 1 NA NA 2"
"3160 ""ab"" ""ab.edf"" 10 4 22 ""a"" 1 ""Fixation: 7ms"" 245 7 251 ""[ 1]"" 1 ""?†?Œ?…?§ "" -9.2 -4.3 2 7 7 1 NA NA 2"
"3161 ""ab"" ""ab.edf"" 10 4 22 ""a"" 2 ""Fixation: 260ms"" 140 260 399 ""[ 2]"" 2 ""?³???§?±?´?Œ "" 32.2 3.6 4 7 7 1 NA NA 2"
"3162 ""ab"" ""ab.edf"" 10 4 22 ""a"" 3 ""Fixation: 418ms"" 142 418 559 ""[ 2]"" 2 ""?³???§?±?´?Œ "" -19.1 -0.6 4 7 7 1 NA NA 2"
"3163 ""ab"" ""ab.edf"" 10 4 22 ""a"" 4 ""Fixation: 579ms"" 159 579 737 ""[ 2]"" 2 ""?³???§?±?´?Œ "" 15.4 4.8 4 7 7 1 NA NA 2"
"3164 ""ab"" ""ab.edf"" 10 4 22 ""a"" 5 ""Fixation: 754ms"" 225 754 978 ""[ 1]"" 1 ""?†?Œ?…?§ "" -12.4 6.4 2 7 7 1 NA NA 2"
"3165 ""ab"" ""ab.edf"" 10 4 22 ""a"" 6 ""Fixation: 995ms"" 176 995 1170 ""[ 2]"" 2 ""?³???§?±?´?Œ "" 2.9 3.7 4 7 7 1 NA NA 2"
"3166 ""ab"" ""ab.edf"" 10 4 22 ""a"" 7 ""Fixation: 1191ms"" 205 1191 1395 ""[ 3]"" 3 ""?¨?‡ ?…?† "" 1.6 2.8 1 7 7 1 NA NA 2"
"3167 ""ab"" ""ab.edf"" 10 4 22 ""a"" 8 ""Fixation: 1409ms"" 395 1409 1803 ""[ 4]"" 4 ""?©?±?¯ "" 1.2 1.1 2 7 7 1 NA NA 2"
"3168 ""ab"" ""ab.edf"" 10 4 22 ""a"" 9 ""Fixation: 1817ms"" 164 1817 1980 ""[ 6]"" 6 ""?§?² ?…?† ?®?ˆ?§?³?? ?©?‡ ?…?±?§?‚?¨?? ?®?ˆ?§?‡?±?´ ?¨?§?´?… "" 164 1.4 7 7 7 1 NA NA 2"
"3169 ""ab"" ""ab.edf"" 10 4 22 ""a"" 10 ""Fixation: 1990ms"" 187 1990 2176 ""[ 4]"" 4 ""?©?±?¯ "" -10.8 0.3 2 7 7 1 NA NA 2"
"3170 ""ab"" ""ab.edf"" 10 4 22 ""a"" 11 ""Fixation: 2195ms"" 270 2195 2464 ""[ 6]"" 6 ""?§?² ?…?† ?®?ˆ?§?³?? ?©?‡ ?…?±?§?‚?¨?? ?®?ˆ?§?‡?±?´ ?¨?§?´?… "" 140.2 4.7 7 7 7 1 NA NA 2"
"3171 ""ab"" ""ab.edf"" 10 4 22 ""a"" 12 ""Fixation: 2479ms"" 199 2479 2677 ""[ 6]"" 6 ""?§?² ?…?† ?®?ˆ?§?³?? ?©?‡ ?…?±?§?‚?¨?? ?®?ˆ?§?‡?±?´ ?¨?§?´?… "" 98.7 2 7 7 7 1 NA NA 2"
"3172 ""ab"" ""ab.edf"" 10 4 22 ""a"" 13 ""Fixation: 2695ms"" 212 2695 2906 ""[ 6]"" 6 ""?§?² ?…?† ?®?ˆ?§?³?? ?©?‡ ?…?±?§?‚?¨?? ?®?ˆ?§?‡?±?´ ?¨?§?´?… "" 47.8 1 7 7 7 1 NA NA 2"
"3173 ""ab"" ""ab.edf"" 10 4 22 ""a"" 14 ""Fixation: 2928ms"" 491 2928 3418 ""[ 6]"" 6 ""?§?² ?…?† ?®?ˆ?§?³?? ?©?‡ ?…?±?§?‚?¨?? ?®?ˆ?§?‡?±?´ ?¨?§?´?… "" -10.3 0.3 7 7 7 1 NA NA 2"
"3174 ""ab"" ""ab.edf"" 10 4 22 ""a"" 15 ""Fixation: 3441ms"" 380 3441 3820 ""[ 6]"" 6 ""?§?² ?…?† ?®?ˆ?§?³?? ?©?‡ ?…?±?§?‚?¨?? ?®?ˆ?§?‡?±?´ ?¨?§?´?… "" -90.5 0.2 7 7 7 1 NA NA 2"
"3175 ""ab"" ""ab.edf"" 10 4 22 ""a"" 16 ""Fixation: 3841ms"" 598 3841 4438 ""[ 6]"" 6 ""?§?² ?…?† ?®?ˆ?§?³?? ?©?‡ ?…?±?§?‚?¨?? ?®?ˆ?§?‡?±?´ ?¨?§?´?… "" -158.1 -1.8 7 7 7 1 NA NA 2"
"3176 ""ab"" ""ab.edf"" NA 4 NA """" 17 ""Fixation: 4516ms"" 196 4516 4711 ""[ ]"" NA NA NA NA NA NA 7 1 NA NA 2"
"3177 ""ab"" ""ab.edf"" NA 4 NA """" 18 ""Fixation: 4732ms"" 140 4732 4871 ""[ ]"" NA NA NA NA NA NA 7 1 NA NA 2"
"3178 ""ab"" ""ab.edf"" NA 4 NA """" 19 ""Fixation: 4934ms"" 93 4934 5026 ""[ ]"" NA NA NA NA NA NA 7 1 NA NA 2"
"3179 ""ab"" ""ab.edf"" NA 4 NA """" 20 ""Fixation: 5061ms"" 163 5061 5223 ""[ ]"" NA NA NA NA NA NA 7 1 NA NA 2"
"3180 ""ab"" ""ab.edf"" NA 4 NA """" 21 ""Fixation: 5247ms"" 235 5247 5481 ""[ ]"" NA NA NA NA NA NA 7 1 NA NA 2"
"3181 ""ab"" ""ab.edf"" NA 4 NA """" 22 ""Fixation: 5508ms"" 466 5508 5973 ""[ ]"" NA NA NA NA NA NA 7 1 NA NA 2"
"3182 ""ab"" ""ab.edf"" NA 4 NA """" 23 ""Fixation: 5997ms"" 219 5997 6215 ""[ ]"" NA NA NA NA NA NA 7 1 NA NA 2"
"3183 ""ab"" ""ab.edf"" NA 4 NA """" 24 ""Fixation: 6241ms"" 197 6241 6437 ""[ ]"" NA NA NA NA NA NA 7 1 NA NA 2"
"3184 ""ab"" ""ab.edf"" NA 4 NA """" 25 ""Fixation: 6469ms"" 171 6469 6639 ""[ ]"" NA NA NA NA NA NA 7 1 NA NA 2"
"3185 ""ab"" ""ab.edf"" NA 4 NA """" 26 ""Fixation: 6654ms"" 122 6654 6775 ""[ ]"" NA NA NA NA NA NA 7 1 NA NA 2"
"3186 ""ab"" ""ab.edf"" NA 4 NA """" 27 ""Fixation: 6838ms"" 77 6838 6914 ""[ ]"" NA NA NA NA NA NA 7 1 NA NA 2"
"3187 ""ab"" ""ab.edf"" NA 4 NA """" 28 ""Fixation: 6945ms"" 109 6945 7053 ""[ ]"" NA NA NA NA NA NA 7 1 NA NA 2"
"3188 ""ab"" ""ab.edf"" NA 4 NA """" 29 ""Fixation: 7087ms"" 227 7087 7313 ""[ ]"" NA NA NA NA NA NA 7 1 NA NA 2"
"3189 ""ab"" ""ab.edf"" NA 4 NA """" 30 ""Fixation: 7374ms"" 195 7374 7568 ""[ ]"" NA NA NA NA NA NA 7 1 NA NA 2"
"3190 ""ab"" ""ab.edf"" NA 4 NA """" 31 ""Fixation: 7601ms"" 156 7601 7756 ""[ ]"" NA NA NA NA NA NA 7 1 NA NA 2"
"3191 ""ab"" ""ab.edf"" NA 4 NA """" 32 ""Fixation: 7982ms"" 92 7982 8073 ""[ ]"" NA NA NA NA NA NA 7 1 NA NA 2"
"3192 ""ab"" ""ab.edf"" NA 4 NA """" 33 ""Fixation: 8253ms"" 202 8253 8454 ""[ ]"" NA NA NA NA NA NA 7 1 NA NA 2"
"3193 ""ab"" ""ab.edf"" NA 4 NA """" 1 ""Fixation: 7ms"" 102 7 108 ""[ ]"" NA NA NA NA NA NA 7 1 NA NA 2"
"3194 ""ab"" ""ab.edf"" NA 4 NA """" 2 ""Fixation: 119ms"" 116 119 234 ""[ ]"" NA NA NA NA NA NA 7 1 NA NA 2"
"3195 ""ab"" ""ab.edf"" NA 4 NA """" 3 ""Fixation: 253ms"" 185 253 437 ""[ ]"" NA NA NA NA NA NA 7 1 NA NA 2"
"3196 ""ab"" ""ab.edf"" NA 4 NA """" 4 ""Fixation: 454ms"" 203 454 656 ""[ ]"" NA NA NA NA NA NA 7 1 NA NA 2"
"3197 ""ab"" ""ab.edf"" NA 4 NA """" 5 ""Fixation: 669ms"" 234 669 902 ""[ ]"" NA NA NA NA NA NA 7 1 NA NA 2"
"3198 ""ab"" ""ab.edf"" NA 4 NA """" 6 ""Fixation: 917ms"" 487 917 1403 ""[ ]"" NA NA NA NA NA NA 7 1 NA NA 2"
"3199 ""ab"" ""ab.edf"" NA 4 NA """" 7 ""Fixation: 1422ms"" 214 1422 1635 ""[ ]"" NA NA NA NA NA NA 7 1 NA NA 2"
"3200 ""ab"" ""ab.edf"" NA 4 NA """" 8 ""Fixation: 1652ms"" 247 1652 1898 ""[ ]"" NA NA NA NA NA NA 7 1 NA NA 2"
"3201 ""ab"" ""ab.edf"" NA 4 NA """" 9 ""Fixation: 1918ms"" 599 1918 2516 ""[ ]"" NA NA NA NA NA NA 7 1 NA NA 2"
"3202 ""ab"" ""ab.edf"" NA 4 NA """" 10 ""Fixation: 2525ms"" 764 2525 3288 ""[ ]"" NA NA NA NA NA NA 7 1 NA NA 2"
"3203 ""ab"" ""ab.edf"" NA 4 NA """" 11 ""Fixation: 3308ms"" 354 3308 3661 ""[ ]"" NA NA NA NA NA NA 7 1 NA NA 2"
"3204 ""ab"" ""ab.edf"" NA 4 NA """" 12 ""Fixation: 3673ms"" 596 3673 4268 ""[ ]"" NA NA NA NA NA NA 7 1 NA NA 2"
"3205 ""ab"" ""ab.edf"" NA 4 NA """" 13 ""Fixation: 4286ms"" 193 4286 4478 ""[ ]"" NA NA NA NA NA NA 7 1 NA NA 2"
"3206 ""ab"" ""ab.edf"" NA 4 NA """" 14 ""Fixation: 4501ms"" 227 4501 4727 ""[ ]"" NA NA NA NA NA NA 7 1 NA NA 2"
"3207 ""ab"" ""ab.edf"" NA 4 NA """" 15 ""Fixation: 4747ms"" 169 4747 4915 ""[ ]"" NA NA NA NA NA NA 7 1 NA NA 2"
"3208 ""ab"" ""ab.edf"" NA 4 NA """" 16 ""Fixation: 4933ms"" 247 4933 5179 ""[ ]"" NA NA NA NA NA NA 7 1 NA NA 2"
"3209 ""ab"" ""ab.edf"" NA 4 NA """" 17 ""Fixation: 5201ms"" 608 5201 5808 ""[ ]"" NA NA NA NA NA NA 7 1 NA NA 2"
"3210 ""ab"" ""ab.edf"" NA 4 NA """" 18 ""Fixation: 5884ms"" 261 5884 6144 ""[ ]"" NA NA NA NA NA NA 7 1 NA NA 2"
"3211 ""ab"" ""ab.edf"" NA 4 NA """" 19 ""Fixation: 6198ms"" 145 6198 6342 ""[ ]"" NA NA NA NA NA NA 7 1 NA NA 2"
"3212 ""ab"" ""ab.edf"" NA 4 NA """" 20 ""Fixation: 6364ms"" 169 6364 6532 ""[ ]"" NA NA NA NA NA NA 7 1 NA NA 2"
"3213 ""ab"" ""ab.edf"" NA 4 NA """" 21 ""Fixation: 6555ms"" 126 6555 6680 ""[ ]"" NA NA NA NA NA NA 7 1 NA NA 2"
"3214 ""ab"" ""ab.edf"" NA 4 NA """" 22 ""Fixation: 6699ms"" 170 6699 6868 ""[ ]"" NA NA NA NA NA NA 7 1 NA NA 2"
"3215 ""ab"" ""ab.edf"" NA 4 NA """" 23 ""Fixation: 6892ms"" 139 6892 7030 ""[ ]"" NA NA NA NA NA NA 7 1 NA NA 2"
"3216 ""ab"" ""ab.edf"" NA 4 NA """" 24 ""Fixation: 7057ms"" 127 7057 7183 ""[ ]"" NA NA NA NA NA NA 7 1 NA NA 2"
"3217 ""ab"" ""ab.edf"" NA 4 NA """" 25 ""Fixation: 7242ms"" 109 7242 7350 ""[ ]"" NA NA NA NA NA NA 7 1 NA NA 2"
"3218 ""ab"" ""ab.edf"" NA 4 NA """" 26 ""Fixation: 7386ms"" 53 7386 7438 ""[ ]"" NA NA NA NA NA NA 7 1 NA NA 2"
"3219 ""ab"" ""ab.edf"" NA 4 NA """" 27 ""Fixation: 7487ms"" 135 7487 7621 ""[ ]"" NA NA NA NA NA NA 7 1 NA NA 2"
"3220 ""ab"" ""ab.edf"" NA 4 NA """" 28 ""Fixation: 7631ms"" 667 7631 8297 ""[ ]"" NA NA NA NA NA NA 7 1 NA NA 2"
"3221 ""ab"" ""ab.edf"" NA 4 NA """" 29 ""Fixation: 8725ms"" 172 8725 8896 ""[ ]"" NA NA NA NA NA NA 7 1 NA NA 2"
"3222 ""ab"" ""ab.edf"" NA 4 NA """" 30 ""Fixation: 8927ms"" 145 8927 9071 ""[ ]"" NA NA NA NA NA NA 7 1 NA NA 2"
"3223 ""ab"" ""ab.edf"" NA 4 NA """" 31 ""Fixation: 9107ms"" 297 9107 9403 ""[ ]"" NA NA NA NA NA NA 7 1 NA NA 2"
"3224 ""ab"" ""ab.edf"" NA 4 NA """" 32 ""Fixation: 9465ms"" 216 9465 9680 ""[ ]"" NA NA NA NA NA NA 7 1 NA NA 2"
"3225 ""ab"" ""ab.edf"" NA 4 NA """" 33 ""Fixation: 9731ms"" 218 9731 9948 ""[ ]"" NA NA NA NA NA NA 7 1 NA NA 2"
"3226 ""ab"" ""ab.edf"" NA 4 NA """" 34 ""Fixation: 9974ms"" 319 9974 10292 ""[ ]"" NA NA NA NA NA NA 7 1 NA NA 2"
"3227 ""ab"" ""ab.edf"" NA 4 NA """" 35 ""Fixation: 10378ms"" 112 10378 10489 ""[ ]"" NA NA NA NA NA NA 7 1 NA NA 2"
"3228 ""ab"" ""ab.edf"" NA 4 NA """" 36 ""Fixation: 10531ms"" 393 10531 10923 ""[ ]"" NA NA NA NA NA NA 7 1 NA NA 2"
"3229 ""ab"" ""ab.edf"" NA 4 NA """" 37 ""Fixation: 10985ms"" 291 10985 11275 ""[ ]"" NA NA NA NA NA NA 7 1 NA NA 2"
"3230 ""ab"" ""ab.edf"" NA 4 NA """" 38 ""Fixation: 11478ms"" 263 11478 11740 ""[ ]"" NA NA NA NA NA NA 7 1 NA NA 2"
"3231 ""ab"" ""ab.edf"" NA 4 NA """" 1 ""Fixation: 7ms"" 180 7 186 ""[ ]"" NA NA NA NA NA NA 7 1 NA NA 2"
"3232 ""ab"" ""ab.edf"" NA 4 NA """" 2 ""Fixation: 198ms"" 345 198 542 ""[ ]"" NA NA NA NA NA NA 7 1 NA NA 2"
"3233 ""ab"" ""ab.edf"" NA 4 NA """" 3 ""Fixation: 552ms"" 177 552 728 ""[ ]"" NA NA NA NA NA NA 7 1 NA NA 2"
"3234 ""ab"" ""ab.edf"" NA 4 NA """" 4 ""Fixation: 750ms"" 261 750 1010 ""[ ]"" NA NA NA NA NA NA 7 1 NA NA 2"
"3235 ""ab"" ""ab.edf"" NA 4 NA """" 5 ""Fixation: 1021ms"" 184 1021 1204 ""[ ]"" NA NA NA NA NA NA 7 1 NA NA 2"
"3236 ""ab"" ""ab.edf"" NA 4 NA """" 6 ""Fixation: 1214ms"" 250 1214 1463 ""[ ]"" NA NA NA NA NA NA 7 1 NA NA 2"
"3237 ""ab"" ""ab.edf"" NA 4 NA """" 7 ""Fixation: 1482ms"" 216 1482 1697 ""[ ]"" NA NA NA NA NA NA 7 1 NA NA 2"
"3238 ""ab"" ""ab.edf"" NA 4 NA """" 8 ""Fixation: 1716ms"" 206 1716 1921 ""[ ]"" NA NA NA NA NA NA 7 1 NA NA 2"
"3239 ""ab"" ""ab.edf"" NA 4 NA """" 9 ""Fixation: 1934ms"" 215 1934 2148 ""[ ]"" NA NA NA NA NA NA 7 1 NA NA 2"
"3240 ""ab"" ""ab.edf"" NA 4 NA """" 10 ""Fixation: 2171ms"" 184 2171 2354 ""[ ]"" NA NA NA NA NA NA 7 1 NA NA 2"
"3241 ""ab"" ""ab.edf"" NA 4 NA """" 11 ""Fixation: 2376ms"" 148 2376 2523 ""[ ]"" NA NA NA NA NA NA 7 1 NA NA 2"
"3242 ""ab"" ""ab.edf"" NA 4 NA """" 12 ""Fixation: 2533ms"" 179 2533 2711 ""[ ]"" NA NA NA NA NA NA 7 1 NA NA 2"
"3243 ""ab"" ""ab.edf"" NA 4 NA """" 13 ""Fixation: 2733ms"" 265 2733 2997 ""[ ]"" NA NA NA NA NA NA 7 1 NA NA 2"
"3244 ""ab"" ""ab.edf"" NA 4 NA """" 14 ""Fixation: 3020ms"" 292 3020 3311 ""[ ]"" NA NA NA NA NA NA 7 1 NA NA 2"
"3245 ""ab"" ""ab.edf"" NA 4 NA """" 15 ""Fixation: 3333ms"" 170 3333 3502 ""[ ]"" NA NA NA NA NA NA 7 1 NA NA 2"
"3246 ""ab"" ""ab.edf"" NA 4 NA """" 16 ""Fixation: 3519ms"" 325 3519 3843 ""[ ]"" NA NA NA NA NA NA 7 1 NA NA 2"
"3247 ""ab"" ""ab.edf"" NA 4 NA """" 17 ""Fixation: 3868ms"" 308 3868 4175 ""[ ]"" NA NA NA NA NA NA 7 1 NA NA 2"
"3248 ""ab"" ""ab.edf"" NA 4 NA """" 18 ""Fixation: 4189ms"" 268 4189 4456 ""[ ]"" NA NA NA NA NA NA 7 1 NA NA 2"
"3249 ""ab"" ""ab.edf"" NA 4 NA """" 19 ""Fixation: 4530ms"" 385 4530 4914 ""[ ]"" NA NA NA NA NA NA 7 1 NA NA 2"
"3250 ""ab"" ""ab.edf"" NA 4 NA """" 20 ""Fixation: 4985ms"" 89 4985 5073 ""[ ]"" NA NA NA NA NA NA 7 1 NA NA 2"
"3251 ""ab"" ""ab.edf"" NA 4 NA """" 21 ""Fixation: 5098ms"" 162 5098 5259 ""[ ]"" NA NA NA NA NA NA 7 1 NA NA 2"
"3252 ""ab"" ""ab.edf"" NA 4 NA """" 22 ""Fixation: 5292ms"" 254 5292 5545 ""[ ]"" NA NA NA NA NA NA 7 1 NA NA 2"
"3253 ""ab"" ""ab.edf"" NA 4 NA """" 23 ""Fixation: 5568ms"" 232 5568 5799 ""[ ]"" NA NA NA NA NA NA 7 1 NA NA 2"
"3254 ""ab"" ""ab.edf"" NA 4 NA """" 24 ""Fixation: 5821ms"" 175 5821 5995 ""[ ]"" NA NA NA NA NA NA 7 1 NA NA 2"
"3255 ""ab"" ""ab.edf"" NA 4 NA """" 25 ""Fixation: 6049ms"" 274 6049 6322 ""[ ]"" NA NA NA NA NA NA 7 1 NA NA 2"
"3256 ""ab"" ""ab.edf"" NA 4 NA """" 26 ""Fixation: 6332ms"" 80 6332 6411 ""[ ]"" NA NA NA NA NA NA 7 1 NA NA 2"
"3257 ""ab"" ""ab.edf"" NA 4 NA """" 27 ""Fixation: 6645ms"" 37 6645 6681 ""[ ]"" NA NA NA NA NA NA 7 1 NA NA 2"
"3258 ""ab"" ""ab.edf"" NA 4 NA """" 28 ""Fixation: 6910ms"" 368 6910 7277 ""[ ]"" NA NA NA NA NA NA 7 1 NA NA 2"
"3259 ""ab"" ""ab.edf"" NA 4 NA """" 29 ""Fixation: 7318ms"" 157 7318 7474 ""[ ]"" NA NA NA NA NA NA 7 1 NA NA 2"
"3260 ""ab"" ""ab.edf"" NA 4 NA """" 30 ""Fixation: 7499ms"" 196 7499 7694 ""[ ]"" NA NA NA NA NA NA 7 1 NA NA 2"
"3261 ""ab"" ""ab.edf"" NA 4 NA """" 1 ""Fixation: 7ms"" 183 7 189 ""[ ]"" NA NA NA NA NA NA 7 0 NA NA 2"
"3262 ""ab"" ""ab.edf"" NA 4 NA """" 2 ""Fixation: 199ms"" 269 199 467 ""[ ]"" NA NA NA NA NA NA 7 0 NA NA 2"
"3263 ""ab"" ""ab.edf"" NA 4 NA """" 3 ""Fixation: 484ms"" 417 484 900 ""[ ]"" NA NA NA NA NA NA 7 0 NA NA 2"
"3264 ""ab"" ""ab.edf"" NA 4 NA """" 4 ""Fixation: 921ms"" 166 921 1086 ""[ ]"" NA NA NA NA NA NA 7 0 NA NA 2"
"3265 ""ab"" ""ab.edf"" NA 4 NA """" 5 ""Fixation: 1100ms"" 223 1100 1322 ""[ ]"" NA NA NA NA NA NA 7 0 NA NA 2"
"3266 ""ab"" ""ab.edf"" NA 4 NA """" 6 ""Fixation: 1338ms"" 201 1338 1538 ""[ ]"" NA NA NA NA NA NA 7 0 NA NA 2"
"3267 ""ab"" ""ab.edf"" NA 4 NA """" 7 ""Fixation: 1554ms"" 264 1554 1817 ""[ ]"" NA NA NA NA NA NA 7 0 NA NA 2"
"3268 ""ab"" ""ab.edf"" NA 4 NA """" 8 ""Fixation: 1837ms"" 255 1837 2091 ""[ ]"" NA NA NA NA NA NA 7 0 NA NA 2"
"3269 ""ab"" ""ab.edf"" NA 4 NA """" 9 ""Fixation: 2114ms"" 281 2114 2394 ""[ ]"" NA NA NA NA NA NA 7 0 NA NA 2"
"3270 ""ab"" ""ab.edf"" NA 4 NA """" 10 ""Fixation: 2414ms"" 316 2414 2729 ""[ ]"" NA NA NA NA NA NA 7 0 NA NA 2"
"3271 ""ab"" ""ab.edf"" NA 4 NA """" 11 ""Fixation: 2753ms"" 978 2753 3730 ""[ ]"" NA NA NA NA NA NA 7 0 NA NA 2"
"3272 ""ab"" ""ab.edf"" NA 4 NA """" 12 ""Fixation: 3752ms"" 114 3752 3865 ""[ ]"" NA NA NA NA NA NA 7 0 NA NA 2"
"3273 ""ab"" ""ab.edf"" NA 4 NA """" 13 ""Fixation: 3955ms"" 219 3955 4173 ""[ ]"" NA NA NA NA NA NA 7 0 NA NA 2"
"3274 ""ab"" ""ab.edf"" NA 4 NA """" 14 ""Fixation: 4205ms"" 230 4205 4434 ""[ ]"" NA NA NA NA NA NA 7 0 NA NA 2"
"3275 ""ab"" ""ab.edf"" NA 4 NA """" 15 ""Fixation: 4501ms"" 108 4501 4608 ""[ ]"" NA NA NA NA NA NA 7 0 NA NA 2"
"3276 ""ab"" ""ab.edf"" NA 4 NA """" 16 ""Fixation: 4637ms"" 205 4637 4841 ""[ ]"" NA NA NA NA NA NA 7 0 NA NA 2"
"3277 ""ab"" ""ab.edf"" NA 4 NA """" 17 ""Fixation: 4862ms"" 160 4862 5021 ""[ ]"" NA NA NA NA NA NA 7 0 NA NA 2"
"3278 ""ab"" ""ab.edf"" NA 4 NA """" 18 ""Fixation: 5037ms"" 160 5037 5196 ""[ ]"" NA NA NA NA NA NA 7 0 NA NA 2"
"3279 ""ab"" ""ab.edf"" NA 4 NA """" 19 ""Fixation: 5220ms"" 269 5220 5488 ""[ ]"" NA NA NA NA NA NA 7 0 NA NA 2"
"3280 ""ab"" ""ab.edf"" NA 4 NA """" 20 ""Fixation: 5513ms"" 166 5513 5678 ""[ ]"" NA NA NA NA NA NA 7 0 NA NA 2"
"3281 ""ab"" ""ab.edf"" NA 4 NA """" 21 ""Fixation: 5700ms"" 239 5700 5938 ""[ ]"" NA NA NA NA NA NA 7 0 NA NA 2"
"3282 ""ab"" ""ab.edf"" NA 4 NA """" 22 ""Fixation: 5968ms"" 154 5968 6121 ""[ ]"" NA NA NA NA NA NA 7 0 NA NA 2"
"3283 ""ab"" ""ab.edf"" NA 4 NA """" 23 ""Fixation: 6172ms"" 185 6172 6356 ""[ ]"" NA NA NA NA NA NA 7 0 NA NA 2"
"3284 ""ab"" ""ab.edf"" NA 4 NA """" 24 ""Fixation: 6390ms"" 597 6390 6986 ""[ ]"" NA NA NA NA NA NA 7 0 NA NA 2"
"3285 ""ab"" ""ab.edf"" NA 4 NA """" 25 ""Fixation: 7229ms"" 99 7229 7327 ""[ ]"" NA NA NA NA NA NA 7 0 NA NA 2"
"3286 ""ab"" ""ab.edf"" NA 4 NA """" 26 ""Fixation: 7351ms"" 198 7351 7548 ""[ ]"" NA NA NA NA NA NA 7 0 NA NA 2"
"3287 ""ab"" ""ab.edf"" NA 4 NA """" 27 ""Fixation: 7584ms"" 171 7584 7754 ""[ ]"" NA NA NA NA NA NA 7 0 NA NA 2"
"3288 ""ab"" ""ab.edf"" NA 4 NA """" 28 ""Fixation: 7774ms"" 165 7774 7938 ""[ ]"" NA NA NA NA NA NA 7 0 NA NA 2"
"3289 ""ab"" ""ab.edf"" NA 4 NA """" 29 ""Fixation: 7969ms"" 185 7969 8153 ""[ ]"" NA NA NA NA NA NA 7 0 NA NA 2"
"3290 ""ab"" ""ab.edf"" NA 4 NA """" 30 ""Fixation: 8185ms"" 216 8185 8400 ""[ ]"" NA NA NA NA NA NA 7 0 NA NA 2"
"3291 ""ab"" ""ab.edf"" NA 4 NA """" 31 ""Fixation: 8436ms"" 519 8436 8954 ""[ ]"" NA NA NA NA NA NA 7 0 NA NA 2"
"3292 ""ab"" ""ab.edf"" 14 4 11 ""d"" 1 ""Fixation: 7ms"" 470 7 476 ""[ 1]"" 1 ""?§?„?‡?§?… "" -17.1 -0.4 1 6 6 1 NA NA 2"
"3293 ""ab"" ""ab.edf"" 14 4 11 ""d"" 2 ""Fixation: 494ms"" 471 494 964 ""[ 2]"" 2 ""?³?†?¬?§?‚?Œ "" 2.2 1.8 1 6 6 1 NA NA 2"
"3294 ""ab"" ""ab.edf"" 14 4 11 ""d"" 3 ""Fixation: 984ms"" 518 984 1501 ""[ 3]"" 3 ""?¨?‡ ?„?¨?§?³ ?‚?±?…?² ?¬?¯?Œ?¯?´ "" 75.2 3.1 5 6 6 1 NA NA 2"
"3295 ""ab"" ""ab.edf"" 14 4 11 ""d"" 4 ""Fixation: 1516ms"" 320 1516 1835 ""[ 3]"" 3 ""?¨?‡ ?„?¨?§?³ ?‚?±?…?² ?¬?¯?Œ?¯?´ "" 29.1 2.3 5 6 6 1 NA NA 2"
"3296 ""ab"" ""ab.edf"" 14 4 11 ""d"" 5 ""Fixation: 1853ms"" 221 1853 2073 ""[ 3]"" 3 ""?¨?‡ ?„?¨?§?³ ?‚?±?…?² ?¬?¯?Œ?¯?´ "" -21.5 2.9 5 6 6 1 NA NA 2"
"3297 ""ab"" ""ab.edf"" 14 4 11 ""d"" 6 ""Fixation: 2093ms"" 279 2093 2371 ""[ 3]"" 3 ""?¨?‡ ?„?¨?§?³ ?‚?±?…?² ?¬?¯?Œ?¯?´ "" -84 -2.8 5 6 6 1 NA NA 2"
"3298 ""ab"" ""ab.edf"" 14 4 11 ""d"" 7 ""Fixation: 2394ms"" 198 2394 2591 ""[ 3]"" 3 ""?¨?‡ ?„?¨?§?³ ?‚?±?…?² ?¬?¯?Œ?¯?´ "" -46.8 2.7 5 6 6 1 NA NA 2"
"3299 ""ab"" ""ab.edf"" 14 4 11 ""d"" 8 ""Fixation: 2615ms"" 254 2615 2868 ""[ 4]"" 4 ""?¢?ˆ?Œ?®?? "" -4.2 -0.2 1 6 6 1 NA NA 2"
"3300 ""ab"" ""ab.edf"" 14 4 11 ""d"" 9 ""Fixation: 2891ms"" 299 2891 3189 ""[ 6]"" 6 ""?®?Œ?„?Œ ?¨?§ ?„?¨?§?³?´ ?‡?…?§?‡?†?¯ ?¨?ˆ?¯ "" 111.7 -0.6 5 6 6 1 NA NA 2"
"3301 ""ab"" ""ab.edf"" 14 4 11 ""d"" 10 ""Fixation: 3212ms"" 286 3212 3497 ""[ 6]"" 6 ""?®?Œ?„?Œ ?¨?§ ?„?¨?§?³?´ ?‡?…?§?‡?†?¯ ?¨?ˆ?¯ "" 42.9 0.3 5 6 6 1 NA NA 2"
"3302 ""ab"" ""ab.edf"" 14 4 11 ""d"" 11 ""Fixation: 3523ms"" 240 3523 3762 ""[ 6]"" 6 ""?®?Œ?„?Œ ?¨?§ ?„?¨?§?³?´ ?‡?…?§?‡?†?¯ ?¨?ˆ?¯ "" -55.1 -1 5 6 6 1 NA NA 2"
"3303 ""ab"" ""ab.edf"" 14 4 11 ""d"" 12 ""Fixation: 3782ms"" 484 3782 4265 ""[ 6]"" 6 ""?®?Œ?„?Œ ?¨?§ ?„?¨?§?³?´ ?‡?…?§?‡?†?¯ ?¨?ˆ?¯ "" -107.1 -3.6 5 6 6 1 NA NA 2"
"3304 ""ab"" ""ab.edf"" NA 4 NA """" 13 ""Fixation: 4341ms"" 234 4341 4574 ""[ ]"" NA NA NA NA NA NA 6 1 NA NA 2"
"3305 ""ab"" ""ab.edf"" NA 4 NA """" 14 ""Fixation: 4583ms"" 103 4583 4685 ""[ ]"" NA NA NA NA NA NA 6 1 NA NA 2"
"3306 ""ab"" ""ab.edf"" NA 4 NA """" 15 ""Fixation: 4742ms"" 158 4742 4899 ""[ ]"" NA NA NA NA NA NA 6 1 NA NA 2"
"3307 ""ab"" ""ab.edf"" NA 4 NA """" 16 ""Fixation: 4921ms"" 151 4921 5071 ""[ ]"" NA NA NA NA NA NA 6 1 NA NA 2"
"3308 ""ab"" ""ab.edf"" NA 4 NA """" 17 ""Fixation: 5094ms"" 163 5094 5256 ""[ ]"" NA NA NA NA NA NA 6 1 NA NA 2"
"3309 ""ab"" ""ab.edf"" NA 4 NA """" 18 ""Fixation: 5274ms"" 131 5274 5404 ""[ ]"" NA NA NA NA NA NA 6 1 NA NA 2"
"3310 ""ab"" ""ab.edf"" NA 4 NA """" 19 ""Fixation: 5427ms"" 330 5427 5756 ""[ ]"" NA NA NA NA NA NA 6 1 NA NA 2"
"3311 ""ab"" ""ab.edf"" NA 4 NA """" 20 ""Fixation: 5782ms"" 409 5782 6190 ""[ ]"" NA NA NA NA NA NA 6 1 NA NA 2"
"3312 ""ab"" ""ab.edf"" NA 4 NA """" 21 ""Fixation: 6252ms"" 171 6252 6422 ""[ ]"" NA NA NA NA NA NA 6 1 NA NA 2"
"3313 ""ab"" ""ab.edf"" NA 4 NA """" 22 ""Fixation: 6434ms"" 1823 6434 8256 ""[ ]"" NA NA NA NA NA NA 6 1 NA NA 2"
"3314 ""ab"" ""ab.edf"" NA 4 NA """" 23 ""Fixation: 8304ms"" 178 8304 8481 ""[ ]"" NA NA NA NA NA NA 6 1 NA NA 2"
[truncated: 21,768,274 more chars]
