# Supplementary material for: Dependency Resolution Difficulty Increases with Distance in Persian Separable Complex Predicates: Evidence for Expectation and Memory-Based Accounts
Source: Front Psychol. 2016 Mar 30;7:403. doi: 10.3389/fpsyg.2016.00403 (PMC4812816; doi:10.3389/fpsyg.2016.00403)
Supplement: Supplementary file 1 [file DataSheet1.zip › SafaviEtAl2016DataCode/Pretests/Pretest-1-sentence completion/NotesFarnoosh.txt]

Being sorted by the verb alphabetically, you can see that most of these two-word verbs belong to conditions c and d. As a complex predicate has a fixed struture, for analysis of the sentence completion data, I had considered only the exact light verbs that I had used in the stimuli. 

Looking at the translations, these are the cases where we have synonyms but they don't always collocate with the other words in the context (for example the verb doesn't collocate with the preposition we have used in the PP) :

dar mian gozashtan (formal) , bazgu kardan (formal), tarif kardan, goftan, naghl kardan : to tell/to narrate
matrah kardan/ matrah nemudan, onvan kardan, baian kardan: to mention
anjam dadan/ be anjam resandan/ ejra kardan: to do 
amade kardan/tahie kardan: to prepare
khandan/ ghera'at kardan(formal) : to read

In the following cases, the verbs can be used interchangably:

penhan kardan/makhfi kardan: to hide
pishnahad dadan/pishnahad kardan : to suggest
zarbe zadan, zarbe vared kardan : to damage
hedie dadan/hedie kardan : to give a gift
gharz kardan/gharz gereftan : to borrow
gharz dadan/ amani dadan/ amanat dadan : to lend
yad dadan/amukhtan: to teach
fahmidan,motevajeh shodan : to understand

These are the cases where I believe the sentence has been totally misinterpreted, and the output can be ignored:

E2, 15 c and E1 15 b--> 
 "Ruh dadan" (frequence : once) ,"omid dadan" (frequency: once), and "garma bakhshidan" (frequency: once)
The reason is that the readers has mistaken the nominal with a common Proper name in Persian called "Shadi" and has misread the sentence.

E1, 1 b "arezu kardan" (frequency: once)
The reader has simply repeated the nominal "arezu".

E1, 3 a "delneshin budan" (frequence: once)
The reader has misread the sentence as if there was a comma after the subject. So it has addressed the subject directly and changing the meaning completely. It reads like this : Mother ! your prayer is sweet to me. 
