# Supplementary material for: Dependency Resolution Difficulty Increases with Distance in Persian Separable Complex Predicates: Evidence for Expectation and Memory-Based Accounts
Source: Front Psychol. 2016 Mar 30;7:403. doi: 10.3389/fpsyg.2016.00403 (PMC4812816; doi:10.3389/fpsyg.2016.00403)
Supplement: Supplementary file 1 [file DataSheet1.zip › SafaviEtAl2016DataCode/Pretests/Pretest-1-sentence completion/pretest1.csv]

Pre-test	LatSq-list	subj-ID	item-ID	cond	response
1	1	A	1	a	1
1	1	M	1	a	1
1	1	H CH	1	a	1
1	1	H	1	a	1
1	1	K V	1	a	1
1	1	M V	1	a	1
1	1	R G	1	a	0
1	1	R	1	a	0
1	1	A	2	b	1
1	1	M	2	b	1
1	1	H CH	2	b	1
1	1	H	2	b	1
1	1	K V	2	b	1
1	1	M V	2	b	1
1	1	R G	2	b	0
1	1	R	2	b	0
1	1	A	3	c	0
1	1	M	3	c	0
1	1	H CH	3	c	0
1	1	H	3	c	0
1	1	K V	3	c	0
1	1	M V	3	c	1
1	1	R G	3	c	1
1	1	R	3	c	0
1	1	A	4	d	0
1	1	M	4	d	0
1	1	H CH	4	d	0
1	1	H	4	d	0
1	1	K V	4	d	0
1	1	M V	4	d	0
1	1	R G	4	d	1
1	1	R	4	d	1
1	1	A	5	a	0
1	1	M	5	a	0
1	1	H CH	5	a	0
1	1	H	5	a	0
1	1	K V	5	a	0
1	1	M V	5	a	0
1	1	R G	5	a	0
1	1	R	5	a	0
1	1	A	6	b	1
1	1	M	6	b	1
1	1	H CH	6	b	1
1	1	H	6	b	0
1	1	K V	6	b	1
1	1	M V	6	b	1
1	1	R G	6	b	1
1	1	R	6	b	0
1	1	A	7	c	0
1	1	M	7	c	0
1	1	H CH	7	c	0
1	1	H	7	c	0
1	1	K V	7	c	0
1	1	M V	7	c	1
1	1	R G	7	c	1
1	1	R	7	c	0
1	1	A	8	d	0
1	1	M	8	d	0
1	1	H CH	8	d	0
1	1	H	8	d	0
1	1	K V	8	d	1
1	1	M V	8	d	1
1	1	R G	8	d	0
1	1	R	8	d	0
1	1	A	9	a	0
1	1	M	9	a	0
1	1	H CH	9	a	0
1	1	H	9	a	0
1	1	K V	9	a	0
1	1	M V	9	a	0
1	1	R G	9	a	0
1	1	R	9	a	0
1	1	A	10	b	1
1	1	M	10	b	1
1	1	H CH	10	b	1
1	1	H	10	b	1
1	1	K V	10	b	1
1	1	M V	10	b	1
1	1	R G	10	b	0
1	1	R	10	b	0
1	1	A	11	c	1
1	1	M	11	c	0
1	1	H CH	11	c	0
1	1	H	11	c	0
1	1	K V	11	c	0
1	1	M V	11	c	0
1	1	R G	11	c	1
1	1	R	11	c	0
1	1	A	12	d	0
1	1	M	12	d	0
1	1	H CH	12	d	0
1	1	H	12	d	0
1	1	K V	12	d	0
1	1	M V	12	d	0
1	1	R G	12	d	1
1	1	R	12	d	1
1	1	A	13	a	1
1	1	M	13	a	1
1	1	H CH	13	a	1
1	1	H	13	a	1
1	1	K V	13	a	1
1	1	M V	13	a	0
1	1	R G	13	a	0
1	1	R	13	a	1
1	1	A	14	b	1
1	1	M	14	b	1
1	1	H CH	14	b	1
1	1	H	14	b	1
1	1	K V	14	b	1
1	1	M V	14	b	1
1	1	R G	14	b	0
1	1	R	14	b	1
1	1	A	15	c	0
1	1	M	15	c	1
1	1	H CH	15	c	0
1	1	H	15	c	0
1	1	K V	15	c	1
1	1	M V	15	c	0
1	1	R G	15	c	0
1	1	R	15	c	0
1	1	A	16	d	0
1	1	M	16	d	0
1	1	H CH	16	d	0
1	1	H	16	d	0
1	1	K V	16	d	1
1	1	M V	16	d	0
1	1	R G	16	d	0
1	1	R	16	d	1
1	1	A	17	a	0
1	1	M	17	a	1
1	1	H CH	17	a	0
1	1	H	17	a	1
1	1	K V	17	a	1
1	1	M V	17	a	1
1	1	R G	17	a	0
1	1	R	17	a	1
1	1	A	18	b	1
1	1	M	18	b	1
1	1	H CH	18	b	1
1	1	H	18	b	1
1	1	K V	18	b	0
1	1	M V	18	b	1
1	1	R G	18	b	1
1	1	R	18	b	1
1	1	A	19	c	0
1	1	M	19	c	0
1	1	H CH	19	c	0
1	1	H	19	c	0
1	1	K V	19	c	0
1	1	M V	19	c	0
1	1	R G	19	c	0
1	1	R	19	c	0
1	1	A	20	d	0
1	1	M	20	d	0
1	1	H CH	20	d	0
1	1	H	20	d	0
1	1	K V	20	d	0
1	1	M V	20	d	0
1	1	R G	20	d	1
1	1	R	20	d	1
1	1	A	21	a	1
1	1	M	21	a	1
1	1	H CH	21	a	1
1	1	H	21	a	1
1	1	K V	21	a	1
1	1	M V	21	a	1
1	1	R G	21	a	1
1	1	R	21	a	1
1	1	A	22	b	1
1	1	M	22	b	1
1	1	H CH	22	b	1
1	1	H	22	b	0
1	1	K V	22	b	1
1	1	M V	22	b	1
1	1	R G	22	b	0
1	1	R	22	b	1
1	1	A	23	c	0
1	1	M	23	c	0
1	1	H CH	23	c	0
1	1	H	23	c	0
1	1	K V	23	c	0
1	1	M V	23	c	0
1	1	R G	23	c	0
1	1	R	23	c	0
1	1	A	24	d	1
1	1	M	24	d	1
1	1	H CH	24	d	1
1	1	H	24	d	1
1	1	K V	24	d	1
1	1	M V	24	d	1
1	1	R G	24	d	1
1	1	R	24	d	1
1	1	A	25	a	1
1	1	M	25	a	1
1	1	H CH	25	a	1
1	1	H	25	a	1
1	1	K V	25	a	1
1	1	M V	25	a	1
1	1	R G	25	a	1
1	1	R	25	a	1
1	1	A	26	b	0
1	1	M	26	b	0
1	1	H CH	26	b	0
1	1	H	26	b	0
1	1	K V	26	b	0
1	1	M V	26	b	0
1	1	R G	26	b	0
1	1	R	26	b	0
1	1	A	27	c	0
1	1	M	27	c	0
1	1	H CH	27	c	0
1	1	H	27	c	0
1	1	K V	27	c	0
1	1	M V	27	c	0
1	1	R G	27	c	1
1	1	R	27	c	1
1	1	A	28	d	0
1	1	M	28	d	0
1	1	H CH	28	d	0
1	1	H	28	d	0
1	1	K V	28	d	0
1	1	M V	28	d	1
1	1	R G	28	d	0
1	1	R	28	d	0
1	1	A	29	a	1
1	1	M	29	a	1
1	1	H CH	29	a	1
1	1	H	29	a	1
1	1	K V	29	a	1
1	1	M V	29	a	1
1	1	R G	29	a	0
1	1	R	29	a	0
1	1	A	30	b	1
1	1	M	30	b	0
1	1	H CH	30	b	1
1	1	H	30	b	0
1	1	K V	30	b	1
1	1	M V	30	b	0
1	1	R G	30	b	1
1	1	R	30	b	1
1	1	A	31	c	0
1	1	M	31	c	1
1	1	H CH	31	c	0
1	1	H	31	c	0
1	1	K V	31	c	0
1	1	M V	31	c	0
1	1	R G	31	c	0
1	1	R	31	c	0
1	1	A	32	d	0
1	1	M	32	d	0
1	1	H CH	32	d	0
1	1	H	32	d	0
1	1	K V	32	d	1
1	1	M V	32	d	0
1	1	R G	32	d	0
1	1	R	32	d	1
1	1	A	33	a	1
1	1	M	33	a	1
1	1	H CH	33	a	1
1	1	H	33	a	1
1	1	K V	33	a	1
1	1	M V	33	a	1
1	1	R G	33	a	0
1	1	R	33	a	0
1	1	A	34	b	1
1	1	M	34	b	1
1	1	H CH	34	b	1
1	1	H	34	b	1
1	1	K V	34	b	1
1	1	M V	34	b	0
1	1	R G	34	b	0
1	1	R	34	b	1
1	1	A	35	c	0
1	1	M	35	c	0
1	1	H CH	35	c	0
1	1	H	35	c	0
1	1	K V	35	c	1
1	1	M V	35	c	0
1	1	R G	35	c	0
1	1	R	35	c	0
1	1	A	36	d	0
1	1	M	36	d	0
1	1	H CH	36	d	0
1	1	H	36	d	0
1	1	K V	36	d	0
1	1	M V	36	d	0
1	1	R G	36	d	0
1	1	R	36	d	0
1	2	M CH	2	a	1
1	2	N	2	a	1
1	2	S A E	2	a	1
1	2	S A	2	a	1
1	2	S	2	a	1
1	2	SH H	2	a	1
1	2	T D	2	a	0
1	2	D KH	2	a	0
1	2	M CH	3	b	1
1	2	N	3	b	1
1	2	S A E	3	b	1
1	2	S A	3	b	1
1	2	S	3	b	1
1	2	SH H	3	b	1
1	2	T D	3	b	0
1	2	D KH	3	b	0
1	2	M CH	4	c	0
1	2	N	4	c	0
1	2	S A E	4	c	0
1	2	S A	4	c	1
1	2	S	4	c	0
1	2	SH H	4	c	0
1	2	T D	4	c	0
1	2	D KH	4	c	1
1	2	M CH	1	d	0
1	2	N	1	d	0
1	2	S A E	1	d	0
1	2	S A	1	d	0
1	2	S	1	d	0
1	2	SH H	1	d	1
1	2	T D	1	d	1
1	2	D KH	1	d	0
1	2	M CH	6	a	1
1	2	N	6	a	1
1	2	S A E	6	a	1
1	2	S A	6	a	1
1	2	S	6	a	1
1	2	SH H	6	a	1
1	2	T D	6	a	1
1	2	D KH	6	a	0
1	2	M CH	7	b	1
1	2	N	7	b	1
1	2	S A E	7	b	1
1	2	S A	7	b	0
1	2	S	7	b	0
1	2	SH H	7	b	1
1	2	T D	7	b	1
1	2	D KH	7	b	1
1	2	M CH	8	c	0
1	2	N	8	c	0
1	2	S A E	8	c	1
1	2	S A	8	c	0
1	2	S	8	c	0
1	2	SH H	8	c	1
1	2	T D	8	c	0
1	2	D KH	8	c	0
1	2	M CH	5	d	0
1	2	N	5	d	0
1	2	S A E	5	d	0
1	2	S A	5	d	0
1	2	S	5	d	0
1	2	SH H	5	d	0
1	2	T D	5	d	0
1	2	D KH	5	d	0
1	2	M CH	10	a	0
1	2	N	10	a	1
1	2	S A E	10	a	1
1	2	S A	10	a	0
1	2	S	10	a	1
1	2	SH H	10	a	1
1	2	T D	10	a	1
1	2	D KH	10	a	1
1	2	M CH	11	b	1
1	2	N	11	b	1
1	2	S A E	11	b	1
1	2	S A	11	b	1
1	2	S	11	b	1
1	2	SH H	11	b	1
1	2	T D	11	b	1
1	2	D KH	11	b	1
1	2	M CH	12	c	0
1	2	N	12	c	0
1	2	S A E	12	c	0
1	2	S A	12	c	0
1	2	S	12	c	0
1	2	SH H	12	c	0
1	2	T D	12	c	1
1	2	D KH	12	c	1
1	2	M CH	9	d	0
1	2	N	9	d	0
1	2	S A E	9	d	0
1	2	S A	9	d	0
1	2	S	9	d	1
1	2	SH H	9	d	0
1	2	T D	9	d	0
1	2	D KH	9	d	1
1	2	M CH	14	a	1
1	2	N	14	a	1
1	2	S A E	14	a	1
1	2	S A	14	a	1
1	2	S	14	a	1
1	2	SH H	14	a	1
1	2	T D	14	a	1
1	2	D KH	14	a	1
1	2	M CH	15	b	1
1	2	N	15	b	0
1	2	S A E	15	b	1
1	2	S A	15	b	1
1	2	S	15	b	1
1	2	SH H	15	b	1
1	2	T D	15	b	1
1	2	D KH	15	b	1
1	2	M CH	16	c	0
1	2	N	16	c	1
1	2	S A E	16	c	0
1	2	S A	16	c	0
1	2	S	16	c	0
1	2	SH H	16	c	0
1	2	T D	16	c	1
1	2	D KH	16	c	0
1	2	M CH	13	d	0
1	2	N	13	d	0
1	2	S A E	13	d	0
1	2	S A	13	d	0
1	2	S	13	d	0
1	2	SH H	13	d	0
1	2	T D	13	d	0
1	2	D KH	13	d	0
1	2	M CH	18	a	1
1	2	N	18	a	1
1	2	S A E	18	a	1
1	2	S A	18	a	1
1	2	S	18	a	1
1	2	SH H	18	a	1
1	2	T D	18	a	1
1	2	D KH	18	a	1
1	2	M CH	19	b	1
1	2	N	19	b	1
1	2	S A E	19	b	1
1	2	S A	19	b	1
1	2	S	19	b	1
1	2	SH H	19	b	1
1	2	T D	19	b	0
1	2	D KH	19	b	0
1	2	M CH	20	c	0
1	2	N	20	c	0
1	2	S A E	20	c	0
1	2	S A	20	c	0
1	2	S	20	c	1
1	2	SH H	20	c	0
1	2	T D	20	c	1
1	2	D KH	20	c	1
1	2	M CH	17	d	0
1	2	N	17	d	0
1	2	S A E	17	d	0
1	2	S A	17	d	1
1	2	S	17	d	1
1	2	SH H	17	d	0
1	2	T D	17	d	1
1	2	D KH	17	d	0
1	2	M CH	22	a	1
1	2	N	22	a	1
1	2	S A E	22	a	0
1	2	S A	22	a	1
1	2	S	22	a	1
1	2	SH H	22	a	0
1	2	T D	22	a	1
1	2	D KH	22	a	1
1	2	M CH	23	b	1
1	2	N	23	b	1
1	2	S A E	23	b	1
1	2	S A	23	b	1
1	2	S	23	b	1
1	2	SH H	23	b	1
1	2	T D	23	b	1
1	2	D KH	23	b	1
1	2	M CH	14	c	1
1	2	N	14	c	1
1	2	S A E	14	c	1
1	2	S A	14	c	0
1	2	S	14	c	0
1	2	SH H	14	c	0
1	2	T D	14	c	0
1	2	D KH	14	c	0
1	2	M CH	21	d	0
1	2	N	21	d	0
1	2	S A E	21	d	1
1	2	S A	21	d	1
1	2	S	21	d	0
1	2	SH H	21	d	0
1	2	T D	21	d	0
1	2	D KH	21	d	0
1	2	M CH	26	a	1
1	2	N	26	a	0
1	2	S A E	26	a	1
1	2	S A	26	a	0
1	2	S	26	a	0
1	2	SH H	26	a	0
1	2	T D	26	a	0
1	2	D KH	26	a	0
1	2	M CH	27	b	1
1	2	N	27	b	1
1	2	S A E	27	b	1
1	2	S A	27	b	1
1	2	S	27	b	1
1	2	SH H	27	b	1
1	2	T D	27	b	1
1	2	D KH	27	b	1
1	2	M CH	28	c	1
1	2	N	28	c	0
1	2	S A E	28	c	0
1	2	S A	28	c	1
1	2	S	28	c	0
1	2	SH H	28	c	0
1	2	T D	28	c	0
1	2	D KH	28	c	1
1	2	M CH	25	d	0
1	2	N	25	d	0
1	2	S A E	25	d	1
1	2	S A	25	d	0
1	2	S	25	d	0
1	2	SH H	25	d	1
1	2	T D	25	d	0
1	2	D KH	25	d	1
1	2	M CH	30	a	1
1	2	N	30	a	1
1	2	S A E	30	a	1
1	2	S A	30	a	1
1	2	S	30	a	1
1	2	SH H	30	a	0
1	2	T D	30	a	1
1	2	D KH	30	a	1
1	2	M CH	31	b	1
1	2	N	31	b	1
1	2	S A E	31	b	1
1	2	S A	31	b	1
1	2	S	31	b	1
1	2	SH H	31	b	1
1	2	T D	31	b	0
1	2	D KH	31	b	1
1	2	M CH	32	c	0
1	2	N	32	c	0
1	2	S A E	32	c	0
1	2	S A	32	c	0
1	2	S	32	c	0
1	2	SH H	32	c	0
1	2	T D	32	c	0
1	2	D KH	32	c	0
1	2	M CH	29	d	0
1	2	N	29	d	0
1	2	S A E	29	d	0
1	2	S A	29	d	0
1	2	S	29	d	0
1	2	SH H	29	d	1
1	2	T D	29	d	1
1	2	D KH	29	d	0
1	2	M CH	34	a	1
1	2	N	34	a	1
1	2	S A E	34	a	1
1	2	S A	34	a	0
1	2	S	34	a	1
1	2	SH H	34	a	1
1	2	T D	34	a	1
1	2	D KH	34	a	0
1	2	M CH	35	b	1
1	2	N	35	b	0
1	2	S A E	35	b	1
1	2	S A	35	b	1
1	2	S	35	b	1
1	2	SH H	35	b	1
1	2	T D	35	b	1
1	2	D KH	35	b	1
1	2	M CH	36	c	0
1	2	N	36	c	0
1	2	S A E	36	c	0
1	2	S A	36	c	0
1	2	S	36	c	1
1	2	SH H	36	c	0
1	2	T D	36	c	0
1	2	D KH	36	c	0
1	2	M CH	33	d	0
1	2	N	33	d	1
1	2	S A E	33	d	0
1	2	S A	33	d	0
1	2	S	33	d	0
1	2	SH H	33	d	0
1	2	T D	33	d	0
1	2	D KH	33	d	0
1	3	B N	3	a	0
1	3	M A	3	a	1
1	3	M Z	3	a	1
1	3	N KH	3	a	1
1	3	S GH2	3	a	1
1	3	S GH	3	a	1
1	3	S R	3	a	1
1	3	ZH Z	3	a	1
1	3	B N	4	b	1
1	3	M A	4	b	1
1	3	M Z	4	b	1
1	3	N KH	4	b	0
1	3	S GH2	4	b	1
1	3	S GH	4	b	0
1	3	S R	4	b	1
1	3	ZH Z	4	b	1
1	3	B N	1	c	0
1	3	M A	1	c	0
1	3	M Z	1	c	0
1	3	N KH	1	c	0
1	3	S GH2	1	c	1
1	3	S GH	1	c	1
1	3	S R	1	c	0
1	3	ZH Z	1	c	1
1	3	B N	2	d	1
1	3	M A	2	d	0
1	3	M Z	2	d	1
1	3	N KH	2	d	1
1	3	S GH2	2	d	0
1	3	S GH	2	d	0
1	3	S R	2	d	0
1	3	ZH Z	2	d	0
1	3	B N	7	a	1
1	3	M A	7	a	1
1	3	M Z	7	a	1
1	3	N KH	7	a	1
1	3	S GH2	7	a	1
1	3	S GH	7	a	0
1	3	S R	7	a	0
1	3	ZH Z	7	a	1
1	3	B N	8	b	0
1	3	M A	8	b	1
1	3	M Z	8	b	1
1	3	N KH	8	b	1
1	3	S GH2	8	b	1
1	3	S GH	8	b	1
1	3	S R	8	b	0
1	3	ZH Z	8	b	1
1	3	B N	5	c	0
1	3	M A	5	c	0
1	3	M Z	5	c	0
1	3	N KH	5	c	0
1	3	S GH2	5	c	0
1	3	S GH	5	c	0
1	3	S R	5	c	0
1	3	ZH Z	5	c	0
1	3	B N	6	d	0
1	3	M A	6	d	0
1	3	M Z	6	d	0
1	3	N KH	6	d	1
1	3	S GH2	6	d	0
1	3	S GH	6	d	0
1	3	S R	6	d	1
1	3	ZH Z	6	d	0
1	3	B N	11	a	1
1	3	M A	11	a	1
1	3	M Z	11	a	1
1	3	N KH	11	a	1
1	3	S GH2	11	a	1
1	3	S GH	11	a	1
1	3	S R	11	a	1
1	3	ZH Z	11	a	1
1	3	B N	12	b	1
1	3	M A	12	b	1
1	3	M Z	12	b	1
1	3	N KH	12	b	1
1	3	S GH2	12	b	1
1	3	S GH	12	b	1
1	3	S R	12	b	1
1	3	ZH Z	12	b	1
1	3	B N	9	c	1
1	3	M A	9	c	1
1	3	M Z	9	c	1
1	3	N KH	9	c	1
1	3	S GH2	9	c	1
1	3	S GH	9	c	1
1	3	S R	9	c	0
1	3	ZH Z	9	c	0
1	3	B N	10	d	0
1	3	M A	10	d	0
1	3	M Z	10	d	0
1	3	N KH	10	d	0
1	3	S GH2	10	d	0
1	3	S GH	10	d	1
1	3	S R	10	d	0
1	3	ZH Z	10	d	1
1	3	B N	15	a	1
1	3	M A	15	a	1
1	3	M Z	15	a	1
1	3	N KH	15	a	1
1	3	S GH2	15	a	1
1	3	S GH	15	a	1
1	3	S R	15	a	1
1	3	ZH Z	15	a	1
1	3	B N	16	b	1
1	3	M A	16	b	1
1	3	M Z	16	b	1
1	3	N KH	16	b	1
1	3	S GH2	16	b	1
1	3	S GH	16	b	0
1	3	S R	16	b	0
1	3	ZH Z	16	b	1
1	3	B N	13	c	0
1	3	M A	13	c	0
1	3	M Z	13	c	0
1	3	N KH	13	c	0
1	3	S GH2	13	c	0
1	3	S GH	13	c	1
1	3	S R	13	c	1
1	3	ZH Z	13	c	0
1	3	B N	14	d	0
1	3	M A	14	d	0
1	3	M Z	14	d	0
1	3	N KH	14	d	0
1	3	S GH2	14	d	0
1	3	S GH	14	d	0
1	3	S R	14	d	1
1	3	ZH Z	14	d	1
1	3	B N	19	a	1
1	3	M A	19	a	1
1	3	M Z	19	a	1
1	3	N KH	19	a	1
1	3	S GH2	19	a	1
1	3	S GH	19	a	0
1	3	S R	19	a	0
1	3	ZH Z	19	a	0
1	3	B N	20	b	1
1	3	M A	20	b	1
1	3	M Z	20	b	1
1	3	N KH	20	b	1
1	3	S GH2	20	b	1
1	3	S GH	20	b	0
1	3	S R	20	b	0
1	3	ZH Z	20	b	1
1	3	B N	17	c	1
1	3	M A	17	c	0
1	3	M Z	17	c	0
1	3	N KH	17	c	0
1	3	S GH2	17	c	0
1	3	S GH	17	c	1
1	3	S R	17	c	0
1	3	ZH Z	17	c	0
1	3	B N	18	d	0
1	3	M A	18	d	0
1	3	M Z	18	d	0
1	3	N KH	18	d	0
1	3	S GH2	18	d	0
1	3	S GH	18	d	0
1	3	S R	18	d	0
1	3	ZH Z	18	d	0
1	3	B N	23	a	1
1	3	M A	23	a	1
1	3	M Z	23	a	1
1	3	N KH	23	a	1
1	3	S GH2	23	a	1
1	3	S GH	23	a	1
1	3	S R	23	a	1
1	3	ZH Z	23	a	1
1	3	B N	24	b	1
1	3	M A	24	b	1
1	3	M Z	24	b	1
1	3	N KH	24	b	1
1	3	S GH2	24	b	1
1	3	S GH	24	b	1
1	3	S R	24	b	1
1	3	ZH Z	24	b	1
1	3	B N	21	c	0
1	3	M A	21	c	0
1	3	M Z	21	c	0
1	3	N KH	21	c	0
1	3	S GH2	21	c	0
1	3	S GH	21	c	0
1	3	S R	21	c	0
1	3	ZH Z	21	c	0
1	3	B N	22	d	1
1	3	M A	22	d	0
1	3	M Z	22	d	0
1	3	N KH	22	d	0
1	3	S GH2	22	d	0
1	3	S GH	22	d	1
1	3	S R	22	d	0
1	3	ZH Z	22	d	0
1	3	B N	27	a	1
1	3	M A	27	a	0
1	3	M Z	27	a	1
1	3	N KH	27	a	1
1	3	S GH2	27	a	1
1	3	S GH	27	a	1
1	3	S R	27	a	1
1	3	ZH Z	27	a	1
1	3	B N	28	b	1
1	3	M A	28	b	1
1	3	M Z	28	b	1
1	3	N KH	28	b	1
1	3	S GH2	28	b	0
1	3	S GH	28	b	0
1	3	S R	28	b	1
1	3	ZH Z	28	b	1
1	3	B N	25	c	0
1	3	M A	25	c	0
1	3	M Z	25	c	0
1	3	N KH	25	c	0
1	3	S GH2	25	c	1
1	3	S GH	25	c	1
1	3	S R	25	c	0
1	3	ZH Z	25	c	0
1	3	B N	26	d	0
1	3	M A	26	d	1
1	3	M Z	26	d	0
1	3	N KH	26	d	0
1	3	S GH2	26	d	0
1	3	S GH	26	d	1
1	3	S R	26	d	0
1	3	ZH Z	26	d	0
1	3	B N	31	a	1
1	3	M A	31	a	1
1	3	M Z	31	a	1
1	3	N KH	31	a	1
1	3	S GH2	31	a	0
1	3	S GH	31	a	0
1	3	S R	31	a	1
1	3	ZH Z	31	a	1
1	3	B N	32	b	0
1	3	M A	32	b	0
1	3	M Z	32	b	0
1	3	N KH	32	b	0
1	3	S GH2	32	b	0
1	3	S GH	32	b	0
1	3	S R	32	b	0
1	3	ZH Z	32	b	0
1	3	B N	29	c	0
1	3	M A	29	c	1
1	3	M Z	29	c	1
1	3	N KH	29	c	0
1	3	S GH2	29	c	0
1	3	S GH	29	c	0
1	3	S R	29	c	0
1	3	ZH Z	29	c	1
1	3	B N	30	d	0
1	3	M A	30	d	0
1	3	M Z	30	d	0
1	3	N KH	30	d	1
1	3	S GH2	30	d	0
1	3	S GH	30	d	0
1	3	S R	30	d	1
1	3	ZH Z	30	d	0
1	3	B N	35	a	1
1	3	M A	35	a	0
1	3	M Z	35	a	1
1	3	N KH	35	a	1
1	3	S GH2	35	a	1
1	3	S GH	35	a	1
1	3	S R	35	a	1
1	3	ZH Z	35	a	1
1	3	B N	36	b	1
1	3	M A	36	b	1
1	3	M Z	36	b	1
1	3	N KH	36	b	1
1	3	S GH2	36	b	1
1	3	S GH	36	b	0
1	3	S R	36	b	0
1	3	ZH Z	36	b	1
1	3	B N	33	c	0
1	3	M A	33	c	0
1	3	M Z	33	c	0
1	3	N KH	33	c	0
1	3	S GH2	33	c	0
1	3	S GH	33	c	0
1	3	S R	33	c	0
1	3	ZH Z	33	c	0
1	3	B N	34	d	1
1	3	M A	34	d	1
1	3	M Z	34	d	0
1	3	N KH	34	d	0
1	3	S GH2	34	d	0
1	3	S GH	34	d	0
1	3	S R	34	d	0
1	3	ZH Z	34	d	0
1	4	A GH	4	a	1
1	4	H	4	a	1
1	4	M2	4	a	1
1	4	M	4	a	1
1	4	N	4	a	0
1	4	R	4	a	1
1	4	SM M	4	a	0
1	4	V	4	a	1
1	4	A GH	1	b	1
1	4	H	1	b	1
1	4	M2	1	b	1
1	4	M	1	b	1
1	4	N	1	b	0
1	4	R	1	b	1
1	4	SM M	1	b	0
1	4	V	1	b	0
1	4	A GH	2	c	1
1	4	H	2	c	1
1	4	M2	2	c	0
1	4	M	2	c	1
1	4	N	2	c	0
1	4	R	2	c	0
1	4	SM M	2	c	0
1	4	V	2	c	0
1	4	A GH	3	d	0
1	4	H	3	d	0
1	4	M2	3	d	0
1	4	M	3	d	0
1	4	N	3	d	1
1	4	R	3	d	1
1	4	SM M	3	d	0
1	4	V	3	d	1
1	4	A GH	8	a	1
1	4	H	8	a	1
1	4	M2	8	a	1
1	4	M	8	a	1
1	4	N	8	a	1
1	4	R	8	a	1
1	4	SM M	8	a	1
1	4	V	8	a	1
1	4	A GH	5	b	1
1	4	H	5	b	0
1	4	M2	5	b	1
1	4	M	5	b	1
1	4	N	5	b	0
1	4	R	5	b	1
1	4	SM M	5	b	1
1	4	V	5	b	0
1	4	A GH	6	c	0
1	4	H	6	c	0
1	4	M2	6	c	0
1	4	M	6	c	0
1	4	N	6	c	0
1	4	R	6	c	0
1	4	SM M	6	c	0
1	4	V	6	c	0
1	4	A GH	6	c	0
1	4	H	6	c	0
1	4	M2	6	c	0
1	4	M	6	c	0
1	4	N	6	c	0
1	4	R	6	c	0
1	4	SM M	6	c	0
1	4	V	6	c	0
1	4	A GH	7	d	0
1	4	H	7	d	0
1	4	M2	7	d	0
1	4	M	7	d	0
1	4	N	7	d	0
1	4	R	7	d	0
1	4	SM M	7	d	0
1	4	V	7	d	0
1	4	A GH	12	a	1
1	4	H	12	a	1
1	4	M2	12	a	1
1	4	M	12	a	1
1	4	N	12	a	1
1	4	R	12	a	0
1	4	SM M	12	a	1
1	4	V	12	a	0
1	4	A GH	9	b	0
1	4	H	9	b	0
1	4	M2	9	b	0
1	4	M	9	b	0
1	4	N	9	b	0
1	4	R	9	b	0
1	4	SM M	9	b	0
1	4	V	9	b	0
1	4	A GH	10	c	0
1	4	H	10	c	0
1	4	M2	10	c	0
1	4	M	10	c	0
1	4	N	10	c	0
1	4	R	10	c	1
1	4	SM M	10	c	0
1	4	V	10	c	1
1	4	A GH	11	d	0
1	4	H	11	d	0
1	4	M2	11	d	0
1	4	M	11	d	0
1	4	N	11	d	0
1	4	R	11	d	0
1	4	SM M	11	d	0
1	4	V	11	d	0
1	4	A GH	16	a	0
1	4	H	16	a	1
1	4	M2	16	a	1
1	4	M	16	a	1
1	4	N	16	a	1
1	4	R	16	a	1
1	4	SM M	16	a	0
1	4	V	16	a	1
1	4	A GH	13	b	1
1	4	H	13	b	1
1	4	M2	13	b	1
1	4	M	13	b	1
1	4	N	13	b	0
1	4	R	13	b	1
1	4	SM M	13	b	0
1	4	V	13	b	1
1	4	A GH	14	c	0
1	4	H	14	c	0
1	4	M2	14	c	0
1	4	M	14	c	0
1	4	N	14	c	0
1	4	R	14	c	0
1	4	SM M	14	c	1
1	4	V	14	c	1
1	4	A GH	15	d	0
1	4	H	15	d	0
1	4	M2	15	d	0
1	4	M	15	d	0
1	4	N	15	d	0
1	4	R	15	d	0
1	4	SM M	15	d	0
1	4	V	15	d	0
1	4	A GH	20	a	1
1	4	H	20	a	1
1	4	M2	20	a	1
1	4	M	20	a	1
1	4	N	20	a	1
1	4	R	20	a	1
1	4	SM M	20	a	0
1	4	V	20	a	1
1	4	A GH	17	b	1
1	4	H	17	b	1
1	4	M2	17	b	1
1	4	M	17	b	1
1	4	N	17	b	1
1	4	R	17	b	1
1	4	SM M	17	b	1
1	4	V	17	b	0
1	4	A GH	18	c	0
1	4	H	18	c	0
1	4	M2	18	c	0
1	4	M	18	c	0
1	4	N	18	c	0
1	4	R	18	c	0
1	4	SM M	18	c	0
1	4	V	18	c	0
1	4	A GH	19	d	0
1	4	H	19	d	0
1	4	M2	19	d	0
1	4	M	19	d	0
1	4	N	19	d	0
1	4	R	19	d	0
1	4	SM M	19	d	0
1	4	V	19	d	0
1	4	A GH	24	a	1
1	4	H	24	a	1
1	4	M2	24	a	1
1	4	M	24	a	1
1	4	N	24	a	1
1	4	R	24	a	1
1	4	SM M	24	a	1
1	4	V	24	a	1
1	4	A GH	21	b	0
1	4	H	21	b	1
1	4	M2	21	b	1
1	4	M	21	b	1
1	4	N	21	b	1
1	4	R	21	b	1
1	4	SM M	21	b	0
1	4	V	21	b	1
1	4	A GH	22	c	0
1	4	H	22	c	0
1	4	M2	22	c	0
1	4	M	22	c	0
1	4	N	22	c	0
1	4	R	22	c	0
1	4	SM M	22	c	0
1	4	V	22	c	0
1	4	A GH	23	d	0
1	4	H	23	d	0
1	4	M2	23	d	0
1	4	M	23	d	0
1	4	N	23	d	0
1	4	R	23	d	0
1	4	SM M	23	d	0
1	4	V	23	d	0
1	4	A GH	28	a	1
1	4	H	28	a	1
1	4	M2	28	a	1
1	4	M	28	a	1
1	4	N	28	a	1
1	4	R	28	a	1
1	4	SM M	28	a	1
1	4	V	28	a	1
1	4	A GH	25	b	1
1	4	H	25	b	1
1	4	M2	25	b	1
1	4	M	25	b	1
1	4	N	25	b	1
1	4	R	25	b	1
1	4	SM M	25	b	0
1	4	V	25	b	1
1	4	A GH	26	c	1
1	4	H	26	c	1
1	4	M2	26	c	1
1	4	M	26	c	1
1	4	N	26	c	1
1	4	R	26	c	1
1	4	SM M	26	c	0
1	4	V	26	c	1
1	4	A GH	27	d	0
1	4	H	27	d	0
1	4	M2	27	d	0
1	4	M	27	d	0
1	4	N	27	d	0
1	4	R	27	d	0
1	4	SM M	27	d	1
1	4	V	27	d	1
1	4	A GH	32	a	0
1	4	H	32	a	0
1	4	M2	32	a	0
1	4	M	32	a	0
1	4	N	32	a	0
1	4	R	32	a	0
1	4	SM M	32	a	0
1	4	V	32	a	0
1	4	A GH	29	b	1
1	4	H	29	b	1
1	4	M2	29	b	1
1	4	M	29	b	1
1	4	N	29	b	1
1	4	R	29	b	0
1	4	SM M	29	b	0
1	4	V	29	b	1
1	4	A GH	30	c	0
1	4	H	30	c	0
1	4	M2	30	c	0
1	4	M	30	c	0
1	4	N	30	c	0
1	4	R	30	c	0
1	4	SM M	30	c	1
1	4	V	30	c	1
1	4	A GH	31	d	0
1	4	H	31	d	0
1	4	M2	31	d	0
1	4	M	31	d	0
1	4	N	31	d	0
1	4	R	31	d	0
1	4	SM M	31	d	0
1	4	V	31	d	0
1	4	A GH	36	a	1
1	4	H	36	a	1
1	4	M2	36	a	1
1	4	M	36	a	1
1	4	N	36	a	1
1	4	R	36	a	1
1	4	SM M	36	a	0
1	4	V	36	a	1
1	4	A GH	33	b	1
1	4	H	33	b	1
1	4	M2	33	b	1
1	4	M	33	b	1
1	4	N	33	b	0
1	4	R	33	b	1
1	4	SM M	33	b	0
1	4	V	33	b	1
1	4	A GH	34	c	0
1	4	H	34	c	0
1	4	M2	34	c	0
1	4	M	34	c	0
1	4	N	34	c	0
1	4	R	34	c	0
1	4	SM M	34	c	0
1	4	V	34	c	0
1	4	A GH	35	d	0
1	4	H	35	d	0
1	4	M2	35	d	0
1	4	M	35	d	0
1	4	N	35	d	0
1	4	R	35	d	0
1	4	SM M	35	d	0
1	4	V	35	d	0
2	1	A A	1	a	0
2	1	D M	1	a	1
2	1	E K	1	a	0
2	1	F A	1	a	1
2	1	M A	1	a	1
2	1	M KH	1	a	1
2	1	R	1	a	1
2	1	Z A	1	a	1
2	1	A A	2	b	1
2	1	D M	2	b	1
2	1	E K	2	b	1
2	1	F A	2	b	1
2	1	M A	2	b	1
2	1	M KH	2	b	1
2	1	R	2	b	0
2	1	Z A	2	b	0
2	1	A A	3	c	0
2	1	D M	3	c	0
2	1	E K	3	c	0
2	1	F A	3	c	1
2	1	M A	3	c	0
2	1	M KH	3	c	0
2	1	R	3	c	0
2	1	Z A	3	c	0
2	1	A A	4	d	0
2	1	D M	4	d	0
2	1	E K	4	d	0
2	1	F A	4	d	0
2	1	M A	4	d	0
2	1	M KH	4	d	0
2	1	R	4	d	0
2	1	Z A	4	d	1
2	1	A A	5	a	0
2	1	D M	5	a	0
2	1	E K	5	a	0
2	1	F A	5	a	0
2	1	M A	5	a	0
2	1	M KH	5	a	1
2	1	R	5	a	0
2	1	Z A	5	a	1
2	1	A A	6	b	0
2	1	D M	6	b	0
2	1	E K	6	b	1
2	1	F A	6	b	1
2	1	M A	6	b	1
2	1	M KH	6	b	1
2	1	R	6	b	1
2	1	Z A	6	b	1
2	1	A A	7	c	0
2	1	D M	7	c	0
2	1	E K	7	c	1
2	1	F A	7	c	1
2	1	M A	7	c	0
2	1	M KH	7	c	0
2	1	R	7	c	1
2	1	Z A	7	c	0
2	1	A A	8	d	1
2	1	D M	8	d	0
2	1	E K	8	d	0
2	1	F A	8	d	0
2	1	M A	8	d	1
2	1	M KH	8	d	0
2	1	R	8	d	0
2	1	Z A	8	d	0
2	1	A A	9	a	0
2	1	D M	9	a	0
2	1	E K	9	a	0
2	1	F A	9	a	0
2	1	M A	9	a	0
2	1	M KH	9	a	0
2	1	R	9	a	0
2	1	Z A	9	a	0
2	1	A A	10	b	0
2	1	D M	10	b	1
2	1	E K	10	b	0
2	1	F A	10	b	1
2	1	M A	10	b	1
2	1	M KH	10	b	1
2	1	R	10	b	1
2	1	Z A	10	b	1
2	1	A A	11	c	0
2	1	D M	11	c	0
2	1	E K	11	c	0
2	1	F A	11	c	0
2	1	M A	11	c	0
2	1	M KH	11	c	0
2	1	R	11	c	0
2	1	Z A	11	c	0
2	1	A A	12	d	0
2	1	D M	12	d	0
2	1	E K	12	d	0
2	1	F A	12	d	0
2	1	M A	12	d	0
2	1	M KH	12	d	0
2	1	R	12	d	1
2	1	Z A	12	d	1
2	1	A A	13	a	1
2	1	D M	13	a	1
2	1	E K	13	a	1
2	1	F A	13	a	1
2	1	M A	13	a	0
2	1	M KH	13	a	1
2	1	R	13	a	1
2	1	Z A	13	a	1
2	1	A A	14	b	1
2	1	D M	14	b	1
2	1	E K	14	b	1
2	1	F A	14	b	1
2	1	M A	14	b	1
2	1	M KH	14	b	1
2	1	R	14	b	1
2	1	Z A	14	b	1
2	1	A A	15	c	0
2	1	D M	15	c	1
2	1	E K	15	c	0
2	1	F A	15	c	0
2	1	M A	15	c	0
2	1	M KH	15	c	0
2	1	R	15	c	0
2	1	Z A	15	c	1
2	1	A A	16	d	0
2	1	D M	16	d	0
2	1	E K	16	d	0
2	1	F A	16	d	0
2	1	M A	16	d	0
2	1	M KH	16	d	1
2	1	R	16	d	1
2	1	Z A	16	d	1
2	1	A A	17	a	0
2	1	D M	17	a	1
2	1	E K	17	a	1
2	1	F A	17	a	1
2	1	M A	17	a	1
2	1	M KH	17	a	1
2	1	R	17	a	1
2	1	Z A	17	a	1
2	1	A A	18	b	1
2	1	D M	18	b	1
2	1	E K	18	b	1
2	1	F A	18	b	1
2	1	M A	18	b	1
2	1	M KH	18	b	1
2	1	R	18	b	1
2	1	Z A	18	b	1
2	1	A A	19	c	0
2	1	D M	19	c	0
2	1	E K	19	c	0
2	1	F A	19	c	0
2	1	M A	19	c	0
2	1	M KH	19	c	0
2	1	R	19	c	0
2	1	Z A	19	c	0
2	1	A A	20	d	0
2	1	D M	20	d	0
2	1	E K	20	d	0
2	1	F A	20	d	0
2	1	M A	20	d	0
2	1	M KH	20	d	0
2	1	R	20	d	1
2	1	Z A	20	d	1
2	1	A A	21	a	1
2	1	D M	21	a	1
2	1	E K	21	a	1
2	1	F A	21	a	1
2	1	M A	21	a	1
2	1	M KH	21	a	1
2	1	R	21	a	1
2	1	Z A	21	a	1
2	1	A A	22	b	1
2	1	D M	22	b	1
2	1	E K	22	b	1
2	1	F A	22	b	1
2	1	M A	22	b	0
2	1	M KH	22	b	1
2	1	R	22	b	1
2	1	Z A	22	b	1
2	1	A A	23	c	0
2	1	D M	23	c	0
2	1	E K	23	c	0
2	1	F A	23	c	0
2	1	M A	23	c	0
2	1	M KH	23	c	0
2	1	R	23	c	0
2	1	Z A	23	c	0
2	1	A A	24	d	0
2	1	D M	24	d	0
2	1	E K	24	d	0
2	1	F A	24	d	0
2	1	M A	24	d	0
2	1	M KH	24	d	0
2	1	R	24	d	1
2	1	Z A	24	d	1
2	1	A A	25	a	1
2	1	D M	25	a	1
2	1	E K	25	a	1
2	1	F A	25	a	1
2	1	M A	25	a	1
2	1	M KH	25	a	1
2	1	R	25	a	1
2	1	Z A	25	a	1
2	1	A A	26	b	0
2	1	D M	26	b	0
2	1	E K	26	b	0
2	1	F A	26	b	0
2	1	M A	26	b	0
2	1	M KH	26	b	1
2	1	R	26	b	0
2	1	Z A	26	b	1
2	1	A A	27	c	0
2	1	D M	27	c	0
2	1	E K	27	c	0
2	1	F A	27	c	0
2	1	M A	27	c	0
2	1	M KH	27	c	0
2	1	R	27	c	1
2	1	Z A	27	c	1
2	1	A A	28	d	0
2	1	D M	28	d	0
2	1	E K	28	d	0
2	1	F A	28	d	0
2	1	M A	28	d	0
2	1	M KH	28	d	1
2	1	R	28	d	1
2	1	Z A	28	d	0
2	1	A A	29	a	0
2	1	D M	29	a	1
2	1	E K	29	a	1
2	1	F A	29	a	1
2	1	M A	29	a	0
2	1	M KH	29	a	1
2	1	R	29	a	1
2	1	Z A	29	a	1
2	1	A A	30	b	0
2	1	D M	30	b	1
2	1	E K	30	b	0
2	1	F A	30	b	0
2	1	M A	30	b	1
2	1	M KH	30	b	1
2	1	R	30	b	1
2	1	Z A	30	b	1
2	1	A A	31	c	0
2	1	D M	31	c	0
2	1	E K	31	c	0
2	1	F A	31	c	0
2	1	M A	31	c	1
2	1	M KH	31	c	0
2	1	R	31	c	0
2	1	Z A	31	c	0
2	1	A A	32	d	0
2	1	D M	32	d	0
2	1	E K	32	d	0
2	1	F A	32	d	0
2	1	M A	32	d	0
2	1	M KH	32	d	0
2	1	R	32	d	0
2	1	Z A	32	d	0
2	1	A A	33	a	1
2	1	D M	33	a	1
2	1	E K	33	a	1
2	1	F A	33	a	1
2	1	M A	33	a	1
2	1	M KH	33	a	1
2	1	R	33	a	0
2	1	Z A	33	a	0
2	1	A A	34	b	1
2	1	D M	34	b	1
2	1	E K	34	b	1
2	1	F A	34	b	0
2	1	M A	34	b	0
2	1	M KH	34	b	1
2	1	R	34	b	1
2	1	Z A	34	b	1
2	1	A A	35	c	0
2	1	D M	35	c	0
2	1	E K	35	c	0
2	1	F A	35	c	0
2	1	M A	35	c	0
2	1	M KH	35	c	0
2	1	R	35	c	0
2	1	Z A	35	c	0
2	1	A A	36	d	0
2	1	D M	36	d	0
2	1	E K	36	d	0
2	1	F A	36	d	0
2	1	M A	36	d	0
2	1	M KH	36	d	0
2	1	R	36	d	0
2	1	Z A	36	d	0
2	2	A H	2	a	1
2	2	A R	2	a	1
2	2	F E	2	a	1
2	2	J	2	a	1
2	2	M B	2	a	1
2	2	M M	2	a	1
2	2	N B	2	a	0
2	2	R R	2	a	0
2	2	A H	3	b	0
2	2	A R	3	b	1
2	2	F E	3	b	1
2	2	J	3	b	1
2	2	M B	3	b	1
2	2	M M	3	b	0
2	2	N B	3	b	1
2	2	R R	3	b	1
2	2	A H	4	c	0
2	2	A R	4	c	0
2	2	F E	4	c	0
2	2	J	4	c	0
2	2	M B	4	c	0
2	2	M M	4	c	0
2	2	N B	4	c	0
2	2	R R	4	c	1
2	2	A H	1	d	0
2	2	A R	1	d	0
2	2	F E	1	d	0
2	2	J	1	d	0
2	2	M B	1	d	0
2	2	M M	1	d	0
2	2	N B	1	d	0
2	2	R R	1	d	0
2	2	A H	6	a	0
2	2	A R	6	a	1
2	2	F E	6	a	1
2	2	J	6	a	1
2	2	M B	6	a	1
2	2	M M	6	a	1
2	2	N B	6	a	1
2	2	R R	6	a	0
2	2	A H	7	b	1
2	2	A R	7	b	1
2	2	F E	7	b	1
2	2	J	7	b	1
2	2	M B	7	b	1
2	2	M M	7	b	0
2	2	N B	7	b	1
2	2	R R	7	b	0
2	2	A H	8	c	0
2	2	A R	8	c	0
2	2	F E	8	c	0
2	2	J	8	c	0
2	2	M B	8	c	1
2	2	M M	8	c	0
2	2	N B	8	c	1
2	2	R R	8	c	0
2	2	A H	5	d	0
2	2	A R	5	d	1
2	2	F E	5	d	0
2	2	J	5	d	0
2	2	M B	5	d	0
2	2	M M	5	d	0
2	2	N B	5	d	0
2	2	R R	5	d	0
2	2	A H	10	a	0
2	2	A R	10	a	1
2	2	F E	10	a	0
2	2	J	10	a	1
2	2	M B	10	a	1
2	2	M M	10	a	1
2	2	N B	10	a	1
2	2	R R	10	a	1
2	2	A H	11	d	1
2	2	A R	11	d	1
2	2	F E	11	d	1
2	2	J	11	d	1
2	2	M B	11	d	1
2	2	M M	11	d	1
2	2	N B	11	d	1
2	2	R R	11	d	1
2	2	A H	12	c	0
2	2	A R	12	c	0
2	2	F E	12	c	0
2	2	J	12	c	0
2	2	M B	12	c	0
2	2	M M	12	c	0
2	2	N B	12	c	1
2	2	R R	12	c	1
2	2	A H	9	d	0
2	2	A R	9	d	0
2	2	F E	9	d	1
2	2	J	9	d	0
2	2	M B	9	d	0
2	2	M M	9	d	0
2	2	N B	9	d	0
2	2	R R	9	d	1
2	2	A H	14	a	1
2	2	A R	14	a	1
2	2	F E	14	a	1
2	2	J	14	a	1
2	2	M B	14	a	1
2	2	M M	14	a	1
2	2	N B	14	a	1
2	2	R R	14	a	1
2	2	A H	15	d	1
2	2	A R	15	d	1
2	2	F E	15	d	1
2	2	J	15	d	1
2	2	M B	15	d	1
2	2	M M	15	d	0
2	2	N B	15	d	1
2	2	R R	15	d	1
2	2	A H	16	c	0
2	2	A R	16	c	0
2	2	F E	16	c	0
2	2	J	16	c	1
2	2	M B	16	c	1
2	2	M M	16	c	0
2	2	N B	16	c	0
2	2	R R	16	c	0
2	2	A H	13	d	0
2	2	A R	13	d	0
2	2	F E	13	d	0
2	2	J	13	d	0
2	2	M B	13	d	0
2	2	M M	13	d	0
2	2	N B	13	d	0
2	2	R R	13	d	0
2	2	A H	18	a	1
2	2	A R	18	a	1
2	2	F E	18	a	1
2	2	J	18	a	1
2	2	M B	18	a	1
2	2	M M	18	a	1
2	2	N B	18	a	1
2	2	R R	18	a	1
2	2	A H	19	b	0
2	2	A R	19	b	1
2	2	F E	19	b	1
2	2	J	19	b	1
2	2	M B	19	b	1
2	2	M M	19	b	1
2	2	N B	19	b	1
2	2	R R	19	b	0
2	2	A H	20	c	0
2	2	A R	20	c	0
2	2	F E	20	c	0
2	2	J	20	c	0
2	2	M B	20	c	0
2	2	M M	20	c	0
2	2	N B	20	c	1
2	2	R R	20	c	1
2	2	A H	17	d	1
2	2	A R	17	d	0
2	2	F E	17	d	0
2	2	J	17	d	0
2	2	M B	17	d	0
2	2	M M	17	d	1
2	2	N B	17	d	0
2	2	R R	17	d	0
2	2	A H	22	a	0
2	2	A R	22	a	1
2	2	F E	22	a	1
2	2	J	22	a	1
2	2	M B	22	a	1
2	2	M M	22	a	1
2	2	N B	22	a	1
2	2	R R	22	a	0
2	2	A H	23	b	1
2	2	A R	23	b	1
2	2	F E	23	b	1
2	2	J	23	b	1
2	2	M B	23	b	1
2	2	M M	23	b	1
2	2	N B	23	b	1
2	2	R R	23	b	1
2	2	A H	14	c	1
2	2	A R	14	c	0
2	2	F E	14	c	1
2	2	J	14	c	1
2	2	M B	14	c	0
2	2	M M	14	c	0
2	2	N B	14	c	0
2	2	R R	14	c	0
2	2	A H	21	d	0
2	2	A R	21	d	0
2	2	F E	21	d	0
2	2	J	21	d	0
2	2	M B	21	d	0
2	2	M M	21	d	0
2	2	N B	21	d	0
2	2	R R	21	d	0
2	2	A H	26	a	0
2	2	A R	26	a	0
2	2	F E	26	a	0
2	2	J	26	a	1
2	2	M B	26	a	0
2	2	M M	26	a	0
2	2	N B	26	a	0
2	2	R R	26	a	0
2	2	A H	27	b	1
2	2	A R	27	b	1
2	2	F E	27	b	1
2	2	J	27	b	0
2	2	M B	27	b	0
2	2	M M	27	b	1
2	2	N B	27	b	1
2	2	R R	27	b	1
2	2	A H	28	c	0
2	2	A R	28	c	0
2	2	F E	28	c	0
2	2	J	28	c	0
2	2	M B	28	c	1
2	2	M M	28	c	1
2	2	N B	28	c	0
2	2	R R	28	c	1
2	2	A H	25	d	0
2	2	A R	25	d	0
2	2	F E	25	d	0
2	2	J	25	d	1
2	2	M B	25	d	1
2	2	M M	25	d	0
2	2	N B	25	d	1
2	2	R R	25	d	0
2	2	A H	30	a	1
2	2	A R	30	a	1
2	2	F E	30	a	1
2	2	J	30	a	1
2	2	M B	30	a	1
2	2	M M	30	a	1
2	2	N B	30	a	1
2	2	R R	30	a	0
2	2	A H	31	b	0
2	2	A R	31	b	1
2	2	F E	31	b	0
2	2	J	31	b	1
2	2	M B	31	b	1
2	2	M M	31	b	1
2	2	N B	31	b	1
2	2	R R	31	b	1
2	2	A H	32	c	0
2	2	A R	32	c	1
2	2	F E	32	c	0
2	2	J	32	c	0
2	2	M B	32	c	0
2	2	M M	32	c	0
2	2	N B	32	c	0
2	2	R R	32	c	0
2	2	A H	29	d	0
2	2	A R	29	d	1
2	2	F E	29	d	0
2	2	J	29	d	0
2	2	M B	29	d	0
2	2	M M	29	d	0
2	2	N B	29	d	0
2	2	R R	29	d	0
2	2	A H	34	a	1
2	2	A R	34	a	1
2	2	F E	34	a	0
2	2	J	34	a	1
2	2	M B	34	a	1
2	2	M M	34	a	0
2	2	N B	34	a	1
2	2	R R	34	a	1
2	2	A H	35	b	1
2	2	A R	35	b	1
2	2	F E	35	b	1
2	2	J	35	b	1
2	2	M B	35	b	1
2	2	M M	35	b	1
2	2	N B	35	b	1
2	2	R R	35	b	0
2	2	A H	36	c	0
2	2	A R	36	c	0
2	2	F E	36	c	0
2	2	J	36	c	0
2	2	M B	36	c	0
2	2	M M	36	c	0
2	2	N B	36	c	0
2	2	R R	36	c	0
2	2	A H	33	d	0
2	2	A R	33	d	0
2	2	F E	33	d	1
2	2	J	33	d	1
2	2	M B	33	d	1
2	2	M M	33	d	0
2	2	N B	33	d	0
2	2	R R	33	d	0
2	3	A J	3	a	1
2	3	D J	3	a	1
2	3	M A	3	a	0
2	3	M M 2	3	a	1
2	3	M M	3	a	1
2	3	M P	3	a	0
2	3	P A	3	a	1
2	3	Z M	3	a	1
2	3	A J	4	b	0
2	3	D J	4	b	1
2	3	M A	4	b	1
2	3	M M 2	4	b	1
2	3	M M	4	b	1
2	3	M P	4	b	1
2	3	P A	4	b	1
2	3	Z M	4	b	0
2	3	A J	1	c	1
2	3	D J	1	c	0
2	3	M A	1	c	0
2	3	M M 2	1	c	0
2	3	M M	1	c	0
2	3	M P	1	c	1
2	3	P A	1	c	1
2	3	Z M	1	c	0
2	3	A J	2	d	0
2	3	D J	2	d	1
2	3	M A	2	d	0
2	3	M M 2	2	d	1
2	3	M M	2	d	0
2	3	M P	2	d	1
2	3	P A	2	d	0
2	3	Z M	2	d	0
2	3	A J	7	a	1
2	3	D J	7	a	1
2	3	M A	7	a	1
2	3	M M 2	7	a	1
2	3	M M	7	a	1
2	3	M P	7	a	1
2	3	P A	7	a	0
2	3	Z M	7	a	0
2	3	A J	8	b	1
2	3	D J	8	b	1
2	3	M A	8	b	1
2	3	M M 2	8	b	1
2	3	M M	8	b	1
2	3	M P	8	b	1
2	3	P A	8	b	1
2	3	Z M	8	b	1
2	3	A J	5	c	1
2	3	D J	5	c	0
2	3	M A	5	c	0
2	3	M M 2	5	c	0
2	3	M M	5	c	0
2	3	M P	5	c	0
2	3	P A	5	c	0
2	3	Z M	5	c	0
2	3	A J	6	d	0
2	3	D J	6	d	0
2	3	M A	6	d	0
2	3	M M 2	6	d	0
2	3	M M	6	d	0
2	3	M P	6	d	0
2	3	P A	6	d	0
2	3	Z M	6	d	0
2	3	A J	11	a	1
2	3	D J	11	a	1
2	3	M A	11	a	1
2	3	M M 2	11	a	1
2	3	M M	11	a	1
2	3	M P	11	a	1
2	3	P A	11	a	1
2	3	Z M	11	a	1
2	3	A J	12	b	1
2	3	D J	12	b	1
2	3	M A	12	b	1
2	3	M M 2	12	b	1
2	3	M M	12	b	1
2	3	M P	12	b	1
2	3	P A	12	b	0
2	3	Z M	12	b	0
2	3	A J	9	c	1
2	3	D J	9	c	1
2	3	M A	9	c	1
2	3	M M 2	9	c	0
2	3	M M	9	c	0
2	3	M P	9	c	1
2	3	P A	9	c	0
2	3	Z M	9	c	0
2	3	A J	10	d	0
2	3	D J	10	d	1
2	3	M A	10	d	1
2	3	M M 2	10	d	0
2	3	M M	10	d	0
2	3	M P	10	d	0
2	3	P A	10	d	0
2	3	Z M	10	d	0
2	3	A J	15	a	1
2	3	D J	15	a	1
2	3	M A	15	a	1
2	3	M M 2	15	a	1
2	3	M M	15	a	1
2	3	M P	15	a	0
2	3	P A	15	a	0
2	3	Z M	15	a	1
2	3	A J	16	b	0
2	3	D J	16	b	1
2	3	M A	16	b	0
2	3	M M 2	16	b	1
2	3	M M	16	b	1
2	3	M P	16	b	1
2	3	P A	16	b	1
2	3	Z M	16	b	1
2	3	A J	13	c	0
2	3	D J	13	c	0
2	3	M A	13	c	0
2	3	M M 2	13	c	0
2	3	M M	13	c	0
2	3	M P	13	c	0
2	3	P A	13	c	0
2	3	Z M	13	c	0
2	3	A J	14	d	0
2	3	D J	14	d	0
2	3	M A	14	d	0
2	3	M M 2	14	d	0
2	3	M M	14	d	0
2	3	M P	14	d	0
2	3	P A	14	d	1
2	3	Z M	14	d	1
2	3	A J	19	a	1
2	3	D J	19	a	1
2	3	M A	19	a	1
2	3	M M 2	19	a	1
2	3	M M	19	a	1
2	3	M P	19	a	1
2	3	P A	19	a	0
2	3	Z M	19	a	0
2	3	A J	20	b	1
2	3	D J	20	b	1
2	3	M A	20	b	1
2	3	M M 2	20	b	1
2	3	M M	20	b	1
2	3	M P	20	b	1
2	3	P A	20	b	0
2	3	Z M	20	b	0
2	3	A J	17	c	1
2	3	D J	17	c	0
2	3	M A	17	c	0
2	3	M M 2	17	c	1
2	3	M M	17	c	0
2	3	M P	17	c	0
2	3	P A	17	c	0
2	3	Z M	17	c	1
2	3	A J	18	d	0
2	3	D J	18	d	0
2	3	M A	18	d	0
2	3	M M 2	18	d	0
2	3	M M	18	d	0
2	3	M P	18	d	0
2	3	P A	18	d	0
2	3	Z M	18	d	0
2	3	A J	23	a	1
2	3	D J	23	a	1
2	3	M A	23	a	1
2	3	M M 2	23	a	1
2	3	M M	23	a	1
2	3	M P	23	a	1
2	3	P A	23	a	1
2	3	Z M	23	a	1
2	3	A J	24	b	1
2	3	D J	24	b	1
2	3	M A	24	b	1
2	3	M M 2	24	b	1
2	3	M M	24	b	1
2	3	M P	24	b	1
2	3	P A	24	b	1
2	3	Z M	24	b	1
2	3	A J	21	c	0
2	3	D J	21	c	0
2	3	M A	21	c	0
2	3	M M 2	21	c	0
2	3	M M	21	c	0
2	3	M P	21	c	0
2	3	P A	21	c	0
2	3	Z M	21	c	0
2	3	A J	22	d	0
2	3	D J	22	d	0
2	3	M A	22	d	0
2	3	M M 2	22	d	0
2	3	M M	22	d	1
2	3	M P	22	d	1
2	3	P A	22	d	0
2	3	Z M	22	d	1
2	3	A J	27	a	1
2	3	D J	27	a	1
2	3	M A	27	a	1
2	3	M M 2	27	a	1
2	3	M M	27	a	1
2	3	M P	27	a	1
2	3	P A	27	a	1
2	3	Z M	27	a	1
2	3	A J	28	b	1
2	3	D J	28	b	1
2	3	M A	28	b	0
2	3	M M 2	28	b	1
2	3	M M	28	b	0
2	3	M P	28	b	1
2	3	P A	28	b	1
2	3	Z M	28	b	1
2	3	A J	25	c	0
2	3	D J	25	c	0
2	3	M A	25	c	0
2	3	M M 2	25	c	0
2	3	M M	25	c	0
2	3	M P	25	c	0
2	3	P A	25	c	1
2	3	Z M	25	c	0
2	3	A J	26	d	1
2	3	D J	26	d	0
2	3	M A	26	d	0
2	3	M M 2	26	d	0
2	3	M M	26	d	0
2	3	M P	26	d	1
2	3	P A	26	d	1
2	3	Z M	26	d	0
2	3	A J	31	a	1
2	3	D J	31	a	1
2	3	M A	31	a	0
2	3	M M 2	31	a	1
2	3	M M	31	a	1
2	3	M P	31	a	1
2	3	P A	31	a	1
2	3	Z M	31	a	1
2	3	A J	32	b	0
2	3	D J	32	b	0
2	3	M A	32	b	0
2	3	M M 2	32	b	0
2	3	M M	32	b	0
2	3	M P	32	b	0
2	3	P A	32	b	0
2	3	Z M	32	b	0
2	3	A J	29	c	0
2	3	D J	29	c	0
2	3	M A	29	c	0
2	3	M M 2	29	c	0
2	3	M M	29	c	0
2	3	M P	29	c	1
2	3	P A	29	c	1
2	3	Z M	29	c	0
2	3	A J	30	d	1
2	3	D J	30	d	0
2	3	M A	30	d	1
2	3	M M 2	30	d	0
2	3	M M	30	d	0
2	3	M P	30	d	0
2	3	P A	30	d	0
2	3	Z M	30	d	0
2	3	A J	35	a	1
2	3	D J	35	a	1
2	3	M A	35	a	1
2	3	M M 2	35	a	1
2	3	M M	35	a	1
2	3	M P	35	a	1
2	3	P A	35	a	1
[truncated: 313 more rows]
