# Supplementary material for: Dependency Resolution Difficulty Increases with Distance in Persian Separable Complex Predicates: Evidence for Expectation and Memory-Based Accounts
Source: Front Psychol. 2016 Mar 30;7:403. doi: 10.3389/fpsyg.2016.00403 (PMC4812816; doi:10.3389/fpsyg.2016.00403)
Supplement: Supplementary file 1 [file DataSheet1.zip › SafaviEtAl2016DataCode/Pretests/Pretest-2-acceptability-rating(sep-vs-insep)/pretest2.csv]

initials	subj	item	cond	question	response
M V	1	1	a	رئیسم مرا اخراج از کار کرد	5
M V	1	2	a	همکارم نامه ای ارسال به من کرد	6
M V	1	3	a	مدیرعامل کارمندان جدیدی استخدام در شرکت کرد	6
M V	1	4	a	دوستم در مورد این خبر اطلاع به من داد	5
M V	1	5	a	استادم نظرش را در مورد این مقاله اظهار به من کرد	4
M V	1	6	a	دانشمندان موادی استخراج از نفت کردند	4
M V	1	7	a	رستوران جدیدی افتتاح در محل شد	6
M V	1	8	a	دخترم کار خود را آغاز در شرکت کرد	3
M V	1	9	a	پدر مرا صبح زود بیدار از خوا ب کرد	5
M V	1	10	a	دوستم سعی می کرد مرا تحریک با حرفهایش کند	4
M V	1	11	a	نسرین بالاخره توانست تحقق به آرزویش ببخشد	6
M V	1	12	a	همسرم دائم نظرش را تحمیل به من می کرد	6
M V	1	13	a	مشاور آینده روشنی را ترسیم برای من کرد	5
M V	1	14	a	شریکم سود شرکت را تقسیم با من کرد	4
M V	1	15	a	کارگردان انتقادی دریافت در مورد فیلم کرد	3
M V	1	16	a	یگان ویژه اعضای مافیا را محاصره با مهارت کرد	4
M V	1	17	a	او در مراسم ظاهر با اعتماد به نفس شد	2
M V	1	18	a	مجلس قانونی تصویب برای خانواده کرد	4
M V	1	19	a	مربی شانس بازیِ دوباره را دریغ از من کرد	7
M V	1	20	a	آوا فرزندش را ترجیح به مادرش داد	6
M V	1	21	a	ویراستار به سلیقه خود تصرف در کتاب کرد	6
M V	1	22	a	هنگامه پولی واریز برای من کرد	5
M V	1	23	a	من دیروز عیادت از خاله ام کردم	7
M V	1	24	a	پسرخاله ام اعزام به سربازی شد	7
M V	1	25	a	مادر سمیه حسابی تدارک برای مراسم دید	7
M V	1	26	a	مداح آیه ای قرائت از قرآن کرد	5
M V	1	27	a	پدر کودکش را حفاظت از خطر کرد	6
M V	1	28	a	معلم نکات آموزنده ای تدریس به من کرد	5
M V	1	29	a	سعید تصمیم گرفت اقامت در ایران کند	6
M V	1	30	a	پلیس ناآرامی ها را سرکوب به راحتی کرد	5
M V	1	31	a	سیما نگهداری از مادرش می کرد	6
M V	1	32	a	پدربزرگم بعد از سالها همچنان عداوت با برادرش می کرد	5
M V	1	33	a	دانش آموزان آن را در آزمایشگاه تجزیه به موادش کردند	4
M V	1	34	a	شاهین به کمک پدرش تحصیل در آمریکا کرد	6
M V	1	35	a	مدیر جدید قوانینی اعمال در سازمان کرد	4
M V	1	36	a	دشمن شهر را نابود با بی رحمی کرد	4
M V	1	1	b	مریم آرزویی برای من کرد	7
M V	1	2	b	علی آهنگی برای من زد	7
M V	1	3	b	مادرم دعایی برای من کرد	7
M V	1	4	b	حمید تقاضایی از مینا کرد	6
M V	1	5	b	حسن شکایتی از همسایه اش کرد	5
M V	1	6	b	خبرنگار برداشتی از حرفهای من کرد	6
M V	1	7	b	سپیده تحلیلی از مقاله کرد	5
M V	1	8	b	سارا انتظاری از من داشت	6
M V	1	9	b	همکارم سهمی از شرکت برد	7
M V	1	10	b	من خواهشی از مهسا کردم	6
M V	1	11	b	الهام عطری به لباسش زد	7
M V	1	12	b	محسن اتهامی به من زد	7
M V	1	13	b	رضا لبخندی به من زد	6
M V	1	14	b	مژگان تهمتی به من زد	7
M V	1	15	b	همسرم ضربه ای به من زد	7
M V	1	16	b	فرزاد حرفی به من زد	5
M V	1	17	b	معلم توصیه ای به من کرد	7
M V	1	18	b	کوروش نصیحتی به من کرد	7
M V	1	19	b	شبنم پیشنهادی به من داد	7
M V	1	20	b	بهنام راهنمایی به من کرد	5
M V	1	21	b	همسایه ام تذکری به من داد	7
M V	1	22	b	نیما سفارشی به من کرد	7
M V	1	23	b	آدم رباها هشداری به من دادند	7
M V	1	24	b	فرهاد قولی به من داد	7
M V	1	25	b	میترا دروغی به من گفت	6
M V	1	26	b	نیلوفر پیشرفتی در مدرسه کرد	3
M V	1	27	b	مجید لطفی به من کرد	7
M V	1	28	b	استاد صحبتی با شاگردش کرد	6
M V	1	29	b	سینا قراری با ندا گذاشت	7
M V	1	30	b	من حدسی در مورد ستاره زدم	6
M V	1	31	b	پژمان قضاوتی در مورد من کرد	5
M V	1	32	b	کاوه حسی در مورد پریسا کرد	1
M V	1	33	b	حامد استدلالی در مورد مسئله کرد	6
M V	1	34	b	حسین اشتباهی در مورد همسرش کرد	5
M V	1	35	b	نازنین تصمیمی در مورد خودش گرفت	6
M V	1	36	b	مهدی اعتراضی در دادگاه کرد	4
M V	1	1	c	گلناز اتو به لباسش زد	3
M V	1	2	c	شهره اتومبیل با دوستش راند	6
M V	1	3	c	علیرضا اشک برای مادرش می ریخت	7
M V	1	4	c	رئیس امضا برای من کرد	4
M V	1	5	c	نرگس آب از خجالت شد	3
M V	1	6	c	لاستیک باد از حرارت کرد	1
M V	1	7	c	کارگر صیقل به شیشه داد	7
M V	1	8	c	بازیگر گل در سینما کرد	1
M V	1	9	c	راحله گوش به حرفم داد	7
M V	1	10	c	گوشهایم یخ در سرما بست	2
M V	1	11	c	نوشین زمین با زانو خورد	5
M V	1	12	c	همسایه ام در با عجله زد	5
M V	1	13	c	لباس ها برق از تمیزی می زد	6
M V	1	14	c	مغازه دار تلمبه به دوچرخه زد	6
M V	1	15	c	اتفاقی رخ برای من داد	3
M V	1	16	c	فرشید شاخ از تعجب درآورد	4
M V	1	17	c	درخت سیب شکوفه در باغ داد	6
M V	1	18	c	دهانم قفل از ترس شد	5
M V	1	19	c	ماهرخ مسکن در پاریس گزید	7
M V	1	20	c	مار نیش به من زد	6
M V	1	21	c	من خار در جمع شدم	2
M V	1	22	c	خواهرم عکس را قاب با سلیقه کرد	4
M V	1	23	c	نادر پاکت را قیچی با احتیاط کرد	4
M V	1	24	c	سر تیر تا پایش می کشید	1
M V	1	25	c	نجار قفسه را تراش با دقت داد	5
M V	1	26	c	رویا آتش از عصبانیت گرفت	6
M V	1	27	c	امیرعلی درآمدش را دود با هروئین کرد	4
M V	1	28	c	شادی موج در چشمهایش می زد	3
M V	1	29	c	پلیس راهم را سد با ماشین کرد	5
M V	1	30	c	مجری تپق در برنامه زد	6
M V	1	31	c	مرتضی ماشینش را پارک جلوی در کرد	5
M V	1	32	c	غذای دیروز مزه به من داد	6
M V	1	33	c	خاطره ای نقش در ذهنم بست	6
M V	1	34	c	من چمدان را وزن با ترازو کردم	4
M V	1	35	c	کبوتر تخم در لانه گذاشت	7
M V	1	36	c	پونه سرما زیر باران خورد	1
M V	1	1	filler	من و بهاره دیروز با هم به مدرسه رفتیم	7
M V	1	2	filler	بالاخره داریوش تصمیم گرفت ماشینش را بفروشد	7
M V	1	3	filler	دیشب مهمانیِ دوستِ خواهرم خیلی خوش گذشت	7
M V	1	4	filler	آیدا باید همه‏ ی لباس‏ هایش را می‏ شست	7
M V	1	5	filler	احمد به امید فوتِ پدرش را تسلیت گفت	7
M V	1	6	filler	من دیروز همه ‏ی کلوچه ‏ها را خوردم	7
M V	1	7	filler	من با کمکِ همسایه دیوارِ حیاط را رنگ کردم	7
M V	1	8	filler	من در کودکی خیلی شیطنت می‏ کردم	7
M V	1	9	filler	من دیروز با شریکم قرار گذاشتم	7
M V	1	10	filler	پریناز دیشب به جشنِ تولدِ دوستش رفت	7
M V	1	11	filler	بعد از رفتن پروین آب از آب تکان نخورد	7
M V	1	12	filler	نظم این خانه قابل احترام است	7
M V	1	13	filler	دکتر گفت می‏ توانم ورزش کنم	7
M V	1	14	filler	من همیشه از هواپیما می ‏ترسیدم	7
M V	1	15	filler	سیامک روزبه را بخشید	7
M V	1	16	filler	پدرِ کیوان ورشکست شد	7
M V	1	17	filler	معلم حسابی تشویقم کرد	7
M V	1	18	filler	همکلاسیِ من خیلی درس می‏ خواند	7
M V	1	19	filler	غزاله دیروز ساعت‏ ها رویِ نیمکتِ پارک نشست	7
M V	1	20	filler	تو آدم بی‏ ملاحظه‏ ای هستی	7
M V	1	21	filler	زهره در دانشگاهِ آزاد پارسال قبول شد	7
M V	1	22	filler	من دیشب به خانه دوستانم را دعوت کردم	5
M V	1	23	filler	افسانه از چیزی هیچ وقت شکایت نمی‏ کرد	6
M V	1	24	filler	نوید تصمیم گرفت برود به سربازی	7
M V	1	25	filler	خواب عمیقی دیشب کردم	7
M V	1	26	filler	من دیروز نخریدم هیچ لباسی	6
M V	1	27	filler	دیروز نتوانست داوود سر کار برود	5
M V	1	28	filler	زیاد الهه از قبولیش در دانشگاه خوشحال نبود	5
M V	1	29	filler	به خانه دخترخاله‏ ام دیشب رفته‏ بودم	7
M V	1	30	filler	به رستورانِ همیشگی رفتم من	7
M V	1	31	filler	به خاطرِ من پروانه تلویزیون را خاموش کرد	7
M V	1	32	filler	سهیل تصمیم گرفته بود که در جریان مادرش را بگذارد	1
M V	1	33	filler	خیلی آهنگ پیمان در من اثر گذاشت	6
M V	1	34	filler	پشتکار خوبی مهرداد دارد	5
M V	1	35	filler	من تماس با دوستم در لندن گرفتم	6
M V	1	36	filler	من فوتبالیست هیچ‏ وقت خوبی نبودم	2
M V	1	37	filler	ما زیر باران موش آب‏ کشیده آن شب شدیم	5
M V	1	38	filler	دیروز غذا مادرم نپخته بود	6
M V	1	39	filler	تمامِ روز را میلاد رانندگی کرد	7
M V	1	40	filler	من زود دیروز به خانه برگشتم	6
M V	1	41	filler	بیژن رادیو اهلِ نیست	1
M V	1	42	filler	42. شهاب و آوا از با هم شمال برگشتند	1
M V	1	43	filler	فرید از کار پشیمان خود نبود	1
M V	1	44	filler	با دیروز دوستانم به رستوران رفتم	1
M V	1	45	filler	محمود خرید مسئول خواروبار بود	1
M V	1	46	filler	شیما گم زمان را کرده بود	1
M V	1	47	filler	من مونا را دیده همین تازگی ‏ بودم	1
M V	1	48	filler	محمد یک به زهرا انگشتر هدیه داد	1
M V	1	49	filler	دیشب زیاد اشتها آزاده نداشت	3
M V	1	50	filler	من از خوشم شوخیِ دیروزِ سحر نیامد	1
M V	1	51	filler	چشم‏های قرمز فریبا شده بود	1
M V	1	52	filler	متوجه هانیه اشتباهش شد	1
M V	1	53	filler	ابراهیم همان را ادامه کار قدیمی داد	1
M V	1	54	filler	فهیمه سر دو هفته پیش کار نرفت	1
M V	1	55	filler	دختر خوش ژاله ‏سلیقه ‏ای است	1
M V	1	56	filler	برای من اصلا برادرم اهمیت ندارم	1
M V	1	57	filler	من مشکل آدم ‏پسندی هستم	7
M V	1	58	filler	پدر کیوان محکمی مرد ‏است	2
M V	1	59	filler	برگشتنم عجیب برای همه بود	6
M V	1	60	filler	خانه ی خیلی مادربزرگم قدیمی است	1
M Gh	2	1	a	رئیسم مرا اخراج از کار کرد	7
M Gh	2	2	a	همکارم نامه ای ارسال به من کرد	6
M Gh	2	3	a	مدیرعامل کارمندان جدیدی استخدام در شرکت کرد	6
M Gh	2	4	a	دوستم در مورد این خبر اطلاع به من داد	7
M Gh	2	5	a	استادم نظرش را در مورد این مقاله اظهار به من کرد	5
M Gh	2	6	a	دانشمندان موادی استخراج از نفت کردند	5
M Gh	2	7	a	رستوران جدیدی افتتاح در محل شد	6
M Gh	2	8	a	دخترم کار خود را آغاز در شرکت کرد	5
M Gh	2	9	a	پدر مرا صبح زود بیدار از خوا ب کرد	6
M Gh	2	10	a	دوستم سعی می کرد مرا تحریک با حرفهایش کند	5
M Gh	2	11	a	نسرین بالاخره توانست تحقق به آرزویش ببخشد	1
M Gh	2	12	a	همسرم دائم نظرش را تحمیل به من می کرد	6
M Gh	2	13	a	مشاور آینده روشنی را ترسیم برای من کرد	5
M Gh	2	14	a	شریکم سود شرکت را تقسیم با من کرد	7
M Gh	2	15	a	کارگردان انتقادی دریافت در مورد فیلم کرد	3
M Gh	2	16	a	یگان ویژه اعضای مافیا را محاصره با مهارت کرد	5
M Gh	2	17	a	او در مراسم ظاهر با اعتماد به نفس شد	3
M Gh	2	18	a	مجلس قانونی تصویب برای خانواده کرد	6
M Gh	2	19	a	مربی شانس بازیِ دوباره را دریغ از من کرد	7
M Gh	2	20	a	آوا فرزندش را ترجیح به مادرش داد	7
M Gh	2	21	a	ویراستار به سلیقه خود تصرف در کتاب کرد	7
M Gh	2	22	a	هنگامه پولی واریز برای من کرد	6
M Gh	2	23	a	من دیروز عیادت از خاله ام کردم	7
M Gh	2	24	a	پسرخاله ام اعزام به سربازی شد	7
M Gh	2	25	a	مادر سمیه حسابی تدارک برای مراسم دید	7
M Gh	2	26	a	مداح آیه ای قرائت از قرآن کرد	6
M Gh	2	27	a	پدر کودکش را حفاظت از خطر کرد	6
M Gh	2	28	a	معلم نکات آموزنده ای تدریس به من کرد	5
M Gh	2	29	a	سعید تصمیم گرفت اقامت در ایران کند	7
M Gh	2	30	a	پلیس ناآرامی ها را سرکوب به راحتی کرد	5
M Gh	2	31	a	سیما نگهداری از مادرش می کرد	7
M Gh	2	32	a	پدربزرگم بعد از سالها همچنان عداوت با برادرش می کرد	6
M Gh	2	33	a	دانش آموزان آن را در آزمایشگاه تجزیه به موادش کردند	6
M Gh	2	34	a	شاهین به کمک پدرش تحصیل در آمریکا کرد	6
M Gh	2	35	a	مدیر جدید قوانینی اعمال در سازمان کرد	5
M Gh	2	36	a	دشمن شهر را نابود با بی رحمی کرد	5
M Gh	2	1	b	مریم آرزویی برای من کرد	7
M Gh	2	2	b	علی آهنگی برای من زد	7
M Gh	2	3	b	مادرم دعایی برای من کرد	7
M Gh	2	4	b	حمید تقاضایی از مینا کرد	7
M Gh	2	5	b	حسن شکایتی از همسایه اش کرد	7
M Gh	2	6	b	خبرنگار برداشتی از حرفهای من کرد	6
M Gh	2	7	b	سپیده تحلیلی از مقاله کرد	6
M Gh	2	8	b	سارا انتظاری از من داشت	7
M Gh	2	9	b	همکارم سهمی از شرکت برد	7
M Gh	2	10	b	من خواهشی از مهسا کردم	6
M Gh	2	11	b	الهام عطری به لباسش زد	7
M Gh	2	12	b	محسن اتهامی به من زد	7
M Gh	2	13	b	رضا لبخندی به من زد	7
M Gh	2	14	b	مژگان تهمتی به من زد	7
M Gh	2	15	b	همسرم ضربه ای به من زد	7
M Gh	2	16	b	فرزاد حرفی به من زد	5
M Gh	2	17	b	معلم توصیه ای به من کرد	6
M Gh	2	18	b	کوروش نصیحتی به من کرد	5
M Gh	2	19	b	شبنم پیشنهادی به من داد	7
M Gh	2	20	b	بهنام راهنمایی به من کرد	6
M Gh	2	21	b	همسایه ام تذکری به من داد	7
M Gh	2	22	b	نیما سفارشی به من کرد	7
M Gh	2	23	b	آدم رباها هشداری به من دادند	7
M Gh	2	24	b	فرهاد قولی به من داد	7
M Gh	2	25	b	میترا دروغی به من گفت	6
M Gh	2	26	b	نیلوفر پیشرفتی در مدرسه کرد	5
M Gh	2	27	b	مجید لطفی به من کرد	7
M Gh	2	28	b	استاد صحبتی با شاگردش کرد	5
M Gh	2	29	b	سینا قراری با ندا گذاشت	7
M Gh	2	30	b	من حدسی در مورد ستاره زدم	7
M Gh	2	31	b	پژمان قضاوتی در مورد من کرد	6
M Gh	2	32	b	کاوه حسی در مورد پریسا کرد	4
M Gh	2	33	b	حامد استدلالی در مورد مسئله کرد	6
M Gh	2	34	b	حسین اشتباهی در مورد همسرش کرد	6
M Gh	2	35	b	نازنین تصمیمی در مورد خودش گرفت	6
M Gh	2	36	b	مهدی اعتراضی در دادگاه کرد	3
M Gh	2	1	c	گلناز اتو به لباسش زد	3
M Gh	2	2	c	شهره اتومبیل با دوستش راند	7
M Gh	2	3	c	علیرضا اشک برای مادرش می ریخت	7
M Gh	2	4	c	رئیس امضا برای من کرد	6
M Gh	2	5	c	نرگس آب از خجالت شد	6
M Gh	2	6	c	لاستیک باد از حرارت کرد	6
M Gh	2	7	c	کارگر صیقل به شیشه داد	7
M Gh	2	8	c	8. بازیگر گل در سینما کرد	3
M Gh	2	9	c	راحله گوش به حرفم داد	7
M Gh	2	10	c	گوشهایم یخ در سرما بست	6
M Gh	2	11	c	نوشین زمین با زانو خورد	1
M Gh	2	12	c	همسایه ام در با عجله زد	5
M Gh	2	13	c	لباس ها برق از تمیزی می زد	6
M Gh	2	14	c	مغازه دار تلمبه به دوچرخه زد	7
M Gh	2	15	c	اتفاقی رخ برای من داد	6
M Gh	2	16	c	فرشید شاخ از تعجب درآورد	6
M Gh	2	17	c	درخت سیب شکوفه در باغ داد	6
M Gh	2	18	c	دهانم قفل از ترس شد	6
M Gh	2	19	c	ماهرخ مسکن در پاریس گزید	7
M Gh	2	20	c	مار نیش به من زد	5
M Gh	2	21	c	من خار در جمع شدم	7
M Gh	2	22	c	خواهرم عکس را قاب با سلیقه کرد	3
M Gh	2	23	c	نادر پاکت را قیچی با احتیاط کرد	5
M Gh	2	24	c	سر تیر تا پایش می کشید	1
M Gh	2	25	c	نجار قفسه را تراش با دقت داد	5
M Gh	2	26	c	رویا آتش از عصبانیت گرفت	6
M Gh	2	27	c	امیرعلی درآمدش را دود با هروئین کرد	5
M Gh	2	28	c	شادی موج در چشمهایش می زد	6
M Gh	2	29	c	پلیس راهم را سد با ماشین کرد	6
M Gh	2	30	c	مجری تپق در برنامه زد	7
M Gh	2	31	c	مرتضی ماشینش را پارک جلوی در کرد	5
M Gh	2	32	c	غذای دیروز مزه به من داد	6
M Gh	2	33	c	خاطره ای نقش در ذهنم بست	7
M Gh	2	34	c	من چمدان را وزن با ترازو کردم	6
M Gh	2	35	c	کبوتر تخم در لانه گذاشت	7
M Gh	2	36	c	پونه سرما زیر باران خورد	5
M Gh	2	1	filler	من و بهاره دیروز با هم به مدرسه رفتیم	7
M Gh	2	2	filler	بالاخره داریوش تصمیم گرفت ماشینش را بفروشد	7
M Gh	2	3	filler	دیشب مهمانیِ دوستِ خواهرم خیلی خوش گذشت	7
M Gh	2	4	filler	آیدا باید همه‏ ی لباس‏ هایش را می‏ شست	7
M Gh	2	5	filler	احمد به امید فوتِ پدرش را تسلیت گفت	7
M Gh	2	6	filler	من دیروز همه ‏ی کلوچه ‏ها را خوردم	7
M Gh	2	7	filler	من با کمکِ همسایه دیوارِ حیاط را رنگ کردم	7
M Gh	2	8	filler	من در کودکی خیلی شیطنت می‏ کردم	7
M Gh	2	9	filler	من دیروز با شریکم قرار گذاشتم	7
M Gh	2	10	filler	پریناز دیشب به جشنِ تولدِ دوستش رفت	7
M Gh	2	11	filler	بعد از رفتن پروین آب از آب تکان نخورد	7
M Gh	2	12	filler	نظم این خانه قابل احترام است	7
M Gh	2	13	filler	دکتر گفت می‏ توانم ورزش کنم	7
M Gh	2	14	filler	من همیشه از هواپیما می ‏ترسیدم	7
M Gh	2	15	filler	سیامک روزبه را بخشید	7
M Gh	2	16	filler	پدرِ کیوان ورشکست شد	7
M Gh	2	17	filler	معلم حسابی تشویقم کرد	7
M Gh	2	18	filler	همکلاسیِ من خیلی درس می‏ خواند	7
M Gh	2	19	filler	غزاله دیروز ساعت‏ ها رویِ نیمکتِ پارک نشست	7
M Gh	2	20	filler	تو آدم بی‏ ملاحظه‏ ای هستی	7
M Gh	2	21	filler	زهره در دانشگاهِ آزاد پارسال قبول شد	7
M Gh	2	22	filler	من دیشب به خانه دوستانم را دعوت کردم	6
M Gh	2	23	filler	افسانه از چیزی هیچ وقت شکایت نمی‏ کرد	7
M Gh	2	24	filler	نوید تصمیم گرفت برود به سربازی	7
M Gh	2	25	filler	خواب عمیقی دیشب کردم	7
M Gh	2	26	filler	من دیروز نخریدم هیچ لباسی	6
M Gh	2	27	filler	دیروز نتوانست داوود سر کار برود	6
M Gh	2	28	filler	زیاد الهه از قبولیش در دانشگاه خوشحال نبود	6
M Gh	2	29	filler	به خانه دخترخاله‏ ام دیشب رفته‏ بودم	6
M Gh	2	30	filler	به رستورانِ همیشگی رفتم من	7
M Gh	2	31	filler	به خاطرِ من پروانه تلویزیون را خاموش کرد	7
M Gh	2	32	filler	سهیل تصمیم گرفته بود که در جریان مادرش را بگذارد	5
M Gh	2	33	filler	خیلی آهنگ پیمان در من اثر گذاشت	7
M Gh	2	34	filler	پشتکار خوبی مهرداد دارد	7
M Gh	2	35	filler	من تماس با دوستم در لندن گرفتم	7
M Gh	2	36	filler	من فوتبالیست هیچ‏ وقت خوبی نبودم	3
M Gh	2	37	filler	ما زیر باران موش آب‏ کشیده آن شب شدیم	6
M Gh	2	38	filler	دیروز غذا مادرم نپخته بود	6
M Gh	2	39	filler	تمامِ روز را میلاد رانندگی کرد	7
M Gh	2	40	filler	من زود دیروز به خانه برگشتم	6
M Gh	2	41	filler	بیژن رادیو اهلِ نیست	1
M Gh	2	42	filler	42. شهاب و آوا از با هم شمال برگشتند	1
M Gh	2	43	filler	فرید از کار پشیمان خود نبود	1
M Gh	2	44	filler	با دیروز دوستانم به رستوران رفتم	1
M Gh	2	45	filler	محمود خرید مسئول خواروبار بود	1
M Gh	2	46	filler	شیما گم زمان را کرده بود	1
M Gh	2	47	filler	من مونا را دیده همین تازگی ‏ بودم	1
M Gh	2	48	filler	محمد یک به زهرا انگشتر هدیه داد	1
M Gh	2	49	filler	دیشب زیاد اشتها آزاده نداشت	5
M Gh	2	50	filler	من از خوشم شوخیِ دیروزِ سحر نیامد	1
M Gh	2	51	filler	چشم‏های قرمز فریبا شده بود	1
M Gh	2	52	filler	متوجه هانیه اشتباهش شد	1
M Gh	2	53	filler	ابراهیم همان را ادامه کار قدیمی داد	1
M Gh	2	54	filler	فهیمه سر دو هفته پیش کار نرفت	1
M Gh	2	55	filler	دختر خوش ژاله ‏سلیقه ‏ای است	1
M Gh	2	56	filler	برای من اصلا برادرم اهمیت ندارم	1
M Gh	2	57	filler	من مشکل آدم ‏پسندی هستم	1
M Gh	2	58	filler	پدر کیوان محکمی مرد ‏است	1
M Gh	2	59	filler	برگشتنم عجیب برای همه بود	6
M Gh	2	60	filler	خانه ی خیلی مادربزرگم قدیمی است	1
A S	3	1	a	رئیسم مرا اخراج از کار کرد	1
A S	3	2	a	همکارم نامه ای ارسال به من کرد	5
A S	3	3	a	مدیرعامل کارمندان جدیدی استخدام در شرکت کرد	3
A S	3	4	a	دوستم در مورد این خبر اطلاع به من داد	7
A S	3	5	a	استادم نظرش را در مورد این مقاله اظهار به من کرد	2
A S	3	6	a	دانشمندان موادی استخراج از نفت کردند	5
A S	3	7	a	رستوران جدیدی افتتاح در محل شد	2
A S	3	8	a	دخترم کار خود را آغاز در شرکت کرد	1
A S	3	9	a	پدر مرا صبح زود بیدار از خوا ب کرد	7
A S	3	10	a	دوستم سعی می کرد مرا تحریک با حرفهایش کند	3
A S	3	11	a	نسرین بالاخره توانست تحقق به آرزویش ببخشد	5
A S	3	12	a	همسرم دائم نظرش را تحمیل به من می کرد	3
A S	3	13	a	مشاور آینده روشنی را ترسیم برای من کرد	3
A S	3	14	a	شریکم سود شرکت را تقسیم با من کرد	3
A S	3	15	a	کارگردان انتقادی دریافت در مورد فیلم کرد	2
A S	3	16	a	یگان ویژه اعضای مافیا را محاصره با مهارت کرد	3
A S	3	17	a	او در مراسم ظاهر با اعتماد به نفس شد	2
A S	3	18	a	مجلس قانونی تصویب برای خانواده کرد	2
A S	3	19	a	مربی شانس بازیِ دوباره را دریغ از من کرد	3
A S	3	20	a	آوا فرزندش را ترجیح به مادرش داد	2
A S	3	21	a	ویراستار به سلیقه خود تصرف در کتاب کرد	7
A S	3	22	a	هنگامه پولی واریز برای من کرد	5
A S	3	23	a	من دیروز عیادت از خاله ام کردم	5
A S	3	24	a	پسرخاله ام اعزام به سربازی شد	7
A S	3	25	a	مادر سمیه حسابی تدارک برای مراسم دید	6
A S	3	26	a	مداح آیه ای قرائت از قرآن کرد	3
A S	3	27	a	پدر کودکش را حفاظت از خطر کرد	5
A S	3	28	a	معلم نکات آموزنده ای تدریس به من کرد	3
A S	3	29	a	سعید تصمیم گرفت اقامت در ایران کند	5
A S	3	30	a	پلیس ناآرامی ها را سرکوب به راحتی کرد	4
A S	3	31	a	سیما نگهداری از مادرش می کرد	7
A S	3	32	a	پدربزرگم بعد از سالها همچنان عداوت با برادرش می کرد	5
A S	3	33	a	دانش آموزان آن را در آزمایشگاه تجزیه به موادش کردند	5
A S	3	34	a	شاهین به کمک پدرش تحصیل در آمریکا کرد	3
A S	3	35	a	مدیر جدید قوانینی اعمال در سازمان کرد	3
A S	3	36	a	دشمن شهر را نابود با بی رحمی کرد	1
A S	3	1	b	مریم آرزویی برای من کرد	7
A S	3	2	b	علی آهنگی برای من زد	7
A S	3	3	b	مادرم دعایی برای من کرد	7
A S	3	4	b	حمید تقاضایی از مینا کرد	7
A S	3	5	b	حسن شکایتی از همسایه اش کرد	7
A S	3	6	b	خبرنگار برداشتی از حرفهای من کرد	7
A S	3	7	b	سپیده تحلیلی از مقاله کرد	7
A S	3	8	b	سارا انتظاری از من داشت	7
A S	3	9	b	همکارم سهمی از شرکت برد	7
A S	3	10	b	من خواهشی از مهسا کردم	7
A S	3	11	b	الهام عطری به لباسش زد	7
A S	3	12	b	محسن اتهامی به من زد	7
A S	3	13	b	رضا لبخندی به من زد	7
A S	3	14	b	مژگان تهمتی به من زد	7
A S	3	15	b	همسرم ضربه ای به من زد	7
A S	3	16	b	فرزاد حرفی به من زد	7
A S	3	17	b	معلم توصیه ای به من کرد	7
A S	3	18	b	کوروش نصیحتی به من کرد	7
A S	3	19	b	شبنم پیشنهادی به من داد	7
A S	3	20	b	بهنام راهنمایی به من کرد	7
A S	3	21	b	همسایه ام تذکری به من داد	7
A S	3	22	b	نیما سفارشی به من کرد	7
A S	3	23	b	آدم رباها هشداری به من دادند	7
A S	3	24	b	فرهاد قولی به من داد	7
A S	3	25	b	میترا دروغی به من گفت	7
A S	3	26	b	نیلوفر پیشرفتی در مدرسه کرد	6
A S	3	27	b	مجید لطفی به من کرد	7
A S	3	28	b	استاد صحبتی با شاگردش کرد	7
A S	3	29	b	سینا قراری با ندا گذاشت	7
A S	3	30	b	من حدسی در مورد ستاره زدم	7
A S	3	31	b	پژمان قضاوتی در مورد من کرد	7
A S	3	32	b	کاوه حسی در مورد پریسا کرد	2
A S	3	33	b	حامد استدلالی در مورد مسئله کرد	6
A S	3	34	b	حسین اشتباهی در مورد همسرش کرد	7
A S	3	35	b	نازنین تصمیمی در مورد خودش گرفت	7
A S	3	36	b	مهدی اعتراضی در دادگاه کرد	7
A S	3	1	c	گلناز اتو به لباسش زد	5
A S	3	2	c	شهره اتومبیل با دوستش راند	4
A S	3	3	c	علیرضا اشک برای مادرش می ریخت	6
A S	3	4	c	رئیس امضا برای من کرد	4
A S	3	5	c	نرگس آب از خجالت شد	5
A S	3	6	c	لاستیک باد از حرارت کرد	2
A S	3	7	c	کارگر صیقل به شیشه داد	6
A S	3	8	c	8. بازیگر گل در سینما کرد	1
A S	3	9	c	راحله گوش به حرفم داد	7
A S	3	10	c	گوشهایم یخ در سرما بست	3
A S	3	11	c	نوشین زمین با زانو خورد	5
A S	3	12	c	همسایه ام در با عجله زد	4
A S	3	13	c	لباس ها برق از تمیزی می زد	6
A S	3	14	c	مغازه دار تلمبه به دوچرخه زد	3
A S	3	15	c	اتفاقی رخ برای من داد	3
A S	3	16	c	فرشید شاخ از تعجب درآورد	6
A S	3	17	c	درخت سیب شکوفه در باغ داد	2
A S	3	18	c	دهانم قفل از ترس شد	6
A S	3	19	c	ماهرخ مسکن در پاریس گزید	5
A S	3	20	c	مار نیش به من زد	5
A S	3	21	c	من خار در جمع شدم	4
A S	3	22	c	خواهرم عکس را قاب با سلیقه کرد	4
A S	3	23	c	نادر پاکت را قیچی با احتیاط کرد	1
A S	3	24	c	سر تیر تا پایش می کشید	2
A S	3	25	c	نجار قفسه را تراش با دقت داد	3
A S	3	26	c	رویا آتش از عصبانیت گرفت	6
A S	3	27	c	امیرعلی درآمدش را دود با هروئین کرد	4
A S	3	28	c	شادی موج در چشمهایش می زد	1
A S	3	29	c	پلیس راهم را سد با ماشین کرد	2
A S	3	30	c	مجری تپق در برنامه زد	6
A S	3	31	c	مرتضی ماشینش را پارک جلوی در کرد	1
A S	3	32	c	غذای دیروز مزه به من داد	7
A S	3	33	c	خاطره ای نقش در ذهنم بست	4
A S	3	34	c	من چمدان را وزن با ترازو کردم	4
A S	3	35	c	کبوتر تخم در لانه گذاشت	6
A S	3	36	c	پونه سرما زیر باران خورد	1
A S	3	1	filler	من و بهاره دیروز با هم به مدرسه رفتیم	7
A S	3	2	filler	بالاخره داریوش تصمیم گرفت ماشینش را بفروشد	7
A S	3	3	filler	دیشب مهمانیِ دوستِ خواهرم خیلی خوش گذشت	7
A S	3	4	filler	آیدا باید همه‏ ی لباس‏ هایش را می‏ شست	7
A S	3	5	filler	احمد به امید فوتِ پدرش را تسلیت گفت	7
A S	3	6	filler	من دیروز همه ‏ی کلوچه ‏ها را خوردم	7
A S	3	7	filler	من با کمکِ همسایه دیوارِ حیاط را رنگ کردم	7
A S	3	8	filler	من در کودکی خیلی شیطنت می‏ کردم	7
A S	3	9	filler	من دیروز با شریکم قرار گذاشتم	7
A S	3	10	filler	پریناز دیشب به جشنِ تولدِ دوستش رفت	7
A S	3	11	filler	بعد از رفتن پروین آب از آب تکان نخورد	7
A S	3	12	filler	نظم این خانه قابل احترام است	7
A S	3	13	filler	دکتر گفت می‏ توانم ورزش کنم	7
A S	3	14	filler	من همیشه از هواپیما می ‏ترسیدم	7
A S	3	15	filler	سیامک روزبه را بخشید	7
A S	3	16	filler	پدرِ کیوان ورشکست شد	7
A S	3	17	filler	معلم حسابی تشویقم کرد	7
A S	3	18	filler	همکلاسیِ من خیلی درس می‏ خواند	7
A S	3	19	filler	غزاله دیروز ساعت‏ ها رویِ نیمکتِ پارک نشست	7
A S	3	20	filler	تو آدم بی‏ ملاحظه‏ ای هستی	7
A S	3	21	filler	زهره در دانشگاهِ آزاد پارسال قبول شد	7
A S	3	22	filler	من دیشب به خانه دوستانم را دعوت کردم	6
A S	3	23	filler	افسانه از چیزی هیچ وقت شکایت نمی‏ کرد	7
A S	3	24	filler	نوید تصمیم گرفت برود به سربازی	7
A S	3	25	filler	خواب عمیقی دیشب کردم	7
A S	3	26	filler	من دیروز نخریدم هیچ لباسی	7
A S	3	27	filler	دیروز نتوانست داوود سر کار برود	7
A S	3	28	filler	زیاد الهه از قبولیش در دانشگاه خوشحال نبود	7
A S	3	29	filler	به خانه دخترخاله‏ ام دیشب رفته‏ بودم	7
A S	3	30	filler	به رستورانِ همیشگی رفتم من	7
A S	3	31	filler	به خاطرِ من پروانه تلویزیون را خاموش کرد	7
A S	3	32	filler	سهیل تصمیم گرفته بود که در جریان مادرش را بگذارد	4
A S	3	33	filler	خیلی آهنگ پیمان در من اثر گذاشت	6
A S	3	34	filler	پشتکار خوبی مهرداد دارد	6
A S	3	35	filler	من تماس با دوستم در لندن گرفتم	3
A S	3	36	filler	من فوتبالیست هیچ‏ وقت خوبی نبودم	7
A S	3	37	filler	ما زیر باران موش آب‏ کشیده آن شب شدیم	5
A S	3	38	filler	دیروز غذا مادرم نپخته بود	7
A S	3	39	filler	تمامِ روز را میلاد رانندگی کرد	7
A S	3	40	filler	من زود دیروز به خانه برگشتم	4
A S	3	41	filler	بیژن رادیو اهلِ نیست	1
A S	3	42	filler	42. شهاب و آوا از با هم شمال برگشتند	1
A S	3	43	filler	فرید از کار پشیمان خود نبود	7
A S	3	44	filler	با دیروز دوستانم به رستوران رفتم	1
A S	3	45	filler	محمود خرید مسئول خواروبار بود	7
A S	3	46	filler	شیما گم زمان را کرده بود	2
A S	3	47	filler	من مونا را دیده همین تازگی ‏ بودم	1
A S	3	48	filler	محمد یک به زهرا انگشتر هدیه داد	1
A S	3	49	filler	دیشب زیاد اشتها آزاده نداشت	5
A S	3	50	filler	من از خوشم شوخیِ دیروزِ سحر نیامد	1
A S	3	51	filler	چشم‏های قرمز فریبا شده بود	2
A S	3	52	filler	متوجه هانیه اشتباهش شد	1
A S	3	53	filler	ابراهیم همان را ادامه کار قدیمی داد	1
A S	3	54	filler	فهیمه سر دو هفته پیش کار نرفت	1
A S	3	55	filler	دختر خوش ژاله ‏سلیقه ‏ای است	1
A S	3	56	filler	برای من اصلا برادرم اهمیت ندارم	1
A S	3	57	filler	من مشکل آدم ‏پسندی هستم	1
A S	3	58	filler	پدر کیوان محکمی مرد ‏است	1
A S	3	59	filler	برگشتنم عجیب برای همه بود	6
A S	3	60	filler	خانه ی خیلی مادربزرگم قدیمی است	1
E K	4	1	a	رئیسم مرا اخراج از کار کرد	1
E K	4	2	a	همکارم نامه ای ارسال به من کرد	3
E K	4	3	a	مدیرعامل کارمندان جدیدی استخدام در شرکت کرد	2
E K	4	4	a	دوستم در مورد این خبر اطلاع به من داد	4
E K	4	5	a	استادم نظرش را در مورد این مقاله اظهار به من کرد	1
E K	4	6	a	دانشمندان موادی استخراج از نفت کردند	1
E K	4	7	a	رستوران جدیدی افتتاح در محل شد	1
E K	4	8	a	دخترم کار خود را آغاز در شرکت کرد	1
E K	4	9	a	پدر مرا صبح زود بیدار از خوا ب کرد	3
E K	4	10	a	دوستم سعی می کرد مرا تحریک با حرفهایش کند	3
E K	4	11	a	نسرین بالاخره توانست تحقق به آرزویش ببخشد	1
E K	4	12	a	همسرم دائم نظرش را تحمیل به من می کرد	3
E K	4	13	a	مشاور آینده روشنی را ترسیم برای من کرد	1
E K	4	14	a	شریکم سود شرکت را تقسیم با من کرد	3
E K	4	15	a	کارگردان انتقادی دریافت در مورد فیلم کرد	1
E K	4	16	a	یگان ویژه اعضای مافیا را محاصره با مهارت کرد	1
E K	4	17	a	او در مراسم ظاهر با اعتماد به نفس شد	1
E K	4	18	a	مجلس قانونی تصویب برای خانواده کرد	1
E K	4	19	a	مربی شانس بازیِ دوباره را دریغ از من کرد	3
E K	4	20	a	آوا فرزندش را ترجیح به مادرش داد	3
E K	4	21	a	ویراستار به سلیقه خود تصرف در کتاب کرد	2
E K	4	22	a	هنگامه پولی واریز برای من کرد	3
E K	4	23	a	من دیروز عیادت از خاله ام کردم	2
E K	4	24	a	پسرخاله ام اعزام به سربازی شد	4
E K	4	25	a	مادر سمیه حسابی تدارک برای مراسم دید	3
E K	4	26	a	مداح آیه ای قرائت از قرآن کرد	1
E K	4	27	a	پدر کودکش را حفاظت از خطر کرد	2
E K	4	28	a	معلم نکات آموزنده ای تدریس به من کرد	2
E K	4	29	a	سعید تصمیم گرفت اقامت در ایران کند	2
E K	4	30	a	پلیس ناآرامی ها را سرکوب به راحتی کرد	1
E K	4	31	a	سیما نگهداری از مادرش می کرد	2
E K	4	32	a	پدربزرگم بعد از سالها همچنان عداوت با برادرش می کرد	5
E K	4	33	a	دانش آموزان آن را در آزمایشگاه تجزیه به موادش کردند	1
E K	4	34	a	شاهین به کمک پدرش تحصیل در آمریکا کرد	2
E K	4	35	a	مدیر جدید قوانینی اعمال در سازمان کرد	2
E K	4	36	a	دشمن شهر را نابود با بی رحمی کرد	1
E K	4	1	b	مریم آرزویی برای من کرد	7
E K	4	2	b	علی آهنگی برای من زد	7
E K	4	3	b	مادرم دعایی برای من کرد	4
E K	4	4	b	حمید تقاضایی از مینا کرد	7
E K	4	5	b	حسن شکایتی از همسایه اش کرد	7
E K	4	6	b	خبرنگار برداشتی از حرفهای من کرد	7
E K	4	7	b	سپیده تحلیلی از مقاله کرد	6
E K	4	8	b	سارا انتظاری از من داشت	6
E K	4	9	b	همکارم سهمی از شرکت برد	7
E K	4	10	b	من خواهشی از مهسا کردم	7
E K	4	11	b	الهام عطری به لباسش زد	7
E K	4	12	b	محسن اتهامی به من زد	7
E K	4	13	b	رضا لبخندی به من زد	7
E K	4	14	b	مژگان تهمتی به من زد	7
E K	4	15	b	همسرم ضربه ای به من زد	7
E K	4	16	b	فرزاد حرفی به من زد	5
E K	4	17	b	معلم توصیه ای به من کرد	7
E K	4	18	b	کوروش نصیحتی به من کرد	6
E K	4	19	b	شبنم پیشنهادی به من داد	7
E K	4	20	b	بهنام راهنمایی به من کرد	2
E K	4	21	b	همسایه ام تذکری به من داد	7
E K	4	22	b	نیما سفارشی به من کرد	7
E K	4	23	b	آدم رباها هشداری به من دادند	6
E K	4	24	b	فرهاد قولی به من داد	7
E K	4	25	b	میترا دروغی به من گفت	7
E K	4	26	b	نیلوفر پیشرفتی در مدرسه کرد	3
E K	4	27	b	مجید لطفی به من کرد	7
E K	4	28	b	استاد صحبتی با شاگردش کرد	7
E K	4	29	b	سینا قراری با ندا گذاشت	7
E K	4	30	b	من حدسی در مورد ستاره زدم	6
E K	4	31	b	پژمان قضاوتی در مورد من کرد	6
E K	4	32	b	کاوه حسی در مورد پریسا کرد	2
E K	4	33	b	حامد استدلالی در مورد مسئله کرد	6
E K	4	34	b	حسین اشتباهی در مورد همسرش کرد	7
E K	4	35	b	نازنین تصمیمی در مورد خودش گرفت	7
E K	4	36	b	مهدی اعتراضی در دادگاه کرد	3
E K	4	1	c	گلناز اتو به لباسش زد	5
E K	4	2	c	شهره اتومبیل با دوستش راند	3
E K	4	3	c	علیرضا اشک برای مادرش می ریخت	5
E K	4	4	c	رئیس امضا برای من کرد	1
E K	4	5	c	نرگس آب از خجالت شد	1
E K	4	6	c	لاستیک باد از حرارت کرد	1
E K	4	7	c	کارگر صیقل به شیشه داد	5
E K	4	8	c	8. بازیگر گل در سینما کرد	1
E K	4	9	c	راحله گوش به حرفم داد	7
E K	4	10	c	گوشهایم یخ در سرما بست	1
E K	4	11	c	نوشین زمین با زانو خورد	1
E K	4	12	c	همسایه ام در با عجله زد	3
E K	4	13	c	لباس ها برق از تمیزی می زد	4
E K	4	14	c	مغازه دار تلمبه به دوچرخه زد	2
E K	4	15	c	اتفاقی رخ برای من داد	1
E K	4	16	c	فرشید شاخ از تعجب درآورد	1
E K	4	17	c	درخت سیب شکوفه در باغ داد	4
E K	4	18	c	دهانم قفل از ترس شد	2
E K	4	19	c	ماهرخ مسکن در پاریس گزید	2
E K	4	20	c	مار نیش به من زد	3
E K	4	21	c	من خار در جمع شدم	1
E K	4	22	c	خواهرم عکس را قاب با سلیقه کرد	1
E K	4	23	c	نادر پاکت را قیچی با احتیاط کرد	1
E K	4	24	c	سر تیر تا پایش می کشید	1
E K	4	25	c	نجار قفسه را تراش با دقت داد	1
E K	4	26	c	رویا آتش از عصبانیت گرفت	1
E K	4	27	c	امیرعلی درآمدش را دود با هروئین کرد	1
E K	4	28	c	شادی موج در چشمهایش می زد	1
E K	4	29	c	پلیس راهم را سد با ماشین کرد	1
E K	4	30	c	مجری تپق در برنامه زد	2
E K	4	31	c	مرتضی ماشینش را پارک جلوی در کرد	2
E K	4	32	c	غذای دیروز مزه به من داد	1
E K	4	33	c	خاطره ای نقش در ذهنم بست	2
E K	4	34	c	من چمدان را وزن با ترازو کردم	1
E K	4	35	c	کبوتر تخم در لانه گذاشت	5
E K	4	36	c	پونه سرما زیر باران خورد	1
E K	4	1	filler	من و بهاره دیروز با هم به مدرسه رفتیم	7
E K	4	2	filler	بالاخره داریوش تصمیم گرفت ماشینش را بفروشد	7
E K	4	3	filler	دیشب مهمانیِ دوستِ خواهرم خیلی خوش گذشت	7
E K	4	4	filler	آیدا باید همه‏ ی لباس‏ هایش را می‏ شست	7
E K	4	5	filler	احمد به امید فوتِ پدرش را تسلیت گفت	5
E K	4	6	filler	من دیروز همه ‏ی کلوچه ‏ها را خوردم	7
E K	4	7	filler	من با کمکِ همسایه دیوارِ حیاط را رنگ کردم	7
E K	4	8	filler	من در کودکی خیلی شیطنت می‏ کردم	7
E K	4	9	filler	من دیروز با شریکم قرار گذاشتم	7
E K	4	10	filler	پریناز دیشب به جشنِ تولدِ دوستش رفت	7
E K	4	11	filler	بعد از رفتن پروین آب از آب تکان نخورد	7
E K	4	12	filler	نظم این خانه قابل احترام است	7
E K	4	13	filler	دکتر گفت می‏ توانم ورزش کنم	7
E K	4	14	filler	من همیشه از هواپیما می ‏ترسیدم	7
E K	4	15	filler	سیامک روزبه را بخشید	7
E K	4	16	filler	پدرِ کیوان ورشکست شد	7
E K	4	17	filler	معلم حسابی تشویقم کرد	7
E K	4	18	filler	همکلاسیِ من خیلی درس می‏ خواند	7
E K	4	19	filler	غزاله دیروز ساعت‏ ها رویِ نیمکتِ پارک نشست	7
E K	4	20	filler	تو آدم بی‏ ملاحظه‏ ای هستی	7
E K	4	21	filler	زهره در دانشگاهِ آزاد پارسال قبول شد	4
E K	4	22	filler	من دیشب به خانه دوستانم را دعوت کردم	2
E K	4	23	filler	افسانه از چیزی هیچ وقت شکایت نمی‏ کرد	5
E K	4	24	filler	نوید تصمیم گرفت برود به سربازی	6
E K	4	25	filler	خواب عمیقی دیشب کردم	5
E K	4	26	filler	من دیروز نخریدم هیچ لباسی	3
E K	4	27	filler	دیروز نتوانست داوود سر کار برود	2
E K	4	28	filler	زیاد الهه از قبولیش در دانشگاه خوشحال نبود	4
E K	4	29	filler	به خانه دخترخاله‏ ام دیشب رفته‏ بودم	5
E K	4	30	filler	به رستورانِ همیشگی رفتم من	6
E K	4	31	filler	به خاطرِ من پروانه تلویزیون را خاموش کرد	7
E K	4	32	filler	سهیل تصمیم گرفته بود که در جریان مادرش را بگذارد	1
E K	4	33	filler	خیلی آهنگ پیمان در من اثر گذاشت	5
E K	4	34	filler	پشتکار خوبی مهرداد دارد	4
E K	4	35	filler	من تماس با دوستم در لندن گرفتم	1
E K	4	36	filler	من فوتبالیست هیچ‏ وقت خوبی نبودم	1
E K	4	37	filler	ما زیر باران موش آب‏ کشیده آن شب شدیم	1
E K	4	38	filler	دیروز غذا مادرم نپخته بود	2
E K	4	39	filler	تمامِ روز را میلاد رانندگی کرد	7
E K	4	40	filler	من زود دیروز به خانه برگشتم	1
E K	4	41	filler	بیژن رادیو اهلِ نیست	1
E K	4	42	filler	42. شهاب و آوا از با هم شمال برگشتند	1
E K	4	43	filler	فرید از کار پشیمان خود نبود	1
E K	4	44	filler	با دیروز دوستانم به رستوران رفتم	1
E K	4	45	filler	محمود خرید مسئول خواروبار بود	1
E K	4	46	filler	شیما گم زمان را کرده بود	1
E K	4	47	filler	من مونا را دیده همین تازگی ‏ بودم	1
E K	4	48	filler	محمد یک به زهرا انگشتر هدیه داد	1
E K	4	49	filler	دیشب زیاد اشتها آزاده نداشت	1
E K	4	50	filler	من از خوشم شوخیِ دیروزِ سحر نیامد	1
E K	4	51	filler	چشم‏های قرمز فریبا شده بود	1
E K	4	52	filler	متوجه هانیه اشتباهش شد	1
E K	4	53	filler	ابراهیم همان را ادامه کار قدیمی داد	1
E K	4	54	filler	فهیمه سر دو هفته پیش کار نرفت	1
E K	4	55	filler	دختر خوش ژاله ‏سلیقه ‏ای است	1
E K	4	56	filler	برای من اصلا برادرم اهمیت ندارم	1
E K	4	57	filler	من مشکل آدم ‏پسندی هستم	1
E K	4	58	filler	پدر کیوان محکمی مرد ‏است	1
E K	4	59	filler	برگشتنم عجیب برای همه بود	2
E K	4	60	filler	خانه ی خیلی مادربزرگم قدیمی است	1
M R	5	1	a	رئیسم مرا اخراج از کار کرد	3
M R	5	2	a	همکارم نامه ای ارسال به من کرد	3
M R	5	3	a	مدیرعامل کارمندان جدیدی استخدام در شرکت کرد	4
M R	5	4	a	دوستم در مورد این خبر اطلاع به من داد	6
M R	5	5	a	استادم نظرش را در مورد این مقاله اظهار به من کرد	3
M R	5	6	a	دانشمندان موادی استخراج از نفت کردند	4
M R	5	7	a	رستوران جدیدی افتتاح در محل شد	2
M R	5	8	a	دخترم کار خود را آغاز در شرکت کرد	1
M R	5	9	a	پدر مرا صبح زود بیدار از خوا ب کرد	6
M R	5	10	a	دوستم سعی می کرد مرا تحریک با حرفهایش کند	2
M R	5	11	a	نسرین بالاخره توانست تحقق به آرزویش ببخشد	2
M R	5	12	a	همسرم دائم نظرش را تحمیل به من می کرد	6
M R	5	13	a	مشاور آینده روشنی را ترسیم برای من کرد	3
M R	5	14	a	شریکم سود شرکت را تقسیم با من کرد	2
M R	5	15	a	کارگردان انتقادی دریافت در مورد فیلم کرد	1
M R	5	16	a	یگان ویژه اعضای مافیا را محاصره با مهارت کرد	1
M R	5	17	a	او در مراسم ظاهر با اعتماد به نفس شد	1
M R	5	18	a	مجلس قانونی تصویب برای خانواده کرد	1
M R	5	19	a	مربی شانس بازیِ دوباره را دریغ از من کرد	2
M R	5	20	a	آوا فرزندش را ترجیح به مادرش داد	2
M R	5	21	a	ویراستار به سلیقه خود تصرف در کتاب کرد	4
M R	5	22	a	هنگامه پولی واریز برای من کرد	3
M R	5	23	a	من دیروز عیادت از خاله ام کردم	6
M R	5	24	a	پسرخاله ام اعزام به سربازی شد	2
M R	5	25	a	مادر سمیه حسابی تدارک برای مراسم دید	4
M R	5	26	a	مداح آیه ای قرائت از قرآن کرد	5
M R	5	27	a	پدر کودکش را حفاظت از خطر کرد	1
M R	5	28	a	معلم نکات آموزنده ای تدریس به من کرد	2
M R	5	29	a	سعید تصمیم گرفت اقامت در ایران کند	1
M R	5	30	a	پلیس ناآرامی ها را سرکوب به راحتی کرد	3
M R	5	31	a	سیما نگهداری از مادرش می کرد	1
M R	5	32	a	پدربزرگم بعد از سالها همچنان عداوت با برادرش می کرد	3
M R	5	33	a	دانش آموزان آن را در آزمایشگاه تجزیه به موادش کردند	2
M R	5	34	a	شاهین به کمک پدرش تحصیل در آمریکا کرد	5
M R	5	35	a	مدیر جدید قوانینی اعمال در سازمان کرد	2
M R	5	36	a	دشمن شهر را نابود با بی رحمی کرد	1
M R	5	1	b	مریم آرزویی برای من کرد	6
M R	5	2	b	علی آهنگی برای من زد	7
M R	5	3	b	مادرم دعایی برای من کرد	7
M R	5	4	b	حمید تقاضایی از مینا کرد	7
M R	5	5	b	حسن شکایتی از همسایه اش کرد	7
M R	5	6	b	خبرنگار برداشتی از حرفهای من کرد	7
M R	5	7	b	سپیده تحلیلی از مقاله کرد	7
M R	5	8	b	سارا انتظاری از من داشت	7
M R	5	9	b	همکارم سهمی از شرکت برد	7
M R	5	10	b	من خواهشی از مهسا کردم	6
M R	5	11	b	الهام عطری به لباسش زد	5
M R	5	12	b	محسن اتهامی به من زد	7
M R	5	13	b	رضا لبخندی به من زد	7
M R	5	14	b	مژگان تهمتی به من زد	7
M R	5	15	b	همسرم ضربه ای به من زد	4
M R	5	16	b	فرزاد حرفی به من زد	7
M R	5	17	b	معلم توصیه ای به من کرد	7
M R	5	18	b	کوروش نصیحتی به من کرد	6
M R	5	19	b	شبنم پیشنهادی به من داد	7
M R	5	20	b	بهنام راهنمایی به من کرد	4
M R	5	21	b	همسایه ام تذکری به من داد	7
M R	5	22	b	نیما سفارشی به من کرد	6
M R	5	23	b	آدم رباها هشداری به من دادند	7
M R	5	24	b	فرهاد قولی به من داد	7
M R	5	25	b	میترا دروغی به من گفت	7
M R	5	26	b	نیلوفر پیشرفتی در مدرسه کرد	6
M R	5	27	b	مجید لطفی به من کرد	7
M R	5	28	b	استاد صحبتی با شاگردش کرد	7
M R	5	29	b	سینا قراری با ندا گذاشت	7
M R	5	30	b	من حدسی در مورد ستاره زدم	6
M R	5	31	b	پژمان قضاوتی در مورد من کرد	7
M R	5	32	b	کاوه حسی در مورد پریسا کرد	2
M R	5	33	b	حامد استدلالی در مورد مسئله کرد	5
M R	5	34	b	حسین اشتباهی در مورد همسرش کرد	6
M R	5	35	b	نازنین تصمیمی در مورد خودش گرفت	7
M R	5	36	b	مهدی اعتراضی در دادگاه کرد	7
M R	5	1	c	گلناز اتو به لباسش زد	2
M R	5	2	c	شهره اتومبیل با دوستش راند	1
M R	5	3	c	علیرضا اشک برای مادرش می ریخت	5
M R	5	4	c	رئیس امضا برای من کرد	1
M R	5	5	c	نرگس آب از خجالت شد	1
M R	5	6	c	لاستیک باد از حرارت کرد	1
M R	5	7	c	کارگر صیقل به شیشه داد	2
M R	5	8	c	8. بازیگر گل در سینما کرد	1
M R	5	9	c	راحله گوش به حرفم داد	7
M R	5	10	c	گوشهایم یخ در سرما بست	1
M R	5	11	c	نوشین زمین با زانو خورد	1
M R	5	12	c	همسایه ام در با عجله زد	3
M R	5	13	c	لباس ها برق از تمیزی می زد	1
M R	5	14	c	مغازه دار تلمبه به دوچرخه زد	2
M R	5	15	c	اتفاقی رخ برای من داد	1
M R	5	16	c	فرشید شاخ از تعجب درآورد	2
M R	5	17	c	درخت سیب شکوفه در باغ داد	3
M R	5	18	c	دهانم قفل از ترس شد	2
M R	5	19	c	ماهرخ مسکن در پاریس گزید	3
M R	5	20	c	مار نیش به من زد	3
M R	5	21	c	من خار در جمع شدم	1
M R	5	22	c	خواهرم عکس را قاب با سلیقه کرد	2
M R	5	23	c	نادر پاکت را قیچی با احتیاط کرد	1
M R	5	24	c	سر تیر تا پایش می کشید	1
M R	5	25	c	نجار قفسه را تراش با دقت داد	4
M R	5	26	c	رویا آتش از عصبانیت گرفت	1
M R	5	27	c	امیرعلی درآمدش را دود با هروئین کرد	1
M R	5	28	c	شادی موج در چشمهایش می زد	6
M R	5	29	c	پلیس راهم را سد با ماشین کرد	3
M R	5	30	c	مجری تپق در برنامه زد	3
M R	5	31	c	مرتضی ماشینش را پارک جلوی در کرد	1
M R	5	32	c	غذای دیروز مزه به من داد	4
M R	5	33	c	خاطره ای نقش در ذهنم بست	1
M R	5	34	c	من چمدان را وزن با ترازو کردم	1
M R	5	35	c	کبوتر تخم در لانه گذاشت	5
M R	5	36	c	پونه سرما زیر باران خورد	2
M R	5	1	filler	من و بهاره دیروز با هم به مدرسه رفتیم	7
M R	5	2	filler	بالاخره داریوش تصمیم گرفت ماشینش را بفروشد	7
M R	5	3	filler	دیشب مهمانیِ دوستِ خواهرم خیلی خوش گذشت	7
M R	5	4	filler	آیدا باید همه‏ ی لباس‏ هایش را می‏ شست	7
M R	5	5	filler	احمد به امید فوتِ پدرش را تسلیت گفت	6
M R	5	6	filler	من دیروز همه ‏ی کلوچه ‏ها را خوردم	7
M R	5	7	filler	من با کمکِ همسایه دیوارِ حیاط را رنگ کردم	6
M R	5	8	filler	من در کودکی خیلی شیطنت می‏ کردم	7
M R	5	9	filler	من دیروز با شریکم قرار گذاشتم	7
M R	5	10	filler	پریناز دیشب به جشنِ تولدِ دوستش رفت	7
M R	5	11	filler	بعد از رفتن پروین آب از آب تکان نخورد	7
M R	5	12	filler	نظم این خانه قابل احترام است	7
M R	5	13	filler	دکتر گفت می‏ توانم ورزش کنم	7
M R	5	14	filler	من همیشه از هواپیما می ‏ترسیدم	7
M R	5	15	filler	سیامک روزبه را بخشید	7
M R	5	16	filler	پدرِ کیوان ورشکست شد	7
M R	5	17	filler	معلم حسابی تشویقم کرد	7
M R	5	18	filler	همکلاسیِ من خیلی درس می‏ خواند	7
M R	5	19	filler	غزاله دیروز ساعت‏ ها رویِ نیمکتِ پارک نشست	7
M R	5	20	filler	تو آدم بی‏ ملاحظه‏ ای هستی	7
M R	5	21	filler	زهره در دانشگاهِ آزاد پارسال قبول شد	6
M R	5	22	filler	من دیشب به خانه دوستانم را دعوت کردم	3
M R	5	23	filler	افسانه از چیزی هیچ وقت شکایت نمی‏ کرد	7
M R	5	24	filler	نوید تصمیم گرفت برود به سربازی	7
M R	5	25	filler	خواب عمیقی دیشب کردم	4
M R	5	26	filler	من دیروز نخریدم هیچ لباسی	1
M R	5	27	filler	دیروز نتوانست داوود سر کار برود	6
M R	5	28	filler	زیاد الهه از قبولیش در دانشگاه خوشحال نبود	6
M R	5	29	filler	به خانه دخترخاله‏ ام دیشب رفته‏ بودم	4
M R	5	30	filler	به رستورانِ همیشگی رفتم من	5
M R	5	31	filler	به خاطرِ من پروانه تلویزیون را خاموش کرد	6
M R	5	32	filler	سهیل تصمیم گرفته بود که در جریان مادرش را بگذارد	2
M R	5	33	filler	خیلی آهنگ پیمان در من اثر گذاشت	6
M R	5	34	filler	پشتکار خوبی مهرداد دارد	6
M R	5	35	filler	من تماس با دوستم در لندن گرفتم	6
M R	5	36	filler	من فوتبالیست هیچ‏ وقت خوبی نبودم	1
M R	5	37	filler	ما زیر باران موش آب‏ کشیده آن شب شدیم	4
M R	5	38	filler	دیروز غذا مادرم نپخته بود	5
M R	5	39	filler	تمامِ روز را میلاد رانندگی کرد	7
M R	5	40	filler	من زود دیروز به خانه برگشتم	5
M R	5	41	filler	بیژن رادیو اهلِ نیست	1
M R	5	42	filler	42. شهاب و آوا از با هم شمال برگشتند	1
M R	5	43	filler	فرید از کار پشیمان خود نبود	1
M R	5	44	filler	با دیروز دوستانم به رستوران رفتم	1
M R	5	45	filler	محمود خرید مسئول خواروبار بود	1
M R	5	46	filler	شیما گم زمان را کرده بود	1
M R	5	47	filler	من مونا را دیده همین تازگی ‏ بودم	1
M R	5	48	filler	محمد یک به زهرا انگشتر هدیه داد	1
M R	5	49	filler	دیشب زیاد اشتها آزاده نداشت	5
M R	5	50	filler	من از خوشم شوخیِ دیروزِ سحر نیامد	1
M R	5	51	filler	چشم‏های قرمز فریبا شده بود	1
M R	5	52	filler	متوجه هانیه اشتباهش شد	1
M R	5	53	filler	ابراهیم همان را ادامه کار قدیمی داد	3
M R	5	54	filler	فهیمه سر دو هفته پیش کار نرفت	1
M R	5	55	filler	دختر خوش ژاله ‏سلیقه ‏ای است	1
M R	5	56	filler	برای من اصلا برادرم اهمیت ندارم	1
M R	5	57	filler	من مشکل آدم ‏پسندی هستم	1
M R	5	58	filler	پدر کیوان محکمی مرد ‏است	2
M R	5	59	filler	برگشتنم عجیب برای همه بود	2
M R	5	60	filler	خانه ی خیلی مادربزرگم قدیمی است	1
P M	6	1	a	رئیسم مرا اخراج از کار کرد	3
P M	6	2	a	همکارم نامه ای ارسال به من کرد	3
P M	6	3	a	مدیرعامل کارمندان جدیدی استخدام در شرکت کرد	5
P M	6	4	a	دوستم در مورد این خبر اطلاع به من داد	3
P M	6	5	a	استادم نظرش را در مورد این مقاله اظهار به من کرد	1
P M	6	6	a	دانشمندان موادی استخراج از نفت کردند	2
P M	6	7	a	رستوران جدیدی افتتاح در محل شد	4
P M	6	8	a	دخترم کار خود را آغاز در شرکت کرد	1
P M	6	9	a	پدر مرا صبح زود بیدار از خوا ب کرد	1
P M	6	10	a	دوستم سعی می کرد مرا تحریک با حرفهایش کند	6
P M	6	11	a	نسرین بالاخره توانست تحقق به آرزویش ببخشد	5
P M	6	12	a	همسرم دائم نظرش را تحمیل به من می کرد	5
P M	6	13	a	مشاور آینده روشنی را ترسیم برای من کرد	5
P M	6	14	a	شریکم سود شرکت را تقسیم با من کرد	4
P M	6	15	a	کارگردان انتقادی دریافت در مورد فیلم کرد	1
P M	6	16	a	یگان ویژه اعضای مافیا را محاصره با مهارت کرد	1
P M	6	17	a	او در مراسم ظاهر با اعتماد به نفس شد	1
P M	6	18	a	مجلس قانونی تصویب برای خانواده کرد	1
P M	6	19	a	مربی شانس بازیِ دوباره را دریغ از من کرد	3
P M	6	20	a	آوا فرزندش را ترجیح به مادرش داد	6
P M	6	21	a	ویراستار به سلیقه خود تصرف در کتاب کرد	7
P M	6	22	a	هنگامه پولی واریز برای من کرد	7
P M	6	23	a	من دیروز عیادت از خاله ام کردم	1
P M	6	24	a	پسرخاله ام اعزام به سربازی شد	7
P M	6	25	a	مادر سمیه حسابی تدارک برای مراسم دید	7
P M	6	26	a	مداح آیه ای قرائت از قرآن کرد	3
P M	6	27	a	پدر کودکش را حفاظت از خطر کرد	1
P M	6	28	a	معلم نکات آموزنده ای تدریس به من کرد	1
P M	6	29	a	سعید تصمیم گرفت اقامت در ایران کند	1
P M	6	30	a	پلیس ناآرامی ها را سرکوب به راحتی کرد	1
P M	6	31	a	سیما نگهداری از مادرش می کرد	7
P M	6	32	a	پدربزرگم بعد از سالها همچنان عداوت با برادرش می کرد	2
P M	6	33	a	دانش آموزان آن را در آزمایشگاه تجزیه به موادش کردند	3
P M	6	34	a	شاهین به کمک پدرش تحصیل در آمریکا کرد	4
P M	6	35	a	مدیر جدید قوانینی اعمال در سازمان کرد	5
P M	6	36	a	دشمن شهر را نابود با بی رحمی کرد	1
P M	6	1	b	مریم آرزویی برای من کرد	7
P M	6	2	b	علی آهنگی برای من زد	7
P M	6	3	b	مادرم دعایی برای من کرد	7
P M	6	4	b	حمید تقاضایی از مینا کرد	7
P M	6	5	b	حسن شکایتی از همسایه اش کرد	5
P M	6	6	b	خبرنگار برداشتی از حرفهای من کرد	7
P M	6	7	b	سپیده تحلیلی از مقاله کرد	7
P M	6	8	b	سارا انتظاری از من داشت	7
P M	6	9	b	همکارم سهمی از شرکت برد	7
P M	6	10	b	من خواهشی از مهسا کردم	7
P M	6	11	b	الهام عطری به لباسش زد	7
P M	6	12	b	محسن اتهامی به من زد	7
P M	6	13	b	رضا لبخندی به من زد	7
P M	6	14	b	مژگان تهمتی به من زد	7
P M	6	15	b	همسرم ضربه ای به من زد	7
P M	6	16	b	فرزاد حرفی به من زد	4
P M	6	17	b	معلم توصیه ای به من کرد	7
P M	6	18	b	کوروش نصیحتی به من کرد	7
P M	6	19	b	شبنم پیشنهادی به من داد	7
P M	6	20	b	بهنام راهنمایی به من کرد	6
P M	6	21	b	همسایه ام تذکری به من داد	7
P M	6	22	b	نیما سفارشی به من کرد	7
P M	6	23	b	آدم رباها هشداری به من دادند	7
P M	6	24	b	فرهاد قولی به من داد	7
P M	6	25	b	میترا دروغی به من گفت	7
P M	6	26	b	نیلوفر پیشرفتی در مدرسه کرد	5
P M	6	27	b	مجید لطفی به من کرد	7
P M	6	28	b	استاد صحبتی با شاگردش کرد	7
P M	6	29	b	سینا قراری با ندا گذاشت	5
P M	6	30	b	من حدسی در مورد ستاره زدم	7
P M	6	31	b	پژمان قضاوتی در مورد من کرد	7
P M	6	32	b	کاوه حسی در مورد پریسا کرد	7
P M	6	33	b	حامد استدلالی در مورد مسئله کرد	7
P M	6	34	b	حسین اشتباهی در مورد همسرش کرد	7
P M	6	35	b	نازنین تصمیمی در مورد خودش گرفت	7
P M	6	36	b	مهدی اعتراضی در دادگاه کرد	7
P M	6	1	c	گلناز اتو به لباسش زد	2
P M	6	2	c	شهره اتومبیل با دوستش راند	3
P M	6	3	c	علیرضا اشک برای مادرش می ریخت	7
P M	6	4	c	رئیس امضا برای من کرد	7
P M	6	5	c	نرگس آب از خجالت شد	1
P M	6	6	c	لاستیک باد از حرارت کرد	1
P M	6	7	c	کارگر صیقل به شیشه داد	4
P M	6	8	c	8. بازیگر گل در سینما کرد	1
P M	6	9	c	راحله گوش به حرفم داد	7
P M	6	10	c	گوشهایم یخ در سرما بست	1
P M	6	11	c	نوشین زمین با زانو خورد	5
P M	6	12	c	همسایه ام در با عجله زد	4
P M	6	13	c	لباس ها برق از تمیزی می زد	1
P M	6	14	c	مغازه دار تلمبه به دوچرخه زد	6
P M	6	15	c	اتفاقی رخ برای من داد	1
P M	6	16	c	فرشید شاخ از تعجب درآورد	1
P M	6	17	c	درخت سیب شکوفه در باغ داد	7
P M	6	18	c	دهانم قفل از ترس شد	7
P M	6	19	c	ماهرخ مسکن در پاریس گزید	5
P M	6	20	c	مار نیش به من زد	5
P M	6	21	c	من خار در جمع شدم	1
P M	6	22	c	خواهرم عکس را قاب با سلیقه کرد	1
P M	6	23	c	نادر پاکت را قیچی با احتیاط کرد	1
P M	6	24	c	سر تیر تا پایش می کشید	1
P M	6	25	c	نجار قفسه را تراش با دقت داد	1
P M	6	26	c	رویا آتش از عصبانیت گرفت	1
P M	6	27	c	امیرعلی درآمدش را دود با هروئین کرد	1
P M	6	28	c	شادی موج در چشمهایش می زد	3
P M	6	29	c	پلیس راهم را سد با ماشین کرد	1
P M	6	30	c	مجری تپق در برنامه زد	7
P M	6	31	c	مرتضی ماشینش را پارک جلوی در کرد	1
P M	6	32	c	غذای دیروز مزه به من داد	6
P M	6	33	c	خاطره ای نقش در ذهنم بست	7
P M	6	34	c	من چمدان را وزن با ترازو کردم	1
P M	6	35	c	کبوتر تخم در لانه گذاشت	7
P M	6	36	c	پونه سرما زیر باران خورد	1
P M	6	1	filler	من و بهاره دیروز با هم به مدرسه رفتیم	7
P M	6	2	filler	بالاخره داریوش تصمیم گرفت ماشینش را بفروشد	7
P M	6	3	filler	دیشب مهمانیِ دوستِ خواهرم خیلی خوش گذشت	7
P M	6	4	filler	آیدا باید همه‏ ی لباس‏ هایش را می‏ شست	7
P M	6	5	filler	احمد به امید فوتِ پدرش را تسلیت گفت	7
P M	6	6	filler	من دیروز همه ‏ی کلوچه ‏ها را خوردم	7
P M	6	7	filler	من با کمکِ همسایه دیوارِ حیاط را رنگ کردم	7
P M	6	8	filler	من در کودکی خیلی شیطنت می‏ کردم	7
P M	6	9	filler	من دیروز با شریکم قرار گذاشتم	7
P M	6	10	filler	پریناز دیشب به جشنِ تولدِ دوستش رفت	7
P M	6	11	filler	بعد از رفتن پروین آب از آب تکان نخورد	7
P M	6	12	filler	نظم این خانه قابل احترام است	7
P M	6	13	filler	دکتر گفت می‏ توانم ورزش کنم	7
P M	6	14	filler	من همیشه از هواپیما می ‏ترسیدم	7
P M	6	15	filler	سیامک روزبه را بخشید	7
P M	6	16	filler	پدرِ کیوان ورشکست شد	7
P M	6	17	filler	معلم حسابی تشویقم کرد	7
P M	6	18	filler	همکلاسیِ من خیلی درس می‏ خواند	7
P M	6	19	filler	غزاله دیروز ساعت‏ ها رویِ نیمکتِ پارک نشست	7
P M	6	20	filler	تو آدم بی‏ ملاحظه‏ ای هستی	7
P M	6	21	filler	زهره در دانشگاهِ آزاد پارسال قبول شد	5
P M	6	22	filler	من دیشب به خانه دوستانم را دعوت کردم	6
P M	6	23	filler	افسانه از چیزی هیچ وقت شکایت نمی‏ کرد	7
P M	6	24	filler	نوید تصمیم گرفت برود به سربازی	7
P M	6	25	filler	خواب عمیقی دیشب کردم	7
P M	6	26	filler	من دیروز نخریدم هیچ لباسی	1
P M	6	27	filler	دیروز نتوانست داوود سر کار برود	7
P M	6	28	filler	زیاد الهه از قبولیش در دانشگاه خوشحال نبود	7
P M	6	29	filler	به خانه دخترخاله‏ ام دیشب رفته‏ بودم	7
P M	6	30	filler	به رستورانِ همیشگی رفتم من	5
P M	6	31	filler	به خاطرِ من پروانه تلویزیون را خاموش کرد	7
P M	6	32	filler	سهیل تصمیم گرفته بود که در جریان مادرش را بگذارد	1
P M	6	33	filler	خیلی آهنگ پیمان در من اثر گذاشت	7
P M	6	34	filler	پشتکار خوبی مهرداد دارد	7
P M	6	35	filler	من تماس با دوستم در لندن گرفتم	5
P M	6	36	filler	من فوتبالیست هیچ‏ وقت خوبی نبودم	1
P M	6	37	filler	ما زیر باران موش آب‏ کشیده آن شب شدیم	1
P M	6	38	filler	دیروز غذا مادرم نپخته بود	7
P M	6	39	filler	تمامِ روز را میلاد رانندگی کرد	6
P M	6	40	filler	من زود دیروز به خانه برگشتم	7
P M	6	41	filler	بیژن رادیو اهلِ نیست	1
P M	6	42	filler	42. شهاب و آوا از با هم شمال برگشتند	1
P M	6	43	filler	فرید از کار پشیمان خود نبود	1
P M	6	44	filler	با دیروز دوستانم به رستوران رفتم	1
P M	6	45	filler	محمود خرید مسئول خواروبار بود	7
P M	6	46	filler	شیما گم زمان را کرده بود	1
P M	6	47	filler	من مونا را دیده همین تازگی ‏ بودم	1
P M	6	48	filler	محمد یک به زهرا انگشتر هدیه داد	1
P M	6	49	filler	دیشب زیاد اشتها آزاده نداشت	6
P M	6	50	filler	من از خوشم شوخیِ دیروزِ سحر نیامد	1
P M	6	51	filler	چشم‏های قرمز فریبا شده بود	1
P M	6	52	filler	متوجه هانیه اشتباهش شد	1
P M	6	53	filler	ابراهیم همان را ادامه کار قدیمی داد	1
P M	6	54	filler	فهیمه سر دو هفته پیش کار نرفت	1
P M	6	55	filler	دختر خوش ژاله ‏سلیقه ‏ای است	1
P M	6	56	filler	برای من اصلا برادرم اهمیت ندارم	1
P M	6	57	filler	من مشکل آدم ‏پسندی هستم	1
P M	6	58	filler	پدر کیوان محکمی مرد ‏است	1
P M	6	59	filler	برگشتنم عجیب برای همه بود	1
P M	6	60	filler	خانه ی خیلی مادربزرگم قدیمی است	1
S S	7	1	a	رئیسم مرا اخراج از کار کرد	5
S S	7	2	a	همکارم نامه ای ارسال به من کرد	6
S S	7	3	a	مدیرعامل کارمندان جدیدی استخدام در شرکت کرد	5
S S	7	4	a	دوستم در مورد این خبر اطلاع به من داد	7
S S	7	5	a	استادم نظرش را در مورد این مقاله اظهار به من کرد	4
S S	7	6	a	دانشمندان موادی استخراج از نفت کردند	2
S S	7	7	a	رستوران جدیدی افتتاح در محل شد	3
S S	7	8	a	دخترم کار خود را آغاز در شرکت کرد	3
S S	7	9	a	پدر مرا صبح زود بیدار از خوا ب کرد	4
S S	7	10	a	دوستم سعی می کرد مرا تحریک با حرفهایش کند	3
S S	7	11	a	نسرین بالاخره توانست تحقق به آرزویش ببخشد	3
S S	7	12	a	همسرم دائم نظرش را تحمیل به من می کرد	2
S S	7	13	a	مشاور آینده روشنی را ترسیم برای من کرد	1
S S	7	14	a	شریکم سود شرکت را تقسیم با من کرد	4
S S	7	15	a	کارگردان انتقادی دریافت در مورد فیلم کرد	1
S S	7	16	a	یگان ویژه اعضای مافیا را محاصره با مهارت کرد	2
S S	7	17	a	او در مراسم ظاهر با اعتماد به نفس شد	2
S S	7	18	a	مجلس قانونی تصویب برای خانواده کرد	4
S S	7	19	a	مربی شانس بازیِ دوباره را دریغ از من کرد	3
S S	7	20	a	آوا فرزندش را ترجیح به مادرش داد	5
S S	7	21	a	ویراستار به سلیقه خود تصرف در کتاب کرد	5
S S	7	22	a	هنگامه پولی واریز برای من کرد	4
S S	7	23	a	من دیروز عیادت از خاله ام کردم	6
S S	7	24	a	پسرخاله ام اعزام به سربازی شد	6
S S	7	25	a	مادر سمیه حسابی تدارک برای مراسم دید	6
S S	7	26	a	مداح آیه ای قرائت از قرآن کرد	2
S S	7	27	a	پدر کودکش را حفاظت از خطر کرد	4
S S	7	28	a	معلم نکات آموزنده ای تدریس به من کرد	4
S S	7	29	a	سعید تصمیم گرفت اقامت در ایران کند	4
S S	7	30	a	پلیس ناآرامی ها را سرکوب به راحتی کرد	2
S S	7	31	a	سیما نگهداری از مادرش می کرد	5
S S	7	32	a	پدربزرگم بعد از سالها همچنان عداوت با برادرش می کرد	5
S S	7	33	a	دانش آموزان آن را در آزمایشگاه تجزیه به موادش کردند	2
S S	7	34	a	شاهین به کمک پدرش تحصیل در آمریکا کرد	2
S S	7	35	a	مدیر جدید قوانینی اعمال در سازمان کرد	2
S S	7	36	a	دشمن شهر را نابود با بی رحمی کرد	2
S S	7	1	b	مریم آرزویی برای من کرد	6
S S	7	2	b	علی آهنگی برای من زد	6
S S	7	3	b	مادرم دعایی برای من کرد	7
S S	7	4	b	حمید تقاضایی از مینا کرد	6
S S	7	5	b	حسن شکایتی از همسایه اش کرد	6
S S	7	6	b	خبرنگار برداشتی از حرفهای من کرد	6
S S	7	7	b	سپیده تحلیلی از مقاله کرد	5
S S	7	8	b	سارا انتظاری از من داشت	5
S S	7	9	b	همکارم سهمی از شرکت برد	6
S S	7	10	b	من خواهشی از مهسا کردم	6
S S	7	11	b	الهام عطری به لباسش زد	6
S S	7	12	b	محسن اتهامی به من زد	7
S S	7	13	b	رضا لبخندی به من زد	6
S S	7	14	b	مژگان تهمتی به من زد	6
S S	7	15	b	همسرم ضربه ای به من زد	7
S S	7	16	b	فرزاد حرفی به من زد	6
S S	7	17	b	معلم توصیه ای به من کرد	7
S S	7	18	b	کوروش نصیحتی به من کرد	6
S S	7	19	b	شبنم پیشنهادی به من داد	7
S S	7	20	b	بهنام راهنمایی به من کرد	4
S S	7	21	b	همسایه ام تذکری به من داد	6
S S	7	22	b	نیما سفارشی به من کرد	6
S S	7	23	b	آدم رباها هشداری به من دادند	6
S S	7	24	b	فرهاد قولی به من داد	7
S S	7	25	b	میترا دروغی به من گفت	6
S S	7	26	b	نیلوفر پیشرفتی در مدرسه کرد	6
S S	7	27	b	مجید لطفی به من کرد	6
S S	7	28	b	استاد صحبتی با شاگردش کرد	7
S S	7	29	b	سینا قراری با ندا گذاشت	6
S S	7	30	b	من حدسی در مورد ستاره زدم	6
S S	7	31	b	پژمان قضاوتی در مورد من کرد	6
S S	7	32	b	کاوه حسی در مورد پریسا کرد	2
S S	7	33	b	حامد استدلالی در مورد مسئله کرد	6
S S	7	34	b	حسین اشتباهی در مورد همسرش کرد	7
S S	7	35	b	نازنین تصمیمی در مورد خودش گرفت	6
S S	7	36	b	مهدی اعتراضی در دادگاه کرد	7
S S	7	1	c	گلناز اتو به لباسش زد	6
S S	7	2	c	شهره اتومبیل با دوستش راند	4
S S	7	3	c	علیرضا اشک برای مادرش می ریخت	7
S S	7	4	c	رئیس امضا برای من کرد	4
S S	7	5	c	نرگس آب از خجالت شد	1
S S	7	6	c	لاستیک باد از حرارت کرد	2
S S	7	7	c	کارگر صیقل به شیشه داد	5
S S	7	8	c	8. بازیگر گل در سینما کرد	3
S S	7	9	c	راحله گوش به حرفم داد	6
S S	7	10	c	گوشهایم یخ در سرما بست	4
S S	7	11	c	نوشین زمین با زانو خورد	2
S S	7	12	c	همسایه ام در با عجله زد	4
S S	7	13	c	لباس ها برق از تمیزی می زد	4
S S	7	14	c	مغازه دار تلمبه به دوچرخه زد	3
S S	7	15	c	اتفاقی رخ برای من داد	2
S S	7	16	c	فرشید شاخ از تعجب درآورد	1
S S	7	17	c	درخت سیب شکوفه در باغ داد	4
S S	7	18	c	دهانم قفل از ترس شد	3
S S	7	19	c	ماهرخ مسکن در پاریس گزید	4
S S	7	20	c	مار نیش به من زد	6
S S	7	21	c	من خار در جمع شدم	3
S S	7	22	c	خواهرم عکس را قاب با سلیقه کرد	1
S S	7	23	c	نادر پاکت را قیچی با احتیاط کرد	2
S S	7	24	c	سر تیر تا پایش می کشید	2
S S	7	25	c	نجار قفسه را تراش با دقت داد	3
S S	7	26	c	رویا آتش از عصبانیت گرفت	1
S S	7	27	c	امیرعلی درآمدش را دود با هروئین کرد	2
S S	7	28	c	شادی موج در چشمهایش می زد	1
S S	7	29	c	پلیس راهم را سد با ماشین کرد	2
S S	7	30	c	مجری تپق در برنامه زد	5
S S	7	31	c	مرتضی ماشینش را پارک جلوی در کرد	4
S S	7	32	c	غذای دیروز مزه به من داد	3
S S	7	33	c	خاطره ای نقش در ذهنم بست	5
S S	7	34	c	من چمدان را وزن با ترازو کردم	3
S S	7	35	c	کبوتر تخم در لانه گذاشت	3
S S	7	36	c	پونه سرما زیر باران خورد	3
S S	7	1	filler	من و بهاره دیروز با هم به مدرسه رفتیم	7
S S	7	2	filler	بالاخره داریوش تصمیم گرفت ماشینش را بفروشد	7
S S	7	3	filler	دیشب مهمانیِ دوستِ خواهرم خیلی خوش گذشت	5
S S	7	4	filler	آیدا باید همه‏ ی لباس‏ هایش را می‏ شست	7
S S	7	5	filler	احمد به امید فوتِ پدرش را تسلیت گفت	6
S S	7	6	filler	من دیروز همه ‏ی کلوچه ‏ها را خوردم	7
S S	7	7	filler	من با کمکِ همسایه دیوارِ حیاط را رنگ کردم	7
S S	7	8	filler	من در کودکی خیلی شیطنت می‏ کردم	7
S S	7	9	filler	من دیروز با شریکم قرار گذاشتم	7
S S	7	10	filler	پریناز دیشب به جشنِ تولدِ دوستش رفت	7
S S	7	11	filler	بعد از رفتن پروین آب از آب تکان نخورد	7
S S	7	12	filler	نظم این خانه قابل احترام است	6
S S	7	13	filler	دکتر گفت می‏ توانم ورزش کنم	7
S S	7	14	filler	من همیشه از هواپیما می ‏ترسیدم	7
S S	7	15	filler	سیامک روزبه را بخشید	7
S S	7	16	filler	پدرِ کیوان ورشکست شد	7
S S	7	17	filler	معلم حسابی تشویقم کرد	7
S S	7	18	filler	همکلاسیِ من خیلی درس می‏ خواند	7
S S	7	19	filler	غزاله دیروز ساعت‏ ها رویِ نیمکتِ پارک نشست	7
S S	7	20	filler	تو آدم بی‏ ملاحظه‏ ای هستی	7
S S	7	21	filler	زهره در دانشگاهِ آزاد پارسال قبول شد	5
S S	7	22	filler	من دیشب به خانه دوستانم را دعوت کردم	4
S S	7	23	filler	افسانه از چیزی هیچ وقت شکایت نمی‏ کرد	7
S S	7	24	filler	نوید تصمیم گرفت برود به سربازی	6
S S	7	25	filler	خواب عمیقی دیشب کردم	4
S S	7	26	filler	من دیروز نخریدم هیچ لباسی	6
S S	7	27	filler	دیروز نتوانست داوود سر کار برود	4
S S	7	28	filler	زیاد الهه از قبولیش در دانشگاه خوشحال نبود	6
S S	7	29	filler	به خانه دخترخاله‏ ام دیشب رفته‏ بودم	6
S S	7	30	filler	به رستورانِ همیشگی رفتم من	6
S S	7	31	filler	به خاطرِ من پروانه تلویزیون را خاموش کرد	6
S S	7	32	filler	سهیل تصمیم گرفته بود که در جریان مادرش را بگذارد	4
S S	7	33	filler	خیلی آهنگ پیمان در من اثر گذاشت	7
S S	7	34	filler	پشتکار خوبی مهرداد دارد	6
S S	7	35	filler	من تماس با دوستم در لندن گرفتم	3
S S	7	36	filler	من فوتبالیست هیچ‏ وقت خوبی نبودم	5
S S	7	37	filler	ما زیر باران موش آب‏ کشیده آن شب شدیم	1
S S	7	38	filler	دیروز غذا مادرم نپخته بود	6
S S	7	39	filler	تمامِ روز را میلاد رانندگی کرد	7
S S	7	40	filler	من زود دیروز به خانه برگشتم	5
S S	7	41	filler	بیژن رادیو اهلِ نیست	1
S S	7	42	filler	42. شهاب و آوا از با هم شمال برگشتند	2
S S	7	43	filler	فرید از کار پشیمان خود نبود	3
S S	7	44	filler	با دیروز دوستانم به رستوران رفتم	1
S S	7	45	filler	محمود خرید مسئول خواروبار بود	2
S S	7	46	filler	شیما گم زمان را کرده بود	1
S S	7	47	filler	من مونا را دیده همین تازگی ‏ بودم	1
S S	7	48	filler	محمد یک به زهرا انگشتر هدیه داد	1
S S	7	49	filler	دیشب زیاد اشتها آزاده نداشت	2
S S	7	50	filler	من از خوشم شوخیِ دیروزِ سحر نیامد	1
S S	7	51	filler	چشم‏های قرمز فریبا شده بود	1
S S	7	52	filler	متوجه هانیه اشتباهش شد	1
S S	7	53	filler	ابراهیم همان را ادامه کار قدیمی داد	3
S S	7	54	filler	فهیمه سر دو هفته پیش کار نرفت	1
S S	7	55	filler	دختر خوش ژاله ‏سلیقه ‏ای است	1
S S	7	56	filler	برای من اصلا برادرم اهمیت ندارم	1
S S	7	57	filler	من مشکل آدم ‏پسندی هستم	1
S S	7	58	filler	پدر کیوان محکمی مرد ‏است	1
S S	7	59	filler	برگشتنم عجیب برای همه بود	5
S S	7	60	filler	خانه ی خیلی مادربزرگم قدیمی است	1
M N	8	1	a	رئیسم مرا اخراج از کار کرد	6
M N	8	2	a	همکارم نامه ای ارسال به من کرد	6
M N	8	3	a	مدیرعامل کارمندان جدیدی استخدام در شرکت کرد	6
M N	8	4	a	دوستم در مورد این خبر اطلاع به من داد	7
M N	8	5	a	استادم نظرش را در مورد این مقاله اظهار به من کرد	6
M N	8	6	a	دانشمندان موادی استخراج از نفت کردند	6
M N	8	7	a	رستوران جدیدی افتتاح در محل شد	6
M N	8	8	a	دخترم کار خود را آغاز در شرکت کرد	6
M N	8	9	a	پدر مرا صبح زود بیدار از خوا ب کرد	4
M N	8	10	a	دوستم سعی می کرد مرا تحریک با حرفهایش کند	6
M N	8	11	a	نسرین بالاخره توانست تحقق به آرزویش ببخشد	7
M N	8	12	a	همسرم دائم نظرش را تحمیل به من می کرد	6
M N	8	13	a	مشاور آینده روشنی را ترسیم برای من کرد	6
M N	8	14	a	شریکم سود شرکت را تقسیم با من کرد	6
M N	8	15	a	کارگردان انتقادی دریافت در مورد فیلم کرد	3
M N	8	16	a	یگان ویژه اعضای مافیا را محاصره با مهارت کرد	3
M N	8	17	a	او در مراسم ظاهر با اعتماد به نفس شد	2
M N	8	18	a	مجلس قانونی تصویب برای خانواده کرد	5
M N	8	19	a	مربی شانس بازیِ دوباره را دریغ از من کرد	6
M N	8	20	a	آوا فرزندش را ترجیح به مادرش داد	6
M N	8	21	a	ویراستار به سلیقه خود تصرف در کتاب کرد	7
M N	8	22	a	هنگامه پولی واریز برای من کرد	6
M N	8	23	a	من دیروز عیادت از خاله ام کردم	6
M N	8	24	a	پسرخاله ام اعزام به سربازی شد	7
M N	8	25	a	مادر سمیه حسابی تدارک برای مراسم دید	7
M N	8	26	a	مداح آیه ای قرائت از قرآن کرد	6
M N	8	27	a	پدر کودکش را حفاظت از خطر کرد	5
M N	8	28	a	معلم نکات آموزنده ای تدریس به من کرد	5
M N	8	29	a	سعید تصمیم گرفت اقامت در ایران کند	6
M N	8	30	a	پلیس ناآرامی ها را سرکوب به راحتی کرد	4
M N	8	31	a	سیما نگهداری از مادرش می کرد	7
M N	8	32	a	پدربزرگم بعد از سالها همچنان عداوت با برادرش می کرد	7
M N	8	33	a	دانش آموزان آن را در آزمایشگاه تجزیه به موادش کردند	2
M N	8	34	a	شاهین به کمک پدرش تحصیل در آمریکا کرد	5
M N	8	35	a	مدیر جدید قوانینی اعمال در سازمان کرد	6
M N	8	36	a	دشمن شهر را نابود با بی رحمی کرد	4
M N	8	1	b	مریم آرزویی برای من کرد	7
M N	8	2	b	علی آهنگی برای من زد	7
M N	8	3	b	مادرم دعایی برای من کرد	7
M N	8	4	b	حمید تقاضایی از مینا کرد	7
M N	8	5	b	حسن شکایتی از همسایه اش کرد	7
M N	8	6	b	خبرنگار برداشتی از حرفهای من کرد	7
M N	8	7	b	سپیده تحلیلی از مقاله کرد	7
M N	8	8	b	سارا انتظاری از من داشت	7
M N	8	9	b	همکارم سهمی از شرکت برد	7
M N	8	10	b	من خواهشی از مهسا کردم	7
M N	8	11	b	الهام عطری به لباسش زد	7
M N	8	12	b	محسن اتهامی به من زد	7
M N	8	13	b	رضا لبخندی به من زد	7
M N	8	14	b	مژگان تهمتی به من زد	7
M N	8	15	b	همسرم ضربه ای به من زد	7
M N	8	16	b	فرزاد حرفی به من زد	7
M N	8	17	b	معلم توصیه ای به من کرد	7
M N	8	18	b	کوروش نصیحتی به من کرد	7
M N	8	19	b	شبنم پیشنهادی به من داد	7
M N	8	20	b	بهنام راهنمایی به من کرد	7
M N	8	21	b	همسایه ام تذکری به من داد	7
M N	8	22	b	نیما سفارشی به من کرد	7
M N	8	23	b	آدم رباها هشداری به من دادند	7
M N	8	24	b	فرهاد قولی به من داد	7
M N	8	25	b	میترا دروغی به من گفت	7
M N	8	26	b	نیلوفر پیشرفتی در مدرسه کرد	7
M N	8	27	b	مجید لطفی به من کرد	7
M N	8	28	b	استاد صحبتی با شاگردش کرد	7
M N	8	29	b	سینا قراری با ندا گذاشت	7
M N	8	30	b	من حدسی در مورد ستاره زدم	7
M N	8	31	b	پژمان قضاوتی در مورد من کرد	7
M N	8	32	b	کاوه حسی در مورد پریسا کرد	6
M N	8	33	b	حامد استدلالی در مورد مسئله کرد	7
M N	8	34	b	حسین اشتباهی در مورد همسرش کرد	7
M N	8	35	b	نازنین تصمیمی در مورد خودش گرفت	7
M N	8	36	b	مهدی اعتراضی در دادگاه کرد	7
M N	8	1	c	گلناز اتو به لباسش زد	7
M N	8	2	c	شهره اتومبیل با دوستش راند	6
M N	8	3	c	علیرضا اشک برای مادرش می ریخت	7
M N	8	4	c	رئیس امضا برای من کرد	6
M N	8	5	c	نرگس آب از خجالت شد	6
M N	8	6	c	لاستیک باد از حرارت کرد	1
M N	8	7	c	کارگر صیقل به شیشه داد	7
M N	8	8	c	8. بازیگر گل در سینما کرد	1
M N	8	9	c	راحله گوش به حرفم داد	7
M N	8	10	c	گوشهایم یخ در سرما بست	3
M N	8	11	c	نوشین زمین با زانو خورد	1
M N	8	12	c	همسایه ام در با عجله زد	2
M N	8	13	c	لباس ها برق از تمیزی می زد	7
M N	8	14	c	مغازه دار تلمبه به دوچرخه زد	6
M N	8	15	c	اتفاقی رخ برای من داد	5
M N	8	16	c	فرشید شاخ از تعجب درآورد	6
M N	8	17	c	درخت سیب شکوفه در باغ داد	7
M N	8	18	c	دهانم قفل از ترس شد	6
M N	8	19	c	ماهرخ مسکن در پاریس گزید	5
M N	8	20	c	مار نیش به من زد	7
M N	8	21	c	من خار در جمع شدم	4
M N	8	22	c	خواهرم عکس را قاب با سلیقه کرد	5
M N	8	23	c	نادر پاکت را قیچی با احتیاط کرد	2
M N	8	24	c	سر تیر تا پایش می کشید	3
M N	8	25	c	نجار قفسه را تراش با دقت داد	6
M N	8	26	c	رویا آتش از عصبانیت گرفت	5
M N	8	27	c	امیرعلی درآمدش را دود با هروئین کرد	5
M N	8	28	c	شادی موج در چشمهایش می زد	6
M N	8	29	c	پلیس راهم را سد با ماشین کرد	3
M N	8	30	c	مجری تپق در برنامه زد	7
M N	8	31	c	مرتضی ماشینش را پارک جلوی در کرد	4
M N	8	32	c	غذای دیروز مزه به من داد	6
M N	8	33	c	خاطره ای نقش در ذهنم بست	5
M N	8	34	c	من چمدان را وزن با ترازو کردم	5
M N	8	35	c	کبوتر تخم در لانه گذاشت	5
M N	8	36	c	پونه سرما زیر باران خورد	6
M N	8	1	filler	من و بهاره دیروز با هم به مدرسه رفتیم	7
M N	8	2	filler	بالاخره داریوش تصمیم گرفت ماشینش را بفروشد	7
M N	8	3	filler	دیشب مهمانیِ دوستِ خواهرم خیلی خوش گذشت	7
M N	8	4	filler	آیدا باید همه‏ ی لباس‏ هایش را می‏ شست	7
M N	8	5	filler	احمد به امید فوتِ پدرش را تسلیت گفت	7
M N	8	6	filler	من دیروز همه ‏ی کلوچه ‏ها را خوردم	7
M N	8	7	filler	من با کمکِ همسایه دیوارِ حیاط را رنگ کردم	7
M N	8	8	filler	من در کودکی خیلی شیطنت می‏ کردم	7
M N	8	9	filler	من دیروز با شریکم قرار گذاشتم	7
M N	8	10	filler	پریناز دیشب به جشنِ تولدِ دوستش رفت	7
M N	8	11	filler	بعد از رفتن پروین آب از آب تکان نخورد	7
M N	8	12	filler	نظم این خانه قابل احترام است	7
M N	8	13	filler	دکتر گفت می‏ توانم ورزش کنم	7
M N	8	14	filler	من همیشه از هواپیما می ‏ترسیدم	7
M N	8	15	filler	سیامک روزبه را بخشید	7
M N	8	16	filler	پدرِ کیوان ورشکست شد	7
M N	8	17	filler	معلم حسابی تشویقم کرد	7
M N	8	18	filler	همکلاسیِ من خیلی درس می‏ خواند	7
M N	8	19	filler	غزاله دیروز ساعت‏ ها رویِ نیمکتِ پارک نشست	7
M N	8	20	filler	تو آدم بی‏ ملاحظه‏ ای هستی	7
M N	8	21	filler	زهره در دانشگاهِ آزاد پارسال قبول شد	7
M N	8	22	filler	من دیشب به خانه دوستانم را دعوت کردم	7
M N	8	23	filler	افسانه از چیزی هیچ وقت شکایت نمی‏ کرد	7
M N	8	24	filler	نوید تصمیم گرفت برود به سربازی	7
M N	8	25	filler	خواب عمیقی دیشب کردم	7
M N	8	26	filler	من دیروز نخریدم هیچ لباسی	7
M N	8	27	filler	دیروز نتوانست داوود سر کار برود	7
M N	8	28	filler	زیاد الهه از قبولیش در دانشگاه خوشحال نبود	7
M N	8	29	filler	به خانه دخترخاله‏ ام دیشب رفته‏ بودم	7
M N	8	30	filler	به رستورانِ همیشگی رفتم من	7
M N	8	31	filler	به خاطرِ من پروانه تلویزیون را خاموش کرد	7
M N	8	32	filler	سهیل تصمیم گرفته بود که در جریان مادرش را بگذارد	2
M N	8	33	filler	خیلی آهنگ پیمان در من اثر گذاشت	7
M N	8	34	filler	پشتکار خوبی مهرداد دارد	6
M N	8	35	filler	من تماس با دوستم در لندن گرفتم	7
M N	8	36	filler	من فوتبالیست هیچ‏ وقت خوبی نبودم	6
M N	8	37	filler	ما زیر باران موش آب‏ کشیده آن شب شدیم	6
M N	8	38	filler	دیروز غذا مادرم نپخته بود	7
M N	8	39	filler	تمامِ روز را میلاد رانندگی کرد	7
M N	8	40	filler	من زود دیروز به خانه برگشتم	5
M N	8	41	filler	بیژن رادیو اهلِ نیست	1
M N	8	42	filler	42. شهاب و آوا از با هم شمال برگشتند	2
M N	8	43	filler	فرید از کار پشیمان خود نبود	1
M N	8	44	filler	با دیروز دوستانم به رستوران رفتم	3
M N	8	45	filler	محمود خرید مسئول خواروبار بود	2
M N	8	46	filler	شیما گم زمان را کرده بود	1
M N	8	47	filler	من مونا را دیده همین تازگی ‏ بودم	2
M N	8	48	filler	محمد یک به زهرا انگشتر هدیه داد	3
M N	8	49	filler	دیشب زیاد اشتها آزاده نداشت	6
M N	8	50	filler	من از خوشم شوخیِ دیروزِ سحر نیامد	2
M N	8	51	filler	چشم‏های قرمز فریبا شده بود	1
M N	8	52	filler	متوجه هانیه اشتباهش شد	1
M N	8	53	filler	ابراهیم همان را ادامه کار قدیمی داد	2
M N	8	54	filler	فهیمه سر دو هفته پیش کار نرفت	1
M N	8	55	filler	دختر خوش ژاله ‏سلیقه ‏ای است	3
M N	8	56	filler	برای من اصلا برادرم اهمیت ندارم	1
M N	8	57	filler	من مشکل آدم ‏پسندی هستم	2
M N	8	58	filler	پدر کیوان محکمی مرد ‏است	1
M N	8	59	filler	برگشتنم عجیب برای همه بود	5
M N	8	60	filler	خانه ی خیلی مادربزرگم قدیمی است	2
F S	9	1	a	رئیسم مرا اخراج از کار کرد	3
F S	9	2	a	همکارم نامه ای ارسال به من کرد	1
F S	9	3	a	مدیرعامل کارمندان جدیدی استخدام در شرکت کرد	1
F S	9	4	a	دوستم در مورد این خبر اطلاع به من داد	3
F S	9	5	a	استادم نظرش را در مورد این مقاله اظهار به من کرد	7
F S	9	6	a	دانشمندان موادی استخراج از نفت کردند	1
F S	9	7	a	رستوران جدیدی افتتاح در محل شد	2
F S	9	8	a	دخترم کار خود را آغاز در شرکت کرد	2
F S	9	9	a	پدر مرا صبح زود بیدار از خوا ب کرد	2
F S	9	10	a	دوستم سعی می کرد مرا تحریک با حرفهایش کند	2
F S	9	11	a	نسرین بالاخره توانست تحقق به آرزویش ببخشد	2
F S	9	12	a	همسرم دائم نظرش را تحمیل به من می کرد	6
F S	9	13	a	مشاور آینده روشنی را ترسیم برای من کرد	6
F S	9	14	a	شریکم سود شرکت را تقسیم با من کرد	7
F S	9	15	a	کارگردان انتقادی دریافت در مورد فیلم کرد	1
F S	9	16	a	یگان ویژه اعضای مافیا را محاصره با مهارت کرد	2
F S	9	17	a	او در مراسم ظاهر با اعتماد به نفس شد	1
F S	9	18	a	مجلس قانونی تصویب برای خانواده کرد	3
F S	9	19	a	مربی شانس بازیِ دوباره را دریغ از من کرد	1
F S	9	20	a	آوا فرزندش را ترجیح به مادرش داد	4
F S	9	21	a	ویراستار به سلیقه خود تصرف در کتاب کرد	4
F S	9	22	a	هنگامه پولی واریز برای من کرد	2
F S	9	23	a	من دیروز عیادت از خاله ام کردم	1
F S	9	24	a	پسرخاله ام اعزام به سربازی شد	6
F S	9	25	a	مادر سمیه حسابی تدارک برای مراسم دید	3
F S	9	26	a	مداح آیه ای قرائت از قرآن کرد	2
F S	9	27	a	پدر کودکش را حفاظت از خطر کرد	2
F S	9	28	a	معلم نکات آموزنده ای تدریس به من کرد	5
F S	9	29	a	سعید تصمیم گرفت اقامت در ایران کند	5
F S	9	30	a	پلیس ناآرامی ها را سرکوب به راحتی کرد	1
F S	9	31	a	سیما نگهداری از مادرش می کرد	5
F S	9	32	a	پدربزرگم بعد از سالها همچنان عداوت با برادرش می کرد	2
F S	9	33	a	دانش آموزان آن را در آزمایشگاه تجزیه به موادش کردند	2
F S	9	34	a	شاهین به کمک پدرش تحصیل در آمریکا کرد	3
F S	9	35	a	مدیر جدید قوانینی اعمال در سازمان کرد	2
F S	9	36	a	دشمن شهر را نابود با بی رحمی کرد	1
F S	9	1	b	مریم آرزویی برای من کرد	6
F S	9	2	b	علی آهنگی برای من زد	5
F S	9	3	b	مادرم دعایی برای من کرد	6
F S	9	4	b	حمید تقاضایی از مینا کرد	6
F S	9	5	b	حسن شکایتی از همسایه اش کرد	2
F S	9	6	b	خبرنگار برداشتی از حرفهای من کرد	6
F S	9	7	b	سپیده تحلیلی از مقاله کرد	7
F S	9	8	b	سارا انتظاری از من داشت	2
F S	9	9	b	همکارم سهمی از شرکت برد	6
F S	9	10	b	من خواهشی از مهسا کردم	2
F S	9	11	b	الهام عطری به لباسش زد	7
F S	9	12	b	محسن اتهامی به من زد	7
F S	9	13	b	رضا لبخندی به من زد	6
F S	9	14	b	مژگان تهمتی به من زد	6
F S	9	15	b	همسرم ضربه ای به من زد	6
F S	9	16	b	فرزاد حرفی به من زد	6
F S	9	17	b	معلم توصیه ای به من کرد	6
F S	9	18	b	کوروش نصیحتی به من کرد	5
F S	9	19	b	شبنم پیشنهادی به من داد	7
F S	9	20	b	بهنام راهنمایی به من کرد	1
F S	9	21	b	همسایه ام تذکری به من داد	6
F S	9	22	b	نیما سفارشی به من کرد	7
F S	9	23	b	آدم رباها هشداری به من دادند	6
F S	9	24	b	فرهاد قولی به من داد	5
F S	9	25	b	میترا دروغی به من گفت	5
F S	9	26	b	نیلوفر پیشرفتی در مدرسه کرد	4
F S	9	27	b	مجید لطفی به من کرد	7
F S	9	28	b	استاد صحبتی با شاگردش کرد	7
F S	9	29	b	سینا قراری با ندا گذاشت	5
F S	9	30	b	من حدسی در مورد ستاره زدم	4
F S	9	31	b	پژمان قضاوتی در مورد من کرد	6
F S	9	32	b	کاوه حسی در مورد پریسا کرد	1
F S	9	33	b	حامد استدلالی در مورد مسئله کرد	3
F S	9	34	b	حسین اشتباهی در مورد همسرش کرد	2
F S	9	35	b	نازنین تصمیمی در مورد خودش گرفت	3
F S	9	36	b	مهدی اعتراضی در دادگاه کرد	6
F S	9	1	c	گلناز اتو به لباسش زد	5
F S	9	2	c	شهره اتومبیل با دوستش راند	3
F S	9	3	c	علیرضا اشک برای مادرش می ریخت	4
F S	9	4	c	رئیس امضا برای من کرد	2
F S	9	5	c	نرگس آب از خجالت شد	1
F S	9	6	c	لاستیک باد از حرارت کرد	1
F S	9	7	c	کارگر صیقل به شیشه داد	3
F S	9	8	c	8. بازیگر گل در سینما کرد	1
F S	9	9	c	راحله گوش به حرفم داد	6
F S	9	10	c	گوشهایم یخ در سرما بست	2
F S	9	11	c	نوشین زمین با زانو خورد	2
F S	9	12	c	همسایه ام در با عجله زد	2
F S	9	13	c	لباس ها برق از تمیزی می زد	4
F S	9	14	c	مغازه دار تلمبه به دوچرخه زد	5
F S	9	15	c	اتفاقی رخ برای من داد	1
F S	9	16	c	فرشید شاخ از تعجب درآورد	4
F S	9	17	c	درخت سیب شکوفه در باغ داد	1
F S	9	18	c	دهانم قفل از ترس شد	1
F S	9	19	c	ماهرخ مسکن در پاریس گزید	5
F S	9	20	c	مار نیش به من زد	5
F S	9	21	c	من خار در جمع شدم	3
F S	9	22	c	خواهرم عکس را قاب با سلیقه کرد	1
F S	9	23	c	نادر پاکت را قیچی با احتیاط کرد	1
F S	9	24	c	سر تیر تا پایش می کشید	1
F S	9	25	c	نجار قفسه را تراش با دقت داد	2
F S	9	26	c	رویا آتش از عصبانیت گرفت	2
F S	9	27	c	امیرعلی درآمدش را دود با هروئین کرد	3
F S	9	28	c	شادی موج در چشمهایش می زد	1
F S	9	29	c	پلیس راهم را سد با ماشین کرد	1
F S	9	30	c	مجری تپق در برنامه زد	3
F S	9	31	c	مرتضی ماشینش را پارک جلوی در کرد	2
F S	9	32	c	غذای دیروز مزه به من داد	3
F S	9	33	c	خاطره ای نقش در ذهنم بست	4
F S	9	34	c	من چمدان را وزن با ترازو کردم	2
F S	9	35	c	کبوتر تخم در لانه گذاشت	5
F S	9	36	c	پونه سرما زیر باران خورد	1
F S	9	1	filler	من و بهاره دیروز با هم به مدرسه رفتیم	7
F S	9	2	filler	بالاخره داریوش تصمیم گرفت ماشینش را بفروشد	7
F S	9	3	filler	دیشب مهمانیِ دوستِ خواهرم خیلی خوش گذشت	6
F S	9	4	filler	آیدا باید همه‏ ی لباس‏ هایش را می‏ شست	7
F S	9	5	filler	احمد به امید فوتِ پدرش را تسلیت گفت	6
F S	9	6	filler	من دیروز همه ‏ی کلوچه ‏ها را خوردم	7
F S	9	7	filler	من با کمکِ همسایه دیوارِ حیاط را رنگ کردم	6
F S	9	8	filler	من در کودکی خیلی شیطنت می‏ کردم	7
F S	9	9	filler	من دیروز با شریکم قرار گذاشتم	7
F S	9	10	filler	پریناز دیشب به جشنِ تولدِ دوستش رفت	6
F S	9	11	filler	بعد از رفتن پروین آب از آب تکان نخورد	7
F S	9	12	filler	نظم این خانه قابل احترام است	7
F S	9	13	filler	دکتر گفت می‏ توانم ورزش کنم	7
F S	9	14	filler	من همیشه از هواپیما می ‏ترسیدم	7
F S	9	15	filler	سیامک روزبه را بخشید	7
F S	9	16	filler	پدرِ کیوان ورشکست شد	7
F S	9	17	filler	معلم حسابی تشویقم کرد	7
F S	9	18	filler	همکلاسیِ من خیلی درس می‏ خواند	7
F S	9	19	filler	غزاله دیروز ساعت‏ ها رویِ نیمکتِ پارک نشست	7
F S	9	20	filler	تو آدم بی‏ ملاحظه‏ ای هستی	7
F S	9	21	filler	زهره در دانشگاهِ آزاد پارسال قبول شد	4
F S	9	22	filler	من دیشب به خانه دوستانم را دعوت کردم	1
F S	9	23	filler	افسانه از چیزی هیچ وقت شکایت نمی‏ کرد	4
F S	9	24	filler	نوید تصمیم گرفت برود به سربازی	4
F S	9	25	filler	خواب عمیقی دیشب کردم	2
F S	9	26	filler	من دیروز نخریدم هیچ لباسی	3
F S	9	27	filler	دیروز نتوانست داوود سر کار برود	3
F S	9	28	filler	زیاد الهه از قبولیش در دانشگاه خوشحال نبود	6
F S	9	29	filler	به خانه دخترخاله‏ ام دیشب رفته‏ بودم	3
F S	9	30	filler	به رستورانِ همیشگی رفتم من	2
F S	9	31	filler	به خاطرِ من پروانه تلویزیون را خاموش کرد	3
F S	9	32	filler	سهیل تصمیم گرفته بود که در جریان مادرش را بگذارد	1
F S	9	33	filler	خیلی آهنگ پیمان در من اثر گذاشت	3
F S	9	34	filler	پشتکار خوبی مهرداد دارد	2
F S	9	35	filler	من تماس با دوستم در لندن گرفتم	2
F S	9	36	filler	من فوتبالیست هیچ‏ وقت خوبی نبودم	1
F S	9	37	filler	ما زیر باران موش آب‏ کشیده آن شب شدیم	1
F S	9	38	filler	دیروز غذا مادرم نپخته بود	6
F S	9	39	filler	تمامِ روز را میلاد رانندگی کرد	4
F S	9	40	filler	من زود دیروز به خانه برگشتم	2
F S	9	41	filler	بیژن رادیو اهلِ نیست	1
F S	9	42	filler	42. شهاب و آوا از با هم شمال برگشتند	1
F S	9	43	filler	فرید از کار پشیمان خود نبود	1
F S	9	44	filler	با دیروز دوستانم به رستوران رفتم	1
F S	9	45	filler	محمود خرید مسئول خواروبار بود	1
F S	9	46	filler	شیما گم زمان را کرده بود	1
F S	9	47	filler	من مونا را دیده همین تازگی ‏ بودم	1
F S	9	48	filler	محمد یک به زهرا انگشتر هدیه داد	1
F S	9	49	filler	دیشب زیاد اشتها آزاده نداشت	1
F S	9	50	filler	من از خوشم شوخیِ دیروزِ سحر نیامد	1
F S	9	51	filler	چشم‏های قرمز فریبا شده بود	1
F S	9	52	filler	متوجه هانیه اشتباهش شد	1
F S	9	53	filler	ابراهیم همان را ادامه کار قدیمی داد	1
F S	9	54	filler	فهیمه سر دو هفته پیش کار نرفت	1
F S	9	55	filler	دختر خوش ژاله ‏سلیقه ‏ای است	1
F S	9	56	filler	برای من اصلا برادرم اهمیت ندارم	5
F S	9	57	filler	من مشکل آدم ‏پسندی هستم	1
F S	9	58	filler	پدر کیوان محکمی مرد ‏است	1
F S	9	59	filler	برگشتنم عجیب برای همه بود	2
F S	9	60	filler	خانه ی خیلی مادربزرگم قدیمی است	1
N MA	10	1	a	رئیسم مرا اخراج از کار کرد	2
N MA	10	2	a	همکارم نامه ای ارسال به من کرد	6
N MA	10	3	a	مدیرعامل کارمندان جدیدی استخدام در شرکت کرد	3
N MA	10	4	a	دوستم در مورد این خبر اطلاع به من داد	6
N MA	10	5	a	استادم نظرش را در مورد این مقاله اظهار به من کرد	4
N MA	10	6	a	دانشمندان موادی استخراج از نفت کردند	4
N MA	10	7	a	رستوران جدیدی افتتاح در محل شد	1
N MA	10	8	a	دخترم کار خود را آغاز در شرکت کرد	3
N MA	10	9	a	پدر مرا صبح زود بیدار از خوا ب کرد	1
N MA	10	10	a	دوستم سعی می کرد مرا تحریک با حرفهایش کند	5
N MA	10	11	a	نسرین بالاخره توانست تحقق به آرزویش ببخشد	1
N MA	10	12	a	همسرم دائم نظرش را تحمیل به من می کرد	6
N MA	10	13	a	مشاور آینده روشنی را ترسیم برای من کرد	5
N MA	10	14	a	شریکم سود شرکت را تقسیم با من کرد	5
N MA	10	15	a	کارگردان انتقادی دریافت در مورد فیلم کرد	1
N MA	10	16	a	یگان ویژه اعضای مافیا را محاصره با مهارت کرد	4
N MA	10	17	a	او در مراسم ظاهر با اعتماد به نفس شد	1
N MA	10	18	a	مجلس قانونی تصویب برای خانواده کرد	1
N MA	10	19	a	مربی شانس بازیِ دوباره را دریغ از من کرد	5
N MA	10	20	a	آوا فرزندش را ترجیح به مادرش داد	7
N MA	10	21	a	ویراستار به سلیقه خود تصرف در کتاب کرد	1
N MA	10	22	a	هنگامه پولی واریز برای من کرد	2
N MA	10	23	a	من دیروز عیادت از خاله ام کردم	2
N MA	10	24	a	پسرخاله ام اعزام به سربازی شد	7
N MA	10	25	a	مادر سمیه حسابی تدارک برای مراسم دید	6
N MA	10	26	a	مداح آیه ای قرائت از قرآن کرد	6
N MA	10	27	a	پدر کودکش را حفاظت از خطر کرد	5
N MA	10	28	a	معلم نکات آموزنده ای تدریس به من کرد	5
N MA	10	29	a	سعید تصمیم گرفت اقامت در ایران کند	1
N MA	10	30	a	پلیس ناآرامی ها را سرکوب به راحتی کرد	1
N MA	10	31	a	سیما نگهداری از مادرش می کرد	5
N MA	10	32	a	پدربزرگم بعد از سالها همچنان عداوت با برادرش می کرد	3
N MA	10	33	a	دانش آموزان آن را در آزمایشگاه تجزیه به موادش کردند	1
N MA	10	34	a	شاهین به کمک پدرش تحصیل در آمریکا کرد	5
N MA	10	35	a	مدیر جدید قوانینی اعمال در سازمان کرد	2
N MA	10	36	a	دشمن شهر را نابود با بی رحمی کرد	3
N MA	10	1	b	مریم آرزویی برای من کرد	6
N MA	10	2	b	علی آهنگی برای من زد	7
N MA	10	3	b	مادرم دعایی برای من کرد	7
N MA	10	4	b	حمید تقاضایی از مینا کرد	7
N MA	10	5	b	حسن شکایتی از همسایه اش کرد	6
N MA	10	6	b	خبرنگار برداشتی از حرفهای من کرد	7
N MA	10	7	b	سپیده تحلیلی از مقاله کرد	6
N MA	10	8	b	سارا انتظاری از من داشت	6
N MA	10	9	b	همکارم سهمی از شرکت برد	7
N MA	10	10	b	من خواهشی از مهسا کردم	3
N MA	10	11	b	الهام عطری به لباسش زد	3
N MA	10	12	b	محسن اتهامی به من زد	3
N MA	10	13	b	رضا لبخندی به من زد	2
N MA	10	14	b	مژگان تهمتی به من زد	6
N MA	10	15	b	همسرم ضربه ای به من زد	6
N MA	10	16	b	فرزاد حرفی به من زد	5
N MA	10	17	b	معلم توصیه ای به من کرد	6
N MA	10	18	b	کوروش نصیحتی به من کرد	6
N MA	10	19	b	شبنم پیشنهادی به من داد	7
N MA	10	20	b	بهنام راهنمایی به من کرد	7
N MA	10	21	b	همسایه ام تذکری به من داد	6
N MA	10	22	b	نیما سفارشی به من کرد	7
N MA	10	23	b	آدم رباها هشداری به من دادند	7
N MA	10	24	b	فرهاد قولی به من داد	7
N MA	10	25	b	میترا دروغی به من گفت	7
N MA	10	26	b	نیلوفر پیشرفتی در مدرسه کرد	7
N MA	10	27	b	مجید لطفی به من کرد	7
N MA	10	28	b	استاد صحبتی با شاگردش کرد	3
N MA	10	29	b	سینا قراری با ندا گذاشت	6
N MA	10	30	b	من حدسی در مورد ستاره زدم	7
N MA	10	31	b	پژمان قضاوتی در مورد من کرد	5
N MA	10	32	b	کاوه حسی در مورد پریسا کرد	4
N MA	10	33	b	حامد استدلالی در مورد مسئله کرد	1
N MA	10	34	b	حسین اشتباهی در مورد همسرش کرد	6
N MA	10	35	b	نازنین تصمیمی در مورد خودش گرفت	7
N MA	10	36	b	مهدی اعتراضی در دادگاه کرد	7
N MA	10	1	c	گلناز اتو به لباسش زد	3
N MA	10	2	c	شهره اتومبیل با دوستش راند	1
N MA	10	3	c	علیرضا اشک برای مادرش می ریخت	7
N MA	10	4	c	رئیس امضا برای من کرد	5
N MA	10	5	c	نرگس آب از خجالت شد	1
N MA	10	6	c	لاستیک باد از حرارت کرد	1
N MA	10	7	c	کارگر صیقل به شیشه داد	4
N MA	10	8	c	8. بازیگر گل در سینما کرد	1
N MA	10	9	c	راحله گوش به حرفم داد	7
N MA	10	10	c	گوشهایم یخ در سرما بست	1
N MA	10	11	c	نوشین زمین با زانو خورد	1
N MA	10	12	c	همسایه ام در با عجله زد	6
N MA	10	13	c	لباس ها برق از تمیزی می زد	2
N MA	10	14	c	مغازه دار تلمبه به دوچرخه زد	6
N MA	10	15	c	اتفاقی رخ برای من داد	1
N MA	10	16	c	فرشید شاخ از تعجب درآورد	2
N MA	10	17	c	درخت سیب شکوفه در باغ داد	4
N MA	10	18	c	دهانم قفل از ترس شد	1
N MA	10	19	c	ماهرخ مسکن در پاریس گزید	1
N MA	10	20	c	مار نیش به من زد	1
N MA	10	21	c	من خار در جمع شدم	2
N MA	10	22	c	خواهرم عکس را قاب با سلیقه کرد	1
N MA	10	23	c	نادر پاکت را قیچی با احتیاط کرد	1
N MA	10	24	c	سر تیر تا پایش می کشید	1
N MA	10	25	c	نجار قفسه را تراش با دقت داد	3
N MA	10	26	c	رویا آتش از عصبانیت گرفت	2
N MA	10	27	c	امیرعلی درآمدش را دود با هروئین کرد	3
N MA	10	28	c	شادی موج در چشمهایش می زد	4
N MA	10	29	c	پلیس راهم را سد با ماشین کرد	1
N MA	10	30	c	مجری تپق در برنامه زد	7
N MA	10	31	c	مرتضی ماشینش را پارک جلوی در کرد	1
N MA	10	32	c	غذای دیروز مزه به من داد	7
N MA	10	33	c	خاطره ای نقش در ذهنم بست	7
N MA	10	34	c	من چمدان را وزن با ترازو کردم	1
N MA	10	35	c	کبوتر تخم در لانه گذاشت	5
N MA	10	36	c	پونه سرما زیر باران خورد	1
N MA	10	1	filler	من و بهاره دیروز با هم به مدرسه رفتیم	5
N MA	10	2	filler	بالاخره داریوش تصمیم گرفت ماشینش را بفروشد	7
N MA	10	3	filler	دیشب مهمانیِ دوستِ خواهرم خیلی خوش گذشت	7
N MA	10	4	filler	آیدا باید همه‏ ی لباس‏ هایش را می‏ شست	7
N MA	10	5	filler	احمد به امید فوتِ پدرش را تسلیت گفت	7
N MA	10	6	filler	من دیروز همه ‏ی کلوچه ‏ها را خوردم	7
N MA	10	7	filler	من با کمکِ همسایه دیوارِ حیاط را رنگ کردم	7
N MA	10	8	filler	من در کودکی خیلی شیطنت می‏ کردم	7
N MA	10	9	filler	من دیروز با شریکم قرار گذاشتم	7
N MA	10	10	filler	پریناز دیشب به جشنِ تولدِ دوستش رفت	7
N MA	10	11	filler	بعد از رفتن پروین آب از آب تکان نخورد	7
N MA	10	12	filler	نظم این خانه قابل احترام است	7
N MA	10	13	filler	دکتر گفت می‏ توانم ورزش کنم	7
N MA	10	14	filler	من همیشه از هواپیما می ‏ترسیدم	7
N MA	10	15	filler	سیامک روزبه را بخشید	7
N MA	10	16	filler	پدرِ کیوان ورشکست شد	7
N MA	10	17	filler	معلم حسابی تشویقم کرد	7
N MA	10	18	filler	همکلاسیِ من خیلی درس می‏ خواند	7
N MA	10	19	filler	غزاله دیروز ساعت‏ ها رویِ نیمکتِ پارک نشست	7
N MA	10	20	filler	تو آدم بی‏ ملاحظه‏ ای هستی	7
N MA	10	21	filler	زهره در دانشگاهِ آزاد پارسال قبول شد	7
N MA	10	22	filler	من دیشب به خانه دوستانم را دعوت کردم	4
N MA	10	23	filler	افسانه از چیزی هیچ وقت شکایت نمی‏ کرد	5
N MA	10	24	filler	نوید تصمیم گرفت برود به سربازی	7
N MA	10	25	filler	خواب عمیقی دیشب کردم	1
N MA	10	26	filler	من دیروز نخریدم هیچ لباسی	5
N MA	10	27	filler	دیروز نتوانست داوود سر کار برود	6
N MA	10	28	filler	زیاد الهه از قبولیش در دانشگاه خوشحال نبود	7
N MA	10	29	filler	به خانه دخترخاله‏ ام دیشب رفته‏ بودم	7
N MA	10	30	filler	به رستورانِ همیشگی رفتم من	7
N MA	10	31	filler	به خاطرِ من پروانه تلویزیون را خاموش کرد	7
N MA	10	32	filler	سهیل تصمیم گرفته بود که در جریان مادرش را بگذارد	2
N MA	10	33	filler	خیلی آهنگ پیمان در من اثر گذاشت	7
N MA	10	34	filler	پشتکار خوبی مهرداد دارد	3
N MA	10	35	filler	من تماس با دوستم در لندن گرفتم	7
N MA	10	36	filler	من فوتبالیست هیچ‏ وقت خوبی نبودم	2
N MA	10	37	filler	ما زیر باران موش آب‏ کشیده آن شب شدیم	4
N MA	10	38	filler	دیروز غذا مادرم نپخته بود	7
N MA	10	39	filler	تمامِ روز را میلاد رانندگی کرد	6
N MA	10	40	filler	من زود دیروز به خانه برگشتم	1
N MA	10	41	filler	بیژن رادیو اهلِ نیست	1
N MA	10	42	filler	42. شهاب و آوا از با هم شمال برگشتند	1
N MA	10	43	filler	فرید از کار پشیمان خود نبود	1
N MA	10	44	filler	با دیروز دوستانم به رستوران رفتم	1
N MA	10	45	filler	محمود خرید مسئول خواروبار بود	1
N MA	10	46	filler	شیما گم زمان را کرده بود	1
N MA	10	47	filler	من مونا را دیده همین تازگی ‏ بودم	1
N MA	10	48	filler	محمد یک به زهرا انگشتر هدیه داد	1
N MA	10	49	filler	دیشب زیاد اشتها آزاده نداشت	2
N MA	10	50	filler	من از خوشم شوخیِ دیروزِ سحر نیامد	1
N MA	10	51	filler	چشم‏های قرمز فریبا شده بود	1
N MA	10	52	filler	متوجه هانیه اشتباهش شد	1
N MA	10	53	filler	ابراهیم همان را ادامه کار قدیمی داد	5
N MA	10	54	filler	فهیمه سر دو هفته پیش کار نرفت	1
N MA	10	55	filler	دختر خوش ژاله ‏سلیقه ‏ای است	1
N MA	10	56	filler	برای من اصلا برادرم اهمیت ندارم	1
N MA	10	57	filler	من مشکل آدم ‏پسندی هستم	1
N MA	10	58	filler	پدر کیوان محکمی مرد ‏است	1
N MA	10	59	filler	برگشتنم عجیب برای همه بود	5
N MA	10	60	filler	خانه ی خیلی مادربزرگم قدیمی است	1
P N	11	1	a	رئیسم مرا اخراج از کار کرد	5
P N	11	2	a	همکارم نامه ای ارسال به من کرد	5
P N	11	3	a	مدیرعامل کارمندان جدیدی استخدام در شرکت کرد	1
P N	11	4	a	دوستم در مورد این خبر اطلاع به من داد	5
P N	11	5	a	استادم نظرش را در مورد این مقاله اظهار به من کرد	4
P N	11	6	a	دانشمندان موادی استخراج از نفت کردند	4
P N	11	7	a	رستوران جدیدی افتتاح در محل شد	3
P N	11	8	a	دخترم کار خود را آغاز در شرکت کرد	2
P N	11	9	a	پدر مرا صبح زود بیدار از خوا ب کرد	4
P N	11	10	a	دوستم سعی می کرد مرا تحریک با حرفهایش کند	2
P N	11	11	a	نسرین بالاخره توانست تحقق به آرزویش ببخشد	5
P N	11	12	a	همسرم دائم نظرش را تحمیل به من می کرد	5
P N	11	13	a	مشاور آینده روشنی را ترسیم برای من کرد	2
P N	11	14	a	شریکم سود شرکت را تقسیم با من کرد	2
P N	11	15	a	کارگردان انتقادی دریافت در مورد فیلم کرد	2
P N	11	16	a	یگان ویژه اعضای مافیا را محاصره با مهارت کرد	1
P N	11	17	a	او در مراسم ظاهر با اعتماد به نفس شد	1
P N	11	18	a	مجلس قانونی تصویب برای خانواده کرد	4
P N	11	19	a	مربی شانس بازیِ دوباره را دریغ از من کرد	2
P N	11	20	a	آوا فرزندش را ترجیح به مادرش داد	4
P N	11	21	a	ویراستار به سلیقه خود تصرف در کتاب کرد	7
P N	11	22	a	هنگامه پولی واریز برای من کرد	3
P N	11	23	a	من دیروز عیادت از خاله ام کردم	6
P N	11	24	a	پسرخاله ام اعزام به سربازی شد	5
P N	11	25	a	مادر سمیه حسابی تدارک برای مراسم دید	5
P N	11	26	a	مداح آیه ای قرائت از قرآن کرد	4
P N	11	27	a	پدر کودکش را حفاظت از خطر کرد	4
P N	11	28	a	معلم نکات آموزنده ای تدریس به من کرد	3
P N	11	29	a	سعید تصمیم گرفت اقامت در ایران کند	3
P N	11	30	a	پلیس ناآرامی ها را سرکوب به راحتی کرد	2
P N	11	31	a	سیما نگهداری از مادرش می کرد	5
P N	11	32	a	پدربزرگم بعد از سالها همچنان عداوت با برادرش می کرد	6
P N	11	33	a	دانش آموزان آن را در آزمایشگاه تجزیه به موادش کردند	5
P N	11	34	a	شاهین به کمک پدرش تحصیل در آمریکا کرد	3
P N	11	35	a	مدیر جدید قوانینی اعمال در سازمان کرد	4
P N	11	36	a	دشمن شهر را نابود با بی رحمی کرد	3
P N	11	1	b	مریم آرزویی برای من کرد	7
P N	11	2	b	علی آهنگی برای من زد	7
P N	11	3	b	مادرم دعایی برای من کرد	7
P N	11	4	b	حمید تقاضایی از مینا کرد	7
P N	11	5	b	حسن شکایتی از همسایه اش کرد	3
P N	11	6	b	خبرنگار برداشتی از حرفهای من کرد	5
P N	11	7	b	سپیده تحلیلی از مقاله کرد	7
P N	11	8	b	سارا انتظاری از من داشت	6
P N	11	9	b	همکارم سهمی از شرکت برد	7
P N	11	10	b	من خواهشی از مهسا کردم	7
P N	11	11	b	الهام عطری به لباسش زد	7
P N	11	12	b	محسن اتهامی به من زد	5
P N	11	13	b	رضا لبخندی به من زد	7
P N	11	14	b	مژگان تهمتی به من زد	7
P N	11	15	b	همسرم ضربه ای به من زد	7
P N	11	16	b	فرزاد حرفی به من زد	7
P N	11	17	b	معلم توصیه ای به من کرد	7
P N	11	18	b	کوروش نصیحتی به من کرد	6
P N	11	19	b	شبنم پیشنهادی به من داد	7
P N	11	20	b	بهنام راهنمایی به من کرد	5
P N	11	21	b	همسایه ام تذکری به من داد	7
P N	11	22	b	نیما سفارشی به من کرد	7
P N	11	23	b	آدم رباها هشداری به من دادند	7
P N	11	24	b	فرهاد قولی به من داد	6
P N	11	25	b	میترا دروغی به من گفت	6
P N	11	26	b	نیلوفر پیشرفتی در مدرسه کرد	3
P N	11	27	b	مجید لطفی به من کرد	7
P N	11	28	b	استاد صحبتی با شاگردش کرد	6
P N	11	29	b	سینا قراری با ندا گذاشت	7
P N	11	30	b	من حدسی در مورد ستاره زدم	6
P N	11	31	b	پژمان قضاوتی در مورد من کرد	6
P N	11	32	b	کاوه حسی در مورد پریسا کرد	4
P N	11	33	b	حامد استدلالی در مورد مسئله کرد	6
P N	11	34	b	حسین اشتباهی در مورد همسرش کرد	7
P N	11	35	b	نازنین تصمیمی در مورد خودش گرفت	7
P N	11	36	b	مهدی اعتراضی در دادگاه کرد	4
P N	11	1	c	گلناز اتو به لباسش زد	5
P N	11	2	c	شهره اتومبیل با دوستش راند	4
P N	11	3	c	علیرضا اشک برای مادرش می ریخت	7
P N	11	4	c	رئیس امضا برای من کرد	3
P N	11	5	c	نرگس آب از خجالت شد	4
P N	11	6	c	لاستیک باد از حرارت کرد	2
P N	11	7	c	کارگر صیقل به شیشه داد	6
P N	11	8	c	8. بازیگر گل در سینما کرد	1
P N	11	9	c	راحله گوش به حرفم داد	6
P N	11	10	c	گوشهایم یخ در سرما بست	2
P N	11	11	c	نوشین زمین با زانو خورد	2
P N	11	12	c	همسایه ام در با عجله زد	3
P N	11	13	c	لباس ها برق از تمیزی می زد	5
P N	11	14	c	مغازه دار تلمبه به دوچرخه زد	5
P N	11	15	c	اتفاقی رخ برای من داد	2
P N	11	16	c	فرشید شاخ از تعجب درآورد	5
P N	11	17	c	درخت سیب شکوفه در باغ داد	2
P N	11	18	c	دهانم قفل از ترس شد	3
P N	11	19	c	ماهرخ مسکن در پاریس گزید	2
P N	11	20	c	مار نیش به من زد	4
P N	11	21	c	من خار در جمع شدم	6
P N	11	22	c	خواهرم عکس را قاب با سلیقه کرد	4
P N	11	23	c	نادر پاکت را قیچی با احتیاط کرد	2
P N	11	24	c	سر تیر تا پایش می کشید	1
P N	11	25	c	نجار قفسه را تراش با دقت داد	3
P N	11	26	c	رویا آتش از عصبانیت گرفت	3
P N	11	27	c	امیرعلی درآمدش را دود با هروئین کرد	2
P N	11	28	c	شادی موج در چشمهایش می زد	4
P N	11	29	c	پلیس راهم را سد با ماشین کرد	3
P N	11	30	c	مجری تپق در برنامه زد	4
P N	11	31	c	مرتضی ماشینش را پارک جلوی در کرد	4
P N	11	32	c	غذای دیروز مزه به من داد	5
P N	11	33	c	خاطره ای نقش در ذهنم بست	5
P N	11	34	c	من چمدان را وزن با ترازو کردم	2
P N	11	35	c	کبوتر تخم در لانه گذاشت	6
P N	11	36	c	پونه سرما زیر باران خورد	4
P N	11	1	filler	من و بهاره دیروز با هم به مدرسه رفتیم	7
P N	11	2	filler	بالاخره داریوش تصمیم گرفت ماشینش را بفروشد	7
P N	11	3	filler	دیشب مهمانیِ دوستِ خواهرم خیلی خوش گذشت	7
P N	11	4	filler	آیدا باید همه‏ ی لباس‏ هایش را می‏ شست	7
P N	11	5	filler	احمد به امید فوتِ پدرش را تسلیت گفت	6
P N	11	6	filler	من دیروز همه ‏ی کلوچه ‏ها را خوردم	7
P N	11	7	filler	من با کمکِ همسایه دیوارِ حیاط را رنگ کردم	7
P N	11	8	filler	من در کودکی خیلی شیطنت می‏ کردم	7
P N	11	9	filler	من دیروز با شریکم قرار گذاشتم	7
P N	11	10	filler	پریناز دیشب به جشنِ تولدِ دوستش رفت	7
P N	11	11	filler	بعد از رفتن پروین آب از آب تکان نخورد	7
P N	11	12	filler	نظم این خانه قابل احترام است	7
P N	11	13	filler	دکتر گفت می‏ توانم ورزش کنم	7
P N	11	14	filler	من همیشه از هواپیما می ‏ترسیدم	7
P N	11	15	filler	سیامک روزبه را بخشید	7
P N	11	16	filler	پدرِ کیوان ورشکست شد	7
P N	11	17	filler	معلم حسابی تشویقم کرد	7
P N	11	18	filler	همکلاسیِ من خیلی درس می‏ خواند	7
P N	11	19	filler	غزاله دیروز ساعت‏ ها رویِ نیمکتِ پارک نشست	7
P N	11	20	filler	تو آدم بی‏ ملاحظه‏ ای هستی	7
P N	11	21	filler	زهره در دانشگاهِ آزاد پارسال قبول شد	5
P N	11	22	filler	من دیشب به خانه دوستانم را دعوت کردم	3
P N	11	23	filler	افسانه از چیزی هیچ وقت شکایت نمی‏ کرد	6
P N	11	24	filler	نوید تصمیم گرفت برود به سربازی	7
P N	11	25	filler	خواب عمیقی دیشب کردم	4
P N	11	26	filler	من دیروز نخریدم هیچ لباسی	3
P N	11	27	filler	دیروز نتوانست داوود سر کار برود	5
P N	11	28	filler	زیاد الهه از قبولیش در دانشگاه خوشحال نبود	5
P N	11	29	filler	به خانه دخترخاله‏ ام دیشب رفته‏ بودم	5
P N	11	30	filler	به رستورانِ همیشگی رفتم من	6
P N	11	31	filler	به خاطرِ من پروانه تلویزیون را خاموش کرد	7
P N	11	32	filler	سهیل تصمیم گرفته بود که در جریان مادرش را بگذارد	2
P N	11	33	filler	خیلی آهنگ پیمان در من اثر گذاشت	6
P N	11	34	filler	پشتکار خوبی مهرداد دارد	6
P N	11	35	filler	من تماس با دوستم در لندن گرفتم	5
P N	11	36	filler	من فوتبالیست هیچ‏ وقت خوبی نبودم	2
P N	11	37	filler	ما زیر باران موش آب‏ کشیده آن شب شدیم	2
P N	11	38	filler	دیروز غذا مادرم نپخته بود	4
P N	11	39	filler	تمامِ روز را میلاد رانندگی کرد	7
P N	11	40	filler	من زود دیروز به خانه برگشتم	4
P N	11	41	filler	بیژن رادیو اهلِ نیست	1
P N	11	42	filler	42. شهاب و آوا از با هم شمال برگشتند	2
P N	11	43	filler	فرید از کار پشیمان خود نبود	2
P N	11	44	filler	با دیروز دوستانم به رستوران رفتم	4
P N	11	45	filler	محمود خرید مسئول خواروبار بود	1
P N	11	46	filler	شیما گم زمان را کرده بود	1
P N	11	47	filler	من مونا را دیده همین تازگی ‏ بودم	1
P N	11	48	filler	محمد یک به زهرا انگشتر هدیه داد	1
P N	11	49	filler	دیشب زیاد اشتها آزاده نداشت	1
P N	11	50	filler	من از خوشم شوخیِ دیروزِ سحر نیامد	1
P N	11	51	filler	چشم‏های قرمز فریبا شده بود	2
P N	11	52	filler	متوجه هانیه اشتباهش شد	1
P N	11	53	filler	ابراهیم همان را ادامه کار قدیمی داد	2
P N	11	54	filler	فهیمه سر دو هفته پیش کار نرفت	2
P N	11	55	filler	دختر خوش ژاله ‏سلیقه ‏ای است	1
P N	11	56	filler	برای من اصلا برادرم اهمیت ندارم	1
P N	11	57	filler	من مشکل آدم ‏پسندی هستم	1
P N	11	58	filler	پدر کیوان محکمی مرد ‏است	2
P N	11	59	filler	برگشتنم عجیب برای همه بود	3
P N	11	60	filler	خانه ی خیلی مادربزرگم قدیمی است	2
A T	12	1	a	رئیسم مرا اخراج از کار کرد	2
A T	12	2	a	همکارم نامه ای ارسال به من کرد	2
A T	12	3	a	مدیرعامل کارمندان جدیدی استخدام در شرکت کرد	3
A T	12	4	a	دوستم در مورد این خبر اطلاع به من داد	7
A T	12	5	a	استادم نظرش را در مورد این مقاله اظهار به من کرد	1
A T	12	6	a	دانشمندان موادی استخراج از نفت کردند	1
A T	12	7	a	رستوران جدیدی افتتاح در محل شد	4
A T	12	8	a	دخترم کار خود را آغاز در شرکت کرد	1
A T	12	9	a	پدر مرا صبح زود بیدار از خوا ب کرد	1
A T	12	10	a	دوستم سعی می کرد مرا تحریک با حرفهایش کند	3
A T	12	11	a	نسرین بالاخره توانست تحقق به آرزویش ببخشد	1
A T	12	12	a	همسرم دائم نظرش را تحمیل به من می کرد	1
A T	12	13	a	مشاور آینده روشنی را ترسیم برای من کرد	2
A T	12	14	a	شریکم سود شرکت را تقسیم با من کرد	5
A T	12	15	a	کارگردان انتقادی دریافت در مورد فیلم کرد	1
A T	12	16	a	یگان ویژه اعضای مافیا را محاصره با مهارت کرد	1
A T	12	17	a	او در مراسم ظاهر با اعتماد به نفس شد	1
A T	12	18	a	مجلس قانونی تصویب برای خانواده کرد	2
A T	12	19	a	مربی شانس بازیِ دوباره را دریغ از من کرد	1
A T	12	20	a	آوا فرزندش را ترجیح به مادرش داد	1
A T	12	21	a	ویراستار به سلیقه خود تصرف در کتاب کرد	1
A T	12	22	a	هنگامه پولی واریز برای من کرد	2
A T	12	23	a	من دیروز عیادت از خاله ام کردم	1
A T	12	24	a	پسرخاله ام اعزام به سربازی شد	6
A T	12	25	a	مادر سمیه حسابی تدارک برای مراسم دید	7
A T	12	26	a	مداح آیه ای قرائت از قرآن کرد	1
A T	12	27	a	پدر کودکش را حفاظت از خطر کرد	1
A T	12	28	a	معلم نکات آموزنده ای تدریس به من کرد	2
A T	12	29	a	سعید تصمیم گرفت اقامت در ایران کند	1
A T	12	30	a	پلیس ناآرامی ها را سرکوب به راحتی کرد	1
A T	12	31	a	سیما نگهداری از مادرش می کرد	3
A T	12	32	a	پدربزرگم بعد از سالها همچنان عداوت با برادرش می کرد	1
A T	12	33	a	دانش آموزان آن را در آزمایشگاه تجزیه به موادش کردند	1
A T	12	34	a	شاهین به کمک پدرش تحصیل در آمریکا کرد	1
A T	12	35	a	مدیر جدید قوانینی اعمال در سازمان کرد	1
A T	12	36	a	دشمن شهر را نابود با بی رحمی کرد	1
A T	12	1	b	مریم آرزویی برای من کرد	7
A T	12	2	b	علی آهنگی برای من زد	7
A T	12	3	b	مادرم دعایی برای من کرد	7
A T	12	4	b	حمید تقاضایی از مینا کرد	7
A T	12	5	b	حسن شکایتی از همسایه اش کرد	4
A T	12	6	b	خبرنگار برداشتی از حرفهای من کرد	7
A T	12	7	b	سپیده تحلیلی از مقاله کرد	7
A T	12	8	b	سارا انتظاری از من داشت	7
A T	12	9	b	همکارم سهمی از شرکت برد	7
A T	12	10	b	من خواهشی از مهسا کردم	7
A T	12	11	b	الهام عطری به لباسش زد	7
A T	12	12	b	محسن اتهامی به من زد	7
A T	12	13	b	رضا لبخندی به من زد	7
A T	12	14	b	مژگان تهمتی به من زد	7
A T	12	15	b	همسرم ضربه ای به من زد	7
A T	12	16	b	فرزاد حرفی به من زد	7
A T	12	17	b	معلم توصیه ای به من کرد	7
A T	12	18	b	کوروش نصیحتی به من کرد	7
A T	12	19	b	شبنم پیشنهادی به من داد	7
A T	12	20	b	بهنام راهنمایی به من کرد	6
A T	12	21	b	همسایه ام تذکری به من داد	7
A T	12	22	b	نیما سفارشی به من کرد	7
A T	12	23	b	آدم رباها هشداری به من دادند	7
A T	12	24	b	فرهاد قولی به من داد	7
A T	12	25	b	میترا دروغی به من گفت	7
A T	12	26	b	نیلوفر پیشرفتی در مدرسه کرد	7
A T	12	27	b	مجید لطفی به من کرد	7
A T	12	28	b	استاد صحبتی با شاگردش کرد	7
A T	12	29	b	سینا قراری با ندا گذاشت	7
A T	12	30	b	من حدسی در مورد ستاره زدم	7
A T	12	31	b	پژمان قضاوتی در مورد من کرد	7
A T	12	32	b	کاوه حسی در مورد پریسا کرد	6
A T	12	33	b	حامد استدلالی در مورد مسئله کرد	7
A T	12	34	b	حسین اشتباهی در مورد همسرش کرد	7
A T	12	35	b	نازنین تصمیمی در مورد خودش گرفت	3
A T	12	36	b	مهدی اعتراضی در دادگاه کرد	7
A T	12	1	c	گلناز اتو به لباسش زد	1
A T	12	2	c	شهره اتومبیل با دوستش راند	1
A T	12	3	c	علیرضا اشک برای مادرش می ریخت	7
A T	12	4	c	رئیس امضا برای من کرد	1
A T	12	5	c	نرگس آب از خجالت شد	1
A T	12	6	c	لاستیک باد از حرارت کرد	1
A T	12	7	c	کارگر صیقل به شیشه داد	1
A T	12	8	c	8. بازیگر گل در سینما کرد	1
A T	12	9	c	راحله گوش به حرفم داد	7
A T	12	10	c	گوشهایم یخ در سرما بست	1
A T	12	11	c	نوشین زمین با زانو خورد	1
A T	12	12	c	همسایه ام در با عجله زد	1
A T	12	13	c	لباس ها برق از تمیزی می زد	2
A T	12	14	c	مغازه دار تلمبه به دوچرخه زد	6
A T	12	15	c	اتفاقی رخ برای من داد	1
A T	12	16	c	فرشید شاخ از تعجب درآورد	2
A T	12	17	c	درخت سیب شکوفه در باغ داد	1
A T	12	18	c	دهانم قفل از ترس شد	1
A T	12	19	c	ماهرخ مسکن در پاریس گزید	1
A T	12	20	c	مار نیش به من زد	4
A T	12	21	c	من خار در جمع شدم	5
A T	12	22	c	خواهرم عکس را قاب با سلیقه کرد	1
A T	12	23	c	نادر پاکت را قیچی با احتیاط کرد	1
A T	12	24	c	سر تیر تا پایش می کشید	1
A T	12	25	c	نجار قفسه را تراش با دقت داد	1
A T	12	26	c	رویا آتش از عصبانیت گرفت	1
A T	12	27	c	امیرعلی درآمدش را دود با هروئین کرد	1
A T	12	28	c	شادی موج در چشمهایش می زد	1
A T	12	29	c	پلیس راهم را سد با ماشین کرد	1
A T	12	30	c	مجری تپق در برنامه زد	5
A T	12	31	c	مرتضی ماشینش را پارک جلوی در کرد	1
A T	12	32	c	غذای دیروز مزه به من داد	3
A T	12	33	c	خاطره ای نقش در ذهنم بست	1
A T	12	34	c	من چمدان را وزن با ترازو کردم	1
A T	12	35	c	کبوتر تخم در لانه گذاشت	7
A T	12	36	c	پونه سرما زیر باران خورد	5
A T	12	1	filler	من و بهاره دیروز با هم به مدرسه رفتیم	7
A T	12	2	filler	بالاخره داریوش تصمیم گرفت ماشینش را بفروشد	7
A T	12	3	filler	دیشب مهمانیِ دوستِ خواهرم خیلی خوش گذشت	7
A T	12	4	filler	آیدا باید همه‏ ی لباس‏ هایش را می‏ شست	7
A T	12	5	filler	احمد به امید فوتِ پدرش را تسلیت گفت	7
A T	12	6	filler	من دیروز همه ‏ی کلوچه ‏ها را خوردم	7
A T	12	7	filler	من با کمکِ همسایه دیوارِ حیاط را رنگ کردم	7
A T	12	8	filler	من در کودکی خیلی شیطنت می‏ کردم	7
A T	12	9	filler	من دیروز با شریکم قرار گذاشتم	7
A T	12	10	filler	پریناز دیشب به جشنِ تولدِ دوستش رفت	7
A T	12	11	filler	بعد از رفتن پروین آب از آب تکان نخورد	7
A T	12	12	filler	نظم این خانه قابل احترام است	7
A T	12	13	filler	دکتر گفت می‏ توانم ورزش کنم	7
A T	12	14	filler	من همیشه از هواپیما می ‏ترسیدم	7
A T	12	15	filler	سیامک روزبه را بخشید	7
A T	12	16	filler	پدرِ کیوان ورشکست شد	7
A T	12	17	filler	معلم حسابی تشویقم کرد	7
A T	12	18	filler	همکلاسیِ من خیلی درس می‏ خواند	7
A T	12	19	filler	غزاله دیروز ساعت‏ ها رویِ نیمکتِ پارک نشست	7
A T	12	20	filler	تو آدم بی‏ ملاحظه‏ ای هستی	7
A T	12	21	filler	زهره در دانشگاهِ آزاد پارسال قبول شد	6
A T	12	22	filler	من دیشب به خانه دوستانم را دعوت کردم	1
A T	12	23	filler	افسانه از چیزی هیچ وقت شکایت نمی‏ کرد	7
A T	12	24	filler	نوید تصمیم گرفت برود به سربازی	7
A T	12	25	filler	خواب عمیقی دیشب کردم	3
A T	12	26	filler	من دیروز نخریدم هیچ لباسی	7
A T	12	27	filler	دیروز نتوانست داوود سر کار برود	7
A T	12	28	filler	زیاد الهه از قبولیش در دانشگاه خوشحال نبود	6
A T	12	29	filler	به خانه دخترخاله‏ ام دیشب رفته‏ بودم	5
A T	12	30	filler	به رستورانِ همیشگی رفتم من	4
A T	12	31	filler	به خاطرِ من پروانه تلویزیون را خاموش کرد	7
A T	12	32	filler	سهیل تصمیم گرفته بود که در جریان مادرش را بگذارد	1
A T	12	33	filler	خیلی آهنگ پیمان در من اثر گذاشت	7
A T	12	34	filler	پشتکار خوبی مهرداد دارد	7
A T	12	35	filler	من تماس با دوستم در لندن گرفتم	1
A T	12	36	filler	من فوتبالیست هیچ‏ وقت خوبی نبودم	1
A T	12	37	filler	ما زیر باران موش آب‏ کشیده آن شب شدیم	6
A T	12	38	filler	دیروز غذا مادرم نپخته بود	7
A T	12	39	filler	تمامِ روز را میلاد رانندگی کرد	7
A T	12	40	filler	من زود دیروز به خانه برگشتم	2
A T	12	41	filler	بیژن رادیو اهلِ نیست	1
A T	12	42	filler	42. شهاب و آوا از با هم شمال برگشتند	1
A T	12	43	filler	فرید از کار پشیمان خود نبود	1
[truncated: 7,241 more rows]
