# Supplementary material for: Dependency Resolution Difficulty Increases with Distance in Persian Separable Complex Predicates: Evidence for Expectation and Memory-Based Accounts
Source: Front Psychol. 2016 Mar 30;7:403. doi: 10.3389/fpsyg.2016.00403 (PMC4812816; doi:10.3389/fpsyg.2016.00403)
Supplement: Supplementary file 1 [file DataSheet1.zip › SafaviEtAl2016DataCode/README.txt]

This directory contains the R code and data needed for reproducing the results reported in Safavi, Husain and Vasishth 2016. Also provided are item files and details on the treebank statistics and pretests.

Please contact Shravan Vasishth for any questions.  
