# Supplementary material for: Dependency Resolution Difficulty Increases with Distance in Persian Separable Complex Predicates: Evidence for Expectation and Memory-Based Accounts
Source: Front Psychol. 2016 Mar 30;7:403. doi: 10.3389/fpsyg.2016.00403 (PMC4812816; doi:10.3389/fpsyg.2016.00403)
Supplement: Supplementary file 1 [file DataSheet1.zip › SafaviEtAl2016DataCode/treebank-stats/Hindi-noun-verb-distance.txt]

type	distance
obj	4
obj	4
cp	1
obj	4
cp	1
obj	2
obj	3
obj	2
cp	1
cp	1
obj	3
obj	2
cp	1
cp	1
obj	5
cp	1
cp	2
obj	1
obj	1
cp	1
obj	1
obj	1
obj	10
cp	1
obj	5
obj	1
obj	1
cp	1
obj	4
obj	2
cp	1
obj	8
obj	2
cp	1
obj	8
cp	1
cp	1
obj	2
cp	1
cp	1
cp	1
obj	4
obj	2
obj	1
cp	1
cp	1
obj	5
obj	2
obj	3
obj	5
cp	1
cp	1
cp	1
obj	6
cp	1
obj	1
obj	1
cp	1
obj	5
obj	1
obj	1
cp	1
obj	5
cp	1
cp	1
cp	1
obj	1
cp	1
obj	1
cp	1
obj	1
cp	4
obj	1
cp	1
obj	1
cp	1
obj	1
cp	1
obj	3
obj	4
cp	1
obj	2
cp	1
cp	1
cp	1
obj	4
obj	4
cp	1
obj	2
cp	1
cp	1
obj	5
obj	1
obj	1
obj	5
obj	1
obj	2
cp	1
obj	3
obj	1
cp	1
cp	2
obj	1
obj	4
cp	1
cp	1
cp	1
cp	1
obj	1
obj	1
obj	1
obj	1
obj	3
obj	4
cp	1
obj	2
cp	1
cp	1
cp	1
obj	4
cp	1
obj	9
cp	1
cp	1
cp	3
cp	1
cp	1
cp	1
cp	1
cp	1
cp	1
obj	6
cp	1
cp	1
obj	3
cp	1
obj	6
cp	1
cp	1
cp	1
cp	1
cp	1
cp	1
obj	3
obj	1
cp	1
cp	1
obj	2
obj	1
cp	1
obj	3
cp	1
obj	1
obj	1
obj	1
obj	1
obj	1
obj	2
obj	2
obj	1
cp	2
obj	1
obj	1
obj	1
obj	3
cp	1
cp	1
cp	1
obj	1
obj	2
cp	1
obj	2
obj	8
cp	1
cp	1
obj	6
cp	1
cp	1
obj	5
obj	2
obj	1
cp	1
cp	1
obj	3
obj	2
cp	1
obj	2
obj	1
cp	1
obj	1
cp	1
cp	1
obj	1
obj	3
cp	1
cp	3
cp	1
obj	3
obj	2
cp	1
cp	1
obj	2
obj	2
obj	7
cp	1
cp	2
cp	1
obj	1
cp	1
cp	1
obj	1
obj	2
cp	1
obj	1
obj	1
obj	1
obj	1
obj	2
cp	1
cp	1
obj	1
cp	1
cp	1
obj	1
cp	1
cp	1
obj	1
obj	1
obj	3
obj	1
obj	1
obj	9
cp	1
cp	1
obj	3
cp	1
obj	11
obj	3
cp	1
cp	1
cp	3
obj	1
obj	2
obj	1
obj	1
cp	1
obj	1
obj	5
obj	3
obj	2
cp	1
obj	1
cp	4
cp	1
cp	6
cp	1
obj	8
obj	1
obj	3
obj	1
obj	1
obj	1
cp	2
obj	1
cp	1
obj	2
cp	1
cp	1
obj	1
obj	3
obj	4
cp	1
obj	1
cp	1
obj	1
obj	1
obj	1
obj	1
obj	1
cp	2
obj	3
obj	2
cp	1
cp	1
obj	1
cp	1
cp	1
obj	1
obj	1
cp	1
obj	1
cp	1
obj	1
obj	2
obj	1
cp	1
cp	2
obj	1
cp	2
obj	2
cp	2
cp	1
obj	1
obj	1
obj	1
obj	1
cp	1
cp	1
obj	2
cp	1
cp	1
obj	3
obj	6
obj	4
cp	2
obj	4
obj	1
obj	1
cp	2
cp	1
cp	1
obj	2
cp	1
cp	1
obj	1
cp	1
cp	1
obj	1
cp	1
cp	1
obj	6
obj	1
cp	1
cp	1
obj	1
obj	4
cp	1
obj	5
obj	2
obj	1
cp	1
cp	1
obj	1
obj	2
obj	5
cp	1
obj	4
obj	5
cp	1
obj	1
cp	1
obj	2
obj	4
obj	2
obj	2
cp	1
cp	1
obj	2
cp	1
cp	2
obj	1
obj	1
obj	3
cp	1
obj	1
cp	1
cp	1
cp	1
obj	1
obj	2
obj	1
obj	1
obj	1
obj	4
obj	1
obj	1
obj	1
obj	4
cp	1
obj	2
cp	1
obj	10
obj	2
obj	2
obj	2
cp	1
cp	1
cp	1
obj	1
obj	1
obj	1
obj	2
cp	1
obj	1
cp	1
cp	1
cp	1
obj	2
obj	1
obj	1
obj	1
cp	1
obj	1
cp	1
cp	1
cp	1
cp	1
obj	1
obj	4
cp	1
obj	1
obj	1
obj	1
cp	1
cp	2
obj	3
obj	1
obj	1
obj	1
obj	1
obj	1
obj	1
obj	3
obj	1
obj	1
obj	3
obj	1
cp	1
obj	1
cp	1
cp	1
cp	1
cp	1
cp	1
obj	1
obj	5
cp	1
obj	2
obj	2
cp	1
cp	2
obj	2
cp	1
obj	1
cp	1
obj	2
obj	1
obj	11
obj	1
obj	2
cp	1
cp	1
obj	1
cp	2
obj	2
obj	1
obj	1
obj	2
obj	1
obj	1
cp	1
cp	1
cp	1
cp	1
cp	2
obj	1
obj	3
obj	1
cp	1
obj	2
cp	1
obj	2
cp	1
obj	5
cp	1
obj	1
cp	1
obj	1
cp	1
obj	1
obj	2
obj	2
cp	1
obj	2
cp	1
obj	3
cp	2
obj	3
cp	1
obj	1
obj	1
obj	1
obj	2
cp	1
obj	3
obj	1
obj	1
obj	1
obj	1
obj	1
obj	1
cp	1
obj	7
cp	1
cp	1
cp	1
obj	5
obj	1
cp	2
cp	1
cp	2
obj	1
obj	1
obj	2
cp	1
cp	1
cp	1
cp	1
obj	1
obj	7
obj	1
obj	1
obj	1
cp	1
cp	1
cp	2
obj	1
cp	1
obj	1
cp	1
obj	1
cp	1
cp	1
cp	2
obj	5
cp	2
cp	1
cp	1
obj	1
obj	2
cp	1
cp	1
obj	1
obj	2
obj	1
obj	3
cp	1
cp	1
obj	7
cp	1
cp	1
cp	1
obj	1
obj	1
cp	1
cp	1
obj	1
obj	3
cp	2
cp	1
cp	2
obj	1
cp	1
cp	1
cp	4
obj	2
obj	1
obj	1
cp	1
obj	1
cp	1
cp	1
obj	3
obj	3
obj	3
obj	1
obj	3
obj	3
cp	1
obj	1
cp	1
obj	2
cp	1
obj	1
cp	1
obj	1
obj	1
cp	1
obj	1
obj	3
cp	1
obj	1
cp	1
cp	1
cp	1
obj	1
obj	1
obj	1
obj	1
obj	2
cp	1
cp	1
obj	5
cp	1
obj	1
cp	1
cp	1
cp	2
obj	2
cp	1
cp	1
cp	1
obj	1
obj	4
obj	1
obj	1
obj	1
obj	1
obj	1
obj	3
obj	1
obj	1
obj	2
cp	1
obj	4
obj	1
obj	2
obj	2
obj	1
obj	3
cp	1
cp	1
obj	2
cp	1
obj	4
obj	1
obj	3
obj	2
obj	1
obj	3
cp	1
cp	2
cp	1
cp	1
cp	1
obj	5
obj	4
cp	2
obj	1
obj	1
cp	1
cp	1
obj	1
cp	1
cp	1
obj	2
cp	1
obj	1
obj	1
obj	2
obj	1
obj	1
cp	1
obj	1
obj	2
cp	1
obj	1
obj	3
cp	1
obj	1
cp	1
cp	1
obj	1
cp	1
cp	2
obj	1
obj	1
cp	1
cp	2
obj	3
cp	1
obj	1
obj	1
cp	1
cp	1
cp	1
obj	2
cp	1
cp	1
obj	1
cp	1
obj	1
obj	1
obj	2
cp	1
cp	1
cp	1
cp	1
cp	1
obj	1
cp	1
cp	1
cp	1
cp	1
obj	2
cp	1
obj	3
cp	3
cp	1
obj	1
cp	2
obj	1
obj	1
obj	1
obj	3
obj	2
cp	2
cp	4
cp	1
obj	1
cp	1
cp	1
obj	4
cp	1
cp	1
cp	1
obj	1
cp	1
cp	1
obj	1
cp	1
obj	1
obj	1
cp	1
obj	1
cp	1
obj	4
cp	1
obj	2
obj	1
obj	1
obj	1
obj	5
cp	1
obj	10
obj	1
obj	6
obj	2
obj	3
cp	1
obj	1
cp	1
obj	1
obj	1
obj	1
obj	1
obj	1
cp	1
obj	1
obj	2
cp	1
obj	2
obj	1
obj	7
obj	1
obj	5
cp	1
cp	1
obj	1
obj	1
obj	1
obj	2
cp	1
obj	1
obj	1
obj	7
obj	2
cp	1
obj	2
cp	1
cp	1
obj	1
obj	1
obj	2
cp	1
obj	1
obj	1
obj	1
obj	2
cp	1
obj	1
obj	5
obj	3
cp	1
obj	2
cp	1
cp	1
cp	1
obj	2
cp	1
obj	1
cp	1
obj	4
cp	1
obj	3
obj	1
obj	1
obj	1
obj	1
obj	1
obj	1
obj	4
cp	1
cp	1
obj	1
cp	1
obj	1
cp	2
cp	1
obj	3
cp	1
obj	2
cp	1
obj	1
obj	2
cp	1
obj	1
cp	1
obj	1
cp	1
cp	1
obj	1
cp	1
obj	5
obj	1
cp	1
obj	1
obj	1
obj	3
cp	1
obj	1
cp	1
cp	1
obj	1
cp	1
obj	1
cp	1
obj	1
obj	2
cp	1
cp	1
obj	1
cp	1
cp	1
cp	1
obj	1
obj	4
cp	1
obj	1
cp	2
obj	1
obj	2
obj	2
obj	5
obj	3
obj	3
obj	1
cp	1
obj	20
obj	4
obj	1
obj	2
cp	1
obj	1
obj	2
obj	1
obj	1
cp	1
cp	1
obj	2
cp	1
obj	1
obj	1
obj	1
cp	1
obj	1
obj	3
obj	4
cp	1
obj	1
obj	2
cp	1
cp	1
obj	2
cp	1
cp	1
obj	1
obj	1
cp	1
cp	1
cp	1
obj	1
cp	1
obj	5
cp	1
obj	1
cp	1
cp	1
obj	1
obj	1
cp	1
obj	2
cp	1
obj	2
cp	1
obj	1
obj	2
cp	1
obj	2
cp	1
obj	1
obj	5
obj	1
cp	1
obj	6
obj	2
cp	1
cp	1
obj	1
obj	2
obj	3
obj	5
obj	1
obj	1
obj	1
obj	2
cp	1
cp	1
cp	1
cp	2
cp	2
obj	1
cp	1
cp	2
obj	1
obj	2
cp	1
cp	1
obj	1
cp	1
obj	1
obj	1
obj	1
cp	1
cp	3
obj	6
obj	1
obj	1
obj	1
obj	5
obj	1
obj	1
cp	1
obj	1
obj	7
cp	1
cp	1
obj	2
cp	1
obj	2
cp	1
cp	1
obj	1
cp	1
cp	1
cp	1
obj	1
obj	1
cp	1
cp	1
obj	1
cp	1
obj	1
cp	1
obj	16
obj	1
obj	1
cp	1
obj	1
cp	1
obj	1
cp	1
obj	1
cp	1
obj	1
cp	1
obj	4
obj	1
cp	1
cp	1
obj	3
cp	1
cp	1
cp	1
obj	3
obj	2
obj	2
cp	1
cp	1
cp	1
cp	1
obj	4
cp	1
obj	1
cp	2
obj	3
cp	1
obj	2
cp	2
obj	2
obj	1
obj	1
cp	1
obj	1
cp	3
obj	1
obj	1
obj	1
obj	1
cp	1
cp	1
obj	1
obj	1
obj	1
cp	1
cp	1
cp	1
obj	8
cp	1
cp	1
obj	3
obj	1
obj	2
cp	1
obj	1
obj	1
cp	6
obj	2
cp	1
obj	2
obj	1
cp	1
obj	1
cp	1
cp	1
obj	1
cp	2
obj	2
cp	1
cp	1
obj	2
obj	5
cp	1
cp	1
obj	1
obj	5
obj	1
cp	1
obj	1
cp	1
cp	1
obj	1
cp	1
cp	6
obj	1
obj	1
cp	1
obj	2
cp	2
cp	1
cp	1
cp	1
obj	1
obj	3
obj	1
obj	1
cp	2
obj	1
obj	3
cp	1
cp	1
obj	2
cp	1
obj	1
obj	2
cp	1
obj	2
obj	1
cp	1
cp	1
obj	1
obj	1
obj	6
obj	1
obj	1
cp	1
cp	1
cp	1
cp	1
cp	1
cp	1
obj	1
cp	1
obj	1
obj	1
obj	1
obj	1
obj	1
cp	1
obj	1
cp	1
cp	1
obj	1
cp	1
cp	1
cp	1
obj	1
cp	1
cp	2
cp	1
cp	1
cp	1
obj	1
obj	1
obj	1
obj	1
obj	2
cp	1
cp	1
cp	1
cp	2
cp	1
cp	1
cp	1
cp	2
cp	1
obj	1
obj	3
obj	1
cp	1
obj	2
cp	1
obj	1
cp	1
cp	1
obj	9
obj	1
cp	1
obj	1
obj	1
cp	1
obj	3
obj	2
obj	2
obj	1
cp	1
cp	1
cp	1
cp	1
obj	1
obj	11
cp	1
obj	1
cp	1
obj	1
obj	4
obj	5
cp	1
obj	8
obj	1
obj	1
obj	1
obj	1
cp	1
cp	1
obj	1
obj	1
obj	1
obj	5
obj	2
obj	1
cp	2
obj	1
obj	1
obj	1
obj	4
obj	1
cp	2
obj	5
cp	1
cp	1
obj	1
obj	1
cp	2
obj	6
obj	1
cp	1
obj	1
obj	1
obj	8
cp	1
obj	1
cp	1
obj	2
obj	2
cp	1
cp	1
obj	4
cp	1
cp	1
cp	1
cp	2
obj	2
cp	1
cp	1
cp	2
cp	1
obj	1
cp	1
cp	1
cp	1
obj	2
obj	1
obj	1
cp	1
obj	1
obj	2
obj	1
cp	1
obj	3
cp	1
cp	1
obj	1
obj	1
obj	3
obj	2
obj	1
obj	1
cp	1
cp	1
obj	3
cp	1
obj	1
obj	1
cp	1
obj	1
obj	1
cp	1
cp	1
obj	1
obj	4
cp	2
obj	2
obj	1
obj	2
obj	1
obj	1
obj	1
cp	1
obj	2
cp	1
cp	1
obj	1
cp	1
cp	2
cp	1
cp	1
cp	1
obj	1
cp	1
cp	1
cp	1
obj	1
cp	1
obj	3
cp	1
cp	2
cp	1
cp	1
obj	1
cp	1
cp	1
obj	1
obj	2
obj	4
cp	1
cp	1
cp	1
obj	2
obj	1
obj	3
obj	4
cp	1
obj	4
cp	1
cp	1
cp	1
obj	3
obj	1
cp	1
obj	1
obj	1
obj	1
cp	1
obj	5
cp	1
cp	1
cp	2
obj	2
obj	3
cp	1
cp	1
obj	2
cp	1
obj	1
cp	1
obj	1
obj	1
cp	1
cp	1
obj	1
obj	1
obj	1
cp	1
obj	7
cp	1
cp	1
obj	2
cp	2
obj	2
obj	1
cp	1
cp	1
cp	1
cp	1
cp	1
cp	1
obj	2
cp	1
obj	8
obj	1
obj	1
obj	1
obj	1
obj	2
cp	1
cp	6
obj	1
obj	1
obj	1
cp	2
obj	1
cp	1
cp	1
obj	1
obj	1
obj	1
obj	6
obj	8
cp	1
obj	4
obj	1
obj	1
obj	3
cp	1
obj	5
cp	1
cp	1
cp	1
obj	2
obj	4
cp	1
obj	1
obj	2
obj	3
obj	1
obj	1
obj	1
obj	1
cp	1
cp	1
obj	1
obj	1
obj	3
obj	6
obj	1
cp	1
obj	2
obj	2
obj	3
obj	1
cp	1
obj	2
cp	1
obj	1
cp	1
obj	2
cp	1
cp	1
obj	1
cp	2
cp	2
obj	2
cp	1
cp	1
obj	2
obj	1
cp	1
obj	1
obj	1
obj	2
obj	1
obj	1
cp	1
cp	1
obj	1
cp	1
cp	1
obj	2
cp	1
obj	2
obj	5
cp	1
obj	1
cp	1
cp	1
obj	2
obj	2
obj	1
cp	1
cp	2
cp	2
obj	1
cp	3
obj	1
obj	1
obj	2
obj	2
cp	1
obj	1
cp	1
cp	1
cp	1
obj	1
cp	1
obj	1
cp	1
obj	1
obj	4
obj	8
cp	1
cp	1
obj	1
obj	1
obj	1
obj	7
obj	2
cp	1
obj	3
obj	1
obj	2
obj	2
cp	1
cp	1
obj	1
obj	7
cp	1
cp	2
obj	1
cp	1
obj	5
obj	1
cp	1
obj	2
obj	5
cp	1
obj	4
cp	1
obj	1
obj	1
obj	1
cp	1
obj	1
cp	1
cp	1
obj	3
obj	1
obj	2
cp	2
obj	1
obj	2
cp	1
cp	4
obj	1
obj	1
obj	3
cp	1
cp	1
obj	2
obj	2
obj	5
cp	4
obj	3
obj	1
obj	2
obj	1
obj	1
cp	1
cp	1
cp	1
obj	1
obj	1
obj	1
cp	1
cp	1
obj	1
obj	1
obj	1
obj	4
obj	1
obj	1
cp	1
obj	5
cp	1
obj	5
cp	2
obj	2
obj	1
cp	1
obj	1
obj	1
cp	4
obj	1
obj	1
obj	1
obj	1
obj	2
cp	1
obj	1
obj	1
obj	2
obj	5
cp	1
obj	2
cp	1
cp	1
cp	1
obj	1
cp	1
cp	1
obj	2
cp	1
cp	1
obj	2
cp	1
cp	1
obj	1
obj	4
obj	5
obj	1
obj	4
obj	1
obj	1
cp	1
obj	1
obj	1
obj	2
cp	1
obj	3
obj	6
obj	2
obj	1
obj	1
obj	2
cp	1
cp	2
cp	1
obj	3
cp	1
obj	3
cp	1
obj	1
obj	4
cp	1
cp	1
obj	3
cp	1
obj	1
obj	1
obj	1
obj	1
cp	1
obj	1
cp	1
obj	2
cp	1
obj	1
obj	5
cp	1
cp	1
obj	1
cp	1
cp	1
obj	3
cp	1
cp	3
cp	1
cp	1
obj	3
cp	1
cp	1
obj	1
cp	1
obj	7
cp	1
obj	1
cp	1
obj	5
cp	1
cp	1
cp	1
cp	1
obj	1
obj	3
obj	2
cp	2
cp	1
cp	2
cp	1
cp	1
cp	1
cp	1
obj	1
obj	2
cp	1
obj	1
obj	1
cp	1
obj	2
obj	1
obj	2
cp	1
obj	6
cp	1
cp	1
cp	1
cp	1
cp	1
obj	1
cp	1
obj	1
cp	1
obj	2
cp	1
obj	3
obj	1
obj	1
obj	2
cp	1
obj	3
cp	1
obj	2
cp	1
cp	1
obj	2
obj	1
obj	1
obj	1
obj	1
obj	2
cp	1
cp	1
cp	2
cp	3
obj	2
cp	1
cp	1
obj	1
cp	1
obj	4
cp	1
obj	1
obj	1
obj	1
obj	1
obj	3
cp	1
cp	1
obj	1
obj	4
cp	1
obj	1
obj	2
cp	1
cp	1
cp	1
obj	1
cp	1
obj	3
cp	1
obj	1
cp	1
cp	1
obj	1
obj	1
obj	1
cp	1
cp	1
cp	1
cp	1
obj	2
cp	2
obj	1
obj	2
obj	1
obj	2
cp	1
obj	1
cp	1
obj	2
obj	2
obj	2
obj	1
obj	1
obj	1
obj	1
cp	1
obj	3
obj	2
cp	1
obj	1
obj	1
cp	1
obj	1
obj	1
obj	1
obj	5
cp	1
obj	1
cp	1
obj	1
cp	1
obj	1
obj	1
cp	1
obj	1
obj	1
obj	6
obj	1
obj	1
cp	1
obj	1
obj	2
obj	1
obj	2
obj	1
cp	1
obj	1
obj	3
cp	1
obj	6
obj	1
obj	16
cp	1
obj	11
cp	2
cp	1
cp	1
obj	1
obj	9
obj	1
cp	1
obj	3
obj	2
obj	1
cp	1
cp	2
obj	1
cp	1
obj	1
obj	1
obj	1
obj	1
cp	1
cp	1
cp	1
cp	1
obj	2
cp	1
obj	1
obj	2
cp	1
cp	1
obj	1
obj	2
cp	1
obj	1
cp	1
cp	1
obj	2
obj	1
obj	5
obj	3
cp	1
cp	1
cp	1
obj	1
cp	1
obj	1
cp	1
cp	1
cp	2
cp	1
obj	3
cp	1
obj	1
cp	2
obj	1
obj	2
cp	1
obj	2
cp	1
cp	1
obj	1
obj	2
cp	1
cp	1
obj	2
cp	1
obj	2
cp	1
cp	1
obj	3
obj	1
cp	1
obj	3
cp	1
cp	1
obj	2
cp	1
obj	2
obj	1
cp	1
obj	1
obj	9
cp	1
obj	2
cp	1
obj	1
cp	1
cp	1
cp	1
cp	2
cp	1
cp	1
obj	1
obj	1
obj	1
cp	1
cp	1
cp	1
obj	2
cp	1
cp	1
obj	1
cp	1
obj	3
cp	1
obj	1
obj	2
cp	1
obj	1
obj	1
obj	3
cp	2
obj	3
cp	1
obj	12
cp	1
cp	1
obj	5
cp	1
obj	1
cp	1
cp	1
cp	2
obj	1
obj	1
obj	2
cp	2
obj	3
cp	1
cp	1
cp	1
obj	1
obj	1
cp	1
obj	1
obj	1
cp	2
cp	1
obj	12
obj	1
obj	1
obj	2
obj	1
obj	1
cp	1
cp	1
obj	5
obj	1
obj	2
obj	1
obj	1
obj	2
obj	1
obj	6
obj	5
obj	1
obj	3
cp	1
obj	1
cp	1
cp	1
obj	1
obj	7
obj	1
cp	1
cp	1
cp	1
obj	4
cp	1
cp	1
obj	3
cp	1
obj	2
obj	1
cp	1
obj	1
cp	1
obj	1
obj	2
cp	1
obj	2
obj	2
cp	1
obj	1
obj	1
obj	3
cp	1
obj	1
obj	1
cp	1
obj	1
obj	1
obj	1
cp	2
obj	1
obj	1
obj	2
obj	1
obj	2
cp	1
obj	3
obj	1
obj	1
obj	1
obj	1
obj	1
obj	1
obj	5
obj	1
obj	1
obj	1
obj	1
cp	1
obj	1
obj	1
obj	1
cp	1
cp	1
obj	1
cp	1
obj	1
obj	1
cp	1
cp	1
cp	1
obj	2
[truncated: 35,286 more rows]
