# Supplementary material for: Dependency Resolution Difficulty Increases with Distance in Persian Separable Complex Predicates: Evidence for Expectation and Memory-Based Accounts
Source: Front Psychol. 2016 Mar 30;7:403. doi: 10.3389/fpsyg.2016.00403 (PMC4812816; doi:10.3389/fpsyg.2016.00403)
Supplement: Supplementary file 1 [file DataSheet1.zip › SafaviEtAl2016DataCode/treebank-stats/Persian-noun-verb-phrasedistance.txt]

Type	distance
obj	2
obj	2
obj	2
obj	3
cp	0
cp	0
cp	0
cp	0
obj	4
obj	1
cp	0
cp	0
cp	0
cp	0
obj	4
cp	0
cp	0
obj	3
obj	4
cp	0
cp	0
cp	0
cp	0
obj	3
cp	0
cp	0
obj	6
obj	2
cp	0
obj	2
cp	0
cp	0
cp	0
cp	0
cp	0
obj	4
cp	0
obj	2
cp	0
obj	2
cp	0
obj	1
obj	1
cp	0
obj	4
cp	0
obj	2
obj	3
cp	1
cp	0
cp	0
cp	0
cp	0
cp	0
obj	1
cp	0
obj	0
cp	0
cp	0
obj	2
obj	1
obj	3
cp	0
obj	1
cp	0
cp	0
obj	2
obj	0
obj	2
cp	0
obj	0
cp	0
cp	0
obj	2
obj	1
obj	1
cp	0
cp	0
obj	2
obj	0
obj	1
cp	0
obj	0
cp	1
obj	1
cp	0
cp	0
cp	0
obj	1
cp	0
obj	3
cp	0
obj	3
obj	3
cp	0
obj	3
cp	0
cp	0
obj	2
cp	0
cp	0
obj	1
obj	0
cp	0
obj	3
cp	0
cp	0
cp	0
obj	2
cp	0
obj	2
cp	0
obj	1
cp	0
cp	0
obj	1
obj	2
obj	2
obj	2
obj	3
obj	2
cp	0
cp	0
cp	0
cp	0
obj	1
obj	3
obj	0
obj	3
cp	0
obj	2
obj	2
obj	2
obj	1
obj	0
cp	0
obj	2
obj	1
obj	4
obj	2
obj	1
obj	0
obj	1
obj	3
cp	0
cp	0
obj	2
obj	2
obj	1
obj	3
cp	0
obj	0
cp	0
cp	0
cp	0
cp	0
obj	3
cp	0
cp	0
cp	0
cp	0
cp	0
obj	3
cp	0
obj	1
obj	2
cp	0
cp	0
cp	0
obj	2
cp	0
cp	0
obj	0
obj	1
cp	0
obj	2
cp	0
cp	0
cp	0
cp	0
cp	0
obj	1
cp	0
cp	0
cp	0
cp	0
cp	0
obj	1
cp	0
cp	0
cp	0
cp	0
cp	0
cp	0
cp	0
cp	0
obj	1
cp	0
cp	0
cp	0
cp	0
obj	2
cp	0
cp	0
obj	0
cp	0
obj	2
cp	0
cp	0
obj	0
obj	3
cp	0
cp	0
obj	2
obj	1
obj	1
obj	2
cp	0
cp	1
cp	0
cp	0
cp	0
cp	0
obj	1
cp	0
obj	3
obj	1
obj	1
cp	0
cp	0
obj	2
cp	0
cp	0
cp	0
obj	2
cp	0
cp	0
cp	0
cp	0
cp	0
obj	3
obj	1
cp	0
obj	2
obj	3
obj	3
cp	0
obj	0
obj	0
obj	2
obj	1
obj	2
obj	3
obj	2
cp	0
obj	2
cp	0
obj	2
cp	0
obj	1
obj	2
cp	0
obj	1
obj	1
obj	1
cp	0
cp	0
obj	0
obj	2
obj	0
obj	1
obj	6
obj	1
cp	0
cp	0
obj	2
cp	0
cp	0
obj	1
cp	0
cp	0
cp	0
cp	0
cp	0
cp	0
cp	0
obj	2
obj	1
obj	0
cp	0
cp	0
obj	1
cp	0
cp	0
obj	1
obj	0
obj	0
cp	0
cp	0
cp	0
cp	0
cp	0
cp	0
cp	0
cp	0
obj	1
obj	3
cp	0
cp	0
obj	3
obj	5
obj	1
cp	0
cp	0
cp	0
cp	0
cp	0
obj	1
obj	2
obj	4
cp	0
obj	3
obj	1
obj	4
obj	2
cp	0
obj	3
obj	2
obj	2
cp	0
cp	0
obj	0
obj	3
cp	0
obj	1
obj	5
obj	2
obj	3
obj	1
cp	0
cp	1
obj	2
cp	0
obj	0
obj	2
cp	0
cp	0
cp	0
cp	0
obj	2
obj	1
obj	0
cp	0
obj	6
cp	0
obj	2
cp	0
cp	0
cp	0
cp	0
cp	0
cp	0
cp	0
obj	2
obj	2
cp	0
obj	0
cp	0
cp	0
obj	1
obj	4
cp	0
obj	2
cp	0
cp	0
obj	4
cp	0
obj	1
obj	4
cp	0
obj	0
cp	0
obj	1
obj	3
cp	0
obj	3
cp	0
cp	0
cp	0
cp	0
cp	0
cp	0
cp	0
obj	2
cp	0
obj	1
obj	1
cp	0
cp	0
obj	3
cp	0
cp	0
cp	0
cp	0
obj	2
cp	0
obj	0
obj	2
cp	0
obj	3
obj	3
cp	0
cp	0
cp	0
obj	4
cp	0
obj	3
cp	0
cp	0
obj	4
obj	1
cp	0
cp	0
cp	0
cp	0
cp	0
obj	1
obj	4
obj	1
cp	0
cp	0
cp	0
obj	3
cp	0
obj	4
obj	1
obj	2
cp	0
cp	0
cp	0
obj	0
obj	1
obj	0
cp	0
obj	0
obj	0
cp	0
cp	0
obj	2
obj	2
obj	1
obj	2
obj	3
obj	1
obj	4
cp	0
cp	0
cp	0
obj	1
cp	0
cp	0
cp	0
obj	3
obj	1
obj	1
obj	0
cp	0
obj	1
obj	1
cp	0
cp	0
obj	2
cp	0
obj	1
obj	3
cp	0
obj	1
obj	4
obj	1
cp	0
cp	0
obj	2
obj	3
obj	1
obj	2
obj	3
obj	0
cp	0
obj	2
cp	0
obj	1
cp	0
obj	1
cp	0
obj	2
cp	0
cp	0
cp	0
obj	1
cp	0
obj	1
obj	2
cp	0
obj	1
cp	0
cp	0
obj	2
cp	0
cp	0
cp	0
cp	0
obj	1
obj	1
obj	3
cp	0
cp	0
obj	4
cp	0
obj	2
obj	1
obj	1
cp	0
cp	0
cp	0
cp	0
obj	2
obj	3
cp	0
obj	1
cp	0
cp	0
cp	0
obj	0
obj	0
cp	0
cp	0
obj	3
cp	0
obj	5
cp	0
cp	0
cp	0
cp	0
cp	0
cp	0
obj	3
obj	1
obj	2
cp	0
obj	2
cp	0
obj	1
obj	1
cp	0
cp	0
obj	2
cp	0
obj	1
cp	0
obj	2
obj	3
cp	0
obj	1
cp	0
obj	2
cp	0
cp	0
cp	0
cp	0
cp	0
obj	1
cp	0
obj	1
cp	0
obj	3
cp	0
cp	0
cp	0
obj	1
cp	0
cp	1
cp	0
cp	0
cp	0
obj	1
obj	2
obj	1
cp	0
obj	0
obj	3
cp	0
cp	0
cp	0
obj	2
cp	0
obj	1
obj	2
obj	2
obj	0
obj	0
obj	1
cp	0
cp	0
cp	0
obj	2
cp	0
obj	1
cp	0
cp	0
obj	2
obj	3
obj	0
cp	0
obj	1
cp	0
cp	0
obj	1
cp	0
obj	1
cp	0
obj	2
obj	3
obj	1
obj	1
obj	1
obj	2
cp	0
obj	4
cp	0
cp	0
obj	2
obj	2
obj	1
obj	1
obj	1
cp	0
obj	1
obj	0
obj	2
cp	0
cp	0
obj	2
obj	3
cp	0
cp	0
obj	1
cp	0
obj	3
obj	0
cp	0
obj	3
obj	2
obj	2
obj	1
obj	1
obj	1
obj	0
cp	0
obj	0
cp	0
obj	2
cp	0
obj	0
obj	1
cp	0
cp	0
cp	0
cp	0
cp	0
obj	2
cp	0
obj	9
cp	0
cp	0
obj	1
obj	1
cp	0
obj	1
obj	2
obj	2
obj	5
obj	2
cp	0
cp	0
cp	0
cp	0
cp	0
obj	3
obj	1
cp	0
obj	0
cp	0
cp	0
cp	0
cp	0
cp	0
cp	0
cp	0
cp	0
obj	1
cp	0
obj	2
cp	0
obj	2
cp	0
cp	0
cp	0
cp	0
cp	0
obj	2
cp	0
obj	1
obj	1
obj	1
obj	2
cp	0
obj	4
cp	0
obj	5
cp	0
obj	5
cp	0
cp	0
cp	0
cp	0
cp	0
obj	5
cp	0
cp	0
obj	3
cp	0
obj	2
obj	2
cp	0
cp	0
cp	0
obj	5
cp	0
cp	0
obj	1
cp	0
obj	1
cp	0
obj	1
cp	0
obj	6
obj	3
obj	3
cp	0
cp	0
obj	1
cp	0
obj	3
cp	0
cp	0
obj	1
cp	0
obj	1
cp	0
obj	4
cp	0
obj	5
cp	0
cp	0
cp	0
obj	0
obj	2
cp	0
cp	0
cp	0
cp	0
obj	2
cp	0
obj	5
cp	0
cp	0
cp	0
cp	0
obj	2
cp	0
cp	0
cp	0
obj	5
cp	0
cp	0
obj	5
cp	0
cp	0
cp	0
obj	4
cp	0
obj	1
obj	1
cp	0
obj	4
cp	0
cp	0
obj	3
obj	3
cp	0
obj	4
cp	0
cp	0
cp	0
obj	2
cp	0
obj	1
cp	0
cp	0
obj	5
cp	0
cp	0
obj	4
cp	0
obj	1
obj	1
obj	3
cp	0
cp	0
cp	0
obj	7
cp	0
cp	0
obj	2
cp	0
obj	2
obj	1
cp	0
cp	0
cp	0
cp	0
cp	0
obj	5
cp	0
cp	0
cp	0
obj	2
cp	0
obj	3
obj	4
cp	0
cp	0
obj	1
cp	0
obj	3
cp	0
cp	0
cp	0
obj	2
cp	0
cp	0
cp	0
cp	0
cp	0
obj	3
cp	0
obj	2
obj	2
cp	0
obj	1
obj	1
obj	1
cp	0
cp	0
obj	2
obj	3
cp	0
obj	2
cp	0
obj	1
obj	2
cp	0
obj	4
cp	0
obj	1
cp	0
obj	0
cp	0
obj	0
obj	0
cp	0
cp	0
cp	0
obj	1
obj	2
cp	0
cp	0
cp	0
obj	0
cp	0
cp	0
obj	2
obj	1
cp	0
obj	0
cp	0
cp	0
obj	0
cp	0
cp	0
cp	0
obj	2
obj	0
obj	0
obj	1
obj	3
cp	0
obj	1
cp	0
obj	2
cp	0
obj	4
cp	0
cp	0
obj	1
cp	0
cp	0
obj	2
obj	2
obj	4
cp	0
obj	0
cp	0
obj	4
cp	0
obj	3
cp	0
obj	1
cp	0
cp	0
cp	0
obj	2
obj	1
cp	0
cp	0
obj	2
obj	1
obj	6
obj	1
cp	0
obj	1
cp	0
cp	0
cp	0
cp	0
obj	1
obj	1
cp	0
obj	1
cp	0
cp	0
cp	0
obj	1
cp	0
cp	0
obj	2
cp	0
cp	0
obj	2
obj	3
cp	0
cp	0
cp	0
cp	0
obj	1
obj	2
cp	0
obj	1
cp	0
cp	0
cp	0
obj	2
cp	0
cp	0
obj	1
cp	0
obj	2
cp	0
obj	2
obj	1
obj	1
cp	0
obj	1
obj	2
cp	0
cp	0
cp	0
obj	1
obj	1
cp	0
cp	0
cp	0
cp	0
cp	0
obj	0
obj	1
cp	0
obj	3
cp	0
cp	0
obj	1
obj	1
cp	0
obj	2
cp	0
cp	0
obj	2
obj	1
obj	2
obj	0
cp	0
obj	1
obj	1
cp	0
cp	0
obj	3
obj	2
cp	0
cp	0
obj	0
obj	2
obj	5
obj	2
obj	2
obj	2
obj	2
cp	0
obj	3
cp	0
cp	0
cp	0
obj	1
obj	3
cp	0
cp	0
cp	0
obj	3
cp	0
cp	0
obj	0
obj	1
cp	0
obj	3
cp	0
obj	1
cp	0
cp	0
cp	0
cp	0
cp	0
obj	1
cp	0
obj	1
obj	3
obj	1
cp	0
cp	0
cp	0
obj	2
cp	0
cp	0
cp	0
cp	0
cp	0
cp	0
obj	1
cp	0
cp	0
cp	0
obj	1
cp	0
cp	0
cp	0
obj	3
cp	0
obj	2
obj	2
cp	0
obj	2
cp	0
cp	0
cp	0
cp	0
obj	2
obj	4
obj	1
cp	0
obj	3
cp	0
obj	1
cp	0
obj	2
cp	0
obj	0
cp	0
cp	0
obj	5
obj	0
cp	0
obj	1
obj	0
obj	1
obj	2
cp	0
cp	0
cp	0
obj	0
obj	0
obj	1
obj	0
obj	2
obj	1
obj	2
obj	2
obj	1
cp	0
obj	2
cp	0
cp	0
obj	1
cp	0
cp	0
cp	0
obj	1
cp	0
obj	3
cp	0
obj	1
cp	0
obj	2
obj	1
obj	1
obj	2
cp	0
obj	2
cp	0
obj	2
obj	1
cp	0
obj	1
cp	0
obj	1
obj	1
cp	0
cp	0
obj	4
cp	0
cp	0
cp	1
cp	0
obj	2
cp	0
cp	0
cp	0
cp	0
cp	0
obj	1
cp	0
cp	0
cp	0
cp	0
obj	2
cp	0
cp	0
obj	3
cp	0
obj	2
cp	0
obj	2
obj	1
cp	0
cp	0
cp	0
obj	0
cp	0
cp	0
cp	0
obj	3
cp	0
obj	3
obj	0
cp	0
cp	0
cp	0
obj	5
obj	2
obj	0
cp	0
cp	0
obj	1
cp	0
cp	0
cp	0
cp	0
cp	0
cp	0
obj	4
cp	0
cp	0
cp	0
cp	0
cp	0
cp	0
cp	0
obj	1
obj	1
obj	1
obj	2
cp	0
cp	0
cp	0
obj	1
obj	4
cp	0
obj	0
cp	0
cp	0
obj	2
obj	0
obj	2
obj	3
cp	0
obj	0
cp	0
cp	0
obj	2
cp	0
cp	0
obj	2
cp	0
cp	0
obj	1
cp	0
obj	2
cp	0
cp	0
cp	0
obj	1
cp	0
obj	3
cp	0
cp	0
cp	0
obj	1
cp	0
cp	0
obj	2
cp	0
cp	0
cp	0
cp	0
cp	0
obj	2
obj	2
cp	0
obj	1
cp	0
obj	0
cp	0
obj	0
cp	0
obj	4
cp	0
obj	2
cp	0
obj	1
cp	0
obj	4
cp	0
obj	3
obj	1
obj	1
cp	0
cp	0
cp	0
cp	0
obj	2
obj	2
obj	1
obj	1
obj	2
obj	0
obj	3
cp	0
cp	0
obj	1
cp	0
cp	0
cp	0
cp	0
cp	0
cp	0
cp	0
obj	1
obj	1
obj	1
obj	1
obj	0
cp	0
cp	0
cp	0
obj	1
obj	5
cp	0
obj	1
cp	0
obj	4
cp	0
cp	0
obj	7
cp	0
cp	0
obj	2
cp	0
cp	0
obj	2
obj	2
obj	0
cp	0
obj	9
obj	0
obj	1
cp	0
obj	2
obj	3
obj	2
obj	2
cp	0
obj	6
obj	0
cp	0
obj	3
obj	1
obj	1
cp	0
obj	1
cp	0
cp	0
obj	3
obj	5
cp	0
cp	0
cp	0
obj	3
cp	0
cp	0
obj	0
obj	0
obj	3
cp	0
obj	3
cp	0
obj	2
cp	0
obj	3
cp	0
obj	1
cp	0
cp	0
obj	5
cp	0
obj	0
obj	2
cp	0
cp	0
obj	3
obj	0
obj	4
obj	1
cp	0
cp	0
obj	4
cp	0
cp	0
obj	2
cp	0
cp	0
cp	1
obj	0
obj	5
cp	0
obj	3
obj	6
cp	0
cp	0
cp	0
cp	0
cp	0
cp	0
cp	0
obj	4
obj	5
cp	0
cp	0
cp	0
cp	0
cp	0
cp	0
obj	4
obj	3
obj	6
cp	0
cp	0
cp	0
cp	0
obj	3
obj	4
obj	2
cp	0
obj	2
cp	0
obj	2
cp	0
cp	0
obj	3
cp	0
cp	0
obj	3
obj	1
cp	0
obj	4
obj	3
cp	0
cp	0
obj	1
obj	5
cp	0
obj	3
cp	0
obj	1
cp	0
obj	4
obj	1
cp	0
obj	1
obj	3
obj	1
obj	1
cp	0
obj	4
cp	0
obj	1
cp	0
cp	1
cp	0
cp	0
cp	0
cp	0
cp	0
obj	1
obj	5
cp	0
cp	0
cp	0
obj	4
cp	0
obj	2
cp	0
cp	0
obj	4
cp	0
obj	3
obj	0
cp	0
obj	0
cp	0
obj	1
obj	3
cp	0
cp	0
cp	0
obj	1
obj	1
obj	3
obj	1
obj	4
obj	5
cp	0
obj	3
obj	5
cp	0
cp	0
obj	4
obj	1
cp	0
cp	0
cp	0
obj	3
cp	0
cp	0
obj	3
cp	0
cp	0
cp	0
cp	1
obj	5
cp	0
cp	0
obj	3
cp	0
obj	3
obj	1
obj	3
cp	0
cp	0
obj	3
obj	2
cp	0
obj	5
cp	0
obj	5
cp	0
obj	4
cp	0
obj	4
cp	0
obj	5
cp	0
cp	0
obj	1
obj	4
obj	3
cp	0
cp	0
cp	0
obj	3
cp	0
cp	2
obj	0
cp	0
cp	0
cp	0
obj	2
cp	0
cp	0
obj	4
cp	0
obj	4
cp	0
cp	0
obj	1
cp	0
obj	4
cp	0
obj	3
cp	0
cp	0
cp	0
obj	3
cp	0
cp	0
obj	5
cp	0
cp	0
obj	1
cp	0
cp	0
obj	3
cp	0
cp	0
cp	0
obj	3
cp	0
cp	0
obj	2
cp	0
cp	0
obj	4
cp	0
obj	1
obj	3
obj	2
cp	0
cp	0
obj	0
obj	2
cp	0
cp	0
obj	0
cp	0
cp	0
obj	2
obj	6
cp	0
cp	0
cp	0
cp	0
cp	0
obj	1
obj	1
cp	0
cp	0
cp	0
cp	1
cp	0
obj	1
cp	0
cp	0
cp	0
cp	0
cp	0
cp	0
cp	0
obj	0
obj	5
cp	0
cp	0
cp	0
cp	0
cp	1
obj	3
cp	0
cp	0
obj	1
cp	0
obj	3
cp	1
obj	3
obj	1
cp	0
obj	4
cp	0
cp	0
cp	0
obj	5
cp	1
cp	0
cp	0
cp	0
obj	0
obj	3
cp	0
cp	0
obj	4
cp	0
obj	2
cp	0
cp	0
cp	1
obj	4
cp	2
obj	4
obj	1
cp	0
cp	0
obj	3
cp	0
cp	0
cp	0
cp	0
obj	3
cp	0
obj	1
obj	2
cp	0
cp	0
cp	0
obj	5
cp	0
cp	0
cp	0
obj	3
cp	0
obj	1
cp	0
cp	0
obj	5
cp	0
cp	0
cp	0
obj	2
obj	2
cp	0
cp	0
cp	0
obj	3
cp	0
cp	0
obj	4
cp	0
obj	3
cp	0
cp	0
cp	0
obj	0
obj	4
obj	5
cp	0
cp	0
cp	0
obj	1
obj	2
cp	0
obj	0
obj	2
obj	4
obj	1
cp	0
cp	0
obj	4
cp	0
obj	1
obj	2
cp	0
obj	4
cp	0
obj	2
obj	1
obj	0
cp	0
obj	3
obj	2
cp	0
obj	2
cp	0
cp	0
obj	4
cp	0
obj	2
cp	0
cp	0
cp	0
obj	5
cp	0
cp	0
cp	0
cp	0
cp	0
cp	0
cp	0
cp	0
cp	0
cp	0
obj	4
cp	0
cp	0
obj	4
cp	0
cp	0
cp	0
obj	1
obj	1
obj	2
cp	0
cp	0
obj	1
cp	0
obj	3
cp	0
cp	0
obj	4
obj	5
obj	0
cp	1
cp	0
cp	0
obj	1
cp	0
cp	0
obj	2
cp	0
obj	1
cp	0
cp	0
obj	4
cp	0
obj	4
cp	0
obj	4
cp	0
cp	0
cp	0
cp	0
cp	0
cp	0
cp	0
cp	0
obj	2
cp	0
obj	4
cp	0
obj	6
obj	4
cp	0
obj	4
cp	0
cp	0
obj	3
cp	0
cp	0
obj	7
cp	0
cp	0
cp	0
obj	1
cp	0
obj	3
obj	4
cp	0
cp	0
obj	3
obj	3
obj	2
obj	4
cp	0
cp	0
obj	4
obj	3
cp	0
obj	2
cp	0
cp	0
cp	0
cp	0
cp	0
cp	0
cp	0
obj	3
cp	0
obj	4
obj	5
cp	0
obj	4
cp	0
obj	1
obj	6
cp	0
obj	3
obj	4
cp	0
cp	0
obj	4
obj	3
cp	0
cp	0
obj	3
cp	0
cp	0
cp	0
cp	0
cp	0
cp	1
cp	0
cp	0
cp	0
obj	1
cp	0
cp	0
cp	0
cp	0
obj	4
cp	0
cp	0
cp	0
cp	0
cp	0
cp	0
cp	0
cp	0
obj	5
cp	0
cp	0
cp	0
cp	0
cp	0
obj	4
cp	0
obj	2
cp	0
obj	2
obj	2
obj	1
obj	3
cp	0
cp	0
obj	1
obj	3
cp	0
cp	0
cp	0
cp	0
obj	5
cp	0
obj	3
cp	2
cp	0
cp	0
obj	1
obj	1
obj	3
cp	1
cp	0
obj	4
obj	1
cp	0
obj	2
cp	0
cp	0
obj	3
obj	5
obj	3
cp	0
obj	0
cp	0
obj	1
cp	0
cp	0
obj	3
obj	1
cp	0
cp	0
obj	0
obj	4
cp	0
obj	0
obj	3
cp	0
obj	4
cp	0
obj	1
cp	0
cp	0
obj	3
cp	0
obj	3
cp	0
obj	3
cp	0
obj	1
cp	0
obj	5
cp	0
cp	0
obj	1
obj	3
cp	0
obj	1
obj	2
cp	0
cp	0
obj	3
cp	0
cp	0
obj	4
cp	0
obj	6
obj	1
obj	4
obj	3
obj	1
obj	1
obj	1
cp	0
cp	0
cp	1
obj	1
obj	3
cp	0
obj	4
obj	4
cp	0
obj	1
cp	0
obj	7
cp	1
cp	0
cp	0
cp	0
obj	5
cp	0
obj	1
cp	0
cp	0
obj	5
cp	0
cp	0
obj	4
cp	0
cp	0
obj	5
cp	1
obj	6
cp	0
obj	3
cp	0
obj	4
cp	0
obj	3
obj	1
obj	3
obj	3
cp	0
cp	0
cp	0
obj	1
cp	0
cp	0
cp	0
cp	0
[truncated: 5,446 more rows]
