# Supplementary material for: Dependency Resolution Difficulty Increases with Distance in Persian Separable Complex Predicates: Evidence for Expectation and Memory-Based Accounts
Source: Front Psychol. 2016 Mar 30;7:403. doi: 10.3389/fpsyg.2016.00403 (PMC4812816; doi:10.3389/fpsyg.2016.00403)
Supplement: Supplementary file 1 [file DataSheet1.zip › SafaviEtAl2016DataCode/treebank-stats/Persian-noun-verb-worddistance.txt]

Type	distance
obj	5
obj	2
obj	2
obj	3
cp	0
cp	0
cp	0
cp	0
obj	11
obj	2
cp	0
cp	0
cp	0
cp	0
obj	5
cp	0
cp	0
obj	8
obj	7
cp	0
cp	0
cp	0
cp	0
obj	4
cp	0
cp	0
obj	13
obj	2
cp	0
obj	3
cp	0
cp	0
cp	0
cp	0
cp	0
obj	5
cp	0
obj	5
cp	0
obj	3
cp	0
obj	1
obj	6
cp	0
obj	6
cp	0
obj	2
obj	5
cp	2
cp	0
cp	0
cp	0
cp	0
cp	0
obj	1
cp	0
obj	0
cp	0
cp	0
obj	3
obj	1
obj	4
cp	0
obj	1
cp	0
cp	0
obj	2
obj	0
obj	2
cp	0
obj	0
cp	0
cp	0
obj	3
obj	1
obj	1
cp	0
cp	0
obj	10
obj	0
obj	1
cp	0
obj	0
cp	1
obj	1
cp	0
cp	0
cp	0
obj	1
cp	0
obj	4
cp	0
obj	3
obj	4
cp	0
obj	5
cp	0
cp	0
obj	3
cp	0
cp	0
obj	1
obj	0
cp	0
obj	4
cp	0
cp	0
cp	0
obj	3
cp	0
obj	2
cp	0
obj	1
cp	0
cp	0
obj	2
obj	2
obj	4
obj	2
obj	3
obj	2
cp	0
cp	0
cp	0
cp	0
obj	1
obj	3
obj	0
obj	5
cp	0
obj	3
obj	3
obj	3
obj	1
obj	0
cp	0
obj	3
obj	1
obj	5
obj	4
obj	2
obj	0
obj	2
obj	3
cp	0
cp	0
obj	2
obj	3
obj	1
obj	4
cp	0
obj	0
cp	0
cp	0
cp	0
cp	0
obj	7
cp	0
cp	0
cp	0
cp	0
cp	0
obj	3
cp	0
obj	2
obj	2
cp	0
cp	0
cp	0
obj	3
cp	0
cp	0
obj	0
obj	2
cp	0
obj	2
cp	0
cp	0
cp	0
cp	0
cp	0
obj	2
cp	0
cp	0
cp	0
cp	0
cp	0
obj	2
cp	0
cp	0
cp	0
cp	0
cp	0
cp	0
cp	0
cp	0
obj	1
cp	0
cp	0
cp	0
cp	0
obj	3
cp	0
cp	0
obj	0
cp	0
obj	2
cp	0
cp	0
obj	0
obj	7
cp	0
cp	0
obj	4
obj	1
obj	2
obj	2
cp	0
cp	1
cp	0
cp	0
cp	0
cp	0
obj	2
cp	0
obj	4
obj	1
obj	1
cp	0
cp	0
obj	2
cp	0
cp	0
cp	0
obj	2
cp	0
cp	0
cp	0
cp	0
cp	0
obj	4
obj	1
cp	0
obj	2
obj	7
obj	6
cp	0
obj	0
obj	0
obj	3
obj	2
obj	3
obj	5
obj	3
cp	0
obj	2
cp	0
obj	2
cp	0
obj	2
obj	2
cp	0
obj	2
obj	1
obj	1
cp	0
cp	0
obj	0
obj	2
obj	0
obj	8
obj	10
obj	1
cp	0
cp	0
obj	3
cp	0
cp	0
obj	2
cp	0
cp	0
cp	0
cp	0
cp	0
cp	0
cp	0
obj	2
obj	1
obj	0
cp	0
cp	0
obj	1
cp	0
cp	0
obj	1
obj	0
obj	0
cp	0
cp	0
cp	0
cp	0
cp	0
cp	0
cp	0
cp	0
obj	1
obj	3
cp	0
cp	0
obj	5
obj	9
obj	1
cp	0
cp	0
cp	0
cp	0
cp	0
obj	1
obj	2
obj	5
cp	0
obj	3
obj	1
obj	9
obj	2
cp	0
obj	5
obj	2
obj	2
cp	0
cp	0
obj	0
obj	4
cp	0
obj	5
obj	8
obj	2
obj	3
obj	1
cp	0
cp	2
obj	2
cp	0
obj	0
obj	2
cp	0
cp	0
cp	0
cp	0
obj	2
obj	2
obj	0
cp	0
obj	10
cp	0
obj	2
cp	0
cp	0
cp	0
cp	0
cp	0
cp	0
cp	0
obj	2
obj	5
cp	0
obj	0
cp	0
cp	0
obj	3
obj	6
cp	0
obj	2
cp	0
cp	0
obj	4
cp	0
obj	1
obj	5
cp	0
obj	0
cp	0
obj	1
obj	3
cp	0
obj	3
cp	0
cp	0
cp	0
cp	0
cp	0
cp	0
cp	0
obj	4
cp	0
obj	3
obj	1
cp	0
cp	0
obj	4
cp	0
cp	0
cp	0
cp	0
obj	3
cp	0
obj	0
obj	3
cp	0
obj	4
obj	3
cp	0
cp	0
cp	0
obj	4
cp	0
obj	4
cp	0
cp	0
obj	5
obj	2
cp	0
cp	0
cp	0
cp	0
cp	0
obj	1
obj	7
obj	2
cp	0
cp	0
cp	0
obj	4
cp	0
obj	4
obj	1
obj	2
cp	0
cp	0
cp	0
obj	0
obj	2
obj	0
cp	0
obj	0
obj	0
cp	0
cp	0
obj	2
obj	2
obj	1
obj	2
obj	3
obj	4
obj	9
cp	0
cp	0
cp	0
obj	1
cp	0
cp	0
cp	0
obj	6
obj	1
obj	1
obj	0
cp	0
obj	1
obj	1
cp	0
cp	0
obj	3
cp	0
obj	1
obj	3
cp	0
obj	1
obj	5
obj	1
cp	0
cp	0
obj	5
obj	3
obj	2
obj	2
obj	3
obj	0
cp	0
obj	2
cp	0
obj	1
cp	0
obj	1
cp	0
obj	2
cp	0
cp	0
cp	0
obj	1
cp	0
obj	1
obj	2
cp	0
obj	1
cp	0
cp	0
obj	2
cp	0
cp	0
cp	0
cp	0
obj	1
obj	1
obj	3
cp	0
cp	0
obj	4
cp	0
obj	3
obj	1
obj	1
cp	0
cp	0
cp	0
cp	0
obj	4
obj	3
cp	0
obj	9
cp	0
cp	0
cp	0
obj	0
obj	0
cp	0
cp	0
obj	4
cp	0
obj	9
cp	0
cp	0
cp	0
cp	0
cp	0
cp	0
obj	6
obj	3
obj	5
cp	0
obj	3
cp	0
obj	1
obj	6
cp	0
cp	0
obj	3
cp	0
obj	1
cp	0
obj	2
obj	8
cp	0
obj	1
cp	0
obj	2
cp	0
cp	0
cp	0
cp	0
cp	0
obj	1
cp	0
obj	1
cp	0
obj	4
cp	0
cp	0
cp	0
obj	1
cp	0
cp	4
cp	0
cp	0
cp	0
obj	5
obj	3
obj	1
cp	0
obj	0
obj	3
cp	0
cp	0
cp	0
obj	2
cp	0
obj	1
obj	2
obj	6
obj	0
obj	0
obj	1
cp	0
cp	0
cp	0
obj	3
cp	0
obj	1
cp	0
cp	0
obj	2
obj	6
obj	0
cp	0
obj	1
cp	0
cp	0
obj	2
cp	0
obj	1
cp	0
obj	2
obj	6
obj	1
obj	1
obj	4
obj	2
cp	0
obj	7
cp	0
cp	0
obj	2
obj	3
obj	1
obj	1
obj	2
cp	0
obj	3
obj	0
obj	3
cp	0
cp	0
obj	2
obj	3
cp	0
cp	0
obj	1
cp	0
obj	5
obj	0
cp	0
obj	6
obj	3
obj	6
obj	6
obj	1
obj	1
obj	0
cp	0
obj	0
cp	0
obj	2
cp	0
obj	0
obj	2
cp	0
cp	0
cp	0
cp	0
cp	0
obj	3
cp	0
obj	16
cp	0
cp	0
obj	2
obj	1
cp	0
obj	3
obj	2
obj	2
obj	7
obj	2
cp	0
cp	0
cp	0
cp	0
cp	0
obj	3
obj	1
cp	0
obj	0
cp	0
cp	0
cp	0
cp	0
cp	0
cp	0
cp	0
cp	0
obj	1
cp	0
obj	2
cp	0
obj	5
cp	0
cp	0
cp	0
cp	0
cp	0
obj	5
cp	0
obj	1
obj	1
obj	1
obj	2
cp	0
obj	10
cp	0
obj	14
cp	0
obj	20
cp	0
cp	0
cp	0
cp	0
cp	0
obj	7
cp	0
cp	0
obj	7
cp	0
obj	11
obj	2
cp	0
cp	0
cp	0
obj	16
cp	0
cp	0
obj	1
cp	0
obj	1
cp	0
obj	1
cp	0
obj	13
obj	6
obj	8
cp	0
cp	0
obj	1
cp	0
obj	6
cp	0
cp	0
obj	1
cp	0
obj	1
cp	0
obj	5
cp	0
obj	27
cp	0
cp	0
cp	0
obj	0
obj	2
cp	0
cp	0
cp	0
cp	0
obj	2
cp	0
obj	9
cp	0
cp	0
cp	0
cp	0
obj	2
cp	0
cp	0
cp	0
obj	7
cp	0
cp	0
obj	5
cp	0
cp	0
cp	0
obj	9
cp	0
obj	1
obj	1
cp	0
obj	4
cp	0
cp	0
obj	6
obj	4
cp	0
obj	5
cp	0
cp	0
cp	0
obj	2
cp	0
obj	1
cp	0
cp	0
obj	16
cp	0
cp	0
obj	6
cp	0
obj	1
obj	4
obj	5
cp	0
cp	0
cp	0
obj	13
cp	0
cp	0
obj	4
cp	0
obj	6
obj	1
cp	0
cp	0
cp	0
cp	0
cp	0
obj	7
cp	0
cp	0
cp	0
obj	6
cp	0
obj	7
obj	9
cp	0
cp	0
obj	1
cp	0
obj	3
cp	0
cp	0
cp	0
obj	3
cp	0
cp	0
cp	0
cp	0
cp	0
obj	4
cp	0
obj	5
obj	2
cp	0
obj	1
obj	1
obj	1
cp	0
cp	0
obj	3
obj	3
cp	0
obj	2
cp	0
obj	1
obj	3
cp	0
obj	6
cp	0
obj	1
cp	0
obj	0
cp	0
obj	0
obj	0
cp	0
cp	0
cp	0
obj	1
obj	2
cp	0
cp	0
cp	0
obj	0
cp	0
cp	0
obj	2
obj	1
cp	0
obj	0
cp	0
cp	0
obj	0
cp	0
cp	0
cp	0
obj	3
obj	0
obj	0
obj	1
obj	4
cp	0
obj	1
cp	0
obj	2
cp	0
obj	5
cp	0
cp	0
obj	1
cp	0
cp	0
obj	3
obj	5
obj	7
cp	0
obj	0
cp	0
obj	8
cp	0
obj	10
cp	0
obj	1
cp	0
cp	0
cp	0
obj	2
obj	1
cp	0
cp	0
obj	2
obj	1
obj	11
obj	2
cp	0
obj	1
cp	0
cp	0
cp	0
cp	0
obj	1
obj	1
cp	0
obj	1
cp	0
cp	0
cp	0
obj	1
cp	0
cp	0
obj	2
cp	0
cp	0
obj	4
obj	4
cp	0
cp	0
cp	0
cp	0
obj	1
obj	2
cp	0
obj	1
cp	0
cp	0
cp	0
obj	2
cp	0
cp	0
obj	1
cp	0
obj	2
cp	0
obj	3
obj	1
obj	1
cp	0
obj	1
obj	2
cp	0
cp	0
cp	0
obj	1
obj	1
cp	0
cp	0
cp	0
cp	0
cp	0
obj	0
obj	2
cp	0
obj	3
cp	0
cp	0
obj	1
obj	1
cp	0
obj	2
cp	0
cp	0
obj	3
obj	1
obj	4
obj	0
cp	0
obj	1
obj	1
cp	0
cp	0
obj	5
obj	3
cp	0
cp	0
obj	0
obj	4
obj	6
obj	2
obj	2
obj	2
obj	2
cp	0
obj	3
cp	0
cp	0
cp	0
obj	2
obj	4
cp	0
cp	0
cp	0
obj	4
cp	0
cp	0
obj	0
obj	1
cp	0
obj	6
cp	0
obj	1
cp	0
cp	0
cp	0
cp	0
cp	0
obj	1
cp	0
obj	5
obj	3
obj	1
cp	0
cp	0
cp	0
obj	2
cp	0
cp	0
cp	0
cp	0
cp	0
cp	0
obj	2
cp	0
cp	0
cp	0
obj	1
cp	0
cp	0
cp	0
obj	4
cp	0
obj	2
obj	2
cp	0
obj	2
cp	0
cp	0
cp	0
cp	0
obj	2
obj	6
obj	1
cp	0
obj	4
cp	0
obj	1
cp	0
obj	8
cp	0
obj	0
cp	0
cp	0
obj	6
obj	0
cp	0
obj	2
obj	0
obj	1
obj	2
cp	0
cp	0
cp	0
obj	0
obj	0
obj	1
obj	0
obj	3
obj	1
obj	11
obj	4
obj	1
cp	0
obj	2
cp	0
cp	0
obj	1
cp	0
cp	0
cp	0
obj	1
cp	0
obj	4
cp	0
obj	1
cp	0
obj	2
obj	1
obj	1
obj	2
cp	0
obj	2
cp	0
obj	9
obj	1
cp	0
obj	1
cp	0
obj	1
obj	1
cp	0
cp	0
obj	4
cp	0
cp	0
cp	4
cp	0
obj	2
cp	0
cp	0
cp	0
cp	0
cp	0
obj	1
cp	0
cp	0
cp	0
cp	0
obj	2
cp	0
cp	0
obj	6
cp	0
obj	2
cp	0
obj	3
obj	1
cp	0
cp	0
cp	0
obj	0
cp	0
cp	0
cp	0
obj	3
cp	0
obj	3
obj	0
cp	0
cp	0
cp	0
obj	9
obj	2
obj	0
cp	0
cp	0
obj	1
cp	0
cp	0
cp	0
cp	0
cp	0
cp	0
obj	4
cp	0
cp	0
cp	0
cp	0
cp	0
cp	0
cp	0
obj	1
obj	1
obj	1
obj	2
cp	0
cp	0
cp	0
obj	1
obj	6
cp	0
obj	0
cp	0
cp	0
obj	3
obj	0
obj	3
obj	3
cp	0
obj	0
cp	0
cp	0
obj	3
cp	0
cp	0
obj	2
cp	0
cp	0
obj	1
cp	0
obj	3
cp	0
cp	0
cp	0
obj	1
cp	0
obj	3
cp	0
cp	0
cp	0
obj	1
cp	0
cp	0
obj	2
cp	0
cp	0
cp	0
cp	0
cp	0
obj	2
obj	2
cp	0
obj	1
cp	0
obj	0
cp	0
obj	0
cp	0
obj	6
cp	0
obj	2
cp	0
obj	3
cp	0
obj	5
cp	0
obj	6
obj	1
obj	1
cp	0
cp	0
cp	0
cp	0
obj	2
obj	2
obj	1
obj	1
obj	2
obj	0
obj	6
cp	0
cp	0
obj	1
cp	0
cp	0
cp	0
cp	0
cp	0
cp	0
cp	0
obj	1
obj	1
obj	1
obj	1
obj	0
cp	0
cp	0
cp	0
obj	7
obj	16
cp	0
obj	4
cp	0
obj	7
cp	0
cp	0
obj	31
cp	0
cp	0
obj	3
cp	0
cp	0
obj	5
obj	3
obj	0
cp	0
obj	24
obj	0
obj	2
cp	0
obj	5
obj	3
obj	3
obj	3
cp	0
obj	8
obj	0
cp	0
obj	7
obj	1
obj	1
cp	0
obj	1
cp	0
cp	0
obj	4
obj	9
cp	0
cp	0
cp	0
obj	4
cp	0
cp	0
obj	0
obj	0
obj	4
cp	0
obj	3
cp	0
obj	5
cp	0
obj	3
cp	0
obj	1
cp	0
cp	0
obj	15
cp	0
obj	0
obj	2
cp	0
cp	0
obj	6
obj	0
obj	6
obj	1
cp	0
cp	0
obj	6
cp	0
cp	0
obj	2
cp	0
cp	0
cp	1
obj	0
obj	9
cp	0
obj	5
obj	27
cp	0
cp	0
cp	0
cp	0
cp	0
cp	0
cp	0
obj	9
obj	5
cp	0
cp	0
cp	0
cp	0
cp	0
cp	0
obj	6
obj	11
obj	12
cp	0
cp	0
cp	0
cp	0
obj	4
obj	7
obj	26
cp	0
obj	27
cp	0
obj	5
cp	0
cp	0
obj	5
cp	0
cp	0
obj	5
obj	1
cp	0
obj	9
obj	10
cp	0
cp	0
obj	1
obj	14
cp	0
obj	6
cp	0
obj	1
cp	0
obj	7
obj	1
cp	0
obj	1
obj	10
obj	1
obj	2
cp	0
obj	4
cp	0
obj	2
cp	0
cp	1
cp	0
cp	0
cp	0
cp	0
cp	0
obj	1
obj	7
cp	0
cp	0
cp	0
obj	12
cp	0
obj	3
cp	0
cp	0
obj	6
cp	0
obj	6
obj	0
cp	0
obj	0
cp	0
obj	1
obj	3
cp	0
cp	0
cp	0
obj	1
obj	2
obj	7
obj	1
obj	7
obj	16
cp	0
obj	5
obj	33
cp	0
cp	0
obj	4
obj	4
cp	0
cp	0
cp	0
obj	5
cp	0
cp	0
obj	8
cp	0
cp	0
cp	0
cp	1
obj	15
cp	0
cp	0
obj	5
cp	0
obj	4
obj	4
obj	4
cp	0
cp	0
obj	6
obj	2
cp	0
obj	8
cp	0
obj	17
cp	0
obj	7
cp	0
obj	8
cp	0
obj	29
cp	0
cp	0
obj	7
obj	5
obj	7
cp	0
cp	0
cp	0
obj	3
cp	0
cp	3
obj	0
cp	0
cp	0
cp	0
obj	7
cp	0
cp	0
obj	11
cp	0
obj	6
cp	0
cp	0
obj	1
cp	0
obj	4
cp	0
obj	6
cp	0
cp	0
cp	0
obj	6
cp	0
cp	0
obj	15
cp	0
cp	0
obj	2
cp	0
cp	0
obj	4
cp	0
cp	0
cp	0
obj	4
cp	0
cp	0
obj	5
cp	0
cp	0
obj	7
cp	0
obj	1
obj	4
obj	3
cp	0
cp	0
obj	0
obj	3
cp	0
cp	0
obj	0
cp	0
cp	0
obj	3
obj	7
cp	0
cp	0
cp	0
cp	0
cp	0
obj	1
obj	1
cp	0
cp	0
cp	0
cp	1
cp	0
obj	1
cp	0
cp	0
cp	0
cp	0
cp	0
cp	0
cp	0
obj	0
obj	17
cp	0
cp	0
cp	0
cp	0
cp	1
obj	3
cp	0
cp	0
obj	1
cp	0
obj	9
cp	1
obj	3
obj	7
cp	0
obj	6
cp	0
cp	0
cp	0
obj	15
cp	2
cp	0
cp	0
cp	0
obj	0
obj	6
cp	0
cp	0
obj	9
cp	0
obj	2
cp	0
cp	0
cp	1
obj	6
cp	2
obj	10
obj	6
cp	0
cp	0
obj	7
cp	0
cp	0
cp	0
cp	0
obj	4
cp	0
obj	1
obj	2
cp	0
cp	0
cp	0
obj	5
cp	0
cp	0
cp	0
obj	5
cp	0
obj	1
cp	0
cp	0
obj	5
cp	0
cp	0
cp	0
obj	2
obj	6
cp	0
cp	0
cp	0
obj	3
cp	0
cp	0
obj	11
cp	0
obj	5
cp	0
cp	0
cp	0
obj	0
obj	12
obj	7
cp	0
cp	0
cp	0
obj	1
obj	2
cp	0
obj	0
obj	3
obj	25
obj	2
cp	0
cp	0
obj	8
cp	0
obj	1
obj	3
cp	0
obj	11
cp	0
obj	3
obj	1
obj	0
cp	0
obj	7
obj	7
cp	0
obj	8
cp	0
cp	0
obj	4
cp	0
obj	3
cp	0
cp	0
cp	0
obj	9
cp	0
cp	0
cp	0
cp	0
cp	0
cp	0
cp	0
cp	0
cp	0
cp	0
obj	4
cp	0
cp	0
obj	5
cp	0
cp	0
cp	0
obj	3
obj	1
obj	3
cp	0
cp	0
obj	2
cp	0
obj	5
cp	0
cp	0
obj	4
obj	6
obj	0
cp	1
cp	0
cp	0
obj	2
cp	0
cp	0
obj	2
cp	0
obj	1
cp	0
cp	0
obj	10
cp	0
obj	9
cp	0
obj	16
cp	0
cp	0
cp	0
cp	0
cp	0
cp	0
cp	0
cp	0
obj	2
cp	0
obj	9
cp	0
obj	22
obj	8
cp	0
obj	9
cp	0
cp	0
obj	7
cp	0
cp	0
obj	23
cp	0
cp	0
cp	0
obj	1
cp	0
obj	4
obj	19
cp	0
cp	0
obj	4
obj	8
obj	3
obj	7
cp	0
cp	0
obj	10
obj	4
cp	0
obj	3
cp	0
cp	0
cp	0
cp	0
cp	0
cp	0
cp	0
obj	4
cp	0
obj	14
obj	13
cp	0
obj	11
cp	0
obj	2
obj	13
cp	0
obj	3
obj	6
cp	0
cp	0
obj	5
obj	3
cp	0
cp	0
obj	10
cp	0
cp	0
cp	0
cp	0
cp	0
cp	1
cp	0
cp	0
cp	0
obj	1
cp	0
cp	0
cp	0
cp	0
obj	10
cp	0
cp	0
cp	0
cp	0
cp	0
cp	0
cp	0
cp	0
obj	17
cp	0
cp	0
cp	0
cp	0
cp	0
obj	6
cp	0
obj	2
cp	0
obj	3
obj	2
obj	1
obj	6
cp	0
cp	0
obj	1
obj	3
cp	0
cp	0
cp	0
cp	0
obj	6
cp	0
obj	13
cp	2
cp	0
cp	0
obj	1
obj	1
obj	4
cp	1
cp	0
obj	8
obj	1
cp	0
obj	2
cp	0
cp	0
obj	4
obj	16
obj	5
cp	0
obj	0
cp	0
obj	2
cp	0
cp	0
obj	4
obj	1
cp	0
cp	0
obj	0
obj	13
cp	0
obj	0
obj	3
cp	0
obj	18
cp	0
obj	1
cp	0
cp	0
obj	15
cp	0
obj	4
cp	0
obj	3
cp	0
obj	6
cp	0
obj	19
cp	0
cp	0
obj	4
obj	7
cp	0
obj	4
obj	2
cp	0
cp	0
obj	5
cp	0
cp	0
obj	7
cp	0
obj	16
obj	1
obj	5
obj	5
obj	2
obj	4
obj	4
cp	0
cp	0
cp	1
obj	4
obj	7
cp	0
obj	5
obj	8
cp	0
obj	1
cp	0
obj	17
cp	8
cp	0
cp	0
cp	0
obj	9
cp	0
obj	1
cp	0
cp	0
obj	9
cp	0
cp	0
obj	10
cp	0
cp	0
obj	11
cp	1
obj	14
cp	0
obj	10
cp	0
obj	9
cp	0
obj	9
obj	1
obj	4
obj	5
cp	0
cp	0
cp	0
obj	1
cp	0
cp	0
cp	0
cp	0
[truncated: 5,446 more rows]
