# Supplementary material for: Dependency Resolution Difficulty Increases with Distance in Persian Separable Complex Predicates: Evidence for Expectation and Memory-Based Accounts
Source: Front Psychol. 2016 Mar 30;7:403. doi: 10.3389/fpsyg.2016.00403 (PMC4812816; doi:10.3389/fpsyg.2016.00403)
Supplement: Supplementary file 1 [file DataSheet1.zip › SafaviEtAl2016DataCode/treebank-stats/Persiannounverbinterveners-word.txt]

0	3826/4003	0.955783163
1	104/104		1
2	36/39		0.92
3	4/5		.8
4	9/10		.9
5	3/3		1
6	3/3		1
7	1/1		1
8	2/2		1
10	2/2		1
12	1/1		1
13	1/1		1
14	1/1		1

#0
Verb, count=3826
Noun, count=171
Adjective, count=6

#1
Verb  Verb, count=68
Noun  Verb, count=28
Preverbal-particle  Verb, count=4
Delimiter  Verb, count=1
Conjunction  Verb, count=1
Adjective  Verb, count=1
Pronoun  Verb, count=1

#2
Conjunction  Noun  Verb, count=19
Preposition  Noun  Verb, count=11
Conjunction  Adjective  Verb, count=4
Preposition  Noun  Noun, count=1
Conjunction  Noun  Noun, count=1
Preposition  Noun  Adjective, count=1
Noun  Noun  Verb, count=1
Noun  Verb  Verb, count=1

#3
Preposition  Noun  Adjective  Verb, count=1
Preposition  Noun  Noun  Verb, count=1
Conjunction  DET  Noun  Noun, count=1
Conjunction  Adverb  Noun  Verb, count=1
Noun  Conjunction  Noun  Verb, count=1

#4
Noun  Noun  Adjective  Verb  Verb, count=1
Preposition  Noun  Preposition  Noun  Verb, count=1
Preposition  Noun  Conjunction  Noun  Verb, count=1
Preposition  Adjective  Noun  Noun  Verb, count=1
Preposition  Noun  Noun  Noun  Verb, count=1
Conjunction  Pronoun  Accusative-marker  Noun  Verb, count=1
Conjunction  Preposition  Noun  Noun  Verb, count=1
Conjunction  Noun  Adjective  Adjective  Verb, count=1
Conjunction  Noun  Conjunction  Noun  Noun, count=1
Preposition  Noun  DET  Noun  Verb, count=1

#5
Conjunction  Preposition  Noun  Numeral  Noun  Verb, count=1
Noun  Conjunction  Preposition  Noun  Noun  Verb, count=1
Preposition  Noun  Noun  Conjunction  Noun  Verb, count=1

#6
Conjunction  Noun  Noun  Preposition  Noun  Accusative-marker  Verb, count=1
Conjunction  Noun  Noun  Noun  Pronoun  Adjective  Verb, count=1
Preposition  Noun  Adjective  Noun  Noun  Noun  Verb, count=1

#7
Preposition  Noun  Conjunction  Noun  Noun  Conjunction  Noun  Verb, count=1

#8
Conjunction  Noun  Noun  Noun  Accusative-marker  Preposition  Pronoun  Noun  Verb, count=1
Preposition  Noun  Noun  Numeral  Noun  Preposition  Noun  Adjective  Verb, count=1

#10
Conjunction  Noun  Adjective  Accusative-marker  Preposition  Noun  Conjunction  Noun  Noun  Noun  Verb, count=1
Conjunction  Preposition  Noun  Noun  Conjunction  Noun  Noun  Noun  Pronoun  Adjective  Verb, count=1

#12
Conjunction  Preposition  Noun  Verb  Conjunction  Adverb  Noun  Conjunction  Noun  Pronoun  Verb  Noun  Verb, count=1

#13
Noun  Adjective  Preposition  Noun  Noun  Delimiter  Conjunction  Noun  Adjective  Adjective  Preposition  Noun  Noun  Verb, count=1

#14
Noun  Adjective  Conjunction  Noun  Adjective  Conjunction  Noun  Noun  Preposition  Noun  Adjective  Conjunction  Noun  Pronoun  Verb, count=1
